# Supplementary material for: Wide-range IR spectra of diarylethene derivatives and their simulation using the density functional theory
Source: Sci Rep. 2022 Oct 7;12:16834. doi: 10.1038/s41598-022-20264-x (PMC9546887; doi:10.1038/s41598-022-20264-x)
Supplement: Supplementary file 1 — Supplementary Information 1. [file 41598_2022_20264_MOESM1_ESM.zip › IR_files/3_3cz/closed/closed_cam-b3lyp.log]

 Entering Gaussian System, Link 0=g09
 Input=closed_cam-b3lyp.gjf
 Output=closed_cam-b3lyp.log
 AtFile(1): /pbs_home/ewapastorczak/DAE/0068/Def2SVP.gbs
            H     0
            S   3   1.00
                 13.0107010              0.19682158E-01
                  1.9622572              0.13796524
                  0.44453796             0.47831935
            S   1   1.00
                  0.12194962             1.0000000
            P   1   1.00
                  0.8000000              1.0000000
            ****
            C     0
            S   5   1.00
               1238.4016938              0.54568832082E-02
                186.29004992             0.40638409211E-01
                 42.251176346            0.18025593888
                 11.676557932            0.46315121755
                  3.5930506482           0.44087173314
            S   1   1.00
                  0.40245147363          1.0000000
            S   1   1.00
                  0.13090182668          1.0000000
            P   3   1.00
                  9.4680970621           0.38387871728E-01
                  2.0103545142           0.21117025112
                  0.54771004707          0.51328172114
            P   1   1.00
                  0.15268613795          1.0000000
            D   1   1.00
                  0.8000000              1.0000000
            ****
            F     0
            S   5   1.00
               2894.8325990             -0.53408255515E-02
                435.41939120            -0.39904258866E-01
                 98.843328866           -0.17912768038
                 27.485198001           -0.46758090825
                  8.5405498171          -0.44653131020
            S   1   1.00
                  1.0654578038           1.0000000
            S   1   1.00
                  0.33247346748          1.0000000
            P   3   1.00
                 22.696633924           -0.45212874436E-01
                  4.9872339257          -0.23754317067
                  1.3491613954          -0.51287353587
            P   1   1.00
                  0.34829881977          1.0000000
            D   1   1.00
                  1.4000000              1.0000000
            ****
            S     0
            S   5   1.00
               9184.9303010             -0.22294387756E-02
               1381.5105503             -0.16683029937E-01
                313.87147580            -0.75262436116E-01
                 88.053870623           -0.19376827038
                 27.039914905           -0.17718020803
            S   3   1.00
                 45.648731303           -0.10736062573
                  4.9664522326           0.65066293018
                  2.0116242047           0.59712155354
            S   1   1.00
                  0.35661077013          1.0000000
            S   1   1.00
                  0.13507221477          1.0000000
            P   5   1.00
                261.98233439            -0.92729929822E-02
                 61.306894736           -0.66547669241E-01
                 19.103729887           -0.24828595903
                  6.6567720378          -0.48703847402
                  2.3959635161          -0.39337850312
            P   1   1.00
                  0.61776161679          1.0000000
            P   1   1.00
                  0.16993376871          1.0000000
            D   1   1.00
                  0.5500000              1.0000000
            ****
 Initial command:
 /pbs_home/pkowalski/g09d01/g09/l1.exe "/pbs_home/daria/obliczenia/3_czastka/closed/CAM-B3LYP/Gau-6551.inp" -scrdir="/pbs_home/daria/obliczenia/3_czastka/closed/CAM-B3LYP/"
 Entering Link 1 = /pbs_home/pkowalski/g09d01/g09/l1.exe PID=      6552.
  
 Copyright (c) 1988,1990,1992,1993,1995,1998,2003,2009,2013,
            Gaussian, Inc.  All Rights Reserved.
  
 This is part of the Gaussian(R) 09 program.  It is based on
 the Gaussian(R) 03 system (copyright 2003, Gaussian, Inc.),
 the Gaussian(R) 98 system (copyright 1998, Gaussian, Inc.),
 the Gaussian(R) 94 system (copyright 1995, Gaussian, Inc.),
 the Gaussian 92(TM) system (copyright 1992, Gaussian, Inc.),
 the Gaussian 90(TM) system (copyright 1990, Gaussian, Inc.),
 the Gaussian 88(TM) system (copyright 1988, Gaussian, Inc.),
 the Gaussian 86(TM) system (copyright 1986, Carnegie Mellon
 University), and the Gaussian 82(TM) system (copyright 1983,
 Carnegie Mellon University). Gaussian is a federally registered
 trademark of Gaussian, Inc.
  
 This software contains proprietary and confidential information,
 including trade secrets, belonging to Gaussian, Inc.
  
 This software is provided under written license and may be
 used, copied, transmitted, or stored only in accord with that
 written license.
  
 The following legend is applicable only to US Government
 contracts under FAR:
  
                    RESTRICTED RIGHTS LEGEND
  
 Use, reproduction and disclosure by the US Government is
 subject to restrictions as set forth in subparagraphs (a)
 and (c) of the Commercial Computer Software - Restricted
 Rights clause in FAR 52.227-19.
  
 Gaussian, Inc.
 340 Quinnipiac St., Bldg. 40, Wallingford CT 06492
  
  
 ---------------------------------------------------------------
 Warning -- This program may not be used in any manner that
 competes with the business of Gaussian, Inc. or will provide
 assistance to any competitor of Gaussian, Inc.  The licensee
 of this program is prohibited from giving any competitor of
 Gaussian, Inc. access to this program.  By using this program,
 the user acknowledges that Gaussian, Inc. is engaged in the
 business of creating and licensing software in the field of
 computational chemistry and represents and warrants to the
 licensee that it is not a competitor of Gaussian, Inc. and that
 it will not use this program in any manner prohibited above.
 ---------------------------------------------------------------
  

 Cite this work as:
 Gaussian 09, Revision D.01,
 M. J. Frisch, G. W. Trucks, H. B. Schlegel, G. E. Scuseria, 
 M. A. Robb, J. R. Cheeseman, G. Scalmani, V. Barone, B. Mennucci, 
 G. A. Petersson, H. Nakatsuji, M. Caricato, X. Li, H. P. Hratchian, 
 A. F. Izmaylov, J. Bloino, G. Zheng, J. L. Sonnenberg, M. Hada, 
 M. Ehara, K. Toyota, R. Fukuda, J. Hasegawa, M. Ishida, T. Nakajima, 
 Y. Honda, O. Kitao, H. Nakai, T. Vreven, J. A. Montgomery, Jr., 
 J. E. Peralta, F. Ogliaro, M. Bearpark, J. J. Heyd, E. Brothers, 
 K. N. Kudin, V. N. Staroverov, T. Keith, R. Kobayashi, J. Normand, 
 K. Raghavachari, A. Rendell, J. C. Burant, S. S. Iyengar, J. Tomasi, 
 M. Cossi, N. Rega, J. M. Millam, M. Klene, J. E. Knox, J. B. Cross, 
 V. Bakken, C. Adamo, J. Jaramillo, R. Gomperts, R. E. Stratmann, 
 O. Yazyev, A. J. Austin, R. Cammi, C. Pomelli, J. W. Ochterski, 
 R. L. Martin, K. Morokuma, V. G. Zakrzewski, G. A. Voth, 
 P. Salvador, J. J. Dannenberg, S. Dapprich, A. D. Daniels, 
 O. Farkas, J. B. Foresman, J. V. Ortiz, J. Cioslowski, 
 and D. J. Fox, Gaussian, Inc., Wallingford CT, 2013.
 
 ******************************************
 Gaussian 09:  ES64L-G09RevD.01 24-Apr-2013
                11-Dec-2018 
 ******************************************
 %chk=dae0068freq_closed_cam-b3lyp.chk
 %NProcShared=8
 Will use up to    8 processors via shared memory.
 %Mem=4GB
 -------------------------------
 #P opt freq=Raman CAM-B3LYP/Gen
 -------------------------------
 1/14=-1,18=20,19=15,26=3,38=1/1,3;
 2/9=110,12=2,17=6,18=5,40=1/2;
 3/5=7,11=2,16=1,25=1,30=1,71=1,74=-40/1,2,3;
 4//1;
 5/5=2,38=5/2;
 6/7=2,8=2,9=2,10=2,28=1/1;
 7//1,2,3,16;
 1/14=-1,18=20,19=15,26=3/3(2);
 2/9=110/2;
 99//99;
 2/9=110/2;
 3/5=7,6=1,11=2,16=1,25=1,30=1,71=1,74=-40,82=7/1,2,3;
 4/5=5,16=3,69=1/1;
 5/5=2,38=5/2;
 7//1,2,3,16;
 1/14=-1,18=20,19=15,26=3/3(-5);
 2/9=110/2;
 6/7=2,8=2,9=2,10=2,19=2,28=1/1;
 99/9=1/99;
 Leave Link    1 at Tue Dec 11 17:37:41 2018, MaxMem=   536870912 cpu:         0.8
 (Enter /pbs_home/pkowalski/g09d01/g09/l101.exe)
 -------------------
 Title Card Required
 -------------------
 Symbolic Z-matrix:
 Charge =  0 Multiplicity = 1
 S                     2.4859    10.0696   0.7969 
 S                     2.3292    6.5674    0.0996 
 F                     5.421     9.4637    5.3918 
 F                     7.1259    9.0948    4.1051 
 F                     5.1661    6.943     5.9793 
 F                     7.3149    7.0462    5.676 
 F                     5.5354    5.0058    4.283 
 F                     7.1455    6.0558    3.2629 
 C                     3.6926    8.761     1.2656 
 C                     4.327     9.2719    2.5646 
 C                     4.0143    10.6225   2.8491 
 H                     4.4427    11.1122   3.5415 
 C                     3.0557    11.1613   2.0562 
 C                     5.0191    8.3635    3.303 
 C                     5.908     8.5939    4.4733 
 C                     6.1267    7.1889    5.0728 
 C                     5.9346    6.2334    3.8704 
 C                     4.9714    6.9468    3.0003 
 C                     3.0213    7.4066    1.5795 
 C                     4.089     6.441     2.1054 
 C                     3.9542    5.1312    1.5689 
 H                     4.4364    4.3855    1.9086 
 C                     3.083     5.0332    0.5334 
 C                     4.7744    8.6467    0.1605 
 H                     5.3993    7.9197    0.4062 
 H                     4.3322    8.387    -0.6859 
 C                     5.5794    9.9159   -0.0831 
 H                     4.9717    10.6475  -0.3218 
 H                     6.2138    9.7651   -0.8151 
 H                     6.07      10.1529   0.7307 
 C                     1.9033    7.5406    2.6505 
 H                     2.2849    7.9881    3.4478 
 H                     1.1943    8.1285    2.2911 
 C                     1.2687    6.2349    3.0896 
 H                     0.8994    5.7736    2.3082 
 H                     0.5499    6.4198    3.7301 
 H                     1.9482    5.668     3.5124 
 C                     2.429     12.4734   2.2212 
 C                     3.0235    13.4526   3.0174 
 H                     3.8725    13.2894   3.4096 
 C                     2.3859    14.6581   3.2393 
 H                     2.7981    15.3163   3.7868 
 C                     1.154     14.9143   2.6704 
 H                     0.7132    15.7388   2.8358 
 C                     0.566     13.9586   1.8571 
 H                    -0.2754    14.1357   1.4548 
 C                     1.1949    12.7551   1.6291 
 H                     0.7866    12.1101   1.0644 
 C                     2.734     3.8184   -0.2108 
 C                     3.6027    2.7269   -0.2075 
 H                     4.4223    2.7774    0.2691 
 C                     3.2749    1.5672   -0.8958 
 H                     3.8699    0.8264   -0.885 
 C                     2.0844    1.4838   -1.5981 
 H                     1.8662    0.6922   -2.0761 
 C                     1.2195    2.5542   -1.5997 
 H                     0.3984    2.4953   -2.0734 
 C                     1.5348    3.7179   -0.9164 
 H                     0.9317    4.4514   -0.9286 
 
 NAtoms=     59 NQM=       59 NQMF=       0 NMMI=      0 NMMIF=      0
                NMic=       0 NMicF=      0.
                    Isotopes and Nuclear Properties:
 (Nuclear quadrupole moments (NQMom) in fm**2, nuclear magnetic moments (NMagM)
  in nuclear magnetons)

  Atom         1           2           3           4           5           6           7           8           9          10
 IAtWgt=          32          32          19          19          19          19          19          19          12          12
 AtmWgt=  31.9720718  31.9720718  18.9984033  18.9984033  18.9984033  18.9984033  18.9984033  18.9984033  12.0000000  12.0000000
 NucSpn=           0           0           1           1           1           1           1           1           0           0
 AtZEff=   0.0000000   0.0000000   0.0000000   0.0000000   0.0000000   0.0000000   0.0000000   0.0000000   0.0000000   0.0000000
 NQMom=    0.0000000   0.0000000   0.0000000   0.0000000   0.0000000   0.0000000   0.0000000   0.0000000   0.0000000   0.0000000
 NMagM=    0.0000000   0.0000000   2.6288670   2.6288670   2.6288670   2.6288670   2.6288670   2.6288670   0.0000000   0.0000000
 AtZNuc=  16.0000000  16.0000000   9.0000000   9.0000000   9.0000000   9.0000000   9.0000000   9.0000000   6.0000000   6.0000000

  Atom        11          12          13          14          15          16          17          18          19          20
 IAtWgt=          12           1          12          12          12          12          12          12          12          12
 AtmWgt=  12.0000000   1.0078250  12.0000000  12.0000000  12.0000000  12.0000000  12.0000000  12.0000000  12.0000000  12.0000000
 NucSpn=           0           1           0           0           0           0           0           0           0           0
 AtZEff=   0.0000000   0.0000000   0.0000000   0.0000000   0.0000000   0.0000000   0.0000000   0.0000000   0.0000000   0.0000000
 NQMom=    0.0000000   0.0000000   0.0000000   0.0000000   0.0000000   0.0000000   0.0000000   0.0000000   0.0000000   0.0000000
 NMagM=    0.0000000   2.7928460   0.0000000   0.0000000   0.0000000   0.0000000   0.0000000   0.0000000   0.0000000   0.0000000
 AtZNuc=   6.0000000   1.0000000   6.0000000   6.0000000   6.0000000   6.0000000   6.0000000   6.0000000   6.0000000   6.0000000

  Atom        21          22          23          24          25          26          27          28          29          30
 IAtWgt=          12           1          12          12           1           1          12           1           1           1
 AtmWgt=  12.0000000   1.0078250  12.0000000  12.0000000   1.0078250   1.0078250  12.0000000   1.0078250   1.0078250   1.0078250
 NucSpn=           0           1           0           0           1           1           0           1           1           1
 AtZEff=   0.0000000   0.0000000   0.0000000   0.0000000   0.0000000   0.0000000   0.0000000   0.0000000   0.0000000   0.0000000
 NQMom=    0.0000000   0.0000000   0.0000000   0.0000000   0.0000000   0.0000000   0.0000000   0.0000000   0.0000000   0.0000000
 NMagM=    0.0000000   2.7928460   0.0000000   0.0000000   2.7928460   2.7928460   0.0000000   2.7928460   2.7928460   2.7928460
 AtZNuc=   6.0000000   1.0000000   6.0000000   6.0000000   1.0000000   1.0000000   6.0000000   1.0000000   1.0000000   1.0000000

  Atom        31          32          33          34          35          36          37          38          39          40
 IAtWgt=          12           1           1          12           1           1           1          12          12           1
 AtmWgt=  12.0000000   1.0078250   1.0078250  12.0000000   1.0078250   1.0078250   1.0078250  12.0000000  12.0000000   1.0078250
 NucSpn=           0           1           1           0           1           1           1           0           0           1
 AtZEff=   0.0000000   0.0000000   0.0000000   0.0000000   0.0000000   0.0000000   0.0000000   0.0000000   0.0000000   0.0000000
 NQMom=    0.0000000   0.0000000   0.0000000   0.0000000   0.0000000   0.0000000   0.0000000   0.0000000   0.0000000   0.0000000
 NMagM=    0.0000000   2.7928460   2.7928460   0.0000000   2.7928460   2.7928460   2.7928460   0.0000000   0.0000000   2.7928460
 AtZNuc=   6.0000000   1.0000000   1.0000000   6.0000000   1.0000000   1.0000000   1.0000000   6.0000000   6.0000000   1.0000000

  Atom        41          42          43          44          45          46          47          48          49          50
 IAtWgt=          12           1          12           1          12           1          12           1          12          12
 AtmWgt=  12.0000000   1.0078250  12.0000000   1.0078250  12.0000000   1.0078250  12.0000000   1.0078250  12.0000000  12.0000000
 NucSpn=           0           1           0           1           0           1           0           1           0           0
 AtZEff=   0.0000000   0.0000000   0.0000000   0.0000000   0.0000000   0.0000000   0.0000000   0.0000000   0.0000000   0.0000000
 NQMom=    0.0000000   0.0000000   0.0000000   0.0000000   0.0000000   0.0000000   0.0000000   0.0000000   0.0000000   0.0000000
 NMagM=    0.0000000   2.7928460   0.0000000   2.7928460   0.0000000   2.7928460   0.0000000   2.7928460   0.0000000   0.0000000
 AtZNuc=   6.0000000   1.0000000   6.0000000   1.0000000   6.0000000   1.0000000   6.0000000   1.0000000   6.0000000   6.0000000

  Atom        51          52          53          54          55          56          57          58          59
 IAtWgt=           1          12           1          12           1          12           1          12           1
 AtmWgt=   1.0078250  12.0000000   1.0078250  12.0000000   1.0078250  12.0000000   1.0078250  12.0000000   1.0078250
 NucSpn=           1           0           1           0           1           0           1           0           1
 AtZEff=   0.0000000   0.0000000   0.0000000   0.0000000   0.0000000   0.0000000   0.0000000   0.0000000   0.0000000
 NQMom=    0.0000000   0.0000000   0.0000000   0.0000000   0.0000000   0.0000000   0.0000000   0.0000000   0.0000000
 NMagM=    2.7928460   0.0000000   2.7928460   0.0000000   2.7928460   0.0000000   2.7928460   0.0000000   2.7928460
 AtZNuc=   1.0000000   6.0000000   1.0000000   6.0000000   1.0000000   6.0000000   1.0000000   6.0000000   1.0000000
 Leave Link  101 at Tue Dec 11 17:37:42 2018, MaxMem=   536870912 cpu:         2.4
 (Enter /pbs_home/pkowalski/g09d01/g09/l103.exe)

 GradGradGradGradGradGradGradGradGradGradGradGradGradGradGradGradGradGrad
 Berny optimization.
 Initialization pass.
                           ----------------------------
                           !    Initial Parameters    !
                           ! (Angstroms and Degrees)  !
 --------------------------                            --------------------------
 ! Name  Definition              Value          Derivative Info.                !
 --------------------------------------------------------------------------------
 ! R1    R(1,9)                  1.8407         estimate D2E/DX2                !
 ! R2    R(1,13)                 1.7613         estimate D2E/DX2                !
 ! R3    R(2,19)                 1.8367         estimate D2E/DX2                !
 ! R4    R(2,23)                 1.7636         estimate D2E/DX2                !
 ! R5    R(3,15)                 1.3555         estimate D2E/DX2                !
 ! R6    R(4,15)                 1.3674         estimate D2E/DX2                !
 ! R7    R(5,16)                 1.3435         estimate D2E/DX2                !
 ! R8    R(6,16)                 1.3402         estimate D2E/DX2                !
 ! R9    R(7,17)                 1.3552         estimate D2E/DX2                !
 ! R10   R(8,17)                 1.3663         estimate D2E/DX2                !
 ! R11   R(9,10)                 1.5333         estimate D2E/DX2                !
 ! R12   R(9,19)                 1.5439         estimate D2E/DX2                !
 ! R13   R(9,24)                 1.5507         estimate D2E/DX2                !
 ! R14   R(10,11)                1.4152         estimate D2E/DX2                !
 ! R15   R(10,14)                1.3599         estimate D2E/DX2                !
 ! R16   R(11,12)                0.9501         estimate D2E/DX2                !
 ! R17   R(11,13)                1.3557         estimate D2E/DX2                !
 ! R18   R(13,38)                1.4634         estimate D2E/DX2                !
 ! R19   R(14,15)                1.4876         estimate D2E/DX2                !
 ! R20   R(14,18)                1.4495         estimate D2E/DX2                !
 ! R21   R(15,16)                1.5431         estimate D2E/DX2                !
 ! R22   R(16,17)                1.5478         estimate D2E/DX2                !
 ! R23   R(17,18)                1.4811         estimate D2E/DX2                !
 ! R24   R(18,20)                1.3547         estimate D2E/DX2                !
 ! R25   R(19,20)                1.5326         estimate D2E/DX2                !
 ! R26   R(19,31)                1.554          estimate D2E/DX2                !
 ! R27   R(20,21)                1.4218         estimate D2E/DX2                !
 ! R28   R(21,22)                0.9508         estimate D2E/DX2                !
 ! R29   R(21,23)                1.3568         estimate D2E/DX2                !
 ! R30   R(23,49)                1.4668         estimate D2E/DX2                !
 ! R31   R(24,25)                0.9896         estimate D2E/DX2                !
 ! R32   R(24,26)                0.9896         estimate D2E/DX2                !
 ! R33   R(24,27)                1.5226         estimate D2E/DX2                !
 ! R34   R(27,28)                0.9806         estimate D2E/DX2                !
 ! R35   R(27,29)                0.9803         estimate D2E/DX2                !
 ! R36   R(27,30)                0.9794         estimate D2E/DX2                !
 ! R37   R(31,32)                0.9907         estimate D2E/DX2                !
 ! R38   R(31,33)                0.9887         estimate D2E/DX2                !
 ! R39   R(31,34)                1.5167         estimate D2E/DX2                !
 ! R40   R(34,35)                0.9797         estimate D2E/DX2                !
 ! R41   R(34,36)                0.9804         estimate D2E/DX2                !
 ! R42   R(34,37)                0.9807         estimate D2E/DX2                !
 ! R43   R(38,39)                1.3951         estimate D2E/DX2                !
 ! R44   R(38,47)                1.3975         estimate D2E/DX2                !
 ! R45   R(39,40)                0.9493         estimate D2E/DX2                !
 ! R46   R(39,41)                1.3817         estimate D2E/DX2                !
 ! R47   R(41,42)                0.9502         estimate D2E/DX2                !
 ! R48   R(41,43)                1.3809         estimate D2E/DX2                !
 ! R49   R(43,44)                0.9495         estimate D2E/DX2                !
 ! R50   R(43,45)                1.3858         estimate D2E/DX2                !
 ! R51   R(45,46)                0.9493         estimate D2E/DX2                !
 ! R52   R(45,47)                1.3769         estimate D2E/DX2                !
 ! R53   R(47,48)                0.9495         estimate D2E/DX2                !
 ! R54   R(49,50)                1.395          estimate D2E/DX2                !
 ! R55   R(49,58)                1.395          estimate D2E/DX2                !
 ! R56   R(50,51)                0.9494         estimate D2E/DX2                !
 ! R57   R(50,52)                1.3878         estimate D2E/DX2                !
 ! R58   R(52,53)                0.9502         estimate D2E/DX2                !
 ! R59   R(52,54)                1.3847         estimate D2E/DX2                !
 ! R60   R(54,55)                0.9501         estimate D2E/DX2                !
 ! R61   R(54,56)                1.3762         estimate D2E/DX2                !
 ! R62   R(56,57)                0.9498         estimate D2E/DX2                !
 ! R63   R(56,58)                1.3858         estimate D2E/DX2                !
 ! R64   R(58,59)                0.9497         estimate D2E/DX2                !
 ! A1    A(9,1,13)              92.6657         estimate D2E/DX2                !
 ! A2    A(19,2,23)             92.1907         estimate D2E/DX2                !
 ! A3    A(1,9,10)             104.4824         estimate D2E/DX2                !
 ! A4    A(1,9,19)             112.9789         estimate D2E/DX2                !
 ! A5    A(1,9,24)             109.1642         estimate D2E/DX2                !
 ! A6    A(10,9,19)            107.4558         estimate D2E/DX2                !
 ! A7    A(10,9,24)            109.8576         estimate D2E/DX2                !
 ! A8    A(19,9,24)            112.5551         estimate D2E/DX2                !
 ! A9    A(9,10,11)            113.3839         estimate D2E/DX2                !
 ! A10   A(9,10,14)            116.6157         estimate D2E/DX2                !
 ! A11   A(11,10,14)           129.8492         estimate D2E/DX2                !
 ! A12   A(10,11,12)           122.598          estimate D2E/DX2                !
 ! A13   A(10,11,13)           114.7051         estimate D2E/DX2                !
 ! A14   A(12,11,13)           122.6968         estimate D2E/DX2                !
 ! A15   A(1,13,11)            113.6139         estimate D2E/DX2                !
 ! A16   A(1,13,38)            119.8544         estimate D2E/DX2                !
 ! A17   A(11,13,38)           126.3848         estimate D2E/DX2                !
 ! A18   A(10,14,15)           128.8892         estimate D2E/DX2                !
 ! A19   A(10,14,18)           121.5159         estimate D2E/DX2                !
 ! A20   A(15,14,18)           109.5935         estimate D2E/DX2                !
 ! A21   A(3,15,4)             105.5097         estimate D2E/DX2                !
 ! A22   A(3,15,14)            114.6953         estimate D2E/DX2                !
 ! A23   A(3,15,16)            111.8337         estimate D2E/DX2                !
 ! A24   A(4,15,14)            112.1556         estimate D2E/DX2                !
 ! A25   A(4,15,16)            108.1743         estimate D2E/DX2                !
 ! A26   A(14,15,16)           104.4365         estimate D2E/DX2                !
 ! A27   A(5,16,6)             108.1041         estimate D2E/DX2                !
 ! A28   A(5,16,15)            109.1138         estimate D2E/DX2                !
 ! A29   A(5,16,17)            108.8104         estimate D2E/DX2                !
 ! A30   A(6,16,15)            113.4197         estimate D2E/DX2                !
 ! A31   A(6,16,17)            113.2013         estimate D2E/DX2                !
 ! A32   A(15,16,17)           104.0448         estimate D2E/DX2                !
 ! A33   A(7,17,8)             106.1814         estimate D2E/DX2                !
 ! A34   A(7,17,16)            111.0539         estimate D2E/DX2                !
 ! A35   A(7,17,18)            115.0618         estimate D2E/DX2                !
 ! A36   A(8,17,16)            108.4002         estimate D2E/DX2                !
 ! A37   A(8,17,18)            112.194          estimate D2E/DX2                !
 ! A38   A(16,17,18)           103.8708         estimate D2E/DX2                !
 ! A39   A(14,18,17)           109.0678         estimate D2E/DX2                !
 ! A40   A(14,18,20)           121.6214         estimate D2E/DX2                !
 ! A41   A(17,18,20)           129.1832         estimate D2E/DX2                !
 ! A42   A(2,19,9)             113.6319         estimate D2E/DX2                !
 ! A43   A(2,19,20)            104.5442         estimate D2E/DX2                !
 ! A44   A(2,19,31)            108.8817         estimate D2E/DX2                !
 ! A45   A(9,19,20)            108.6363         estimate D2E/DX2                !
 ! A46   A(9,19,31)            112.1664         estimate D2E/DX2                !
 ! A47   A(20,19,31)           108.6044         estimate D2E/DX2                !
 ! A48   A(18,20,19)           116.436          estimate D2E/DX2                !
 ! A49   A(18,20,21)           130.9158         estimate D2E/DX2                !
 ! A50   A(19,20,21)           112.6355         estimate D2E/DX2                !
 ! A51   A(20,21,22)           122.6572         estimate D2E/DX2                !
 ! A52   A(20,21,23)           114.5444         estimate D2E/DX2                !
 ! A53   A(22,21,23)           122.7984         estimate D2E/DX2                !
 ! A54   A(2,23,21)            113.5377         estimate D2E/DX2                !
 ! A55   A(2,23,49)            119.6037         estimate D2E/DX2                !
 ! A56   A(21,23,49)           126.8583         estimate D2E/DX2                !
 ! A57   A(9,24,25)            108.5255         estimate D2E/DX2                !
 ! A58   A(9,24,26)            108.4894         estimate D2E/DX2                !
 ! A59   A(9,24,27)            114.9243         estimate D2E/DX2                !
 ! A60   A(25,24,26)           107.5602         estimate D2E/DX2                !
 ! A61   A(25,24,27)           108.5561         estimate D2E/DX2                !
 ! A62   A(26,24,27)           108.5516         estimate D2E/DX2                !
 ! A63   A(24,27,28)           109.4644         estimate D2E/DX2                !
 ! A64   A(24,27,29)           109.4743         estimate D2E/DX2                !
 ! A65   A(24,27,30)           109.4894         estimate D2E/DX2                !
 ! A66   A(28,27,29)           109.5153         estimate D2E/DX2                !
 ! A67   A(28,27,30)           109.4013         estimate D2E/DX2                !
 ! A68   A(29,27,30)           109.4825         estimate D2E/DX2                !
 ! A69   A(19,31,32)           108.4498         estimate D2E/DX2                !
 ! A70   A(19,31,33)           108.4613         estimate D2E/DX2                !
 ! A71   A(19,31,34)           115.2337         estimate D2E/DX2                !
 ! A72   A(32,31,33)           107.4676         estimate D2E/DX2                !
 ! A73   A(32,31,34)           108.4828         estimate D2E/DX2                !
 ! A74   A(33,31,34)           108.4878         estimate D2E/DX2                !
 ! A75   A(31,34,35)           109.4006         estimate D2E/DX2                !
 ! A76   A(31,34,36)           109.4849         estimate D2E/DX2                !
 ! A77   A(31,34,37)           109.4227         estimate D2E/DX2                !
 ! A78   A(35,34,36)           109.4828         estimate D2E/DX2                !
 ! A79   A(35,34,37)           109.4418         estimate D2E/DX2                !
 ! A80   A(36,34,37)           109.5944         estimate D2E/DX2                !
 ! A81   A(13,38,39)           120.7427         estimate D2E/DX2                !
 ! A82   A(13,38,47)           120.74           estimate D2E/DX2                !
 ! A83   A(39,38,47)           118.4669         estimate D2E/DX2                !
 ! A84   A(38,39,40)           119.7504         estimate D2E/DX2                !
 ! A85   A(38,39,41)           120.4918         estimate D2E/DX2                !
 ! A86   A(40,39,41)           119.7578         estimate D2E/DX2                !
 ! A87   A(39,41,42)           119.7834         estimate D2E/DX2                !
 ! A88   A(39,41,43)           120.4903         estimate D2E/DX2                !
 ! A89   A(42,41,43)           119.7263         estimate D2E/DX2                !
 ! A90   A(41,43,44)           120.2332         estimate D2E/DX2                !
 ! A91   A(41,43,45)           119.4946         estimate D2E/DX2                !
 ! A92   A(44,43,45)           120.2722         estimate D2E/DX2                !
 ! A93   A(43,45,46)           119.7434         estimate D2E/DX2                !
 ! A94   A(43,45,47)           120.4074         estimate D2E/DX2                !
 ! A95   A(46,45,47)           119.8492         estimate D2E/DX2                !
 ! A96   A(38,47,45)           120.6224         estimate D2E/DX2                !
 ! A97   A(38,47,48)           119.655          estimate D2E/DX2                !
 ! A98   A(45,47,48)           119.7226         estimate D2E/DX2                !
 ! A99   A(23,49,50)           119.9114         estimate D2E/DX2                !
 ! A100  A(23,49,58)           121.3888         estimate D2E/DX2                !
 ! A101  A(50,49,58)           118.6948         estimate D2E/DX2                !
 ! A102  A(49,50,51)           119.8105         estimate D2E/DX2                !
 ! A103  A(49,50,52)           120.3684         estimate D2E/DX2                !
 ! A104  A(51,50,52)           119.8211         estimate D2E/DX2                !
 ! A105  A(50,52,53)           119.8621         estimate D2E/DX2                !
 ! A106  A(50,52,54)           120.3264         estimate D2E/DX2                !
 ! A107  A(53,52,54)           119.8116         estimate D2E/DX2                !
 ! A108  A(52,54,55)           120.1841         estimate D2E/DX2                !
 ! A109  A(52,54,56)           119.6089         estimate D2E/DX2                !
 ! A110  A(55,54,56)           120.207          estimate D2E/DX2                !
 ! A111  A(54,56,57)           119.7151         estimate D2E/DX2                !
 ! A112  A(54,56,58)           120.6359         estimate D2E/DX2                !
 ! A113  A(57,56,58)           119.649          estimate D2E/DX2                !
 ! A114  A(49,58,56)           120.3626         estimate D2E/DX2                !
 ! A115  A(49,58,59)           119.7865         estimate D2E/DX2                !
 ! A116  A(56,58,59)           119.8509         estimate D2E/DX2                !
 ! D1    D(13,1,9,10)            8.0089         estimate D2E/DX2                !
 ! D2    D(13,1,9,19)          124.4989         estimate D2E/DX2                !
 ! D3    D(13,1,9,24)         -109.4544         estimate D2E/DX2                !
 ! D4    D(9,1,13,11)           -3.4262         estimate D2E/DX2                !
 ! D5    D(9,1,13,38)         -179.2979         estimate D2E/DX2                !
 ! D6    D(23,2,19,9)          131.9529         estimate D2E/DX2                !
 ! D7    D(23,2,19,20)          13.6665         estimate D2E/DX2                !
 ! D8    D(23,2,19,31)        -102.2507         estimate D2E/DX2                !
 ! D9    D(19,2,23,21)          -8.866          estimate D2E/DX2                !
 ! D10   D(19,2,23,49)         170.9552         estimate D2E/DX2                !
 ! D11   D(1,9,10,11)          -11.3319         estimate D2E/DX2                !
 ! D12   D(1,9,10,14)          164.6438         estimate D2E/DX2                !
 ! D13   D(19,9,10,11)        -131.5894         estimate D2E/DX2                !
 ! D14   D(19,9,10,14)          44.3863         estimate D2E/DX2                !
 ! D15   D(24,9,10,11)         105.6539         estimate D2E/DX2                !
 ! D16   D(24,9,10,14)         -78.3705         estimate D2E/DX2                !
 ! D17   D(1,9,19,2)            70.3331         estimate D2E/DX2                !
 ! D18   D(1,9,19,20)         -173.7642         estimate D2E/DX2                !
 ! D19   D(1,9,19,31)          -53.7012         estimate D2E/DX2                !
 ! D20   D(10,9,19,2)         -174.9528         estimate D2E/DX2                !
 ! D21   D(10,9,19,20)         -59.0501         estimate D2E/DX2                !
 ! D22   D(10,9,19,31)          61.0129         estimate D2E/DX2                !
 ! D23   D(24,9,19,2)          -53.8766         estimate D2E/DX2                !
 ! D24   D(24,9,19,20)          62.026          estimate D2E/DX2                !
 ! D25   D(24,9,19,31)        -177.911          estimate D2E/DX2                !
 ! D26   D(1,9,24,25)         -178.0296         estimate D2E/DX2                !
 ! D27   D(1,9,24,26)          -61.442          estimate D2E/DX2                !
 ! D28   D(1,9,24,27)           60.2477         estimate D2E/DX2                !
 ! D29   D(10,9,24,25)          67.9533         estimate D2E/DX2                !
 ! D30   D(10,9,24,26)        -175.4591         estimate D2E/DX2                !
 ! D31   D(10,9,24,27)         -53.7694         estimate D2E/DX2                !
 ! D32   D(19,9,24,25)         -51.7396         estimate D2E/DX2                !
 ! D33   D(19,9,24,26)          64.848          estimate D2E/DX2                !
 ! D34   D(19,9,24,27)        -173.4623         estimate D2E/DX2                !
 ! D35   D(9,10,11,12)        -170.1492         estimate D2E/DX2                !
 ! D36   D(9,10,11,13)           9.8662         estimate D2E/DX2                !
 ! D37   D(14,10,11,12)         14.5385         estimate D2E/DX2                !
 ! D38   D(14,10,11,13)       -165.446          estimate D2E/DX2                !
 ! D39   D(9,10,14,15)         169.4495         estimate D2E/DX2                !
 ! D40   D(9,10,14,18)         -10.0716         estimate D2E/DX2                !
 ! D41   D(11,10,14,15)        -15.3635         estimate D2E/DX2                !
 ! D42   D(11,10,14,18)        165.1154         estimate D2E/DX2                !
 ! D43   D(10,11,13,1)          -3.1033         estimate D2E/DX2                !
 ! D44   D(10,11,13,38)        172.4486         estimate D2E/DX2                !
 ! D45   D(12,11,13,1)         176.9121         estimate D2E/DX2                !
 ! D46   D(12,11,13,38)         -7.5359         estimate D2E/DX2                !
 ! D47   D(1,13,38,39)        -167.0635         estimate D2E/DX2                !
 ! D48   D(1,13,38,47)          15.5597         estimate D2E/DX2                !
 ! D49   D(11,13,38,39)         17.6363         estimate D2E/DX2                !
 ! D50   D(11,13,38,47)       -159.7405         estimate D2E/DX2                !
 ! D51   D(10,14,15,3)          44.3315         estimate D2E/DX2                !
 ! D52   D(10,14,15,4)         -76.0018         estimate D2E/DX2                !
 ! D53   D(10,14,15,16)        167.0888         estimate D2E/DX2                !
 ! D54   D(18,14,15,3)        -136.1018         estimate D2E/DX2                !
 ! D55   D(18,14,15,4)         103.5649         estimate D2E/DX2                !
 ! D56   D(18,14,15,16)        -13.3445         estimate D2E/DX2                !
 ! D57   D(10,14,18,17)        173.7208         estimate D2E/DX2                !
 ! D58   D(10,14,18,20)        -10.0303         estimate D2E/DX2                !
 ! D59   D(15,14,18,17)         -5.8836         estimate D2E/DX2                !
 ! D60   D(15,14,18,20)        170.3653         estimate D2E/DX2                !
 ! D61   D(3,15,16,5)           35.0049         estimate D2E/DX2                !
 ! D62   D(3,15,16,6)          -85.5597         estimate D2E/DX2                !
 ! D63   D(3,15,16,17)         151.0104         estimate D2E/DX2                !
 ! D64   D(4,15,16,5)          150.7724         estimate D2E/DX2                !
 ! D65   D(4,15,16,6)           30.2078         estimate D2E/DX2                !
 ! D66   D(4,15,16,17)         -93.2221         estimate D2E/DX2                !
 ! D67   D(14,15,16,5)         -89.5988         estimate D2E/DX2                !
 ! D68   D(14,15,16,6)         149.8366         estimate D2E/DX2                !
 ! D69   D(14,15,16,17)         26.4067         estimate D2E/DX2                !
 ! D70   D(5,16,17,7)          -37.837          estimate D2E/DX2                !
 ! D71   D(5,16,17,8)         -154.117          estimate D2E/DX2                !
 ! D72   D(5,16,17,18)          86.3978         estimate D2E/DX2                !
 ! D73   D(6,16,17,7)           82.3727         estimate D2E/DX2                !
 ! D74   D(6,16,17,8)          -33.9073         estimate D2E/DX2                !
 ! D75   D(6,16,17,18)        -153.3925         estimate D2E/DX2                !
 ! D76   D(15,16,17,7)        -154.0552         estimate D2E/DX2                !
 ! D77   D(15,16,17,8)          89.6648         estimate D2E/DX2                !
 ! D78   D(15,16,17,18)        -29.8205         estimate D2E/DX2                !
 ! D79   D(7,17,18,14)         144.0514         estimate D2E/DX2                !
 ! D80   D(7,17,18,20)         -31.8272         estimate D2E/DX2                !
 ! D81   D(8,17,18,14)         -94.4125         estimate D2E/DX2                !
 ! D82   D(8,17,18,20)          89.7089         estimate D2E/DX2                !
 ! D83   D(16,17,18,14)         22.4526         estimate D2E/DX2                !
 ! D84   D(16,17,18,20)       -153.4259         estimate D2E/DX2                !
 ! D85   D(14,18,20,19)         -8.2363         estimate D2E/DX2                !
 ! D86   D(14,18,20,21)        173.1739         estimate D2E/DX2                !
 ! D87   D(17,18,20,19)        167.1883         estimate D2E/DX2                !
 ! D88   D(17,18,20,21)        -11.4015         estimate D2E/DX2                !
 ! D89   D(2,19,20,18)         164.8183         estimate D2E/DX2                !
 ! D90   D(2,19,20,21)         -16.3362         estimate D2E/DX2                !
 ! D91   D(9,19,20,18)          43.181          estimate D2E/DX2                !
 ! D92   D(9,19,20,21)        -137.9735         estimate D2E/DX2                !
 ! D93   D(31,19,20,18)        -79.0716         estimate D2E/DX2                !
 ! D94   D(31,19,20,21)         99.7738         estimate D2E/DX2                !
 ! D95   D(2,19,31,32)         179.612          estimate D2E/DX2                !
 ! D96   D(2,19,31,33)         -63.9661         estimate D2E/DX2                !
 ! D97   D(2,19,31,34)          57.8306         estimate D2E/DX2                !
 ! D98   D(9,19,31,32)         -53.7463         estimate D2E/DX2                !
 ! D99   D(9,19,31,33)          62.6755         estimate D2E/DX2                !
 ! D100  D(9,19,31,34)        -175.5277         estimate D2E/DX2                !
 ! D101  D(20,19,31,32)         66.3352         estimate D2E/DX2                !
 ! D102  D(20,19,31,33)       -177.243          estimate D2E/DX2                !
 ! D103  D(20,19,31,34)        -55.4462         estimate D2E/DX2                !
 ! D104  D(18,20,21,22)          9.7921         estimate D2E/DX2                !
 ! D105  D(18,20,21,23)       -170.1646         estimate D2E/DX2                !
 ! D106  D(19,20,21,22)       -168.8398         estimate D2E/DX2                !
 ! D107  D(19,20,21,23)         11.2035         estimate D2E/DX2                !
 ! D108  D(20,21,23,2)           0.1911         estimate D2E/DX2                !
 ! D109  D(20,21,23,49)       -179.6146         estimate D2E/DX2                !
 ! D110  D(22,21,23,2)        -179.7656         estimate D2E/DX2                !
 ! D111  D(22,21,23,49)          0.4287         estimate D2E/DX2                !
 ! D112  D(2,23,49,50)         158.4757         estimate D2E/DX2                !
 ! D113  D(2,23,49,58)         -22.348          estimate D2E/DX2                !
 ! D114  D(21,23,49,50)        -21.7292         estimate D2E/DX2                !
 ! D115  D(21,23,49,58)        157.4471         estimate D2E/DX2                !
 ! D116  D(9,24,27,28)         -57.906          estimate D2E/DX2                !
 ! D117  D(9,24,27,29)        -177.9577         estimate D2E/DX2                !
 ! D118  D(9,24,27,30)          62.0154         estimate D2E/DX2                !
 ! D119  D(25,24,27,28)       -179.6121         estimate D2E/DX2                !
 ! D120  D(25,24,27,29)         60.3362         estimate D2E/DX2                !
 ! D121  D(25,24,27,30)        -59.6907         estimate D2E/DX2                !
 ! D122  D(26,24,27,28)         63.7499         estimate D2E/DX2                !
 ! D123  D(26,24,27,29)        -56.3018         estimate D2E/DX2                !
 ! D124  D(26,24,27,30)       -176.3287         estimate D2E/DX2                !
 ! D125  D(19,31,34,35)        -57.3179         estimate D2E/DX2                !
 ! D126  D(19,31,34,36)       -177.2973         estimate D2E/DX2                !
 ! D127  D(19,31,34,37)         62.5732         estimate D2E/DX2                !
 ! D128  D(32,31,34,35)       -179.0815         estimate D2E/DX2                !
 ! D129  D(32,31,34,36)         60.9391         estimate D2E/DX2                !
 ! D130  D(32,31,34,37)        -59.1904         estimate D2E/DX2                !
 ! D131  D(33,31,34,35)         64.4646         estimate D2E/DX2                !
 ! D132  D(33,31,34,36)        -55.5148         estimate D2E/DX2                !
 ! D133  D(33,31,34,37)       -175.6443         estimate D2E/DX2                !
 ! D134  D(13,38,39,40)          4.1921         estimate D2E/DX2                !
 ! D135  D(13,38,39,41)       -175.8117         estimate D2E/DX2                !
 ! D136  D(47,38,39,40)       -178.3725         estimate D2E/DX2                !
 ! D137  D(47,38,39,41)          1.6237         estimate D2E/DX2                !
 ! D138  D(13,38,47,45)        175.7289         estimate D2E/DX2                !
 ! D139  D(13,38,47,48)         -4.264          estimate D2E/DX2                !
 ! D140  D(39,38,47,45)         -1.7065         estimate D2E/DX2                !
 ! D141  D(39,38,47,48)        178.3006         estimate D2E/DX2                !
 ! D142  D(38,39,41,42)        179.7005         estimate D2E/DX2                !
 ! D143  D(38,39,41,43)         -0.3488         estimate D2E/DX2                !
 ! D144  D(40,39,41,42)         -0.3032         estimate D2E/DX2                !
 ! D145  D(40,39,41,43)        179.6475         estimate D2E/DX2                !
 ! D146  D(39,41,43,44)        179.0858         estimate D2E/DX2                !
 ! D147  D(39,41,43,45)         -0.8768         estimate D2E/DX2                !
 ! D148  D(42,41,43,44)         -0.9635         estimate D2E/DX2                !
 ! D149  D(42,41,43,45)        179.074          estimate D2E/DX2                !
 ! D150  D(41,43,45,46)       -179.1799         estimate D2E/DX2                !
 ! D151  D(41,43,45,47)          0.7952         estimate D2E/DX2                !
 ! D152  D(44,43,45,46)          0.8576         estimate D2E/DX2                !
 ! D153  D(44,43,45,47)       -179.1673         estimate D2E/DX2                !
 ! D154  D(43,45,47,38)          0.5123         estimate D2E/DX2                !
 ! D155  D(43,45,47,48)       -179.4948         estimate D2E/DX2                !
 ! D156  D(46,45,47,38)       -179.5126         estimate D2E/DX2                !
 ! D157  D(46,45,47,48)          0.4803         estimate D2E/DX2                !
 ! D158  D(23,49,50,51)         -0.6715         estimate D2E/DX2                !
 ! D159  D(23,49,50,52)        179.2602         estimate D2E/DX2                !
 ! D160  D(58,49,50,51)       -179.8699         estimate D2E/DX2                !
 ! D161  D(58,49,50,52)          0.0618         estimate D2E/DX2                !
 ! D162  D(23,49,58,56)       -179.2539         estimate D2E/DX2                !
 ! D163  D(23,49,58,59)          0.7752         estimate D2E/DX2                !
 ! D164  D(50,49,58,56)         -0.0679         estimate D2E/DX2                !
 ! D165  D(50,49,58,59)        179.9613         estimate D2E/DX2                !
 ! D166  D(49,50,52,53)       -179.6837         estimate D2E/DX2                !
 ! D167  D(49,50,52,54)          0.2889         estimate D2E/DX2                !
 ! D168  D(51,50,52,53)          0.248          estimate D2E/DX2                !
 ! D169  D(51,50,52,54)       -179.7794         estimate D2E/DX2                !
 ! D170  D(50,52,54,55)        179.358          estimate D2E/DX2                !
 ! D171  D(50,52,54,56)         -0.6329         estimate D2E/DX2                !
 ! D172  D(53,52,54,55)         -0.6694         estimate D2E/DX2                !
 ! D173  D(53,52,54,56)        179.3397         estimate D2E/DX2                !
 ! D174  D(52,54,56,57)       -179.3619         estimate D2E/DX2                !
 ! D175  D(52,54,56,58)          0.6287         estimate D2E/DX2                !
 ! D176  D(55,54,56,57)          0.6472         estimate D2E/DX2                !
 ! D177  D(55,54,56,58)       -179.3622         estimate D2E/DX2                !
 ! D178  D(54,56,58,49)         -0.2796         estimate D2E/DX2                !
 ! D179  D(54,56,58,59)        179.6913         estimate D2E/DX2                !
 ! D180  D(57,56,58,49)        179.7111         estimate D2E/DX2                !
 ! D181  D(57,56,58,59)         -0.318          estimate D2E/DX2                !
 --------------------------------------------------------------------------------
 Trust Radius=3.00D-01 FncErr=1.00D-07 GrdErr=1.00D-06
 Number of steps in this run=    354 maximum allowed number of steps=    354.
 GradGradGradGradGradGradGradGradGradGradGradGradGradGradGradGradGradGrad

 Leave Link  103 at Tue Dec 11 17:37:42 2018, MaxMem=   536870912 cpu:         0.2
 (Enter /pbs_home/pkowalski/g09d01/g09/l202.exe)
 Stoichiometry    C29H22F6S2
 Framework group  C1[X(C29H22F6S2)]
 Deg. of freedom   171
 Full point group                 C1      NOp   1
 Largest Abelian subgroup         C1      NOp   1
 Largest concise Abelian subgroup C1      NOp   1
                         Standard orientation:                         
 ---------------------------------------------------------------------
 Center     Atomic      Atomic             Coordinates (Angstroms)
 Number     Number       Type             X           Y           Z
 ---------------------------------------------------------------------
      1         16           0        1.755650   -2.171249    0.476041
      2         16           0       -1.799113   -2.131187    0.104224
      3          9           0        2.375206    3.145061   -0.727300
      4          9           0        1.630557    3.554406    1.266766
      5          9           0        0.119376    3.811078   -1.837124
      6          9           0        0.089640    5.119493   -0.103010
      7          9           0       -2.217101    3.269916   -0.829861
      8          9           0       -1.522580    3.539363    1.214782
      9          6           0        0.601242   -0.759569    0.726523
     10          6           0        1.436239    0.482396    0.393074
     11          6           0        2.819298    0.211414    0.264389
     12          1           0        3.471401    0.899010    0.195656
     13          6           0        3.139346   -1.105842    0.246677
     14          6           0        0.751586    1.638558    0.183390
     15          6           0        1.276178    3.024791    0.056942
     16          6           0        0.086013    3.837736   -0.494314
     17          6           0       -1.159114    3.055976   -0.010414
     18          6           0       -0.692384    1.651965    0.058039
     19          6           0       -0.600015   -0.783979   -0.242993
     20          6           0       -1.406059    0.506183   -0.056683
     21          6           0       -2.809753    0.279909   -0.061174
     22          1           0       -3.443262    0.987070   -0.111882
     23          6           0       -3.170375   -1.025926    0.013659
     24          6           0        0.164460   -0.716881    2.213802
     25          1           0       -0.479955    0.024986    2.331099
     26          1           0       -0.308645   -1.559737    2.426273
     27          6           0        1.300335   -0.534269    3.211137
     28          1           0        1.950733   -1.259945    3.102089
     29          1           0        0.940582   -0.551201    4.122905
     30          1           0        1.741628    0.325051    3.050023
     31          6           0       -0.152913   -0.879114   -1.728244
     32          1           0        0.488478   -0.146253   -1.910164
     33          1           0        0.328303   -1.733235   -1.856245
     34          6           0       -1.273695   -0.801158   -2.747140
     35          1           0       -1.924235   -1.512007   -2.570345
     36          1           0       -0.904551   -0.912529   -3.648489
     37          1           0       -1.716660    0.071161   -2.678607
     38          6           0        4.459172   -1.674904   -0.028665
     39          6           0        5.606813   -0.885774    0.051286
     40          1           0        5.539870    0.014690    0.344441
     41          6           0        6.840061   -1.405024   -0.292927
     42          1           0        7.614603   -0.857263   -0.238756
     43          6           0        6.955889   -2.714933   -0.714336
     44          1           0        7.803217   -3.064194   -0.962356
     45          6           0        5.825994   -3.515211   -0.773128
     46          1           0        5.903358   -4.419580   -1.051146
     47          6           0        4.593174   -3.006657   -0.430432
     48          1           0        3.826505   -3.565651   -0.467366
     49          6           0       -4.535362   -1.562708    0.020672
     50          6           0       -5.601975   -0.746304    0.397295
     51          1           0       -5.439672    0.152302    0.657308
     52          6           0       -6.899071   -1.239896    0.392657
     53          1           0       -7.620739   -0.676139    0.646229
     54          6           0       -7.147236   -2.550157    0.019694
     55          1           0       -8.034987   -2.888659    0.025990
     56          6           0       -6.100517   -3.358936   -0.359868
     57          1           0       -6.270064   -4.255148   -0.624678
     58          6           0       -4.800687   -2.878361   -0.359738
     59          1           0       -4.086249   -3.447543   -0.619568
 ---------------------------------------------------------------------
 Rotational constants (GHZ):      0.1284985      0.0716033      0.0514695
 Leave Link  202 at Tue Dec 11 17:37:42 2018, MaxMem=   536870912 cpu:         0.1
 (Enter /pbs_home/pkowalski/g09d01/g09/l301.exe)
 General basis read from cards:  (5D, 7F)
 Centers:      12     22     25     26     28     29     30     32     33     35
 Centers:      36     37     40     42     44     46     48     51     53     55
 Centers:      57     59
 S 3 1.00
     Exponent=  1.3010701000D+01 Coefficients=  1.9682158000D-02
     Exponent=  1.9622572000D+00 Coefficients=  1.3796524000D-01
     Exponent=  4.4453796000D-01 Coefficients=  4.7831935000D-01
 S 1 1.00
     Exponent=  1.2194962000D-01 Coefficients=  1.0000000000D+00
 P 1 1.00
     Exponent=  8.0000000000D-01 Coefficients=  1.0000000000D+00
 ****
 Centers:       9     10     11     13     14     15     16     17     18     19
 Centers:      20     21     23     24     27     31     34     38     39     41
 Centers:      43     45     47     49     50     52     54     56     58
 S 5 1.00
     Exponent=  1.2384016938D+03 Coefficients=  5.4568832082D-03
     Exponent=  1.8629004992D+02 Coefficients=  4.0638409211D-02
     Exponent=  4.2251176346D+01 Coefficients=  1.8025593888D-01
     Exponent=  1.1676557932D+01 Coefficients=  4.6315121755D-01
     Exponent=  3.5930506482D+00 Coefficients=  4.4087173314D-01
 S 1 1.00
     Exponent=  4.0245147363D-01 Coefficients=  1.0000000000D+00
 S 1 1.00
     Exponent=  1.3090182668D-01 Coefficients=  1.0000000000D+00
 P 3 1.00
     Exponent=  9.4680970621D+00 Coefficients=  3.8387871728D-02
     Exponent=  2.0103545142D+00 Coefficients=  2.1117025112D-01
     Exponent=  5.4771004707D-01 Coefficients=  5.1328172114D-01
 P 1 1.00
     Exponent=  1.5268613795D-01 Coefficients=  1.0000000000D+00
 D 1 1.00
     Exponent=  8.0000000000D-01 Coefficients=  1.0000000000D+00
 ****
 Centers:       3      4      5      6      7      8
 S 5 1.00
     Exponent=  2.8948325990D+03 Coefficients= -5.3408255515D-03
     Exponent=  4.3541939120D+02 Coefficients= -3.9904258866D-02
     Exponent=  9.8843328866D+01 Coefficients= -1.7912768038D-01
     Exponent=  2.7485198001D+01 Coefficients= -4.6758090825D-01
     Exponent=  8.5405498171D+00 Coefficients= -4.4653131020D-01
 S 1 1.00
     Exponent=  1.0654578038D+00 Coefficients=  1.0000000000D+00
 S 1 1.00
     Exponent=  3.3247346748D-01 Coefficients=  1.0000000000D+00
 P 3 1.00
     Exponent=  2.2696633924D+01 Coefficients= -4.5212874436D-02
     Exponent=  4.9872339257D+00 Coefficients= -2.3754317067D-01
     Exponent=  1.3491613954D+00 Coefficients= -5.1287353587D-01
 P 1 1.00
     Exponent=  3.4829881977D-01 Coefficients=  1.0000000000D+00
 D 1 1.00
     Exponent=  1.4000000000D+00 Coefficients=  1.0000000000D+00
 ****
 Centers:       1      2
 S 5 1.00
     Exponent=  9.1849303010D+03 Coefficients= -2.2294387756D-03
     Exponent=  1.3815105503D+03 Coefficients= -1.6683029937D-02
     Exponent=  3.1387147580D+02 Coefficients= -7.5262436116D-02
     Exponent=  8.8053870623D+01 Coefficients= -1.9376827038D-01
     Exponent=  2.7039914905D+01 Coefficients= -1.7718020803D-01
 S 3 1.00
     Exponent=  4.5648731303D+01 Coefficients= -1.0736062573D-01
     Exponent=  4.9664522326D+00 Coefficients=  6.5066293018D-01
     Exponent=  2.0116242047D+00 Coefficients=  5.9712155354D-01
 S 1 1.00
     Exponent=  3.5661077013D-01 Coefficients=  1.0000000000D+00
 S 1 1.00
     Exponent=  1.3507221477D-01 Coefficients=  1.0000000000D+00
 P 5 1.00
     Exponent=  2.6198233439D+02 Coefficients= -9.2729929822D-03
     Exponent=  6.1306894736D+01 Coefficients= -6.6547669241D-02
     Exponent=  1.9103729887D+01 Coefficients= -2.4828595903D-01
     Exponent=  6.6567720378D+00 Coefficients= -4.8703847402D-01
     Exponent=  2.3959635161D+00 Coefficients= -3.9337850312D-01
 P 1 1.00
     Exponent=  6.1776161679D-01 Coefficients=  1.0000000000D+00
 P 1 1.00
     Exponent=  1.6993376871D-01 Coefficients=  1.0000000000D+00
 D 1 1.00
     Exponent=  5.5000000000D-01 Coefficients=  1.0000000000D+00
 ****
 Ernie: Thresh=  0.10000D-02 Tol=  0.10000D-05 Strict=F.
 There are   673 symmetry adapted cartesian basis functions of A   symmetry.
 There are   636 symmetry adapted basis functions of A   symmetry.
   636 basis functions,  1103 primitive gaussians,   673 cartesian basis functions
   141 alpha electrons      141 beta electrons
       nuclear repulsion energy      4731.4254479197 Hartrees.
 IExCor=20419 DFT=T Ex+Corr=CAM-B3LYP ExCW=0 ScaHFX=  1.000000
 ScaDFX=  1.000000  1.000000  1.000000  0.810000 ScalE2=  1.000000  1.000000
 IRadAn=      0 IRanWt=     -1 IRanGd=            0 ICorTp=0 IEmpDi=  4
  HFx wShort=  0.000000 wLong=  0.330000 cFull=  0.190000 cShort=  0.000000 cLong=  0.460000
  DFx wShort=  0.000000 wLong=  0.330000 cFull=  0.190000 cShort=  0.000000 cLong=  0.460000
 NAtoms=   59 NActive=   59 NUniq=   59 SFac= 1.00D+00 NAtFMM=   60 NAOKFM=F Big=F
 Integral buffers will be    131072 words long.
 Raffenetti 2 integral format.
 Two-electron integral symmetry is turned on.
 Leave Link  301 at Tue Dec 11 17:37:42 2018, MaxMem=   536870912 cpu:         1.0
 (Enter /pbs_home/pkowalski/g09d01/g09/l302.exe)
 NPDir=0 NMtPBC=     1 NCelOv=     1 NCel=       1 NClECP=     1 NCelD=      1
         NCelK=      1 NCelE2=     1 NClLst=     1 CellRange=     0.0.
 One-electron integrals computed using PRISM.
 NBasis=   636 RedAO= T EigKep=  2.84D-04  NBF=   636
 NBsUse=   636 1.00D-06 EigRej= -1.00D+00 NBFU=   636
 Precomputing XC quadrature grid using
 IXCGrd= 4 IRadAn=           0 IRanWt=          -1 IRanGd=           0 AccXCQ= 0.00D+00.
 Generated NRdTot=       0 NPtTot=           0 NUsed=           0 NTot=          32
 NSgBfM=   614   614   618   618   618 MxSgAt=    59 MxSgA2=    59.
 Leave Link  302 at Tue Dec 11 17:37:44 2018, MaxMem=   536870912 cpu:        16.6
 (Enter /pbs_home/pkowalski/g09d01/g09/l303.exe)
 DipDrv:  MaxL=1.
 Leave Link  303 at Tue Dec 11 17:37:45 2018, MaxMem=   536870912 cpu:         1.6
 (Enter /pbs_home/pkowalski/g09d01/g09/l401.exe)
 ExpMin= 1.22D-01 ExpMax= 9.18D+03 ExpMxC= 1.38D+03 IAcc=1 IRadAn=         1 AccDes= 0.00D+00
 Harris functional with IExCor=20419 and IRadAn=       1 diagonalized for initial guess.
 HarFok:  IExCor=20419 AccDes= 0.00D+00 IRadAn=         1 IDoV= 1 UseB2=F ITyADJ=14
 ICtDFT=  3500011 ScaDFX=  1.000000  1.000000  1.000000  1.000000
 FoFCou: FMM=F IPFlag=           0 FMFlag=      100000 FMFlg1=           0
         NFxFlg=           0 DoJE=T BraDBF=F KetDBF=T FulRan=T
         wScrn=  0.000000 ICntrl=     500 IOpCl=  0 I1Cent=   200000004 NGrid=           0
         NMat0=    1 NMatS0=      1 NMatT0=    0 NMatD0=    1 NMtDS0=    0 NMtDT0=    0
 Petite list used in FoFCou.
 Harris En= -2436.87122573230    
 JPrj=0 DoOrth=F DoCkMO=F.
 Leave Link  401 at Tue Dec 11 17:37:49 2018, MaxMem=   536870912 cpu:        30.5
 (Enter /pbs_home/pkowalski/g09d01/g09/l502.exe)
 Closed shell SCF:
 Using DIIS extrapolation, IDIIS=  1040.
 Integral symmetry usage will be decided dynamically.
 IVT=     1387805 IEndB=     1387805 NGot=   536870912 MDV=   535953350
 LenX=   535953350 LenY=   535499748
 Requested convergence on RMS density matrix=1.00D-08 within 128 cycles.
 Requested convergence on MAX density matrix=1.00D-06.
 Requested convergence on             energy=1.00D-06.
 No special actions if energy rises.
 Fock matrices will be formed incrementally for  20 cycles.
 Integral accuracy reduced to 1.0D-05 until final iterations.

 Cycle   1  Pass 0  IDiag  1:
 FoFJK:  IHMeth= 1 ICntrl=       0 DoSepK=T KAlg= 0 I1Cent=   0 FoldK=F
 IRaf=         1 NMat=   1 IRICut=       1 DoRegI=T DoRafI=F ISym2E= 0.
 FoFCou: FMM=F IPFlag=           0 FMFlag=      100000 FMFlg1=           0
         NFxFlg=           0 DoJE=T BraDBF=F KetDBF=F FulRan=T
         wScrn=  0.000000 ICntrl=     500 IOpCl=  0 I1Cent=           0 NGrid=           0
         NMat0=    1 NMatS0=      1 NMatT0=    0 NMatD0=    1 NMtDS0=    0 NMtDT0=    0
 Symmetry not used in FoFCou.
 E= -2510.37285444943    
 DIIS: error= 3.85D-02 at cycle   1 NSaved=   1.
 NSaved= 1 IEnMin= 1 EnMin= -2510.37285444943     IErMin= 1 ErrMin= 3.85D-02
 ErrMax= 3.85D-02  0.00D+00 EMaxC= 1.00D-01 BMatC= 1.34D+00 BMatP= 1.34D+00
 IDIUse=3 WtCom= 6.15D-01 WtEn= 3.85D-01
 Coeff-Com:  0.100D+01
 Coeff-En:   0.100D+01
 Coeff:      0.100D+01
 Gap=     0.221 Goal=   None    Shift=    0.000
 GapD=    0.221 DampG=1.000 DampE=0.500 DampFc=0.5000 IDamp=-1.
 Damping current iteration by 5.00D-01
 RMSDP=5.19D-03 MaxDP=3.57D-01              OVMax= 2.35D-01

 Cycle   2  Pass 0  IDiag  1:
 RMSU=  2.37D-03    CP:  9.39D-01
 E= -2510.74782813332     Delta-E=       -0.374973683885 Rises=F Damp=T
 DIIS: error= 1.29D-02 at cycle   2 NSaved=   2.
 NSaved= 2 IEnMin= 2 EnMin= -2510.74782813332     IErMin= 2 ErrMin= 1.29D-02
 ErrMax= 1.29D-02  0.00D+00 EMaxC= 1.00D-01 BMatC= 1.49D-01 BMatP= 1.34D+00
 IDIUse=3 WtCom= 8.71D-01 WtEn= 1.29D-01
 Coeff-Com: -0.111D+00 0.111D+01
 Coeff-En:   0.000D+00 0.100D+01
 Coeff:     -0.970D-01 0.110D+01
 Gap=     0.207 Goal=   None    Shift=    0.000
 RMSDP=1.87D-03 MaxDP=7.74D-02 DE=-3.75D-01 OVMax= 2.48D-01

 Cycle   3  Pass 0  IDiag  1:
 RMSU=  1.75D-03    CP:  9.06D-01  1.14D+00
 E= -2511.08738784517     Delta-E=       -0.339559711851 Rises=F Damp=F
 DIIS: error= 7.29D-03 at cycle   3 NSaved=   3.
 NSaved= 3 IEnMin= 3 EnMin= -2511.08738784517     IErMin= 3 ErrMin= 7.29D-03
 ErrMax= 7.29D-03  0.00D+00 EMaxC= 1.00D-01 BMatC= 8.16D-02 BMatP= 1.49D-01
 IDIUse=3 WtCom= 9.27D-01 WtEn= 7.29D-02
 Coeff-Com: -0.147D+00 0.509D+00 0.639D+00
 Coeff-En:   0.000D+00 0.000D+00 0.100D+01
 Coeff:     -0.137D+00 0.471D+00 0.665D+00
 Gap=     0.173 Goal=   None    Shift=    0.000
 RMSDP=1.20D-03 MaxDP=7.46D-02 DE=-3.40D-01 OVMax= 1.54D-01

 Cycle   4  Pass 0  IDiag  1:
 RMSU=  7.58D-04    CP:  8.94D-01  1.36D+00  5.84D-01
 E= -2511.14927929953     Delta-E=       -0.061891454367 Rises=F Damp=F
 DIIS: error= 4.02D-03 at cycle   4 NSaved=   4.
 NSaved= 4 IEnMin= 4 EnMin= -2511.14927929953     IErMin= 4 ErrMin= 4.02D-03
 ErrMax= 4.02D-03  0.00D+00 EMaxC= 1.00D-01 BMatC= 2.09D-02 BMatP= 8.16D-02
 IDIUse=3 WtCom= 9.60D-01 WtEn= 4.02D-02
 Coeff-Com: -0.549D-01 0.125D+00 0.385D+00 0.544D+00
 Coeff-En:   0.000D+00 0.000D+00 0.219D+00 0.781D+00
 Coeff:     -0.527D-01 0.120D+00 0.379D+00 0.554D+00
 Gap=     0.166 Goal=   None    Shift=    0.000
 RMSDP=4.32D-04 MaxDP=2.39D-02 DE=-6.19D-02 OVMax= 5.80D-02

 Cycle   5  Pass 0  IDiag  1:
 RMSU=  1.63D-04    CP:  8.95D-01  1.33D+00  7.44D-01  6.39D-01
 E= -2511.17067885165     Delta-E=       -0.021399552120 Rises=F Damp=F
 DIIS: error= 1.05D-03 at cycle   5 NSaved=   5.
 NSaved= 5 IEnMin= 5 EnMin= -2511.17067885165     IErMin= 5 ErrMin= 1.05D-03
 ErrMax= 1.05D-03  0.00D+00 EMaxC= 1.00D-01 BMatC= 9.00D-04 BMatP= 2.09D-02
 IDIUse=3 WtCom= 9.90D-01 WtEn= 1.05D-02
 Coeff-Com: -0.178D-01 0.313D-01 0.162D+00 0.284D+00 0.541D+00
 Coeff-En:   0.000D+00 0.000D+00 0.000D+00 0.000D+00 0.100D+01
 Coeff:     -0.176D-01 0.309D-01 0.160D+00 0.281D+00 0.545D+00
 Gap=     0.164 Goal=   None    Shift=    0.000
 RMSDP=8.33D-05 MaxDP=3.40D-03 DE=-2.14D-02 OVMax= 9.92D-03

 Cycle   6  Pass 0  IDiag  1:
 RMSU=  5.94D-05    CP:  8.95D-01  1.33D+00  7.51D-01  6.84D-01  7.22D-01
 E= -2511.17164534592     Delta-E=       -0.000966494269 Rises=F Damp=F
 DIIS: error= 2.30D-04 at cycle   6 NSaved=   6.
 NSaved= 6 IEnMin= 6 EnMin= -2511.17164534592     IErMin= 6 ErrMin= 2.30D-04
 ErrMax= 2.30D-04  0.00D+00 EMaxC= 1.00D-01 BMatC= 4.80D-05 BMatP= 9.00D-04
 IDIUse=3 WtCom= 9.98D-01 WtEn= 2.30D-03
 Coeff-Com:  0.382D-02-0.107D-01-0.873D-02-0.780D-02 0.139D+00 0.885D+00
 Coeff-En:   0.000D+00 0.000D+00 0.000D+00 0.000D+00 0.000D+00 0.100D+01
 Coeff:      0.381D-02-0.107D-01-0.871D-02-0.778D-02 0.138D+00 0.885D+00
 Gap=     0.166 Goal=   None    Shift=    0.000
 RMSDP=3.39D-05 MaxDP=1.57D-03 DE=-9.66D-04 OVMax= 8.16D-03

 Cycle   7  Pass 0  IDiag  1:
 RMSU=  2.36D-05    CP:  8.95D-01  1.33D+00  7.57D-01  6.95D-01  8.36D-01
                    CP:  1.14D+00
 E= -2511.17176782095     Delta-E=       -0.000122475029 Rises=F Damp=F
 DIIS: error= 8.22D-05 at cycle   7 NSaved=   7.
 NSaved= 7 IEnMin= 7 EnMin= -2511.17176782095     IErMin= 7 ErrMin= 8.22D-05
 ErrMax= 8.22D-05  0.00D+00 EMaxC= 1.00D-01 BMatC= 1.16D-05 BMatP= 4.80D-05
 IDIUse=1 WtCom= 1.00D+00 WtEn= 0.00D+00
 Coeff-Com:  0.412D-02-0.851D-02-0.252D-01-0.451D-01-0.260D-01 0.361D+00
 Coeff-Com:  0.740D+00
 Coeff:      0.412D-02-0.851D-02-0.252D-01-0.451D-01-0.260D-01 0.361D+00
 Coeff:      0.740D+00
 Gap=     0.166 Goal=   None    Shift=    0.000
 RMSDP=1.62D-05 MaxDP=6.44D-04 DE=-1.22D-04 OVMax= 3.64D-03

 Cycle   8  Pass 0  IDiag  1:
 RMSU=  9.62D-06    CP:  8.95D-01  1.33D+00  7.60D-01  6.99D-01  8.60D-01
                    CP:  1.32D+00  1.10D+00
 E= -2511.17179373546     Delta-E=       -0.000025914505 Rises=F Damp=F
 DIIS: error= 4.35D-05 at cycle   8 NSaved=   8.
 NSaved= 8 IEnMin= 8 EnMin= -2511.17179373546     IErMin= 8 ErrMin= 4.35D-05
 ErrMax= 4.35D-05  0.00D+00 EMaxC= 1.00D-01 BMatC= 1.60D-06 BMatP= 1.16D-05
 IDIUse=1 WtCom= 1.00D+00 WtEn= 0.00D+00
 Coeff-Com:  0.874D-03-0.135D-02-0.741D-02-0.165D-01-0.339D-01-0.147D-01
 Coeff-Com:  0.266D+00 0.807D+00
 Coeff:      0.874D-03-0.135D-02-0.741D-02-0.165D-01-0.339D-01-0.147D-01
 Coeff:      0.266D+00 0.807D+00
 Gap=     0.167 Goal=   None    Shift=    0.000
 RMSDP=7.26D-06 MaxDP=3.22D-04 DE=-2.59D-05 OVMax= 2.06D-03

 Initial convergence to 1.0D-05 achieved.  Increase integral accuracy.
 Cycle   9  Pass 1  IDiag  1:
 E= -2511.17158474884     Delta-E=        0.000208986617 Rises=F Damp=F
 DIIS: error= 2.16D-04 at cycle   1 NSaved=   1.
 NSaved= 1 IEnMin= 1 EnMin= -2511.17158474884     IErMin= 1 ErrMin= 2.16D-04
 ErrMax= 2.16D-04  0.00D+00 EMaxC= 1.00D-01 BMatC= 1.60D-05 BMatP= 1.60D-05
 IDIUse=3 WtCom= 9.98D-01 WtEn= 2.16D-03
 Coeff-Com:  0.100D+01
 Coeff-En:   0.100D+01
 Coeff:      0.100D+01
 Gap=     0.167 Goal=   None    Shift=    0.000
 RMSDP=7.26D-06 MaxDP=3.22D-04 DE= 2.09D-04 OVMax= 5.50D-04

 Cycle  10  Pass 1  IDiag  1:
 RMSU=  1.75D-04    CP:  1.00D+00
 E= -2511.17160155670     Delta-E=       -0.000016807864 Rises=F Damp=F
 DIIS: error= 1.75D-05 at cycle   2 NSaved=   2.
 NSaved= 2 IEnMin= 2 EnMin= -2511.17160155670     IErMin= 2 ErrMin= 1.75D-05
 ErrMax= 1.75D-05  0.00D+00 EMaxC= 1.00D-01 BMatC= 3.43D-07 BMatP= 1.60D-05
 IDIUse=1 WtCom= 1.00D+00 WtEn= 0.00D+00
 Coeff-Com:  0.705D-02 0.993D+00
 Coeff:      0.705D-02 0.993D+00
 Gap=     0.167 Goal=   None    Shift=    0.000
 RMSDP=6.95D-06 MaxDP=2.04D-04 DE=-1.68D-05 OVMax= 4.76D-04

 Cycle  11  Pass 1  IDiag  1:
 RMSU=  3.65D-06    CP:  1.00D+00  1.03D+00
 E= -2511.17160146670     Delta-E=        0.000000090005 Rises=F Damp=F
 DIIS: error= 2.21D-05 at cycle   3 NSaved=   3.
 NSaved= 3 IEnMin= 2 EnMin= -2511.17160155670     IErMin= 2 ErrMin= 1.75D-05
 ErrMax= 2.21D-05  0.00D+00 EMaxC= 1.00D-01 BMatC= 5.25D-07 BMatP= 3.43D-07
 IDIUse=1 WtCom= 1.00D+00 WtEn= 0.00D+00
 Coeff-Com: -0.172D-01 0.564D+00 0.453D+00
 Coeff:     -0.172D-01 0.564D+00 0.453D+00
 Gap=     0.167 Goal=   None    Shift=    0.000
 RMSDP=1.79D-06 MaxDP=9.29D-05 DE= 9.00D-08 OVMax= 2.01D-04

 Cycle  12  Pass 1  IDiag  1:
 RMSU=  1.16D-06    CP:  1.00D+00  1.04D+00  6.35D-01
 E= -2511.17160201930     Delta-E=       -0.000000552603 Rises=F Damp=F
 DIIS: error= 2.54D-06 at cycle   4 NSaved=   4.
 NSaved= 4 IEnMin= 4 EnMin= -2511.17160201930     IErMin= 4 ErrMin= 2.54D-06
 ErrMax= 2.54D-06  0.00D+00 EMaxC= 1.00D-01 BMatC= 5.96D-09 BMatP= 3.43D-07
 IDIUse=1 WtCom= 1.00D+00 WtEn= 0.00D+00
 Coeff-Com: -0.632D-02 0.175D+00 0.156D+00 0.675D+00
 Coeff:     -0.632D-02 0.175D+00 0.156D+00 0.675D+00
 Gap=     0.167 Goal=   None    Shift=    0.000
 RMSDP=3.53D-07 MaxDP=2.37D-05 DE=-5.53D-07 OVMax= 8.86D-05

 Cycle  13  Pass 1  IDiag  1:
 RMSU=  2.99D-07    CP:  1.00D+00  1.04D+00  6.82D-01  1.05D+00
 E= -2511.17160203126     Delta-E=       -0.000000011954 Rises=F Damp=F
 DIIS: error= 1.27D-06 at cycle   5 NSaved=   5.
 NSaved= 5 IEnMin= 5 EnMin= -2511.17160203126     IErMin= 5 ErrMin= 1.27D-06
 ErrMax= 1.27D-06  0.00D+00 EMaxC= 1.00D-01 BMatC= 2.27D-09 BMatP= 5.96D-09
 IDIUse=1 WtCom= 1.00D+00 WtEn= 0.00D+00
 Coeff-Com:  0.265D-02-0.101D+00-0.782D-01 0.326D+00 0.851D+00
 Coeff:      0.265D-02-0.101D+00-0.782D-01 0.326D+00 0.851D+00
 Gap=     0.167 Goal=   None    Shift=    0.000
 RMSDP=2.89D-07 MaxDP=1.13D-05 DE=-1.20D-08 OVMax= 6.59D-05

 Cycle  14  Pass 1  IDiag  1:
 RMSU=  1.98D-07    CP:  1.00D+00  1.04D+00  6.93D-01  1.22D+00  1.19D+00
 E= -2511.17160203723     Delta-E=       -0.000000005970 Rises=F Damp=F
 DIIS: error= 8.72D-07 at cycle   6 NSaved=   6.
 NSaved= 6 IEnMin= 6 EnMin= -2511.17160203723     IErMin= 6 ErrMin= 8.72D-07
 ErrMax= 8.72D-07  0.00D+00 EMaxC= 1.00D-01 BMatC= 4.20D-10 BMatP= 2.27D-09
 IDIUse=1 WtCom= 1.00D+00 WtEn= 0.00D+00
 Coeff-Com:  0.244D-02-0.813D-01-0.678D-01 0.521D-01 0.426D+00 0.668D+00
 Coeff:      0.244D-02-0.813D-01-0.678D-01 0.521D-01 0.426D+00 0.668D+00
 Gap=     0.167 Goal=   None    Shift=    0.000
 RMSDP=1.05D-07 MaxDP=4.80D-06 DE=-5.97D-09 OVMax= 3.17D-05

 Cycle  15  Pass 1  IDiag  1:
 RMSU=  6.66D-08    CP:  1.00D+00  1.04D+00  7.01D-01  1.25D+00  1.39D+00
                    CP:  1.14D+00
 E= -2511.17160203850     Delta-E=       -0.000000001277 Rises=F Damp=F
 DIIS: error= 2.25D-07 at cycle   7 NSaved=   7.
 NSaved= 7 IEnMin= 7 EnMin= -2511.17160203850     IErMin= 7 ErrMin= 2.25D-07
 ErrMax= 2.25D-07  0.00D+00 EMaxC= 1.00D-01 BMatC= 5.02D-11 BMatP= 4.20D-10
 IDIUse=1 WtCom= 1.00D+00 WtEn= 0.00D+00
 Coeff-Com:  0.476D-03-0.137D-01-0.129D-01-0.368D-01 0.311D-02 0.255D+00
 Coeff-Com:  0.805D+00
 Coeff:      0.476D-03-0.137D-01-0.129D-01-0.368D-01 0.311D-02 0.255D+00
 Coeff:      0.805D+00
 Gap=     0.167 Goal=   None    Shift=    0.000
 RMSDP=4.58D-08 MaxDP=2.48D-06 DE=-1.28D-09 OVMax= 1.03D-05

 Cycle  16  Pass 1  IDiag  1:
 RMSU=  2.01D-08    CP:  1.00D+00  1.04D+00  7.01D-01  1.26D+00  1.45D+00
                    CP:  1.31D+00  9.90D-01
 E= -2511.17160203862     Delta-E=       -0.000000000122 Rises=F Damp=F
 DIIS: error= 9.04D-08 at cycle   8 NSaved=   8.
 NSaved= 8 IEnMin= 8 EnMin= -2511.17160203862     IErMin= 8 ErrMin= 9.04D-08
 ErrMax= 9.04D-08  0.00D+00 EMaxC= 1.00D-01 BMatC= 1.26D-11 BMatP= 5.02D-11
 IDIUse=1 WtCom= 1.00D+00 WtEn= 0.00D+00
 Coeff-Com: -0.120D-03 0.521D-02 0.357D-02-0.263D-01-0.632D-01 0.328D-01
 Coeff-Com:  0.439D+00 0.609D+00
 Coeff:     -0.120D-03 0.521D-02 0.357D-02-0.263D-01-0.632D-01 0.328D-01
 Coeff:      0.439D+00 0.609D+00
 Gap=     0.167 Goal=   None    Shift=    0.000
 RMSDP=1.35D-08 MaxDP=4.95D-07 DE=-1.22D-10 OVMax= 2.84D-06

 Cycle  17  Pass 1  IDiag  1:
 RMSU=  8.55D-09    CP:  1.00D+00  1.04D+00  7.01D-01  1.26D+00  1.46D+00
                    CP:  1.34D+00  1.08D+00  8.03D-01
 E= -2511.17160203832     Delta-E=        0.000000000309 Rises=F Damp=F
 DIIS: error= 1.83D-08 at cycle   9 NSaved=   9.
 NSaved= 9 IEnMin= 8 EnMin= -2511.17160203862     IErMin= 9 ErrMin= 1.83D-08
 ErrMax= 1.83D-08  0.00D+00 EMaxC= 1.00D-01 BMatC= 5.53D-13 BMatP= 1.26D-11
 IDIUse=1 WtCom= 1.00D+00 WtEn= 0.00D+00
 Coeff-Com: -0.827D-04 0.307D-02 0.240D-02-0.754D-02-0.252D-01-0.745D-02
 Coeff-Com:  0.116D+00 0.236D+00 0.683D+00
 Coeff:     -0.827D-04 0.307D-02 0.240D-02-0.754D-02-0.252D-01-0.745D-02
 Coeff:      0.116D+00 0.236D+00 0.683D+00
 Gap=     0.167 Goal=   None    Shift=    0.000
 RMSDP=3.52D-09 MaxDP=2.41D-07 DE= 3.09D-10 OVMax= 6.23D-07

 SCF Done:  E(RCAM-B3LYP) =  -2511.17160204     A.U. after   17 cycles
            NFock= 17  Conv=0.35D-08     -V/T= 2.0049
 KE= 2.498882685589D+03 PE=-1.536732467179D+04 EE= 5.625844936244D+03
 Leave Link  502 at Tue Dec 11 17:51:28 2018, MaxMem=   536870912 cpu:      6534.6
 (Enter /pbs_home/pkowalski/g09d01/g09/l601.exe)
 Copying SCF densities to generalized density rwf, IOpCl= 0 IROHF=0.

 **********************************************************************

            Population analysis using the SCF density.

 **********************************************************************

 Orbital symmetries:
       Occupied  (A) (A) (A) (A) (A) (A) (A) (A) (A) (A) (A) (A)
                 (A) (A) (A) (A) (A) (A) (A) (A) (A) (A) (A) (A)
                 (A) (A) (A) (A) (A) (A) (A) (A) (A) (A) (A) (A)
                 (A) (A) (A) (A) (A) (A) (A) (A) (A) (A) (A) (A)
                 (A) (A) (A) (A) (A) (A) (A) (A) (A) (A) (A) (A)
                 (A) (A) (A) (A) (A) (A) (A) (A) (A) (A) (A) (A)
                 (A) (A) (A) (A) (A) (A) (A) (A) (A) (A) (A) (A)
                 (A) (A) (A) (A) (A) (A) (A) (A) (A) (A) (A) (A)
                 (A) (A) (A) (A) (A) (A) (A) (A) (A) (A) (A) (A)
                 (A) (A) (A) (A) (A) (A) (A) (A) (A) (A) (A) (A)
                 (A) (A) (A) (A) (A) (A) (A) (A) (A) (A) (A) (A)
                 (A) (A) (A) (A) (A) (A) (A) (A) (A)
       Virtual   (A) (A) (A) (A) (A) (A) (A) (A) (A) (A) (A) (A)
                 (A) (A) (A) (A) (A) (A) (A) (A) (A) (A) (A) (A)
                 (A) (A) (A) (A) (A) (A) (A) (A) (A) (A) (A) (A)
                 (A) (A) (A) (A) (A) (A) (A) (A) (A) (A) (A) (A)
                 (A) (A) (A) (A) (A) (A) (A) (A) (A) (A) (A) (A)
                 (A) (A) (A) (A) (A) (A) (A) (A) (A) (A) (A) (A)
                 (A) (A) (A) (A) (A) (A) (A) (A) (A) (A) (A) (A)
                 (A) (A) (A) (A) (A) (A) (A) (A) (A) (A) (A) (A)
                 (A) (A) (A) (A) (A) (A) (A) (A) (A) (A) (A) (A)
                 (A) (A) (A) (A) (A) (A) (A) (A) (A) (A) (A) (A)
                 (A) (A) (A) (A) (A) (A) (A) (A) (A) (A) (A) (A)
                 (A) (A) (A) (A) (A) (A) (A) (A) (A) (A) (A) (A)
                 (A) (A) (A) (A) (A) (A) (A) (A) (A) (A) (A) (A)
                 (A) (A) (A) (A) (A) (A) (A) (A) (A) (A) (A) (A)
                 (A) (A) (A) (A) (A) (A) (A) (A) (A) (A) (A) (A)
                 (A) (A) (A) (A) (A) (A) (A) (A) (A) (A) (A) (A)
                 (A) (A) (A) (A) (A) (A) (A) (A) (A) (A) (A) (A)
                 (A) (A) (A) (A) (A) (A) (A) (A) (A) (A) (A) (A)
                 (A) (A) (A) (A) (A) (A) (A) (A) (A) (A) (A) (A)
                 (A) (A) (A) (A) (A) (A) (A) (A) (A) (A) (A) (A)
                 (A) (A) (A) (A) (A) (A) (A) (A) (A) (A) (A) (A)
                 (A) (A) (A) (A) (A) (A) (A) (A) (A) (A) (A) (A)
                 (A) (A) (A) (A) (A) (A) (A) (A) (A) (A) (A) (A)
                 (A) (A) (A) (A) (A) (A) (A) (A) (A) (A) (A) (A)
                 (A) (A) (A) (A) (A) (A) (A) (A) (A) (A) (A) (A)
                 (A) (A) (A) (A) (A) (A) (A) (A) (A) (A) (A) (A)
                 (A) (A) (A) (A) (A) (A) (A) (A) (A) (A) (A) (A)
                 (A) (A) (A) (A) (A) (A) (A) (A) (A) (A) (A) (A)
                 (A) (A) (A) (A) (A) (A) (A) (A) (A) (A) (A) (A)
                 (A) (A) (A) (A) (A) (A) (A) (A) (A) (A) (A) (A)
                 (A) (A) (A) (A) (A) (A) (A) (A) (A) (A) (A) (A)
                 (A) (A) (A) (A) (A) (A) (A) (A) (A) (A) (A) (A)
                 (A) (A) (A) (A) (A) (A) (A) (A) (A) (A) (A) (A)
                 (A) (A) (A) (A) (A) (A) (A) (A) (A) (A) (A) (A)
                 (A) (A) (A) (A) (A) (A) (A) (A) (A) (A) (A) (A)
                 (A) (A) (A) (A) (A) (A) (A) (A) (A) (A) (A) (A)
                 (A) (A) (A) (A) (A) (A) (A) (A) (A) (A) (A) (A)
                 (A) (A) (A) (A) (A) (A) (A) (A) (A) (A) (A) (A)
                 (A) (A) (A) (A) (A) (A) (A) (A) (A) (A) (A) (A)
                 (A) (A) (A) (A) (A) (A) (A) (A) (A) (A) (A) (A)
                 (A) (A) (A) (A) (A) (A) (A) (A) (A) (A) (A) (A)
                 (A) (A) (A)
 The electronic state is 1-A.
 Alpha  occ. eigenvalues --  -88.93523 -88.93466 -24.79104 -24.78841 -24.78516
 Alpha  occ. eigenvalues --  -24.78390 -24.77605 -24.77569 -10.43975 -10.43824
 Alpha  occ. eigenvalues --  -10.43812 -10.32348 -10.32260 -10.31844 -10.31785
 Alpha  occ. eigenvalues --  -10.30094 -10.29982 -10.28863 -10.28814 -10.28398
 Alpha  occ. eigenvalues --  -10.28364 -10.26672 -10.26667 -10.26532 -10.26496
 Alpha  occ. eigenvalues --  -10.26459 -10.26426 -10.26200 -10.26186 -10.26143
 Alpha  occ. eigenvalues --  -10.26120 -10.26082 -10.26039 -10.24629 -10.24552
 Alpha  occ. eigenvalues --  -10.21617 -10.21579  -8.03096  -8.03044  -6.00103
 Alpha  occ. eigenvalues --   -6.00049  -5.99710  -5.99662  -5.99103  -5.99049
 Alpha  occ. eigenvalues --   -1.35586  -1.32980  -1.32167  -1.28297  -1.26310
 Alpha  occ. eigenvalues --   -1.26071  -1.00911  -0.97631  -0.96584  -0.95207
 Alpha  occ. eigenvalues --   -0.94915  -0.90371  -0.88216  -0.86996  -0.86661
 Alpha  occ. eigenvalues --   -0.85325  -0.85106  -0.84480  -0.83880  -0.82996
 Alpha  occ. eigenvalues --   -0.80372  -0.78649  -0.78008  -0.74281  -0.73326
 Alpha  occ. eigenvalues --   -0.72634  -0.72426  -0.71231  -0.71200  -0.69603
 Alpha  occ. eigenvalues --   -0.69004  -0.67997  -0.66683  -0.65862  -0.65428
 Alpha  occ. eigenvalues --   -0.64687  -0.64254  -0.62996  -0.62242  -0.62143
 Alpha  occ. eigenvalues --   -0.61643  -0.60736  -0.60675  -0.58541  -0.58433
 Alpha  occ. eigenvalues --   -0.56203  -0.56053  -0.55661  -0.55295  -0.54608
 Alpha  occ. eigenvalues --   -0.54502  -0.54017  -0.53800  -0.52700  -0.52572
 Alpha  occ. eigenvalues --   -0.52466  -0.52344  -0.52018  -0.51482  -0.51107
 Alpha  occ. eigenvalues --   -0.50807  -0.49765  -0.49508  -0.49202  -0.48131
 Alpha  occ. eigenvalues --   -0.48098  -0.47685  -0.47530  -0.47393  -0.47196
 Alpha  occ. eigenvalues --   -0.46992  -0.46521  -0.46000  -0.45507  -0.45102
 Alpha  occ. eigenvalues --   -0.44051  -0.43923  -0.43649  -0.42901  -0.42831
 Alpha  occ. eigenvalues --   -0.42675  -0.42186  -0.42008  -0.40901  -0.40162
 Alpha  occ. eigenvalues --   -0.39769  -0.39608  -0.38928  -0.37569  -0.34499
 Alpha  occ. eigenvalues --   -0.32872  -0.32655  -0.32020  -0.31652  -0.29080
 Alpha  occ. eigenvalues --   -0.23409
 Alpha virt. eigenvalues --   -0.06738  -0.01362   0.02098   0.02486   0.02771
 Alpha virt. eigenvalues --    0.05311   0.06739   0.08291   0.09487   0.10465
 Alpha virt. eigenvalues --    0.11483   0.12267   0.12503   0.13031   0.13302
 Alpha virt. eigenvalues --    0.13436   0.14481   0.14571   0.15530   0.15600
 Alpha virt. eigenvalues --    0.16369   0.16594   0.17306   0.17562   0.17883
 Alpha virt. eigenvalues --    0.18561   0.18818   0.19436   0.19679   0.19791
 Alpha virt. eigenvalues --    0.20331   0.20951   0.21247   0.21768   0.22010
 Alpha virt. eigenvalues --    0.23323   0.23468   0.23970   0.24182   0.24428
 Alpha virt. eigenvalues --    0.25340   0.25737   0.26908   0.28020   0.28868
 Alpha virt. eigenvalues --    0.29138   0.29937   0.30281   0.30450   0.30879
 Alpha virt. eigenvalues --    0.32456   0.32613   0.33061   0.34069   0.34317
 Alpha virt. eigenvalues --    0.34452   0.34654   0.34794   0.35462   0.35571
 Alpha virt. eigenvalues --    0.35858   0.35971   0.36740   0.37124   0.37666
 Alpha virt. eigenvalues --    0.38130   0.39381   0.39834   0.41041   0.41475
 Alpha virt. eigenvalues --    0.42489   0.42891   0.43845   0.44173   0.45215
 Alpha virt. eigenvalues --    0.45538   0.45749   0.46153   0.46852   0.47044
 Alpha virt. eigenvalues --    0.47165   0.47838   0.48973   0.49442   0.50065
 Alpha virt. eigenvalues --    0.50623   0.51318   0.51557   0.51936   0.52520
 Alpha virt. eigenvalues --    0.52602   0.53208   0.53896   0.54200   0.54586
 Alpha virt. eigenvalues --    0.54820   0.54827   0.55639   0.56305   0.56407
 Alpha virt. eigenvalues --    0.56733   0.56927   0.57284   0.57826   0.58061
 Alpha virt. eigenvalues --    0.58404   0.58692   0.59046   0.59431   0.59924
 Alpha virt. eigenvalues --    0.60352   0.60722   0.61500   0.61676   0.62281
 Alpha virt. eigenvalues --    0.63247   0.64604   0.64796   0.65259   0.65821
 Alpha virt. eigenvalues --    0.66454   0.66944   0.67768   0.68075   0.68399
 Alpha virt. eigenvalues --    0.69426   0.70042   0.70500   0.71231   0.71548
 Alpha virt. eigenvalues --    0.72049   0.72603   0.73559   0.73635   0.73928
 Alpha virt. eigenvalues --    0.74255   0.74646   0.75190   0.75504   0.76010
 Alpha virt. eigenvalues --    0.76239   0.76632   0.76975   0.77472   0.77715
 Alpha virt. eigenvalues --    0.77764   0.77968   0.78024   0.78494   0.78905
 Alpha virt. eigenvalues --    0.79086   0.79654   0.79789   0.80146   0.80307
 Alpha virt. eigenvalues --    0.80746   0.81206   0.81518   0.81819   0.82369
 Alpha virt. eigenvalues --    0.82443   0.82929   0.83093   0.83717   0.83833
 Alpha virt. eigenvalues --    0.84279   0.84634   0.84991   0.85120   0.85514
 Alpha virt. eigenvalues --    0.85886   0.86348   0.86630   0.86817   0.87338
 Alpha virt. eigenvalues --    0.87820   0.88083   0.89361   0.89650   0.90448
 Alpha virt. eigenvalues --    0.91074   0.91544   0.92356   0.92778   0.93461
 Alpha virt. eigenvalues --    0.94282   0.94969   0.96793   0.97580   0.99489
 Alpha virt. eigenvalues --    0.99518   1.01226   1.01531   1.02653   1.04782
 Alpha virt. eigenvalues --    1.05617   1.06944   1.07783   1.08356   1.09098
 Alpha virt. eigenvalues --    1.10590   1.11437   1.12058   1.13032   1.14016
 Alpha virt. eigenvalues --    1.14979   1.15540   1.16227   1.16987   1.17944
 Alpha virt. eigenvalues --    1.18249   1.19155   1.19500   1.20453   1.21027
 Alpha virt. eigenvalues --    1.22502   1.22960   1.23947   1.25029   1.25103
 Alpha virt. eigenvalues --    1.25972   1.26566   1.26868   1.27665   1.29085
 Alpha virt. eigenvalues --    1.30049   1.30294   1.31068   1.31297   1.31565
 Alpha virt. eigenvalues --    1.31672   1.33218   1.34393   1.35417   1.35746
 Alpha virt. eigenvalues --    1.36098   1.36562   1.37029   1.37172   1.37561
 Alpha virt. eigenvalues --    1.37972   1.38346   1.39106   1.39940   1.40473
 Alpha virt. eigenvalues --    1.41384   1.41829   1.42494   1.43063   1.44865
 Alpha virt. eigenvalues --    1.45824   1.46060   1.46861   1.48428   1.48849
 Alpha virt. eigenvalues --    1.50151   1.50593   1.51775   1.53358   1.53583
 Alpha virt. eigenvalues --    1.54966   1.55861   1.56477   1.56935   1.57861
 Alpha virt. eigenvalues --    1.58129   1.58777   1.59028   1.60093   1.61017
 Alpha virt. eigenvalues --    1.62754   1.64354   1.68120   1.69151   1.71068
 Alpha virt. eigenvalues --    1.71465   1.71706   1.72830   1.73515   1.74962
 Alpha virt. eigenvalues --    1.75487   1.76297   1.76565   1.77905   1.78961
 Alpha virt. eigenvalues --    1.79438   1.80255   1.80814   1.81294   1.81673
 Alpha virt. eigenvalues --    1.82613   1.83637   1.83877   1.84085   1.84394
 Alpha virt. eigenvalues --    1.84463   1.84856   1.85661   1.86111   1.86302
 Alpha virt. eigenvalues --    1.86832   1.87607   1.87845   1.88357   1.89090
 Alpha virt. eigenvalues --    1.89637   1.90329   1.90352   1.91112   1.91372
 Alpha virt. eigenvalues --    1.92008   1.92380   1.93473   1.93667   1.93927
 Alpha virt. eigenvalues --    1.95316   1.95666   1.95876   1.95993   1.96559
 Alpha virt. eigenvalues --    1.96935   1.97683   1.99016   1.99753   2.00070
 Alpha virt. eigenvalues --    2.01653   2.01828   2.02759   2.03217   2.04279
 Alpha virt. eigenvalues --    2.05239   2.05748   2.06549   2.06971   2.08268
 Alpha virt. eigenvalues --    2.08860   2.09471   2.10453   2.10510   2.11383
 Alpha virt. eigenvalues --    2.11475   2.12261   2.12770   2.13090   2.13349
 Alpha virt. eigenvalues --    2.14524   2.14899   2.15578   2.15817   2.16177
 Alpha virt. eigenvalues --    2.17066   2.17873   2.18791   2.19377   2.19740
 Alpha virt. eigenvalues --    2.20247   2.20868   2.21004   2.22365   2.22920
 Alpha virt. eigenvalues --    2.23907   2.24470   2.25194   2.25459   2.25847
 Alpha virt. eigenvalues --    2.26726   2.28235   2.28859   2.29211   2.29890
 Alpha virt. eigenvalues --    2.30730   2.31513   2.32156   2.32631   2.33054
 Alpha virt. eigenvalues --    2.35658   2.36071   2.36342   2.37804   2.38313
 Alpha virt. eigenvalues --    2.38549   2.39063   2.39994   2.41383   2.42300
 Alpha virt. eigenvalues --    2.43751   2.44917   2.46098   2.47891   2.49208
 Alpha virt. eigenvalues --    2.50454   2.50975   2.52391   2.52686   2.53157
 Alpha virt. eigenvalues --    2.53420   2.54572   2.55256   2.55455   2.55995
 Alpha virt. eigenvalues --    2.58228   2.60589   2.61139   2.62553   2.64051
 Alpha virt. eigenvalues --    2.65522   2.66558   2.67434   2.70001   2.71040
 Alpha virt. eigenvalues --    2.71426   2.72143   2.72761   2.73033   2.73412
 Alpha virt. eigenvalues --    2.74798   2.74917   2.75890   2.77526   2.78113
 Alpha virt. eigenvalues --    2.80955   2.83990   2.84443   2.85065   2.85968
 Alpha virt. eigenvalues --    2.86459   2.89012   2.89094   2.93209   2.94280
 Alpha virt. eigenvalues --    2.94467   2.98175   3.05036   3.07034   3.08454
 Alpha virt. eigenvalues --    3.08888   3.12442   3.12723   3.12899   3.13421
 Alpha virt. eigenvalues --    3.14046   3.14164   3.14283   3.15235   3.15499
 Alpha virt. eigenvalues --    3.15581   3.15689   3.16247   3.18263   3.18426
 Alpha virt. eigenvalues --    3.18526   3.19206   3.19365   3.20167   3.20838
 Alpha virt. eigenvalues --    3.22032   3.22707   3.23134   3.23417   3.24010
 Alpha virt. eigenvalues --    3.24643   3.26145   3.26940   3.27496   3.28648
 Alpha virt. eigenvalues --    3.31581   3.32480   3.33868   3.37513   3.37671
 Alpha virt. eigenvalues --    3.38245   3.41588   3.41694   3.41989   3.45725
 Alpha virt. eigenvalues --    3.46699   3.48988   3.49577   3.52126   3.53846
 Alpha virt. eigenvalues --    3.54116   3.54668   3.55057   3.56826   3.57042
 Alpha virt. eigenvalues --    3.65441   3.67272   3.76291   3.79473   3.82180
 Alpha virt. eigenvalues --    3.95477   3.95575   3.95760   3.95957   3.98899
          Condensed to atoms (all electrons):
 Mulliken charges:
               1
     1  S    0.058374
     2  S    0.067738
     3  F   -0.182105
     4  F   -0.187602
     5  F   -0.168402
     6  F   -0.160489
     7  F   -0.180893
     8  F   -0.187078
     9  C   -0.293436
    10  C   -0.000170
    11  C    0.058497
    12  H   -0.115045
    13  C    0.001911
    14  C   -0.051588
    15  C    0.397821
    16  C    0.267729
    17  C    0.379989
    18  C   -0.045330
    19  C   -0.307710
    20  C    0.026286
    21  C    0.058255
    22  H   -0.112529
    23  C   -0.013033
    24  C    0.211354
    25  H   -0.023637
    26  H   -0.030000
    27  C    0.195665
    28  H   -0.032868
    29  H   -0.031876
    30  H   -0.026743
    31  C    0.218539
    32  H   -0.022978
    33  H   -0.032787
    34  C    0.200743
    35  H   -0.034827
    36  H   -0.032815
    37  H   -0.025058
    38  C    0.122474
    39  C    0.061294
    40  H   -0.114646
    41  C    0.124614
    42  H   -0.098815
    43  C    0.117365
    44  H   -0.096569
    45  C    0.120297
    46  H   -0.099922
    47  C    0.049552
    48  H   -0.105815
    49  C    0.113797
    50  C    0.063499
    51  H   -0.114528
    52  C    0.121720
    53  H   -0.097961
    54  C    0.116664
    55  H   -0.096375
    56  C    0.120962
    57  H   -0.099302
    58  C    0.056367
    59  H   -0.108578
 Sum of Mulliken charges =   0.00000
 Mulliken charges with hydrogens summed into heavy atoms:
               1
     1  S    0.058374
     2  S    0.067738
     3  F   -0.182105
     4  F   -0.187602
     5  F   -0.168402
     6  F   -0.160489
     7  F   -0.180893
     8  F   -0.187078
     9  C   -0.293436
    10  C   -0.000170
    11  C   -0.056548
    13  C    0.001911
    14  C   -0.051588
    15  C    0.397821
    16  C    0.267729
    17  C    0.379989
    18  C   -0.045330
    19  C   -0.307710
    20  C    0.026286
    21  C   -0.054273
    23  C   -0.013033
    24  C    0.157717
    27  C    0.104178
    31  C    0.162774
    34  C    0.108043
    38  C    0.122474
    39  C   -0.053352
    41  C    0.025799
    43  C    0.020796
    45  C    0.020375
    47  C   -0.056263
    49  C    0.113797
    50  C   -0.051030
    52  C    0.023759
    54  C    0.020289
    56  C    0.021661
    58  C   -0.052211
 Electronic spatial extent (au):  <R**2>=          19981.7604
 Charge=              0.0000 electrons
 Dipole moment (field-independent basis, Debye):
    X=             -0.0246    Y=             -5.0003    Z=             -0.3006  Tot=              5.0094
 Quadrupole moment (field-independent basis, Debye-Ang):
   XX=           -184.0334   YY=           -234.4210   ZZ=           -227.7952
   XY=             -0.3934   XZ=             -3.0351   YZ=              4.1819
 Traceless Quadrupole moment (field-independent basis, Debye-Ang):
   XX=             31.3831   YY=            -19.0045   ZZ=            -12.3786
   XY=             -0.3934   XZ=             -3.0351   YZ=              4.1819
 Octapole moment (field-independent basis, Debye-Ang**2):
  XXX=             -3.2372  YYY=             23.0120  ZZZ=             -1.9820  XYY=             -0.5686
  XXY=            -45.0992  XXZ=            -11.9712  XZZ=              2.4279  YZZ=             42.4604
  YYZ=            -25.1691  XYZ=              6.8029
 Hexadecapole moment (field-independent basis, Debye-Ang**3):
 XXXX=         -14415.2158 YYYY=          -7472.3576 ZZZZ=          -1683.2832 XXXY=             52.5834
 XXXZ=           -238.0450 YYYX=              1.4555 YYYZ=             41.8785 ZZZX=             12.0882
 ZZZY=            -24.6148 XXYY=          -3722.0193 XXZZ=          -3314.3789 YYZZ=          -1571.8616
 XXYZ=            150.2113 YYXZ=            -27.7314 ZZXY=             -7.9152
 N-N= 4.731425447920D+03 E-N=-1.536732468845D+04  KE= 2.498882685589D+03
 No NMR shielding tensors so no spin-rotation constants.
 Leave Link  601 at Tue Dec 11 17:51:30 2018, MaxMem=   536870912 cpu:         6.6
 (Enter /pbs_home/pkowalski/g09d01/g09/l701.exe)
 Compute integral first derivatives.
 ... and contract with generalized density number  0.
 Leave Link  701 at Tue Dec 11 17:51:30 2018, MaxMem=   536870912 cpu:         6.2
 (Enter /pbs_home/pkowalski/g09d01/g09/l702.exe)
 L702 exits ... SP integral derivatives will be done elsewhere.
 Leave Link  702 at Tue Dec 11 17:51:31 2018, MaxMem=   536870912 cpu:         0.2
 (Enter /pbs_home/pkowalski/g09d01/g09/l703.exe)
 Compute integral first derivatives, UseDBF=F ICtDFT=           0.
 Integral derivatives from FoFJK, PRISM(SPDF).
 Calling FoFJK, ICntrl=      2127 FMM=F ISym2X=0 I1Cent= 0 IOpClX= 0 NMat=1 NMatS=1 NMatT=0.
 FoFJK:  IHMeth= 1 ICntrl=    2127 DoSepK=T KAlg= 0 I1Cent=   0 FoldK=F
 IRaf=         1 NMat=   1 IRICut=       1 DoRegI=T DoRafI=F ISym2E= 0.
 FoFCou: FMM=F IPFlag=           0 FMFlag=      100000 FMFlg1=         800
         NFxFlg=           0 DoJE=F BraDBF=F KetDBF=F FulRan=T
         wScrn=  0.000000 ICntrl=    2527 IOpCl=  0 I1Cent=           0 NGrid=           0
         NMat0=    1 NMatS0=      1 NMatT0=    0 NMatD0=    1 NMtDS0=    0 NMtDT0=    0
 Symmetry not used in FoFCou.
 Leave Link  703 at Tue Dec 11 17:55:50 2018, MaxMem=   536870912 cpu:      2065.9
 (Enter /pbs_home/pkowalski/g09d01/g09/l716.exe)
 Dipole        =-9.68559182D-03-1.96728052D+00-1.18254317D-01
 ***** Axes restored to original set *****
 -------------------------------------------------------------------
 Center     Atomic                   Forces (Hartrees/Bohr)
 Number     Number              X              Y              Z
 -------------------------------------------------------------------
      1       16          -0.004727692    0.001246894   -0.001671179
      2       16          -0.001522932   -0.000549547   -0.005254753
      3        9          -0.000841021   -0.004622114   -0.003050490
      4        9          -0.006873221   -0.003981244   -0.000356663
      5        9          -0.001718490    0.000336957   -0.001351457
      6        9          -0.004854790    0.001535110   -0.005257141
      7        9          -0.000759144    0.006549407   -0.003054896
      8        9          -0.005191577    0.001979102    0.003510334
      9        6           0.000268005   -0.001018080    0.003152441
     10        6           0.003243273   -0.016160275   -0.000692550
     11        6          -0.056362725   -0.059479240   -0.105108584
     12        1           0.062249042    0.073113783    0.110991353
     13        6          -0.003594202   -0.003562414   -0.001734624
     14        6          -0.004222051    0.004013669   -0.003807133
     15        6           0.010397156    0.013438960    0.006221827
     16        6           0.003561176   -0.002912505    0.005725832
     17        6           0.014416383   -0.013707863    0.000697603
     18        6          -0.005002866   -0.000667922   -0.002622545
     19        6           0.001931746   -0.000226021    0.001420649
     20        6           0.001074697    0.010488225    0.001083278
     21        6          -0.072686402    0.102375575   -0.050297319
     22        1           0.074614067   -0.113946141    0.052321171
     23        6          -0.002426456    0.004301152   -0.001008169
     24        6          -0.017624750    0.093145478    0.053738292
     25        1           0.060674131   -0.073803293    0.026707874
     26        1          -0.046395770   -0.027358104   -0.082719755
     27        6          -0.060004888   -0.087405272    0.021559433
     28        1          -0.065776982    0.083227465   -0.027879137
     29        1           0.071064898   -0.016924790   -0.081818568
     30        1           0.057937638    0.028871593    0.090594096
     31        6           0.029792648   -0.093648051   -0.040236508
     32        1           0.039995197    0.044747440    0.076989965
     33        1          -0.069193184    0.060497941   -0.038563668
     34        6           0.049269423    0.086909500   -0.031724357
     35        1          -0.043671408   -0.053879901   -0.085868966
     36        1          -0.080213175    0.020725716    0.071830566
     37        1           0.072528787   -0.065402516    0.048806098
     38        6          -0.000343292    0.000240626   -0.001771271
     39        6          -0.124264951    0.021023762   -0.057848409
     40        1           0.132976043   -0.025339208    0.061994406
     41        6          -0.057034094   -0.095912303   -0.078594100
     42        1           0.065151052    0.102196609    0.085718343
     43        6           0.061934804   -0.122920001   -0.026202791
     44        1          -0.069241218    0.130025624    0.025437863
     45        6           0.122341135   -0.020725084    0.060237338
     46        1          -0.132824342    0.027199328   -0.063674891
     47        6           0.065853897    0.089710062    0.081590068
     48        1          -0.065050780   -0.101575896   -0.087401665
     49        6           0.000816131    0.001893656    0.001561539
     50        6          -0.122758427   -0.012289005   -0.071186118
     51        1           0.128886910    0.007807003    0.073791295
     52        6          -0.084520582    0.112907125    0.001850762
     53        1           0.093887872   -0.114931062    0.001796765
     54        6           0.035829952    0.111698687    0.070753072
     55        1          -0.034137421   -0.123987004   -0.074309229
     56        6           0.116080245    0.015589809    0.069844856
     57        1          -0.129040918   -0.008158259   -0.074319614
     58        6           0.091007105   -0.107182946    0.000972557
     59        1          -0.094903662    0.114479804   -0.001513128
 -------------------------------------------------------------------
 Cartesian Forces:  Max     0.132976043 RMS     0.060721050
 Leave Link  716 at Tue Dec 11 17:55:50 2018, MaxMem=   536870912 cpu:         0.2
 (Enter /pbs_home/pkowalski/g09d01/g09/l103.exe)

 GradGradGradGradGradGradGradGradGradGradGradGradGradGradGradGradGradGrad
 Berny optimization.
 FormGI is forming the generalized inverse of G from B-inverse, IUseBI=4.
 Internal  Forces:  Max     0.149788062 RMS     0.032378124
 Search for a local minimum.
 Step number   1 out of a maximum of  354
 All quantities printed in internal units (Hartrees-Bohrs-Radians)
 RMS Force = .32378D-01 SwitMx=.10000D-02 MixMth= 1
 Mixed Optimization -- RFO/linear search
 Second derivative matrix not updated -- first step.
 ITU=  0
     Eigenvalues ---    0.00230   0.00230   0.00467   0.00483   0.00545
     Eigenvalues ---    0.00686   0.00923   0.01173   0.01206   0.01250
     Eigenvalues ---    0.01471   0.01568   0.01600   0.01706   0.01752
     Eigenvalues ---    0.01774   0.01864   0.01875   0.01957   0.01984
     Eigenvalues ---    0.02164   0.02170   0.02202   0.02218   0.02236
     Eigenvalues ---    0.02251   0.02258   0.02270   0.02271   0.02300
     Eigenvalues ---    0.02308   0.02314   0.02325   0.02328   0.02332
     Eigenvalues ---    0.02336   0.02348   0.02360   0.03359   0.03360
     Eigenvalues ---    0.04468   0.04807   0.04826   0.04880   0.05079
     Eigenvalues ---    0.05825   0.05867   0.05871   0.05920   0.05934
     Eigenvalues ---    0.06126   0.07187   0.07414   0.07840   0.08541
     Eigenvalues ---    0.08657   0.08730   0.08993   0.09189   0.09603
     Eigenvalues ---    0.10078   0.10489   0.11051   0.12396   0.12438
     Eigenvalues ---    0.12485   0.12579   0.14073   0.14674   0.16000
     Eigenvalues ---    0.16000   0.16000   0.16000   0.16000   0.16000
     Eigenvalues ---    0.16000   0.16000   0.16000   0.16000   0.16000
     Eigenvalues ---    0.16000   0.16000   0.16000   0.16000   0.16000
     Eigenvalues ---    0.16000   0.16000   0.17007   0.17178   0.20435
     Eigenvalues ---    0.21998   0.21999   0.22000   0.22000   0.22001
     Eigenvalues ---    0.22005   0.22980   0.23104   0.23459   0.23473
     Eigenvalues ---    0.23793   0.23836   0.24211   0.24507   0.24930
     Eigenvalues ---    0.24937   0.24973   0.24997   0.25000   0.26629
     Eigenvalues ---    0.27033   0.27314   0.27504   0.27594   0.27608
     Eigenvalues ---    0.27632   0.28917   0.29135   0.30120   0.30687
     Eigenvalues ---    0.32253   0.33722   0.35325   0.36131   0.36540
     Eigenvalues ---    0.40876   0.41845   0.42825   0.42941   0.43156
     Eigenvalues ---    0.43446   0.46784   0.46984   0.47516   0.47710
     Eigenvalues ---    0.47890   0.48686   0.49196   0.49351   0.49354
     Eigenvalues ---    0.49556   0.49558   0.49736   0.50273   0.50603
     Eigenvalues ---    0.50838   0.51241   0.51274   0.51315   0.51323
     Eigenvalues ---    0.51448   0.51482   0.51511   0.51687   0.52086
     Eigenvalues ---    0.53869   0.53927   0.56430   0.57169   0.57505
     Eigenvalues ---    0.57630   0.57634   0.57651   0.57654   0.57733
     Eigenvalues ---    0.57753   0.57786   0.57805   0.57807   0.57830
     Eigenvalues ---    0.57841
 RFO step:  Lambda=-3.97718400D-01 EMin= 2.30000000D-03
 Linear search not attempted -- first point.
 Maximum step size (   0.300) exceeded in Quadratic search.
    -- Step size scaled by   0.464
 Iteration  1 RMS(Cart)=  0.01750216 RMS(Int)=  0.00003229
 Iteration  2 RMS(Cart)=  0.00004267 RMS(Int)=  0.00000118
 Iteration  3 RMS(Cart)=  0.00000000 RMS(Int)=  0.00000118
 ITry= 1 IFail=0 DXMaxC= 8.58D-02 DCOld= 1.00D+10 DXMaxT= 3.00D-01 DXLimC= 3.00D+00 Rises=F
 Variable       Old X    -DE/DX   Delta X   Delta X   Delta X     New X
                                 (Linear)    (Quad)   (Total)
    R1        3.47845   0.00453   0.00000   0.00309   0.00308   3.48154
    R2        3.32845   0.00204   0.00000   0.00137   0.00137   3.32982
    R3        3.47081   0.00472   0.00000   0.00332   0.00332   3.47413
    R4        3.33266   0.00149   0.00000   0.00099   0.00099   3.33364
    R5        2.56151  -0.00473   0.00000  -0.00234  -0.00234   2.55917
    R6        2.58399  -0.00748   0.00000  -0.00380  -0.00380   2.58019
    R7        2.53883   0.00025   0.00000   0.00012   0.00012   2.53895
    R8        2.53254  -0.00683   0.00000  -0.00327  -0.00327   2.52927
    R9        2.56098  -0.00664   0.00000  -0.00329  -0.00329   2.55769
   R10        2.58200  -0.00642   0.00000  -0.00325  -0.00325   2.57875
   R11        2.89744   0.00059   0.00000   0.00030   0.00030   2.89774
   R12        2.91752  -0.00007   0.00000   0.00001   0.00001   2.91752
   R13        2.93036  -0.00020   0.00000  -0.00014  -0.00014   2.93022
   R14        2.67437   0.01223   0.00000   0.00698   0.00698   2.68136
   R15        2.56991  -0.00415   0.00000  -0.00215  -0.00215   2.56776
   R16        1.79549   0.14663   0.00000   0.06983   0.06983   1.86531
   R17        2.56189   0.00511   0.00000   0.00269   0.00269   2.56458
   R18        2.76545   0.00368   0.00000   0.00224   0.00224   2.76769
   R19        2.81108   0.00301   0.00000   0.00187   0.00187   2.81295
   R20        2.73909   0.00228   0.00000   0.00128   0.00128   2.74037
   R21        2.91610   0.00262   0.00000   0.00181   0.00181   2.91791
   R22        2.92490   0.00116   0.00000   0.00077   0.00077   2.92567
   R23        2.79894   0.00596   0.00000   0.00377   0.00377   2.80271
   R24        2.56008  -0.00089   0.00000  -0.00042  -0.00042   2.55966
   R25        2.89624   0.00016   0.00000   0.00019   0.00019   2.89643
   R26        2.93664   0.00192   0.00000   0.00133   0.00133   2.93796
   R27        2.68686   0.00786   0.00000   0.00455   0.00455   2.69140
   R28        1.79671   0.14590   0.00000   0.06958   0.06958   1.86629
   R29        2.56394   0.00300   0.00000   0.00158   0.00158   2.56552
   R30        2.77177   0.00191   0.00000   0.00117   0.00117   2.77293
   R31        1.87016   0.09916   0.00000   0.05150   0.05150   1.92165
   R32        1.87014   0.09866   0.00000   0.05124   0.05124   1.92138
   R33        2.87725   0.00779   0.00000   0.00517   0.00517   2.88242
   R34        1.85301   0.10965   0.00000   0.05587   0.05587   1.90888
   R35        1.85254   0.10968   0.00000   0.05586   0.05586   1.90840
   R36        1.85070   0.11129   0.00000   0.05656   0.05656   1.90726
   R37        1.87222   0.09758   0.00000   0.05079   0.05079   1.92301
   R38        1.86832   0.09961   0.00000   0.05163   0.05163   1.91995
   R39        2.86615   0.01178   0.00000   0.00776   0.00776   2.87391
   R40        1.85132   0.11032   0.00000   0.05611   0.05611   1.90743
   R41        1.85261   0.10965   0.00000   0.05585   0.05585   1.90845
   R42        1.85333   0.10910   0.00000   0.05561   0.05561   1.90895
   R43        2.63628   0.00763   0.00000   0.00404   0.00404   2.64032
   R44        2.64085   0.00617   0.00000   0.00328   0.00328   2.64413
   R45        1.79400   0.14889   0.00000   0.07077   0.07077   1.86477
   R46        2.61097   0.00887   0.00000   0.00463   0.00463   2.61560
   R47        1.79563   0.14844   0.00000   0.07070   0.07070   1.86633
   R48        2.60951   0.01343   0.00000   0.00708   0.00708   2.61658
   R49        1.79421   0.14949   0.00000   0.07107   0.07107   1.86528
   R50        2.61887   0.00880   0.00000   0.00472   0.00472   2.62358
   R51        1.79391   0.14979   0.00000   0.07119   0.07119   1.86510
   R52        2.60200   0.01340   0.00000   0.00696   0.00696   2.60897
   R53        1.79436   0.14895   0.00000   0.07083   0.07083   1.86519
   R54        2.63617   0.00879   0.00000   0.00460   0.00460   2.64077
   R55        2.63619   0.00655   0.00000   0.00346   0.00346   2.63965
   R56        1.79419   0.14872   0.00000   0.07070   0.07070   1.86489
   R57        2.62265   0.00230   0.00000   0.00116   0.00116   2.62381
   R58        1.79566   0.14841   0.00000   0.07069   0.07069   1.86635
   R59        2.61676   0.01065   0.00000   0.00567   0.00567   2.62243
   R60        1.79546   0.14853   0.00000   0.07072   0.07072   1.86619
   R61        2.60056   0.01664   0.00000   0.00874   0.00874   2.60930
   R62        1.79481   0.14913   0.00000   0.07095   0.07095   1.86576
   R63        2.61883   0.00607   0.00000   0.00327   0.00327   2.62210
   R64        1.79464   0.14871   0.00000   0.07074   0.07074   1.86538
    A1        1.61732   0.00130   0.00000   0.00041   0.00041   1.61774
    A2        1.60903   0.00010   0.00000  -0.00022  -0.00022   1.60881
    A3        1.82356   0.00037   0.00000   0.00022   0.00022   1.82378
    A4        1.97185   0.00048   0.00000   0.00054   0.00054   1.97240
    A5        1.90528   0.00056   0.00000   0.00054   0.00054   1.90581
    A6        1.87546   0.00051   0.00000   0.00054   0.00054   1.87600
    A7        1.91738  -0.00019   0.00000  -0.00018  -0.00018   1.91720
    A8        1.96446  -0.00160   0.00000  -0.00155  -0.00155   1.96291
    A9        1.97892   0.00032   0.00000   0.00029   0.00029   1.97921
   A10        2.03533   0.00032   0.00000   0.00021   0.00021   2.03553
   A11        2.26630  -0.00059   0.00000  -0.00044  -0.00044   2.26585
   A12        2.13974   0.00081   0.00000   0.00037   0.00037   2.14011
   A13        2.00198  -0.00304   0.00000  -0.00191  -0.00191   2.00007
   A14        2.14146   0.00222   0.00000   0.00154   0.00154   2.14301
   A15        1.98294   0.00100   0.00000   0.00092   0.00093   1.98386
   A16        2.09185  -0.00005   0.00000  -0.00012  -0.00012   2.09174
   A17        2.20583  -0.00086   0.00000  -0.00071  -0.00071   2.20512
   A18        2.24954  -0.00088   0.00000  -0.00060  -0.00060   2.24894
   A19        2.12085   0.00050   0.00000   0.00026   0.00026   2.12111
   A20        1.91277   0.00037   0.00000   0.00034   0.00034   1.91311
   A21        1.84149   0.00179   0.00000   0.00179   0.00179   1.84328
   A22        2.00181  -0.00069   0.00000  -0.00063  -0.00063   2.00118
   A23        1.95187   0.00030   0.00000   0.00011   0.00011   1.95198
   A24        1.95748  -0.00035   0.00000  -0.00046  -0.00046   1.95702
   A25        1.88800   0.00038   0.00000   0.00038   0.00038   1.88838
   A26        1.82276  -0.00142   0.00000  -0.00118  -0.00118   1.82158
   A27        1.88677   0.00203   0.00000   0.00173   0.00173   1.88850
   A28        1.90439  -0.00124   0.00000  -0.00086  -0.00086   1.90354
   A29        1.89910  -0.00048   0.00000  -0.00037  -0.00037   1.89873
   A30        1.97955  -0.00120   0.00000  -0.00104  -0.00104   1.97851
   A31        1.97574  -0.00167   0.00000  -0.00125  -0.00125   1.97449
   A32        1.81592   0.00247   0.00000   0.00172   0.00172   1.81765
   A33        1.85321   0.00079   0.00000   0.00093   0.00093   1.85414
   A34        1.93826   0.00181   0.00000   0.00133   0.00133   1.93958
   A35        2.00821  -0.00156   0.00000  -0.00153  -0.00153   2.00667
   A36        1.89194  -0.00020   0.00000  -0.00016  -0.00016   1.89178
   A37        1.95815   0.00156   0.00000   0.00128   0.00128   1.95944
   A38        1.81289  -0.00233   0.00000  -0.00180  -0.00180   1.81109
   A39        1.90359   0.00042   0.00000   0.00038   0.00038   1.90397
   A40        2.12269  -0.00069   0.00000  -0.00050  -0.00050   2.12219
   A41        2.25467   0.00030   0.00000   0.00015   0.00015   2.25482
   A42        1.98325  -0.00004   0.00000  -0.00013  -0.00013   1.98312
   A43        1.82464  -0.00018   0.00000  -0.00022  -0.00022   1.82442
   A44        1.90034   0.00148   0.00000   0.00144   0.00144   1.90179
   A45        1.89606  -0.00054   0.00000  -0.00051  -0.00051   1.89556
   A46        1.95767  -0.00165   0.00000  -0.00146  -0.00146   1.95621
   A47        1.89550   0.00109   0.00000   0.00101   0.00100   1.89651
   A48        2.03219   0.00053   0.00000   0.00057   0.00057   2.03276
   A49        2.28491  -0.00147   0.00000  -0.00123  -0.00123   2.28368
   A50        1.96586   0.00093   0.00000   0.00065   0.00065   1.96651
   A51        2.14077   0.00083   0.00000   0.00044   0.00044   2.14121
   A52        1.99918  -0.00289   0.00000  -0.00191  -0.00191   1.99727
   A53        2.14324   0.00206   0.00000   0.00147   0.00147   2.14470
   A54        1.98161   0.00174   0.00000   0.00137   0.00137   1.98298
   A55        2.08748   0.00027   0.00000   0.00013   0.00013   2.08761
   A56        2.21410  -0.00200   0.00000  -0.00150  -0.00150   2.21260
   A57        1.89413  -0.00165   0.00000  -0.00164  -0.00164   1.89248
   A58        1.89350  -0.00164   0.00000  -0.00154  -0.00155   1.89195
   A59        2.00581  -0.00036   0.00000  -0.00028  -0.00028   2.00553
   A60        1.87728   0.00011   0.00000   0.00013   0.00013   1.87741
   A61        1.89466   0.00128   0.00000   0.00119   0.00119   1.89585
   A62        1.89458   0.00228   0.00000   0.00217   0.00217   1.89675
   A63        1.91051   0.00313   0.00000   0.00265   0.00264   1.91316
   A64        1.91069  -0.00165   0.00000  -0.00147  -0.00147   1.90922
   A65        1.91095   0.00401   0.00000   0.00339   0.00338   1.91433
   A66        1.91140  -0.00142   0.00000  -0.00129  -0.00128   1.91012
   A67        1.90941  -0.00224   0.00000  -0.00167  -0.00168   1.90774
   A68        1.91083  -0.00182   0.00000  -0.00161  -0.00161   1.90922
   A69        1.89281  -0.00253   0.00000  -0.00229  -0.00229   1.89052
   A70        1.89301  -0.00285   0.00000  -0.00248  -0.00248   1.89052
   A71        2.01121   0.00290   0.00000   0.00218   0.00218   2.01339
   A72        1.87566   0.00074   0.00000   0.00055   0.00055   1.87621
   A73        1.89338   0.00019   0.00000   0.00037   0.00037   1.89375
   A74        1.89347   0.00147   0.00000   0.00160   0.00160   1.89507
   A75        1.90940   0.00391   0.00000   0.00331   0.00331   1.91271
   A76        1.91087  -0.00208   0.00000  -0.00185  -0.00184   1.90903
   A77        1.90979   0.00496   0.00000   0.00418   0.00418   1.91396
   A78        1.91084  -0.00172   0.00000  -0.00155  -0.00155   1.90929
   A79        1.91012  -0.00284   0.00000  -0.00213  -0.00214   1.90798
   A80        1.91278  -0.00221   0.00000  -0.00196  -0.00195   1.91083
   A81        2.10736  -0.00275   0.00000  -0.00189  -0.00189   2.10547
   A82        2.10731   0.00002   0.00000   0.00010   0.00010   2.10741
   A83        2.06764   0.00275   0.00000   0.00182   0.00182   2.06946
   A84        2.09004   0.00057   0.00000   0.00052   0.00052   2.09055
   A85        2.10298  -0.00035   0.00000  -0.00037  -0.00038   2.10260
   A86        2.09017  -0.00022   0.00000  -0.00014  -0.00014   2.09003
   A87        2.09061  -0.00047   0.00000  -0.00046  -0.00046   2.09016
   A88        2.10295  -0.00086   0.00000  -0.00057  -0.00057   2.10238
   A89        2.08962   0.00132   0.00000   0.00103   0.00103   2.09065
   A90        2.09847  -0.00001   0.00000  -0.00009  -0.00009   2.09837
   A91        2.08557   0.00032   0.00000   0.00043   0.00043   2.08600
   A92        2.09915  -0.00031   0.00000  -0.00034  -0.00034   2.09881
   A93        2.08992   0.00119   0.00000   0.00088   0.00088   2.09080
   A94        2.10151  -0.00103   0.00000  -0.00064  -0.00064   2.10087
   A95        2.09176  -0.00016   0.00000  -0.00025  -0.00025   2.09152
   A96        2.10526  -0.00081   0.00000  -0.00065  -0.00065   2.10461
   A97        2.08837   0.00072   0.00000   0.00059   0.00059   2.08896
   A98        2.08955   0.00009   0.00000   0.00006   0.00006   2.08961
   A99        2.09285  -0.00061   0.00000  -0.00032  -0.00032   2.09253
   A100       2.11863  -0.00236   0.00000  -0.00157  -0.00157   2.11706
   A101       2.07161   0.00297   0.00000   0.00190   0.00189   2.07351
   A102       2.09109   0.00024   0.00000   0.00034   0.00034   2.09142
   A103       2.10082   0.00033   0.00000   0.00001   0.00001   2.10083
   A104       2.09127  -0.00057   0.00000  -0.00034  -0.00034   2.09093
   A105       2.09199  -0.00065   0.00000  -0.00057  -0.00057   2.09142
   A106       2.10009  -0.00063   0.00000  -0.00045  -0.00045   2.09964
   A107       2.09111   0.00127   0.00000   0.00102   0.00102   2.09213
   A108       2.09761  -0.00025   0.00000  -0.00034  -0.00034   2.09727
   A109       2.08757   0.00014   0.00000   0.00038   0.00038   2.08795
   A110       2.09801   0.00011   0.00000  -0.00004  -0.00004   2.09797
   A111       2.08942   0.00196   0.00000   0.00141   0.00141   2.09084
   A112       2.10549  -0.00203   0.00000  -0.00125  -0.00125   2.10424
   A113       2.08827   0.00007   0.00000  -0.00016  -0.00016   2.08811
   A114       2.10072  -0.00078   0.00000  -0.00057  -0.00057   2.10015
   A115       2.09067   0.00063   0.00000   0.00048   0.00048   2.09115
   A116       2.09179   0.00016   0.00000   0.00009   0.00009   2.09188
    D1        0.13978   0.00055   0.00000   0.00055   0.00055   0.14033
    D2        2.17292   0.00162   0.00000   0.00160   0.00160   2.17452
    D3       -1.91034   0.00031   0.00000   0.00038   0.00038  -1.90996
    D4       -0.05980  -0.00035   0.00000  -0.00050  -0.00050  -0.06030
    D5       -3.12934  -0.00159   0.00000  -0.00188  -0.00188  -3.13122
    D6        2.30301  -0.00007   0.00000  -0.00015  -0.00015   2.30287
    D7        0.23853   0.00072   0.00000   0.00067   0.00067   0.23920
    D8       -1.78461  -0.00111   0.00000  -0.00103  -0.00103  -1.78564
    D9       -0.15474  -0.00005   0.00000  -0.00004  -0.00004  -0.15478
   D10        2.98373   0.00037   0.00000   0.00039   0.00039   2.98413
   D11       -0.19778  -0.00024   0.00000  -0.00031  -0.00031  -0.19809
   D12        2.87358   0.00040   0.00000   0.00040   0.00040   2.87398
   D13       -2.29667  -0.00123   0.00000  -0.00132  -0.00132  -2.29799
   D14        0.77469  -0.00059   0.00000  -0.00060  -0.00060   0.77409
   D15        1.84401   0.00052   0.00000   0.00035   0.00035   1.84435
   D16       -1.36782   0.00116   0.00000   0.00106   0.00106  -1.36676
   D17        1.22755   0.00040   0.00000   0.00048   0.00048   1.22803
   D18       -3.03276  -0.00020   0.00000  -0.00019  -0.00019  -3.03295
   D19       -0.93726  -0.00023   0.00000  -0.00019  -0.00019  -0.93745
   D20       -3.05350   0.00142   0.00000   0.00138   0.00138  -3.05212
   D21       -1.03062   0.00082   0.00000   0.00071   0.00071  -1.02991
   D22        1.06488   0.00078   0.00000   0.00071   0.00071   1.06559
   D23       -0.94032   0.00053   0.00000   0.00057   0.00057  -0.93976
   D24        1.08256  -0.00007   0.00000  -0.00010  -0.00010   1.08245
   D25       -3.10513  -0.00010   0.00000  -0.00010  -0.00010  -3.10523
   D26       -3.10720   0.00106   0.00000   0.00095   0.00095  -3.10625
   D27       -1.07237  -0.00059   0.00000  -0.00062  -0.00062  -1.07298
   D28        1.05152   0.00088   0.00000   0.00084   0.00084   1.05236
   D29        1.18601   0.00042   0.00000   0.00049   0.00049   1.18650
   D30       -3.06234  -0.00123   0.00000  -0.00108  -0.00108  -3.06342
   D31       -0.93845   0.00024   0.00000   0.00037   0.00037  -0.93808
   D32       -0.90303   0.00095   0.00000   0.00093   0.00093  -0.90209
   D33        1.13181  -0.00070   0.00000  -0.00064  -0.00064   1.13117
   D34       -3.02749   0.00077   0.00000   0.00082   0.00082  -3.02667
   D35       -2.96966  -0.00159   0.00000  -0.00174  -0.00174  -2.97140
   D36        0.17220  -0.00017   0.00000  -0.00015  -0.00015   0.17205
   D37        0.25374  -0.00238   0.00000  -0.00261  -0.00261   0.25114
   D38       -2.88758  -0.00097   0.00000  -0.00102  -0.00102  -2.88860
   D39        2.95745   0.00039   0.00000   0.00039   0.00039   2.95785
   D40       -0.17578   0.00089   0.00000   0.00096   0.00096  -0.17482
   D41       -0.26814   0.00121   0.00000   0.00129   0.00129  -0.26685
   D42        2.88181   0.00171   0.00000   0.00186   0.00186   2.88366
   D43       -0.05416   0.00052   0.00000   0.00057   0.00057  -0.05359
   D44        3.00980   0.00192   0.00000   0.00209   0.00209   3.01189
   D45        3.08770   0.00194   0.00000   0.00216   0.00216   3.08986
   D46       -0.13153   0.00334   0.00000   0.00368   0.00368  -0.12784
   D47       -2.91581   0.00087   0.00000   0.00092   0.00092  -2.91488
   D48        0.27157   0.00010   0.00000   0.00011   0.00011   0.27168
   D49        0.30781  -0.00064   0.00000  -0.00072  -0.00072   0.30709
   D50       -2.78800  -0.00141   0.00000  -0.00153  -0.00153  -2.78953
   D51        0.77373   0.00176   0.00000   0.00178   0.00178   0.77551
   D52       -1.32648   0.00017   0.00000   0.00023   0.00023  -1.32625
   D53        2.91625   0.00072   0.00000   0.00070   0.00070   2.91695
   D54       -2.37542   0.00131   0.00000   0.00127   0.00127  -2.37416
   D55        1.80755  -0.00028   0.00000  -0.00028  -0.00028   1.80727
   D56       -0.23291   0.00027   0.00000   0.00019   0.00019  -0.23272
   D57        3.03200  -0.00091   0.00000  -0.00104  -0.00104   3.03096
   D58       -0.17506  -0.00057   0.00000  -0.00068  -0.00068  -0.17574
   D59       -0.10269  -0.00049   0.00000  -0.00057  -0.00057  -0.10326
   D60        2.97344  -0.00015   0.00000  -0.00020  -0.00020   2.97323
   D61        0.61095  -0.00073   0.00000  -0.00065  -0.00065   0.61030
   D62       -1.49330  -0.00165   0.00000  -0.00156  -0.00156  -1.49486
   D63        2.63563  -0.00058   0.00000  -0.00058  -0.00058   2.63504
   D64        2.63147   0.00184   0.00000   0.00181   0.00181   2.63328
   D65        0.52723   0.00092   0.00000   0.00090   0.00090   0.52812
   D66       -1.62703   0.00199   0.00000   0.00188   0.00188  -1.62516
   D67       -1.56379   0.00088   0.00000   0.00084   0.00084  -1.56295
   D68        2.61514  -0.00005   0.00000  -0.00007  -0.00007   2.61507
   D69        0.46088   0.00103   0.00000   0.00091   0.00091   0.46179
   D70       -0.66038   0.00109   0.00000   0.00103   0.00103  -0.65935
   D71       -2.68985  -0.00077   0.00000  -0.00074  -0.00074  -2.69059
   D72        1.50793  -0.00126   0.00000  -0.00121  -0.00121   1.50671
   D73        1.43767   0.00225   0.00000   0.00216   0.00216   1.43983
   D74       -0.59179   0.00039   0.00000   0.00038   0.00038  -0.59141
   D75       -2.67720  -0.00010   0.00000  -0.00009  -0.00009  -2.67729
   D76       -2.68877   0.00148   0.00000   0.00131   0.00132  -2.68746
   D77        1.56495  -0.00038   0.00000  -0.00046  -0.00046   1.56448
   D78       -0.52047  -0.00087   0.00000  -0.00093  -0.00093  -0.52140
   D79        2.51417   0.00019   0.00000   0.00017   0.00017   2.51434
   D80       -0.55549  -0.00014   0.00000  -0.00020  -0.00020  -0.55569
   D81       -1.64781   0.00131   0.00000   0.00127   0.00127  -1.64653
   D82        1.56572   0.00098   0.00000   0.00090   0.00090   1.56662
   D83        0.39187   0.00047   0.00000   0.00066   0.00066   0.39253
   D84       -2.67779   0.00014   0.00000   0.00029   0.00029  -2.67750
   D85       -0.14375   0.00013   0.00000   0.00022   0.00022  -0.14353
   D86        3.02246   0.00038   0.00000   0.00045   0.00045   3.02290
   D87        2.91799   0.00054   0.00000   0.00067   0.00067   2.91866
   D88       -0.19899   0.00079   0.00000   0.00089   0.00089  -0.19810
   D89        2.87662  -0.00095   0.00000  -0.00101  -0.00101   2.87562
   D90       -0.28512  -0.00118   0.00000  -0.00122  -0.00122  -0.28634
   D91        0.75365  -0.00052   0.00000  -0.00048  -0.00048   0.75317
   D92       -2.40809  -0.00076   0.00000  -0.00069  -0.00069  -2.40878
   D93       -1.38006   0.00115   0.00000   0.00100   0.00100  -1.37906
   D94        1.74138   0.00092   0.00000   0.00079   0.00079   1.74217
   D95        3.13482   0.00146   0.00000   0.00140   0.00140   3.13622
   D96       -1.11642  -0.00058   0.00000  -0.00051  -0.00051  -1.11693
   D97        1.00933   0.00115   0.00000   0.00117   0.00117   1.01051
   D98       -0.93805   0.00133   0.00000   0.00127   0.00127  -0.93678
   D99        1.09389  -0.00070   0.00000  -0.00064  -0.00064   1.09325
   D100      -3.06354   0.00102   0.00000   0.00104   0.00104  -3.06250
   D101       1.15777   0.00035   0.00000   0.00040   0.00039   1.15816
   D102      -3.09347  -0.00168   0.00000  -0.00152  -0.00152  -3.09499
   D103      -0.96772   0.00004   0.00000   0.00016   0.00016  -0.96756
   D104       0.17090  -0.00008   0.00000  -0.00011  -0.00011   0.17080
   D105      -2.96993   0.00097   0.00000   0.00105   0.00105  -2.96888
   D106      -2.94681   0.00016   0.00000   0.00011   0.00011  -2.94670
   D107       0.19554   0.00121   0.00000   0.00127   0.00127   0.19681
   D108       0.00334  -0.00047   0.00000  -0.00057  -0.00057   0.00277
   D109      -3.13487  -0.00092   0.00000  -0.00104  -0.00104  -3.13591
   D110      -3.13750   0.00059   0.00000   0.00059   0.00060  -3.13691
   D111       0.00748   0.00013   0.00000   0.00012   0.00012   0.00760
   D112       2.76592   0.00015   0.00000   0.00020   0.00020   2.76612
   D113      -0.39005   0.00040   0.00000   0.00046   0.00046  -0.38958
   D114      -0.37925   0.00063   0.00000   0.00070   0.00070  -0.37855
   D115       2.74797   0.00088   0.00000   0.00097   0.00097   2.74894
   D116      -1.01065  -0.00106   0.00000  -0.00110  -0.00111  -1.01176
   D117      -3.10595  -0.00022   0.00000  -0.00025  -0.00025  -3.10620
   D118       1.08237   0.00056   0.00000   0.00054   0.00054   1.08292
   D119      -3.13482   0.00036   0.00000   0.00032   0.00032  -3.13450
   D120       1.05306   0.00119   0.00000   0.00118   0.00118   1.05424
   D121      -1.04180   0.00197   0.00000   0.00197   0.00197  -1.03983
   D122       1.11265  -0.00171   0.00000  -0.00166  -0.00167   1.11098
   D123      -0.98265  -0.00087   0.00000  -0.00081  -0.00081  -0.98346
   D124      -3.07752  -0.00009   0.00000  -0.00002  -0.00002  -3.07753
   D125      -1.00039  -0.00119   0.00000  -0.00125  -0.00125  -1.00164
   D126      -3.09442  -0.00021   0.00000  -0.00025  -0.00025  -3.09467
   D127       1.09211   0.00074   0.00000   0.00071   0.00071   1.09282
   D128      -3.12556  -0.00003   0.00000  -0.00005  -0.00005  -3.12562
   D129       1.06359   0.00096   0.00000   0.00095   0.00095   1.06454
   D130      -1.03307   0.00190   0.00000   0.00191   0.00191  -1.03116
   D131       1.12512  -0.00179   0.00000  -0.00177  -0.00177   1.12335
   D132      -0.96892  -0.00081   0.00000  -0.00077  -0.00077  -0.96968
   D133      -3.06557   0.00014   0.00000   0.00019   0.00019  -3.06538
   D134       0.07317  -0.00077   0.00000  -0.00085  -0.00085   0.07231
   D135      -3.06849  -0.00113   0.00000  -0.00124  -0.00124  -3.06974
   D136      -3.11319  -0.00009   0.00000  -0.00010  -0.00010  -3.11329
   D137       0.02834  -0.00044   0.00000  -0.00049  -0.00049   0.02785
   D138       3.06705   0.00102   0.00000   0.00115   0.00115   3.06820
   D139      -0.07442   0.00123   0.00000   0.00139   0.00139  -0.07303
   D140      -0.02978   0.00041   0.00000   0.00045   0.00045  -0.02933
   D141       3.11193   0.00062   0.00000   0.00068   0.00068   3.11262
   D142       3.13637   0.00027   0.00000   0.00029   0.00029   3.13665
   D143      -0.00609   0.00018   0.00000   0.00018   0.00018  -0.00590
   D144      -0.00529  -0.00009   0.00000  -0.00011  -0.00011  -0.00540
   D145       3.13544  -0.00018   0.00000  -0.00021  -0.00021   3.13523
   D146       3.12564   0.00024   0.00000   0.00026   0.00026   3.12590
   D147      -0.01530   0.00020   0.00000   0.00021   0.00021  -0.01509
   D148      -0.01682   0.00015   0.00000   0.00016   0.00016  -0.01665
   D149       3.12543   0.00011   0.00000   0.00011   0.00011   3.12554
   D150      -3.12728  -0.00028   0.00000  -0.00030  -0.00030  -3.12758
   D151       0.01388  -0.00024   0.00000  -0.00026  -0.00026   0.01362
   D152       0.01497  -0.00032   0.00000  -0.00035  -0.00035   0.01462
   D153      -3.12706  -0.00028   0.00000  -0.00031  -0.00031  -3.12737
   D154       0.00894  -0.00010   0.00000  -0.00010  -0.00010   0.00884
   D155      -3.13278  -0.00031   0.00000  -0.00033  -0.00033  -3.13311
   D156      -3.13309  -0.00006   0.00000  -0.00006  -0.00006  -3.13315
   D157       0.00838  -0.00027   0.00000  -0.00029  -0.00029   0.00809
   D158      -0.01172  -0.00039   0.00000  -0.00043  -0.00043  -0.01215
   D159       3.12868   0.00005   0.00000   0.00006   0.00006   3.12874
   D160      -3.13932  -0.00059   0.00000  -0.00066  -0.00066  -3.13998
   D161       0.00108  -0.00015   0.00000  -0.00017  -0.00017   0.00091
   D162      -3.12857   0.00004   0.00000   0.00004   0.00004  -3.12853
   D163       0.01353  -0.00033   0.00000  -0.00037  -0.00037   0.01316
   D164      -0.00118   0.00026   0.00000   0.00029   0.00029  -0.00089
   D165       3.14092  -0.00011   0.00000  -0.00012  -0.00012   3.14080
   D166      -3.13607  -0.00029   0.00000  -0.00032  -0.00032  -3.13639
   D167       0.00504  -0.00017   0.00000  -0.00019  -0.00019   0.00485
   D168       0.00433   0.00015   0.00000   0.00017   0.00017   0.00450
   D169      -3.13774   0.00027   0.00000   0.00030   0.00030  -3.13744
   D170       3.13039   0.00021   0.00000   0.00023   0.00023   3.13062
   D171      -0.01105   0.00039   0.00000   0.00043   0.00043  -0.01061
   D172      -0.01168   0.00032   0.00000   0.00036   0.00036  -0.01132
   D173       3.13007   0.00051   0.00000   0.00056   0.00056   3.13063
   D174      -3.13046  -0.00023   0.00000  -0.00025  -0.00025  -3.13071
   D175       0.01097  -0.00029   0.00000  -0.00032  -0.00032   0.01066
   D176       0.01130  -0.00004   0.00000  -0.00005  -0.00005   0.01125
   D177      -3.13046  -0.00010   0.00000  -0.00011  -0.00011  -3.13057
   D178      -0.00488  -0.00004   0.00000  -0.00004  -0.00004  -0.00492
   D179       3.13620   0.00033   0.00000   0.00037   0.00037   3.13657
   D180       3.13655  -0.00010   0.00000  -0.00011  -0.00011   3.13644
   D181      -0.00555   0.00027   0.00000   0.00030   0.00030  -0.00525
         Item               Value     Threshold  Converged?
 Maximum Force            0.149788     0.000450     NO 
 RMS     Force            0.032378     0.000300     NO 
 Maximum Displacement     0.085844     0.001800     NO 
 RMS     Displacement     0.017506     0.001200     NO 
 Predicted change in Energy=-1.596369D-01
 Lowest energy point so far.  Saving SCF results.
 GradGradGradGradGradGradGradGradGradGradGradGradGradGradGradGradGradGrad

 Leave Link  103 at Tue Dec 11 17:55:50 2018, MaxMem=   536870912 cpu:         3.0
 (Enter /pbs_home/pkowalski/g09d01/g09/l202.exe)
 Stoichiometry    C29H22F6S2
 Framework group  C1[X(C29H22F6S2)]
 Deg. of freedom   171
 Full point group                 C1      NOp   1
 RotChk:  IX=0 Diff= 1.03D-03
 Largest Abelian subgroup         C1      NOp   1
 Largest concise Abelian subgroup C1      NOp   1
                         Standard orientation:                         
 ---------------------------------------------------------------------
 Center     Atomic      Atomic             Coordinates (Angstroms)
 Number     Number       Type             X           Y           Z
 ---------------------------------------------------------------------
      1         16           0        1.758058   -2.171149    0.472181
      2         16           0       -1.800009   -2.133276    0.103217
      3          9           0        2.371647    3.146213   -0.729336
      4          9           0        1.629059    3.553458    1.264710
      5          9           0        0.115027    3.810827   -1.836743
      6          9           0        0.086277    5.117963   -0.101634
      7          9           0       -2.220536    3.268953   -0.826797
      8          9           0       -1.524579    3.540108    1.214991
      9          6           0        0.601312   -0.759324    0.723061
     10          6           0        1.435214    0.483840    0.390617
     11          6           0        2.822349    0.214172    0.262355
     12          1           0        3.498969    0.929232    0.190211
     13          6           0        3.142123   -1.104617    0.244704
     14          6           0        0.750269    1.638662    0.181879
     15          6           0        1.275027    3.025957    0.056134
     16          6           0        0.082624    3.838298   -0.493862
     17          6           0       -1.163042    3.057167   -0.009032
     18          6           0       -0.694462    1.651573    0.057393
     19          6           0       -0.600574   -0.784400   -0.245662
     20          6           0       -1.407023    0.505422   -0.057932
     21          6           0       -2.813169    0.279232   -0.062072
     22          1           0       -3.471313    1.013748   -0.113912
     23          6           0       -3.171935   -1.027941    0.013439
     24          6           0        0.163202   -0.717211    2.209889
     25          1           0       -0.500168    0.044387    2.328148
     26          1           0       -0.322737   -1.583786    2.425963
     27          6           0        1.300256   -0.532467    3.209663
     28          1           0        1.972410   -1.278560    3.100455
     29          1           0        0.927739   -0.550342    4.148156
     30          1           0        1.755627    0.353384    3.046712
     31          6           0       -0.152010   -0.878883   -1.731247
     32          1           0        0.507018   -0.125559   -1.914885
     33          1           0        0.343516   -1.756448   -1.860003
     34          6           0       -1.272721   -0.800321   -2.756277
     35          1           0       -1.944801   -1.532404   -2.579686
     36          1           0       -0.887913   -0.914744   -3.682964
     37          1           0       -1.731306    0.097343   -2.690376
     38          6           0        4.463844   -1.673684   -0.027818
     39          6           0        5.611314   -0.880904    0.055680
     40          1           0        5.539273    0.055119    0.359709
     41          6           0        6.848802   -1.399225   -0.284537
     42          1           0        7.652445   -0.828195   -0.225591
     43          6           0        6.967816   -2.712856   -0.705759
     44          1           0        7.850034   -3.075127   -0.960213
     45          6           0        5.837285   -3.516278   -0.768240
     46          1           0        5.919250   -4.456634   -1.056542
     47          6           0        4.599595   -3.007273   -0.428959
     48          1           0        3.803227   -3.588929   -0.469924
     49          6           0       -4.537478   -1.564974    0.022175
     50          6           0       -5.605323   -0.746549    0.399948
     51          1           0       -5.436361    0.187569    0.669697
     52          6           0       -6.903129   -1.240013    0.397139
     53          1           0       -7.652369   -0.653299    0.661376
     54          6           0       -7.152002   -2.553381    0.024414
     55          1           0       -8.074793   -2.905010    0.032043
     56          6           0       -6.102299   -3.365481   -0.356602
     57          1           0       -6.277652   -4.297525   -0.631091
     58          6           0       -4.801310   -2.883058   -0.357577
     59          1           0       -4.058267   -3.474027   -0.627847
 ---------------------------------------------------------------------
 Rotational constants (GHZ):      0.1284051      0.0714637      0.0513862
 Leave Link  202 at Tue Dec 11 17:55:51 2018, MaxMem=   536870912 cpu:         0.0
 (Enter /pbs_home/pkowalski/g09d01/g09/l301.exe)
 Basis read from rwf:  (5D, 7F)
 No pseudopotential information found on rwf file.
 There are   673 symmetry adapted cartesian basis functions of A   symmetry.
 There are   636 symmetry adapted basis functions of A   symmetry.
   636 basis functions,  1103 primitive gaussians,   673 cartesian basis functions
   141 alpha electrons      141 beta electrons
       nuclear repulsion energy      4724.6056903901 Hartrees.
 IExCor=20419 DFT=T Ex+Corr=CAM-B3LYP ExCW=0 ScaHFX=  1.000000
 ScaDFX=  1.000000  1.000000  1.000000  0.810000 ScalE2=  1.000000  1.000000
 IRadAn=      0 IRanWt=     -1 IRanGd=            0 ICorTp=0 IEmpDi=  4
  HFx wShort=  0.000000 wLong=  0.330000 cFull=  0.190000 cShort=  0.000000 cLong=  0.460000
  DFx wShort=  0.000000 wLong=  0.330000 cFull=  0.190000 cShort=  0.000000 cLong=  0.460000
 NAtoms=   59 NActive=   59 NUniq=   59 SFac= 1.00D+00 NAtFMM=   60 NAOKFM=F Big=F
 Integral buffers will be    131072 words long.
 Raffenetti 2 integral format.
 Two-electron integral symmetry is turned on.
 No density basis found on file   724.
 Leave Link  301 at Tue Dec 11 17:55:51 2018, MaxMem=   536870912 cpu:         0.6
 (Enter /pbs_home/pkowalski/g09d01/g09/l302.exe)
 NPDir=0 NMtPBC=     1 NCelOv=     1 NCel=       1 NClECP=     1 NCelD=      1
         NCelK=      1 NCelE2=     1 NClLst=     1 CellRange=     0.0.
 One-electron integrals computed using PRISM.
 NBasis=   636 RedAO= T EigKep=  2.85D-04  NBF=   636
 NBsUse=   636 1.00D-06 EigRej= -1.00D+00 NBFU=   636
 Precomputing XC quadrature grid using
 IXCGrd= 4 IRadAn=           0 IRanWt=          -1 IRanGd=           0 AccXCQ= 0.00D+00.
 Generated NRdTot=       0 NPtTot=           0 NUsed=           0 NTot=          32
 NSgBfM=   611   615   615   615   615 MxSgAt=    59 MxSgA2=    59.
 Leave Link  302 at Tue Dec 11 17:55:53 2018, MaxMem=   536870912 cpu:        16.2
 (Enter /pbs_home/pkowalski/g09d01/g09/l303.exe)
 DipDrv:  MaxL=1.
 Leave Link  303 at Tue Dec 11 17:55:53 2018, MaxMem=   536870912 cpu:         1.5
 (Enter /pbs_home/pkowalski/g09d01/g09/l401.exe)
 Initial guess from the checkpoint file:  "dae0068freq_closed_cam-b3lyp.chk"
 B after Tr=     0.000000    0.000000    0.000000
         Rot=    1.000000    0.000100    0.000056   -0.000293 Ang=   0.04 deg.
 Guess basis will be translated and rotated to current coordinates.
 JPrj=2 DoOrth=T DoCkMO=T.
 Generating alternative initial guess.
 ExpMin= 1.22D-01 ExpMax= 9.18D+03 ExpMxC= 1.38D+03 IAcc=1 IRadAn=         1 AccDes= 0.00D+00
 Harris functional with IExCor=20419 and IRadAn=       1 diagonalized for initial guess.
 HarFok:  IExCor=20419 AccDes= 0.00D+00 IRadAn=         1 IDoV= 1 UseB2=F ITyADJ=14
 ICtDFT=  3500011 ScaDFX=  1.000000  1.000000  1.000000  1.000000
 FoFCou: FMM=F IPFlag=           0 FMFlag=      100000 FMFlg1=           0
         NFxFlg=           0 DoJE=T BraDBF=F KetDBF=T FulRan=T
         wScrn=  0.000000 ICntrl=     500 IOpCl=  0 I1Cent=   200000004 NGrid=           0
         NMat0=    1 NMatS0=      1 NMatT0=    0 NMatD0=    1 NMtDS0=    0 NMtDT0=    0
 Petite list used in FoFCou.
 Harris En= -2437.03170051865    
 Leave Link  401 at Tue Dec 11 17:55:59 2018, MaxMem=   536870912 cpu:        42.0
 (Enter /pbs_home/pkowalski/g09d01/g09/l502.exe)
 Closed shell SCF:
 Using DIIS extrapolation, IDIIS=  1040.
 Integral symmetry usage will be decided dynamically.
 IVT=     1387805 IEndB=     1387805 NGot=   536870912 MDV=   535953350
 LenX=   535953350 LenY=   535499748
 Requested convergence on RMS density matrix=1.00D-08 within 128 cycles.
 Requested convergence on MAX density matrix=1.00D-06.
 Requested convergence on             energy=1.00D-06.
 No special actions if energy rises.
 Fock matrices will be formed incrementally for  20 cycles.
 Integral accuracy reduced to 1.0D-05 until final iterations.

 Cycle   1  Pass 0  IDiag  1:
 FoFJK:  IHMeth= 1 ICntrl=       0 DoSepK=T KAlg= 0 I1Cent=   0 FoldK=F
 IRaf=         1 NMat=   1 IRICut=       1 DoRegI=T DoRafI=F ISym2E= 0.
 FoFCou: FMM=F IPFlag=           0 FMFlag=      100000 FMFlg1=           0
         NFxFlg=           0 DoJE=T BraDBF=F KetDBF=F FulRan=T
         wScrn=  0.000000 ICntrl=     500 IOpCl=  0 I1Cent=           0 NGrid=           0
         NMat0=    1 NMatS0=      1 NMatT0=    0 NMatD0=    1 NMtDS0=    0 NMtDT0=    0
 Symmetry not used in FoFCou.
 E= -2511.32004059229    
 DIIS: error= 2.55D-03 at cycle   1 NSaved=   1.
 NSaved= 1 IEnMin= 1 EnMin= -2511.32004059229     IErMin= 1 ErrMin= 2.55D-03
 ErrMax= 2.55D-03  0.00D+00 EMaxC= 1.00D-01 BMatC= 4.52D-03 BMatP= 4.52D-03
 IDIUse=3 WtCom= 9.74D-01 WtEn= 2.55D-02
 Coeff-Com:  0.100D+01
 Coeff-En:   0.100D+01
 Coeff:      0.100D+01
 Gap=     0.653 Goal=   None    Shift=    0.000
 GapD=    0.653 DampG=2.000 DampE=1.000 DampFc=2.0000 IDamp=-1.
 RMSDP=4.58D-04 MaxDP=1.44D-02              OVMax= 7.53D-03

 Cycle   2  Pass 0  IDiag  1:
 RMSU=  4.45D-04    CP:  9.93D-01
 E= -2511.32442813058     Delta-E=       -0.004387538283 Rises=F Damp=F
 DIIS: error= 5.50D-04 at cycle   2 NSaved=   2.
 NSaved= 2 IEnMin= 2 EnMin= -2511.32442813058     IErMin= 2 ErrMin= 5.50D-04
 ErrMax= 5.50D-04  0.00D+00 EMaxC= 1.00D-01 BMatC= 2.42D-04 BMatP= 4.52D-03
 IDIUse=3 WtCom= 9.95D-01 WtEn= 5.50D-03
 Coeff-Com:  0.733D-01 0.927D+00
 Coeff-En:   0.000D+00 0.100D+01
 Coeff:      0.729D-01 0.927D+00
 Gap=     0.167 Goal=   None    Shift=    0.000
 RMSDP=5.41D-05 MaxDP=4.51D-03 DE=-4.39D-03 OVMax= 3.68D-03

 Cycle   3  Pass 0  IDiag  1:
 RMSU=  5.31D-05    CP:  9.93D-01  1.02D+00
 E= -2511.32455070067     Delta-E=       -0.000122570089 Rises=F Damp=F
 DIIS: error= 3.19D-04 at cycle   3 NSaved=   3.
 NSaved= 3 IEnMin= 3 EnMin= -2511.32455070067     IErMin= 3 ErrMin= 3.19D-04
 ErrMax= 3.19D-04  0.00D+00 EMaxC= 1.00D-01 BMatC= 1.42D-04 BMatP= 2.42D-04
 IDIUse=3 WtCom= 9.97D-01 WtEn= 3.19D-03
 Coeff-Com: -0.769D-02 0.427D+00 0.581D+00
 Coeff-En:   0.000D+00 0.306D+00 0.694D+00
 Coeff:     -0.766D-02 0.426D+00 0.581D+00
 Gap=     0.167 Goal=   None    Shift=    0.000
 RMSDP=2.82D-05 MaxDP=1.43D-03 DE=-1.23D-04 OVMax= 2.76D-03

 Cycle   4  Pass 0  IDiag  1:
 RMSU=  1.97D-05    CP:  9.93D-01  1.03D+00  6.21D-01
 E= -2511.32468141861     Delta-E=       -0.000130717938 Rises=F Damp=F
 DIIS: error= 9.09D-05 at cycle   4 NSaved=   4.
 NSaved= 4 IEnMin= 4 EnMin= -2511.32468141861     IErMin= 4 ErrMin= 9.09D-05
 ErrMax= 9.09D-05  0.00D+00 EMaxC= 1.00D-01 BMatC= 1.01D-05 BMatP= 1.42D-04
 IDIUse=1 WtCom= 1.00D+00 WtEn= 0.00D+00
 Coeff-Com: -0.841D-02 0.128D+00 0.261D+00 0.620D+00
 Coeff:     -0.841D-02 0.128D+00 0.261D+00 0.620D+00
 Gap=     0.167 Goal=   None    Shift=    0.000
 RMSDP=9.94D-06 MaxDP=5.48D-04 DE=-1.31D-04 OVMax= 1.29D-03

 Initial convergence to 1.0D-05 achieved.  Increase integral accuracy.
 Cycle   5  Pass 1  IDiag  1:
 E= -2511.32447075451     Delta-E=        0.000210664095 Rises=F Damp=F
 DIIS: error= 1.48D-04 at cycle   1 NSaved=   1.
 NSaved= 1 IEnMin= 1 EnMin= -2511.32447075451     IErMin= 1 ErrMin= 1.48D-04
 ErrMax= 1.48D-04  0.00D+00 EMaxC= 1.00D-01 BMatC= 1.65D-05 BMatP= 1.65D-05
 IDIUse=3 WtCom= 9.99D-01 WtEn= 1.48D-03
 Coeff-Com:  0.100D+01
 Coeff-En:   0.100D+01
 Coeff:      0.100D+01
 Gap=     0.167 Goal=   None    Shift=    0.000
 RMSDP=9.94D-06 MaxDP=5.48D-04 DE= 2.11D-04 OVMax= 1.09D-03

 Cycle   6  Pass 1  IDiag  1:
 RMSU=  1.75D-04    CP:  1.00D+00
 E= -2511.32448311309     Delta-E=       -0.000012358576 Rises=F Damp=F
 DIIS: error= 6.40D-05 at cycle   2 NSaved=   2.
 NSaved= 2 IEnMin= 2 EnMin= -2511.32448311309     IErMin= 2 ErrMin= 6.40D-05
 ErrMax= 6.40D-05  0.00D+00 EMaxC= 1.00D-01 BMatC= 4.95D-06 BMatP= 1.65D-05
 IDIUse=1 WtCom= 1.00D+00 WtEn= 0.00D+00
 Coeff-Com:  0.281D+00 0.719D+00
 Coeff:      0.281D+00 0.719D+00
 Gap=     0.167 Goal=   None    Shift=    0.000
 RMSDP=1.15D-05 MaxDP=6.15D-04 DE=-1.24D-05 OVMax= 1.34D-03

 Cycle   7  Pass 1  IDiag  1:
 RMSU=  1.09D-05    CP:  1.00D+00  1.02D+00
 E= -2511.32448371372     Delta-E=       -0.000000600638 Rises=F Damp=F
 DIIS: error= 5.75D-05 at cycle   3 NSaved=   3.
 NSaved= 3 IEnMin= 3 EnMin= -2511.32448371372     IErMin= 3 ErrMin= 5.75D-05
 ErrMax= 5.75D-05  0.00D+00 EMaxC= 1.00D-01 BMatC= 4.37D-06 BMatP= 4.95D-06
 IDIUse=1 WtCom= 1.00D+00 WtEn= 0.00D+00
 Coeff-Com: -0.141D-01 0.487D+00 0.527D+00
 Coeff:     -0.141D-01 0.487D+00 0.527D+00
 Gap=     0.167 Goal=   None    Shift=    0.000
 RMSDP=5.75D-06 MaxDP=3.27D-04 DE=-6.01D-07 OVMax= 6.58D-04

 Cycle   8  Pass 1  IDiag  1:
 RMSU=  1.35D-06    CP:  1.00D+00  1.03D+00  5.27D-01
 E= -2511.32448825170     Delta-E=       -0.000004537977 Rises=F Damp=F
 DIIS: error= 5.28D-06 at cycle   4 NSaved=   4.
 NSaved= 4 IEnMin= 4 EnMin= -2511.32448825170     IErMin= 4 ErrMin= 5.28D-06
 ErrMax= 5.28D-06  0.00D+00 EMaxC= 1.00D-01 BMatC= 2.12D-08 BMatP= 4.37D-06
 IDIUse=1 WtCom= 1.00D+00 WtEn= 0.00D+00
 Coeff-Com: -0.928D-02 0.216D+00 0.243D+00 0.550D+00
 Coeff:     -0.928D-02 0.216D+00 0.243D+00 0.550D+00
 Gap=     0.167 Goal=   None    Shift=    0.000
 RMSDP=3.42D-07 MaxDP=2.17D-05 DE=-4.54D-06 OVMax= 1.89D-05

 Cycle   9  Pass 1  IDiag  1:
 RMSU=  3.06D-07    CP:  1.00D+00  1.03D+00  5.39D-01  9.61D-01
 E= -2511.32448827265     Delta-E=       -0.000000020946 Rises=F Damp=F
 DIIS: error= 6.14D-07 at cycle   5 NSaved=   5.
 NSaved= 5 IEnMin= 5 EnMin= -2511.32448827265     IErMin= 5 ErrMin= 6.14D-07
 ErrMax= 6.14D-07  0.00D+00 EMaxC= 1.00D-01 BMatC= 3.46D-10 BMatP= 2.12D-08
 IDIUse=1 WtCom= 1.00D+00 WtEn= 0.00D+00
 Coeff-Com: -0.755D-03 0.102D-01 0.147D-01 0.860D-01 0.890D+00
 Coeff:     -0.755D-03 0.102D-01 0.147D-01 0.860D-01 0.890D+00
 Gap=     0.167 Goal=   None    Shift=    0.000
 RMSDP=1.13D-07 MaxDP=5.64D-06 DE=-2.09D-08 OVMax= 1.64D-05

 Cycle  10  Pass 1  IDiag  1:
 RMSU=  8.52D-08    CP:  1.00D+00  1.03D+00  5.39D-01  1.01D+00  1.02D+00
 E= -2511.32448827339     Delta-E=       -0.000000000749 Rises=F Damp=F
 DIIS: error= 5.11D-07 at cycle   6 NSaved=   6.
 NSaved= 6 IEnMin= 6 EnMin= -2511.32448827339     IErMin= 6 ErrMin= 5.11D-07
 ErrMax= 5.11D-07  0.00D+00 EMaxC= 1.00D-01 BMatC= 1.81D-10 BMatP= 3.46D-10
 IDIUse=1 WtCom= 1.00D+00 WtEn= 0.00D+00
 Coeff-Com:  0.102D-02-0.279D-01-0.291D-01-0.380D-01 0.472D+00 0.622D+00
 Coeff:      0.102D-02-0.279D-01-0.291D-01-0.380D-01 0.472D+00 0.622D+00
 Gap=     0.167 Goal=   None    Shift=    0.000
 RMSDP=4.98D-08 MaxDP=2.74D-06 DE=-7.49D-10 OVMax= 7.75D-06

 Cycle  11  Pass 1  IDiag  1:
 RMSU=  3.84D-08    CP:  1.00D+00  1.03D+00  5.41D-01  1.02D+00  1.10D+00
                    CP:  1.02D+00
 E= -2511.32448827346     Delta-E=       -0.000000000061 Rises=F Damp=F
 DIIS: error= 9.92D-08 at cycle   7 NSaved=   7.
 NSaved= 7 IEnMin= 7 EnMin= -2511.32448827346     IErMin= 7 ErrMin= 9.92D-08
 ErrMax= 9.92D-08  0.00D+00 EMaxC= 1.00D-01 BMatC= 8.18D-12 BMatP= 1.81D-10
 IDIUse=1 WtCom= 1.00D+00 WtEn= 0.00D+00
 Coeff-Com:  0.215D-03-0.484D-02-0.505D-02-0.138D-01-0.389D-01 0.759D-01
 Coeff-Com:  0.987D+00
 Coeff:      0.215D-03-0.484D-02-0.505D-02-0.138D-01-0.389D-01 0.759D-01
 Coeff:      0.987D+00
 Gap=     0.167 Goal=   None    Shift=    0.000
 RMSDP=2.25D-08 MaxDP=1.16D-06 DE=-6.09D-11 OVMax= 5.44D-06

 Cycle  12  Pass 1  IDiag  1:
 RMSU=  1.34D-08    CP:  1.00D+00  1.03D+00  5.41D-01  1.02D+00  1.12D+00
                    CP:  1.18D+00  1.24D+00
 E= -2511.32448827350     Delta-E=       -0.000000000048 Rises=F Damp=F
 DIIS: error= 3.05D-08 at cycle   8 NSaved=   8.
 NSaved= 8 IEnMin= 8 EnMin= -2511.32448827350     IErMin= 8 ErrMin= 3.05D-08
 ErrMax= 3.05D-08  0.00D+00 EMaxC= 1.00D-01 BMatC= 2.75D-12 BMatP= 8.18D-12
 IDIUse=1 WtCom= 1.00D+00 WtEn= 0.00D+00
 Coeff-Com: -0.120D-03 0.375D-02 0.400D-02 0.227D-02-0.118D+00-0.101D+00
 Coeff-Com:  0.417D+00 0.792D+00
 Coeff:     -0.120D-03 0.375D-02 0.400D-02 0.227D-02-0.118D+00-0.101D+00
 Coeff:      0.417D+00 0.792D+00
 Gap=     0.167 Goal=   None    Shift=    0.000
 RMSDP=1.09D-08 MaxDP=4.91D-07 DE=-4.82D-11 OVMax= 2.46D-06

 Cycle  13  Pass 1  IDiag  1:
 RMSU=  5.55D-09    CP:  1.00D+00  1.03D+00  5.41D-01  1.02D+00  1.12D+00
                    CP:  1.25D+00  1.42D+00  1.11D+00
 E= -2511.32448827352     Delta-E=       -0.000000000015 Rises=F Damp=F
 DIIS: error= 2.48D-08 at cycle   9 NSaved=   9.
 NSaved= 9 IEnMin= 9 EnMin= -2511.32448827352     IErMin= 9 ErrMin= 2.48D-08
 ErrMax= 2.48D-08  0.00D+00 EMaxC= 1.00D-01 BMatC= 3.21D-13 BMatP= 2.75D-12
 IDIUse=1 WtCom= 1.00D+00 WtEn= 0.00D+00
 Coeff-Com: -0.714D-04 0.202D-02 0.215D-02 0.262D-02-0.411D-01-0.476D-01
 Coeff-Com:  0.685D-01 0.317D+00 0.697D+00
 Coeff:     -0.714D-04 0.202D-02 0.215D-02 0.262D-02-0.411D-01-0.476D-01
 Coeff:      0.685D-01 0.317D+00 0.697D+00
 Gap=     0.167 Goal=   None    Shift=    0.000
 RMSDP=3.05D-09 MaxDP=1.48D-07 DE=-1.55D-11 OVMax= 7.66D-07

 SCF Done:  E(RCAM-B3LYP) =  -2511.32448827     A.U. after   13 cycles
            NFock= 13  Conv=0.30D-08     -V/T= 2.0056
 KE= 2.497459342992D+03 PE=-1.535295506944D+04 EE= 5.619565547786D+03
 Leave Link  502 at Tue Dec 11 18:07:13 2018, MaxMem=   536870912 cpu:      5375.8
 (Enter /pbs_home/pkowalski/g09d01/g09/l701.exe)
 Compute integral first derivatives.
 ... and contract with generalized density number  0.
 Leave Link  701 at Tue Dec 11 18:07:14 2018, MaxMem=   536870912 cpu:         6.0
 (Enter /pbs_home/pkowalski/g09d01/g09/l702.exe)
 L702 exits ... SP integral derivatives will be done elsewhere.
 Leave Link  702 at Tue Dec 11 18:07:14 2018, MaxMem=   536870912 cpu:         0.2
 (Enter /pbs_home/pkowalski/g09d01/g09/l703.exe)
 Compute integral first derivatives, UseDBF=F ICtDFT=           0.
 Integral derivatives from FoFJK, PRISM(SPDF).
 Calling FoFJK, ICntrl=      2127 FMM=F ISym2X=0 I1Cent= 0 IOpClX= 0 NMat=1 NMatS=1 NMatT=0.
 FoFJK:  IHMeth= 1 ICntrl=    2127 DoSepK=T KAlg= 0 I1Cent=   0 FoldK=F
 IRaf=         1 NMat=   1 IRICut=       1 DoRegI=T DoRafI=F ISym2E= 0.
 FoFCou: FMM=F IPFlag=           0 FMFlag=      100000 FMFlg1=         800
         NFxFlg=           0 DoJE=F BraDBF=F KetDBF=F FulRan=T
         wScrn=  0.000000 ICntrl=    2527 IOpCl=  0 I1Cent=           0 NGrid=           0
         NMat0=    1 NMatS0=      1 NMatT0=    0 NMatD0=    1 NMtDS0=    0 NMtDT0=    0
 Symmetry not used in FoFCou.
 Leave Link  703 at Tue Dec 11 18:11:31 2018, MaxMem=   536870912 cpu:      2047.0
 (Enter /pbs_home/pkowalski/g09d01/g09/l716.exe)
 Dipole        =-1.11442814D-02-1.93609278D+00-1.15092998D-01
 ***** Axes restored to original set *****
 -------------------------------------------------------------------
 Center     Atomic                   Forces (Hartrees/Bohr)
 Number     Number              X              Y              Z
 -------------------------------------------------------------------
      1       16          -0.004074076    0.001037517   -0.001437461
      2       16          -0.001319976   -0.000460295   -0.004389926
      3        9          -0.000987710   -0.004058864   -0.002341109
      4        9          -0.005707885   -0.003435259   -0.000562572
      5        9          -0.001650497    0.000263088   -0.001179181
      6        9          -0.003685674    0.001341664   -0.004339184
      7        9          -0.001003753    0.005406253   -0.002421801
      8        9          -0.004286831    0.001873979    0.002904392
      9        6           0.000216755   -0.000755091    0.002843430
     10        6           0.002722630   -0.013150143   -0.000291828
     11        6          -0.035277896   -0.036193811   -0.070624486
     12        1           0.039836937    0.047043341    0.074003015
     13        6          -0.002539619   -0.003374963   -0.000395523
     14        6          -0.003573642    0.003283502   -0.003212492
     15        6           0.009172288    0.011684349    0.005426092
     16        6           0.002578250   -0.002539902    0.004945841
     17        6           0.012791241   -0.011584758    0.000170402
     18        6          -0.004325578   -0.000678436   -0.002188482
     19        6           0.001381331   -0.000377226    0.001555805
     20        6           0.001182827    0.008604658    0.001186221
     21        6          -0.048469241    0.065773793   -0.033067318
     22        1           0.049213039   -0.074528084    0.034509227
     23        6          -0.001536932    0.003359701   -0.000365204
     24        6          -0.011392653    0.066424343    0.036359814
     25        1           0.041556935   -0.051587262    0.018450159
     26        1          -0.032355139   -0.019685620   -0.057039897
     27        6          -0.043061124   -0.061958795    0.016456179
     28        1          -0.044272945    0.057846569   -0.019592359
     29        1           0.049018803   -0.011172830   -0.056168992
     30        1           0.040637763    0.020546348    0.061450283
     31        6           0.019132853   -0.066275602   -0.027748503
     32        1           0.027894127    0.031596709    0.053046090
     33        1          -0.047395131    0.042440241   -0.026770582
     34        6           0.036117979    0.061275636   -0.023323857
     35        1          -0.030912189   -0.037827800   -0.058058762
     36        1          -0.055089860    0.014031720    0.049491444
     37        1           0.048807815   -0.045779936    0.034249537
     38        6          -0.000259028    0.000227084   -0.001677133
     39        6          -0.081579351    0.014107444   -0.037654491
     40        1           0.087157792   -0.016667418    0.040708337
     41        6          -0.037024214   -0.062557509   -0.051064621
     42        1           0.043153458    0.067015734    0.056220648
     43        6           0.039861155   -0.080948385   -0.017302011
     44        1          -0.045127273    0.085564963    0.016404655
     45        6           0.079655612   -0.012662001    0.039429427
     46        1          -0.087168917    0.017821585   -0.041806934
     47        6           0.044209232    0.058574115    0.053039945
     48        1          -0.043202418   -0.066854761   -0.056896304
     49        6           0.000944656    0.001619590    0.001463338
     50        6          -0.080895969   -0.008982138   -0.046700364
     51        1           0.084667928    0.005262956    0.048158309
     52        6          -0.055199659    0.073984604    0.001441652
     53        1           0.061948290   -0.075286720    0.001119441
     54        6           0.023561576    0.072824295    0.046519243
     55        1          -0.022354851   -0.081502875   -0.048767456
     56        6           0.075325735    0.010551656    0.045463115
     57        1          -0.084694875   -0.005244266   -0.048892219
     58        6           0.060088667   -0.070355075    0.000023535
     59        1          -0.062410769    0.075098392   -0.000758525
 -------------------------------------------------------------------
 Cartesian Forces:  Max     0.087168917 RMS     0.040419552
 Leave Link  716 at Tue Dec 11 18:11:31 2018, MaxMem=   536870912 cpu:         0.3
 (Enter /pbs_home/pkowalski/g09d01/g09/l103.exe)

 GradGradGradGradGradGradGradGradGradGradGradGradGradGradGradGradGradGrad
 Berny optimization.
 Using GEDIIS/GDIIS optimizer.
 FormGI is forming the generalized inverse of G from B-inverse, IUseBI=4.
 Internal  Forces:  Max     0.098304167 RMS     0.021597167
 Search for a local minimum.
 Step number   2 out of a maximum of  354
 All quantities printed in internal units (Hartrees-Bohrs-Radians)
 RMS Force = .21597D-01 SwitMx=.10000D-02 MixMth= 1
 Mixed Optimization -- RFO/linear search
 Update second derivatives using D2CorX and points    1    2
 DE= -1.53D-01 DEPred=-1.60D-01 R= 9.58D-01
 TightC=F SS=  1.41D+00  RLast= 3.00D-01 DXNew= 5.0454D-01 9.0074D-01
 Trust test= 9.58D-01 RLast= 3.00D-01 DXMaxT set to 5.05D-01
 ITU=  1  0
 Use linear search instead of GDIIS.
 Linear search step of   0.600 exceeds DXMaxT=   0.505 but not scaled.
 Quartic linear search produced a step of  2.00000.
 Iteration  1 RMS(Cart)=  0.03501289 RMS(Int)=  0.00012102
 Iteration  2 RMS(Cart)=  0.00017047 RMS(Int)=  0.00000706
 Iteration  3 RMS(Cart)=  0.00000005 RMS(Int)=  0.00000705
 ITry= 1 IFail=0 DXMaxC= 1.72D-01 DCOld= 1.00D+10 DXMaxT= 5.05D-01 DXLimC= 3.00D+00 Rises=F
 Variable       Old X    -DE/DX   Delta X   Delta X   Delta X     New X
                                 (Linear)    (Quad)   (Total)
    R1        3.48154   0.00375   0.00617   0.00000   0.00617   3.48770
    R2        3.32982   0.00175   0.00274   0.00000   0.00274   3.33256
    R3        3.47413   0.00398   0.00665   0.00000   0.00665   3.48078
    R4        3.33364   0.00128   0.00197   0.00000   0.00197   3.33561
    R5        2.55917  -0.00383  -0.00469   0.00000  -0.00469   2.55448
    R6        2.58019  -0.00619  -0.00761   0.00000  -0.00761   2.57258
    R7        2.53895   0.00033   0.00024   0.00000   0.00024   2.53919
    R8        2.52927  -0.00536  -0.00654   0.00000  -0.00654   2.52273
    R9        2.55769  -0.00534  -0.00658   0.00000  -0.00658   2.55112
   R10        2.57875  -0.00533  -0.00651   0.00000  -0.00651   2.57224
   R11        2.89774   0.00033   0.00060   0.00000   0.00060   2.89834
   R12        2.91752   0.00056   0.00001   0.00000   0.00001   2.91753
   R13        2.93022   0.00012  -0.00028   0.00000  -0.00028   2.92993
   R14        2.68136   0.00953   0.01397   0.00000   0.01397   2.69533
   R15        2.56776  -0.00332  -0.00430   0.00000  -0.00430   2.56346
   R16        1.86531   0.09614   0.13965   0.00000   0.13965   2.00496
   R17        2.56458   0.00346   0.00538   0.00000   0.00538   2.56996
   R18        2.76769   0.00333   0.00447   0.00000   0.00447   2.77217
   R19        2.81295   0.00276   0.00374   0.00000   0.00374   2.81668
   R20        2.74037   0.00189   0.00257   0.00000   0.00257   2.74294
   R21        2.91791   0.00226   0.00363   0.00000   0.00363   2.92153
   R22        2.92567   0.00109   0.00154   0.00000   0.00154   2.92721
   R23        2.80271   0.00505   0.00753   0.00000   0.00753   2.81024
   R24        2.55966  -0.00081  -0.00084   0.00000  -0.00084   2.55881
   R25        2.89643   0.00002   0.00038   0.00000   0.00037   2.89680
   R26        2.93796   0.00160   0.00265   0.00000   0.00265   2.94061
   R27        2.69140   0.00618   0.00909   0.00000   0.00909   2.70049
   R28        1.86629   0.09574   0.13916   0.00000   0.13916   2.00546
   R29        2.56552   0.00209   0.00315   0.00000   0.00315   2.56867
   R30        2.77293   0.00192   0.00233   0.00000   0.00233   2.77527
   R31        1.92165   0.06872   0.10299   0.00000   0.10299   2.02465
   R32        1.92138   0.06841   0.10247   0.00000   0.10247   2.02385
   R33        2.88242   0.00527   0.01034   0.00000   0.01034   2.89276
   R34        1.90888   0.07538   0.11174   0.00000   0.11174   2.02062
   R35        1.90840   0.07538   0.11172   0.00000   0.11172   2.02011
   R36        1.90726   0.07640   0.11312   0.00000   0.11312   2.02038
   R37        1.92301   0.06771   0.10158   0.00000   0.10158   2.02459
   R38        1.91995   0.06896   0.10326   0.00000   0.10326   2.02321
   R39        2.87391   0.00828   0.01552   0.00000   0.01552   2.88942
   R40        1.90743   0.07579   0.11221   0.00000   0.11221   2.01964
   R41        1.90845   0.07537   0.11169   0.00000   0.11169   2.02015
   R42        1.90895   0.07507   0.11122   0.00000   0.11122   2.02017
   R43        2.64032   0.00569   0.00807   0.00000   0.00807   2.64839
   R44        2.64413   0.00418   0.00657   0.00000   0.00657   2.65070
   R45        1.86477   0.09763   0.14154   0.00000   0.14154   2.00631
   R46        2.61560   0.00607   0.00926   0.00000   0.00926   2.62487
   R47        1.86633   0.09754   0.14140   0.00000   0.14140   2.00773
   R48        2.61658   0.00955   0.01415   0.00000   0.01415   2.63074
   R49        1.86528   0.09812   0.14215   0.00000   0.14215   2.00743
   R50        2.62358   0.00581   0.00944   0.00000   0.00944   2.63302
   R51        1.86510   0.09830   0.14238   0.00000   0.14238   2.00748
   R52        2.60897   0.00973   0.01393   0.00000   0.01393   2.62290
   R53        1.86519   0.09783   0.14166   0.00000   0.14166   2.00685
   R54        2.64077   0.00636   0.00921   0.00000   0.00920   2.64997
   R55        2.63965   0.00474   0.00692   0.00000   0.00692   2.64657
   R56        1.86489   0.09754   0.14141   0.00000   0.14141   2.00630
   R57        2.62381   0.00147   0.00232   0.00000   0.00231   2.62612
   R58        1.86635   0.09750   0.14137   0.00000   0.14137   2.00772
   R59        2.62243   0.00742   0.01135   0.00000   0.01135   2.63378
   R60        1.86619   0.09757   0.14145   0.00000   0.14145   2.00764
   R61        2.60930   0.01168   0.01747   0.00000   0.01747   2.62677
   R62        1.86576   0.09793   0.14191   0.00000   0.14191   2.00767
   R63        2.62210   0.00431   0.00653   0.00000   0.00654   2.62863
   R64        1.86538   0.09765   0.14148   0.00000   0.14148   2.00686
    A1        1.61774   0.00089   0.00083   0.00000   0.00082   1.61856
    A2        1.60881   0.00004  -0.00044   0.00000  -0.00044   1.60837
    A3        1.82378   0.00036   0.00044   0.00000   0.00044   1.82422
    A4        1.97240   0.00052   0.00108   0.00000   0.00109   1.97348
    A5        1.90581   0.00030   0.00107   0.00000   0.00107   1.90688
    A6        1.87600   0.00034   0.00109   0.00000   0.00109   1.87709
    A7        1.91720  -0.00020  -0.00035   0.00000  -0.00035   1.91684
    A8        1.96291  -0.00122  -0.00310   0.00000  -0.00310   1.95980
    A9        1.97921   0.00001   0.00058   0.00000   0.00058   1.97980
   A10        2.03553   0.00042   0.00041   0.00000   0.00041   2.03595
   A11        2.26585  -0.00038  -0.00089   0.00000  -0.00089   2.26496
   A12        2.14011   0.00014   0.00073   0.00000   0.00073   2.14084
   A13        2.00007  -0.00200  -0.00382   0.00000  -0.00382   1.99625
   A14        2.14301   0.00186   0.00308   0.00000   0.00308   2.14609
   A15        1.98386   0.00069   0.00185   0.00000   0.00185   1.98572
   A16        2.09174  -0.00038  -0.00024   0.00000  -0.00024   2.09149
   A17        2.20512  -0.00022  -0.00141   0.00000  -0.00142   2.20370
   A18        2.24894  -0.00065  -0.00120   0.00000  -0.00120   2.24774
   A19        2.12111   0.00035   0.00052   0.00000   0.00051   2.12162
   A20        1.91311   0.00030   0.00068   0.00000   0.00068   1.91379
   A21        1.84328   0.00172   0.00357   0.00000   0.00357   1.84685
   A22        2.00118  -0.00057  -0.00126   0.00000  -0.00127   1.99991
   A23        1.95198   0.00013   0.00022   0.00000   0.00021   1.95219
   A24        1.95702  -0.00038  -0.00092   0.00000  -0.00092   1.95611
   A25        1.88838   0.00033   0.00076   0.00000   0.00076   1.88914
   A26        1.82158  -0.00123  -0.00236   0.00000  -0.00236   1.81922
   A27        1.88850   0.00181   0.00346   0.00000   0.00346   1.89196
   A28        1.90354  -0.00104  -0.00171   0.00000  -0.00172   1.90182
   A29        1.89873  -0.00042  -0.00073   0.00000  -0.00073   1.89800
   A30        1.97851  -0.00108  -0.00208   0.00000  -0.00208   1.97643
   A31        1.97449  -0.00139  -0.00250   0.00000  -0.00250   1.97199
   A32        1.81765   0.00206   0.00345   0.00000   0.00345   1.82110
   A33        1.85414   0.00087   0.00186   0.00000   0.00186   1.85600
   A34        1.93958   0.00144   0.00266   0.00000   0.00264   1.94223
   A35        2.00667  -0.00144  -0.00307   0.00000  -0.00306   2.00361
   A36        1.89178  -0.00017  -0.00032   0.00000  -0.00032   1.89147
   A37        1.95944   0.00133   0.00257   0.00000   0.00257   1.96201
   A38        1.81109  -0.00197  -0.00359   0.00000  -0.00359   1.80750
   A39        1.90397   0.00037   0.00075   0.00000   0.00075   1.90472
   A40        2.12219  -0.00065  -0.00100   0.00000  -0.00100   2.12119
   A41        2.25482   0.00030   0.00030   0.00000   0.00030   2.25512
   A42        1.98312  -0.00004  -0.00025   0.00000  -0.00025   1.98287
   A43        1.82442  -0.00010  -0.00043   0.00000  -0.00044   1.82398
   A44        1.90179   0.00111   0.00289   0.00000   0.00289   1.90468
   A45        1.89556  -0.00063  -0.00101   0.00000  -0.00101   1.89455
   A46        1.95621  -0.00114  -0.00293   0.00000  -0.00292   1.95328
   A47        1.89651   0.00090   0.00201   0.00000   0.00200   1.89851
   A48        2.03276   0.00068   0.00114   0.00000   0.00114   2.03391
   A49        2.28368  -0.00119  -0.00246   0.00000  -0.00246   2.28122
   A50        1.96651   0.00050   0.00131   0.00000   0.00131   1.96782
   A51        2.14121   0.00022   0.00088   0.00000   0.00088   2.14209
   A52        1.99727  -0.00191  -0.00382   0.00000  -0.00381   1.99345
   A53        2.14470   0.00168   0.00293   0.00000   0.00293   2.14764
   A54        1.98298   0.00120   0.00274   0.00000   0.00275   1.98573
   A55        2.08761   0.00003   0.00025   0.00000   0.00025   2.08786
   A56        2.21260  -0.00123  -0.00300   0.00000  -0.00300   2.20960
   A57        1.89248  -0.00155  -0.00329   0.00000  -0.00329   1.88919
   A58        1.89195  -0.00155  -0.00309   0.00000  -0.00309   1.88886
   A59        2.00553   0.00038  -0.00056   0.00000  -0.00056   2.00497
   A60        1.87741  -0.00007   0.00026   0.00000   0.00023   1.87764
   A61        1.89585   0.00089   0.00238   0.00000   0.00237   1.89822
   A62        1.89675   0.00186   0.00434   0.00000   0.00434   1.90109
   A63        1.91316   0.00317   0.00529   0.00000   0.00527   1.91843
   A64        1.90922  -0.00080  -0.00293   0.00000  -0.00292   1.90630
   A65        1.91433   0.00394   0.00677   0.00000   0.00675   1.92108
   A66        1.91012  -0.00181  -0.00257   0.00000  -0.00256   1.90756
   A67        1.90774  -0.00235  -0.00335   0.00000  -0.00340   1.90434
   A68        1.90922  -0.00218  -0.00321   0.00000  -0.00320   1.90602
   A69        1.89052  -0.00222  -0.00458   0.00000  -0.00459   1.88592
   A70        1.89052  -0.00253  -0.00497   0.00000  -0.00499   1.88554
   A71        2.01339   0.00294   0.00436   0.00000   0.00437   2.01776
   A72        1.87621   0.00044   0.00110   0.00000   0.00107   1.87728
   A73        1.89375   0.00000   0.00074   0.00000   0.00075   1.89451
   A74        1.89507   0.00123   0.00320   0.00000   0.00321   1.89827
   A75        1.91271   0.00386   0.00661   0.00000   0.00658   1.91929
   A76        1.90903  -0.00128  -0.00369   0.00000  -0.00367   1.90535
   A77        1.91396   0.00472   0.00836   0.00000   0.00833   1.92230
   A78        1.90929  -0.00202  -0.00309   0.00000  -0.00308   1.90621
   A79        1.90798  -0.00284  -0.00429   0.00000  -0.00435   1.90362
   A80        1.91083  -0.00246  -0.00391   0.00000  -0.00389   1.90694
   A81        2.10547  -0.00159  -0.00377   0.00000  -0.00377   2.10170
   A82        2.10741   0.00014   0.00019   0.00000   0.00019   2.10760
   A83        2.06946   0.00148   0.00364   0.00000   0.00363   2.07309
   A84        2.09055   0.00038   0.00103   0.00000   0.00103   2.09159
   A85        2.10260   0.00006  -0.00075   0.00000  -0.00075   2.10185
   A86        2.09003  -0.00044  -0.00028   0.00000  -0.00028   2.08975
   A87        2.09016  -0.00035  -0.00092   0.00000  -0.00092   2.08924
   A88        2.10238  -0.00071  -0.00115   0.00000  -0.00115   2.10123
   A89        2.09065   0.00106   0.00207   0.00000   0.00207   2.09272
   A90        2.09837  -0.00004  -0.00018   0.00000  -0.00018   2.09819
   A91        2.08600   0.00028   0.00086   0.00000   0.00086   2.08687
   A92        2.09881  -0.00024  -0.00068   0.00000  -0.00068   2.09813
   A93        2.09080   0.00097   0.00176   0.00000   0.00176   2.09256
   A94        2.10087  -0.00079  -0.00127   0.00000  -0.00127   2.09960
   A95        2.09152  -0.00018  -0.00049   0.00000  -0.00049   2.09102
   A96        2.10461  -0.00030  -0.00130   0.00000  -0.00130   2.10331
   A97        2.08896   0.00046   0.00117   0.00000   0.00117   2.09014
   A98        2.08961  -0.00016   0.00012   0.00000   0.00012   2.08974
   A99        2.09253   0.00025  -0.00064   0.00000  -0.00064   2.09189
   A100       2.11706  -0.00175  -0.00315   0.00000  -0.00315   2.11391
   A101       2.07351   0.00150   0.00379   0.00000   0.00379   2.07730
   A102       2.09142   0.00005   0.00067   0.00000   0.00068   2.09210
   A103       2.10083   0.00055   0.00001   0.00000   0.00001   2.10083
   A104       2.09093  -0.00060  -0.00068   0.00000  -0.00068   2.09025
   A105       2.09142  -0.00052  -0.00114   0.00000  -0.00114   2.09028
   A106       2.09964  -0.00041  -0.00091   0.00000  -0.00091   2.09872
   A107       2.09213   0.00092   0.00205   0.00000   0.00205   2.09418
   A108       2.09727  -0.00014  -0.00068   0.00000  -0.00068   2.09659
   A109       2.08795   0.00006   0.00076   0.00000   0.00076   2.08871
   A110       2.09797   0.00008  -0.00008   0.00000  -0.00008   2.09789
   A111       2.09084   0.00148   0.00283   0.00000   0.00283   2.09366
   A112       2.10424  -0.00158  -0.00250   0.00000  -0.00249   2.10175
   A113       2.08811   0.00010  -0.00033   0.00000  -0.00033   2.08777
   A114       2.10015  -0.00013  -0.00114   0.00000  -0.00114   2.09902
   A115       2.09115   0.00020   0.00096   0.00000   0.00096   2.09211
   A116       2.09188  -0.00008   0.00018   0.00000   0.00018   2.09206
    D1        0.14033   0.00051   0.00110   0.00000   0.00110   0.14143
    D2        2.17452   0.00139   0.00321   0.00000   0.00321   2.17773
    D3       -1.90996   0.00041   0.00077   0.00000   0.00077  -1.90919
    D4       -0.06030  -0.00037  -0.00100   0.00000  -0.00101  -0.06131
    D5       -3.13122  -0.00164  -0.00376   0.00000  -0.00376  -3.13498
    D6        2.30287  -0.00022  -0.00029   0.00000  -0.00030   2.30257
    D7        0.23920   0.00063   0.00134   0.00000   0.00134   0.24054
    D8       -1.78564  -0.00087  -0.00206   0.00000  -0.00206  -1.78771
    D9       -0.15478   0.00003  -0.00008   0.00000  -0.00008  -0.15486
   D10        2.98413   0.00039   0.00079   0.00000   0.00079   2.98492
   D11       -0.19809  -0.00020  -0.00063   0.00000  -0.00063  -0.19872
   D12        2.87398   0.00043   0.00080   0.00000   0.00081   2.87478
   D13       -2.29799  -0.00115  -0.00263   0.00000  -0.00264  -2.30062
   D14        0.77409  -0.00052  -0.00120   0.00000  -0.00120   0.77288
   D15        1.84435   0.00025   0.00069   0.00000   0.00069   1.84504
   D16       -1.36676   0.00088   0.00212   0.00000   0.00212  -1.36464
   D17        1.22803   0.00038   0.00097   0.00000   0.00097   1.22900
   D18       -3.03295  -0.00017  -0.00038   0.00000  -0.00038  -3.03332
   D19       -0.93745  -0.00018  -0.00037   0.00000  -0.00037  -0.93782
   D20       -3.05212   0.00131   0.00276   0.00000   0.00276  -3.04936
   D21       -1.02991   0.00076   0.00142   0.00000   0.00141  -1.02850
   D22        1.06559   0.00076   0.00142   0.00000   0.00142   1.06701
   D23       -0.93976   0.00054   0.00114   0.00000   0.00114  -0.93862
   D24        1.08245  -0.00002  -0.00021   0.00000  -0.00021   1.08224
   D25       -3.10523  -0.00002  -0.00020   0.00000  -0.00020  -3.10544
   D26       -3.10625   0.00102   0.00190   0.00000   0.00190  -3.10436
   D27       -1.07298  -0.00073  -0.00124   0.00000  -0.00124  -1.07422
   D28        1.05236   0.00078   0.00168   0.00000   0.00167   1.05403
   D29        1.18650   0.00053   0.00097   0.00000   0.00097   1.18747
   D30       -3.06342  -0.00121  -0.00217   0.00000  -0.00216  -3.06558
   D31       -0.93808   0.00029   0.00075   0.00000   0.00075  -0.93733
   D32       -0.90209   0.00104   0.00186   0.00000   0.00186  -0.90024
   D33        1.13117  -0.00071  -0.00128   0.00000  -0.00127   1.12990
   D34       -3.02667   0.00079   0.00164   0.00000   0.00164  -3.02503
   D35       -2.97140  -0.00154  -0.00348   0.00000  -0.00347  -2.97487
   D36        0.17205  -0.00017  -0.00030   0.00000  -0.00029   0.17176
   D37        0.25114  -0.00231  -0.00522   0.00000  -0.00522   0.24592
   D38       -2.88860  -0.00094  -0.00204   0.00000  -0.00204  -2.89064
   D39        2.95785   0.00032   0.00079   0.00000   0.00079   2.95863
   D40       -0.17482   0.00079   0.00192   0.00000   0.00192  -0.17290
   D41       -0.26685   0.00110   0.00258   0.00000   0.00258  -0.26427
   D42        2.88366   0.00157   0.00372   0.00000   0.00371   2.88738
   D43       -0.05359   0.00050   0.00114   0.00000   0.00114  -0.05245
   D44        3.01189   0.00186   0.00418   0.00000   0.00418   3.01606
   D45        3.08986   0.00187   0.00433   0.00000   0.00433   3.09420
   D46       -0.12784   0.00323   0.00736   0.00000   0.00737  -0.12048
   D47       -2.91488   0.00092   0.00185   0.00000   0.00184  -2.91304
   D48        0.27168   0.00018   0.00022   0.00000   0.00022   0.27190
   D49        0.30709  -0.00056  -0.00144   0.00000  -0.00144   0.30566
   D50       -2.78953  -0.00129  -0.00306   0.00000  -0.00306  -2.79259
   D51        0.77551   0.00175   0.00356   0.00000   0.00356   0.77907
   D52       -1.32625   0.00018   0.00047   0.00000   0.00047  -1.32578
   D53        2.91695   0.00070   0.00140   0.00000   0.00140   2.91835
   D54       -2.37416   0.00133   0.00254   0.00000   0.00254  -2.37162
   D55        1.80727  -0.00025  -0.00056   0.00000  -0.00055   1.80672
   D56       -0.23272   0.00027   0.00038   0.00000   0.00038  -0.23234
   D57        3.03096  -0.00093  -0.00208   0.00000  -0.00208   3.02888
   D58       -0.17574  -0.00059  -0.00135   0.00000  -0.00135  -0.17709
   D59       -0.10326  -0.00053  -0.00114   0.00000  -0.00114  -0.10439
   D60        2.97323  -0.00020  -0.00041   0.00000  -0.00041   2.97283
   D61        0.61030  -0.00064  -0.00131   0.00000  -0.00130   0.60899
   D62       -1.49486  -0.00149  -0.00312   0.00000  -0.00312  -1.49798
   D63        2.63504  -0.00054  -0.00117   0.00000  -0.00117   2.63388
   D64        2.63328   0.00173   0.00361   0.00000   0.00362   2.63690
   D65        0.52812   0.00087   0.00180   0.00000   0.00180   0.52992
   D66       -1.62516   0.00182   0.00375   0.00000   0.00375  -1.62140
   D67       -1.56295   0.00080   0.00168   0.00000   0.00168  -1.56127
   D68        2.61507  -0.00005  -0.00013   0.00000  -0.00013   2.61494
   D69        0.46179   0.00089   0.00182   0.00000   0.00182   0.46362
   D70       -0.65935   0.00100   0.00207   0.00000   0.00207  -0.65727
   D71       -2.69059  -0.00076  -0.00148   0.00000  -0.00148  -2.69208
   D72        1.50671  -0.00119  -0.00243   0.00000  -0.00243   1.50428
   D73        1.43983   0.00210   0.00432   0.00000   0.00432   1.44416
   D74       -0.59141   0.00033   0.00077   0.00000   0.00077  -0.59064
   D75       -2.67729  -0.00009  -0.00018   0.00000  -0.00018  -2.67747
   D76       -2.68746   0.00135   0.00263   0.00000   0.00263  -2.68482
   D77        1.56448  -0.00042  -0.00092   0.00000  -0.00092   1.56356
   D78       -0.52140  -0.00084  -0.00187   0.00000  -0.00187  -0.52327
   D79        2.51434   0.00012   0.00035   0.00000   0.00036   2.51470
   D80       -0.55569  -0.00020  -0.00039   0.00000  -0.00039  -0.55607
   D81       -1.64653   0.00124   0.00255   0.00000   0.00255  -1.64398
   D82        1.56662   0.00092   0.00181   0.00000   0.00181   1.56843
   D83        0.39253   0.00053   0.00132   0.00000   0.00131   0.39385
   D84       -2.67750   0.00021   0.00058   0.00000   0.00057  -2.67693
   D85       -0.14353   0.00007   0.00044   0.00000   0.00044  -0.14309
   D86        3.02290   0.00028   0.00089   0.00000   0.00090   3.02380
   D87        2.91866   0.00047   0.00134   0.00000   0.00134   2.91999
   D88       -0.19810   0.00067   0.00179   0.00000   0.00179  -0.19631
   D89        2.87562  -0.00083  -0.00201   0.00000  -0.00201   2.87361
   D90       -0.28634  -0.00103  -0.00244   0.00000  -0.00244  -0.28878
   D91        0.75317  -0.00041  -0.00096   0.00000  -0.00096   0.75222
   D92       -2.40878  -0.00061  -0.00138   0.00000  -0.00138  -2.41017
   D93       -1.37906   0.00081   0.00200   0.00000   0.00200  -1.37706
   D94        1.74217   0.00061   0.00158   0.00000   0.00158   1.74375
   D95        3.13622   0.00137   0.00280   0.00000   0.00280   3.13902
   D96       -1.11693  -0.00064  -0.00102   0.00000  -0.00100  -1.11793
   D97        1.01051   0.00105   0.00234   0.00000   0.00234   1.01285
   D98       -0.93678   0.00134   0.00254   0.00000   0.00253  -0.93425
   D99        1.09325  -0.00067  -0.00128   0.00000  -0.00127   1.09199
   D100      -3.06250   0.00102   0.00208   0.00000   0.00208  -3.06042
   D101       1.15816   0.00045   0.00079   0.00000   0.00077   1.15893
   D102      -3.09499  -0.00157  -0.00303   0.00000  -0.00302  -3.09801
   D103      -0.96756   0.00012   0.00032   0.00000   0.00032  -0.96724
   D104       0.17080  -0.00005  -0.00021   0.00000  -0.00021   0.17059
   D105      -2.96888   0.00093   0.00211   0.00000   0.00211  -2.96677
   D106      -2.94670   0.00015   0.00023   0.00000   0.00023  -2.94647
   D107       0.19681   0.00113   0.00255   0.00000   0.00255   0.19936
   D108       0.00277  -0.00052  -0.00114   0.00000  -0.00113   0.00163
   D109      -3.13591  -0.00091  -0.00209   0.00000  -0.00209  -3.13800
   D110      -3.13691   0.00047   0.00119   0.00000   0.00119  -3.13571
   D111       0.00760   0.00007   0.00024   0.00000   0.00024   0.00784
   D112       2.76612   0.00009   0.00039   0.00000   0.00039   2.76651
   D113      -0.38958   0.00034   0.00092   0.00000   0.00092  -0.38866
   D114      -0.37855   0.00051   0.00140   0.00000   0.00140  -0.37715
   D115       2.74894   0.00076   0.00193   0.00000   0.00193   2.75087
   D116      -1.01176  -0.00099  -0.00221   0.00000  -0.00223  -1.01398
   D117      -3.10620  -0.00022  -0.00050   0.00000  -0.00050  -3.10670
   D118       1.08292   0.00053   0.00109   0.00000   0.00110   1.08402
   D119      -3.13450   0.00009   0.00064   0.00000   0.00063  -3.13387
   D120       1.05424   0.00086   0.00235   0.00000   0.00236   1.05660
   D121      -1.03983   0.00160   0.00394   0.00000   0.00396  -1.03586
   D122       1.11098  -0.00134  -0.00333   0.00000  -0.00335   1.10763
   D123      -0.98346  -0.00057  -0.00162   0.00000  -0.00163  -0.98509
   D124      -3.07753   0.00018  -0.00003   0.00000  -0.00002  -3.07755
   D125      -1.00164  -0.00112  -0.00251   0.00000  -0.00253  -1.00417
   D126      -3.09467  -0.00021  -0.00051   0.00000  -0.00051  -3.09519
   D127       1.09282   0.00069   0.00142   0.00000   0.00144   1.09426
   D128      -3.12562  -0.00026  -0.00011   0.00000  -0.00013  -3.12574
   D129       1.06454   0.00065   0.00189   0.00000   0.00189   1.06643
   D130      -1.03116   0.00156   0.00382   0.00000   0.00384  -1.02732
   D131       1.12335  -0.00145  -0.00354   0.00000  -0.00356   1.11979
   D132      -0.96968  -0.00054  -0.00154   0.00000  -0.00153  -0.97122
   D133      -3.06538   0.00037   0.00039   0.00000   0.00041  -3.06496
   D134       0.07231  -0.00073  -0.00171   0.00000  -0.00171   0.07060
   D135      -3.06974  -0.00110  -0.00249   0.00000  -0.00249  -3.07222
   D136      -3.11329  -0.00005  -0.00020   0.00000  -0.00020  -3.11349
   D137       0.02785  -0.00041  -0.00098   0.00000  -0.00098   0.02687
   D138       3.06820   0.00103   0.00231   0.00000   0.00231   3.07051
   D139      -0.07303   0.00124   0.00277   0.00000   0.00278  -0.07026
   D140      -0.02933   0.00039   0.00090   0.00000   0.00090  -0.02843
   D141       3.11262   0.00059   0.00137   0.00000   0.00137   3.11398
   D142       3.13665   0.00025   0.00057   0.00000   0.00057   3.13722
   D143      -0.00590   0.00015   0.00037   0.00000   0.00037  -0.00554
   D144      -0.00540  -0.00011  -0.00021   0.00000  -0.00021  -0.00561
   D145       3.13523  -0.00022  -0.00041   0.00000  -0.00041   3.13482
   D146       3.12590   0.00024   0.00053   0.00000   0.00053   3.12643
   D147      -0.01509   0.00019   0.00043   0.00000   0.00043  -0.01466
   D148      -0.01665   0.00013   0.00032   0.00000   0.00032  -0.01633
   D149       3.12554   0.00008   0.00022   0.00000   0.00022   3.12576
   D150      -3.12758  -0.00026  -0.00060   0.00000  -0.00059  -3.12817
   D151       0.01362  -0.00022  -0.00052   0.00000  -0.00052   0.01310
   D152       0.01462  -0.00031  -0.00070   0.00000  -0.00070   0.01392
   D153      -3.12737  -0.00027  -0.00062   0.00000  -0.00062  -3.12799
   D154       0.00884  -0.00008  -0.00020   0.00000  -0.00020   0.00864
   D155      -3.13311  -0.00029  -0.00067   0.00000  -0.00066  -3.13377
   D156      -3.13315  -0.00005  -0.00012   0.00000  -0.00012  -3.13326
   D157       0.00809  -0.00026  -0.00059   0.00000  -0.00058   0.00750
   D158      -0.01215  -0.00039  -0.00085   0.00000  -0.00085  -0.01300
   D159       3.12874   0.00005   0.00012   0.00000   0.00012   3.12887
   D160      -3.13998  -0.00061  -0.00131   0.00000  -0.00131  -3.14129
   D161       0.00091  -0.00017  -0.00034   0.00000  -0.00034   0.00057
   D162      -3.12853   0.00003   0.00009   0.00000   0.00009  -3.12844
   D163       0.01316  -0.00034  -0.00073   0.00000  -0.00073   0.01243
   D164      -0.00089   0.00027   0.00058   0.00000   0.00058  -0.00031
   D165       3.14080  -0.00010  -0.00024   0.00000  -0.00024   3.14056
   D166      -3.13639  -0.00028  -0.00064   0.00000  -0.00064  -3.13703
   D167       0.00485  -0.00015  -0.00038   0.00000  -0.00038   0.00447
   D168       0.00450   0.00017   0.00034   0.00000   0.00034   0.00483
   D169      -3.13744   0.00029   0.00060   0.00000   0.00060  -3.13685
   D170       3.13062   0.00019   0.00046   0.00000   0.00046   3.13107
   D171      -0.01061   0.00038   0.00087   0.00000   0.00087  -0.00975
   D172      -0.01132   0.00032   0.00071   0.00000   0.00072  -0.01061
   D173       3.13063   0.00051   0.00113   0.00000   0.00113   3.13176
   D174      -3.13071  -0.00023  -0.00051   0.00000  -0.00051  -3.13122
   D175       0.01066  -0.00029  -0.00064   0.00000  -0.00064   0.01002
   D176       0.01125  -0.00004  -0.00010   0.00000  -0.00010   0.01115
   D177      -3.13057  -0.00010  -0.00023   0.00000  -0.00022  -3.13080
   D178      -0.00492  -0.00004  -0.00009   0.00000  -0.00009  -0.00501
   D179       3.13657   0.00033   0.00073   0.00000   0.00073   3.13730
   D180       3.13644  -0.00010  -0.00021   0.00000  -0.00021   3.13623
   D181      -0.00525   0.00027   0.00061   0.00000   0.00061  -0.00464
         Item               Value     Threshold  Converged?
 Maximum Force            0.098304     0.000450     NO 
 RMS     Force            0.021597     0.000300     NO 
 Maximum Displacement     0.172109     0.001800     NO 
 RMS     Displacement     0.035028     0.001200     NO 
 Predicted change in Energy=-1.236547D-01
 Lowest energy point so far.  Saving SCF results.
 GradGradGradGradGradGradGradGradGradGradGradGradGradGradGradGradGradGrad

 Leave Link  103 at Tue Dec 11 18:11:31 2018, MaxMem=   536870912 cpu:         1.4
 (Enter /pbs_home/pkowalski/g09d01/g09/l202.exe)
 Stoichiometry    C29H22F6S2
 Framework group  C1[X(C29H22F6S2)]
 Deg. of freedom   171
 Full point group                 C1      NOp   1
 RotChk:  IX=0 Diff= 2.06D-03
 Largest Abelian subgroup         C1      NOp   1
 Largest concise Abelian subgroup C1      NOp   1
                         Standard orientation:                         
 ---------------------------------------------------------------------
 Center     Atomic      Atomic             Coordinates (Angstroms)
 Number     Number       Type             X           Y           Z
 ---------------------------------------------------------------------
      1         16           0        1.762862   -2.170961    0.464423
      2         16           0       -1.801813   -2.137446    0.101193
      3          9           0        2.364548    3.148483   -0.733429
      4          9           0        1.626110    3.551539    1.260554
      5          9           0        0.106352    3.810285   -1.835984
      6          9           0        0.079594    5.114867   -0.098904
      7          9           0       -2.227361    3.267027   -0.820658
      8          9           0       -1.528551    3.541577    1.215410
      9          6           0        0.601449   -0.758851    0.716109
     10          6           0        1.433168    0.486699    0.385670
     11          6           0        2.828449    0.219672    0.258264
     12          1           0        3.553918    0.989812    0.179134
     13          6           0        3.147660   -1.102185    0.240721
     14          6           0        0.747652    1.638845    0.178829
     15          6           0        1.272753    3.028258    0.054490
     16          6           0        0.075878    3.839387   -0.492964
     17          6           0       -1.170869    3.059524   -0.006258
     18          6           0       -0.698599    1.650772    0.056087
     19          6           0       -0.601699   -0.785247   -0.251021
     20          6           0       -1.408943    0.503896   -0.060445
     21          6           0       -2.819994    0.277890   -0.063866
     22          1           0       -3.527421    1.067116   -0.117783
     23          6           0       -3.175052   -1.031948    0.012999
     24          6           0        0.160693   -0.717890    2.202031
     25          1           0       -0.540752    0.083053    2.321849
     26          1           0       -0.350886   -1.631991    2.424953
     27          6           0        1.300090   -0.528881    3.206689
     28          1           0        2.016071   -1.315535    3.097708
     29          1           0        0.901723   -0.548728    4.198489
     30          1           0        1.783688    0.410061    3.040614
     31          6           0       -0.150225   -0.878425   -1.737275
     32          1           0        0.544090   -0.084098   -1.923829
     33          1           0        0.374040   -1.802847   -1.867078
     34          6           0       -1.270715   -0.798623   -2.774592
     35          1           0       -1.986070   -1.573092   -2.599413
     36          1           0       -0.853829   -0.919096   -3.751570
     37          1           0       -1.760805    0.149562   -2.714805
     38          6           0        4.473146   -1.671271   -0.026147
     39          6           0        5.620218   -0.871189    0.064444
     40          1           0        5.537443    0.135950    0.390034
     41          6           0        6.866144   -1.387634   -0.267714
     42          1           0        7.727634   -0.769695   -0.198640
     43          6           0        6.991542   -2.708703   -0.688510
     44          1           0        7.943798   -3.096805   -0.955040
     45          6           0        5.859792   -3.518418   -0.758386
     46          1           0        5.951294   -4.530765   -1.067070
     47          6           0        4.612385   -3.008526   -0.426020
     48          1           0        3.756773   -3.635639   -0.475627
     49          6           0       -4.541705   -1.569463    0.025202
     50          6           0       -5.611996   -0.746978    0.405276
     51          1           0       -5.429649    0.258188    0.694369
     52          6           0       -6.911217   -1.240174    0.406142
     53          1           0       -7.715399   -0.607369    0.691859
     54          6           0       -7.161510   -2.559759    0.033921
     55          1           0       -8.154393   -2.937590    0.044469
     56          6           0       -6.105854   -3.378519   -0.350006
     57          1           0       -6.292619   -4.382315   -0.643668
     58          6           0       -4.802551   -2.892404   -0.353220
     59          1           0       -4.002209   -3.526807   -0.644423
 ---------------------------------------------------------------------
 Rotational constants (GHZ):      0.1282154      0.0711857      0.0512202
 Leave Link  202 at Tue Dec 11 18:11:32 2018, MaxMem=   536870912 cpu:         0.0
 (Enter /pbs_home/pkowalski/g09d01/g09/l301.exe)
 Basis read from rwf:  (5D, 7F)
 No pseudopotential information found on rwf file.
 There are   673 symmetry adapted cartesian basis functions of A   symmetry.
 There are   636 symmetry adapted basis functions of A   symmetry.
   636 basis functions,  1103 primitive gaussians,   673 cartesian basis functions
   141 alpha electrons      141 beta electrons
       nuclear repulsion energy      4711.5533399145 Hartrees.
 IExCor=20419 DFT=T Ex+Corr=CAM-B3LYP ExCW=0 ScaHFX=  1.000000
 ScaDFX=  1.000000  1.000000  1.000000  0.810000 ScalE2=  1.000000  1.000000
 IRadAn=      0 IRanWt=     -1 IRanGd=            0 ICorTp=0 IEmpDi=  4
  HFx wShort=  0.000000 wLong=  0.330000 cFull=  0.190000 cShort=  0.000000 cLong=  0.460000
  DFx wShort=  0.000000 wLong=  0.330000 cFull=  0.190000 cShort=  0.000000 cLong=  0.460000
 NAtoms=   59 NActive=   59 NUniq=   59 SFac= 1.00D+00 NAtFMM=   60 NAOKFM=F Big=F
 Integral buffers will be    131072 words long.
 Raffenetti 2 integral format.
 Two-electron integral symmetry is turned on.
 No density basis found on file   724.
 Leave Link  301 at Tue Dec 11 18:11:32 2018, MaxMem=   536870912 cpu:         0.6
 (Enter /pbs_home/pkowalski/g09d01/g09/l302.exe)
 NPDir=0 NMtPBC=     1 NCelOv=     1 NCel=       1 NClECP=     1 NCelD=      1
         NCelK=      1 NCelE2=     1 NClLst=     1 CellRange=     0.0.
 One-electron integrals computed using PRISM.
 NBasis=   636 RedAO= T EigKep=  2.87D-04  NBF=   636
 NBsUse=   636 1.00D-06 EigRej= -1.00D+00 NBFU=   636
 Precomputing XC quadrature grid using
 IXCGrd= 4 IRadAn=           0 IRanWt=          -1 IRanGd=           0 AccXCQ= 0.00D+00.
 Generated NRdTot=       0 NPtTot=           0 NUsed=           0 NTot=          32
 NSgBfM=   611   611   611   624   632 MxSgAt=    59 MxSgA2=    59.
 Leave Link  302 at Tue Dec 11 18:11:34 2018, MaxMem=   536870912 cpu:        16.2
 (Enter /pbs_home/pkowalski/g09d01/g09/l303.exe)
 DipDrv:  MaxL=1.
 Leave Link  303 at Tue Dec 11 18:11:34 2018, MaxMem=   536870912 cpu:         1.5
 (Enter /pbs_home/pkowalski/g09d01/g09/l401.exe)
 Initial guess from the checkpoint file:  "dae0068freq_closed_cam-b3lyp.chk"
 B after Tr=     0.000000    0.000000    0.000000
         Rot=    1.000000    0.000201    0.000113   -0.000581 Ang=   0.07 deg.
 Guess basis will be translated and rotated to current coordinates.
 JPrj=2 DoOrth=T DoCkMO=T.
 Generating alternative initial guess.
 ExpMin= 1.22D-01 ExpMax= 9.18D+03 ExpMxC= 1.38D+03 IAcc=1 IRadAn=         1 AccDes= 0.00D+00
 Harris functional with IExCor=20419 and IRadAn=       1 diagonalized for initial guess.
 HarFok:  IExCor=20419 AccDes= 0.00D+00 IRadAn=         1 IDoV= 1 UseB2=F ITyADJ=14
 ICtDFT=  3500011 ScaDFX=  1.000000  1.000000  1.000000  1.000000
 FoFCou: FMM=F IPFlag=           0 FMFlag=      100000 FMFlg1=           0
         NFxFlg=           0 DoJE=T BraDBF=F KetDBF=T FulRan=T
         wScrn=  0.000000 ICntrl=     500 IOpCl=  0 I1Cent=   200000004 NGrid=           0
         NMat0=    1 NMatS0=      1 NMatT0=    0 NMatD0=    1 NMtDS0=    0 NMtDT0=    0
 Petite list used in FoFCou.
 Harris En= -2437.21374232970    
 Leave Link  401 at Tue Dec 11 18:11:40 2018, MaxMem=   536870912 cpu:        41.9
 (Enter /pbs_home/pkowalski/g09d01/g09/l502.exe)
 Closed shell SCF:
 Using DIIS extrapolation, IDIIS=  1040.
 Integral symmetry usage will be decided dynamically.
 IVT=     1387805 IEndB=     1387805 NGot=   536870912 MDV=   535953350
 LenX=   535953350 LenY=   535499748
 Requested convergence on RMS density matrix=1.00D-08 within 128 cycles.
 Requested convergence on MAX density matrix=1.00D-06.
 Requested convergence on             energy=1.00D-06.
 No special actions if energy rises.
 Fock matrices will be formed incrementally for  20 cycles.
 Integral accuracy reduced to 1.0D-05 until final iterations.

 Cycle   1  Pass 0  IDiag  1:
 FoFJK:  IHMeth= 1 ICntrl=       0 DoSepK=T KAlg= 0 I1Cent=   0 FoldK=F
 IRaf=         1 NMat=   1 IRICut=       1 DoRegI=T DoRafI=F ISym2E= 0.
 FoFCou: FMM=F IPFlag=           0 FMFlag=      100000 FMFlg1=           0
         NFxFlg=           0 DoJE=T BraDBF=F KetDBF=F FulRan=T
         wScrn=  0.000000 ICntrl=     500 IOpCl=  0 I1Cent=           0 NGrid=           0
         NMat0=    1 NMatS0=      1 NMatT0=    0 NMatD0=    1 NMtDS0=    0 NMtDT0=    0
 Symmetry not used in FoFCou.
 E= -2511.45587566728    
 DIIS: error= 3.15D-03 at cycle   1 NSaved=   1.
 NSaved= 1 IEnMin= 1 EnMin= -2511.45587566728     IErMin= 1 ErrMin= 3.15D-03
 ErrMax= 3.15D-03  0.00D+00 EMaxC= 1.00D-01 BMatC= 1.50D-02 BMatP= 1.50D-02
 IDIUse=3 WtCom= 9.69D-01 WtEn= 3.15D-02
 Coeff-Com:  0.100D+01
 Coeff-En:   0.100D+01
 Coeff:      0.100D+01
 Gap=     0.663 Goal=   None    Shift=    0.000
 GapD=    0.663 DampG=2.000 DampE=1.000 DampFc=2.0000 IDamp=-1.
 RMSDP=8.30D-04 MaxDP=3.10D-02              OVMax= 1.45D-02

 Cycle   2  Pass 0  IDiag  1:
 RMSU=  8.04D-04    CP:  9.87D-01
 E= -2511.47122140640     Delta-E=       -0.015345739121 Rises=F Damp=F
 DIIS: error= 9.23D-04 at cycle   2 NSaved=   2.
 NSaved= 2 IEnMin= 2 EnMin= -2511.47122140640     IErMin= 2 ErrMin= 9.23D-04
 ErrMax= 9.23D-04  0.00D+00 EMaxC= 1.00D-01 BMatC= 8.05D-04 BMatP= 1.50D-02
 IDIUse=3 WtCom= 9.91D-01 WtEn= 9.23D-03
 Coeff-Com:  0.677D-01 0.932D+00
 Coeff-En:   0.000D+00 0.100D+01
 Coeff:      0.671D-01 0.933D+00
 Gap=     0.168 Goal=   None    Shift=    0.000
 RMSDP=9.89D-05 MaxDP=8.63D-03 DE=-1.53D-02 OVMax= 6.74D-03

 Cycle   3  Pass 0  IDiag  1:
 RMSU=  9.59D-05    CP:  9.87D-01  1.03D+00
 E= -2511.47160891214     Delta-E=       -0.000387505736 Rises=F Damp=F
 DIIS: error= 5.60D-04 at cycle   3 NSaved=   3.
 NSaved= 3 IEnMin= 3 EnMin= -2511.47160891214     IErMin= 3 ErrMin= 5.60D-04
 ErrMax= 5.60D-04  0.00D+00 EMaxC= 1.00D-01 BMatC= 5.02D-04 BMatP= 8.05D-04
 IDIUse=3 WtCom= 9.94D-01 WtEn= 5.60D-03
 Coeff-Com: -0.107D-01 0.436D+00 0.575D+00
 Coeff-En:   0.000D+00 0.324D+00 0.676D+00
 Coeff:     -0.107D-01 0.435D+00 0.576D+00
 Gap=     0.167 Goal=   None    Shift=    0.000
 RMSDP=5.12D-05 MaxDP=2.73D-03 DE=-3.88D-04 OVMax= 5.05D-03

 Cycle   4  Pass 0  IDiag  1:
 RMSU=  3.37D-05    CP:  9.87D-01  1.03D+00  5.99D-01
 E= -2511.47208209215     Delta-E=       -0.000473180014 Rises=F Damp=F
 DIIS: error= 1.53D-04 at cycle   4 NSaved=   4.
 NSaved= 4 IEnMin= 4 EnMin= -2511.47208209215     IErMin= 4 ErrMin= 1.53D-04
 ErrMax= 1.53D-04  0.00D+00 EMaxC= 1.00D-01 BMatC= 3.27D-05 BMatP= 5.02D-04
 IDIUse=3 WtCom= 9.98D-01 WtEn= 1.53D-03
 Coeff-Com: -0.932D-02 0.126D+00 0.252D+00 0.631D+00
 Coeff-En:   0.000D+00 0.000D+00 0.000D+00 0.100D+01
 Coeff:     -0.931D-02 0.126D+00 0.251D+00 0.632D+00
 Gap=     0.168 Goal=   None    Shift=    0.000
 RMSDP=1.83D-05 MaxDP=1.01D-03 DE=-4.73D-04 OVMax= 2.36D-03

 Cycle   5  Pass 0  IDiag  1:
 RMSU=  1.52D-05    CP:  9.87D-01  1.03D+00  6.60D-01  7.51D-01
 E= -2511.47211023013     Delta-E=       -0.000028137978 Rises=F Damp=F
 DIIS: error= 8.40D-05 at cycle   5 NSaved=   5.
 NSaved= 5 IEnMin= 5 EnMin= -2511.47211023013     IErMin= 5 ErrMin= 8.40D-05
 ErrMax= 8.40D-05  0.00D+00 EMaxC= 1.00D-01 BMatC= 6.98D-06 BMatP= 3.27D-05
 IDIUse=1 WtCom= 1.00D+00 WtEn= 0.00D+00
 Coeff-Com: -0.381D-02 0.950D-02 0.576D-01 0.346D+00 0.590D+00
 Coeff:     -0.381D-02 0.950D-02 0.576D-01 0.346D+00 0.590D+00
 Gap=     0.168 Goal=   None    Shift=    0.000
 RMSDP=7.98D-06 MaxDP=4.89D-04 DE=-2.81D-05 OVMax= 9.57D-04

 Initial convergence to 1.0D-05 achieved.  Increase integral accuracy.
 Cycle   6  Pass 1  IDiag  1:
 E= -2511.47201502767     Delta-E=        0.000095202453 Rises=F Damp=F
 DIIS: error= 1.74D-04 at cycle   1 NSaved=   1.
 NSaved= 1 IEnMin= 1 EnMin= -2511.47201502767     IErMin= 1 ErrMin= 1.74D-04
 ErrMax= 1.74D-04  0.00D+00 EMaxC= 1.00D-01 BMatC= 1.55D-05 BMatP= 1.55D-05
 IDIUse=3 WtCom= 9.98D-01 WtEn= 1.74D-03
 Coeff-Com:  0.100D+01
 Coeff-En:   0.100D+01
 Coeff:      0.100D+01
 Gap=     0.168 Goal=   None    Shift=    0.000
 RMSDP=7.98D-06 MaxDP=4.89D-04 DE= 9.52D-05 OVMax= 4.60D-04

 Cycle   7  Pass 1  IDiag  1:
 RMSU=  1.70D-04    CP:  1.00D+00
 E= -2511.47203030902     Delta-E=       -0.000015281348 Rises=F Damp=F
 DIIS: error= 2.94D-05 at cycle   2 NSaved=   2.
 NSaved= 2 IEnMin= 2 EnMin= -2511.47203030902     IErMin= 2 ErrMin= 2.94D-05
 ErrMax= 2.94D-05  0.00D+00 EMaxC= 1.00D-01 BMatC= 9.83D-07 BMatP= 1.55D-05
 IDIUse=1 WtCom= 1.00D+00 WtEn= 0.00D+00
 Coeff-Com:  0.694D-01 0.931D+00
 Coeff:      0.694D-01 0.931D+00
 Gap=     0.168 Goal=   None    Shift=    0.000
 RMSDP=8.82D-06 MaxDP=5.33D-04 DE=-1.53D-05 OVMax= 6.24D-04

 Cycle   8  Pass 1  IDiag  1:
 RMSU=  7.05D-06    CP:  1.00D+00  1.03D+00
 E= -2511.47202927573     Delta-E=        0.000001033294 Rises=F Damp=F
 DIIS: error= 4.27D-05 at cycle   3 NSaved=   3.
 NSaved= 3 IEnMin= 2 EnMin= -2511.47203030902     IErMin= 2 ErrMin= 2.94D-05
 ErrMax= 4.27D-05  0.00D+00 EMaxC= 1.00D-01 BMatC= 2.03D-06 BMatP= 9.83D-07
 IDIUse=1 WtCom= 1.00D+00 WtEn= 0.00D+00
 Coeff-Com: -0.175D-01 0.598D+00 0.420D+00
 Coeff:     -0.175D-01 0.598D+00 0.420D+00
 Gap=     0.168 Goal=   None    Shift=    0.000
 RMSDP=4.04D-06 MaxDP=3.05D-04 DE= 1.03D-06 OVMax= 4.11D-04

 Cycle   9  Pass 1  IDiag  1:
 RMSU=  1.25D-06    CP:  1.00D+00  1.03D+00  4.66D-01
 E= -2511.47203132397     Delta-E=       -0.000002048242 Rises=F Damp=F
 DIIS: error= 3.08D-06 at cycle   4 NSaved=   4.
 NSaved= 4 IEnMin= 4 EnMin= -2511.47203132397     IErMin= 4 ErrMin= 3.08D-06
 ErrMax= 3.08D-06  0.00D+00 EMaxC= 1.00D-01 BMatC= 1.24D-08 BMatP= 9.83D-07
 IDIUse=1 WtCom= 1.00D+00 WtEn= 0.00D+00
 Coeff-Com: -0.959D-02 0.289D+00 0.209D+00 0.512D+00
 Coeff:     -0.959D-02 0.289D+00 0.209D+00 0.512D+00
 Gap=     0.168 Goal=   None    Shift=    0.000
 RMSDP=2.94D-07 MaxDP=1.58D-05 DE=-2.05D-06 OVMax= 3.84D-05

 Cycle  10  Pass 1  IDiag  1:
 RMSU=  2.89D-07    CP:  1.00D+00  1.04D+00  4.69D-01  9.77D-01
 E= -2511.47203133641     Delta-E=       -0.000000012437 Rises=F Damp=F
 DIIS: error= 7.79D-07 at cycle   5 NSaved=   5.
 NSaved= 5 IEnMin= 5 EnMin= -2511.47203133641     IErMin= 5 ErrMin= 7.79D-07
 ErrMax= 7.79D-07  0.00D+00 EMaxC= 1.00D-01 BMatC= 6.25D-10 BMatP= 1.24D-08
 IDIUse=1 WtCom= 1.00D+00 WtEn= 0.00D+00
 Coeff-Com:  0.189D-03-0.155D-01-0.122D-01 0.142D+00 0.886D+00
 Coeff:      0.189D-03-0.155D-01-0.122D-01 0.142D+00 0.886D+00
 Gap=     0.168 Goal=   None    Shift=    0.000
 RMSDP=1.29D-07 MaxDP=5.65D-06 DE=-1.24D-08 OVMax= 1.96D-05

 Cycle  11  Pass 1  IDiag  1:
 RMSU=  9.56D-08    CP:  1.00D+00  1.04D+00  4.71D-01  1.04D+00  1.03D+00
 E= -2511.47203133762     Delta-E=       -0.000000001214 Rises=F Damp=F
 DIIS: error= 2.10D-07 at cycle   6 NSaved=   6.
 NSaved= 6 IEnMin= 6 EnMin= -2511.47203133762     IErMin= 6 ErrMin= 2.10D-07
 ErrMax= 2.10D-07  0.00D+00 EMaxC= 1.00D-01 BMatC= 7.26D-11 BMatP= 6.25D-10
 IDIUse=1 WtCom= 1.00D+00 WtEn= 0.00D+00
 Coeff-Com:  0.984D-03-0.329D-01-0.252D-01 0.379D-02 0.285D+00 0.769D+00
 Coeff:      0.984D-03-0.329D-01-0.252D-01 0.379D-02 0.285D+00 0.769D+00
 Gap=     0.168 Goal=   None    Shift=    0.000
 RMSDP=5.04D-08 MaxDP=2.36D-06 DE=-1.21D-09 OVMax= 1.02D-05

 Cycle  12  Pass 1  IDiag  1:
 RMSU=  4.14D-08    CP:  1.00D+00  1.04D+00  4.71D-01  1.06D+00  1.07D+00
                    CP:  1.11D+00
 E= -2511.47203133775     Delta-E=       -0.000000000126 Rises=F Damp=F
 DIIS: error= 1.79D-07 at cycle   7 NSaved=   7.
 NSaved= 7 IEnMin= 7 EnMin= -2511.47203133775     IErMin= 7 ErrMin= 1.79D-07
 ErrMax= 1.79D-07  0.00D+00 EMaxC= 1.00D-01 BMatC= 1.59D-11 BMatP= 7.26D-11
 IDIUse=1 WtCom= 1.00D+00 WtEn= 0.00D+00
 Coeff-Com:  0.300D-03-0.835D-02-0.677D-02-0.199D-01-0.645D-01 0.256D+00
 Coeff-Com:  0.843D+00
 Coeff:      0.300D-03-0.835D-02-0.677D-02-0.199D-01-0.645D-01 0.256D+00
 Coeff:      0.843D+00
 Gap=     0.168 Goal=   None    Shift=    0.000
 RMSDP=2.45D-08 MaxDP=1.21D-06 DE=-1.26D-10 OVMax= 5.48D-06

 Cycle  13  Pass 1  IDiag  1:
 RMSU=  1.18D-08    CP:  1.00D+00  1.04D+00  4.70D-01  1.06D+00  1.07D+00
                    CP:  1.30D+00  1.23D+00
 E= -2511.47203133746     Delta-E=        0.000000000291 Rises=F Damp=F
 DIIS: error= 5.15D-08 at cycle   8 NSaved=   8.
 NSaved= 8 IEnMin= 7 EnMin= -2511.47203133775     IErMin= 8 ErrMin= 5.15D-08
 ErrMax= 5.15D-08  0.00D+00 EMaxC= 1.00D-01 BMatC= 2.91D-12 BMatP= 1.59D-11
 IDIUse=1 WtCom= 1.00D+00 WtEn= 0.00D+00
 Coeff-Com: -0.115D-03 0.450D-02 0.323D-02-0.806D-02-0.962D-01-0.680D-01
 Coeff-Com:  0.341D+00 0.824D+00
 Coeff:     -0.115D-03 0.450D-02 0.323D-02-0.806D-02-0.962D-01-0.680D-01
 Coeff:      0.341D+00 0.824D+00
 Gap=     0.168 Goal=   None    Shift=    0.000
 RMSDP=1.21D-08 MaxDP=6.37D-07 DE= 2.91D-10 OVMax= 2.91D-06

 Cycle  14  Pass 1  IDiag  1:
 RMSU=  5.97D-09    CP:  1.00D+00  1.04D+00  4.70D-01  1.06D+00  1.08D+00
                    CP:  1.38D+00  1.37D+00  1.09D+00
 E= -2511.47203133770     Delta-E=       -0.000000000242 Rises=F Damp=F
 DIIS: error= 1.22D-08 at cycle   9 NSaved=   9.
 NSaved= 9 IEnMin= 7 EnMin= -2511.47203133775     IErMin= 9 ErrMin= 1.22D-08
 ErrMax= 1.22D-08  0.00D+00 EMaxC= 1.00D-01 BMatC= 2.73D-13 BMatP= 2.91D-12
 IDIUse=1 WtCom= 1.00D+00 WtEn= 0.00D+00
 Coeff-Com: -0.637D-04 0.220D-02 0.166D-02-0.656D-03-0.256D-01-0.451D-01
 Coeff-Com:  0.338D-01 0.273D+00 0.761D+00
 Coeff:     -0.637D-04 0.220D-02 0.166D-02-0.656D-03-0.256D-01-0.451D-01
 Coeff:      0.338D-01 0.273D+00 0.761D+00
 Gap=     0.168 Goal=   None    Shift=    0.000
 RMSDP=3.03D-09 MaxDP=1.45D-07 DE=-2.42D-10 OVMax= 6.03D-07

 SCF Done:  E(RCAM-B3LYP) =  -2511.47203134     A.U. after   14 cycles
            NFock= 14  Conv=0.30D-08     -V/T= 2.0066
 KE= 2.494986440952D+03 PE=-1.532532776171D+04 EE= 5.607315949510D+03
 Leave Link  502 at Tue Dec 11 18:23:17 2018, MaxMem=   536870912 cpu:      5561.0
 (Enter /pbs_home/pkowalski/g09d01/g09/l701.exe)
 Compute integral first derivatives.
 ... and contract with generalized density number  0.
 Leave Link  701 at Tue Dec 11 18:23:19 2018, MaxMem=   536870912 cpu:         6.0
 (Enter /pbs_home/pkowalski/g09d01/g09/l702.exe)
 L702 exits ... SP integral derivatives will be done elsewhere.
 Leave Link  702 at Tue Dec 11 18:23:19 2018, MaxMem=   536870912 cpu:         0.2
 (Enter /pbs_home/pkowalski/g09d01/g09/l703.exe)
 Compute integral first derivatives, UseDBF=F ICtDFT=           0.
 Integral derivatives from FoFJK, PRISM(SPDF).
 Calling FoFJK, ICntrl=      2127 FMM=F ISym2X=0 I1Cent= 0 IOpClX= 0 NMat=1 NMatS=1 NMatT=0.
 FoFJK:  IHMeth= 1 ICntrl=    2127 DoSepK=T KAlg= 0 I1Cent=   0 FoldK=F
 IRaf=         1 NMat=   1 IRICut=       1 DoRegI=T DoRafI=F ISym2E= 0.
 FoFCou: FMM=F IPFlag=           0 FMFlag=      100000 FMFlg1=         800
         NFxFlg=           0 DoJE=F BraDBF=F KetDBF=F FulRan=T
         wScrn=  0.000000 ICntrl=    2527 IOpCl=  0 I1Cent=           0 NGrid=           0
         NMat0=    1 NMatS0=      1 NMatT0=    0 NMatD0=    1 NMtDS0=    0 NMtDT0=    0
 Symmetry not used in FoFCou.
 Leave Link  703 at Tue Dec 11 18:27:33 2018, MaxMem=   536870912 cpu:      2029.3
 (Enter /pbs_home/pkowalski/g09d01/g09/l716.exe)
 Dipole        =-1.38704189D-02-1.87123895D+00-1.08115657D-01
 ***** Axes restored to original set *****
 -------------------------------------------------------------------
 Center     Atomic                   Forces (Hartrees/Bohr)
 Number     Number              X              Y              Z
 -------------------------------------------------------------------
      1       16          -0.002760708    0.000636445   -0.000987202
      2       16          -0.000949983   -0.000309935   -0.002648165
      3        9          -0.001292743   -0.002950679   -0.000911818
      4        9          -0.003347391   -0.002325330   -0.001001218
      5        9          -0.001515572    0.000116595   -0.000840235
      6        9          -0.001305086    0.000958518   -0.002494089
      7        9          -0.001502610    0.003102464   -0.001144521
      8        9          -0.002451697    0.001679787    0.001672478
      9        6           0.000212512   -0.000246210    0.002129383
     10        6           0.001740981   -0.007187378    0.000528855
     11        6          -0.004881310   -0.003066124   -0.020648896
     12        1           0.006635582    0.008329632    0.018826490
     13        6          -0.000317201   -0.003042462    0.002400178
     14        6          -0.002275060    0.001826256   -0.002033851
     15        6           0.006713583    0.008180506    0.003867967
     16        6           0.000573291   -0.001802950    0.003389952
     17        6           0.009547136   -0.007371817   -0.000831947
     18        6          -0.002997657   -0.000695001   -0.001354087
     19        6           0.000197093   -0.000652634    0.001889466
     20        6           0.001434804    0.004783128    0.001450877
     21        6          -0.013037171    0.012958988   -0.007968171
     22        1           0.011203347   -0.015926995    0.008151858
     23        6           0.000375696    0.001457941    0.001055727
     24        6          -0.001522600    0.024808725    0.009000239
     25        1           0.011203891   -0.015767961    0.005011112
     26        1          -0.009498267   -0.007206587   -0.016066180
     27        6          -0.016297042   -0.022717859    0.007726762
     28        1          -0.010720088    0.017401794   -0.006397778
     29        1           0.014326806   -0.001837100   -0.015597274
     30        1           0.013026773    0.007112466    0.015840489
     31        6           0.002456585   -0.023720506   -0.008059876
     32        1           0.008030423    0.010249537    0.014882524
     33        1          -0.012763973    0.013343065   -0.007629001
     34        6           0.015117645    0.022003142   -0.009532232
     35        1          -0.010281614   -0.011964840   -0.014726488
     36        1          -0.015582935    0.002855104    0.014158459
     37        1           0.011830226   -0.014326355    0.010939953
     38        6          -0.000100919    0.000255402   -0.001455641
     39        6          -0.020236794    0.004715633   -0.008394187
     40        1           0.019330093   -0.003454681    0.009203125
     41        6          -0.007941558   -0.014499268   -0.011633763
     42        1           0.010036786    0.015088242    0.012754886
     43        6           0.008703863   -0.020186842   -0.004567327
     44        1          -0.009909204    0.019563804    0.003333965
     45        6           0.018363126   -0.001307978    0.009360493
     46        1          -0.019746700    0.003837463   -0.009475812
     47        6           0.012017146    0.014520040    0.012196672
     48        1          -0.010489584   -0.015435618   -0.012071685
     49        6           0.001178262    0.001024853    0.001252671
     50        6          -0.020347451   -0.003875331   -0.011243638
     51        1           0.019209415    0.001377258    0.010127443
     52        6          -0.012932900    0.017292460    0.000439290
     53        1           0.014342411   -0.016865802    0.000017614
     54        6           0.005561494    0.017168339    0.011406567
     55        1          -0.005164220   -0.018572138   -0.010902255
     56        6           0.017033125    0.002432774    0.010080723
     57        1          -0.019114868   -0.001089616   -0.011233705
     58        6           0.015137454   -0.017552516   -0.001525477
     59        1          -0.014254646    0.016878153    0.000280299
 -------------------------------------------------------------------
 Cartesian Forces:  Max     0.024808725 RMS     0.010429445
 Leave Link  716 at Tue Dec 11 18:27:33 2018, MaxMem=   536870912 cpu:         0.2
 (Enter /pbs_home/pkowalski/g09d01/g09/l103.exe)

 GradGradGradGradGradGradGradGradGradGradGradGradGradGradGradGradGradGrad
 Berny optimization.
 Using GEDIIS/GDIIS optimizer.
 FormGI is forming the generalized inverse of G from B-inverse, IUseBI=4.
 Internal  Forces:  Max     0.022233981 RMS     0.005378817
 Search for a local minimum.
 Step number   3 out of a maximum of  354
 All quantities printed in internal units (Hartrees-Bohrs-Radians)
 RMS Force = .53788D-02 SwitMx=.10000D-02 MixMth= 1
 Mixed Optimization -- RFO/linear search
 Update second derivatives using D2CorX and points    2    3
 ITU=  0  1  0
 Use linear search instead of GDIIS.
     Eigenvalues ---    0.00230   0.00230   0.00467   0.00484   0.00545
     Eigenvalues ---    0.00686   0.00923   0.01175   0.01206   0.01250
     Eigenvalues ---    0.01470   0.01566   0.01599   0.01706   0.01750
     Eigenvalues ---    0.01773   0.01866   0.01876   0.01955   0.01981
     Eigenvalues ---    0.02164   0.02170   0.02202   0.02218   0.02236
     Eigenvalues ---    0.02250   0.02258   0.02270   0.02271   0.02300
     Eigenvalues ---    0.02308   0.02315   0.02325   0.02328   0.02332
     Eigenvalues ---    0.02336   0.02348   0.02360   0.03332   0.03364
     Eigenvalues ---    0.04495   0.04810   0.04824   0.04903   0.05081
     Eigenvalues ---    0.05781   0.05822   0.05826   0.05861   0.05914
     Eigenvalues ---    0.06123   0.07239   0.07415   0.07837   0.08525
     Eigenvalues ---    0.08648   0.08786   0.08954   0.09202   0.09611
     Eigenvalues ---    0.10091   0.10533   0.11062   0.12330   0.12431
     Eigenvalues ---    0.12524   0.12530   0.14057   0.14603   0.15991
     Eigenvalues ---    0.16000   0.16000   0.16000   0.16000   0.16000
     Eigenvalues ---    0.16000   0.16000   0.16000   0.16000   0.16000
     Eigenvalues ---    0.16000   0.16000   0.16000   0.16000   0.16000
     Eigenvalues ---    0.16000   0.16002   0.16996   0.17196   0.20455
     Eigenvalues ---    0.21998   0.21999   0.21999   0.22000   0.22001
     Eigenvalues ---    0.22016   0.22982   0.23101   0.23464   0.23475
     Eigenvalues ---    0.23799   0.23837   0.24217   0.24495   0.24938
     Eigenvalues ---    0.24940   0.24976   0.24997   0.25000   0.26629
     Eigenvalues ---    0.27032   0.27314   0.27507   0.27594   0.27608
     Eigenvalues ---    0.27634   0.28916   0.29136   0.30124   0.30695
     Eigenvalues ---    0.32257   0.33715   0.35325   0.36129   0.36537
     Eigenvalues ---    0.40879   0.41851   0.42851   0.42988   0.43184
     Eigenvalues ---    0.43503   0.46783   0.46983   0.47489   0.47705
     Eigenvalues ---    0.47876   0.48680   0.49095   0.49256   0.49387
     Eigenvalues ---    0.49490   0.49557   0.49703   0.50271   0.50576
     Eigenvalues ---    0.50695   0.50874   0.51254   0.51291   0.51319
     Eigenvalues ---    0.51411   0.51485   0.51498   0.51694   0.52086
     Eigenvalues ---    0.53863   0.53919   0.55004   0.56431   0.57171
     Eigenvalues ---    0.57522   0.57632   0.57643   0.57654   0.57694
     Eigenvalues ---    0.57741   0.57767   0.57794   0.57807   0.57823
     Eigenvalues ---    0.57837
 RFO step:  Lambda=-5.52821022D-03 EMin= 2.29999868D-03
 Quartic linear search produced a step of  0.43652.
 Iteration  1 RMS(Cart)=  0.12286821 RMS(Int)=  0.00246469
 Iteration  2 RMS(Cart)=  0.00796376 RMS(Int)=  0.00013292
 Iteration  3 RMS(Cart)=  0.00002313 RMS(Int)=  0.00013266
 Iteration  4 RMS(Cart)=  0.00000000 RMS(Int)=  0.00013266
 ITry= 1 IFail=0 DXMaxC= 5.08D-01 DCOld= 1.00D+10 DXMaxT= 5.05D-01 DXLimC= 3.00D+00 Rises=F
 Variable       Old X    -DE/DX   Delta X   Delta X   Delta X     New X
                                 (Linear)    (Quad)   (Total)
    R1        3.48770   0.00219   0.00269   0.00730   0.00980   3.49750
    R2        3.33256   0.00118   0.00120   0.00356   0.00480   3.33736
    R3        3.48078   0.00247   0.00290   0.01000   0.01289   3.49366
    R4        3.33561   0.00086   0.00086   0.00212   0.00300   3.33861
    R5        2.55448  -0.00203  -0.00205  -0.00280  -0.00484   2.54964
    R6        2.57258  -0.00356  -0.00332  -0.00549  -0.00881   2.56377
    R7        2.53919   0.00049   0.00011   0.00102   0.00112   2.54031
    R8        2.52273  -0.00237  -0.00285  -0.00252  -0.00537   2.51736
    R9        2.55112  -0.00272  -0.00287  -0.00359  -0.00646   2.54465
   R10        2.57224  -0.00313  -0.00284  -0.00487  -0.00772   2.56452
   R11        2.89834  -0.00023   0.00026  -0.00127  -0.00107   2.89726
   R12        2.91753   0.00183   0.00000   0.01124   0.01126   2.92880
   R13        2.92993   0.00057  -0.00012   0.00265   0.00253   2.93246
   R14        2.69533   0.00416   0.00610   0.00621   0.01240   2.70772
   R15        2.56346  -0.00164  -0.00188  -0.00349  -0.00537   2.55809
   R16        2.00496   0.02102   0.06096  -0.00614   0.05482   2.05978
   R17        2.56996   0.00006   0.00235  -0.00189   0.00064   2.57060
   R18        2.77217   0.00269   0.00195   0.00722   0.00917   2.78134
   R19        2.81668   0.00228   0.00163   0.00673   0.00840   2.82508
   R20        2.74294   0.00111   0.00112  -0.00011   0.00099   2.74392
   R21        2.92153   0.00153   0.00158   0.00646   0.00809   2.92962
   R22        2.92721   0.00095   0.00067   0.00271   0.00337   2.93058
   R23        2.81024   0.00327   0.00329   0.00825   0.01148   2.82172
   R24        2.55881  -0.00065  -0.00037  -0.00143  -0.00181   2.55700
   R25        2.89680  -0.00028   0.00016   0.00140   0.00155   2.89835
   R26        2.94061   0.00074   0.00116   0.00186   0.00302   2.94363
   R27        2.70049   0.00273   0.00397   0.00402   0.00798   2.70847
   R28        2.00546   0.02109   0.06075  -0.00573   0.05502   2.06048
   R29        2.56867   0.00011   0.00138  -0.00150  -0.00011   2.56856
   R30        2.77527   0.00199   0.00102   0.00586   0.00688   2.78215
   R31        2.02465   0.01991   0.04496   0.00925   0.05421   2.07885
   R32        2.02385   0.01989   0.04473   0.00939   0.05412   2.07797
   R33        2.89276  -0.00011   0.00451  -0.00603  -0.00152   2.89123
   R34        2.02062   0.02122   0.04878   0.00795   0.05673   2.07735
   R35        2.02011   0.02119   0.04877   0.00787   0.05664   2.07675
   R36        2.02038   0.02144   0.04938   0.00784   0.05722   2.07760
   R37        2.02459   0.01971   0.04434   0.00943   0.05377   2.07836
   R38        2.02321   0.01987   0.04507   0.00893   0.05400   2.07721
   R39        2.88942   0.00102   0.00677  -0.00397   0.00281   2.89223
   R40        2.01964   0.02132   0.04898   0.00791   0.05690   2.07654
   R41        2.02015   0.02120   0.04876   0.00789   0.05665   2.07679
   R42        2.02017   0.02125   0.04855   0.00825   0.05680   2.07697
   R43        2.64839   0.00172   0.00352   0.00103   0.00458   2.65297
   R44        2.65070   0.00004   0.00287  -0.00291  -0.00002   2.65068
   R45        2.00631   0.02168   0.06178  -0.00541   0.05637   2.06268
   R46        2.62487   0.00017   0.00404  -0.00376   0.00029   2.62515
   R47        2.00773   0.02216   0.06172  -0.00420   0.05753   2.06525
   R48        2.63074   0.00162   0.00618  -0.00210   0.00406   2.63479
   R49        2.00743   0.02218   0.06205  -0.00449   0.05756   2.06499
   R50        2.63302  -0.00047   0.00412  -0.00553  -0.00144   2.63158
   R51        2.00748   0.02223   0.06215  -0.00447   0.05768   2.06516
   R52        2.62290   0.00221   0.00608  -0.00053   0.00555   2.62845
   R53        2.00685   0.02219   0.06184  -0.00431   0.05753   2.06438
   R54        2.64997   0.00142   0.00402  -0.00039   0.00364   2.65361
   R55        2.64657   0.00098   0.00302  -0.00048   0.00255   2.64913
   R56        2.00630   0.02174   0.06173  -0.00522   0.05651   2.06281
   R57        2.62612  -0.00057   0.00101  -0.00277  -0.00176   2.62436
   R58        2.00772   0.02213   0.06171  -0.00423   0.05748   2.06521
   R59        2.63378   0.00071   0.00495  -0.00323   0.00171   2.63549
   R60        2.00764   0.02214   0.06174  -0.00425   0.05749   2.06513
   R61        2.62677   0.00172   0.00763  -0.00323   0.00438   2.63115
   R62        2.00767   0.02220   0.06195  -0.00434   0.05761   2.06528
   R63        2.62863   0.00042   0.00285  -0.00183   0.00102   2.62966
   R64        2.00686   0.02209   0.06176  -0.00444   0.05732   2.06418
    A1        1.61856   0.00009   0.00036  -0.00379  -0.00385   1.61471
    A2        1.60837  -0.00011  -0.00019   0.00048   0.00022   1.60859
    A3        1.82422   0.00037   0.00019  -0.00023  -0.00026   1.82396
    A4        1.97348   0.00059   0.00047   0.00746   0.00805   1.98154
    A5        1.90688  -0.00027   0.00047  -0.00491  -0.00445   1.90243
    A6        1.87709  -0.00001   0.00047   0.00735   0.00777   1.88485
    A7        1.91684  -0.00024  -0.00015  -0.00511  -0.00514   1.91170
    A8        1.95980  -0.00041  -0.00136  -0.00436  -0.00576   1.95404
    A9        1.97980  -0.00068   0.00026  -0.00575  -0.00578   1.97402
   A10        2.03595   0.00065   0.00018   0.00664   0.00667   2.04262
   A11        2.26496   0.00008  -0.00039   0.00137   0.00087   2.26584
   A12        2.14084  -0.00129   0.00032  -0.01012  -0.01023   2.13060
   A13        1.99625   0.00016  -0.00167   0.00281   0.00091   1.99716
   A14        2.14609   0.00113   0.00134   0.00708   0.00795   2.15403
   A15        1.98572   0.00003   0.00081  -0.00079  -0.00026   1.98546
   A16        2.09149  -0.00117  -0.00011  -0.00469  -0.00523   2.08627
   A17        2.20370   0.00123  -0.00062   0.00860   0.00756   2.21126
   A18        2.24774  -0.00018  -0.00052   0.00071   0.00020   2.24794
   A19        2.12162   0.00002   0.00022  -0.00193  -0.00181   2.11981
   A20        1.91379   0.00016   0.00030   0.00107   0.00128   1.91507
   A21        1.84685   0.00160   0.00156   0.01973   0.02130   1.86815
   A22        1.99991  -0.00033  -0.00055  -0.00416  -0.00482   1.99510
   A23        1.95219  -0.00024   0.00009  -0.00642  -0.00639   1.94580
   A24        1.95611  -0.00044  -0.00040  -0.00637  -0.00671   1.94940
   A25        1.88914   0.00022   0.00033   0.00405   0.00437   1.89351
   A26        1.81922  -0.00084  -0.00103  -0.00727  -0.00842   1.81080
   A27        1.89196   0.00136   0.00151   0.01249   0.01399   1.90595
   A28        1.90182  -0.00064  -0.00075  -0.00120  -0.00197   1.89986
   A29        1.89800  -0.00033  -0.00032  -0.00280  -0.00306   1.89494
   A30        1.97643  -0.00085  -0.00091  -0.00811  -0.00897   1.96746
   A31        1.97199  -0.00084  -0.00109  -0.00357  -0.00469   1.96730
   A32        1.82110   0.00124   0.00151   0.00274   0.00418   1.82528
   A33        1.85600   0.00103   0.00081   0.01562   0.01644   1.87245
   A34        1.94223   0.00069   0.00115   0.00026   0.00126   1.94349
   A35        2.00361  -0.00120  -0.00134  -0.01394  -0.01529   1.98832
   A36        1.89147  -0.00012  -0.00014   0.00164   0.00151   1.89297
   A37        1.96201   0.00086   0.00112   0.00767   0.00881   1.97082
   A38        1.80750  -0.00126  -0.00157  -0.01132  -0.01306   1.79444
   A39        1.90472   0.00027   0.00033   0.00020   0.00040   1.90512
   A40        2.12119  -0.00058  -0.00044  -0.00137  -0.00189   2.11930
   A41        2.25512   0.00033   0.00013   0.00218   0.00241   2.25752
   A42        1.98287  -0.00001  -0.00011  -0.00532  -0.00538   1.97750
   A43        1.82398   0.00008  -0.00019  -0.00249  -0.00274   1.82124
   A44        1.90468   0.00033   0.00126   0.00397   0.00519   1.90986
   A45        1.89455  -0.00081  -0.00044  -0.00406  -0.00460   1.88994
   A46        1.95328  -0.00007  -0.00128   0.00254   0.00129   1.95458
   A47        1.89851   0.00050   0.00087   0.00539   0.00633   1.90485
   A48        2.03391   0.00100   0.00050   0.00988   0.01034   2.04425
   A49        2.28122  -0.00059  -0.00107  -0.00569  -0.00668   2.27454
   A50        1.96782  -0.00041   0.00057  -0.00402  -0.00353   1.96430
   A51        2.14209  -0.00105   0.00038  -0.00864  -0.00841   2.13368
   A52        1.99345   0.00015  -0.00167   0.00331   0.00137   1.99482
   A53        2.14764   0.00090   0.00128   0.00520   0.00631   2.15395
   A54        1.98573   0.00009   0.00120  -0.00163  -0.00048   1.98524
   A55        2.08786  -0.00052   0.00011  -0.00256  -0.00244   2.08542
   A56        2.20960   0.00043  -0.00131   0.00420   0.00290   2.21250
   A57        1.88919  -0.00133  -0.00144  -0.01415  -0.01564   1.87355
   A58        1.88886  -0.00139  -0.00135  -0.00616  -0.00786   1.88100
   A59        2.00497   0.00187  -0.00024   0.01491   0.01459   2.01956
   A60        1.87764  -0.00034   0.00010  -0.01590  -0.01597   1.86167
   A61        1.89822   0.00006   0.00104   0.00114   0.00229   1.90052
   A62        1.90109   0.00100   0.00189   0.01787   0.01973   1.92082
   A63        1.91843   0.00312   0.00230   0.02294   0.02487   1.94329
   A64        1.90630   0.00076  -0.00128   0.00319   0.00194   1.90824
   A65        1.92108   0.00370   0.00295   0.02620   0.02877   1.94986
   A66        1.90756  -0.00244  -0.00112  -0.02149  -0.02258   1.88497
   A67        1.90434  -0.00243  -0.00148  -0.00736  -0.00954   1.89480
   A68        1.90602  -0.00278  -0.00140  -0.02413  -0.02550   1.88052
   A69        1.88592  -0.00155  -0.00200  -0.01374  -0.01581   1.87011
   A70        1.88554  -0.00189  -0.00218  -0.00842  -0.01101   1.87453
   A71        2.01776   0.00298   0.00191   0.01813   0.01996   2.03772
   A72        1.87728  -0.00009   0.00047  -0.01481  -0.01453   1.86275
   A73        1.89451  -0.00040   0.00033  -0.00088  -0.00039   1.89411
   A74        1.89827   0.00076   0.00140   0.01715   0.01853   1.91681
   A75        1.91929   0.00364   0.00287   0.02658   0.02897   1.94826
   A76        1.90535   0.00019  -0.00160  -0.00162  -0.00313   1.90222
   A77        1.92230   0.00416   0.00364   0.02916   0.03232   1.95462
   A78        1.90621  -0.00253  -0.00134  -0.02272  -0.02398   1.88223
   A79        1.90362  -0.00272  -0.00190  -0.00713  -0.00998   1.89364
   A80        1.90694  -0.00284  -0.00170  -0.02503  -0.02664   1.88030
   A81        2.10170   0.00094  -0.00165   0.00752   0.00567   2.10737
   A82        2.10760   0.00025   0.00008   0.00156   0.00144   2.10904
   A83        2.07309  -0.00117   0.00159  -0.00784  -0.00635   2.06674
   A84        2.09159   0.00002   0.00045   0.00051   0.00089   2.09248
   A85        2.10185   0.00091  -0.00033   0.00542   0.00511   2.10696
   A86        2.08975  -0.00092  -0.00012  -0.00595  -0.00614   2.08361
   A87        2.08924  -0.00013  -0.00040  -0.00066  -0.00107   2.08817
   A88        2.10123  -0.00039  -0.00050  -0.00170  -0.00220   2.09903
   A89        2.09272   0.00052   0.00090   0.00235   0.00325   2.09597
   A90        2.09819  -0.00008  -0.00008  -0.00030  -0.00037   2.09782
   A91        2.08687   0.00020   0.00038   0.00055   0.00090   2.08777
   A92        2.09813  -0.00012  -0.00030  -0.00024  -0.00053   2.09760
   A93        2.09256   0.00052   0.00077   0.00261   0.00339   2.09595
   A94        2.09960  -0.00032  -0.00055  -0.00117  -0.00173   2.09787
   A95        2.09102  -0.00020  -0.00022  -0.00144  -0.00165   2.08937
   A96        2.10331   0.00078  -0.00057   0.00511   0.00457   2.10789
   A97        2.09014  -0.00013   0.00051  -0.00090  -0.00042   2.08971
   A98        2.08974  -0.00065   0.00005  -0.00422  -0.00420   2.08554
   A99        2.09189   0.00210  -0.00028   0.01128   0.01097   2.10286
   A100       2.11391  -0.00060  -0.00137  -0.00105  -0.00246   2.11145
   A101       2.07730  -0.00150   0.00165  -0.01008  -0.00843   2.06887
   A102       2.09210  -0.00034   0.00030  -0.00176  -0.00152   2.09058
   A103       2.10083   0.00104   0.00000   0.00535   0.00531   2.10615
   A104       2.09025  -0.00070  -0.00030  -0.00359  -0.00395   2.08630
   A105       2.09028  -0.00027  -0.00050  -0.00103  -0.00153   2.08875
   A106       2.09872   0.00003  -0.00040   0.00038  -0.00004   2.09868
   A107       2.09418   0.00023   0.00090   0.00065   0.00155   2.09573
   A108       2.09659   0.00006  -0.00030   0.00079   0.00050   2.09709
   A109       2.08871  -0.00008   0.00033  -0.00086  -0.00056   2.08815
   A110       2.09789   0.00002  -0.00004   0.00006   0.00003   2.09791
   A111       2.09366   0.00054   0.00123   0.00149   0.00273   2.09639
   A112       2.10175  -0.00070  -0.00109  -0.00228  -0.00339   2.09836
   A113       2.08777   0.00016  -0.00014   0.00079   0.00065   2.08842
   A114       2.09902   0.00121  -0.00050   0.00760   0.00708   2.10609
   A115       2.09211  -0.00068   0.00042  -0.00471  -0.00433   2.08778
   A116       2.09206  -0.00053   0.00008  -0.00290  -0.00287   2.08920
    D1        0.14143   0.00044   0.00048   0.04408   0.04461   0.18603
    D2        2.17773   0.00095   0.00140   0.05651   0.05790   2.23563
    D3       -1.90919   0.00065   0.00033   0.05246   0.05279  -1.85640
    D4       -0.06131  -0.00042  -0.00044  -0.04311  -0.04349  -0.10480
    D5       -3.13498  -0.00172  -0.00164  -0.09004  -0.09128   3.05692
    D6        2.30257  -0.00051  -0.00013  -0.00539  -0.00559   2.29698
    D7        0.24054   0.00042   0.00059   0.00391   0.00449   0.24503
    D8       -1.78771  -0.00035  -0.00090  -0.00286  -0.00380  -1.79151
    D9       -0.15486   0.00019  -0.00003   0.01435   0.01431  -0.14055
   D10        2.98492   0.00043   0.00035   0.02249   0.02286   3.00778
   D11       -0.19872  -0.00011  -0.00027  -0.03824  -0.03846  -0.23718
   D12        2.87478   0.00049   0.00035  -0.00715  -0.00674   2.86804
   D13       -2.30062  -0.00099  -0.00115  -0.05032  -0.05149  -2.35211
   D14        0.77288  -0.00038  -0.00053  -0.01923  -0.01977   0.75311
   D15        1.84504  -0.00034   0.00030  -0.04651  -0.04620   1.79885
   D16       -1.36464   0.00027   0.00093  -0.01542  -0.01448  -1.37912
   D17        1.22900   0.00032   0.00042   0.01951   0.01995   1.24895
   D18       -3.03332  -0.00011  -0.00017   0.01070   0.01053  -3.02280
   D19       -0.93782  -0.00006  -0.00016   0.01631   0.01616  -0.92165
   D20       -3.04936   0.00109   0.00121   0.02783   0.02897  -3.02039
   D21       -1.02850   0.00066   0.00062   0.01902   0.01955  -1.00895
   D22        1.06701   0.00071   0.00062   0.02463   0.02519   1.09219
   D23       -0.93862   0.00054   0.00050   0.02370   0.02420  -0.91442
   D24        1.08224   0.00011  -0.00009   0.01489   0.01478   1.09702
   D25       -3.10544   0.00016  -0.00009   0.02050   0.02042  -3.08502
   D26       -3.10436   0.00089   0.00083   0.03659   0.03723  -3.06712
   D27       -1.07422  -0.00095  -0.00054   0.00708   0.00655  -1.06767
   D28        1.05403   0.00056   0.00073   0.03566   0.03629   1.09033
   D29        1.18747   0.00073   0.00042   0.04236   0.04274   1.23021
   D30       -3.06558  -0.00112  -0.00094   0.01285   0.01206  -3.05353
   D31       -0.93733   0.00039   0.00033   0.04143   0.04180  -0.89553
   D32       -0.90024   0.00117   0.00081   0.03938   0.04014  -0.86010
   D33        1.12990  -0.00068  -0.00056   0.00987   0.00945   1.13935
   D34       -3.02503   0.00083   0.00071   0.03845   0.03920  -2.98583
   D35       -2.97487  -0.00144  -0.00152  -0.03894  -0.04017  -3.01505
   D36        0.17176  -0.00016  -0.00013   0.00986   0.00968   0.18144
   D37        0.24592  -0.00217  -0.00228  -0.07530  -0.07719   0.16873
   D38       -2.89064  -0.00088  -0.00089  -0.02649  -0.02733  -2.91797
   D39        2.95863   0.00017   0.00034   0.00446   0.00484   2.96348
   D40       -0.17290   0.00059   0.00084   0.02606   0.02686  -0.14605
   D41       -0.26427   0.00086   0.00113   0.04132   0.04259  -0.22168
   D42        2.88738   0.00128   0.00162   0.06292   0.06460   2.95198
   D43       -0.05245   0.00044   0.00050   0.02679   0.02731  -0.02513
   D44        3.01606   0.00173   0.00182   0.07663   0.07856   3.09462
   D45        3.09420   0.00174   0.00189   0.07581   0.07799  -3.11100
   D46       -0.12048   0.00302   0.00322   0.12566   0.12923   0.00875
   D47       -2.91304   0.00105   0.00080   0.04600   0.04683  -2.86621
   D48        0.27190   0.00036   0.00010   0.01233   0.01231   0.28421
   D49        0.30566  -0.00036  -0.00063  -0.00679  -0.00730   0.29835
   D50       -2.79259  -0.00104  -0.00134  -0.04045  -0.04182  -2.83441
   D51        0.77907   0.00174   0.00155   0.04304   0.04456   0.82363
   D52       -1.32578   0.00020   0.00020   0.02487   0.02507  -1.30071
   D53        2.91835   0.00065   0.00061   0.02743   0.02799   2.94634
   D54       -2.37162   0.00137   0.00111   0.02348   0.02459  -2.34702
   D55        1.80672  -0.00017  -0.00024   0.00531   0.00511   1.81183
   D56       -0.23234   0.00027   0.00017   0.00787   0.00803  -0.22431
   D57        3.02888  -0.00095  -0.00091  -0.04242  -0.04325   2.98563
   D58       -0.17709  -0.00064  -0.00059  -0.02710  -0.02762  -0.20471
   D59       -0.10439  -0.00060  -0.00050  -0.02454  -0.02502  -0.12942
   D60        2.97283  -0.00029  -0.00018  -0.00923  -0.00939   2.96343
   D61        0.60899  -0.00045  -0.00057   0.00133   0.00078   0.60977
   D62       -1.49798  -0.00117  -0.00136  -0.00837  -0.00972  -1.50770
   D63        2.63388  -0.00048  -0.00051  -0.00105  -0.00152   2.63236
   D64        2.63690   0.00150   0.00158   0.02417   0.02577   2.66266
   D65        0.52992   0.00077   0.00079   0.01447   0.01527   0.54519
   D66       -1.62140   0.00146   0.00164   0.02179   0.02347  -1.59793
   D67       -1.56127   0.00065   0.00074   0.01494   0.01571  -1.54556
   D68        2.61494  -0.00007  -0.00006   0.00524   0.00521   2.62015
   D69        0.46362   0.00062   0.00080   0.01256   0.01341   0.47702
   D70       -0.65727   0.00083   0.00090  -0.00313  -0.00222  -0.65949
   D71       -2.69208  -0.00074  -0.00065  -0.02322  -0.02389  -2.71596
   D72        1.50428  -0.00102  -0.00106  -0.02695  -0.02796   1.47632
   D73        1.44416   0.00178   0.00189   0.00840   0.01030   1.45446
   D74       -0.59064   0.00021   0.00034  -0.01169  -0.01137  -0.60201
   D75       -2.67747  -0.00007  -0.00008  -0.01542  -0.01544  -2.69291
   D76       -2.68482   0.00108   0.00115  -0.00186  -0.00067  -2.68550
   D77        1.56356  -0.00049  -0.00040  -0.02195  -0.02234   1.54122
   D78       -0.52327  -0.00077  -0.00082  -0.02568  -0.02642  -0.54968
   D79        2.51470  -0.00004   0.00016   0.01461   0.01486   2.52956
   D80       -0.55607  -0.00034  -0.00017  -0.00207  -0.00217  -0.55825
   D81       -1.64398   0.00110   0.00111   0.03099   0.03212  -1.61187
   D82        1.56843   0.00080   0.00079   0.01432   0.01509   1.58351
   D83        0.39385   0.00064   0.00057   0.02999   0.03042   0.42426
   D84       -2.67693   0.00034   0.00025   0.01332   0.01338  -2.66354
   D85       -0.14309  -0.00006   0.00019   0.01838   0.01867  -0.12442
   D86        3.02380   0.00008   0.00039   0.00924   0.00968   3.03348
   D87        2.91999   0.00031   0.00058   0.03694   0.03763   2.95763
   D88       -0.19631   0.00045   0.00078   0.02780   0.02864  -0.16766
   D89        2.87361  -0.00057  -0.00088  -0.02716  -0.02804   2.84557
   D90       -0.28878  -0.00070  -0.00106  -0.01971  -0.02071  -0.30948
   D91        0.75222  -0.00019  -0.00042  -0.01748  -0.01795   0.73427
   D92       -2.41017  -0.00031  -0.00060  -0.01004  -0.01061  -2.42078
   D93       -1.37706   0.00008   0.00087  -0.02138  -0.02055  -1.39760
   D94        1.74375  -0.00004   0.00069  -0.01394  -0.01322   1.73053
   D95        3.13902   0.00113   0.00122   0.05153   0.05261  -3.09155
   D96       -1.11793  -0.00076  -0.00044   0.02257   0.02224  -1.09569
   D97        1.01285   0.00081   0.00102   0.05086   0.05185   1.06470
   D98       -0.93425   0.00132   0.00110   0.04947   0.05050  -0.88375
   D99        1.09199  -0.00058  -0.00055   0.02051   0.02012   1.11211
   D100      -3.06042   0.00099   0.00091   0.04880   0.04973  -3.01069
   D101       1.15893   0.00060   0.00034   0.04956   0.04976   1.20869
   D102      -3.09801  -0.00129  -0.00132   0.02060   0.01939  -3.07863
   D103      -0.96724   0.00028   0.00014   0.04889   0.04900  -0.91824
   D104       0.17059   0.00001  -0.00009   0.00721   0.00727   0.17786
   D105      -2.96677   0.00084   0.00092   0.04198   0.04289  -2.92388
   D106      -2.94647   0.00013   0.00010  -0.00182  -0.00156  -2.94802
   D107       0.19936   0.00096   0.00111   0.03295   0.03406   0.23342
   D108       0.00163  -0.00062  -0.00050  -0.02966  -0.03016  -0.02852
   D109      -3.13800  -0.00088  -0.00091  -0.03848  -0.03944   3.10575
   D110      -3.13571   0.00022   0.00052   0.00527   0.00597  -3.12974
   D111       0.00784  -0.00005   0.00011  -0.00354  -0.00331   0.00453
   D112       2.76651  -0.00005   0.00017   0.00035   0.00047   2.76699
   D113      -0.38866   0.00022   0.00040   0.01354   0.01395  -0.37471
   D114      -0.37715   0.00023   0.00061   0.00963   0.01024  -0.36691
   D115       2.75087   0.00050   0.00084   0.02282   0.02372   2.77458
   D116      -1.01398  -0.00084  -0.00097  -0.01681  -0.01805  -1.03203
   D117      -3.10670  -0.00021  -0.00022  -0.00644  -0.00674  -3.11344
   D118       1.08402   0.00046   0.00048   0.00517   0.00576   1.08978
   D119      -3.13387  -0.00043   0.00028  -0.00950  -0.00943   3.13989
   D120       1.05660   0.00019   0.00103   0.00087   0.00188   1.05848
   D121      -1.03586   0.00087   0.00173   0.01248   0.01438  -1.02148
   D122       1.10763  -0.00061  -0.00146  -0.00108  -0.00263   1.10499
   D123      -0.98509   0.00001  -0.00071   0.00929   0.00868  -0.97641
   D124      -3.07755   0.00069  -0.00001   0.02090   0.02118  -3.05637
   D125      -1.00417  -0.00098  -0.00111  -0.02442  -0.02588  -1.03006
   D126      -3.09519  -0.00021  -0.00022  -0.01176  -0.01207  -3.10726
   D127       1.09426   0.00060   0.00063   0.00215   0.00295   1.09721
   D128      -3.12574  -0.00070  -0.00006  -0.01829  -0.01864   3.13880
   D129       1.06643   0.00006   0.00083  -0.00562  -0.00483   1.06159
   D130      -1.02732   0.00088   0.00168   0.00828   0.01019  -1.01712
   D131       1.11979  -0.00079  -0.00155  -0.00957  -0.01126   1.10853
   D132      -0.97122  -0.00003  -0.00067   0.00309   0.00255  -0.96867
   D133      -3.06496   0.00079   0.00018   0.01700   0.01757  -3.04739
   D134       0.07060  -0.00066  -0.00075  -0.02919  -0.02990   0.04071
   D135      -3.07222  -0.00105  -0.00109  -0.04560  -0.04670  -3.11892
   D136      -3.11349   0.00004  -0.00009   0.00404   0.00398  -3.10951
   D137       0.02687  -0.00035  -0.00043  -0.01237  -0.01281   0.01405
   D138       3.07051   0.00105   0.00101   0.04492   0.04586   3.11637
   D139      -0.07026   0.00126   0.00121   0.05379   0.05494  -0.01532
   D140      -0.02843   0.00032   0.00039   0.01142   0.01184  -0.01659
   D141       3.11398   0.00054   0.00060   0.02030   0.02092   3.13491
   D142       3.13722   0.00023   0.00025   0.00926   0.00952  -3.13645
   D143      -0.00554   0.00009   0.00016   0.00347   0.00366  -0.00188
   D144      -0.00561  -0.00016  -0.00009  -0.00713  -0.00719  -0.01280
   D145       3.13482  -0.00030  -0.00018  -0.01291  -0.01305   3.12177
   D146       3.12643   0.00024   0.00023   0.00954   0.00977   3.13620
   D147      -0.01466   0.00016   0.00019   0.00638   0.00659  -0.00807
   D148      -0.01633   0.00011   0.00014   0.00374   0.00388  -0.01245
   D149       3.12576   0.00003   0.00010   0.00058   0.00071   3.12647
   D150      -3.12817  -0.00021  -0.00026  -0.00821  -0.00851  -3.13668
   D151       0.01310  -0.00019  -0.00023  -0.00732  -0.00756   0.00555
   D152       0.01392  -0.00028  -0.00030  -0.01137  -0.01168   0.00224
   D153      -3.12799  -0.00027  -0.00027  -0.01048  -0.01073  -3.13872
   D154       0.00864  -0.00004  -0.00009  -0.00155  -0.00168   0.00696
   D155      -3.13377  -0.00026  -0.00029  -0.01042  -0.01074   3.13867
   D156      -3.13326  -0.00002  -0.00005  -0.00066  -0.00074  -3.13400
   D157       0.00750  -0.00024  -0.00026  -0.00953  -0.00980  -0.00229
   D158      -0.01300  -0.00040  -0.00037  -0.01557  -0.01591  -0.02891
   D159       3.12887   0.00005   0.00005   0.00289   0.00299   3.13185
   D160      -3.14129  -0.00067  -0.00057  -0.02854  -0.02911   3.11279
   D161       0.00057  -0.00022  -0.00015  -0.01008  -0.01021  -0.00964
   D162      -3.12844   0.00001   0.00004  -0.00006   0.00004  -3.12840
   D163       0.01243  -0.00036  -0.00032  -0.01550  -0.01577  -0.00333
   D164      -0.00031   0.00030   0.00025   0.01318   0.01340   0.01309
   D165       3.14056  -0.00007  -0.00010  -0.00226  -0.00240   3.13815
   D166      -3.13703  -0.00025  -0.00028  -0.00971  -0.00997   3.13619
   D167       0.00447  -0.00011  -0.00017  -0.00352  -0.00366   0.00082
   D168       0.00483   0.00020   0.00015   0.00873   0.00889   0.01372
   D169      -3.13685   0.00034   0.00026   0.01492   0.01520  -3.12165
   D170       3.13107   0.00016   0.00020   0.00605   0.00624   3.13731
   D171      -0.00975   0.00036   0.00038   0.01412   0.01450   0.00475
   D172      -0.01061   0.00030   0.00031   0.01225   0.01257   0.00196
   D173       3.13176   0.00050   0.00049   0.02032   0.02083  -3.13059
   D174      -3.13122  -0.00022  -0.00022  -0.00890  -0.00913  -3.14035
   D175       0.01002  -0.00028  -0.00028  -0.01104  -0.01133  -0.00131
   D176       0.01115  -0.00003  -0.00004  -0.00083  -0.00087   0.01028
   D177      -3.13080  -0.00008  -0.00010  -0.00296  -0.00306  -3.13386
   D178      -0.00501  -0.00005  -0.00004  -0.00269  -0.00274  -0.00775
   D179       3.13730   0.00032   0.00032   0.01275   0.01308  -3.13280
   D180       3.13623  -0.00011  -0.00009  -0.00482  -0.00492   3.13131
   D181      -0.00464   0.00026   0.00026   0.01062   0.01090   0.00626
         Item               Value     Threshold  Converged?
 Maximum Force            0.022234     0.000450     NO 
 RMS     Force            0.005379     0.000300     NO 
 Maximum Displacement     0.508330     0.001800     NO 
 RMS     Displacement     0.124474     0.001200     NO 
 Predicted change in Energy=-1.130039D-02
 Lowest energy point so far.  Saving SCF results.
 GradGradGradGradGradGradGradGradGradGradGradGradGradGradGradGradGradGrad

 Leave Link  103 at Tue Dec 11 18:27:33 2018, MaxMem=   536870912 cpu:         1.6
 (Enter /pbs_home/pkowalski/g09d01/g09/l202.exe)
 Stoichiometry    C29H22F6S2
 Framework group  C1[X(C29H22F6S2)]
 Deg. of freedom   171
 Full point group                 C1      NOp   1
 RotChk:  IX=0 Diff= 1.42D-02
 Largest Abelian subgroup         C1      NOp   1
 Largest concise Abelian subgroup C1      NOp   1
                         Standard orientation:                         
 ---------------------------------------------------------------------
 Center     Atomic      Atomic             Coordinates (Angstroms)
 Number     Number       Type             X           Y           Z
 ---------------------------------------------------------------------
      1         16           0        1.797341   -2.170640    0.242303
      2         16           0       -1.808642   -2.154439    0.001839
      3          9           0        2.289531    3.197330   -0.803320
      4          9           0        1.633985    3.502448    1.248690
      5          9           0       -0.019525    3.863306   -1.775687
      6          9           0        0.028172    5.110112    0.013963
      7          9           0       -2.299694    3.274643   -0.670165
      8          9           0       -1.496654    3.470078    1.344212
      9          6           0        0.617089   -0.782957    0.569097
     10          6           0        1.426341    0.486168    0.277501
     11          6           0        2.834235    0.242787    0.169326
     12          1           0        3.556701    1.054062    0.080123
     13          6           0        3.175527   -1.073085    0.120110
     14          6           0        0.730688    1.636502    0.118569
     15          6           0        1.244444    3.037931    0.034982
     16          6           0        0.012338    3.854884   -0.431816
     17          6           0       -1.208322    3.050730    0.086158
     18          6           0       -0.719253    1.640627    0.040994
     19          6           0       -0.618636   -0.788317   -0.366316
     20          6           0       -1.420918    0.493706   -0.111130
     21          6           0       -2.835224    0.262203   -0.091623
     22          1           0       -3.558534    1.078060   -0.100442
     23          6           0       -3.186312   -1.048491   -0.012195
     24          6           0        0.211312   -0.806895    2.066706
     25          1           0       -0.546419   -0.023064    2.213782
     26          1           0       -0.286104   -1.767442    2.264387
     27          6           0        1.349110   -0.589777    3.066256
     28          1           0        2.130642   -1.354825    2.955190
     29          1           0        0.952411   -0.655511    4.089017
     30          1           0        1.810271    0.401307    2.948761
     31          6           0       -0.212400   -0.845993   -1.869009
     32          1           0        0.532173   -0.053592   -2.034306
     33          1           0        0.302304   -1.803150   -2.033920
     34          6           0       -1.336873   -0.678039   -2.893602
     35          1           0       -2.110886   -1.449038   -2.775494
     36          1           0       -0.916858   -0.774601   -3.904564
     37          1           0       -1.814451    0.309298   -2.822409
     38          6           0        4.529957   -1.624815   -0.045341
     39          6           0        5.662561   -0.826924    0.181565
     40          1           0        5.542856    0.203537    0.521040
     41          6           0        6.940422   -1.340398   -0.000674
     42          1           0        7.809916   -0.705071    0.185702
     43          6           0        7.115014   -2.661444   -0.410981
     44          1           0        8.120612   -3.062687   -0.558855
     45          6           0        6.000547   -3.467694   -0.628208
     46          1           0        6.128634   -4.505592   -0.945461
     47          6           0        4.720332   -2.956291   -0.443384
     48          1           0        3.854144   -3.598174   -0.619726
     49          6           0       -4.552383   -1.591570    0.068001
     50          6           0       -5.615531   -0.784213    0.503615
     51          1           0       -5.423792    0.245591    0.810725
     52          6           0       -6.907568   -1.289085    0.569795
     53          1           0       -7.721985   -0.647848    0.916038
     54          6           0       -7.165277   -2.609915    0.203708
     55          1           0       -8.181894   -3.006849    0.260174
     56          6           0       -6.118719   -3.422781   -0.223602
     57          1           0       -6.312105   -4.458658   -0.513414
     58          6           0       -4.822491   -2.920579   -0.286934
     59          1           0       -4.009233   -3.563385   -0.631273
 ---------------------------------------------------------------------
 Rotational constants (GHZ):      0.1288679      0.0703245      0.0506941
 Leave Link  202 at Tue Dec 11 18:27:34 2018, MaxMem=   536870912 cpu:         0.0
 (Enter /pbs_home/pkowalski/g09d01/g09/l301.exe)
 Basis read from rwf:  (5D, 7F)
 No pseudopotential information found on rwf file.
 There are   673 symmetry adapted cartesian basis functions of A   symmetry.
 There are   636 symmetry adapted basis functions of A   symmetry.
   636 basis functions,  1103 primitive gaussians,   673 cartesian basis functions
   141 alpha electrons      141 beta electrons
       nuclear repulsion energy      4699.2563993400 Hartrees.
 IExCor=20419 DFT=T Ex+Corr=CAM-B3LYP ExCW=0 ScaHFX=  1.000000
 ScaDFX=  1.000000  1.000000  1.000000  0.810000 ScalE2=  1.000000  1.000000
 IRadAn=      0 IRanWt=     -1 IRanGd=            0 ICorTp=0 IEmpDi=  4
  HFx wShort=  0.000000 wLong=  0.330000 cFull=  0.190000 cShort=  0.000000 cLong=  0.460000
  DFx wShort=  0.000000 wLong=  0.330000 cFull=  0.190000 cShort=  0.000000 cLong=  0.460000
 NAtoms=   59 NActive=   59 NUniq=   59 SFac= 1.00D+00 NAtFMM=   60 NAOKFM=F Big=F
 Integral buffers will be    131072 words long.
 Raffenetti 2 integral format.
 Two-electron integral symmetry is turned on.
 No density basis found on file   724.
 Leave Link  301 at Tue Dec 11 18:27:34 2018, MaxMem=   536870912 cpu:         0.6
 (Enter /pbs_home/pkowalski/g09d01/g09/l302.exe)
 NPDir=0 NMtPBC=     1 NCelOv=     1 NCel=       1 NClECP=     1 NCelD=      1
         NCelK=      1 NCelE2=     1 NClLst=     1 CellRange=     0.0.
 One-electron integrals computed using PRISM.
 NBasis=   636 RedAO= T EigKep=  2.88D-04  NBF=   636
 NBsUse=   636 1.00D-06 EigRej= -1.00D+00 NBFU=   636
 Precomputing XC quadrature grid using
 IXCGrd= 4 IRadAn=           0 IRanWt=          -1 IRanGd=           0 AccXCQ= 0.00D+00.
 Generated NRdTot=       0 NPtTot=           0 NUsed=           0 NTot=          32
 NSgBfM=   598   598   599   609   609 MxSgAt=    59 MxSgA2=    59.
 Leave Link  302 at Tue Dec 11 18:27:36 2018, MaxMem=   536870912 cpu:        16.2
 (Enter /pbs_home/pkowalski/g09d01/g09/l303.exe)
 DipDrv:  MaxL=1.
 Leave Link  303 at Tue Dec 11 18:27:36 2018, MaxMem=   536870912 cpu:         1.5
 (Enter /pbs_home/pkowalski/g09d01/g09/l401.exe)
 Initial guess from the checkpoint file:  "dae0068freq_closed_cam-b3lyp.chk"
 B after Tr=     0.000000    0.000000    0.000000
         Rot=    0.999975   -0.005278   -0.001934   -0.004375 Ang=  -0.82 deg.
 Guess basis will be translated and rotated to current coordinates.
 JPrj=2 DoOrth=T DoCkMO=T.
 Generating alternative initial guess.
 ExpMin= 1.22D-01 ExpMax= 9.18D+03 ExpMxC= 1.38D+03 IAcc=1 IRadAn=         1 AccDes= 0.00D+00
 Harris functional with IExCor=20419 and IRadAn=       1 diagonalized for initial guess.
 HarFok:  IExCor=20419 AccDes= 0.00D+00 IRadAn=         1 IDoV= 1 UseB2=F ITyADJ=14
 ICtDFT=  3500011 ScaDFX=  1.000000  1.000000  1.000000  1.000000
 FoFCou: FMM=F IPFlag=           0 FMFlag=      100000 FMFlg1=           0
         NFxFlg=           0 DoJE=T BraDBF=F KetDBF=T FulRan=T
         wScrn=  0.000000 ICntrl=     500 IOpCl=  0 I1Cent=   200000004 NGrid=           0
         NMat0=    1 NMatS0=      1 NMatT0=    0 NMatD0=    1 NMtDS0=    0 NMtDT0=    0
 Petite list used in FoFCou.
 Harris En= -2437.25267221123    
 Leave Link  401 at Tue Dec 11 18:27:42 2018, MaxMem=   536870912 cpu:        41.8
 (Enter /pbs_home/pkowalski/g09d01/g09/l502.exe)
 Closed shell SCF:
 Using DIIS extrapolation, IDIIS=  1040.
 Integral symmetry usage will be decided dynamically.
 IVT=     1387805 IEndB=     1387805 NGot=   536870912 MDV=   535953350
 LenX=   535953350 LenY=   535499748
 Requested convergence on RMS density matrix=1.00D-08 within 128 cycles.
 Requested convergence on MAX density matrix=1.00D-06.
 Requested convergence on             energy=1.00D-06.
 No special actions if energy rises.
 Fock matrices will be formed incrementally for  20 cycles.
 Integral accuracy reduced to 1.0D-05 until final iterations.

 Cycle   1  Pass 0  IDiag  1:
 FoFJK:  IHMeth= 1 ICntrl=       0 DoSepK=T KAlg= 0 I1Cent=   0 FoldK=F
 IRaf=         1 NMat=   1 IRICut=       1 DoRegI=T DoRafI=F ISym2E= 0.
 FoFCou: FMM=F IPFlag=           0 FMFlag=      100000 FMFlg1=           0
         NFxFlg=           0 DoJE=T BraDBF=F KetDBF=F FulRan=T
         wScrn=  0.000000 ICntrl=     500 IOpCl=  0 I1Cent=           0 NGrid=           0
         NMat0=    1 NMatS0=      1 NMatT0=    0 NMatD0=    1 NMtDS0=    0 NMtDT0=    0
 Symmetry not used in FoFCou.
 E= -2511.43773671606    
 DIIS: error= 6.10D-03 at cycle   1 NSaved=   1.
 NSaved= 1 IEnMin= 1 EnMin= -2511.43773671606     IErMin= 1 ErrMin= 6.10D-03
 ErrMax= 6.10D-03  0.00D+00 EMaxC= 1.00D-01 BMatC= 3.08D-02 BMatP= 3.08D-02
 IDIUse=3 WtCom= 9.39D-01 WtEn= 6.10D-02
 Coeff-Com:  0.100D+01
 Coeff-En:   0.100D+01
 Coeff:      0.100D+01
 Gap=     0.665 Goal=   None    Shift=    0.000
 GapD=    0.665 DampG=2.000 DampE=1.000 DampFc=2.0000 IDamp=-1.
 RMSDP=5.52D-04 MaxDP=2.31D-02              OVMax= 3.03D-02

 Cycle   2  Pass 0  IDiag  1:
 RMSU=  5.46D-04    CP:  9.95D-01
 E= -2511.48464567424     Delta-E=       -0.046908958177 Rises=F Damp=F
 DIIS: error= 1.51D-03 at cycle   2 NSaved=   2.
 NSaved= 2 IEnMin= 2 EnMin= -2511.48464567424     IErMin= 2 ErrMin= 1.51D-03
 ErrMax= 1.51D-03  0.00D+00 EMaxC= 1.00D-01 BMatC= 1.01D-03 BMatP= 3.08D-02
 IDIUse=3 WtCom= 9.85D-01 WtEn= 1.51D-02
 Coeff-Com: -0.113D+00 0.111D+01
 Coeff-En:   0.000D+00 0.100D+01
 Coeff:     -0.112D+00 0.111D+01
 Gap=     0.170 Goal=   None    Shift=    0.000
 RMSDP=1.22D-04 MaxDP=5.95D-03 DE=-4.69D-02 OVMax= 1.01D-02

 Cycle   3  Pass 0  IDiag  1:
 RMSU=  1.03D-04    CP:  9.95D-01  1.12D+00
 E= -2511.48712230525     Delta-E=       -0.002476631014 Rises=F Damp=F
 DIIS: error= 4.16D-04 at cycle   3 NSaved=   3.
 NSaved= 3 IEnMin= 3 EnMin= -2511.48712230525     IErMin= 3 ErrMin= 4.16D-04
 ErrMax= 4.16D-04  0.00D+00 EMaxC= 1.00D-01 BMatC= 2.94D-04 BMatP= 1.01D-03
 IDIUse=3 WtCom= 9.96D-01 WtEn= 4.16D-03
 Coeff-Com: -0.577D-01 0.391D+00 0.667D+00
 Coeff-En:   0.000D+00 0.000D+00 0.100D+01
 Coeff:     -0.575D-01 0.389D+00 0.668D+00
 Gap=     0.170 Goal=   None    Shift=    0.000
 RMSDP=5.46D-05 MaxDP=2.53D-03 DE=-2.48D-03 OVMax= 5.78D-03

 Cycle   4  Pass 0  IDiag  1:
 RMSU=  5.15D-05    CP:  9.95D-01  1.13D+00  8.37D-01
 E= -2511.48739659833     Delta-E=       -0.000274293083 Rises=F Damp=F
 DIIS: error= 1.83D-04 at cycle   4 NSaved=   4.
 NSaved= 4 IEnMin= 4 EnMin= -2511.48739659833     IErMin= 4 ErrMin= 1.83D-04
 ErrMax= 1.83D-04  0.00D+00 EMaxC= 1.00D-01 BMatC= 8.19D-05 BMatP= 2.94D-04
 IDIUse=3 WtCom= 9.98D-01 WtEn= 1.83D-03
 Coeff-Com: -0.573D-02-0.376D-01 0.329D+00 0.714D+00
 Coeff-En:   0.000D+00 0.000D+00 0.572D-01 0.943D+00
 Coeff:     -0.572D-02-0.375D-01 0.329D+00 0.714D+00
 Gap=     0.170 Goal=   None    Shift=    0.000
 RMSDP=3.00D-05 MaxDP=1.49D-03 DE=-2.74D-04 OVMax= 3.76D-03

 Cycle   5  Pass 0  IDiag  1:
 RMSU=  1.88D-05    CP:  9.95D-01  1.13D+00  1.01D+00  7.15D-01
 E= -2511.48748107617     Delta-E=       -0.000084477838 Rises=F Damp=F
 DIIS: error= 1.07D-04 at cycle   5 NSaved=   5.
 NSaved= 5 IEnMin= 5 EnMin= -2511.48748107617     IErMin= 5 ErrMin= 1.07D-04
 ErrMax= 1.07D-04  0.00D+00 EMaxC= 1.00D-01 BMatC= 1.59D-05 BMatP= 8.19D-05
 IDIUse=3 WtCom= 9.99D-01 WtEn= 1.07D-03
 Coeff-Com:  0.317D-02-0.652D-01 0.110D+00 0.402D+00 0.551D+00
 Coeff-En:   0.000D+00 0.000D+00 0.000D+00 0.000D+00 0.100D+01
 Coeff:      0.316D-02-0.652D-01 0.110D+00 0.401D+00 0.551D+00
 Gap=     0.170 Goal=   None    Shift=    0.000
 RMSDP=1.16D-05 MaxDP=6.86D-04 DE=-8.45D-05 OVMax= 1.26D-03

 Cycle   6  Pass 0  IDiag  1:
 RMSU=  5.89D-06    CP:  9.95D-01  1.14D+00  1.01D+00  8.45D-01  6.12D-01
 E= -2511.48749714204     Delta-E=       -0.000016065871 Rises=F Damp=F
 DIIS: error= 2.47D-05 at cycle   6 NSaved=   6.
 NSaved= 6 IEnMin= 6 EnMin= -2511.48749714204     IErMin= 6 ErrMin= 2.47D-05
 ErrMax= 2.47D-05  0.00D+00 EMaxC= 1.00D-01 BMatC= 6.66D-07 BMatP= 1.59D-05
 IDIUse=1 WtCom= 1.00D+00 WtEn= 0.00D+00
 Coeff-Com:  0.172D-02-0.183D-01 0.133D-02 0.540D-01 0.191D+00 0.770D+00
 Coeff:      0.172D-02-0.183D-01 0.133D-02 0.540D-01 0.191D+00 0.770D+00
 Gap=     0.170 Goal=   None    Shift=    0.000
 RMSDP=3.07D-06 MaxDP=1.65D-04 DE=-1.61D-05 OVMax= 2.26D-04

 Initial convergence to 1.0D-05 achieved.  Increase integral accuracy.
 Cycle   7  Pass 1  IDiag  1:
 E= -2511.48731338237     Delta-E=        0.000183759669 Rises=F Damp=F
 DIIS: error= 1.87D-04 at cycle   1 NSaved=   1.
 NSaved= 1 IEnMin= 1 EnMin= -2511.48731338237     IErMin= 1 ErrMin= 1.87D-04
 ErrMax= 1.87D-04  0.00D+00 EMaxC= 1.00D-01 BMatC= 1.49D-05 BMatP= 1.49D-05
 IDIUse=3 WtCom= 9.98D-01 WtEn= 1.87D-03
 Coeff-Com:  0.100D+01
 Coeff-En:   0.100D+01
 Coeff:      0.100D+01
 Gap=     0.170 Goal=   None    Shift=    0.000
 RMSDP=3.07D-06 MaxDP=1.65D-04 DE= 1.84D-04 OVMax= 3.88D-04

 Cycle   8  Pass 1  IDiag  1:
 RMSU=  1.65D-04    CP:  1.00D+00
 E= -2511.48732860990     Delta-E=       -0.000015227529 Rises=F Damp=F
 DIIS: error= 9.28D-06 at cycle   2 NSaved=   2.
 NSaved= 2 IEnMin= 2 EnMin= -2511.48732860990     IErMin= 2 ErrMin= 9.28D-06
 ErrMax= 9.28D-06  0.00D+00 EMaxC= 1.00D-01 BMatC= 2.06D-07 BMatP= 1.49D-05
 IDIUse=1 WtCom= 1.00D+00 WtEn= 0.00D+00
 Coeff-Com: -0.673D-02 0.101D+01
 Coeff:     -0.673D-02 0.101D+01
 Gap=     0.170 Goal=   None    Shift=    0.000
 RMSDP=6.42D-06 MaxDP=2.18D-04 DE=-1.52D-05 OVMax= 1.72D-04

 Cycle   9  Pass 1  IDiag  1:
 RMSU=  3.06D-06    CP:  1.00D+00  1.03D+00
 E= -2511.48732847679     Delta-E=        0.000000133109 Rises=F Damp=F
 DIIS: error= 1.75D-05 at cycle   3 NSaved=   3.
 NSaved= 3 IEnMin= 2 EnMin= -2511.48732860990     IErMin= 2 ErrMin= 9.28D-06
 ErrMax= 1.75D-05  0.00D+00 EMaxC= 1.00D-01 BMatC= 3.66D-07 BMatP= 2.06D-07
 IDIUse=1 WtCom= 1.00D+00 WtEn= 0.00D+00
 Coeff-Com: -0.172D-01 0.586D+00 0.432D+00
 Coeff:     -0.172D-01 0.586D+00 0.432D+00
 Gap=     0.170 Goal=   None    Shift=    0.000
 RMSDP=1.51D-06 MaxDP=1.05D-04 DE= 1.33D-07 OVMax= 1.06D-04

 Cycle  10  Pass 1  IDiag  1:
 RMSU=  9.74D-07    CP:  1.00D+00  1.04D+00  6.30D-01
 E= -2511.48732881444     Delta-E=       -0.000000337645 Rises=F Damp=F
 DIIS: error= 1.68D-06 at cycle   4 NSaved=   4.
 NSaved= 4 IEnMin= 4 EnMin= -2511.48732881444     IErMin= 4 ErrMin= 1.68D-06
 ErrMax= 1.68D-06  0.00D+00 EMaxC= 1.00D-01 BMatC= 4.34D-09 BMatP= 2.06D-07
 IDIUse=1 WtCom= 1.00D+00 WtEn= 0.00D+00
 Coeff-Com: -0.791D-02 0.252D+00 0.202D+00 0.554D+00
 Coeff:     -0.791D-02 0.252D+00 0.202D+00 0.554D+00
 Gap=     0.170 Goal=   None    Shift=    0.000
 RMSDP=2.18D-07 MaxDP=1.26D-05 DE=-3.38D-07 OVMax= 3.06D-05

 Cycle  11  Pass 1  IDiag  1:
 RMSU=  1.90D-07    CP:  1.00D+00  1.04D+00  6.61D-01  9.70D-01
 E= -2511.48732881828     Delta-E=       -0.000000003842 Rises=F Damp=F
 DIIS: error= 7.44D-07 at cycle   5 NSaved=   5.
 NSaved= 5 IEnMin= 5 EnMin= -2511.48732881828     IErMin= 5 ErrMin= 7.44D-07
 ErrMax= 7.44D-07  0.00D+00 EMaxC= 1.00D-01 BMatC= 6.60D-10 BMatP= 4.34D-09
 IDIUse=1 WtCom= 1.00D+00 WtEn= 0.00D+00
 Coeff-Com:  0.533D-03-0.263D-01-0.108D-01 0.266D+00 0.771D+00
 Coeff:      0.533D-03-0.263D-01-0.108D-01 0.266D+00 0.771D+00
 Gap=     0.170 Goal=   None    Shift=    0.000
 RMSDP=1.06D-07 MaxDP=4.78D-06 DE=-3.84D-09 OVMax= 1.73D-05

 Cycle  12  Pass 1  IDiag  1:
 RMSU=  6.92D-08    CP:  1.00D+00  1.04D+00  6.69D-01  1.04D+00  8.38D-01
 E= -2511.48732881935     Delta-E=       -0.000000001074 Rises=F Damp=F
 DIIS: error= 1.77D-07 at cycle   6 NSaved=   6.
 NSaved= 6 IEnMin= 6 EnMin= -2511.48732881935     IErMin= 6 ErrMin= 1.77D-07
 ErrMax= 1.77D-07  0.00D+00 EMaxC= 1.00D-01 BMatC= 5.58D-11 BMatP= 6.60D-10
 IDIUse=1 WtCom= 1.00D+00 WtEn= 0.00D+00
 Coeff-Com:  0.856D-03-0.310D-01-0.207D-01 0.605D-01 0.314D+00 0.676D+00
 Coeff:      0.856D-03-0.310D-01-0.207D-01 0.605D-01 0.314D+00 0.676D+00
 Gap=     0.170 Goal=   None    Shift=    0.000
 RMSDP=3.22D-08 MaxDP=1.76D-06 DE=-1.07D-09 OVMax= 4.52D-06

 Cycle  13  Pass 1  IDiag  1:
 RMSU=  2.62D-08    CP:  1.00D+00  1.04D+00  6.71D-01  1.04D+00  9.14D-01
                    CP:  1.08D+00
 E= -2511.48732881941     Delta-E=       -0.000000000060 Rises=F Damp=F
 DIIS: error= 7.83D-08 at cycle   7 NSaved=   7.
 NSaved= 7 IEnMin= 7 EnMin= -2511.48732881941     IErMin= 7 ErrMin= 7.83D-08
 ErrMax= 7.83D-08  0.00D+00 EMaxC= 1.00D-01 BMatC= 5.80D-12 BMatP= 5.58D-11
 IDIUse=1 WtCom= 1.00D+00 WtEn= 0.00D+00
 Coeff-Com:  0.144D-03-0.415D-02-0.397D-02-0.261D-01-0.341D-01 0.172D+00
 Coeff-Com:  0.896D+00
 Coeff:      0.144D-03-0.415D-02-0.397D-02-0.261D-01-0.341D-01 0.172D+00
 Coeff:      0.896D+00
 Gap=     0.170 Goal=   None    Shift=    0.000
 RMSDP=1.69D-08 MaxDP=1.02D-06 DE=-6.00D-11 OVMax= 3.73D-06

 Cycle  14  Pass 1  IDiag  1:
 RMSU=  1.10D-08    CP:  1.00D+00  1.04D+00  6.72D-01  1.05D+00  9.20D-01
                    CP:  1.24D+00  1.20D+00
 E= -2511.48732881938     Delta-E=        0.000000000029 Rises=F Damp=F
 DIIS: error= 5.26D-08 at cycle   8 NSaved=   8.
 NSaved= 8 IEnMin= 7 EnMin= -2511.48732881941     IErMin= 8 ErrMin= 5.26D-08
 ErrMax= 5.26D-08  0.00D+00 EMaxC= 1.00D-01 BMatC= 2.60D-12 BMatP= 5.80D-12
 IDIUse=1 WtCom= 1.00D+00 WtEn= 0.00D+00
 Coeff-Com: -0.880D-04 0.378D-02 0.179D-02-0.262D-01-0.785D-01-0.453D-01
 Coeff-Com:  0.488D+00 0.657D+00
 Coeff:     -0.880D-04 0.378D-02 0.179D-02-0.262D-01-0.785D-01-0.453D-01
 Coeff:      0.488D+00 0.657D+00
 Gap=     0.170 Goal=   None    Shift=    0.000
 RMSDP=7.49D-09 MaxDP=4.34D-07 DE= 2.91D-11 OVMax= 1.26D-06

 SCF Done:  E(RCAM-B3LYP) =  -2511.48732882     A.U. after   14 cycles
            NFock= 14  Conv=0.75D-08     -V/T= 2.0070
 KE= 2.493999018295D+03 PE=-1.530004313381D+04 EE= 5.595300387358D+03
 Leave Link  502 at Tue Dec 11 18:38:46 2018, MaxMem=   536870912 cpu:      5297.2
 (Enter /pbs_home/pkowalski/g09d01/g09/l701.exe)
 Compute integral first derivatives.
 ... and contract with generalized density number  0.
 Leave Link  701 at Tue Dec 11 18:38:47 2018, MaxMem=   536870912 cpu:         5.9
 (Enter /pbs_home/pkowalski/g09d01/g09/l702.exe)
 L702 exits ... SP integral derivatives will be done elsewhere.
 Leave Link  702 at Tue Dec 11 18:38:47 2018, MaxMem=   536870912 cpu:         0.2
 (Enter /pbs_home/pkowalski/g09d01/g09/l703.exe)
 Compute integral first derivatives, UseDBF=F ICtDFT=           0.
 Integral derivatives from FoFJK, PRISM(SPDF).
 Calling FoFJK, ICntrl=      2127 FMM=F ISym2X=0 I1Cent= 0 IOpClX= 0 NMat=1 NMatS=1 NMatT=0.
 FoFJK:  IHMeth= 1 ICntrl=    2127 DoSepK=T KAlg= 0 I1Cent=   0 FoldK=F
 IRaf=         1 NMat=   1 IRICut=       1 DoRegI=T DoRafI=F ISym2E= 0.
 FoFCou: FMM=F IPFlag=           0 FMFlag=      100000 FMFlg1=         800
         NFxFlg=           0 DoJE=F BraDBF=F KetDBF=F FulRan=T
         wScrn=  0.000000 ICntrl=    2527 IOpCl=  0 I1Cent=           0 NGrid=           0
         NMat0=    1 NMatS0=      1 NMatT0=    0 NMatD0=    1 NMtDS0=    0 NMtDT0=    0
 Symmetry not used in FoFCou.
 Leave Link  703 at Tue Dec 11 18:42:59 2018, MaxMem=   536870912 cpu:      2011.9
 (Enter /pbs_home/pkowalski/g09d01/g09/l716.exe)
 Dipole        = 1.15037904D-02-1.75862242D+00-5.90167280D-02
 ***** Axes restored to original set *****
 -------------------------------------------------------------------
 Center     Atomic                   Forces (Hartrees/Bohr)
 Number     Number              X              Y              Z
 -------------------------------------------------------------------
      1       16          -0.000194992    0.000062551   -0.000638063
      2       16          -0.001067331   -0.000261899    0.000261163
      3        9           0.000974367   -0.000547267   -0.000695115
      4        9          -0.001592876    0.000037129    0.001262725
      5        9           0.000731438    0.000118669   -0.000315061
      6        9           0.000087859   -0.000077395    0.000833585
      7        9           0.000886197   -0.000242171   -0.000244076
      8        9          -0.002376441    0.000103536    0.001082256
      9        6          -0.000544242   -0.000456979    0.001786619
     10        6          -0.000384007   -0.001813134    0.000623600
     11        6           0.000665904    0.002460930   -0.002776967
     12        1          -0.001295408   -0.001024278    0.000479696
     13        6           0.001277410   -0.000140598    0.002376333
     14        6          -0.000783411    0.001412792   -0.001215249
     15        6           0.001053037    0.000836162    0.000048025
     16        6           0.000302502   -0.000067225   -0.000179507
     17        6           0.001124979   -0.000363328   -0.000077630
     18        6          -0.001159694   -0.000909754   -0.001815462
     19        6           0.000538919   -0.000304951    0.001707861
     20        6          -0.000226137    0.001701335    0.001340440
     21        6          -0.000083456   -0.001686027   -0.001931646
     22        1          -0.000572293    0.000806716   -0.000010857
     23        6           0.000865059   -0.000824978    0.001282146
     24        6           0.001730997    0.004064362   -0.000152263
     25        1          -0.000070747   -0.000058076   -0.000769432
     26        1           0.000759153    0.000166071    0.000276473
     27        6          -0.002935007   -0.003817549    0.000737662
     28        1           0.000356908    0.000272209   -0.000306096
     29        1           0.000267456    0.000442226   -0.000246099
     30        1           0.000175004   -0.000001762   -0.000280812
     31        6          -0.000074776   -0.003438065   -0.000586396
     32        1          -0.000590773    0.000650393   -0.000075971
     33        1           0.000050086   -0.000223379    0.000527542
     34        6           0.002286234    0.004180946   -0.002561300
     35        1          -0.000328553   -0.000332705   -0.000057247
     36        1          -0.000329591   -0.000416487    0.000284097
     37        1          -0.000060002    0.000010943    0.000055652
     38        6           0.000076244   -0.000514379   -0.000630854
     39        6           0.000123966    0.000168298   -0.000113470
     40        1          -0.000589903   -0.000053266   -0.000059547
     41        6           0.000234879   -0.000053092    0.000060327
     42        1          -0.000371834   -0.000553453   -0.000223401
     43        6          -0.000311482   -0.000132226   -0.000067218
     44        1           0.000354632   -0.000446244   -0.000221963
     45        6          -0.000068631    0.000314932   -0.000124178
     46        1           0.000584942   -0.000270171    0.000241669
     47        6           0.000473733    0.000186773    0.000149407
     48        1          -0.000048803    0.000247603    0.000532553
     49        6           0.000465754    0.000605783    0.000324277
     50        6          -0.000216039    0.000216640    0.000130556
     51        1          -0.000441389    0.000028078   -0.000274802
     52        6          -0.000166569   -0.000302300    0.000008854
     53        1          -0.000387477    0.000526651    0.000028846
     54        6           0.000052170    0.000131543   -0.000319942
     55        1           0.000029402    0.000420205    0.000467256
     56        6          -0.000138703   -0.000073239   -0.000002932
     57        1           0.000640297    0.000151743    0.000251572
     58        6          -0.000004057   -0.000509013   -0.000247434
     59        1           0.000245096   -0.000409828    0.000059802
 -------------------------------------------------------------------
 Cartesian Forces:  Max     0.004180946 RMS     0.000994961
 Leave Link  716 at Tue Dec 11 18:43:00 2018, MaxMem=   536870912 cpu:         0.2
 (Enter /pbs_home/pkowalski/g09d01/g09/l103.exe)

 GradGradGradGradGradGradGradGradGradGradGradGradGradGradGradGradGradGrad
 Berny optimization.
 Using GEDIIS/GDIIS optimizer.
 FormGI is forming the generalized inverse of G from B-inverse, IUseBI=4.
 Internal  Forces:  Max     0.004323336 RMS     0.000539653
 Search for a local minimum.
 Step number   4 out of a maximum of  354
 All quantities printed in internal units (Hartrees-Bohrs-Radians)
 RMS Force = .53965D-03 SwitMx=.10000D-02 MixMth= 2
 Mixed Optimization -- En-DIIS/RFO-DIIS
 Update second derivatives using D2CorX and points    3    4
 DE= -1.53D-02 DEPred=-1.13D-02 R= 1.35D+00
 TightC=F SS=  1.41D+00  RLast= 4.81D-01 DXNew= 8.4853D-01 1.4426D+00
 Trust test= 1.35D+00 RLast= 4.81D-01 DXMaxT set to 8.49D-01
 ITU=  1  0  1  0
 Use linear search instead of GDIIS.
     Eigenvalues ---    0.00230   0.00231   0.00467   0.00491   0.00545
     Eigenvalues ---    0.00679   0.00930   0.01182   0.01205   0.01250
     Eigenvalues ---    0.01469   0.01557   0.01600   0.01707   0.01737
     Eigenvalues ---    0.01767   0.01864   0.01870   0.01969   0.01977
     Eigenvalues ---    0.02160   0.02170   0.02203   0.02219   0.02236
     Eigenvalues ---    0.02251   0.02258   0.02270   0.02276   0.02300
     Eigenvalues ---    0.02304   0.02309   0.02325   0.02328   0.02332
     Eigenvalues ---    0.02337   0.02348   0.02360   0.03210   0.03263
     Eigenvalues ---    0.04589   0.04766   0.04783   0.04905   0.05116
     Eigenvalues ---    0.05481   0.05488   0.05767   0.05840   0.05852
     Eigenvalues ---    0.06089   0.07366   0.07473   0.07860   0.08610
     Eigenvalues ---    0.08829   0.08935   0.09011   0.09257   0.09680
     Eigenvalues ---    0.10179   0.10562   0.11012   0.12145   0.12386
     Eigenvalues ---    0.12551   0.12676   0.14053   0.14391   0.15905
     Eigenvalues ---    0.15973   0.15985   0.15997   0.15998   0.15998
     Eigenvalues ---    0.15999   0.15999   0.16000   0.16000   0.16000
     Eigenvalues ---    0.16000   0.16000   0.16000   0.16000   0.16000
     Eigenvalues ---    0.16001   0.16021   0.16907   0.17236   0.20532
     Eigenvalues ---    0.21966   0.21998   0.22000   0.22000   0.22000
     Eigenvalues ---    0.22073   0.22978   0.23063   0.23464   0.23474
     Eigenvalues ---    0.23778   0.23829   0.24207   0.24430   0.24968
     Eigenvalues ---    0.24986   0.24999   0.25000   0.25013   0.26634
     Eigenvalues ---    0.26990   0.27295   0.27496   0.27583   0.27596
     Eigenvalues ---    0.27629   0.28916   0.29119   0.29937   0.30569
     Eigenvalues ---    0.32236   0.33576   0.35310   0.36144   0.36561
     Eigenvalues ---    0.39386   0.40972   0.41867   0.42879   0.42988
     Eigenvalues ---    0.43195   0.43494   0.46788   0.46993   0.47559
     Eigenvalues ---    0.47732   0.47923   0.48688   0.49205   0.49369
     Eigenvalues ---    0.49404   0.49559   0.49669   0.50096   0.50291
     Eigenvalues ---    0.50677   0.50903   0.51253   0.51291   0.51319
     Eigenvalues ---    0.51408   0.51486   0.51510   0.51766   0.52095
     Eigenvalues ---    0.53684   0.53910   0.53987   0.56437   0.57175
     Eigenvalues ---    0.57522   0.57632   0.57642   0.57654   0.57694
     Eigenvalues ---    0.57742   0.57767   0.57794   0.57807   0.57823
     Eigenvalues ---    0.57837
 RFO step:  Lambda=-6.62291958D-04 EMin= 2.29999528D-03
 Quartic linear search produced a step of  0.00128.
 Iteration  1 RMS(Cart)=  0.03578313 RMS(Int)=  0.00022365
 Iteration  2 RMS(Cart)=  0.00060884 RMS(Int)=  0.00001614
 Iteration  3 RMS(Cart)=  0.00000008 RMS(Int)=  0.00001614
 ITry= 1 IFail=0 DXMaxC= 1.54D-01 DCOld= 1.00D+10 DXMaxT= 8.49D-01 DXLimC= 3.00D+00 Rises=F
 Variable       Old X    -DE/DX   Delta X   Delta X   Delta X     New X
                                 (Linear)    (Quad)   (Total)
    R1        3.49750  -0.00012   0.00001   0.00007   0.00005   3.49755
    R2        3.33736   0.00038   0.00001   0.00101   0.00102   3.33839
    R3        3.49366   0.00020   0.00002   0.00117   0.00119   3.49485
    R4        3.33861   0.00036   0.00000   0.00083   0.00083   3.33944
    R5        2.54964  -0.00119  -0.00001  -0.00225  -0.00226   2.54738
    R6        2.56377  -0.00174  -0.00001  -0.00346  -0.00347   2.56030
    R7        2.54031  -0.00075   0.00000  -0.00132  -0.00132   2.53899
    R8        2.51736   0.00044  -0.00001   0.00070   0.00070   2.51805
    R9        2.54465  -0.00007  -0.00001  -0.00020  -0.00021   2.54444
   R10        2.56452  -0.00261  -0.00001  -0.00512  -0.00513   2.55940
   R11        2.89726  -0.00069   0.00000  -0.00148  -0.00151   2.89575
   R12        2.92880   0.00014   0.00001   0.00128   0.00128   2.93007
   R13        2.93246   0.00068   0.00000   0.00250   0.00250   2.93496
   R14        2.70772  -0.00003   0.00002  -0.00002   0.00001   2.70773
   R15        2.55809  -0.00119  -0.00001  -0.00253  -0.00252   2.55557
   R16        2.05978  -0.00074   0.00007  -0.00057  -0.00050   2.05928
   R17        2.57060  -0.00227   0.00000  -0.00450  -0.00446   2.56614
   R18        2.78134  -0.00122   0.00001  -0.00325  -0.00324   2.77810
   R19        2.82508   0.00104   0.00001   0.00366   0.00366   2.82874
   R20        2.74392   0.00036   0.00000   0.00079   0.00081   2.74473
   R21        2.92962   0.00033   0.00001   0.00114   0.00115   2.93077
   R22        2.93058   0.00037   0.00000   0.00058   0.00059   2.93118
   R23        2.82172   0.00098   0.00001   0.00282   0.00284   2.82456
   R24        2.55700  -0.00113   0.00000  -0.00231  -0.00231   2.55470
   R25        2.89835  -0.00057   0.00000  -0.00088  -0.00089   2.89746
   R26        2.94363  -0.00234   0.00000  -0.00852  -0.00852   2.93511
   R27        2.70847   0.00079   0.00001   0.00199   0.00200   2.71047
   R28        2.06048  -0.00093   0.00007  -0.00092  -0.00085   2.05963
   R29        2.56856  -0.00164   0.00000  -0.00329  -0.00329   2.56527
   R30        2.78215  -0.00089   0.00001  -0.00239  -0.00239   2.77976
   R31        2.07885  -0.00016   0.00007   0.00036   0.00043   2.07929
   R32        2.07797  -0.00064   0.00007  -0.00060  -0.00053   2.07744
   R33        2.89123  -0.00371   0.00000  -0.01226  -0.01226   2.87897
   R34        2.07735   0.00007   0.00007   0.00086   0.00093   2.07828
   R35        2.07675   0.00029   0.00007   0.00129   0.00136   2.07811
   R36        2.07760  -0.00013   0.00007   0.00047   0.00055   2.07815
   R37        2.07836   0.00004   0.00007   0.00076   0.00083   2.07919
   R38        2.07721  -0.00036   0.00007  -0.00003   0.00004   2.07725
   R39        2.89223  -0.00432   0.00000  -0.01396  -0.01396   2.87827
   R40        2.07654   0.00035   0.00007   0.00141   0.00148   2.07802
   R41        2.07679   0.00035   0.00007   0.00139   0.00147   2.07826
   R42        2.07697  -0.00002   0.00007   0.00068   0.00075   2.07771
   R43        2.65297  -0.00066   0.00001  -0.00136  -0.00136   2.65161
   R44        2.65068  -0.00076   0.00000  -0.00164  -0.00164   2.64904
   R45        2.06268  -0.00054   0.00007  -0.00022  -0.00014   2.06254
   R46        2.62515  -0.00069   0.00000  -0.00139  -0.00139   2.62377
   R47        2.06525  -0.00069   0.00007  -0.00047  -0.00039   2.06486
   R48        2.63479  -0.00034   0.00001  -0.00060  -0.00060   2.63420
   R49        2.06499  -0.00057   0.00007  -0.00025  -0.00018   2.06481
   R50        2.63158  -0.00070   0.00000  -0.00142  -0.00142   2.63016
   R51        2.06516  -0.00067   0.00007  -0.00044  -0.00036   2.06480
   R52        2.62845  -0.00054   0.00001  -0.00101  -0.00101   2.62744
   R53        2.06438  -0.00042   0.00007   0.00001   0.00008   2.06446
   R54        2.65361  -0.00081   0.00000  -0.00167  -0.00167   2.65195
   R55        2.64913  -0.00024   0.00000  -0.00048  -0.00048   2.64865
   R56        2.06281  -0.00052   0.00007  -0.00017  -0.00010   2.06271
   R57        2.62436  -0.00031   0.00000  -0.00064  -0.00064   2.62372
   R58        2.06521  -0.00065   0.00007  -0.00040  -0.00033   2.06488
   R59        2.63549  -0.00055   0.00000  -0.00108  -0.00108   2.63441
   R60        2.06513  -0.00060   0.00007  -0.00031  -0.00024   2.06489
   R61        2.63115  -0.00070   0.00001  -0.00132  -0.00132   2.62984
   R62        2.06528  -0.00069   0.00007  -0.00046  -0.00039   2.06489
   R63        2.62966  -0.00063   0.00000  -0.00130  -0.00130   2.62836
   R64        2.06418  -0.00047   0.00007  -0.00009  -0.00001   2.06417
    A1        1.61471  -0.00062   0.00000  -0.00247  -0.00256   1.61215
    A2        1.60859  -0.00017   0.00000  -0.00078  -0.00078   1.60780
    A3        1.82396   0.00022   0.00000  -0.00117  -0.00120   1.82276
    A4        1.98154   0.00022   0.00001   0.00167   0.00172   1.98326
    A5        1.90243  -0.00082  -0.00001  -0.00957  -0.00958   1.89285
    A6        1.88485  -0.00022   0.00001   0.00281   0.00279   1.88765
    A7        1.91170  -0.00009  -0.00001   0.00071   0.00069   1.91240
    A8        1.95404   0.00066  -0.00001   0.00530   0.00528   1.95932
    A9        1.97402  -0.00026  -0.00001  -0.00178  -0.00185   1.97218
   A10        2.04262   0.00037   0.00001   0.00379   0.00375   2.04637
   A11        2.26584  -0.00009   0.00000  -0.00144  -0.00145   2.26438
   A12        2.13060  -0.00037  -0.00001  -0.00190  -0.00203   2.12858
   A13        1.99716   0.00023   0.00000  -0.00041  -0.00048   1.99668
   A14        2.15403   0.00011   0.00001   0.00102   0.00091   2.15494
   A15        1.98546   0.00044   0.00000   0.00063   0.00064   1.98609
   A16        2.08627  -0.00045  -0.00001  -0.00121  -0.00125   2.08502
   A17        2.21126   0.00002   0.00001   0.00079   0.00077   2.21203
   A18        2.24794   0.00010   0.00000  -0.00025  -0.00024   2.24770
   A19        2.11981  -0.00013   0.00000  -0.00022  -0.00022   2.11959
   A20        1.91507   0.00004   0.00000   0.00050   0.00048   1.91555
   A21        1.86815  -0.00056   0.00003  -0.00610  -0.00607   1.86207
   A22        1.99510   0.00022  -0.00001   0.00100   0.00100   1.99610
   A23        1.94580  -0.00005  -0.00001  -0.00174  -0.00174   1.94406
   A24        1.94940   0.00022  -0.00001   0.00343   0.00343   1.95282
   A25        1.89351   0.00005   0.00001   0.00166   0.00166   1.89516
   A26        1.81080   0.00015  -0.00001   0.00215   0.00211   1.81291
   A27        1.90595  -0.00034   0.00002  -0.00377  -0.00375   1.90220
   A28        1.89986   0.00017   0.00000  -0.00097  -0.00097   1.89889
   A29        1.89494  -0.00017   0.00000  -0.00138  -0.00138   1.89356
   A30        1.96746  -0.00006  -0.00001   0.00191   0.00190   1.96935
   A31        1.96730   0.00048  -0.00001   0.00403   0.00402   1.97132
   A32        1.82528  -0.00008   0.00001   0.00015   0.00014   1.82542
   A33        1.87245  -0.00031   0.00002  -0.00404  -0.00401   1.86843
   A34        1.94349   0.00001   0.00000   0.00275   0.00273   1.94621
   A35        1.98832   0.00033  -0.00002   0.00532   0.00528   1.99360
   A36        1.89297   0.00000   0.00000  -0.00195  -0.00195   1.89102
   A37        1.97082  -0.00035   0.00001  -0.00440  -0.00438   1.96644
   A38        1.79444   0.00034  -0.00002   0.00242   0.00239   1.79683
   A39        1.90512  -0.00028   0.00000  -0.00174  -0.00175   1.90337
   A40        2.11930  -0.00016   0.00000   0.00051   0.00048   2.11978
   A41        2.25752   0.00044   0.00000   0.00166   0.00166   2.25918
   A42        1.97750   0.00066  -0.00001   0.00500   0.00498   1.98247
   A43        1.82124   0.00002   0.00000  -0.00052  -0.00053   1.82071
   A44        1.90986  -0.00101   0.00001  -0.01315  -0.01314   1.89672
   A45        1.88994  -0.00010  -0.00001   0.00554   0.00548   1.89543
   A46        1.95458   0.00016   0.00000   0.00040   0.00039   1.95497
   A47        1.90485   0.00028   0.00001   0.00305   0.00305   1.90790
   A48        2.04425   0.00034   0.00001   0.00335   0.00332   2.04757
   A49        2.27454  -0.00027  -0.00001  -0.00310  -0.00309   2.27145
   A50        1.96430  -0.00007   0.00000  -0.00014  -0.00015   1.96415
   A51        2.13368  -0.00031  -0.00001  -0.00165  -0.00167   2.13201
   A52        1.99482   0.00015   0.00000   0.00051   0.00049   1.99532
   A53        2.15395   0.00018   0.00001   0.00148   0.00148   2.15542
   A54        1.98524   0.00021   0.00000   0.00023   0.00021   1.98545
   A55        2.08542  -0.00004   0.00000   0.00015   0.00015   2.08557
   A56        2.21250  -0.00018   0.00000  -0.00040  -0.00039   2.21211
   A57        1.87355   0.00023  -0.00002   0.00574   0.00570   1.87925
   A58        1.88100   0.00012  -0.00001   0.00035   0.00035   1.88135
   A59        2.01956   0.00042   0.00002   0.00325   0.00325   2.02281
   A60        1.86167  -0.00018  -0.00002  -0.00525  -0.00528   1.85640
   A61        1.90052  -0.00015   0.00000   0.00118   0.00115   1.90167
   A62        1.92082  -0.00047   0.00003  -0.00574  -0.00572   1.91510
   A63        1.94329   0.00055   0.00003   0.00405   0.00408   1.94737
   A64        1.90824   0.00048   0.00000   0.00231   0.00231   1.91055
   A65        1.94986   0.00010   0.00004   0.00125   0.00128   1.95114
   A66        1.88497  -0.00060  -0.00003  -0.00458  -0.00462   1.88036
   A67        1.89480  -0.00022  -0.00001  -0.00024  -0.00026   1.89453
   A68        1.88052  -0.00037  -0.00003  -0.00324  -0.00328   1.87724
   A69        1.87011   0.00075  -0.00002   0.00681   0.00680   1.87691
   A70        1.87453   0.00087  -0.00001   0.00230   0.00225   1.87678
   A71        2.03772  -0.00198   0.00003  -0.00836  -0.00834   2.02938
   A72        1.86275  -0.00058  -0.00002  -0.00425  -0.00427   1.85848
   A73        1.89411   0.00078   0.00000   0.00668   0.00670   1.90081
   A74        1.91681   0.00024   0.00002  -0.00289  -0.00287   1.91393
   A75        1.94826   0.00030   0.00004   0.00227   0.00230   1.95056
   A76        1.90222   0.00063   0.00000   0.00392   0.00391   1.90613
   A77        1.95462  -0.00012   0.00004  -0.00055  -0.00051   1.95411
   A78        1.88223  -0.00045  -0.00003  -0.00274  -0.00278   1.87945
   A79        1.89364  -0.00011  -0.00001  -0.00087  -0.00089   1.89276
   A80        1.88030  -0.00030  -0.00003  -0.00230  -0.00233   1.87797
   A81        2.10737  -0.00037   0.00001  -0.00142  -0.00142   2.10595
   A82        2.10904   0.00037   0.00000   0.00153   0.00153   2.11058
   A83        2.06674   0.00000  -0.00001  -0.00007  -0.00008   2.06665
   A84        2.09248  -0.00010   0.00000  -0.00062  -0.00062   2.09186
   A85        2.10696  -0.00001   0.00001  -0.00002  -0.00002   2.10694
   A86        2.08361   0.00011  -0.00001   0.00065   0.00065   2.08426
   A87        2.08817  -0.00006   0.00000  -0.00043  -0.00043   2.08774
   A88        2.09903   0.00001   0.00000   0.00011   0.00010   2.09913
   A89        2.09597   0.00005   0.00000   0.00032   0.00032   2.09629
   A90        2.09782  -0.00002   0.00000  -0.00021  -0.00021   2.09761
   A91        2.08777  -0.00004   0.00000  -0.00008  -0.00008   2.08769
   A92        2.09760   0.00006   0.00000   0.00029   0.00029   2.09789
   A93        2.09595   0.00017   0.00000   0.00105   0.00106   2.09700
   A94        2.09787  -0.00007   0.00000  -0.00032  -0.00032   2.09754
   A95        2.08937  -0.00010   0.00000  -0.00073  -0.00073   2.08864
   A96        2.10789   0.00011   0.00001   0.00050   0.00050   2.10838
   A97        2.08971   0.00004   0.00000   0.00039   0.00040   2.09011
   A98        2.08554  -0.00016  -0.00001  -0.00090  -0.00090   2.08464
   A99        2.10286  -0.00008   0.00001  -0.00025  -0.00024   2.10262
   A100       2.11145   0.00035   0.00000   0.00136   0.00136   2.11281
   A101       2.06887  -0.00027  -0.00001  -0.00111  -0.00112   2.06775
   A102       2.09058  -0.00009   0.00000  -0.00049  -0.00050   2.09008
   A103       2.10615   0.00007   0.00001   0.00037   0.00038   2.10653
   A104       2.08630   0.00002  -0.00001   0.00013   0.00013   2.08643
   A105       2.08875  -0.00010   0.00000  -0.00058  -0.00059   2.08817
   A106       2.09868   0.00008   0.00000   0.00036   0.00036   2.09905
   A107       2.09573   0.00002   0.00000   0.00021   0.00021   2.09594
   A108       2.09709   0.00005   0.00000   0.00024   0.00024   2.09733
   A109       2.08815  -0.00009   0.00000  -0.00042  -0.00042   2.08772
   A110       2.09791   0.00004   0.00000   0.00021   0.00021   2.09812
   A111       2.09639   0.00006   0.00000   0.00046   0.00046   2.09686
   A112       2.09836  -0.00002   0.00000  -0.00021  -0.00021   2.09815
   A113       2.08842  -0.00004   0.00000  -0.00025  -0.00025   2.08817
   A114       2.10609   0.00023   0.00001   0.00103   0.00104   2.10713
   A115       2.08778  -0.00008  -0.00001  -0.00033  -0.00033   2.08745
   A116       2.08920  -0.00014   0.00000  -0.00070  -0.00070   2.08849
    D1        0.18603  -0.00005   0.00006   0.01800   0.01805   0.20409
    D2        2.23563  -0.00006   0.00007   0.02153   0.02157   2.25719
    D3       -1.85640   0.00033   0.00007   0.02225   0.02229  -1.83411
    D4       -0.10480   0.00003  -0.00006  -0.01321  -0.01327  -0.11807
    D5        3.05692  -0.00028  -0.00012  -0.02363  -0.02373   3.03319
    D6        2.29698  -0.00003  -0.00001   0.01381   0.01377   2.31075
    D7        0.24503  -0.00027   0.00001   0.00490   0.00491   0.24994
    D8       -1.79151  -0.00013   0.00000   0.00774   0.00769  -1.78381
    D9       -0.14055   0.00006   0.00002  -0.00858  -0.00857  -0.14912
   D10        3.00778   0.00004   0.00003  -0.00514  -0.00512   3.00266
   D11       -0.23718   0.00004  -0.00005  -0.02010  -0.02016  -0.25734
   D12        2.86804   0.00036  -0.00001  -0.00549  -0.00548   2.86256
   D13       -2.35211  -0.00022  -0.00007  -0.02282  -0.02291  -2.37502
   D14        0.75311   0.00010  -0.00003  -0.00821  -0.00824   0.74487
   D15        1.79885  -0.00084  -0.00006  -0.03148  -0.03156   1.76729
   D16       -1.37912  -0.00051  -0.00002  -0.01686  -0.01688  -1.39600
   D17        1.24895  -0.00033   0.00003   0.00930   0.00933   1.25827
   D18       -3.02280   0.00000   0.00001   0.01500   0.01504  -3.00776
   D19       -0.92165   0.00039   0.00002   0.02271   0.02274  -0.89891
   D20       -3.02039  -0.00008   0.00004   0.01060   0.01061  -3.00978
   D21       -1.00895   0.00025   0.00002   0.01630   0.01632  -0.99263
   D22        1.09219   0.00064   0.00003   0.02401   0.02403   1.11622
   D23       -0.91442   0.00007   0.00003   0.01660   0.01662  -0.89779
   D24        1.09702   0.00040   0.00002   0.02231   0.02233   1.11935
   D25       -3.08502   0.00078   0.00003   0.03001   0.03004  -3.05498
   D26       -3.06712  -0.00002   0.00005   0.00406   0.00411  -3.06302
   D27       -1.06767  -0.00006   0.00001   0.00099   0.00099  -1.06669
   D28        1.09033  -0.00029   0.00005  -0.00399  -0.00396   1.08637
   D29        1.23021   0.00021   0.00005   0.01023   0.01030   1.24051
   D30       -3.05353   0.00018   0.00002   0.00716   0.00718  -3.04635
   D31       -0.89553  -0.00005   0.00005   0.00218   0.00223  -0.89330
   D32       -0.86010   0.00012   0.00005   0.00285   0.00292  -0.85718
   D33        1.13935   0.00009   0.00001  -0.00022  -0.00020   1.13915
   D34       -2.98583  -0.00014   0.00005  -0.00520  -0.00515  -2.99098
   D35       -3.01505  -0.00049  -0.00005  -0.01327  -0.01330  -3.02835
   D36        0.18144  -0.00002   0.00001   0.01213   0.01213   0.19357
   D37        0.16873  -0.00087  -0.00010  -0.03036  -0.03040   0.13833
   D38       -2.91797  -0.00040  -0.00003  -0.00496  -0.00497  -2.92293
   D39        2.96348  -0.00023   0.00001   0.00085   0.00086   2.96434
   D40       -0.14605  -0.00021   0.00003  -0.00032  -0.00029  -0.14633
   D41       -0.22168   0.00015   0.00005   0.01838   0.01845  -0.20323
   D42        2.95198   0.00018   0.00008   0.01721   0.01730   2.96928
   D43       -0.02513  -0.00001   0.00003   0.00302   0.00307  -0.02207
   D44        3.09462   0.00033   0.00010   0.01429   0.01440   3.10902
   D45       -3.11100   0.00048   0.00010   0.02891   0.02904  -3.08196
   D46        0.00875   0.00082   0.00017   0.04018   0.04037   0.04913
   D47       -2.86621   0.00025   0.00006   0.00985   0.00990  -2.85631
   D48        0.28421   0.00014   0.00002   0.00392   0.00392   0.28813
   D49        0.29835  -0.00012  -0.00001  -0.00203  -0.00203   0.29632
   D50       -2.83441  -0.00022  -0.00005  -0.00797  -0.00801  -2.84242
   D51        0.82363   0.00008   0.00006   0.01135   0.01141   0.83504
   D52       -1.30071   0.00049   0.00003   0.01603   0.01607  -1.28464
   D53        2.94634   0.00025   0.00004   0.01124   0.01127   2.95761
   D54       -2.34702   0.00005   0.00003   0.01240   0.01244  -2.33458
   D55        1.81183   0.00046   0.00001   0.01708   0.01710   1.82892
   D56       -0.22431   0.00022   0.00001   0.01228   0.01230  -0.21201
   D57        2.98563  -0.00007  -0.00006  -0.00885  -0.00889   2.97674
   D58       -0.20471  -0.00010  -0.00004  -0.00046  -0.00048  -0.20519
   D59       -0.12942  -0.00005  -0.00003  -0.00981  -0.00983  -0.13924
   D60        2.96343  -0.00008  -0.00001  -0.00142  -0.00142   2.96201
   D61        0.60977   0.00019   0.00000  -0.00672  -0.00672   0.60305
   D62       -1.50770   0.00054  -0.00001  -0.00252  -0.00253  -1.51024
   D63        2.63236   0.00004   0.00000  -0.00868  -0.00868   2.62368
   D64        2.66266  -0.00049   0.00003  -0.01417  -0.01413   2.64853
   D65        0.54519  -0.00015   0.00002  -0.00997  -0.00994   0.53525
   D66       -1.59793  -0.00064   0.00003  -0.01612  -0.01609  -1.61403
   D67       -1.54556  -0.00015   0.00002  -0.00833  -0.00831  -1.55387
   D68        2.62015   0.00020   0.00001  -0.00413  -0.00412   2.61603
   D69        0.47702  -0.00030   0.00002  -0.01029  -0.01027   0.46676
   D70       -0.65949  -0.00033   0.00000  -0.00661  -0.00662  -0.66611
   D71       -2.71596   0.00005  -0.00003  -0.00207  -0.00210  -2.71806
   D72        1.47632   0.00027  -0.00004   0.00261   0.00258   1.47890
   D73        1.45446  -0.00056   0.00001  -0.00973  -0.00973   1.44473
   D74       -0.60201  -0.00019  -0.00001  -0.00519  -0.00521  -0.60722
   D75       -2.69291   0.00004  -0.00002  -0.00051  -0.00053  -2.69344
   D76       -2.68550  -0.00041   0.00000  -0.00495  -0.00496  -2.69045
   D77        1.54122  -0.00003  -0.00003  -0.00041  -0.00043   1.54079
   D78       -0.54968   0.00019  -0.00003   0.00428   0.00425  -0.54543
   D79        2.52956   0.00033   0.00002   0.01106   0.01109   2.54065
   D80       -0.55825   0.00039   0.00000   0.00186   0.00186  -0.55639
   D81       -1.61187  -0.00011   0.00004   0.00628   0.00632  -1.60554
   D82        1.58351  -0.00005   0.00002  -0.00292  -0.00291   1.58061
   D83        0.42426  -0.00008   0.00004   0.00335   0.00338   0.42764
   D84       -2.66354  -0.00002   0.00002  -0.00586  -0.00585  -2.66940
   D85       -0.12442   0.00020   0.00002   0.00917   0.00920  -0.11522
   D86        3.03348   0.00021   0.00001   0.00025   0.00026   3.03374
   D87        2.95763   0.00013   0.00005   0.01931   0.01937   2.97699
   D88       -0.16766   0.00014   0.00004   0.01038   0.01043  -0.15723
   D89        2.84557   0.00047  -0.00004  -0.00800  -0.00807   2.83750
   D90       -0.30948   0.00046  -0.00003  -0.00067  -0.00070  -0.31019
   D91        0.73427  -0.00025  -0.00002  -0.01629  -0.01633   0.71794
   D92       -2.42078  -0.00026  -0.00001  -0.00895  -0.00897  -2.42975
   D93       -1.39760  -0.00056  -0.00003  -0.02205  -0.02211  -1.41972
   D94        1.73053  -0.00057  -0.00002  -0.01472  -0.01475   1.71578
   D95       -3.09155  -0.00012   0.00007   0.00953   0.00958  -3.08197
   D96       -1.09569   0.00000   0.00003   0.00903   0.00905  -1.08664
   D97        1.06470  -0.00039   0.00007   0.00110   0.00116   1.06585
   D98       -0.88375   0.00008   0.00006   0.00631   0.00640  -0.87736
   D99        1.11211   0.00020   0.00003   0.00581   0.00587   1.11798
   D100      -3.01069  -0.00019   0.00006  -0.00212  -0.00203  -3.01272
   D101       1.20869   0.00025   0.00006   0.01552   0.01556   1.22426
   D102      -3.07863   0.00037   0.00002   0.01502   0.01503  -3.06359
   D103      -0.91824  -0.00002   0.00006   0.00709   0.00714  -0.91110
   D104       0.17786   0.00001   0.00001   0.01245   0.01244   0.19030
   D105      -2.92388  -0.00042   0.00005   0.00310   0.00314  -2.92074
   D106      -2.94802   0.00001   0.00000   0.00382   0.00382  -2.94421
   D107       0.23342  -0.00042   0.00004  -0.00553  -0.00548   0.22794
   D108      -0.02852   0.00022  -0.00004   0.00973   0.00970  -0.01883
   D109       3.10575   0.00025  -0.00005   0.00599   0.00595   3.11170
   D110      -3.12974  -0.00020   0.00001   0.00034   0.00034  -3.12940
   D111       0.00453  -0.00017   0.00000  -0.00340  -0.00341   0.00112
   D112       2.76699   0.00016   0.00000   0.00907   0.00907   2.77606
   D113      -0.37471   0.00010   0.00002   0.00619   0.00621  -0.36850
   D114      -0.36691   0.00013   0.00001   0.01299   0.01301  -0.35390
   D115       2.77458   0.00007   0.00003   0.01012   0.01015   2.78473
   D116      -1.03203   0.00006  -0.00002   0.00612   0.00610  -1.02594
   D117      -3.11344   0.00015  -0.00001   0.00780   0.00779  -3.10565
   D118       1.08978   0.00024   0.00001   0.00956   0.00957   1.09935
   D119       3.13989  -0.00041  -0.00001  -0.00451  -0.00453   3.13536
   D120       1.05848  -0.00033   0.00000  -0.00283  -0.00283   1.05565
   D121      -1.02148  -0.00024   0.00002  -0.00108  -0.00106  -1.02254
   D122       1.10499   0.00015   0.00000   0.00438   0.00437   1.10937
   D123      -0.97641   0.00024   0.00001   0.00606   0.00607  -0.97034
   D124      -3.05637   0.00033   0.00003   0.00782   0.00784  -3.04853
   D125      -1.03006   0.00012  -0.00003   0.00275   0.00271  -1.02735
   D126      -3.10726   0.00008  -0.00002   0.00223   0.00221  -3.10505
   D127       1.09721   0.00011   0.00000   0.00287   0.00286   1.10007
   D128       3.13880  -0.00011  -0.00002  -0.00569  -0.00572   3.13308
   D129       1.06159  -0.00015  -0.00001  -0.00621  -0.00622   1.05537
   D130      -1.01712  -0.00012   0.00001  -0.00558  -0.00557  -1.02269
   D131       1.10853   0.00001  -0.00001  -0.00280  -0.00281   1.10573
   D132      -0.96867  -0.00004   0.00000  -0.00332  -0.00331  -0.97198
   D133      -3.04739  -0.00001   0.00002  -0.00269  -0.00266  -3.05005
   D134       0.04071  -0.00026  -0.00004  -0.01221  -0.01224   0.02847
   D135      -3.11892  -0.00022  -0.00006  -0.01120  -0.01125  -3.13017
   D136      -3.10951  -0.00015   0.00001  -0.00641  -0.00640  -3.11591
   D137       0.01405  -0.00012  -0.00002  -0.00540  -0.00541   0.00864
   D138       3.11637   0.00029   0.00006   0.01401   0.01408   3.13045
   D139      -0.01532   0.00031   0.00007   0.01497   0.01505  -0.00027
   D140      -0.01659   0.00019   0.00002   0.00822   0.00824  -0.00835
   D141       3.13491   0.00021   0.00003   0.00918   0.00921  -3.13907
   D142      -3.13645  -0.00002   0.00001  -0.00051  -0.00050  -3.13695
   D143      -0.00188  -0.00004   0.00000  -0.00155  -0.00155  -0.00343
   D144      -0.01280   0.00001  -0.00001   0.00048   0.00047  -0.01233
   D145       3.12177  -0.00001  -0.00002  -0.00056  -0.00058   3.12119
   D146       3.13620   0.00014   0.00001   0.00581   0.00582  -3.14117
   D147      -0.00807   0.00014   0.00001   0.00580   0.00581  -0.00226
   D148      -0.01245   0.00011   0.00000   0.00476   0.00477  -0.00768
   D149       3.12647   0.00011   0.00000   0.00475   0.00475   3.13122
   D150      -3.13668  -0.00009  -0.00001  -0.00398  -0.00400  -3.14067
   D151       0.00555  -0.00007  -0.00001  -0.00299  -0.00300   0.00255
   D152       0.00224  -0.00009  -0.00001  -0.00399  -0.00401  -0.00177
   D153      -3.13872  -0.00007  -0.00001  -0.00300  -0.00301   3.14145
   D154       0.00696  -0.00010   0.00000  -0.00411  -0.00411   0.00285
   D155       3.13867  -0.00012  -0.00001  -0.00506  -0.00507   3.13360
   D156      -3.13400  -0.00008   0.00000  -0.00311  -0.00312  -3.13712
   D157      -0.00229  -0.00009  -0.00001  -0.00407  -0.00408  -0.00637
   D158      -0.02891  -0.00004  -0.00002  -0.00215  -0.00216  -0.03108
   D159       3.13185  -0.00006   0.00000  -0.00282  -0.00282   3.12904
   D160       3.11279   0.00002  -0.00004   0.00066   0.00062   3.11341
   D161      -0.00964   0.00000  -0.00001  -0.00002  -0.00003  -0.00967
   D162      -3.12840  -0.00001   0.00000  -0.00020  -0.00020  -3.12860
   D163      -0.00333   0.00000  -0.00002   0.00008   0.00006  -0.00327
   D164       0.01309  -0.00007   0.00002  -0.00302  -0.00300   0.01009
   D165       3.13815  -0.00006   0.00000  -0.00274  -0.00274   3.13542
   D166       3.13619   0.00003  -0.00001   0.00083   0.00082   3.13701
   D167       0.00082   0.00007   0.00000   0.00293   0.00292   0.00374
   D168       0.01372   0.00000   0.00001   0.00016   0.00018   0.01390
   D169      -3.12165   0.00005   0.00002   0.00226   0.00228  -3.11937
   D170       3.13731   0.00003   0.00001   0.00141   0.00142   3.13873
   D171       0.00475  -0.00007   0.00002  -0.00279  -0.00277   0.00198
   D172       0.00196   0.00008   0.00002   0.00352   0.00353   0.00549
   D173      -3.13059  -0.00002   0.00003  -0.00068  -0.00066  -3.13125
   D174      -3.14035  -0.00001  -0.00001  -0.00038  -0.00039  -3.14075
   D175      -0.00131   0.00000  -0.00001  -0.00025  -0.00026  -0.00157
   D176       0.01028  -0.00011   0.00000  -0.00458  -0.00458   0.00570
   D177      -3.13386  -0.00011   0.00000  -0.00445  -0.00445  -3.13831
   D178      -0.00775   0.00007   0.00000   0.00317   0.00317  -0.00458
   D179      -3.13280   0.00006   0.00002   0.00289   0.00290  -3.12990
   D180       3.13131   0.00008  -0.00001   0.00331   0.00330   3.13461
   D181       0.00626   0.00007   0.00001   0.00302   0.00303   0.00929
         Item               Value     Threshold  Converged?
 Maximum Force            0.004323     0.000450     NO 
 RMS     Force            0.000540     0.000300     NO 
 Maximum Displacement     0.153934     0.001800     NO 
 RMS     Displacement     0.035667     0.001200     NO 
 Predicted change in Energy=-3.382978D-04
 Lowest energy point so far.  Saving SCF results.
 GradGradGradGradGradGradGradGradGradGradGradGradGradGradGradGradGradGrad

 Leave Link  103 at Tue Dec 11 18:43:00 2018, MaxMem=   536870912 cpu:         1.7
 (Enter /pbs_home/pkowalski/g09d01/g09/l202.exe)
 Stoichiometry    C29H22F6S2
 Framework group  C1[X(C29H22F6S2)]
 Deg. of freedom   171
 Full point group                 C1      NOp   1
 RotChk:  IX=0 Diff= 3.85D-03
 Largest Abelian subgroup         C1      NOp   1
 Largest concise Abelian subgroup C1      NOp   1
                         Standard orientation:                         
 ---------------------------------------------------------------------
 Center     Atomic      Atomic             Coordinates (Angstroms)
 Number     Number       Type             X           Y           Z
 ---------------------------------------------------------------------
      1         16           0        1.808206   -2.169973    0.186967
      2         16           0       -1.817521   -2.156648    0.012451
      3          9           0        2.268824    3.203396   -0.838965
      4          9           0        1.662446    3.492393    1.222718
      5          9           0       -0.049767    3.887779   -1.759216
      6          9           0        0.024968    5.110541    0.042179
      7          9           0       -2.316379    3.283786   -0.625091
      8          9           0       -1.477931    3.444595    1.371914
      9          6           0        0.626388   -0.790508    0.541839
     10          6           0        1.426555    0.483021    0.248578
     11          6           0        2.836068    0.247128    0.144914
     12          1           0        3.551436    1.062820    0.042952
     13          6           0        3.182504   -1.064554    0.085875
     14          6           0        0.729181    1.632294    0.101315
     15          6           0        1.242015    3.036158    0.018264
     16          6           0        0.002086    3.859845   -0.416932
     17          6           0       -1.210615    3.045948    0.105441
     18          6           0       -0.721824    1.635111    0.036663
     19          6           0       -0.626494   -0.794953   -0.371617
     20          6           0       -1.423442    0.489530   -0.114913
     21          6           0       -2.839109    0.261137   -0.083444
     22          1           0       -3.559042    1.079370   -0.093150
     23          6           0       -3.192773   -1.047019   -0.003350
     24          6           0        0.255589   -0.836424    2.049342
     25          1           0       -0.507688   -0.064594    2.229257
     26          1           0       -0.229017   -1.803223    2.246807
     27          6           0        1.407685   -0.629984    3.024569
     28          1           0        2.195115   -1.385138    2.885978
     29          1           0        1.035601   -0.719285    4.055536
     30          1           0        1.857633    0.367950    2.919535
     31          6           0       -0.249580   -0.873607   -1.876330
     32          1           0        0.504668   -0.096388   -2.070281
     33          1           0        0.247935   -1.839532   -2.043007
     34          6           0       -1.394178   -0.708937   -2.867623
     35          1           0       -2.173597   -1.470561   -2.720520
     36          1           0       -1.006088   -0.821298   -3.890486
     37          1           0       -1.860365    0.284249   -2.796164
     38          6           0        4.539817   -1.609865   -0.060941
     39          6           0        5.663910   -0.809919    0.194783
     40          1           0        5.532634    0.219897    0.531687
     41          6           0        6.946469   -1.319728    0.043464
     42          1           0        7.809076   -0.682165    0.251701
     43          6           0        7.134489   -2.639985   -0.362356
     44          1           0        8.144450   -3.039839   -0.480601
     45          6           0        6.028326   -3.446709   -0.612898
     46          1           0        6.165609   -4.483100   -0.930575
     47          6           0        4.743350   -2.937525   -0.462144
     48          1           0        3.883767   -3.579160   -0.669288
     49          6           0       -4.558989   -1.585713    0.080691
     50          6           0       -5.620298   -0.771211    0.504486
     51          1           0       -5.425815    0.260993    0.801456
     52          6           0       -6.914049   -1.270644    0.571344
     53          1           0       -7.726847   -0.622503    0.907850
     54          6           0       -7.175164   -2.594472    0.221008
     55          1           0       -8.193536   -2.986626    0.276785
     56          6           0       -6.130599   -3.414824   -0.194435
     57          1           0       -6.325701   -4.453571   -0.471782
     58          6           0       -4.833695   -2.916799   -0.261712
     59          1           0       -4.022386   -3.565495   -0.599517
 ---------------------------------------------------------------------
 Rotational constants (GHZ):      0.1293937      0.0701193      0.0505694
 Leave Link  202 at Tue Dec 11 18:43:00 2018, MaxMem=   536870912 cpu:         0.0
 (Enter /pbs_home/pkowalski/g09d01/g09/l301.exe)
 Basis read from rwf:  (5D, 7F)
 No pseudopotential information found on rwf file.
 There are   673 symmetry adapted cartesian basis functions of A   symmetry.
 There are   636 symmetry adapted basis functions of A   symmetry.
   636 basis functions,  1103 primitive gaussians,   673 cartesian basis functions
   141 alpha electrons      141 beta electrons
       nuclear repulsion energy      4698.8976714839 Hartrees.
 IExCor=20419 DFT=T Ex+Corr=CAM-B3LYP ExCW=0 ScaHFX=  1.000000
 ScaDFX=  1.000000  1.000000  1.000000  0.810000 ScalE2=  1.000000  1.000000
 IRadAn=      0 IRanWt=     -1 IRanGd=            0 ICorTp=0 IEmpDi=  4
  HFx wShort=  0.000000 wLong=  0.330000 cFull=  0.190000 cShort=  0.000000 cLong=  0.460000
  DFx wShort=  0.000000 wLong=  0.330000 cFull=  0.190000 cShort=  0.000000 cLong=  0.460000
 NAtoms=   59 NActive=   59 NUniq=   59 SFac= 1.00D+00 NAtFMM=   60 NAOKFM=F Big=F
 Integral buffers will be    131072 words long.
 Raffenetti 2 integral format.
 Two-electron integral symmetry is turned on.
 No density basis found on file   724.
 Leave Link  301 at Tue Dec 11 18:43:00 2018, MaxMem=   536870912 cpu:         0.6
 (Enter /pbs_home/pkowalski/g09d01/g09/l302.exe)
 NPDir=0 NMtPBC=     1 NCelOv=     1 NCel=       1 NClECP=     1 NCelD=      1
         NCelK=      1 NCelE2=     1 NClLst=     1 CellRange=     0.0.
 One-electron integrals computed using PRISM.
 NBasis=   636 RedAO= T EigKep=  2.87D-04  NBF=   636
 NBsUse=   636 1.00D-06 EigRej= -1.00D+00 NBFU=   636
 Precomputing XC quadrature grid using
 IXCGrd= 4 IRadAn=           0 IRanWt=          -1 IRanGd=           0 AccXCQ= 0.00D+00.
 Generated NRdTot=       0 NPtTot=           0 NUsed=           0 NTot=          32
 NSgBfM=   611   611   611   611   615 MxSgAt=    59 MxSgA2=    59.
 Leave Link  302 at Tue Dec 11 18:43:02 2018, MaxMem=   536870912 cpu:        16.3
 (Enter /pbs_home/pkowalski/g09d01/g09/l303.exe)
 DipDrv:  MaxL=1.
 Leave Link  303 at Tue Dec 11 18:43:03 2018, MaxMem=   536870912 cpu:         1.5
 (Enter /pbs_home/pkowalski/g09d01/g09/l401.exe)
 Initial guess from the checkpoint file:  "dae0068freq_closed_cam-b3lyp.chk"
 B after Tr=     0.000000    0.000000    0.000000
         Rot=    0.999999   -0.000687   -0.001507   -0.000416 Ang=  -0.20 deg.
 Guess basis will be translated and rotated to current coordinates.
 JPrj=2 DoOrth=T DoCkMO=T.
 Generating alternative initial guess.
 ExpMin= 1.22D-01 ExpMax= 9.18D+03 ExpMxC= 1.38D+03 IAcc=1 IRadAn=         1 AccDes= 0.00D+00
 Harris functional with IExCor=20419 and IRadAn=       1 diagonalized for initial guess.
 HarFok:  IExCor=20419 AccDes= 0.00D+00 IRadAn=         1 IDoV= 1 UseB2=F ITyADJ=14
 ICtDFT=  3500011 ScaDFX=  1.000000  1.000000  1.000000  1.000000
 FoFCou: FMM=F IPFlag=           0 FMFlag=      100000 FMFlg1=           0
         NFxFlg=           0 DoJE=T BraDBF=F KetDBF=T FulRan=T
         wScrn=  0.000000 ICntrl=     500 IOpCl=  0 I1Cent=   200000004 NGrid=           0
         NMat0=    1 NMatS0=      1 NMatT0=    0 NMatD0=    1 NMtDS0=    0 NMtDT0=    0
 Petite list used in FoFCou.
 Harris En= -2437.25003417635    
 Leave Link  401 at Tue Dec 11 18:43:08 2018, MaxMem=   536870912 cpu:        41.7
 (Enter /pbs_home/pkowalski/g09d01/g09/l502.exe)
 Closed shell SCF:
 Using DIIS extrapolation, IDIIS=  1040.
 Integral symmetry usage will be decided dynamically.
 IVT=     1387805 IEndB=     1387805 NGot=   536870912 MDV=   535953350
 LenX=   535953350 LenY=   535499748
 Requested convergence on RMS density matrix=1.00D-08 within 128 cycles.
 Requested convergence on MAX density matrix=1.00D-06.
 Requested convergence on             energy=1.00D-06.
 No special actions if energy rises.
 Fock matrices will be formed incrementally for  20 cycles.
 Integral accuracy reduced to 1.0D-05 until final iterations.

 Cycle   1  Pass 0  IDiag  1:
 FoFJK:  IHMeth= 1 ICntrl=       0 DoSepK=T KAlg= 0 I1Cent=   0 FoldK=F
 IRaf=         1 NMat=   1 IRICut=       1 DoRegI=T DoRafI=F ISym2E= 0.
 FoFCou: FMM=F IPFlag=           0 FMFlag=      100000 FMFlg1=           0
         NFxFlg=           0 DoJE=T BraDBF=F KetDBF=F FulRan=T
         wScrn=  0.000000 ICntrl=     500 IOpCl=  0 I1Cent=           0 NGrid=           0
         NMat0=    1 NMatS0=      1 NMatT0=    0 NMatD0=    1 NMtDS0=    0 NMtDT0=    0
 Symmetry not used in FoFCou.
 E= -2511.48368731031    
 DIIS: error= 1.45D-03 at cycle   1 NSaved=   1.
 NSaved= 1 IEnMin= 1 EnMin= -2511.48368731031     IErMin= 1 ErrMin= 1.45D-03
 ErrMax= 1.45D-03  0.00D+00 EMaxC= 1.00D-01 BMatC= 2.65D-03 BMatP= 2.65D-03
 IDIUse=3 WtCom= 9.86D-01 WtEn= 1.45D-02
 Coeff-Com:  0.100D+01
 Coeff-En:   0.100D+01
 Coeff:      0.100D+01
 Gap=     0.661 Goal=   None    Shift=    0.000
 GapD=    0.661 DampG=2.000 DampE=1.000 DampFc=2.0000 IDamp=-1.
 RMSDP=2.21D-04 MaxDP=7.01D-03              OVMax= 7.02D-03

 Cycle   2  Pass 0  IDiag  1:
 RMSU=  2.21D-04    CP:  1.00D+00
 E= -2511.48752986298     Delta-E=       -0.003842552673 Rises=F Damp=F
 DIIS: error= 3.24D-04 at cycle   2 NSaved=   2.
 NSaved= 2 IEnMin= 2 EnMin= -2511.48752986298     IErMin= 2 ErrMin= 3.24D-04
 ErrMax= 3.24D-04  0.00D+00 EMaxC= 1.00D-01 BMatC= 7.65D-05 BMatP= 2.65D-03
 IDIUse=3 WtCom= 9.97D-01 WtEn= 3.24D-03
 Coeff-Com: -0.132D+00 0.113D+01
 Coeff-En:   0.000D+00 0.100D+01
 Coeff:     -0.131D+00 0.113D+01
 Gap=     0.171 Goal=   None    Shift=    0.000
 RMSDP=3.55D-05 MaxDP=1.47D-03 DE=-3.84D-03 OVMax= 2.40D-03

 Cycle   3  Pass 0  IDiag  1:
 RMSU=  3.11D-05    CP:  1.00D+00  1.08D+00
 E= -2511.48772712099     Delta-E=       -0.000197258009 Rises=F Damp=F
 DIIS: error= 8.64D-05 at cycle   3 NSaved=   3.
 NSaved= 3 IEnMin= 3 EnMin= -2511.48772712099     IErMin= 3 ErrMin= 8.64D-05
 ErrMax= 8.64D-05  0.00D+00 EMaxC= 1.00D-01 BMatC= 1.41D-05 BMatP= 7.65D-05
 IDIUse=1 WtCom= 1.00D+00 WtEn= 0.00D+00
 Coeff-Com: -0.511D-01 0.330D+00 0.721D+00
 Coeff:     -0.511D-01 0.330D+00 0.721D+00
 Gap=     0.171 Goal=   None    Shift=    0.000
 RMSDP=1.48D-05 MaxDP=6.22D-04 DE=-1.97D-04 OVMax= 1.59D-03

 Cycle   4  Pass 0  IDiag  1:
 RMSU=  1.42D-05    CP:  1.00D+00  1.09D+00  8.93D-01
 E= -2511.48773697089     Delta-E=       -0.000009849901 Rises=F Damp=F
 DIIS: error= 5.08D-05 at cycle   4 NSaved=   4.
 NSaved= 4 IEnMin= 4 EnMin= -2511.48773697089     IErMin= 4 ErrMin= 5.08D-05
 ErrMax= 5.08D-05  0.00D+00 EMaxC= 1.00D-01 BMatC= 6.61D-06 BMatP= 1.41D-05
 IDIUse=1 WtCom= 1.00D+00 WtEn= 0.00D+00
 Coeff-Com:  0.145D-02-0.776D-01 0.409D+00 0.667D+00
 Coeff:      0.145D-02-0.776D-01 0.409D+00 0.667D+00
 Gap=     0.171 Goal=   None    Shift=    0.000
 RMSDP=7.34D-06 MaxDP=3.69D-04 DE=-9.85D-06 OVMax= 9.14D-04

 Initial convergence to 1.0D-05 achieved.  Increase integral accuracy.
 Cycle   5  Pass 1  IDiag  1:
 E= -2511.48762416889     Delta-E=        0.000112802004 Rises=F Damp=F
 DIIS: error= 1.83D-04 at cycle   1 NSaved=   1.
 NSaved= 1 IEnMin= 1 EnMin= -2511.48762416889     IErMin= 1 ErrMin= 1.83D-04
 ErrMax= 1.83D-04  0.00D+00 EMaxC= 1.00D-01 BMatC= 1.55D-05 BMatP= 1.55D-05
 IDIUse=3 WtCom= 9.98D-01 WtEn= 1.83D-03
 Coeff-Com:  0.100D+01
 Coeff-En:   0.100D+01
 Coeff:      0.100D+01
 Gap=     0.171 Goal=   None    Shift=    0.000
 RMSDP=7.34D-06 MaxDP=3.69D-04 DE= 1.13D-04 OVMax= 5.53D-04

 Cycle   6  Pass 1  IDiag  1:
 RMSU=  1.64D-04    CP:  1.00D+00
 E= -2511.48763856646     Delta-E=       -0.000014397573 Rises=F Damp=F
 DIIS: error= 3.52D-05 at cycle   2 NSaved=   2.
 NSaved= 2 IEnMin= 2 EnMin= -2511.48763856646     IErMin= 2 ErrMin= 3.52D-05
 ErrMax= 3.52D-05  0.00D+00 EMaxC= 1.00D-01 BMatC= 1.64D-06 BMatP= 1.55D-05
 IDIUse=1 WtCom= 1.00D+00 WtEn= 0.00D+00
 Coeff-Com:  0.120D+00 0.880D+00
 Coeff:      0.120D+00 0.880D+00
 Gap=     0.171 Goal=   None    Shift=    0.000
 RMSDP=9.14D-06 MaxDP=5.06D-04 DE=-1.44D-05 OVMax= 8.35D-04

 Cycle   7  Pass 1  IDiag  1:
 RMSU=  7.71D-06    CP:  1.00D+00  1.03D+00
 E= -2511.48763725450     Delta-E=        0.000001311958 Rises=F Damp=F
 DIIS: error= 4.99D-05 at cycle   3 NSaved=   3.
 NSaved= 3 IEnMin= 2 EnMin= -2511.48763856646     IErMin= 2 ErrMin= 3.52D-05
 ErrMax= 4.99D-05  0.00D+00 EMaxC= 1.00D-01 BMatC= 2.93D-06 BMatP= 1.64D-06
 IDIUse=1 WtCom= 1.00D+00 WtEn= 0.00D+00
 Coeff-Com: -0.171D-01 0.579D+00 0.438D+00
 Coeff:     -0.171D-01 0.579D+00 0.438D+00
 Gap=     0.171 Goal=   None    Shift=    0.000
 RMSDP=4.44D-06 MaxDP=2.68D-04 DE= 1.31D-06 OVMax= 5.04D-04

 Cycle   8  Pass 1  IDiag  1:
 RMSU=  1.29D-06    CP:  1.00D+00  1.04D+00  4.65D-01
 E= -2511.48764018786     Delta-E=       -0.000002933358 Rises=F Damp=F
 DIIS: error= 2.48D-06 at cycle   4 NSaved=   4.
 NSaved= 4 IEnMin= 4 EnMin= -2511.48764018786     IErMin= 4 ErrMin= 2.48D-06
 ErrMax= 2.48D-06  0.00D+00 EMaxC= 1.00D-01 BMatC= 1.13D-08 BMatP= 1.64D-06
 IDIUse=1 WtCom= 1.00D+00 WtEn= 0.00D+00
 Coeff-Com: -0.907D-02 0.261D+00 0.205D+00 0.543D+00
 Coeff:     -0.907D-02 0.261D+00 0.205D+00 0.543D+00
 Gap=     0.171 Goal=   None    Shift=    0.000
 RMSDP=3.12D-07 MaxDP=1.64D-05 DE=-2.93D-06 OVMax= 2.88D-05

 Cycle   9  Pass 1  IDiag  1:
 RMSU=  2.86D-07    CP:  1.00D+00  1.04D+00  4.76D-01  9.43D-01
 E= -2511.48764019855     Delta-E=       -0.000000010689 Rises=F Damp=F
 DIIS: error= 5.75D-07 at cycle   5 NSaved=   5.
 NSaved= 5 IEnMin= 5 EnMin= -2511.48764019855     IErMin= 5 ErrMin= 5.75D-07
 ErrMax= 5.75D-07  0.00D+00 EMaxC= 1.00D-01 BMatC= 3.90D-10 BMatP= 1.13D-08
 IDIUse=1 WtCom= 1.00D+00 WtEn= 0.00D+00
 Coeff-Com:  0.522D-04-0.114D-01-0.604D-02 0.110D+00 0.908D+00
 Coeff:      0.522D-04-0.114D-01-0.604D-02 0.110D+00 0.908D+00
 Gap=     0.171 Goal=   None    Shift=    0.000
 RMSDP=9.85D-08 MaxDP=3.11D-06 DE=-1.07D-08 OVMax= 1.13D-05

 Cycle  10  Pass 1  IDiag  1:
 RMSU=  7.29D-08    CP:  1.00D+00  1.04D+00  4.77D-01  9.86D-01  1.07D+00
 E= -2511.48764019915     Delta-E=       -0.000000000602 Rises=F Damp=F
 DIIS: error= 2.53D-07 at cycle   6 NSaved=   6.
 NSaved= 6 IEnMin= 6 EnMin= -2511.48764019915     IErMin= 6 ErrMin= 2.53D-07
 ErrMax= 2.53D-07  0.00D+00 EMaxC= 1.00D-01 BMatC= 1.09D-10 BMatP= 3.90D-10
 IDIUse=1 WtCom= 1.00D+00 WtEn= 0.00D+00
 Coeff-Com:  0.101D-02-0.334D-01-0.247D-01-0.103D-01 0.411D+00 0.657D+00
 Coeff:      0.101D-02-0.334D-01-0.247D-01-0.103D-01 0.411D+00 0.657D+00
 Gap=     0.171 Goal=   None    Shift=    0.000
 RMSDP=4.21D-08 MaxDP=2.15D-06 DE=-6.02D-10 OVMax= 8.16D-06

 Cycle  11  Pass 1  IDiag  1:
 RMSU=  3.77D-08    CP:  1.00D+00  1.04D+00  4.78D-01  9.99D-01  1.09D+00
                    CP:  9.98D-01
 E= -2511.48764019939     Delta-E=       -0.000000000242 Rises=F Damp=F
 DIIS: error= 6.95D-08 at cycle   7 NSaved=   7.
 NSaved= 7 IEnMin= 7 EnMin= -2511.48764019939     IErMin= 7 ErrMin= 6.95D-08
 ErrMax= 6.95D-08  0.00D+00 EMaxC= 1.00D-01 BMatC= 1.19D-11 BMatP= 1.09D-10
 IDIUse=1 WtCom= 1.00D+00 WtEn= 0.00D+00
 Coeff-Com:  0.320D-03-0.942D-02-0.714D-02-0.172D-01 0.145D-01 0.221D+00
 Coeff-Com:  0.798D+00
 Coeff:      0.320D-03-0.942D-02-0.714D-02-0.172D-01 0.145D-01 0.221D+00
 Coeff:      0.798D+00
 Gap=     0.171 Goal=   None    Shift=    0.000
 RMSDP=1.86D-08 MaxDP=7.93D-07 DE=-2.42D-10 OVMax= 3.91D-06

 Cycle  12  Pass 1  IDiag  1:
 RMSU=  1.30D-08    CP:  1.00D+00  1.04D+00  4.78D-01  9.99D-01  1.09D+00
                    CP:  1.16D+00  1.15D+00
 E= -2511.48764019933     Delta-E=        0.000000000063 Rises=F Damp=F
 DIIS: error= 6.51D-08 at cycle   8 NSaved=   8.
 NSaved= 8 IEnMin= 7 EnMin= -2511.48764019939     IErMin= 8 ErrMin= 6.51D-08
 ErrMax= 6.51D-08  0.00D+00 EMaxC= 1.00D-01 BMatC= 2.99D-12 BMatP= 1.19D-11
 IDIUse=1 WtCom= 1.00D+00 WtEn= 0.00D+00
 Coeff-Com: -0.857D-04 0.337D-02 0.246D-02-0.540D-02-0.886D-01-0.391D-01
 Coeff-Com:  0.365D+00 0.763D+00
 Coeff:     -0.857D-04 0.337D-02 0.246D-02-0.540D-02-0.886D-01-0.391D-01
 Coeff:      0.365D+00 0.763D+00
 Gap=     0.171 Goal=   None    Shift=    0.000
 RMSDP=1.18D-08 MaxDP=6.29D-07 DE= 6.28D-11 OVMax= 3.42D-06

 Cycle  13  Pass 1  IDiag  1:
 RMSU=  6.72D-09    CP:  1.00D+00  1.04D+00  4.78D-01  9.99D-01  1.10D+00
                    CP:  1.23D+00  1.36D+00  1.06D+00
 E= -2511.48764019951     Delta-E=       -0.000000000176 Rises=F Damp=F
 DIIS: error= 2.29D-08 at cycle   9 NSaved=   9.
 NSaved= 9 IEnMin= 9 EnMin= -2511.48764019951     IErMin= 9 ErrMin= 2.29D-08
 ErrMax= 2.29D-08  0.00D+00 EMaxC= 1.00D-01 BMatC= 7.63D-13 BMatP= 2.99D-12
 IDIUse=1 WtCom= 1.00D+00 WtEn= 0.00D+00
 Coeff-Com: -0.914D-04 0.309D-02 0.231D-02 0.517D-03-0.440D-01-0.530D-01
 Coeff-Com:  0.115D-01 0.363D+00 0.716D+00
 Coeff:     -0.914D-04 0.309D-02 0.231D-02 0.517D-03-0.440D-01-0.530D-01
 Coeff:      0.115D-01 0.363D+00 0.716D+00
 Gap=     0.171 Goal=   None    Shift=    0.000
 RMSDP=5.19D-09 MaxDP=2.14D-07 DE=-1.76D-10 OVMax= 1.25D-06

 SCF Done:  E(RCAM-B3LYP) =  -2511.48764020     A.U. after   13 cycles
            NFock= 13  Conv=0.52D-08     -V/T= 2.0070
 KE= 2.494071189171D+03 PE=-1.529937250770D+04 EE= 5.594916006849D+03
 Leave Link  502 at Tue Dec 11 18:54:07 2018, MaxMem=   536870912 cpu:      5251.2
 (Enter /pbs_home/pkowalski/g09d01/g09/l701.exe)
 Compute integral first derivatives.
 ... and contract with generalized density number  0.
 Leave Link  701 at Tue Dec 11 18:54:08 2018, MaxMem=   536870912 cpu:         5.9
 (Enter /pbs_home/pkowalski/g09d01/g09/l702.exe)
 L702 exits ... SP integral derivatives will be done elsewhere.
 Leave Link  702 at Tue Dec 11 18:54:08 2018, MaxMem=   536870912 cpu:         0.2
 (Enter /pbs_home/pkowalski/g09d01/g09/l703.exe)
 Compute integral first derivatives, UseDBF=F ICtDFT=           0.
 Integral derivatives from FoFJK, PRISM(SPDF).
 Calling FoFJK, ICntrl=      2127 FMM=F ISym2X=0 I1Cent= 0 IOpClX= 0 NMat=1 NMatS=1 NMatT=0.
 FoFJK:  IHMeth= 1 ICntrl=    2127 DoSepK=T KAlg= 0 I1Cent=   0 FoldK=F
 IRaf=         1 NMat=   1 IRICut=       1 DoRegI=T DoRafI=F ISym2E= 0.
 FoFCou: FMM=F IPFlag=           0 FMFlag=      100000 FMFlg1=         800
         NFxFlg=           0 DoJE=F BraDBF=F KetDBF=F FulRan=T
         wScrn=  0.000000 ICntrl=    2527 IOpCl=  0 I1Cent=           0 NGrid=           0
         NMat0=    1 NMatS0=      1 NMatT0=    0 NMatD0=    1 NMtDS0=    0 NMtDT0=    0
 Symmetry not used in FoFCou.
 Leave Link  703 at Tue Dec 11 18:58:21 2018, MaxMem=   536870912 cpu:      2016.7
 (Enter /pbs_home/pkowalski/g09d01/g09/l716.exe)
 Dipole        = 2.17776624D-02-1.75448542D+00-5.08718171D-02
 ***** Axes restored to original set *****
 -------------------------------------------------------------------
 Center     Atomic                   Forces (Hartrees/Bohr)
 Number     Number              X              Y              Z
 -------------------------------------------------------------------
      1       16          -0.000276406    0.000316438   -0.000399376
      2       16          -0.000158804   -0.000094978   -0.000640122
      3        9          -0.000446850   -0.000231570    0.000175855
      4        9          -0.000228143   -0.000027863   -0.000082164
      5        9          -0.000183357   -0.000058094    0.000120774
      6        9           0.000015989    0.000077233   -0.000288750
      7        9          -0.000183831    0.000092898    0.000140317
      8        9          -0.000094102    0.000362544   -0.000244015
      9        6          -0.000306668   -0.000713177    0.000718886
     10        6          -0.000036623   -0.000914577   -0.000137639
     11        6           0.000424105    0.000718042   -0.000232917
     12        1          -0.000442735   -0.000465882   -0.000101406
     13        6           0.000127256    0.000125106    0.000649903
     14        6          -0.000066084    0.000259012    0.000262212
     15        6           0.001168853    0.000759670   -0.000236553
     16        6          -0.000593317   -0.000367232   -0.000002361
     17        6           0.000759039   -0.000343020    0.000225699
     18        6          -0.000583052   -0.000564136   -0.000316017
     19        6           0.000642058    0.000258213    0.000484192
     20        6           0.000447847    0.001370974   -0.000427985
     21        6           0.000104267   -0.001000150   -0.000445761
     22        1          -0.000362610    0.000616510    0.000000651
     23        6           0.000669042   -0.000161264    0.000001796
     24        6           0.000196257    0.000734174   -0.000202505
     25        1          -0.000170599   -0.000221206    0.000025687
     26        1           0.000100556   -0.000155417    0.000344195
     27        6          -0.000226516   -0.000688796    0.000322562
     28        1           0.000403820   -0.000105331   -0.000061857
     29        1          -0.000013087    0.000168854    0.000050647
     30        1           0.000026525    0.000175520   -0.000337141
     31        6          -0.000367077   -0.000596335   -0.000227418
     32        1          -0.000200428    0.000279710    0.000000935
     33        1           0.000269994   -0.000016239    0.000313530
     34        6           0.000208608    0.000721361    0.000318494
     35        1          -0.000047508    0.000112191    0.000411649
     36        1           0.000001038   -0.000367019    0.000027605
     37        1          -0.000424390   -0.000054173    0.000011161
     38        6          -0.000192770   -0.000211447   -0.000272714
     39        6           0.000544802    0.000061280    0.000233121
     40        1          -0.000462479    0.000060463   -0.000179288
     41        6           0.000337065    0.000429329    0.000219093
     42        1          -0.000316959   -0.000383822   -0.000208467
     43        6          -0.000262193    0.000430470    0.000102529
     44        1           0.000247138   -0.000425709   -0.000103318
     45        6          -0.000529548    0.000189845   -0.000205485
     46        1           0.000478275   -0.000151059    0.000213100
     47        6          -0.000090933   -0.000238713   -0.000256945
     48        1           0.000158628    0.000269204    0.000276818
     49        6          -0.000021248    0.000192636    0.000139697
     50        6           0.000333611   -0.000050395    0.000280449
     51        1          -0.000411398   -0.000080001   -0.000282936
     52        6           0.000371281   -0.000433676   -0.000083246
     53        1          -0.000337761    0.000396016    0.000024760
     54        6          -0.000096885   -0.000459179   -0.000275736
     55        1           0.000100744    0.000409607    0.000288104
     56        6          -0.000509754   -0.000050238   -0.000232561
     57        1           0.000477215    0.000079426    0.000254733
     58        6          -0.000243126    0.000294312   -0.000153097
     59        1           0.000273230   -0.000330339   -0.000001372
 -------------------------------------------------------------------
 Cartesian Forces:  Max     0.001370974 RMS     0.000366520
 Leave Link  716 at Tue Dec 11 18:58:21 2018, MaxMem=   536870912 cpu:         0.2
 (Enter /pbs_home/pkowalski/g09d01/g09/l103.exe)

 GradGradGradGradGradGradGradGradGradGradGradGradGradGradGradGradGradGrad
 Berny optimization.
 Using GEDIIS/GDIIS optimizer.
 FormGI is forming the generalized inverse of G from B-inverse, IUseBI=4.
 Internal  Forces:  Max     0.001543517 RMS     0.000235022
 Search for a local minimum.
 Step number   5 out of a maximum of  354
 All quantities printed in internal units (Hartrees-Bohrs-Radians)
 RMS Force = .23502D-03 SwitMx=.10000D-02 MixMth= 2
 Mixed Optimization -- En-DIIS/RFO-DIIS
 Swapping is turned off.
 Update second derivatives using D2CorX and points    3    4    5
 DE= -3.11D-04 DEPred=-3.38D-04 R= 9.20D-01
 TightC=F SS=  1.41D+00  RLast= 1.50D-01 DXNew= 1.4270D+00 4.4902D-01
 Trust test= 9.20D-01 RLast= 1.50D-01 DXMaxT set to 8.49D-01
 ITU=  1  1  0  1  0
     Eigenvalues ---    0.00225   0.00230   0.00467   0.00486   0.00544
     Eigenvalues ---    0.00792   0.00916   0.01120   0.01203   0.01250
     Eigenvalues ---    0.01425   0.01553   0.01589   0.01658   0.01717
     Eigenvalues ---    0.01767   0.01862   0.01866   0.01967   0.01976
     Eigenvalues ---    0.02102   0.02171   0.02203   0.02213   0.02221
     Eigenvalues ---    0.02236   0.02252   0.02260   0.02271   0.02278
     Eigenvalues ---    0.02301   0.02308   0.02325   0.02328   0.02332
     Eigenvalues ---    0.02337   0.02347   0.02359   0.03235   0.03286
     Eigenvalues ---    0.04540   0.04679   0.04788   0.04860   0.05092
     Eigenvalues ---    0.05435   0.05475   0.05747   0.05813   0.05945
     Eigenvalues ---    0.06070   0.07329   0.07587   0.07904   0.08714
     Eigenvalues ---    0.08880   0.08937   0.09211   0.09308   0.09860
     Eigenvalues ---    0.10323   0.10616   0.11088   0.12183   0.12417
     Eigenvalues ---    0.12581   0.12637   0.14036   0.14418   0.15465
     Eigenvalues ---    0.15940   0.15992   0.15997   0.15998   0.15998
     Eigenvalues ---    0.15999   0.16000   0.16000   0.16000   0.16000
     Eigenvalues ---    0.16000   0.16000   0.16000   0.16000   0.16000
     Eigenvalues ---    0.16006   0.16052   0.16925   0.17231   0.20715
     Eigenvalues ---    0.21733   0.22000   0.22000   0.22000   0.22000
     Eigenvalues ---    0.22872   0.23031   0.23299   0.23471   0.23490
     Eigenvalues ---    0.23755   0.23809   0.24200   0.24459   0.24923
     Eigenvalues ---    0.24983   0.24999   0.25000   0.25039   0.26618
     Eigenvalues ---    0.26951   0.27353   0.27557   0.27588   0.27628
     Eigenvalues ---    0.28037   0.28915   0.29109   0.30201   0.31472
     Eigenvalues ---    0.32321   0.33675   0.35308   0.36166   0.36600
     Eigenvalues ---    0.39712   0.40967   0.41972   0.42893   0.42987
     Eigenvalues ---    0.43209   0.43492   0.46787   0.46996   0.47562
     Eigenvalues ---    0.47737   0.47926   0.48684   0.49208   0.49333
     Eigenvalues ---    0.49412   0.49522   0.49675   0.50065   0.50155
     Eigenvalues ---    0.50404   0.50821   0.51248   0.51271   0.51319
     Eigenvalues ---    0.51374   0.51441   0.51492   0.51671   0.52147
     Eigenvalues ---    0.53511   0.53926   0.53958   0.56502   0.57201
     Eigenvalues ---    0.57515   0.57632   0.57642   0.57653   0.57692
     Eigenvalues ---    0.57739   0.57767   0.57794   0.57807   0.57823
     Eigenvalues ---    0.57837
 En-DIIS/RFO-DIIS IScMMF=        0 using points:     5    4
 RFO step:  Lambda=-5.16294408D-05.
 NNeg= 0 NP= 2 Switch=  2.50D-03 Rises=F DC=  3.11D-04 SmlDif=  1.00D-05
 RMS Error=  0.8190649055D-03 NUsed= 2 EDIIS=F
 DidBck=F Rises=F RFO-DIIS coefs:    0.94077    0.05923
 Iteration  1 RMS(Cart)=  0.03153658 RMS(Int)=  0.00027831
 Iteration  2 RMS(Cart)=  0.00044933 RMS(Int)=  0.00000842
 Iteration  3 RMS(Cart)=  0.00000008 RMS(Int)=  0.00000842
 ITry= 1 IFail=0 DXMaxC= 1.90D-01 DCOld= 1.00D+10 DXMaxT= 8.49D-01 DXLimC= 3.00D+00 Rises=F
 Variable       Old X    -DE/DX   Delta X   Delta X   Delta X     New X
                                 (Linear)    (Quad)   (Total)
    R1        3.49755   0.00051   0.00000   0.00181   0.00180   3.49935
    R2        3.33839   0.00017  -0.00006   0.00134   0.00129   3.33967
    R3        3.49485   0.00071  -0.00007   0.00359   0.00351   3.49836
    R4        3.33944   0.00021  -0.00005   0.00108   0.00104   3.34048
    R5        2.54738   0.00016   0.00013  -0.00068  -0.00054   2.54684
    R6        2.56030  -0.00018   0.00021  -0.00181  -0.00160   2.55870
    R7        2.53899   0.00022   0.00008  -0.00019  -0.00011   2.53888
    R8        2.51805  -0.00011  -0.00004   0.00011   0.00007   2.51813
    R9        2.54444  -0.00001   0.00001  -0.00010  -0.00009   2.54436
   R10        2.55940   0.00002   0.00030  -0.00214  -0.00184   2.55756
   R11        2.89575  -0.00037   0.00009  -0.00248  -0.00241   2.89334
   R12        2.93007  -0.00068  -0.00008  -0.00226  -0.00234   2.92773
   R13        2.93496   0.00011  -0.00015   0.00144   0.00129   2.93625
   R14        2.70773   0.00031   0.00000   0.00065   0.00065   2.70839
   R15        2.55557  -0.00039   0.00015  -0.00177  -0.00160   2.55396
   R16        2.05928  -0.00050   0.00003  -0.00097  -0.00094   2.05834
   R17        2.56614  -0.00015   0.00026  -0.00194  -0.00166   2.56448
   R18        2.77810   0.00005   0.00019  -0.00125  -0.00106   2.77704
   R19        2.82874  -0.00008  -0.00022   0.00147   0.00126   2.83000
   R20        2.74473   0.00009  -0.00005   0.00047   0.00044   2.74517
   R21        2.93077   0.00016  -0.00007   0.00152   0.00146   2.93223
   R22        2.93118  -0.00017  -0.00004  -0.00017  -0.00020   2.93098
   R23        2.82456   0.00010  -0.00017   0.00109   0.00092   2.82548
   R24        2.55470  -0.00050   0.00014  -0.00165  -0.00151   2.55319
   R25        2.89746  -0.00046   0.00005  -0.00177  -0.00175   2.89572
   R26        2.93511   0.00100   0.00050  -0.00016   0.00034   2.93546
   R27        2.71047   0.00053  -0.00012   0.00195   0.00183   2.71230
   R28        2.05963  -0.00067   0.00005  -0.00140  -0.00135   2.05828
   R29        2.56527  -0.00030   0.00019  -0.00198  -0.00177   2.56351
   R30        2.77976   0.00006   0.00014  -0.00086  -0.00072   2.77904
   R31        2.07929   0.00006  -0.00003   0.00038   0.00035   2.07964
   R32        2.07744  -0.00030   0.00003  -0.00072  -0.00069   2.07675
   R33        2.87897  -0.00027   0.00073  -0.00603  -0.00530   2.87367
   R34        2.07828  -0.00031  -0.00006  -0.00010  -0.00016   2.07812
   R35        2.07811  -0.00007  -0.00008   0.00053   0.00045   2.07856
   R36        2.07815  -0.00021  -0.00003  -0.00009  -0.00012   2.07803
   R37        2.07919   0.00007  -0.00005   0.00056   0.00051   2.07971
   R38        2.07725  -0.00033   0.00000  -0.00053  -0.00053   2.07672
   R39        2.87827  -0.00002   0.00083  -0.00595  -0.00513   2.87315
   R40        2.07802  -0.00035  -0.00009   0.00005  -0.00003   2.07798
   R41        2.07826  -0.00004  -0.00009   0.00062   0.00053   2.07879
   R42        2.07771  -0.00026  -0.00004  -0.00009  -0.00013   2.07758
   R43        2.65161   0.00018   0.00008  -0.00020  -0.00012   2.65149
   R44        2.64904  -0.00002   0.00010  -0.00072  -0.00062   2.64842
   R45        2.06254  -0.00050   0.00001  -0.00081  -0.00080   2.06173
   R46        2.62377   0.00004   0.00008  -0.00050  -0.00041   2.62335
   R47        2.06486  -0.00054   0.00002  -0.00099  -0.00096   2.06389
   R48        2.63420   0.00002   0.00004  -0.00019  -0.00015   2.63404
   R49        2.06481  -0.00049   0.00001  -0.00082  -0.00081   2.06400
   R50        2.63016   0.00002   0.00008  -0.00056  -0.00047   2.62969
   R51        2.06480  -0.00054   0.00002  -0.00098  -0.00096   2.06384
   R52        2.62744   0.00006   0.00006  -0.00029  -0.00023   2.62721
   R53        2.06446  -0.00041   0.00000  -0.00057  -0.00057   2.06389
   R54        2.65195   0.00012   0.00010  -0.00045  -0.00035   2.65160
   R55        2.64865   0.00008   0.00003  -0.00003   0.00000   2.64865
   R56        2.06271  -0.00050   0.00001  -0.00080  -0.00080   2.06191
   R57        2.62372   0.00006   0.00004  -0.00015  -0.00011   2.62361
   R58        2.06488  -0.00052   0.00002  -0.00093  -0.00091   2.06397
   R59        2.63441  -0.00002   0.00006  -0.00047  -0.00041   2.63400
   R60        2.06489  -0.00051   0.00001  -0.00088  -0.00086   2.06402
   R61        2.62984   0.00002   0.00008  -0.00050  -0.00042   2.62942
   R62        2.06489  -0.00054   0.00002  -0.00100  -0.00097   2.06392
   R63        2.62836   0.00000   0.00008  -0.00054  -0.00046   2.62790
   R64        2.06417  -0.00043   0.00000  -0.00065  -0.00065   2.06352
    A1        1.61215   0.00004   0.00015  -0.00096  -0.00082   1.61133
    A2        1.60780   0.00010   0.00005   0.00111   0.00112   1.60893
    A3        1.82276  -0.00008   0.00007   0.00109   0.00117   1.82393
    A4        1.98326   0.00018  -0.00010   0.00511   0.00502   1.98828
    A5        1.89285   0.00027   0.00057  -0.00055   0.00001   1.89287
    A6        1.88765   0.00012  -0.00017  -0.00288  -0.00308   1.88457
    A7        1.91240   0.00007  -0.00004  -0.00010  -0.00014   1.91226
    A8        1.95932  -0.00053  -0.00031  -0.00253  -0.00284   1.95648
    A9        1.97218   0.00007   0.00011   0.00009   0.00020   1.97237
   A10        2.04637   0.00001  -0.00022  -0.00062  -0.00088   2.04549
   A11        2.26438  -0.00007   0.00009   0.00073   0.00083   2.26522
   A12        2.12858  -0.00020   0.00012  -0.00218  -0.00209   2.12649
   A13        1.99668   0.00015   0.00003   0.00059   0.00061   1.99729
   A14        2.15494   0.00005  -0.00005   0.00057   0.00049   2.15543
   A15        1.98609  -0.00015  -0.00004   0.00043   0.00039   1.98649
   A16        2.08502  -0.00017   0.00007  -0.00149  -0.00145   2.08357
   A17        2.21203   0.00032  -0.00005   0.00118   0.00110   2.21313
   A18        2.24770  -0.00003   0.00001   0.00119   0.00122   2.24893
   A19        2.11959  -0.00019   0.00001  -0.00277  -0.00276   2.11683
   A20        1.91555   0.00022  -0.00003   0.00145   0.00140   1.91695
   A21        1.86207   0.00016   0.00036  -0.00023   0.00013   1.86221
   A22        1.99610  -0.00004  -0.00006  -0.00122  -0.00128   1.99481
   A23        1.94406  -0.00002   0.00010  -0.00193  -0.00182   1.94223
   A24        1.95282   0.00001  -0.00020   0.00194   0.00174   1.95456
   A25        1.89516   0.00015  -0.00010   0.00238   0.00229   1.89746
   A26        1.81291  -0.00026  -0.00013  -0.00076  -0.00090   1.81201
   A27        1.90220   0.00013   0.00022  -0.00058  -0.00036   1.90184
   A28        1.89889   0.00010   0.00006   0.00021   0.00027   1.89916
   A29        1.89356  -0.00005   0.00008  -0.00021  -0.00012   1.89344
   A30        1.96935  -0.00023  -0.00011  -0.00076  -0.00087   1.96849
   A31        1.97132  -0.00011  -0.00024   0.00017  -0.00006   1.97125
   A32        1.82542   0.00016  -0.00001   0.00123   0.00122   1.82664
   A33        1.86843   0.00023   0.00024   0.00091   0.00114   1.86958
   A34        1.94621  -0.00010  -0.00016   0.00078   0.00063   1.94684
   A35        1.99360  -0.00001  -0.00031   0.00249   0.00218   1.99579
   A36        1.89102   0.00011   0.00012   0.00001   0.00011   1.89114
   A37        1.96644  -0.00019   0.00026  -0.00373  -0.00347   1.96297
   A38        1.79683  -0.00006  -0.00014  -0.00061  -0.00076   1.79607
   A39        1.90337  -0.00015   0.00010  -0.00178  -0.00170   1.90166
   A40        2.11978  -0.00004  -0.00003  -0.00106  -0.00111   2.11867
   A41        2.25918   0.00019  -0.00010   0.00321   0.00312   2.26230
   A42        1.98247  -0.00005  -0.00029   0.00128   0.00100   1.98347
   A43        1.82071  -0.00025   0.00003   0.00001   0.00003   1.82073
   A44        1.89672   0.00052   0.00078   0.00170   0.00247   1.89919
   A45        1.89543  -0.00015  -0.00032  -0.00598  -0.00632   1.88910
   A46        1.95497  -0.00047  -0.00002  -0.00229  -0.00230   1.95267
   A47        1.90790   0.00043  -0.00018   0.00569   0.00550   1.91340
   A48        2.04757   0.00010  -0.00020  -0.00042  -0.00065   2.04692
   A49        2.27145  -0.00025   0.00018  -0.00145  -0.00122   2.27023
   A50        1.96415   0.00015   0.00001   0.00189   0.00188   1.96603
   A51        2.13201  -0.00028   0.00010  -0.00242  -0.00232   2.12969
   A52        1.99532   0.00010  -0.00003   0.00096   0.00091   1.99623
   A53        2.15542   0.00017  -0.00009   0.00163   0.00155   2.15697
   A54        1.98545  -0.00016  -0.00001  -0.00002  -0.00005   1.98541
   A55        2.08557  -0.00006  -0.00001  -0.00036  -0.00038   2.08519
   A56        2.21211   0.00022   0.00002   0.00046   0.00048   2.21259
   A57        1.87925  -0.00046  -0.00034  -0.00103  -0.00137   1.87788
   A58        1.88135  -0.00041  -0.00002  -0.00105  -0.00108   1.88028
   A59        2.02281   0.00102  -0.00019   0.00644   0.00625   2.02906
   A60        1.85640   0.00006   0.00031  -0.00460  -0.00429   1.85211
   A61        1.90167  -0.00020  -0.00007  -0.00024  -0.00031   1.90135
   A62        1.91510  -0.00009   0.00034  -0.00048  -0.00014   1.91496
   A63        1.94737   0.00028  -0.00024   0.00346   0.00321   1.95058
   A64        1.91055   0.00007  -0.00014   0.00094   0.00080   1.91135
   A65        1.95114   0.00037  -0.00008   0.00310   0.00302   1.95416
   A66        1.88036  -0.00025   0.00027  -0.00409  -0.00381   1.87654
   A67        1.89453  -0.00027   0.00002  -0.00094  -0.00094   1.89360
   A68        1.87724  -0.00024   0.00019  -0.00298  -0.00278   1.87446
   A69        1.87691  -0.00044  -0.00040   0.00066   0.00025   1.87717
   A70        1.87678  -0.00044  -0.00013   0.00082   0.00069   1.87747
   A71        2.02938   0.00154   0.00049   0.00431   0.00480   2.03418
   A72        1.85848   0.00006   0.00025  -0.00601  -0.00576   1.85272
   A73        1.90081  -0.00049  -0.00040   0.00004  -0.00036   1.90045
   A74        1.91393  -0.00034   0.00017  -0.00075  -0.00059   1.91334
   A75        1.95056   0.00013  -0.00014   0.00178   0.00164   1.95220
   A76        1.90613   0.00038  -0.00023   0.00360   0.00337   1.90950
   A77        1.95411   0.00036   0.00003   0.00220   0.00222   1.95633
   A78        1.87945  -0.00032   0.00016  -0.00355  -0.00338   1.87607
   A79        1.89276  -0.00021   0.00005  -0.00111  -0.00106   1.89169
   A80        1.87797  -0.00039   0.00014  -0.00336  -0.00323   1.87474
   A81        2.10595  -0.00004   0.00008  -0.00080  -0.00072   2.10524
   A82        2.11058   0.00012  -0.00009   0.00108   0.00099   2.11156
   A83        2.06665  -0.00007   0.00001  -0.00027  -0.00027   2.06638
   A84        2.09186  -0.00005   0.00004  -0.00054  -0.00050   2.09136
   A85        2.10694   0.00002   0.00000   0.00010   0.00010   2.10705
   A86        2.08426   0.00003  -0.00004   0.00044   0.00041   2.08466
   A87        2.08774   0.00001   0.00003  -0.00011  -0.00009   2.08765
   A88        2.09913  -0.00001  -0.00001   0.00001   0.00001   2.09914
   A89        2.09629  -0.00001  -0.00002   0.00010   0.00008   2.09637
   A90        2.09761  -0.00003   0.00001  -0.00026  -0.00025   2.09736
   A91        2.08769   0.00000   0.00000  -0.00004  -0.00004   2.08765
   A92        2.09789   0.00003  -0.00002   0.00030   0.00028   2.09817
   A93        2.09700   0.00003  -0.00006   0.00066   0.00060   2.09760
   A94        2.09754   0.00001   0.00002  -0.00014  -0.00012   2.09742
   A95        2.08864  -0.00004   0.00004  -0.00052  -0.00048   2.08816
   A96        2.10838   0.00004  -0.00003   0.00037   0.00034   2.10872
   A97        2.09011  -0.00001  -0.00002   0.00017   0.00015   2.09026
   A98        2.08464  -0.00004   0.00005  -0.00056  -0.00050   2.08414
   A99        2.10262   0.00018   0.00001   0.00057   0.00059   2.10321
   A100       2.11281  -0.00004  -0.00008   0.00041   0.00033   2.11315
   A101       2.06775  -0.00014   0.00007  -0.00099  -0.00092   2.06682
   A102       2.09008   0.00002   0.00003  -0.00001   0.00002   2.09010
   A103       2.10653   0.00006  -0.00002   0.00044   0.00042   2.10694
   A104       2.08643  -0.00009  -0.00001  -0.00042  -0.00043   2.08600
   A105       2.08817  -0.00003   0.00003  -0.00039  -0.00035   2.08781
   A106       2.09905   0.00001  -0.00002   0.00018   0.00016   2.09921
   A107       2.09594   0.00002  -0.00001   0.00021   0.00019   2.09614
   A108       2.09733   0.00000  -0.00001   0.00010   0.00008   2.09742
   A109       2.08772  -0.00003   0.00003  -0.00033  -0.00031   2.08742
   A110       2.09812   0.00003  -0.00001   0.00024   0.00023   2.09835
   A111       2.09686   0.00002  -0.00003   0.00035   0.00032   2.09717
   A112       2.09815   0.00002   0.00001  -0.00003  -0.00002   2.09813
   A113       2.08817  -0.00004   0.00001  -0.00031  -0.00030   2.08787
   A114       2.10713   0.00008  -0.00006   0.00074   0.00067   2.10780
   A115       2.08745  -0.00003   0.00002  -0.00023  -0.00021   2.08724
   A116       2.08849  -0.00005   0.00004  -0.00052  -0.00047   2.08802
    D1        0.20409  -0.00009  -0.00107  -0.00425  -0.00532   0.19877
    D2        2.25719   0.00009  -0.00128  -0.00439  -0.00568   2.25151
    D3       -1.83411  -0.00026  -0.00132  -0.00444  -0.00576  -1.83986
    D4       -0.11807   0.00008   0.00079   0.00380   0.00459  -0.11349
    D5        3.03319  -0.00003   0.00141  -0.00836  -0.00694   3.02625
    D6        2.31075  -0.00022  -0.00082  -0.01741  -0.01825   2.29250
    D7        0.24994   0.00014  -0.00029  -0.01086  -0.01115   0.23879
    D8       -1.78381  -0.00047  -0.00046  -0.01817  -0.01863  -1.80244
    D9       -0.14912  -0.00004   0.00051   0.00897   0.00948  -0.13964
   D10        3.00266  -0.00011   0.00030   0.00037   0.00067   3.00333
   D11       -0.25734   0.00013   0.00119   0.00420   0.00539  -0.25194
   D12        2.86256   0.00024   0.00032   0.01308   0.01340   2.87596
   D13       -2.37502  -0.00009   0.00136  -0.00090   0.00045  -2.37457
   D14        0.74487   0.00002   0.00049   0.00798   0.00846   0.75333
   D15        1.76729   0.00043   0.00187   0.00409   0.00596   1.77325
   D16       -1.39600   0.00055   0.00100   0.01297   0.01397  -1.38204
   D17        1.25827   0.00017  -0.00055  -0.01268  -0.01322   1.24506
   D18       -3.00776  -0.00026  -0.00089  -0.01578  -0.01667  -3.02443
   D19       -0.89891  -0.00011  -0.00135  -0.01414  -0.01547  -0.91438
   D20       -3.00978   0.00025  -0.00063  -0.01027  -0.01088  -3.02066
   D21       -0.99263  -0.00018  -0.00097  -0.01336  -0.01433  -1.00697
   D22        1.11622  -0.00003  -0.00142  -0.01172  -0.01314   1.10308
   D23       -0.89779   0.00009  -0.00098  -0.01392  -0.01489  -0.91268
   D24        1.11935  -0.00034  -0.00132  -0.01702  -0.01834   1.10101
   D25       -3.05498  -0.00019  -0.00178  -0.01537  -0.01715  -3.07213
   D26       -3.06302   0.00022  -0.00024   0.02743   0.02718  -3.03584
   D27       -1.06669  -0.00014  -0.00006   0.02106   0.02100  -1.04569
   D28        1.08637   0.00013   0.00023   0.02414   0.02437   1.11074
   D29        1.24051   0.00013  -0.00061   0.02648   0.02586   1.26636
   D30       -3.04635  -0.00023  -0.00043   0.02011   0.01968  -3.02667
   D31       -0.89330   0.00005  -0.00013   0.02319   0.02305  -0.87024
   D32       -0.85718   0.00027  -0.00017   0.03182   0.03166  -0.82552
   D33        1.13915  -0.00008   0.00001   0.02546   0.02548   1.16463
   D34       -2.99098   0.00019   0.00030   0.02853   0.02885  -2.96213
   D35       -3.02835  -0.00012   0.00079  -0.01551  -0.01472  -3.04306
   D36        0.19357  -0.00005  -0.00072  -0.00182  -0.00254   0.19103
   D37        0.13833  -0.00026   0.00180  -0.02576  -0.02396   0.11437
   D38       -2.92293  -0.00019   0.00029  -0.01207  -0.01178  -2.93471
   D39        2.96434   0.00005  -0.00005  -0.00144  -0.00148   2.96286
   D40       -0.14633   0.00021   0.00002   0.00405   0.00407  -0.14226
   D41       -0.20323   0.00019  -0.00109   0.00918   0.00810  -0.19513
   D42        2.96928   0.00035  -0.00102   0.01467   0.01365   2.98293
   D43       -0.02207   0.00000  -0.00018  -0.00169  -0.00187  -0.02394
   D44        3.10902   0.00012  -0.00085   0.01150   0.01065   3.11967
   D45       -3.08196   0.00009  -0.00172   0.01238   0.01067  -3.07129
   D46        0.04913   0.00021  -0.00239   0.02558   0.02319   0.07232
   D47       -2.85631   0.00010  -0.00059   0.01114   0.01055  -2.84576
   D48        0.28813   0.00006  -0.00023   0.00648   0.00624   0.29437
   D49        0.29632  -0.00002   0.00012  -0.00274  -0.00261   0.29371
   D50       -2.84242  -0.00006   0.00047  -0.00740  -0.00692  -2.84934
   D51        0.83504   0.00038  -0.00068   0.02065   0.01997   0.85501
   D52       -1.28464   0.00019  -0.00095   0.02036   0.01941  -1.26523
   D53        2.95761   0.00016  -0.00067   0.01705   0.01638   2.97399
   D54       -2.33458   0.00022  -0.00074   0.01561   0.01487  -2.31971
   D55        1.82892   0.00004  -0.00101   0.01532   0.01430   1.84323
   D56       -0.21201   0.00000  -0.00073   0.01201   0.01128  -0.20073
   D57        2.97674  -0.00018   0.00053  -0.01782  -0.01728   2.95946
   D58       -0.20519  -0.00013   0.00003  -0.00917  -0.00915  -0.21434
   D59       -0.13924  -0.00004   0.00058  -0.01329  -0.01270  -0.15195
   D60        2.96201   0.00001   0.00008  -0.00463  -0.00457   2.95745
   D61        0.60305  -0.00019   0.00040  -0.00961  -0.00921   0.59383
   D62       -1.51024  -0.00028   0.00015  -0.00853  -0.00838  -1.51862
   D63        2.62368  -0.00012   0.00051  -0.00913  -0.00861   2.61506
   D64        2.64853   0.00009   0.00084  -0.00954  -0.00870   2.63983
   D65        0.53525   0.00000   0.00059  -0.00846  -0.00787   0.52737
   D66       -1.61403   0.00016   0.00095  -0.00906  -0.00811  -1.62213
   D67       -1.55387   0.00003   0.00049  -0.00658  -0.00608  -1.55995
   D68        2.61603  -0.00006   0.00024  -0.00550  -0.00525   2.61078
   D69        0.46676   0.00010   0.00061  -0.00610  -0.00548   0.46127
   D70       -0.66611   0.00010   0.00039  -0.00407  -0.00368  -0.66980
   D71       -2.71806  -0.00019   0.00012  -0.00564  -0.00552  -2.72358
   D72        1.47890   0.00000  -0.00015  -0.00106  -0.00121   1.47770
   D73        1.44473   0.00016   0.00058  -0.00484  -0.00426   1.44047
   D74       -0.60722  -0.00013   0.00031  -0.00640  -0.00610  -0.61331
   D75       -2.69344   0.00007   0.00003  -0.00182  -0.00179  -2.69522
   D76       -2.69045  -0.00008   0.00029  -0.00484  -0.00455  -2.69500
   D77        1.54079  -0.00037   0.00003  -0.00640  -0.00638   1.53440
   D78       -0.54543  -0.00017  -0.00025  -0.00182  -0.00207  -0.54751
   D79        2.54065  -0.00007  -0.00066   0.01070   0.01004   2.55069
   D80       -0.55639  -0.00012  -0.00011   0.00129   0.00117  -0.55522
   D81       -1.60554   0.00008  -0.00037   0.01089   0.01051  -1.59503
   D82        1.58061   0.00004   0.00017   0.00148   0.00164   1.58225
   D83        0.42764   0.00009  -0.00020   0.00881   0.00860   0.43624
   D84       -2.66940   0.00005   0.00035  -0.00060  -0.00027  -2.66967
   D85       -0.11522  -0.00008  -0.00054   0.00119   0.00065  -0.11457
   D86        3.03374   0.00004  -0.00002  -0.00287  -0.00288   3.03086
   D87        2.97699  -0.00003  -0.00115   0.01162   0.01049   2.98748
   D88       -0.15723   0.00009  -0.00062   0.00757   0.00696  -0.15027
   D89        2.83750  -0.00007   0.00048   0.00785   0.00832   2.84582
   D90       -0.31019  -0.00017   0.00004   0.01119   0.01123  -0.29896
   D91        0.71794   0.00020   0.00097   0.00936   0.01031   0.72825
   D92       -2.42975   0.00010   0.00053   0.01270   0.01322  -2.41653
   D93       -1.41972   0.00060   0.00131   0.01240   0.01371  -1.40600
   D94        1.71578   0.00050   0.00087   0.01575   0.01663   1.73241
   D95       -3.08197   0.00031  -0.00057   0.04562   0.04505  -3.03692
   D96       -1.08664  -0.00005  -0.00054   0.03939   0.03885  -1.04779
   D97        1.06585   0.00024  -0.00007   0.04209   0.04202   1.10787
   D98       -0.87736   0.00030  -0.00038   0.04691   0.04655  -0.83081
   D99        1.11798  -0.00006  -0.00035   0.04068   0.04034   1.15832
   D100      -3.01272   0.00023   0.00012   0.04338   0.04351  -2.96920
   D101       1.22426   0.00010  -0.00092   0.04176   0.04083   1.26509
   D102      -3.06359  -0.00026  -0.00089   0.03553   0.03462  -3.02897
   D103      -0.91110   0.00003  -0.00042   0.03823   0.03779  -0.87331
   D104       0.19030   0.00008  -0.00074   0.00473   0.00398   0.19429
   D105      -2.92074   0.00011  -0.00019  -0.00135  -0.00154  -2.92227
   D106      -2.94421   0.00020  -0.00023   0.00083   0.00059  -2.94361
   D107       0.22794   0.00022   0.00032  -0.00524  -0.00492   0.22301
   D108      -0.01883  -0.00004  -0.00057  -0.00347  -0.00405  -0.02287
   D109       3.11170   0.00003  -0.00035   0.00587   0.00552   3.11722
   D110      -3.12940  -0.00001  -0.00002  -0.00956  -0.00959  -3.13899
   D111       0.00112   0.00006   0.00020  -0.00022  -0.00002   0.00110
   D112       2.77606   0.00014  -0.00054   0.01775   0.01722   2.79327
   D113      -0.36850   0.00013  -0.00037   0.01613   0.01577  -0.35273
   D114      -0.35390   0.00007  -0.00077   0.00793   0.00716  -0.34674
   D115       2.78473   0.00006  -0.00060   0.00631   0.00571   2.79044
   D116      -1.02594  -0.00013  -0.00036  -0.00080  -0.00116  -1.02710
   D117      -3.10565  -0.00003  -0.00046   0.00152   0.00106  -3.10459
   D118       1.09935  -0.00001  -0.00057   0.00267   0.00211   1.10146
   D119       3.13536  -0.00009   0.00027  -0.00378  -0.00351   3.13185
   D120       1.05565   0.00001   0.00017  -0.00146  -0.00130   1.05435
   D121      -1.02254   0.00003   0.00006  -0.00031  -0.00025  -1.02278
   D122       1.10937   0.00000  -0.00026   0.00214   0.00188   1.11125
   D123      -0.97034   0.00009  -0.00036   0.00446   0.00410  -0.96625
   D124      -3.04853   0.00011  -0.00046   0.00561   0.00515  -3.04338
   D125      -1.02735  -0.00012  -0.00016  -0.00460  -0.00476  -1.03211
   D126      -3.10505  -0.00005  -0.00013  -0.00364  -0.00377  -3.10882
   D127       1.10007  -0.00004  -0.00017  -0.00318  -0.00335   1.09672
   D128       3.13308  -0.00023   0.00034  -0.00856  -0.00822   3.12486
   D129       1.05537  -0.00016   0.00037  -0.00759  -0.00722   1.04815
   D130      -1.02269  -0.00016   0.00033  -0.00713  -0.00680  -1.02949
   D131       1.10573   0.00016   0.00017  -0.00095  -0.00079   1.10494
   D132      -0.97198   0.00023   0.00020   0.00001   0.00021  -0.97177
   D133      -3.05005   0.00023   0.00016   0.00047   0.00063  -3.04942
   D134       0.02847  -0.00006   0.00073  -0.00792  -0.00720   0.02127
   D135      -3.13017  -0.00006   0.00067  -0.00751  -0.00684  -3.13702
   D136      -3.11591  -0.00002   0.00038  -0.00338  -0.00300  -3.11891
   D137       0.00864  -0.00002   0.00032  -0.00296  -0.00264   0.00599
   D138       3.13045   0.00006  -0.00083   0.00866   0.00783   3.13828
   D139      -0.00027   0.00008  -0.00089   0.01009   0.00920   0.00894
   D140      -0.00835   0.00002  -0.00049   0.00410   0.00362  -0.00474
   D141      -3.13907   0.00004  -0.00055   0.00554   0.00499  -3.13408
   D142      -3.13695  -0.00001   0.00003  -0.00059  -0.00056  -3.13751
   D143      -0.00343   0.00000   0.00009  -0.00065  -0.00056  -0.00399
   D144      -0.01233  -0.00001  -0.00003  -0.00019  -0.00021  -0.01255
   D145       3.12119   0.00000   0.00003  -0.00025  -0.00022   3.12097
   D146      -3.14117   0.00005  -0.00034   0.00434   0.00400  -3.13717
   D147      -0.00226   0.00002  -0.00034   0.00319   0.00285   0.00059
   D148      -0.00768   0.00006  -0.00028   0.00427   0.00399  -0.00369
   D149       3.13122   0.00003  -0.00028   0.00313   0.00284   3.13407
   D150      -3.14067   0.00000   0.00024  -0.00193  -0.00169   3.14082
   D151       0.00255  -0.00002   0.00018  -0.00206  -0.00188   0.00067
   D152      -0.00177  -0.00003   0.00024  -0.00308  -0.00284  -0.00461
   D153       3.14145  -0.00005   0.00018  -0.00321  -0.00303   3.13842
   D154       0.00285   0.00000   0.00024  -0.00163  -0.00139   0.00147
   D155       3.13360  -0.00002   0.00030  -0.00305  -0.00275   3.13085
   D156      -3.13712  -0.00001   0.00018  -0.00176  -0.00157  -3.13869
   D157      -0.00637  -0.00004   0.00024  -0.00318  -0.00294  -0.00931
   D158      -0.03108  -0.00001   0.00013  -0.00159  -0.00146  -0.03254
   D159       3.12904  -0.00002   0.00017  -0.00200  -0.00183   3.12720
   D160       3.11341  -0.00001  -0.00004  -0.00001  -0.00005   3.11336
   D161      -0.00967  -0.00001   0.00000  -0.00043  -0.00042  -0.01009
   D162      -3.12860   0.00002   0.00001   0.00102   0.00104  -3.12757
   D163      -0.00327   0.00001   0.00000   0.00053   0.00053  -0.00274
   D164       0.01009   0.00002   0.00018  -0.00056  -0.00038   0.00970
   D165       3.13542   0.00000   0.00016  -0.00105  -0.00089   3.13453
   D166       3.13701   0.00001  -0.00005   0.00087   0.00083   3.13783
   D167       0.00374  -0.00001  -0.00017   0.00095   0.00078   0.00452
   D168       0.01390   0.00001  -0.00001   0.00046   0.00045   0.01434
   D169      -3.11937  -0.00001  -0.00014   0.00054   0.00040  -3.11897
   D170       3.13873   0.00001  -0.00008   0.00118   0.00110   3.13982
   D171       0.00198   0.00002   0.00016  -0.00048  -0.00031   0.00167
   D172       0.00549  -0.00001  -0.00021   0.00126   0.00105   0.00655
   D173      -3.13125   0.00000   0.00004  -0.00039  -0.00036  -3.13160
   D174      -3.14075  -0.00003   0.00002  -0.00126  -0.00123   3.14121
   D175      -0.00157  -0.00001   0.00002  -0.00051  -0.00049  -0.00206
   D176       0.00570  -0.00002   0.00027  -0.00291  -0.00264   0.00306
   D177      -3.13831  -0.00001   0.00026  -0.00217  -0.00190  -3.14021
   D178      -0.00458  -0.00001  -0.00019   0.00103   0.00084  -0.00373
   D179      -3.12990   0.00001  -0.00017   0.00152   0.00135  -3.12855
   D180       3.13461   0.00001  -0.00020   0.00177   0.00158   3.13619
   D181       0.00929   0.00002  -0.00018   0.00226   0.00208   0.01137
         Item               Value     Threshold  Converged?
 Maximum Force            0.001544     0.000450     NO 
 RMS     Force            0.000235     0.000300     YES
 Maximum Displacement     0.189781     0.001800     NO 
 RMS     Displacement     0.031546     0.001200     NO 
 Predicted change in Energy=-1.210826D-04
 Lowest energy point so far.  Saving SCF results.
 GradGradGradGradGradGradGradGradGradGradGradGradGradGradGradGradGradGrad

 Leave Link  103 at Tue Dec 11 18:58:21 2018, MaxMem=   536870912 cpu:         1.5
 (Enter /pbs_home/pkowalski/g09d01/g09/l202.exe)
 Stoichiometry    C29H22F6S2
 Framework group  C1[X(C29H22F6S2)]
 Deg. of freedom   171
 Full point group                 C1      NOp   1
 RotChk:  IX=0 Diff= 2.34D-03
 Largest Abelian subgroup         C1      NOp   1
 Largest concise Abelian subgroup C1      NOp   1
                         Standard orientation:                         
 ---------------------------------------------------------------------
 Center     Atomic      Atomic             Coordinates (Angstroms)
 Number     Number       Type             X           Y           Z
 ---------------------------------------------------------------------
      1         16           0        1.808746   -2.173224    0.180998
      2         16           0       -1.813351   -2.163760   -0.022947
      3          9           0        2.245692    3.207548   -0.879814
      4          9           0        1.689187    3.482628    1.196937
      5          9           0       -0.085506    3.905982   -1.743538
      6          9           0        0.020272    5.106890    0.070600
      7          9           0       -2.332585    3.289553   -0.573600
      8          9           0       -1.452946    3.418125    1.408069
      9          6           0        0.625023   -0.790548    0.521705
     10          6           0        1.424880    0.480855    0.225062
     11          6           0        2.834761    0.244574    0.122511
     12          1           0        3.547008    1.060215    0.004843
     13          6           0        3.181992   -1.066291    0.070676
     14          6           0        0.728025    1.630195    0.083780
     15          6           0        1.239956    3.035088    0.000599
     16          6           0       -0.009694    3.861677   -0.402895
     17          6           0       -1.212465    3.040635    0.130819
     18          6           0       -0.723799    1.630889    0.033947
     19          6           0       -0.624847   -0.793695   -0.393776
     20          6           0       -1.423236    0.485196   -0.119736
     21          6           0       -2.838896    0.253428   -0.072416
     22          1           0       -3.558235    1.071286   -0.068947
     23          6           0       -3.189964   -1.055025   -0.002220
     24          6           0        0.246243   -0.827348    2.028177
     25          1           0       -0.537980   -0.072977    2.192537
     26          1           0       -0.219806   -1.801421    2.232424
     27          6           0        1.379242   -0.584082    3.012862
     28          1           0        2.186895   -1.321095    2.895235
     29          1           0        0.997856   -0.672071    4.040791
     30          1           0        1.807747    0.423006    2.906212
     31          6           0       -0.240762   -0.856947   -1.897589
     32          1           0        0.545096   -0.106331   -2.071307
     33          1           0        0.225240   -1.835325   -2.080108
     34          6           0       -1.365087   -0.632555   -2.896172
     35          1           0       -2.172067   -1.369857   -2.776446
     36          1           0       -0.972022   -0.735665   -3.918411
     37          1           0       -1.799345    0.373821   -2.810576
     38          6           0        4.539792   -1.612814   -0.060713
     39          6           0        5.661256   -0.811326    0.201306
     40          1           0        5.526208    0.221829    0.524850
     41          6           0        6.944978   -1.323823    0.072633
     42          1           0        7.804953   -0.684906    0.284895
     43          6           0        7.136988   -2.648664   -0.315721
     44          1           0        8.147649   -3.051357   -0.412437
     45          6           0        6.033632   -3.456074   -0.574894
     46          1           0        6.173317   -4.495242   -0.880471
     47          6           0        4.747515   -2.943650   -0.447858
     48          1           0        3.890673   -3.585419   -0.664137
     49          6           0       -4.554174   -1.596919    0.087020
     50          6           0       -5.615561   -0.786814    0.518362
     51          1           0       -5.422426    0.244212    0.818733
     52          6           0       -6.908058   -1.288932    0.588055
     53          1           0       -7.720258   -0.643552    0.929704
     54          6           0       -7.168107   -2.611734    0.233936
     55          1           0       -8.185297   -3.005496    0.290976
     56          6           0       -6.123593   -3.428185   -0.188522
     57          1           0       -6.316960   -4.466191   -0.467825
     58          6           0       -4.828343   -2.927055   -0.259483
     59          1           0       -4.017770   -3.572565   -0.603982
 ---------------------------------------------------------------------
 Rotational constants (GHZ):      0.1292793      0.0701943      0.0505935
 Leave Link  202 at Tue Dec 11 18:58:21 2018, MaxMem=   536870912 cpu:         0.1
 (Enter /pbs_home/pkowalski/g09d01/g09/l301.exe)
 Basis read from rwf:  (5D, 7F)
 No pseudopotential information found on rwf file.
 There are   673 symmetry adapted cartesian basis functions of A   symmetry.
 There are   636 symmetry adapted basis functions of A   symmetry.
   636 basis functions,  1103 primitive gaussians,   673 cartesian basis functions
   141 alpha electrons      141 beta electrons
       nuclear repulsion energy      4699.8205243779 Hartrees.
 IExCor=20419 DFT=T Ex+Corr=CAM-B3LYP ExCW=0 ScaHFX=  1.000000
 ScaDFX=  1.000000  1.000000  1.000000  0.810000 ScalE2=  1.000000  1.000000
 IRadAn=      0 IRanWt=     -1 IRanGd=            0 ICorTp=0 IEmpDi=  4
  HFx wShort=  0.000000 wLong=  0.330000 cFull=  0.190000 cShort=  0.000000 cLong=  0.460000
  DFx wShort=  0.000000 wLong=  0.330000 cFull=  0.190000 cShort=  0.000000 cLong=  0.460000
 NAtoms=   59 NActive=   59 NUniq=   59 SFac= 1.00D+00 NAtFMM=   60 NAOKFM=F Big=F
 Integral buffers will be    131072 words long.
 Raffenetti 2 integral format.
 Two-electron integral symmetry is turned on.
 No density basis found on file   724.
 Leave Link  301 at Tue Dec 11 18:58:22 2018, MaxMem=   536870912 cpu:         0.6
 (Enter /pbs_home/pkowalski/g09d01/g09/l302.exe)
 NPDir=0 NMtPBC=     1 NCelOv=     1 NCel=       1 NClECP=     1 NCelD=      1
         NCelK=      1 NCelE2=     1 NClLst=     1 CellRange=     0.0.
 One-electron integrals computed using PRISM.
 NBasis=   636 RedAO= T EigKep=  2.86D-04  NBF=   636
 NBsUse=   636 1.00D-06 EigRej= -1.00D+00 NBFU=   636
 Precomputing XC quadrature grid using
 IXCGrd= 4 IRadAn=           0 IRanWt=          -1 IRanGd=           0 AccXCQ= 0.00D+00.
 Generated NRdTot=       0 NPtTot=           0 NUsed=           0 NTot=          32
 NSgBfM=   599   600   604   610   611 MxSgAt=    59 MxSgA2=    59.
 Leave Link  302 at Tue Dec 11 18:58:24 2018, MaxMem=   536870912 cpu:        16.3
 (Enter /pbs_home/pkowalski/g09d01/g09/l303.exe)
 DipDrv:  MaxL=1.
 Leave Link  303 at Tue Dec 11 18:58:24 2018, MaxMem=   536870912 cpu:         1.5
 (Enter /pbs_home/pkowalski/g09d01/g09/l401.exe)
 Initial guess from the checkpoint file:  "dae0068freq_closed_cam-b3lyp.chk"
 B after Tr=     0.000000    0.000000    0.000000
         Rot=    1.000000   -0.000878    0.000135   -0.000451 Ang=  -0.11 deg.
 Guess basis will be translated and rotated to current coordinates.
 JPrj=2 DoOrth=T DoCkMO=T.
 Generating alternative initial guess.
 ExpMin= 1.22D-01 ExpMax= 9.18D+03 ExpMxC= 1.38D+03 IAcc=1 IRadAn=         1 AccDes= 0.00D+00
 Harris functional with IExCor=20419 and IRadAn=       1 diagonalized for initial guess.
 HarFok:  IExCor=20419 AccDes= 0.00D+00 IRadAn=         1 IDoV= 1 UseB2=F ITyADJ=14
 ICtDFT=  3500011 ScaDFX=  1.000000  1.000000  1.000000  1.000000
 FoFCou: FMM=F IPFlag=           0 FMFlag=      100000 FMFlg1=           0
         NFxFlg=           0 DoJE=T BraDBF=F KetDBF=T FulRan=T
         wScrn=  0.000000 ICntrl=     500 IOpCl=  0 I1Cent=   200000004 NGrid=           0
         NMat0=    1 NMatS0=      1 NMatT0=    0 NMatD0=    1 NMtDS0=    0 NMtDT0=    0
 Petite list used in FoFCou.
 Harris En= -2437.24925209581    
 Leave Link  401 at Tue Dec 11 18:58:29 2018, MaxMem=   536870912 cpu:        41.9
 (Enter /pbs_home/pkowalski/g09d01/g09/l502.exe)
 Closed shell SCF:
 Using DIIS extrapolation, IDIIS=  1040.
 Integral symmetry usage will be decided dynamically.
 IVT=     1387805 IEndB=     1387805 NGot=   536870912 MDV=   535953350
 LenX=   535953350 LenY=   535499748
 Requested convergence on RMS density matrix=1.00D-08 within 128 cycles.
 Requested convergence on MAX density matrix=1.00D-06.
 Requested convergence on             energy=1.00D-06.
 No special actions if energy rises.
 Fock matrices will be formed incrementally for  20 cycles.
 Integral accuracy reduced to 1.0D-05 until final iterations.

 Cycle   1  Pass 0  IDiag  1:
 FoFJK:  IHMeth= 1 ICntrl=       0 DoSepK=T KAlg= 0 I1Cent=   0 FoldK=F
 IRaf=         1 NMat=   1 IRICut=       1 DoRegI=T DoRafI=F ISym2E= 0.
 FoFCou: FMM=F IPFlag=           0 FMFlag=      100000 FMFlg1=           0
         NFxFlg=           0 DoJE=T BraDBF=F KetDBF=F FulRan=T
         wScrn=  0.000000 ICntrl=     500 IOpCl=  0 I1Cent=           0 NGrid=           0
         NMat0=    1 NMatS0=      1 NMatT0=    0 NMatD0=    1 NMtDS0=    0 NMtDT0=    0
 Symmetry not used in FoFCou.
 E= -2511.48397193536    
 DIIS: error= 1.59D-03 at cycle   1 NSaved=   1.
 NSaved= 1 IEnMin= 1 EnMin= -2511.48397193536     IErMin= 1 ErrMin= 1.59D-03
 ErrMax= 1.59D-03  0.00D+00 EMaxC= 1.00D-01 BMatC= 2.63D-03 BMatP= 2.63D-03
 IDIUse=3 WtCom= 9.84D-01 WtEn= 1.59D-02
 Coeff-Com:  0.100D+01
 Coeff-En:   0.100D+01
 Coeff:      0.100D+01
 Gap=     0.662 Goal=   None    Shift=    0.000
 GapD=    0.662 DampG=2.000 DampE=1.000 DampFc=2.0000 IDamp=-1.
 RMSDP=2.20D-04 MaxDP=8.24D-03              OVMax= 6.77D-03

 Cycle   2  Pass 0  IDiag  1:
 RMSU=  2.20D-04    CP:  1.00D+00
 E= -2511.48758403623     Delta-E=       -0.003612100864 Rises=F Damp=F
 DIIS: error= 2.74D-04 at cycle   2 NSaved=   2.
 NSaved= 2 IEnMin= 2 EnMin= -2511.48758403623     IErMin= 2 ErrMin= 2.74D-04
 ErrMax= 2.74D-04  0.00D+00 EMaxC= 1.00D-01 BMatC= 6.93D-05 BMatP= 2.63D-03
 IDIUse=3 WtCom= 9.97D-01 WtEn= 2.74D-03
 Coeff-Com: -0.133D+00 0.113D+01
 Coeff-En:   0.000D+00 0.100D+01
 Coeff:     -0.132D+00 0.113D+01
 Gap=     0.171 Goal=   None    Shift=    0.000
 RMSDP=3.37D-05 MaxDP=1.04D-03 DE=-3.61D-03 OVMax= 1.79D-03

 Cycle   3  Pass 0  IDiag  1:
 RMSU=  2.74D-05    CP:  1.00D+00  1.09D+00
 E= -2511.48776082907     Delta-E=       -0.000176792846 Rises=F Damp=F
 DIIS: error= 5.43D-05 at cycle   3 NSaved=   3.
 NSaved= 3 IEnMin= 3 EnMin= -2511.48776082907     IErMin= 3 ErrMin= 5.43D-05
 ErrMax= 5.43D-05  0.00D+00 EMaxC= 1.00D-01 BMatC= 5.83D-06 BMatP= 6.93D-05
 IDIUse=1 WtCom= 1.00D+00 WtEn= 0.00D+00
 Coeff-Com: -0.293D-01 0.156D+00 0.873D+00
 Coeff:     -0.293D-01 0.156D+00 0.873D+00
 Gap=     0.171 Goal=   None    Shift=    0.000
 RMSDP=1.08D-05 MaxDP=3.85D-04 DE=-1.77D-04 OVMax= 8.55D-04

 Cycle   4  Pass 0  IDiag  1:
 RMSU=  1.05D-05    CP:  1.00D+00  1.10D+00  1.06D+00
 E= -2511.48776459735     Delta-E=       -0.000003768278 Rises=F Damp=F
 DIIS: error= 4.48D-05 at cycle   4 NSaved=   4.
 NSaved= 4 IEnMin= 4 EnMin= -2511.48776459735     IErMin= 4 ErrMin= 4.48D-05
 ErrMax= 4.48D-05  0.00D+00 EMaxC= 1.00D-01 BMatC= 4.14D-06 BMatP= 5.83D-06
 IDIUse=1 WtCom= 1.00D+00 WtEn= 0.00D+00
 Coeff-Com:  0.478D-02-0.947D-01 0.482D+00 0.608D+00
 Coeff:      0.478D-02-0.947D-01 0.482D+00 0.608D+00
 Gap=     0.171 Goal=   None    Shift=    0.000
 RMSDP=5.07D-06 MaxDP=2.24D-04 DE=-3.77D-06 OVMax= 4.09D-04

 Initial convergence to 1.0D-05 achieved.  Increase integral accuracy.
 Cycle   5  Pass 1  IDiag  1:
 E= -2511.48765941364     Delta-E=        0.000105183714 Rises=F Damp=F
 DIIS: error= 1.82D-04 at cycle   1 NSaved=   1.
 NSaved= 1 IEnMin= 1 EnMin= -2511.48765941364     IErMin= 1 ErrMin= 1.82D-04
 ErrMax= 1.82D-04  0.00D+00 EMaxC= 1.00D-01 BMatC= 1.51D-05 BMatP= 1.51D-05
 IDIUse=3 WtCom= 9.98D-01 WtEn= 1.82D-03
 Coeff-Com:  0.100D+01
 Coeff-En:   0.100D+01
 Coeff:      0.100D+01
 Gap=     0.171 Goal=   None    Shift=    0.000
 RMSDP=5.07D-06 MaxDP=2.24D-04 DE= 1.05D-04 OVMax= 3.96D-04

 Cycle   6  Pass 1  IDiag  1:
 RMSU=  1.67D-04    CP:  1.00D+00
 E= -2511.48767486000     Delta-E=       -0.000015446357 Rises=F Damp=F
 DIIS: error= 1.09D-05 at cycle   2 NSaved=   2.
 NSaved= 2 IEnMin= 2 EnMin= -2511.48767486000     IErMin= 2 ErrMin= 1.09D-05
 ErrMax= 1.09D-05  0.00D+00 EMaxC= 1.00D-01 BMatC= 2.10D-07 BMatP= 1.51D-05
 IDIUse=1 WtCom= 1.00D+00 WtEn= 0.00D+00
 Coeff-Com: -0.729D-02 0.101D+01
 Coeff:     -0.729D-02 0.101D+01
 Gap=     0.171 Goal=   None    Shift=    0.000
 RMSDP=6.58D-06 MaxDP=2.18D-04 DE=-1.54D-05 OVMax= 3.49D-04

 Cycle   7  Pass 1  IDiag  1:
 RMSU=  3.30D-06    CP:  1.00D+00  1.03D+00
 E= -2511.48767460186     Delta-E=        0.000000258139 Rises=F Damp=F
 DIIS: error= 1.77D-05 at cycle   3 NSaved=   3.
 NSaved= 3 IEnMin= 2 EnMin= -2511.48767486000     IErMin= 2 ErrMin= 1.09D-05
 ErrMax= 1.77D-05  0.00D+00 EMaxC= 1.00D-01 BMatC= 4.68D-07 BMatP= 2.10D-07
 IDIUse=1 WtCom= 1.00D+00 WtEn= 0.00D+00
 Coeff-Com: -0.181D-01 0.614D+00 0.404D+00
 Coeff:     -0.181D-01 0.614D+00 0.404D+00
 Gap=     0.171 Goal=   None    Shift=    0.000
 RMSDP=1.78D-06 MaxDP=1.07D-04 DE= 2.58D-07 OVMax= 2.49D-04

 Cycle   8  Pass 1  IDiag  1:
 RMSU=  1.06D-06    CP:  1.00D+00  1.04D+00  5.71D-01
 E= -2511.48767509799     Delta-E=       -0.000000496129 Rises=F Damp=F
 DIIS: error= 2.08D-06 at cycle   4 NSaved=   4.
 NSaved= 4 IEnMin= 4 EnMin= -2511.48767509799     IErMin= 4 ErrMin= 2.08D-06
 ErrMax= 2.08D-06  0.00D+00 EMaxC= 1.00D-01 BMatC= 2.65D-09 BMatP= 2.10D-07
 IDIUse=1 WtCom= 1.00D+00 WtEn= 0.00D+00
 Coeff-Com: -0.631D-02 0.196D+00 0.147D+00 0.663D+00
 Coeff:     -0.631D-02 0.196D+00 0.147D+00 0.663D+00
 Gap=     0.171 Goal=   None    Shift=    0.000
 RMSDP=2.00D-07 MaxDP=9.38D-06 DE=-4.96D-07 OVMax= 1.60D-05

 Cycle   9  Pass 1  IDiag  1:
 RMSU=  1.80D-07    CP:  1.00D+00  1.04D+00  5.93D-01  1.01D+00
 E= -2511.48767510077     Delta-E=       -0.000000002788 Rises=F Damp=F
 DIIS: error= 7.69D-07 at cycle   5 NSaved=   5.
 NSaved= 5 IEnMin= 5 EnMin= -2511.48767510077     IErMin= 5 ErrMin= 7.69D-07
 ErrMax= 7.69D-07  0.00D+00 EMaxC= 1.00D-01 BMatC= 5.67D-10 BMatP= 2.65D-09
 IDIUse=1 WtCom= 1.00D+00 WtEn= 0.00D+00
 Coeff-Com:  0.596D-03-0.285D-01-0.776D-02 0.302D+00 0.734D+00
 Coeff:      0.596D-03-0.285D-01-0.776D-02 0.302D+00 0.734D+00
 Gap=     0.171 Goal=   None    Shift=    0.000
 RMSDP=9.59D-08 MaxDP=4.45D-06 DE=-2.79D-09 OVMax= 1.22D-05

 Cycle  10  Pass 1  IDiag  1:
 RMSU=  7.34D-08    CP:  1.00D+00  1.04D+00  5.99D-01  1.06D+00  9.28D-01
 E= -2511.48767510167     Delta-E=       -0.000000000899 Rises=F Damp=F
 DIIS: error= 3.12D-07 at cycle   6 NSaved=   6.
 NSaved= 6 IEnMin= 6 EnMin= -2511.48767510167     IErMin= 6 ErrMin= 3.12D-07
 ErrMax= 3.12D-07  0.00D+00 EMaxC= 1.00D-01 BMatC= 8.45D-11 BMatP= 5.67D-10
 IDIUse=1 WtCom= 1.00D+00 WtEn= 0.00D+00
 Coeff-Com:  0.878D-03-0.321D-01-0.162D-01 0.806D-01 0.353D+00 0.614D+00
 Coeff:      0.878D-03-0.321D-01-0.162D-01 0.806D-01 0.353D+00 0.614D+00
 Gap=     0.171 Goal=   None    Shift=    0.000
 RMSDP=3.61D-08 MaxDP=1.70D-06 DE=-8.99D-10 OVMax= 6.44D-06

 Cycle  11  Pass 1  IDiag  1:
 RMSU=  3.36D-08    CP:  1.00D+00  1.04D+00  6.02D-01  1.07D+00  9.75D-01
                    CP:  9.89D-01
 E= -2511.48767510154     Delta-E=        0.000000000129 Rises=F Damp=F
 DIIS: error= 1.46D-07 at cycle   7 NSaved=   7.
 NSaved= 7 IEnMin= 6 EnMin= -2511.48767510167     IErMin= 7 ErrMin= 1.46D-07
 ErrMax= 1.46D-07  0.00D+00 EMaxC= 1.00D-01 BMatC= 1.37D-11 BMatP= 8.45D-11
 IDIUse=1 WtCom= 1.00D+00 WtEn= 0.00D+00
 Coeff-Com:  0.216D-03-0.668D-02-0.350D-02-0.321D-01-0.150D-01 0.250D+00
 Coeff-Com:  0.807D+00
 Coeff:      0.216D-03-0.668D-02-0.350D-02-0.321D-01-0.150D-01 0.250D+00
 Coeff:      0.807D+00
 Gap=     0.171 Goal=   None    Shift=    0.000
 RMSDP=2.00D-08 MaxDP=1.26D-06 DE= 1.29D-10 OVMax= 3.80D-06

 Cycle  12  Pass 1  IDiag  1:
 RMSU=  1.15D-08    CP:  1.00D+00  1.04D+00  6.02D-01  1.07D+00  1.00D+00
                    CP:  1.19D+00  1.16D+00
 E= -2511.48767510157     Delta-E=       -0.000000000030 Rises=F Damp=F
 DIIS: error= 4.18D-08 at cycle   8 NSaved=   8.
 NSaved= 8 IEnMin= 6 EnMin= -2511.48767510167     IErMin= 8 ErrMin= 4.18D-08
 ErrMax= 4.18D-08  0.00D+00 EMaxC= 1.00D-01 BMatC= 2.91D-12 BMatP= 1.37D-11
 IDIUse=1 WtCom= 1.00D+00 WtEn= 0.00D+00
 Coeff-Com: -0.858D-04 0.376D-02 0.236D-02-0.348D-01-0.850D-01 0.956D-02
 Coeff-Com:  0.386D+00 0.718D+00
 Coeff:     -0.858D-04 0.376D-02 0.236D-02-0.348D-01-0.850D-01 0.956D-02
 Coeff:      0.386D+00 0.718D+00
 Gap=     0.171 Goal=   None    Shift=    0.000
 RMSDP=1.04D-08 MaxDP=5.41D-07 DE=-3.00D-11 OVMax= 2.54D-06

 Cycle  13  Pass 1  IDiag  1:
 RMSU=  6.00D-09    CP:  1.00D+00  1.04D+00  6.02D-01  1.07D+00  1.02D+00
                    CP:  1.26D+00  1.32D+00  1.01D+00
 E= -2511.48767510155     Delta-E=        0.000000000019 Rises=F Damp=F
 DIIS: error= 1.98D-08 at cycle   9 NSaved=   9.
 NSaved= 9 IEnMin= 6 EnMin= -2511.48767510167     IErMin= 9 ErrMin= 1.98D-08
 ErrMax= 1.98D-08  0.00D+00 EMaxC= 1.00D-01 BMatC= 5.61D-13 BMatP= 2.91D-12
 IDIUse=1 WtCom= 1.00D+00 WtEn= 0.00D+00
 Coeff-Com: -0.674D-04 0.252D-02 0.173D-02-0.941D-02-0.323D-01-0.302D-01
 Coeff-Com:  0.577D-02 0.315D+00 0.747D+00
 Coeff:     -0.674D-04 0.252D-02 0.173D-02-0.941D-02-0.323D-01-0.302D-01
 Coeff:      0.577D-02 0.315D+00 0.747D+00
 Gap=     0.171 Goal=   None    Shift=    0.000
 RMSDP=4.32D-09 MaxDP=2.43D-07 DE= 1.91D-11 OVMax= 9.85D-07

 SCF Done:  E(RCAM-B3LYP) =  -2511.48767510     A.U. after   13 cycles
            NFock= 13  Conv=0.43D-08     -V/T= 2.0070
 KE= 2.494097932705D+03 PE=-1.530123924077D+04 EE= 5.595833108584D+03
 Leave Link  502 at Tue Dec 11 19:09:24 2018, MaxMem=   536870912 cpu:      5223.4
 (Enter /pbs_home/pkowalski/g09d01/g09/l701.exe)
 Compute integral first derivatives.
 ... and contract with generalized density number  0.
 Leave Link  701 at Tue Dec 11 19:09:26 2018, MaxMem=   536870912 cpu:         5.9
 (Enter /pbs_home/pkowalski/g09d01/g09/l702.exe)
 L702 exits ... SP integral derivatives will be done elsewhere.
 Leave Link  702 at Tue Dec 11 19:09:26 2018, MaxMem=   536870912 cpu:         0.2
 (Enter /pbs_home/pkowalski/g09d01/g09/l703.exe)
 Compute integral first derivatives, UseDBF=F ICtDFT=           0.
 Integral derivatives from FoFJK, PRISM(SPDF).
 Calling FoFJK, ICntrl=      2127 FMM=F ISym2X=0 I1Cent= 0 IOpClX= 0 NMat=1 NMatS=1 NMatT=0.
 FoFJK:  IHMeth= 1 ICntrl=    2127 DoSepK=T KAlg= 0 I1Cent=   0 FoldK=F
 IRaf=         1 NMat=   1 IRICut=       1 DoRegI=T DoRafI=F ISym2E= 0.
 FoFCou: FMM=F IPFlag=           0 FMFlag=      100000 FMFlg1=         800
         NFxFlg=           0 DoJE=F BraDBF=F KetDBF=F FulRan=T
         wScrn=  0.000000 ICntrl=    2527 IOpCl=  0 I1Cent=           0 NGrid=           0
         NMat0=    1 NMatS0=      1 NMatT0=    0 NMatD0=    1 NMtDS0=    0 NMtDT0=    0
 Symmetry not used in FoFCou.
 Leave Link  703 at Tue Dec 11 19:13:38 2018, MaxMem=   536870912 cpu:      2014.9
 (Enter /pbs_home/pkowalski/g09d01/g09/l716.exe)
 Dipole        = 2.90088971D-02-1.74670740D+00-4.95686579D-02
 ***** Axes restored to original set *****
 -------------------------------------------------------------------
 Center     Atomic                   Forces (Hartrees/Bohr)
 Number     Number              X              Y              Z
 -------------------------------------------------------------------
      1       16           0.000131616   -0.000237413    0.000118948
      2       16           0.000094501    0.000198818    0.000107943
      3        9          -0.000511126    0.000080360    0.000426639
      4        9           0.000135576    0.000066115   -0.000234950
      5        9          -0.000242658   -0.000072933    0.000085285
      6        9           0.000123943    0.000039300   -0.000304442
      7        9          -0.000201127    0.000183728    0.000103299
      8        9           0.000737150    0.000140552   -0.000448019
      9        6           0.000031743   -0.000161019   -0.000187327
     10        6           0.000366515    0.000561540   -0.000361515
     11        6           0.000217882   -0.000590481    0.000901102
     12        1           0.000131012    0.000040795   -0.000197534
     13        6          -0.000110769    0.000227649   -0.000633654
     14        6           0.000572973   -0.000209117    0.000774431
     15        6           0.000404729    0.000059827   -0.000623475
     16        6          -0.000419758   -0.000264619    0.000055520
     17        6          -0.000276501    0.000054603    0.000225225
     18        6          -0.000084933   -0.000431615    0.000542434
     19        6          -0.000026998    0.000178652    0.000095844
     20        6           0.000130258   -0.000132456   -0.000300814
     21        6           0.000283507   -0.000105621    0.000587636
     22        1           0.000015178    0.000201463   -0.000046112
     23        6          -0.000425663   -0.000044414   -0.000020927
     24        6          -0.000286474   -0.001187570   -0.000369264
     25        1          -0.000098022    0.000282284   -0.000019924
     26        1          -0.000263625   -0.000151666    0.000101759
     27        6           0.000439387    0.000967265   -0.000006572
     28        1          -0.000002241   -0.000034238    0.000094155
     29        1          -0.000129673   -0.000029280    0.000099869
     30        1          -0.000138116    0.000080878   -0.000037948
     31        6          -0.000026196    0.001260740   -0.000008714
     32        1          -0.000196532   -0.000211541   -0.000113933
     33        1           0.000135955    0.000217206   -0.000194436
     34        6          -0.000461743   -0.001024297    0.000229028
     35        1           0.000095432    0.000019648   -0.000019632
     36        1           0.000129740   -0.000043143   -0.000132526
     37        1          -0.000055338   -0.000051102   -0.000123293
     38        6          -0.000209087    0.000050710    0.000016366
     39        6           0.000377543   -0.000025094    0.000248606
     40        1          -0.000150010    0.000062268   -0.000130982
     41        6           0.000189274    0.000327797    0.000166017
     42        1          -0.000111477   -0.000111766   -0.000099641
     43        6          -0.000091772    0.000375703    0.000074139
     44        1           0.000059678   -0.000185342    0.000013869
     45        6          -0.000370711    0.000052297   -0.000132004
     46        1           0.000174255   -0.000023638    0.000092599
     47        6          -0.000277876   -0.000297613   -0.000209267
     48        1           0.000149462    0.000113459    0.000029339
     49        6          -0.000078626   -0.000064493   -0.000096461
     50        6           0.000328723   -0.000072728    0.000188956
     51        1          -0.000164606   -0.000068567   -0.000107569
     52        6           0.000347741   -0.000227007   -0.000029398
     53        1          -0.000130038    0.000134546    0.000010496
     54        6          -0.000085691   -0.000399529   -0.000118800
     55        1           0.000068190    0.000180529    0.000063276
     56        6          -0.000348007    0.000016150   -0.000195581
     57        1           0.000150260    0.000006902    0.000120510
     58        6          -0.000160786    0.000432872   -0.000038633
     59        1           0.000113955   -0.000156353   -0.000029943
 -------------------------------------------------------------------
 Cartesian Forces:  Max     0.001260740 RMS     0.000298022
 Leave Link  716 at Tue Dec 11 19:13:38 2018, MaxMem=   536870912 cpu:         0.3
 (Enter /pbs_home/pkowalski/g09d01/g09/l103.exe)

 GradGradGradGradGradGradGradGradGradGradGradGradGradGradGradGradGradGrad
 Berny optimization.
 Using GEDIIS/GDIIS optimizer.
 FormGI is forming the generalized inverse of G from B-inverse, IUseBI=4.
 Internal  Forces:  Max     0.001041702 RMS     0.000178963
 Search for a local minimum.
 Step number   6 out of a maximum of  354
 All quantities printed in internal units (Hartrees-Bohrs-Radians)
 RMS Force = .17896D-03 SwitMx=.10000D-02 MixMth= 2
 Mixed Optimization -- En-DIIS/RFO-DIIS
 Swapping is turned off.
 Update second derivatives using D2CorX and points    4    5    6
 DE= -3.49D-05 DEPred=-1.21D-04 R= 2.88D-01
 Trust test= 2.88D-01 RLast= 1.82D-01 DXMaxT set to 8.49D-01
 ITU=  0  1  1  0  1  0
     Eigenvalues ---    0.00230   0.00295   0.00467   0.00478   0.00542
     Eigenvalues ---    0.00817   0.00944   0.00991   0.01210   0.01250
     Eigenvalues ---    0.01514   0.01558   0.01613   0.01651   0.01739
     Eigenvalues ---    0.01810   0.01864   0.01872   0.01962   0.01987
     Eigenvalues ---    0.02113   0.02171   0.02201   0.02204   0.02220
     Eigenvalues ---    0.02237   0.02253   0.02260   0.02271   0.02279
     Eigenvalues ---    0.02302   0.02308   0.02325   0.02328   0.02333
     Eigenvalues ---    0.02337   0.02347   0.02360   0.03198   0.03287
     Eigenvalues ---    0.04516   0.04689   0.04773   0.04880   0.05099
     Eigenvalues ---    0.05401   0.05459   0.05734   0.05789   0.05919
     Eigenvalues ---    0.06080   0.07315   0.07617   0.07902   0.08666
     Eigenvalues ---    0.08933   0.09009   0.09178   0.09276   0.09922
     Eigenvalues ---    0.10329   0.10658   0.11093   0.12183   0.12403
     Eigenvalues ---    0.12634   0.12713   0.13931   0.14375   0.15343
     Eigenvalues ---    0.15920   0.15996   0.15998   0.15998   0.15999
     Eigenvalues ---    0.15999   0.16000   0.16000   0.16000   0.16000
     Eigenvalues ---    0.16000   0.16000   0.16000   0.16000   0.16001
     Eigenvalues ---    0.16009   0.16061   0.16929   0.17226   0.20718
     Eigenvalues ---    0.21940   0.22000   0.22000   0.22000   0.22005
     Eigenvalues ---    0.22843   0.23032   0.23426   0.23473   0.23755
     Eigenvalues ---    0.23798   0.24159   0.24411   0.24581   0.24881
     Eigenvalues ---    0.24987   0.25000   0.25019   0.25057   0.26517
     Eigenvalues ---    0.26904   0.27442   0.27552   0.27614   0.27633
     Eigenvalues ---    0.28436   0.28986   0.29127   0.30232   0.31660
     Eigenvalues ---    0.32436   0.33744   0.35390   0.36195   0.36713
     Eigenvalues ---    0.39115   0.40823   0.41935   0.42906   0.42984
     Eigenvalues ---    0.43210   0.43486   0.46790   0.46990   0.47595
     Eigenvalues ---    0.47773   0.48015   0.48685   0.49219   0.49399
     Eigenvalues ---    0.49420   0.49578   0.49708   0.50147   0.50305
     Eigenvalues ---    0.50532   0.50980   0.51237   0.51264   0.51319
     Eigenvalues ---    0.51346   0.51433   0.51493   0.51894   0.52242
     Eigenvalues ---    0.53391   0.53926   0.54279   0.56569   0.57206
     Eigenvalues ---    0.57510   0.57632   0.57643   0.57659   0.57693
     Eigenvalues ---    0.57737   0.57767   0.57794   0.57807   0.57823
     Eigenvalues ---    0.57836
 En-DIIS/RFO-DIIS IScMMF=        0 using points:     6    5    4
 RFO step:  Lambda=-2.82110951D-05.
 NNeg= 0 NP= 3 Switch=  2.50D-03 Rises=F DC=  3.11D-04 SmlDif=  1.00D-05
 RMS Error=  0.5847099197D-03 NUsed= 3 EDIIS=F
 DidBck=T Rises=F RFO-DIIS coefs:    0.59133    0.44493   -0.03626
 Iteration  1 RMS(Cart)=  0.01870184 RMS(Int)=  0.00012067
 Iteration  2 RMS(Cart)=  0.00019907 RMS(Int)=  0.00000260
 Iteration  3 RMS(Cart)=  0.00000002 RMS(Int)=  0.00000260
 ITry= 1 IFail=0 DXMaxC= 1.01D-01 DCOld= 1.00D+10 DXMaxT= 8.49D-01 DXLimC= 3.00D+00 Rises=F
 Variable       Old X    -DE/DX   Delta X   Delta X   Delta X     New X
                                 (Linear)    (Quad)   (Total)
    R1        3.49935  -0.00022  -0.00073   0.00056  -0.00017   3.49918
    R2        3.33967   0.00009  -0.00049   0.00064   0.00015   3.33983
    R3        3.49836  -0.00016  -0.00139   0.00160   0.00021   3.49857
    R4        3.34048   0.00019  -0.00039   0.00077   0.00037   3.34086
    R5        2.54684   0.00056   0.00014   0.00049   0.00063   2.54747
    R6        2.55870   0.00021   0.00053  -0.00035   0.00018   2.55887
    R7        2.53888   0.00024   0.00000   0.00031   0.00030   2.53918
    R8        2.51813  -0.00001   0.00000  -0.00003  -0.00004   2.51809
    R9        2.54436  -0.00010   0.00003  -0.00013  -0.00010   2.54426
   R10        2.55756   0.00086   0.00056   0.00037   0.00093   2.55849
   R11        2.89334   0.00033   0.00093  -0.00026   0.00068   2.89402
   R12        2.92773  -0.00017   0.00100  -0.00157  -0.00056   2.92716
   R13        2.93625  -0.00022  -0.00044   0.00008  -0.00036   2.93589
   R14        2.70839  -0.00006  -0.00027   0.00035   0.00008   2.70846
   R15        2.55396   0.00045   0.00056  -0.00034   0.00022   2.55419
   R16        2.05834  -0.00007   0.00037  -0.00071  -0.00034   2.05800
   R17        2.56448   0.00080   0.00052   0.00023   0.00074   2.56522
   R18        2.77704   0.00041   0.00031   0.00032   0.00063   2.77768
   R19        2.83000  -0.00047  -0.00038  -0.00033  -0.00071   2.82929
   R20        2.74517   0.00018  -0.00015   0.00016   0.00001   2.74518
   R21        2.93223   0.00008  -0.00056   0.00090   0.00034   2.93258
   R22        2.93098  -0.00026   0.00010  -0.00082  -0.00072   2.93026
   R23        2.82548  -0.00025  -0.00027  -0.00020  -0.00047   2.82501
   R24        2.55319   0.00026   0.00053  -0.00049   0.00004   2.55323
   R25        2.89572   0.00028   0.00068  -0.00002   0.00066   2.89638
   R26        2.93546   0.00003  -0.00045   0.00116   0.00071   2.93617
   R27        2.71230  -0.00012  -0.00068   0.00073   0.00006   2.71236
   R28        2.05828  -0.00016   0.00052  -0.00099  -0.00048   2.05781
   R29        2.56351   0.00048   0.00060  -0.00028   0.00033   2.56383
   R30        2.77904   0.00029   0.00021   0.00026   0.00047   2.77951
   R31        2.07964  -0.00028  -0.00013  -0.00025  -0.00038   2.07926
   R32        2.07675   0.00008   0.00026  -0.00038  -0.00011   2.07664
   R33        2.87367   0.00088   0.00172  -0.00026   0.00146   2.87513
   R34        2.07812  -0.00004   0.00010  -0.00035  -0.00025   2.07787
   R35        2.07856  -0.00015  -0.00013  -0.00015  -0.00029   2.07827
   R36        2.07803  -0.00009   0.00007  -0.00034  -0.00027   2.07775
   R37        2.07971  -0.00027  -0.00018  -0.00018  -0.00036   2.07934
   R38        2.07672   0.00009   0.00022  -0.00033  -0.00011   2.07660
   R39        2.87315   0.00104   0.00159   0.00027   0.00186   2.87500
   R40        2.07798  -0.00003   0.00007  -0.00033  -0.00026   2.07772
   R41        2.07879  -0.00019  -0.00016  -0.00015  -0.00032   2.07847
   R42        2.07758  -0.00007   0.00008  -0.00035  -0.00027   2.07732
   R43        2.65149   0.00034   0.00000   0.00047   0.00047   2.65196
   R44        2.64842   0.00023   0.00019   0.00008   0.00027   2.64869
   R45        2.06173  -0.00020   0.00032  -0.00079  -0.00046   2.06127
   R46        2.62335   0.00024   0.00012   0.00017   0.00029   2.62364
   R47        2.06389  -0.00019   0.00038  -0.00084  -0.00046   2.06343
   R48        2.63404   0.00015   0.00004   0.00013   0.00017   2.63421
   R49        2.06400  -0.00019   0.00032  -0.00078  -0.00046   2.06354
   R50        2.62969   0.00025   0.00014   0.00014   0.00029   2.62998
   R51        2.06384  -0.00020   0.00038  -0.00086  -0.00048   2.06336
   R52        2.62721   0.00023   0.00006   0.00020   0.00026   2.62747
   R53        2.06389  -0.00017   0.00024  -0.00065  -0.00041   2.06348
   R54        2.65160   0.00031   0.00008   0.00033   0.00041   2.65201
   R55        2.64865   0.00013  -0.00002   0.00021   0.00019   2.64884
   R56        2.06191  -0.00020   0.00032  -0.00079  -0.00046   2.06145
   R57        2.62361   0.00012   0.00002   0.00013   0.00016   2.62377
   R58        2.06397  -0.00019   0.00036  -0.00082  -0.00046   2.06351
   R59        2.63400   0.00018   0.00013   0.00008   0.00020   2.63421
   R60        2.06402  -0.00020   0.00034  -0.00081  -0.00046   2.06356
   R61        2.62942   0.00027   0.00012   0.00018   0.00030   2.62972
   R62        2.06392  -0.00019   0.00038  -0.00085  -0.00047   2.06345
   R63        2.62790   0.00020   0.00014   0.00009   0.00023   2.62813
   R64        2.06352  -0.00019   0.00026  -0.00070  -0.00044   2.06308
    A1        1.61133   0.00014   0.00024  -0.00001   0.00023   1.61156
    A2        1.60893   0.00005  -0.00049   0.00055   0.00007   1.60899
    A3        1.82393   0.00006  -0.00052   0.00015  -0.00038   1.82355
    A4        1.98828  -0.00016  -0.00199   0.00078  -0.00121   1.98707
    A5        1.89287  -0.00017  -0.00035  -0.00141  -0.00176   1.89111
    A6        1.88457   0.00011   0.00136   0.00141   0.00278   1.88735
    A7        1.91226   0.00001   0.00008   0.00115   0.00123   1.91349
    A8        1.95648   0.00015   0.00135  -0.00185  -0.00051   1.95598
    A9        1.97237   0.00004  -0.00015   0.00002  -0.00012   1.97225
   A10        2.04549  -0.00001   0.00050   0.00051   0.00101   2.04651
   A11        2.26522  -0.00003  -0.00039  -0.00054  -0.00094   2.26428
   A12        2.12649   0.00006   0.00078  -0.00090  -0.00012   2.12637
   A13        1.99729  -0.00010  -0.00027   0.00030   0.00003   1.99732
   A14        2.15543   0.00005  -0.00017   0.00024   0.00007   2.15550
   A15        1.98649  -0.00013  -0.00014  -0.00029  -0.00043   1.98606
   A16        2.08357  -0.00005   0.00055  -0.00074  -0.00019   2.08338
   A17        2.21313   0.00018  -0.00042   0.00103   0.00062   2.21374
   A18        2.24893  -0.00003  -0.00051   0.00001  -0.00050   2.24842
   A19        2.11683  -0.00011   0.00112  -0.00113  -0.00001   2.11682
   A20        1.91695   0.00014  -0.00056   0.00111   0.00056   1.91752
   A21        1.86221   0.00016  -0.00027   0.00185   0.00157   1.86378
   A22        1.99481  -0.00004   0.00056  -0.00169  -0.00112   1.99369
   A23        1.94223  -0.00005   0.00068  -0.00155  -0.00086   1.94137
   A24        1.95456  -0.00005  -0.00059   0.00062   0.00003   1.95459
   A25        1.89746   0.00013  -0.00088   0.00193   0.00105   1.89851
   A26        1.81201  -0.00016   0.00045  -0.00111  -0.00067   1.81135
   A27        1.90184   0.00016   0.00001   0.00109   0.00110   1.90294
   A28        1.89916   0.00003  -0.00015   0.00061   0.00047   1.89963
   A29        1.89344  -0.00003   0.00000   0.00023   0.00023   1.89366
   A30        1.96849  -0.00010   0.00042  -0.00130  -0.00088   1.96760
   A31        1.97125  -0.00015   0.00017  -0.00142  -0.00125   1.97000
   A32        1.82664   0.00010  -0.00049   0.00087   0.00037   1.82701
   A33        1.86958   0.00016  -0.00061   0.00205   0.00144   1.87101
   A34        1.94684  -0.00007  -0.00016  -0.00035  -0.00051   1.94633
   A35        1.99579  -0.00007  -0.00070   0.00032  -0.00038   1.99540
   A36        1.89114  -0.00001  -0.00012   0.00031   0.00020   1.89134
   A37        1.96297   0.00002   0.00126  -0.00158  -0.00032   1.96265
   A38        1.79607  -0.00004   0.00040  -0.00091  -0.00051   1.79555
   A39        1.90166  -0.00011   0.00063  -0.00123  -0.00059   1.90107
   A40        2.11867  -0.00001   0.00047   0.00009   0.00056   2.11924
   A41        2.26230   0.00012  -0.00121   0.00139   0.00017   2.26247
   A42        1.98347  -0.00006  -0.00023  -0.00182  -0.00205   1.98143
   A43        1.82073   0.00004  -0.00003  -0.00120  -0.00123   1.81951
   A44        1.89919  -0.00032  -0.00149  -0.00024  -0.00172   1.89747
   A45        1.88910  -0.00002   0.00278  -0.00130   0.00148   1.89058
   A46        1.95267   0.00019   0.00095  -0.00044   0.00051   1.95318
   A47        1.91340   0.00018  -0.00214   0.00528   0.00314   1.91655
   A48        2.04692   0.00009   0.00039   0.00104   0.00144   2.04835
   A49        2.27023  -0.00012   0.00039  -0.00158  -0.00120   2.26903
   A50        1.96603   0.00003  -0.00077   0.00055  -0.00023   1.96580
   A51        2.12969  -0.00008   0.00089  -0.00139  -0.00050   2.12919
   A52        1.99623  -0.00005  -0.00036   0.00014  -0.00021   1.99601
   A53        2.15697   0.00012  -0.00058   0.00122   0.00064   2.15761
   A54        1.98541  -0.00009   0.00003  -0.00061  -0.00058   1.98483
   A55        2.08519   0.00002   0.00016  -0.00002   0.00014   2.08533
   A56        2.21259   0.00007  -0.00021   0.00063   0.00042   2.21301
   A57        1.87788   0.00031   0.00077  -0.00023   0.00054   1.87842
   A58        1.88028   0.00002   0.00045  -0.00186  -0.00140   1.87888
   A59        2.02906  -0.00081  -0.00243   0.00110  -0.00134   2.02772
   A60        1.85211  -0.00010   0.00156  -0.00135   0.00021   1.85232
   A61        1.90135   0.00025   0.00017   0.00092   0.00109   1.90244
   A62        1.91496   0.00037  -0.00015   0.00115   0.00100   1.91596
   A63        1.95058  -0.00006  -0.00116   0.00112  -0.00005   1.95054
   A64        1.91135  -0.00006  -0.00024   0.00017  -0.00007   1.91127
   A65        1.95416   0.00006  -0.00119   0.00184   0.00065   1.95481
   A66        1.87654   0.00007   0.00139  -0.00151  -0.00012   1.87642
   A67        1.89360  -0.00006   0.00037  -0.00101  -0.00063   1.89296
   A68        1.87446   0.00006   0.00102  -0.00082   0.00020   1.87466
   A69        1.87717   0.00039   0.00014   0.00142   0.00156   1.87873
   A70        1.87747   0.00001  -0.00020  -0.00136  -0.00155   1.87591
   A71        2.03418  -0.00078  -0.00226   0.00161  -0.00065   2.03353
   A72        1.85272  -0.00013   0.00220  -0.00276  -0.00056   1.85216
   A73        1.90045   0.00024   0.00039   0.00066   0.00105   1.90150
   A74        1.91334   0.00033   0.00014   0.00000   0.00014   1.91348
   A75        1.95220  -0.00011  -0.00059   0.00018  -0.00041   1.95179
   A76        1.90950   0.00004  -0.00123   0.00193   0.00070   1.91020
   A77        1.95633   0.00008  -0.00093   0.00158   0.00065   1.95699
   A78        1.87607   0.00004   0.00128  -0.00152  -0.00024   1.87583
   A79        1.89169  -0.00005   0.00040  -0.00103  -0.00063   1.89106
   A80        1.87474   0.00000   0.00123  -0.00134  -0.00011   1.87463
   A81        2.10524   0.00009   0.00024  -0.00009   0.00015   2.10539
   A82        2.11156  -0.00009  -0.00035   0.00023  -0.00012   2.11145
   A83        2.06638  -0.00001   0.00011  -0.00014  -0.00003   2.06635
   A84        2.09136   0.00001   0.00018  -0.00022  -0.00004   2.09132
   A85        2.10705   0.00000  -0.00004   0.00007   0.00002   2.10707
   A86        2.08466   0.00000  -0.00014   0.00016   0.00002   2.08468
   A87        2.08765   0.00003   0.00002   0.00010   0.00012   2.08777
   A88        2.09914  -0.00001   0.00000  -0.00004  -0.00004   2.09909
   A89        2.09637  -0.00002  -0.00002  -0.00005  -0.00008   2.09629
   A90        2.09736  -0.00002   0.00009  -0.00016  -0.00007   2.09729
   A91        2.08765   0.00003   0.00001   0.00003   0.00004   2.08769
   A92        2.09817  -0.00001  -0.00010   0.00013   0.00003   2.09819
   A93        2.09760  -0.00004  -0.00021   0.00014  -0.00007   2.09753
   A94        2.09742   0.00003   0.00004   0.00001   0.00005   2.09747
   A95        2.08816   0.00001   0.00017  -0.00015   0.00002   2.08818
   A96        2.10872  -0.00003  -0.00012   0.00008  -0.00005   2.10868
   A97        2.09026  -0.00002  -0.00005  -0.00004  -0.00008   2.09017
   A98        2.08414   0.00005   0.00017  -0.00005   0.00012   2.08426
   A99        2.10321   0.00003  -0.00025   0.00043   0.00018   2.10339
   A100       2.11315  -0.00005  -0.00009  -0.00004  -0.00013   2.11302
   A101       2.06682   0.00002   0.00034  -0.00039  -0.00005   2.06677
   A102       2.09010   0.00004  -0.00003   0.00023   0.00021   2.09031
   A103       2.10694   0.00002  -0.00016   0.00025   0.00009   2.10703
   A104       2.08600  -0.00007   0.00018  -0.00048  -0.00030   2.08570
   A105       2.08781   0.00001   0.00012  -0.00011   0.00002   2.08783
   A106       2.09921  -0.00003  -0.00005  -0.00001  -0.00007   2.09914
   A107       2.09614   0.00001  -0.00007   0.00013   0.00005   2.09619
   A108       2.09742  -0.00001  -0.00003  -0.00001  -0.00004   2.09738
   A109       2.08742   0.00001   0.00011  -0.00011   0.00000   2.08741
   A110       2.09835   0.00000  -0.00009   0.00013   0.00004   2.09839
   A111       2.09717  -0.00001  -0.00011   0.00012   0.00001   2.09719
   A112       2.09813   0.00002   0.00000   0.00007   0.00007   2.09821
   A113       2.08787  -0.00001   0.00011  -0.00020  -0.00008   2.08779
   A114       2.10780  -0.00004  -0.00024   0.00018  -0.00005   2.10775
   A115       2.08724   0.00005   0.00007   0.00008   0.00015   2.08739
   A116       2.08802  -0.00001   0.00017  -0.00027  -0.00010   2.08792
    D1        0.19877  -0.00001   0.00283  -0.00024   0.00259   0.20136
    D2        2.25151   0.00008   0.00310   0.00198   0.00509   2.25660
    D3       -1.83986   0.00003   0.00316  -0.00099   0.00217  -1.83769
    D4       -0.11349  -0.00001  -0.00236  -0.00025  -0.00261  -0.11610
    D5        3.02625   0.00011   0.00198  -0.00054   0.00143   3.02768
    D6        2.29250   0.00003   0.00796  -0.00230   0.00567   2.29817
    D7        0.23879   0.00006   0.00473   0.00098   0.00571   0.24450
    D8       -1.80244  -0.00002   0.00789  -0.00438   0.00351  -1.79893
    D9       -0.13964  -0.00006  -0.00418   0.00015  -0.00404  -0.14368
   D10        3.00333   0.00004  -0.00046  -0.00061  -0.00107   3.00227
   D11       -0.25194   0.00002  -0.00294   0.00072  -0.00221  -0.25416
   D12        2.87596  -0.00008  -0.00568   0.00058  -0.00510   2.87086
   D13       -2.37457   0.00012  -0.00102  -0.00098  -0.00200  -2.37657
   D14        0.75333   0.00002  -0.00376  -0.00113  -0.00488   0.74845
   D15        1.77325  -0.00015  -0.00358  -0.00030  -0.00388   1.76937
   D16       -1.38204  -0.00024  -0.00632  -0.00044  -0.00676  -1.38880
   D17        1.24506  -0.00001   0.00574   0.00266   0.00840   1.25346
   D18       -3.02443  -0.00001   0.00736  -0.00070   0.00666  -3.01777
   D19       -0.91438   0.00032   0.00715   0.00474   0.01189  -0.90250
   D20       -3.02066   0.00005   0.00483   0.00421   0.00904  -3.01162
   D21       -1.00697   0.00005   0.00645   0.00085   0.00730  -0.99967
   D22        1.10308   0.00038   0.00624   0.00629   0.01252   1.11561
   D23       -0.91268   0.00023   0.00669   0.00543   0.01211  -0.90057
   D24        1.10101   0.00023   0.00831   0.00207   0.01037   1.11139
   D25       -3.07213   0.00056   0.00810   0.00751   0.01560  -3.05653
   D26       -3.03584  -0.00005  -0.01096  -0.00817  -0.01913  -3.05497
   D27       -1.04569   0.00000  -0.00855  -0.01076  -0.01931  -1.06500
   D28        1.11074  -0.00006  -0.01010  -0.00996  -0.02006   1.09067
   D29        1.26636  -0.00003  -0.01019  -0.00819  -0.01839   1.24798
   D30       -3.02667   0.00002  -0.00778  -0.01078  -0.01856  -3.04523
   D31       -0.87024  -0.00004  -0.00934  -0.00998  -0.01932  -0.88956
   D32       -0.82552  -0.00028  -0.01283  -0.00955  -0.02238  -0.84790
   D33        1.16463  -0.00022  -0.01042  -0.01213  -0.02256   1.14207
   D34       -2.96213  -0.00029  -0.01198  -0.01133  -0.02331  -2.98544
   D35       -3.04306   0.00002   0.00553  -0.00517   0.00036  -3.04270
   D36        0.19103  -0.00006   0.00148  -0.00098   0.00050   0.19153
   D37        0.11437   0.00013   0.00869  -0.00501   0.00368   0.11805
   D38       -2.93471   0.00005   0.00463  -0.00083   0.00381  -2.93091
   D39        2.96286   0.00005   0.00063   0.00202   0.00264   2.96551
   D40       -0.14226  -0.00001  -0.00167   0.00230   0.00063  -0.14164
   D41       -0.19513  -0.00006  -0.00264   0.00185  -0.00079  -0.19593
   D42        2.98293  -0.00012  -0.00495   0.00214  -0.00281   2.98012
   D43       -0.02394   0.00003   0.00088   0.00078   0.00166  -0.02228
   D44        3.11967  -0.00011  -0.00383   0.00109  -0.00274   3.11693
   D45       -3.07129  -0.00005  -0.00331   0.00511   0.00180  -3.06949
   D46        0.07232  -0.00019  -0.00802   0.00542  -0.00260   0.06972
   D47       -2.84576  -0.00006  -0.00395   0.00284  -0.00111  -2.84687
   D48        0.29437  -0.00003  -0.00241   0.00194  -0.00046   0.29391
   D49        0.29371   0.00008   0.00099   0.00252   0.00351   0.29722
   D50       -2.84934   0.00012   0.00254   0.00162   0.00416  -2.84518
   D51        0.85501   0.00014  -0.00775   0.01077   0.00302   0.85803
   D52       -1.26523   0.00000  -0.00735   0.00909   0.00175  -1.26349
   D53        2.97399  -0.00005  -0.00629   0.00715   0.00087   2.97486
   D54       -2.31971   0.00019  -0.00563   0.01047   0.00485  -2.31487
   D55        1.84323   0.00004  -0.00523   0.00880   0.00357   1.84680
   D56       -0.20073   0.00000  -0.00416   0.00686   0.00270  -0.19803
   D57        2.95946   0.00000   0.00674  -0.00872  -0.00198   2.95747
   D58       -0.21434   0.00009   0.00372  -0.00137   0.00236  -0.21198
   D59       -0.15195  -0.00004   0.00483  -0.00847  -0.00364  -0.15558
   D60        2.95745   0.00004   0.00181  -0.00112   0.00070   2.95815
   D61        0.59383  -0.00012   0.00352  -0.00709  -0.00357   0.59026
   D62       -1.51862  -0.00027   0.00333  -0.00805  -0.00472  -1.52334
   D63        2.61506  -0.00009   0.00321  -0.00612  -0.00291   2.61215
   D64        2.63983   0.00013   0.00304  -0.00455  -0.00151   2.63832
   D65        0.52737  -0.00002   0.00286  -0.00551  -0.00265   0.52472
   D66       -1.62213   0.00016   0.00273  -0.00357  -0.00085  -1.62298
   D67       -1.55995   0.00006   0.00218  -0.00351  -0.00132  -1.56128
   D68        2.61078  -0.00010   0.00200  -0.00446  -0.00247   2.60831
   D69        0.46127   0.00008   0.00187  -0.00253  -0.00066   0.46061
   D70       -0.66980   0.00008   0.00127  -0.00091   0.00036  -0.66944
   D71       -2.72358  -0.00007   0.00218  -0.00340  -0.00122  -2.72480
   D72        1.47770  -0.00007   0.00059  -0.00127  -0.00069   1.47701
   D73        1.44047   0.00016   0.00139  -0.00029   0.00110   1.44157
   D74       -0.61331   0.00001   0.00230  -0.00279  -0.00048  -0.61379
   D75       -2.69522   0.00001   0.00071  -0.00066   0.00005  -2.69517
   D76       -2.69500   0.00001   0.00168  -0.00215  -0.00047  -2.69547
   D77        1.53440  -0.00013   0.00259  -0.00464  -0.00205   1.53235
   D78       -0.54751  -0.00014   0.00100  -0.00251  -0.00151  -0.54902
   D79        2.55069  -0.00008  -0.00370   0.00553   0.00183   2.55252
   D80       -0.55522  -0.00017  -0.00041  -0.00258  -0.00298  -0.55820
   D81       -1.59503   0.00010  -0.00407   0.00728   0.00321  -1.59182
   D82        1.58225   0.00001  -0.00078  -0.00083  -0.00161   1.58064
   D83        0.43624   0.00008  -0.00339   0.00639   0.00300   0.43924
   D84       -2.66967  -0.00001  -0.00010  -0.00172  -0.00181  -2.67148
   D85       -0.11457  -0.00001   0.00007   0.00013   0.00019  -0.11438
   D86        3.03086  -0.00002   0.00118  -0.00192  -0.00074   3.03012
   D87        2.98748   0.00008  -0.00358   0.00910   0.00551   2.99299
   D88       -0.15027   0.00008  -0.00247   0.00705   0.00458  -0.14569
   D89        2.84582  -0.00008  -0.00369  -0.00364  -0.00733   2.83849
   D90       -0.29896  -0.00008  -0.00462  -0.00195  -0.00656  -0.30552
   D91        0.72825  -0.00002  -0.00481  -0.00022  -0.00502   0.72323
   D92       -2.41653  -0.00002  -0.00573   0.00147  -0.00425  -2.42078
   D93       -1.40600  -0.00035  -0.00641  -0.00211  -0.00852  -1.41452
   D94        1.73241  -0.00034  -0.00733  -0.00042  -0.00775   1.72465
   D95       -3.03692  -0.00008  -0.01807  -0.00656  -0.02463  -3.06155
   D96       -1.04779  -0.00004  -0.01555  -0.00972  -0.02527  -1.07306
   D97        1.10787  -0.00016  -0.01713  -0.00967  -0.02680   1.08107
   D98       -0.83081  -0.00027  -0.01879  -0.00941  -0.02820  -0.85901
   D99        1.15832  -0.00022  -0.01627  -0.01257  -0.02884   1.12948
   D100      -2.96920  -0.00034  -0.01786  -0.01252  -0.03038  -2.99958
   D101       1.26509  -0.00005  -0.01612  -0.00779  -0.02390   1.24119
   D102      -3.02897  -0.00001  -0.01360  -0.01094  -0.02454  -3.05351
   D103      -0.87331  -0.00013  -0.01519  -0.01090  -0.02607  -0.89938
   D104       0.19429  -0.00004  -0.00118   0.00336   0.00218   0.19647
   D105      -2.92227   0.00002   0.00074   0.00442   0.00516  -2.91711
   D106      -2.94361  -0.00005  -0.00010   0.00138   0.00128  -2.94233
   D107       0.22301   0.00001   0.00181   0.00245   0.00426   0.22728
   D108      -0.02287   0.00002   0.00201  -0.00142   0.00058  -0.02229
   D109       3.11722  -0.00009  -0.00204  -0.00060  -0.00265   3.11457
   D110      -3.13899   0.00008   0.00393  -0.00030   0.00364  -3.13535
   D111       0.00110  -0.00002  -0.00012   0.00052   0.00041   0.00151
   D112       2.79327  -0.00001  -0.00671   0.00884   0.00213   2.79541
   D113      -0.35273   0.00002  -0.00622   0.00899   0.00277  -0.34996
   D114      -0.34674   0.00010  -0.00245   0.00798   0.00553  -0.34121
   D115       2.79044   0.00012  -0.00196   0.00813   0.00617   2.79661
   D116      -1.02710   0.00012   0.00070  -0.00049   0.00020  -1.02689
   D117      -3.10459   0.00012  -0.00015   0.00058   0.00043  -3.10416
   D118       1.10146   0.00005  -0.00051   0.00034  -0.00018   1.10128
   D119       3.13185   0.00009   0.00127  -0.00170  -0.00043   3.13142
   D120       1.05435   0.00008   0.00043  -0.00063  -0.00020   1.05416
   D121      -1.02278   0.00001   0.00006  -0.00087  -0.00081  -1.02359
   D122       1.11125  -0.00014  -0.00061  -0.00124  -0.00185   1.10940
   D123      -0.96625  -0.00015  -0.00146  -0.00016  -0.00162  -0.96787
   D124      -3.04338  -0.00022  -0.00182  -0.00041  -0.00223  -3.04561
   D125      -1.03211   0.00018   0.00205  -0.00130   0.00075  -1.03136
   D126      -3.10882   0.00017   0.00162  -0.00078   0.00084  -3.10798
   D127       1.09672   0.00009   0.00147  -0.00137   0.00010   1.09682
   D128       3.12486   0.00003   0.00315  -0.00485  -0.00170   3.12316
   D129       1.04815   0.00002   0.00273  -0.00434  -0.00161   1.04654
   D130      -1.02949  -0.00005   0.00258  -0.00492  -0.00235  -1.03184
   D131       1.10494  -0.00013   0.00022  -0.00192  -0.00170   1.10324
   D132      -0.97177  -0.00014  -0.00021  -0.00141  -0.00161  -0.97338
   D133      -3.04942  -0.00021  -0.00035  -0.00199  -0.00235  -3.05176
   D134       0.02127   0.00007   0.00250  -0.00119   0.00131   0.02258
   D135      -3.13702   0.00006   0.00239  -0.00130   0.00109  -3.13593
   D136      -3.11891   0.00003   0.00099  -0.00031   0.00068  -3.11823
   D137       0.00599   0.00002   0.00088  -0.00042   0.00046   0.00645
   D138       3.13828  -0.00008  -0.00269   0.00109  -0.00160   3.13668
   D139       0.00894  -0.00007  -0.00322   0.00207  -0.00115   0.00779
   D140      -0.00474  -0.00005  -0.00118   0.00021  -0.00097  -0.00571
   D141      -3.13408  -0.00003  -0.00171   0.00119  -0.00052  -3.13459
   D142      -3.13751   0.00000   0.00021  -0.00029  -0.00008  -3.13759
   D143      -0.00399   0.00001   0.00017   0.00019   0.00036  -0.00363
   D144      -0.01255  -0.00001   0.00010  -0.00040  -0.00030  -0.01284
   D145       3.12097   0.00001   0.00007   0.00007   0.00014   3.12111
   D146      -3.13717  -0.00002  -0.00142   0.00123  -0.00019  -3.13737
   D147       0.00059  -0.00003  -0.00095   0.00027  -0.00068  -0.00010
   D148      -0.00369  -0.00001  -0.00146   0.00170   0.00025  -0.00345
   D149       3.13407  -0.00002  -0.00099   0.00075  -0.00024   3.13382
   D150       3.14082   0.00002   0.00055  -0.00010   0.00045   3.14127
   D151       0.00067   0.00001   0.00066  -0.00048   0.00018   0.00084
   D152      -0.00461   0.00001   0.00102  -0.00106  -0.00004  -0.00465
   D153       3.13842   0.00000   0.00113  -0.00144  -0.00031   3.13811
   D154       0.00147   0.00003   0.00042   0.00024   0.00066   0.00213
   D155       3.13085   0.00002   0.00094  -0.00073   0.00021   3.13106
   D156      -3.13869   0.00002   0.00053  -0.00014   0.00039  -3.13830
   D157      -0.00931   0.00001   0.00105  -0.00112  -0.00006  -0.00937
   D158      -0.03254   0.00002   0.00052  -0.00016   0.00036  -0.03218
   D159       3.12720   0.00002   0.00065  -0.00027   0.00038   3.12758
   D160       3.11336  -0.00001   0.00004  -0.00031  -0.00026   3.11309
   D161      -0.01009   0.00000   0.00017  -0.00041  -0.00024  -0.01033
   D162      -3.12757   0.00000  -0.00043   0.00069   0.00026  -3.12731
   D163      -0.00274  -0.00001  -0.00021  -0.00003  -0.00024  -0.00298
   D164       0.00970   0.00003   0.00005   0.00083   0.00088   0.01058
   D165       3.13453   0.00001   0.00026   0.00012   0.00039   3.13491
   D166       3.13783   0.00000  -0.00031   0.00042   0.00011   3.13795
   D167       0.00452  -0.00002  -0.00021  -0.00037  -0.00058   0.00394
   D168       0.01434   0.00000  -0.00018   0.00030   0.00013   0.01447
   D169      -3.11897  -0.00002  -0.00008  -0.00048  -0.00056  -3.11953
   D170       3.13982  -0.00001  -0.00040   0.00037  -0.00003   3.13980
   D171       0.00167   0.00003   0.00003   0.00074   0.00077   0.00244
   D172       0.00655  -0.00003  -0.00030  -0.00042  -0.00072   0.00583
   D173      -3.13160   0.00000   0.00012  -0.00005   0.00007  -3.13153
   D174       3.14121  -0.00001   0.00049  -0.00087  -0.00038   3.14083
   D175      -0.00206   0.00000   0.00019  -0.00032  -0.00013  -0.00220
   D176       0.00306   0.00003   0.00091  -0.00050   0.00042   0.00348
   D177      -3.14021   0.00003   0.00062   0.00005   0.00066  -3.13955
   D178      -0.00373  -0.00003  -0.00023  -0.00047  -0.00070  -0.00444
   D179      -3.12855  -0.00001  -0.00045   0.00024  -0.00021  -3.12876
   D180       3.13619  -0.00002  -0.00052   0.00007  -0.00046   3.13573
   D181       0.01137  -0.00001  -0.00074   0.00078   0.00004   0.01141
         Item               Value     Threshold  Converged?
 Maximum Force            0.001042     0.000450     NO 
 RMS     Force            0.000179     0.000300     YES
 Maximum Displacement     0.101286     0.001800     NO 
 RMS     Displacement     0.018705     0.001200     NO 
 Predicted change in Energy=-6.170450D-05
 Lowest energy point so far.  Saving SCF results.
 GradGradGradGradGradGradGradGradGradGradGradGradGradGradGradGradGradGrad

 Leave Link  103 at Tue Dec 11 19:13:39 2018, MaxMem=   536870912 cpu:         1.8
 (Enter /pbs_home/pkowalski/g09d01/g09/l202.exe)
 Stoichiometry    C29H22F6S2
 Framework group  C1[X(C29H22F6S2)]
 Deg. of freedom   171
 Full point group                 C1      NOp   1
 RotChk:  IX=0 Diff= 1.75D-03
 Largest Abelian subgroup         C1      NOp   1
 Largest concise Abelian subgroup C1      NOp   1
                         Standard orientation:                         
 ---------------------------------------------------------------------
 Center     Atomic      Atomic             Coordinates (Angstroms)
 Number     Number       Type             X           Y           Z
 ---------------------------------------------------------------------
      1         16           0        1.810378   -2.169308    0.175621
      2         16           0       -1.814899   -2.159443   -0.010629
      3          9           0        2.246036    3.208607   -0.879223
      4          9           0        1.689120    3.485221    1.198896
      5          9           0       -0.082530    3.909161   -1.744403
      6          9           0        0.019538    5.108111    0.072405
      7          9           0       -2.330908    3.292400   -0.578866
      8          9           0       -1.454045    3.418325    1.405853
      9          6           0        0.625483   -0.788933    0.521070
     10          6           0        1.424920    0.484178    0.228795
     11          6           0        2.835232    0.249257    0.128494
     12          1           0        3.546863    1.065706    0.014423
     13          6           0        3.183726   -1.061561    0.073767
     14          6           0        0.728087    1.633373    0.085118
     15          6           0        1.240488    3.037710    0.002215
     16          6           0       -0.008991    3.863808   -0.403507
     17          6           0       -1.212378    3.042781    0.127730
     18          6           0       -0.723531    1.633459    0.029489
     19          6           0       -0.625109   -0.793496   -0.392914
     20          6           0       -1.422618    0.487592   -0.124666
     21          6           0       -2.838750    0.257747   -0.081349
     22          1           0       -3.556501    1.076669   -0.083514
     23          6           0       -3.191371   -1.050045   -0.003677
     24          6           0        0.247776   -0.833927    2.027391
[truncated: 1,119,697 more chars]
