# Supplementary material for: Wide-range IR spectra of diarylethene derivatives and their simulation using the density functional theory
Source: Sci Rep. 2022 Oct 7;12:16834. doi: 10.1038/s41598-022-20264-x (PMC9546887; doi:10.1038/s41598-022-20264-x)
Supplement: Supplementary file 1 — Supplementary Information 1. [file 41598_2022_20264_MOESM1_ESM.zip › IR_files/3_3cz/closed/closed_PBE0.log]

 Entering Gaussian System, Link 0=g09
 Input=closed_PBE0.gjf
 Output=closed_PBE0.log
 AtFile(1): /pbs_home/ewapastorczak/DAE/0068/Def2SVP.gbs
            H     0
            S   3   1.00
                 13.0107010              0.19682158E-01
                  1.9622572              0.13796524
                  0.44453796             0.47831935
            S   1   1.00
                  0.12194962             1.0000000
            P   1   1.00
                  0.8000000              1.0000000
            ****
            C     0
            S   5   1.00
               1238.4016938              0.54568832082E-02
                186.29004992             0.40638409211E-01
                 42.251176346            0.18025593888
                 11.676557932            0.46315121755
                  3.5930506482           0.44087173314
            S   1   1.00
                  0.40245147363          1.0000000
            S   1   1.00
                  0.13090182668          1.0000000
            P   3   1.00
                  9.4680970621           0.38387871728E-01
                  2.0103545142           0.21117025112
                  0.54771004707          0.51328172114
            P   1   1.00
                  0.15268613795          1.0000000
            D   1   1.00
                  0.8000000              1.0000000
            ****
            F     0
            S   5   1.00
               2894.8325990             -0.53408255515E-02
                435.41939120            -0.39904258866E-01
                 98.843328866           -0.17912768038
                 27.485198001           -0.46758090825
                  8.5405498171          -0.44653131020
            S   1   1.00
                  1.0654578038           1.0000000
            S   1   1.00
                  0.33247346748          1.0000000
            P   3   1.00
                 22.696633924           -0.45212874436E-01
                  4.9872339257          -0.23754317067
                  1.3491613954          -0.51287353587
            P   1   1.00
                  0.34829881977          1.0000000
            D   1   1.00
                  1.4000000              1.0000000
            ****
            S     0
            S   5   1.00
               9184.9303010             -0.22294387756E-02
               1381.5105503             -0.16683029937E-01
                313.87147580            -0.75262436116E-01
                 88.053870623           -0.19376827038
                 27.039914905           -0.17718020803
            S   3   1.00
                 45.648731303           -0.10736062573
                  4.9664522326           0.65066293018
                  2.0116242047           0.59712155354
            S   1   1.00
                  0.35661077013          1.0000000
            S   1   1.00
                  0.13507221477          1.0000000
            P   5   1.00
                261.98233439            -0.92729929822E-02
                 61.306894736           -0.66547669241E-01
                 19.103729887           -0.24828595903
                  6.6567720378          -0.48703847402
                  2.3959635161          -0.39337850312
            P   1   1.00
                  0.61776161679          1.0000000
            P   1   1.00
                  0.16993376871          1.0000000
            D   1   1.00
                  0.5500000              1.0000000
            ****
 Initial command:
 /pbs_home/pkowalski/g09d01/g09/l1.exe "/pbs_home/daria/obliczenia/3_czastka/closed/pbe0/Gau-2921.inp" -scrdir="/pbs_home/daria/obliczenia/3_czastka/closed/pbe0/"
 Entering Link 1 = /pbs_home/pkowalski/g09d01/g09/l1.exe PID=      2922.
  
 Copyright (c) 1988,1990,1992,1993,1995,1998,2003,2009,2013,
            Gaussian, Inc.  All Rights Reserved.
  
 This is part of the Gaussian(R) 09 program.  It is based on
 the Gaussian(R) 03 system (copyright 2003, Gaussian, Inc.),
 the Gaussian(R) 98 system (copyright 1998, Gaussian, Inc.),
 the Gaussian(R) 94 system (copyright 1995, Gaussian, Inc.),
 the Gaussian 92(TM) system (copyright 1992, Gaussian, Inc.),
 the Gaussian 90(TM) system (copyright 1990, Gaussian, Inc.),
 the Gaussian 88(TM) system (copyright 1988, Gaussian, Inc.),
 the Gaussian 86(TM) system (copyright 1986, Carnegie Mellon
 University), and the Gaussian 82(TM) system (copyright 1983,
 Carnegie Mellon University). Gaussian is a federally registered
 trademark of Gaussian, Inc.
  
 This software contains proprietary and confidential information,
 including trade secrets, belonging to Gaussian, Inc.
  
 This software is provided under written license and may be
 used, copied, transmitted, or stored only in accord with that
 written license.
  
 The following legend is applicable only to US Government
 contracts under FAR:
  
                    RESTRICTED RIGHTS LEGEND
  
 Use, reproduction and disclosure by the US Government is
 subject to restrictions as set forth in subparagraphs (a)
 and (c) of the Commercial Computer Software - Restricted
 Rights clause in FAR 52.227-19.
  
 Gaussian, Inc.
 340 Quinnipiac St., Bldg. 40, Wallingford CT 06492
  
  
 ---------------------------------------------------------------
 Warning -- This program may not be used in any manner that
 competes with the business of Gaussian, Inc. or will provide
 assistance to any competitor of Gaussian, Inc.  The licensee
 of this program is prohibited from giving any competitor of
 Gaussian, Inc. access to this program.  By using this program,
 the user acknowledges that Gaussian, Inc. is engaged in the
 business of creating and licensing software in the field of
 computational chemistry and represents and warrants to the
 licensee that it is not a competitor of Gaussian, Inc. and that
 it will not use this program in any manner prohibited above.
 ---------------------------------------------------------------
  

 Cite this work as:
 Gaussian 09, Revision D.01,
 M. J. Frisch, G. W. Trucks, H. B. Schlegel, G. E. Scuseria, 
 M. A. Robb, J. R. Cheeseman, G. Scalmani, V. Barone, B. Mennucci, 
 G. A. Petersson, H. Nakatsuji, M. Caricato, X. Li, H. P. Hratchian, 
 A. F. Izmaylov, J. Bloino, G. Zheng, J. L. Sonnenberg, M. Hada, 
 M. Ehara, K. Toyota, R. Fukuda, J. Hasegawa, M. Ishida, T. Nakajima, 
 Y. Honda, O. Kitao, H. Nakai, T. Vreven, J. A. Montgomery, Jr., 
 J. E. Peralta, F. Ogliaro, M. Bearpark, J. J. Heyd, E. Brothers, 
 K. N. Kudin, V. N. Staroverov, T. Keith, R. Kobayashi, J. Normand, 
 K. Raghavachari, A. Rendell, J. C. Burant, S. S. Iyengar, J. Tomasi, 
 M. Cossi, N. Rega, J. M. Millam, M. Klene, J. E. Knox, J. B. Cross, 
 V. Bakken, C. Adamo, J. Jaramillo, R. Gomperts, R. E. Stratmann, 
 O. Yazyev, A. J. Austin, R. Cammi, C. Pomelli, J. W. Ochterski, 
 R. L. Martin, K. Morokuma, V. G. Zakrzewski, G. A. Voth, 
 P. Salvador, J. J. Dannenberg, S. Dapprich, A. D. Daniels, 
 O. Farkas, J. B. Foresman, J. V. Ortiz, J. Cioslowski, 
 and D. J. Fox, Gaussian, Inc., Wallingford CT, 2013.
 
 ******************************************
 Gaussian 09:  ES64L-G09RevD.01 24-Apr-2013
                 6-Dec-2018 
 ******************************************
 %chk=dae0068freq_closed_pbe0.chk
 %NProcShared=8
 Will use up to    8 processors via shared memory.
 %Mem=4GB
 -----------------------------
 #P opt freq=Raman PBE1PBE/Gen
 -----------------------------
 1/14=-1,18=20,19=15,26=3,38=1/1,3;
 2/9=110,12=2,17=6,18=5,40=1/2;
 3/5=7,11=2,16=1,25=1,30=1,71=1,74=-13/1,2,3;
 4//1;
 5/5=2,38=5/2;
 6/7=2,8=2,9=2,10=2,28=1/1;
 7//1,2,3,16;
 1/14=-1,18=20,19=15,26=3/3(2);
 2/9=110/2;
 99//99;
 2/9=110/2;
 3/5=7,6=1,11=2,16=1,25=1,30=1,71=1,74=-13,82=7/1,2,3;
 4/5=5,16=3,69=1/1;
 5/5=2,38=5/2;
 7//1,2,3,16;
 1/14=-1,18=20,19=15,26=3/3(-5);
 2/9=110/2;
 6/7=2,8=2,9=2,10=2,19=2,28=1/1;
 99/9=1/99;
 Leave Link    1 at Thu Dec  6 15:20:24 2018, MaxMem=   536870912 cpu:         0.4
 (Enter /pbs_home/pkowalski/g09d01/g09/l101.exe)
 -------------------
 Title Card Required
 -------------------
 Symbolic Z-matrix:
 Charge =  0 Multiplicity = 1
 S                     2.4859    10.0696   0.7969 
 S                     2.3292    6.5674    0.0996 
 F                     5.421     9.4637    5.3918 
 F                     7.1259    9.0948    4.1051 
 F                     5.1661    6.943     5.9793 
 F                     7.3149    7.0462    5.676 
 F                     5.5354    5.0058    4.283 
 F                     7.1455    6.0558    3.2629 
 C                     3.6926    8.761     1.2656 
 C                     4.327     9.2719    2.5646 
 C                     4.0143    10.6225   2.8491 
 H                     4.4427    11.1122   3.5415 
 C                     3.0557    11.1613   2.0562 
 C                     5.0191    8.3635    3.303 
 C                     5.908     8.5939    4.4733 
 C                     6.1267    7.1889    5.0728 
 C                     5.9346    6.2334    3.8704 
 C                     4.9714    6.9468    3.0003 
 C                     3.0213    7.4066    1.5795 
 C                     4.089     6.441     2.1054 
 C                     3.9542    5.1312    1.5689 
 H                     4.4364    4.3855    1.9086 
 C                     3.083     5.0332    0.5334 
 C                     4.7744    8.6467    0.1605 
 H                     5.3993    7.9197    0.4062 
 H                     4.3322    8.387    -0.6859 
 C                     5.5794    9.9159   -0.0831 
 H                     4.9717    10.6475  -0.3218 
 H                     6.2138    9.7651   -0.8151 
 H                     6.07      10.1529   0.7307 
 C                     1.9033    7.5406    2.6505 
 H                     2.2849    7.9881    3.4478 
 H                     1.1943    8.1285    2.2911 
 C                     1.2687    6.2349    3.0896 
 H                     0.8994    5.7736    2.3082 
 H                     0.5499    6.4198    3.7301 
 H                     1.9482    5.668     3.5124 
 C                     2.429     12.4734   2.2212 
 C                     3.0235    13.4526   3.0174 
 H                     3.8725    13.2894   3.4096 
 C                     2.3859    14.6581   3.2393 
 H                     2.7981    15.3163   3.7868 
 C                     1.154     14.9143   2.6704 
 H                     0.7132    15.7388   2.8358 
 C                     0.566     13.9586   1.8571 
 H                    -0.2754    14.1357   1.4548 
 C                     1.1949    12.7551   1.6291 
 H                     0.7866    12.1101   1.0644 
 C                     2.734     3.8184   -0.2108 
 C                     3.6027    2.7269   -0.2075 
 H                     4.4223    2.7774    0.2691 
 C                     3.2749    1.5672   -0.8958 
 H                     3.8699    0.8264   -0.885 
 C                     2.0844    1.4838   -1.5981 
 H                     1.8662    0.6922   -2.0761 
 C                     1.2195    2.5542   -1.5997 
 H                     0.3984    2.4953   -2.0734 
 C                     1.5348    3.7179   -0.9164 
 H                     0.9317    4.4514   -0.9286 
 
 NAtoms=     59 NQM=       59 NQMF=       0 NMMI=      0 NMMIF=      0
                NMic=       0 NMicF=      0.
                    Isotopes and Nuclear Properties:
 (Nuclear quadrupole moments (NQMom) in fm**2, nuclear magnetic moments (NMagM)
  in nuclear magnetons)

  Atom         1           2           3           4           5           6           7           8           9          10
 IAtWgt=          32          32          19          19          19          19          19          19          12          12
 AtmWgt=  31.9720718  31.9720718  18.9984033  18.9984033  18.9984033  18.9984033  18.9984033  18.9984033  12.0000000  12.0000000
 NucSpn=           0           0           1           1           1           1           1           1           0           0
 AtZEff=   0.0000000   0.0000000   0.0000000   0.0000000   0.0000000   0.0000000   0.0000000   0.0000000   0.0000000   0.0000000
 NQMom=    0.0000000   0.0000000   0.0000000   0.0000000   0.0000000   0.0000000   0.0000000   0.0000000   0.0000000   0.0000000
 NMagM=    0.0000000   0.0000000   2.6288670   2.6288670   2.6288670   2.6288670   2.6288670   2.6288670   0.0000000   0.0000000
 AtZNuc=  16.0000000  16.0000000   9.0000000   9.0000000   9.0000000   9.0000000   9.0000000   9.0000000   6.0000000   6.0000000

  Atom        11          12          13          14          15          16          17          18          19          20
 IAtWgt=          12           1          12          12          12          12          12          12          12          12
 AtmWgt=  12.0000000   1.0078250  12.0000000  12.0000000  12.0000000  12.0000000  12.0000000  12.0000000  12.0000000  12.0000000
 NucSpn=           0           1           0           0           0           0           0           0           0           0
 AtZEff=   0.0000000   0.0000000   0.0000000   0.0000000   0.0000000   0.0000000   0.0000000   0.0000000   0.0000000   0.0000000
 NQMom=    0.0000000   0.0000000   0.0000000   0.0000000   0.0000000   0.0000000   0.0000000   0.0000000   0.0000000   0.0000000
 NMagM=    0.0000000   2.7928460   0.0000000   0.0000000   0.0000000   0.0000000   0.0000000   0.0000000   0.0000000   0.0000000
 AtZNuc=   6.0000000   1.0000000   6.0000000   6.0000000   6.0000000   6.0000000   6.0000000   6.0000000   6.0000000   6.0000000

  Atom        21          22          23          24          25          26          27          28          29          30
 IAtWgt=          12           1          12          12           1           1          12           1           1           1
 AtmWgt=  12.0000000   1.0078250  12.0000000  12.0000000   1.0078250   1.0078250  12.0000000   1.0078250   1.0078250   1.0078250
 NucSpn=           0           1           0           0           1           1           0           1           1           1
 AtZEff=   0.0000000   0.0000000   0.0000000   0.0000000   0.0000000   0.0000000   0.0000000   0.0000000   0.0000000   0.0000000
 NQMom=    0.0000000   0.0000000   0.0000000   0.0000000   0.0000000   0.0000000   0.0000000   0.0000000   0.0000000   0.0000000
 NMagM=    0.0000000   2.7928460   0.0000000   0.0000000   2.7928460   2.7928460   0.0000000   2.7928460   2.7928460   2.7928460
 AtZNuc=   6.0000000   1.0000000   6.0000000   6.0000000   1.0000000   1.0000000   6.0000000   1.0000000   1.0000000   1.0000000

  Atom        31          32          33          34          35          36          37          38          39          40
 IAtWgt=          12           1           1          12           1           1           1          12          12           1
 AtmWgt=  12.0000000   1.0078250   1.0078250  12.0000000   1.0078250   1.0078250   1.0078250  12.0000000  12.0000000   1.0078250
 NucSpn=           0           1           1           0           1           1           1           0           0           1
 AtZEff=   0.0000000   0.0000000   0.0000000   0.0000000   0.0000000   0.0000000   0.0000000   0.0000000   0.0000000   0.0000000
 NQMom=    0.0000000   0.0000000   0.0000000   0.0000000   0.0000000   0.0000000   0.0000000   0.0000000   0.0000000   0.0000000
 NMagM=    0.0000000   2.7928460   2.7928460   0.0000000   2.7928460   2.7928460   2.7928460   0.0000000   0.0000000   2.7928460
 AtZNuc=   6.0000000   1.0000000   1.0000000   6.0000000   1.0000000   1.0000000   1.0000000   6.0000000   6.0000000   1.0000000

  Atom        41          42          43          44          45          46          47          48          49          50
 IAtWgt=          12           1          12           1          12           1          12           1          12          12
 AtmWgt=  12.0000000   1.0078250  12.0000000   1.0078250  12.0000000   1.0078250  12.0000000   1.0078250  12.0000000  12.0000000
 NucSpn=           0           1           0           1           0           1           0           1           0           0
 AtZEff=   0.0000000   0.0000000   0.0000000   0.0000000   0.0000000   0.0000000   0.0000000   0.0000000   0.0000000   0.0000000
 NQMom=    0.0000000   0.0000000   0.0000000   0.0000000   0.0000000   0.0000000   0.0000000   0.0000000   0.0000000   0.0000000
 NMagM=    0.0000000   2.7928460   0.0000000   2.7928460   0.0000000   2.7928460   0.0000000   2.7928460   0.0000000   0.0000000
 AtZNuc=   6.0000000   1.0000000   6.0000000   1.0000000   6.0000000   1.0000000   6.0000000   1.0000000   6.0000000   6.0000000

  Atom        51          52          53          54          55          56          57          58          59
 IAtWgt=           1          12           1          12           1          12           1          12           1
 AtmWgt=   1.0078250  12.0000000   1.0078250  12.0000000   1.0078250  12.0000000   1.0078250  12.0000000   1.0078250
 NucSpn=           1           0           1           0           1           0           1           0           1
 AtZEff=   0.0000000   0.0000000   0.0000000   0.0000000   0.0000000   0.0000000   0.0000000   0.0000000   0.0000000
 NQMom=    0.0000000   0.0000000   0.0000000   0.0000000   0.0000000   0.0000000   0.0000000   0.0000000   0.0000000
 NMagM=    2.7928460   0.0000000   2.7928460   0.0000000   2.7928460   0.0000000   2.7928460   0.0000000   2.7928460
 AtZNuc=   1.0000000   6.0000000   1.0000000   6.0000000   1.0000000   6.0000000   1.0000000   6.0000000   1.0000000
 Leave Link  101 at Thu Dec  6 15:20:24 2018, MaxMem=   536870912 cpu:         2.3
 (Enter /pbs_home/pkowalski/g09d01/g09/l103.exe)

 GradGradGradGradGradGradGradGradGradGradGradGradGradGradGradGradGradGrad
 Berny optimization.
 Initialization pass.
                           ----------------------------
                           !    Initial Parameters    !
                           ! (Angstroms and Degrees)  !
 --------------------------                            --------------------------
 ! Name  Definition              Value          Derivative Info.                !
 --------------------------------------------------------------------------------
 ! R1    R(1,9)                  1.8407         estimate D2E/DX2                !
 ! R2    R(1,13)                 1.7613         estimate D2E/DX2                !
 ! R3    R(2,19)                 1.8367         estimate D2E/DX2                !
 ! R4    R(2,23)                 1.7636         estimate D2E/DX2                !
 ! R5    R(3,15)                 1.3555         estimate D2E/DX2                !
 ! R6    R(4,15)                 1.3674         estimate D2E/DX2                !
 ! R7    R(5,16)                 1.3435         estimate D2E/DX2                !
 ! R8    R(6,16)                 1.3402         estimate D2E/DX2                !
 ! R9    R(7,17)                 1.3552         estimate D2E/DX2                !
 ! R10   R(8,17)                 1.3663         estimate D2E/DX2                !
 ! R11   R(9,10)                 1.5333         estimate D2E/DX2                !
 ! R12   R(9,19)                 1.5439         estimate D2E/DX2                !
 ! R13   R(9,24)                 1.5507         estimate D2E/DX2                !
 ! R14   R(10,11)                1.4152         estimate D2E/DX2                !
 ! R15   R(10,14)                1.3599         estimate D2E/DX2                !
 ! R16   R(11,12)                0.9501         estimate D2E/DX2                !
 ! R17   R(11,13)                1.3557         estimate D2E/DX2                !
 ! R18   R(13,38)                1.4634         estimate D2E/DX2                !
 ! R19   R(14,15)                1.4876         estimate D2E/DX2                !
 ! R20   R(14,18)                1.4495         estimate D2E/DX2                !
 ! R21   R(15,16)                1.5431         estimate D2E/DX2                !
 ! R22   R(16,17)                1.5478         estimate D2E/DX2                !
 ! R23   R(17,18)                1.4811         estimate D2E/DX2                !
 ! R24   R(18,20)                1.3547         estimate D2E/DX2                !
 ! R25   R(19,20)                1.5326         estimate D2E/DX2                !
 ! R26   R(19,31)                1.554          estimate D2E/DX2                !
 ! R27   R(20,21)                1.4218         estimate D2E/DX2                !
 ! R28   R(21,22)                0.9508         estimate D2E/DX2                !
 ! R29   R(21,23)                1.3568         estimate D2E/DX2                !
 ! R30   R(23,49)                1.4668         estimate D2E/DX2                !
 ! R31   R(24,25)                0.9896         estimate D2E/DX2                !
 ! R32   R(24,26)                0.9896         estimate D2E/DX2                !
 ! R33   R(24,27)                1.5226         estimate D2E/DX2                !
 ! R34   R(27,28)                0.9806         estimate D2E/DX2                !
 ! R35   R(27,29)                0.9803         estimate D2E/DX2                !
 ! R36   R(27,30)                0.9794         estimate D2E/DX2                !
 ! R37   R(31,32)                0.9907         estimate D2E/DX2                !
 ! R38   R(31,33)                0.9887         estimate D2E/DX2                !
 ! R39   R(31,34)                1.5167         estimate D2E/DX2                !
 ! R40   R(34,35)                0.9797         estimate D2E/DX2                !
 ! R41   R(34,36)                0.9804         estimate D2E/DX2                !
 ! R42   R(34,37)                0.9807         estimate D2E/DX2                !
 ! R43   R(38,39)                1.3951         estimate D2E/DX2                !
 ! R44   R(38,47)                1.3975         estimate D2E/DX2                !
 ! R45   R(39,40)                0.9493         estimate D2E/DX2                !
 ! R46   R(39,41)                1.3817         estimate D2E/DX2                !
 ! R47   R(41,42)                0.9502         estimate D2E/DX2                !
 ! R48   R(41,43)                1.3809         estimate D2E/DX2                !
 ! R49   R(43,44)                0.9495         estimate D2E/DX2                !
 ! R50   R(43,45)                1.3858         estimate D2E/DX2                !
 ! R51   R(45,46)                0.9493         estimate D2E/DX2                !
 ! R52   R(45,47)                1.3769         estimate D2E/DX2                !
 ! R53   R(47,48)                0.9495         estimate D2E/DX2                !
 ! R54   R(49,50)                1.395          estimate D2E/DX2                !
 ! R55   R(49,58)                1.395          estimate D2E/DX2                !
 ! R56   R(50,51)                0.9494         estimate D2E/DX2                !
 ! R57   R(50,52)                1.3878         estimate D2E/DX2                !
 ! R58   R(52,53)                0.9502         estimate D2E/DX2                !
 ! R59   R(52,54)                1.3847         estimate D2E/DX2                !
 ! R60   R(54,55)                0.9501         estimate D2E/DX2                !
 ! R61   R(54,56)                1.3762         estimate D2E/DX2                !
 ! R62   R(56,57)                0.9498         estimate D2E/DX2                !
 ! R63   R(56,58)                1.3858         estimate D2E/DX2                !
 ! R64   R(58,59)                0.9497         estimate D2E/DX2                !
 ! A1    A(9,1,13)              92.6657         estimate D2E/DX2                !
 ! A2    A(19,2,23)             92.1907         estimate D2E/DX2                !
 ! A3    A(1,9,10)             104.4824         estimate D2E/DX2                !
 ! A4    A(1,9,19)             112.9789         estimate D2E/DX2                !
 ! A5    A(1,9,24)             109.1642         estimate D2E/DX2                !
 ! A6    A(10,9,19)            107.4558         estimate D2E/DX2                !
 ! A7    A(10,9,24)            109.8576         estimate D2E/DX2                !
 ! A8    A(19,9,24)            112.5551         estimate D2E/DX2                !
 ! A9    A(9,10,11)            113.3839         estimate D2E/DX2                !
 ! A10   A(9,10,14)            116.6157         estimate D2E/DX2                !
 ! A11   A(11,10,14)           129.8492         estimate D2E/DX2                !
 ! A12   A(10,11,12)           122.598          estimate D2E/DX2                !
 ! A13   A(10,11,13)           114.7051         estimate D2E/DX2                !
 ! A14   A(12,11,13)           122.6968         estimate D2E/DX2                !
 ! A15   A(1,13,11)            113.6139         estimate D2E/DX2                !
 ! A16   A(1,13,38)            119.8544         estimate D2E/DX2                !
 ! A17   A(11,13,38)           126.3848         estimate D2E/DX2                !
 ! A18   A(10,14,15)           128.8892         estimate D2E/DX2                !
 ! A19   A(10,14,18)           121.5159         estimate D2E/DX2                !
 ! A20   A(15,14,18)           109.5935         estimate D2E/DX2                !
 ! A21   A(3,15,4)             105.5097         estimate D2E/DX2                !
 ! A22   A(3,15,14)            114.6953         estimate D2E/DX2                !
 ! A23   A(3,15,16)            111.8337         estimate D2E/DX2                !
 ! A24   A(4,15,14)            112.1556         estimate D2E/DX2                !
 ! A25   A(4,15,16)            108.1743         estimate D2E/DX2                !
 ! A26   A(14,15,16)           104.4365         estimate D2E/DX2                !
 ! A27   A(5,16,6)             108.1041         estimate D2E/DX2                !
 ! A28   A(5,16,15)            109.1138         estimate D2E/DX2                !
 ! A29   A(5,16,17)            108.8104         estimate D2E/DX2                !
 ! A30   A(6,16,15)            113.4197         estimate D2E/DX2                !
 ! A31   A(6,16,17)            113.2013         estimate D2E/DX2                !
 ! A32   A(15,16,17)           104.0448         estimate D2E/DX2                !
 ! A33   A(7,17,8)             106.1814         estimate D2E/DX2                !
 ! A34   A(7,17,16)            111.0539         estimate D2E/DX2                !
 ! A35   A(7,17,18)            115.0618         estimate D2E/DX2                !
 ! A36   A(8,17,16)            108.4002         estimate D2E/DX2                !
 ! A37   A(8,17,18)            112.194          estimate D2E/DX2                !
 ! A38   A(16,17,18)           103.8708         estimate D2E/DX2                !
 ! A39   A(14,18,17)           109.0678         estimate D2E/DX2                !
 ! A40   A(14,18,20)           121.6214         estimate D2E/DX2                !
 ! A41   A(17,18,20)           129.1832         estimate D2E/DX2                !
 ! A42   A(2,19,9)             113.6319         estimate D2E/DX2                !
 ! A43   A(2,19,20)            104.5442         estimate D2E/DX2                !
 ! A44   A(2,19,31)            108.8817         estimate D2E/DX2                !
 ! A45   A(9,19,20)            108.6363         estimate D2E/DX2                !
 ! A46   A(9,19,31)            112.1664         estimate D2E/DX2                !
 ! A47   A(20,19,31)           108.6044         estimate D2E/DX2                !
 ! A48   A(18,20,19)           116.436          estimate D2E/DX2                !
 ! A49   A(18,20,21)           130.9158         estimate D2E/DX2                !
 ! A50   A(19,20,21)           112.6355         estimate D2E/DX2                !
 ! A51   A(20,21,22)           122.6572         estimate D2E/DX2                !
 ! A52   A(20,21,23)           114.5444         estimate D2E/DX2                !
 ! A53   A(22,21,23)           122.7984         estimate D2E/DX2                !
 ! A54   A(2,23,21)            113.5377         estimate D2E/DX2                !
 ! A55   A(2,23,49)            119.6037         estimate D2E/DX2                !
 ! A56   A(21,23,49)           126.8583         estimate D2E/DX2                !
 ! A57   A(9,24,25)            108.5255         estimate D2E/DX2                !
 ! A58   A(9,24,26)            108.4894         estimate D2E/DX2                !
 ! A59   A(9,24,27)            114.9243         estimate D2E/DX2                !
 ! A60   A(25,24,26)           107.5602         estimate D2E/DX2                !
 ! A61   A(25,24,27)           108.5561         estimate D2E/DX2                !
 ! A62   A(26,24,27)           108.5516         estimate D2E/DX2                !
 ! A63   A(24,27,28)           109.4644         estimate D2E/DX2                !
 ! A64   A(24,27,29)           109.4743         estimate D2E/DX2                !
 ! A65   A(24,27,30)           109.4894         estimate D2E/DX2                !
 ! A66   A(28,27,29)           109.5153         estimate D2E/DX2                !
 ! A67   A(28,27,30)           109.4013         estimate D2E/DX2                !
 ! A68   A(29,27,30)           109.4825         estimate D2E/DX2                !
 ! A69   A(19,31,32)           108.4498         estimate D2E/DX2                !
 ! A70   A(19,31,33)           108.4613         estimate D2E/DX2                !
 ! A71   A(19,31,34)           115.2337         estimate D2E/DX2                !
 ! A72   A(32,31,33)           107.4676         estimate D2E/DX2                !
 ! A73   A(32,31,34)           108.4828         estimate D2E/DX2                !
 ! A74   A(33,31,34)           108.4878         estimate D2E/DX2                !
 ! A75   A(31,34,35)           109.4006         estimate D2E/DX2                !
 ! A76   A(31,34,36)           109.4849         estimate D2E/DX2                !
 ! A77   A(31,34,37)           109.4227         estimate D2E/DX2                !
 ! A78   A(35,34,36)           109.4828         estimate D2E/DX2                !
 ! A79   A(35,34,37)           109.4418         estimate D2E/DX2                !
 ! A80   A(36,34,37)           109.5944         estimate D2E/DX2                !
 ! A81   A(13,38,39)           120.7427         estimate D2E/DX2                !
 ! A82   A(13,38,47)           120.74           estimate D2E/DX2                !
 ! A83   A(39,38,47)           118.4669         estimate D2E/DX2                !
 ! A84   A(38,39,40)           119.7504         estimate D2E/DX2                !
 ! A85   A(38,39,41)           120.4918         estimate D2E/DX2                !
 ! A86   A(40,39,41)           119.7578         estimate D2E/DX2                !
 ! A87   A(39,41,42)           119.7834         estimate D2E/DX2                !
 ! A88   A(39,41,43)           120.4903         estimate D2E/DX2                !
 ! A89   A(42,41,43)           119.7263         estimate D2E/DX2                !
 ! A90   A(41,43,44)           120.2332         estimate D2E/DX2                !
 ! A91   A(41,43,45)           119.4946         estimate D2E/DX2                !
 ! A92   A(44,43,45)           120.2722         estimate D2E/DX2                !
 ! A93   A(43,45,46)           119.7434         estimate D2E/DX2                !
 ! A94   A(43,45,47)           120.4074         estimate D2E/DX2                !
 ! A95   A(46,45,47)           119.8492         estimate D2E/DX2                !
 ! A96   A(38,47,45)           120.6224         estimate D2E/DX2                !
 ! A97   A(38,47,48)           119.655          estimate D2E/DX2                !
 ! A98   A(45,47,48)           119.7226         estimate D2E/DX2                !
 ! A99   A(23,49,50)           119.9114         estimate D2E/DX2                !
 ! A100  A(23,49,58)           121.3888         estimate D2E/DX2                !
 ! A101  A(50,49,58)           118.6948         estimate D2E/DX2                !
 ! A102  A(49,50,51)           119.8105         estimate D2E/DX2                !
 ! A103  A(49,50,52)           120.3684         estimate D2E/DX2                !
 ! A104  A(51,50,52)           119.8211         estimate D2E/DX2                !
 ! A105  A(50,52,53)           119.8621         estimate D2E/DX2                !
 ! A106  A(50,52,54)           120.3264         estimate D2E/DX2                !
 ! A107  A(53,52,54)           119.8116         estimate D2E/DX2                !
 ! A108  A(52,54,55)           120.1841         estimate D2E/DX2                !
 ! A109  A(52,54,56)           119.6089         estimate D2E/DX2                !
 ! A110  A(55,54,56)           120.207          estimate D2E/DX2                !
 ! A111  A(54,56,57)           119.7151         estimate D2E/DX2                !
 ! A112  A(54,56,58)           120.6359         estimate D2E/DX2                !
 ! A113  A(57,56,58)           119.649          estimate D2E/DX2                !
 ! A114  A(49,58,56)           120.3626         estimate D2E/DX2                !
 ! A115  A(49,58,59)           119.7865         estimate D2E/DX2                !
 ! A116  A(56,58,59)           119.8509         estimate D2E/DX2                !
 ! D1    D(13,1,9,10)            8.0089         estimate D2E/DX2                !
 ! D2    D(13,1,9,19)          124.4989         estimate D2E/DX2                !
 ! D3    D(13,1,9,24)         -109.4544         estimate D2E/DX2                !
 ! D4    D(9,1,13,11)           -3.4262         estimate D2E/DX2                !
 ! D5    D(9,1,13,38)         -179.2979         estimate D2E/DX2                !
 ! D6    D(23,2,19,9)          131.9529         estimate D2E/DX2                !
 ! D7    D(23,2,19,20)          13.6665         estimate D2E/DX2                !
 ! D8    D(23,2,19,31)        -102.2507         estimate D2E/DX2                !
 ! D9    D(19,2,23,21)          -8.866          estimate D2E/DX2                !
 ! D10   D(19,2,23,49)         170.9552         estimate D2E/DX2                !
 ! D11   D(1,9,10,11)          -11.3319         estimate D2E/DX2                !
 ! D12   D(1,9,10,14)          164.6438         estimate D2E/DX2                !
 ! D13   D(19,9,10,11)        -131.5894         estimate D2E/DX2                !
 ! D14   D(19,9,10,14)          44.3863         estimate D2E/DX2                !
 ! D15   D(24,9,10,11)         105.6539         estimate D2E/DX2                !
 ! D16   D(24,9,10,14)         -78.3705         estimate D2E/DX2                !
 ! D17   D(1,9,19,2)            70.3331         estimate D2E/DX2                !
 ! D18   D(1,9,19,20)         -173.7642         estimate D2E/DX2                !
 ! D19   D(1,9,19,31)          -53.7012         estimate D2E/DX2                !
 ! D20   D(10,9,19,2)         -174.9528         estimate D2E/DX2                !
 ! D21   D(10,9,19,20)         -59.0501         estimate D2E/DX2                !
 ! D22   D(10,9,19,31)          61.0129         estimate D2E/DX2                !
 ! D23   D(24,9,19,2)          -53.8766         estimate D2E/DX2                !
 ! D24   D(24,9,19,20)          62.026          estimate D2E/DX2                !
 ! D25   D(24,9,19,31)        -177.911          estimate D2E/DX2                !
 ! D26   D(1,9,24,25)         -178.0296         estimate D2E/DX2                !
 ! D27   D(1,9,24,26)          -61.442          estimate D2E/DX2                !
 ! D28   D(1,9,24,27)           60.2477         estimate D2E/DX2                !
 ! D29   D(10,9,24,25)          67.9533         estimate D2E/DX2                !
 ! D30   D(10,9,24,26)        -175.4591         estimate D2E/DX2                !
 ! D31   D(10,9,24,27)         -53.7694         estimate D2E/DX2                !
 ! D32   D(19,9,24,25)         -51.7396         estimate D2E/DX2                !
 ! D33   D(19,9,24,26)          64.848          estimate D2E/DX2                !
 ! D34   D(19,9,24,27)        -173.4623         estimate D2E/DX2                !
 ! D35   D(9,10,11,12)        -170.1492         estimate D2E/DX2                !
 ! D36   D(9,10,11,13)           9.8662         estimate D2E/DX2                !
 ! D37   D(14,10,11,12)         14.5385         estimate D2E/DX2                !
 ! D38   D(14,10,11,13)       -165.446          estimate D2E/DX2                !
 ! D39   D(9,10,14,15)         169.4495         estimate D2E/DX2                !
 ! D40   D(9,10,14,18)         -10.0716         estimate D2E/DX2                !
 ! D41   D(11,10,14,15)        -15.3635         estimate D2E/DX2                !
 ! D42   D(11,10,14,18)        165.1154         estimate D2E/DX2                !
 ! D43   D(10,11,13,1)          -3.1033         estimate D2E/DX2                !
 ! D44   D(10,11,13,38)        172.4486         estimate D2E/DX2                !
 ! D45   D(12,11,13,1)         176.9121         estimate D2E/DX2                !
 ! D46   D(12,11,13,38)         -7.5359         estimate D2E/DX2                !
 ! D47   D(1,13,38,39)        -167.0635         estimate D2E/DX2                !
 ! D48   D(1,13,38,47)          15.5597         estimate D2E/DX2                !
 ! D49   D(11,13,38,39)         17.6363         estimate D2E/DX2                !
 ! D50   D(11,13,38,47)       -159.7405         estimate D2E/DX2                !
 ! D51   D(10,14,15,3)          44.3315         estimate D2E/DX2                !
 ! D52   D(10,14,15,4)         -76.0018         estimate D2E/DX2                !
 ! D53   D(10,14,15,16)        167.0888         estimate D2E/DX2                !
 ! D54   D(18,14,15,3)        -136.1018         estimate D2E/DX2                !
 ! D55   D(18,14,15,4)         103.5649         estimate D2E/DX2                !
 ! D56   D(18,14,15,16)        -13.3445         estimate D2E/DX2                !
 ! D57   D(10,14,18,17)        173.7208         estimate D2E/DX2                !
 ! D58   D(10,14,18,20)        -10.0303         estimate D2E/DX2                !
 ! D59   D(15,14,18,17)         -5.8836         estimate D2E/DX2                !
 ! D60   D(15,14,18,20)        170.3653         estimate D2E/DX2                !
 ! D61   D(3,15,16,5)           35.0049         estimate D2E/DX2                !
 ! D62   D(3,15,16,6)          -85.5597         estimate D2E/DX2                !
 ! D63   D(3,15,16,17)         151.0104         estimate D2E/DX2                !
 ! D64   D(4,15,16,5)          150.7724         estimate D2E/DX2                !
 ! D65   D(4,15,16,6)           30.2078         estimate D2E/DX2                !
 ! D66   D(4,15,16,17)         -93.2221         estimate D2E/DX2                !
 ! D67   D(14,15,16,5)         -89.5988         estimate D2E/DX2                !
 ! D68   D(14,15,16,6)         149.8366         estimate D2E/DX2                !
 ! D69   D(14,15,16,17)         26.4067         estimate D2E/DX2                !
 ! D70   D(5,16,17,7)          -37.837          estimate D2E/DX2                !
 ! D71   D(5,16,17,8)         -154.117          estimate D2E/DX2                !
 ! D72   D(5,16,17,18)          86.3978         estimate D2E/DX2                !
 ! D73   D(6,16,17,7)           82.3727         estimate D2E/DX2                !
 ! D74   D(6,16,17,8)          -33.9073         estimate D2E/DX2                !
 ! D75   D(6,16,17,18)        -153.3925         estimate D2E/DX2                !
 ! D76   D(15,16,17,7)        -154.0552         estimate D2E/DX2                !
 ! D77   D(15,16,17,8)          89.6648         estimate D2E/DX2                !
 ! D78   D(15,16,17,18)        -29.8205         estimate D2E/DX2                !
 ! D79   D(7,17,18,14)         144.0514         estimate D2E/DX2                !
 ! D80   D(7,17,18,20)         -31.8272         estimate D2E/DX2                !
 ! D81   D(8,17,18,14)         -94.4125         estimate D2E/DX2                !
 ! D82   D(8,17,18,20)          89.7089         estimate D2E/DX2                !
 ! D83   D(16,17,18,14)         22.4526         estimate D2E/DX2                !
 ! D84   D(16,17,18,20)       -153.4259         estimate D2E/DX2                !
 ! D85   D(14,18,20,19)         -8.2363         estimate D2E/DX2                !
 ! D86   D(14,18,20,21)        173.1739         estimate D2E/DX2                !
 ! D87   D(17,18,20,19)        167.1883         estimate D2E/DX2                !
 ! D88   D(17,18,20,21)        -11.4015         estimate D2E/DX2                !
 ! D89   D(2,19,20,18)         164.8183         estimate D2E/DX2                !
 ! D90   D(2,19,20,21)         -16.3362         estimate D2E/DX2                !
 ! D91   D(9,19,20,18)          43.181          estimate D2E/DX2                !
 ! D92   D(9,19,20,21)        -137.9735         estimate D2E/DX2                !
 ! D93   D(31,19,20,18)        -79.0716         estimate D2E/DX2                !
 ! D94   D(31,19,20,21)         99.7738         estimate D2E/DX2                !
 ! D95   D(2,19,31,32)         179.612          estimate D2E/DX2                !
 ! D96   D(2,19,31,33)         -63.9661         estimate D2E/DX2                !
 ! D97   D(2,19,31,34)          57.8306         estimate D2E/DX2                !
 ! D98   D(9,19,31,32)         -53.7463         estimate D2E/DX2                !
 ! D99   D(9,19,31,33)          62.6755         estimate D2E/DX2                !
 ! D100  D(9,19,31,34)        -175.5277         estimate D2E/DX2                !
 ! D101  D(20,19,31,32)         66.3352         estimate D2E/DX2                !
 ! D102  D(20,19,31,33)       -177.243          estimate D2E/DX2                !
 ! D103  D(20,19,31,34)        -55.4462         estimate D2E/DX2                !
 ! D104  D(18,20,21,22)          9.7921         estimate D2E/DX2                !
 ! D105  D(18,20,21,23)       -170.1646         estimate D2E/DX2                !
 ! D106  D(19,20,21,22)       -168.8398         estimate D2E/DX2                !
 ! D107  D(19,20,21,23)         11.2035         estimate D2E/DX2                !
 ! D108  D(20,21,23,2)           0.1911         estimate D2E/DX2                !
 ! D109  D(20,21,23,49)       -179.6146         estimate D2E/DX2                !
 ! D110  D(22,21,23,2)        -179.7656         estimate D2E/DX2                !
 ! D111  D(22,21,23,49)          0.4287         estimate D2E/DX2                !
 ! D112  D(2,23,49,50)         158.4757         estimate D2E/DX2                !
 ! D113  D(2,23,49,58)         -22.348          estimate D2E/DX2                !
 ! D114  D(21,23,49,50)        -21.7292         estimate D2E/DX2                !
 ! D115  D(21,23,49,58)        157.4471         estimate D2E/DX2                !
 ! D116  D(9,24,27,28)         -57.906          estimate D2E/DX2                !
 ! D117  D(9,24,27,29)        -177.9577         estimate D2E/DX2                !
 ! D118  D(9,24,27,30)          62.0154         estimate D2E/DX2                !
 ! D119  D(25,24,27,28)       -179.6121         estimate D2E/DX2                !
 ! D120  D(25,24,27,29)         60.3362         estimate D2E/DX2                !
 ! D121  D(25,24,27,30)        -59.6907         estimate D2E/DX2                !
 ! D122  D(26,24,27,28)         63.7499         estimate D2E/DX2                !
 ! D123  D(26,24,27,29)        -56.3018         estimate D2E/DX2                !
 ! D124  D(26,24,27,30)       -176.3287         estimate D2E/DX2                !
 ! D125  D(19,31,34,35)        -57.3179         estimate D2E/DX2                !
 ! D126  D(19,31,34,36)       -177.2973         estimate D2E/DX2                !
 ! D127  D(19,31,34,37)         62.5732         estimate D2E/DX2                !
 ! D128  D(32,31,34,35)       -179.0815         estimate D2E/DX2                !
 ! D129  D(32,31,34,36)         60.9391         estimate D2E/DX2                !
 ! D130  D(32,31,34,37)        -59.1904         estimate D2E/DX2                !
 ! D131  D(33,31,34,35)         64.4646         estimate D2E/DX2                !
 ! D132  D(33,31,34,36)        -55.5148         estimate D2E/DX2                !
 ! D133  D(33,31,34,37)       -175.6443         estimate D2E/DX2                !
 ! D134  D(13,38,39,40)          4.1921         estimate D2E/DX2                !
 ! D135  D(13,38,39,41)       -175.8117         estimate D2E/DX2                !
 ! D136  D(47,38,39,40)       -178.3725         estimate D2E/DX2                !
 ! D137  D(47,38,39,41)          1.6237         estimate D2E/DX2                !
 ! D138  D(13,38,47,45)        175.7289         estimate D2E/DX2                !
 ! D139  D(13,38,47,48)         -4.264          estimate D2E/DX2                !
 ! D140  D(39,38,47,45)         -1.7065         estimate D2E/DX2                !
 ! D141  D(39,38,47,48)        178.3006         estimate D2E/DX2                !
 ! D142  D(38,39,41,42)        179.7005         estimate D2E/DX2                !
 ! D143  D(38,39,41,43)         -0.3488         estimate D2E/DX2                !
 ! D144  D(40,39,41,42)         -0.3032         estimate D2E/DX2                !
 ! D145  D(40,39,41,43)        179.6475         estimate D2E/DX2                !
 ! D146  D(39,41,43,44)        179.0858         estimate D2E/DX2                !
 ! D147  D(39,41,43,45)         -0.8768         estimate D2E/DX2                !
 ! D148  D(42,41,43,44)         -0.9635         estimate D2E/DX2                !
 ! D149  D(42,41,43,45)        179.074          estimate D2E/DX2                !
 ! D150  D(41,43,45,46)       -179.1799         estimate D2E/DX2                !
 ! D151  D(41,43,45,47)          0.7952         estimate D2E/DX2                !
 ! D152  D(44,43,45,46)          0.8576         estimate D2E/DX2                !
 ! D153  D(44,43,45,47)       -179.1673         estimate D2E/DX2                !
 ! D154  D(43,45,47,38)          0.5123         estimate D2E/DX2                !
 ! D155  D(43,45,47,48)       -179.4948         estimate D2E/DX2                !
 ! D156  D(46,45,47,38)       -179.5126         estimate D2E/DX2                !
 ! D157  D(46,45,47,48)          0.4803         estimate D2E/DX2                !
 ! D158  D(23,49,50,51)         -0.6715         estimate D2E/DX2                !
 ! D159  D(23,49,50,52)        179.2602         estimate D2E/DX2                !
 ! D160  D(58,49,50,51)       -179.8699         estimate D2E/DX2                !
 ! D161  D(58,49,50,52)          0.0618         estimate D2E/DX2                !
 ! D162  D(23,49,58,56)       -179.2539         estimate D2E/DX2                !
 ! D163  D(23,49,58,59)          0.7752         estimate D2E/DX2                !
 ! D164  D(50,49,58,56)         -0.0679         estimate D2E/DX2                !
 ! D165  D(50,49,58,59)        179.9613         estimate D2E/DX2                !
 ! D166  D(49,50,52,53)       -179.6837         estimate D2E/DX2                !
 ! D167  D(49,50,52,54)          0.2889         estimate D2E/DX2                !
 ! D168  D(51,50,52,53)          0.248          estimate D2E/DX2                !
 ! D169  D(51,50,52,54)       -179.7794         estimate D2E/DX2                !
 ! D170  D(50,52,54,55)        179.358          estimate D2E/DX2                !
 ! D171  D(50,52,54,56)         -0.6329         estimate D2E/DX2                !
 ! D172  D(53,52,54,55)         -0.6694         estimate D2E/DX2                !
 ! D173  D(53,52,54,56)        179.3397         estimate D2E/DX2                !
 ! D174  D(52,54,56,57)       -179.3619         estimate D2E/DX2                !
 ! D175  D(52,54,56,58)          0.6287         estimate D2E/DX2                !
 ! D176  D(55,54,56,57)          0.6472         estimate D2E/DX2                !
 ! D177  D(55,54,56,58)       -179.3622         estimate D2E/DX2                !
 ! D178  D(54,56,58,49)         -0.2796         estimate D2E/DX2                !
 ! D179  D(54,56,58,59)        179.6913         estimate D2E/DX2                !
 ! D180  D(57,56,58,49)        179.7111         estimate D2E/DX2                !
 ! D181  D(57,56,58,59)         -0.318          estimate D2E/DX2                !
 --------------------------------------------------------------------------------
 Trust Radius=3.00D-01 FncErr=1.00D-07 GrdErr=1.00D-06
 Number of steps in this run=    354 maximum allowed number of steps=    354.
 GradGradGradGradGradGradGradGradGradGradGradGradGradGradGradGradGradGrad

 Leave Link  103 at Thu Dec  6 15:20:24 2018, MaxMem=   536870912 cpu:         0.2
 (Enter /pbs_home/pkowalski/g09d01/g09/l202.exe)
 Stoichiometry    C29H22F6S2
 Framework group  C1[X(C29H22F6S2)]
 Deg. of freedom   171
 Full point group                 C1      NOp   1
 Largest Abelian subgroup         C1      NOp   1
 Largest concise Abelian subgroup C1      NOp   1
                         Standard orientation:                         
 ---------------------------------------------------------------------
 Center     Atomic      Atomic             Coordinates (Angstroms)
 Number     Number       Type             X           Y           Z
 ---------------------------------------------------------------------
      1         16           0        1.755650   -2.171249    0.476041
      2         16           0       -1.799113   -2.131187    0.104224
      3          9           0        2.375206    3.145061   -0.727300
      4          9           0        1.630557    3.554406    1.266766
      5          9           0        0.119376    3.811078   -1.837124
      6          9           0        0.089640    5.119493   -0.103010
      7          9           0       -2.217101    3.269916   -0.829861
      8          9           0       -1.522580    3.539363    1.214782
      9          6           0        0.601242   -0.759569    0.726523
     10          6           0        1.436239    0.482396    0.393074
     11          6           0        2.819298    0.211414    0.264389
     12          1           0        3.471401    0.899010    0.195656
     13          6           0        3.139346   -1.105842    0.246677
     14          6           0        0.751586    1.638558    0.183390
     15          6           0        1.276178    3.024791    0.056942
     16          6           0        0.086013    3.837736   -0.494314
     17          6           0       -1.159114    3.055976   -0.010414
     18          6           0       -0.692384    1.651965    0.058039
     19          6           0       -0.600015   -0.783979   -0.242993
     20          6           0       -1.406059    0.506183   -0.056683
     21          6           0       -2.809753    0.279909   -0.061174
     22          1           0       -3.443262    0.987070   -0.111882
     23          6           0       -3.170375   -1.025926    0.013659
     24          6           0        0.164460   -0.716881    2.213802
     25          1           0       -0.479955    0.024986    2.331099
     26          1           0       -0.308645   -1.559737    2.426273
     27          6           0        1.300335   -0.534269    3.211137
     28          1           0        1.950733   -1.259945    3.102089
     29          1           0        0.940582   -0.551201    4.122905
     30          1           0        1.741628    0.325051    3.050023
     31          6           0       -0.152913   -0.879114   -1.728244
     32          1           0        0.488478   -0.146253   -1.910164
     33          1           0        0.328303   -1.733235   -1.856245
     34          6           0       -1.273695   -0.801158   -2.747140
     35          1           0       -1.924235   -1.512007   -2.570345
     36          1           0       -0.904551   -0.912529   -3.648489
     37          1           0       -1.716660    0.071161   -2.678607
     38          6           0        4.459172   -1.674904   -0.028665
     39          6           0        5.606813   -0.885774    0.051286
     40          1           0        5.539870    0.014690    0.344441
     41          6           0        6.840061   -1.405024   -0.292927
     42          1           0        7.614603   -0.857263   -0.238756
     43          6           0        6.955889   -2.714933   -0.714336
     44          1           0        7.803217   -3.064194   -0.962356
     45          6           0        5.825994   -3.515211   -0.773128
     46          1           0        5.903358   -4.419580   -1.051146
     47          6           0        4.593174   -3.006657   -0.430432
     48          1           0        3.826505   -3.565651   -0.467366
     49          6           0       -4.535362   -1.562708    0.020672
     50          6           0       -5.601975   -0.746304    0.397295
     51          1           0       -5.439672    0.152302    0.657308
     52          6           0       -6.899071   -1.239896    0.392657
     53          1           0       -7.620739   -0.676139    0.646229
     54          6           0       -7.147236   -2.550157    0.019694
     55          1           0       -8.034987   -2.888659    0.025990
     56          6           0       -6.100517   -3.358936   -0.359868
     57          1           0       -6.270064   -4.255148   -0.624678
     58          6           0       -4.800687   -2.878361   -0.359738
     59          1           0       -4.086249   -3.447543   -0.619568
 ---------------------------------------------------------------------
 Rotational constants (GHZ):      0.1284985      0.0716033      0.0514695
 Leave Link  202 at Thu Dec  6 15:20:24 2018, MaxMem=   536870912 cpu:         0.1
 (Enter /pbs_home/pkowalski/g09d01/g09/l301.exe)
 General basis read from cards:  (5D, 7F)
 Centers:      12     22     25     26     28     29     30     32     33     35
 Centers:      36     37     40     42     44     46     48     51     53     55
 Centers:      57     59
 S 3 1.00
     Exponent=  1.3010701000D+01 Coefficients=  1.9682158000D-02
     Exponent=  1.9622572000D+00 Coefficients=  1.3796524000D-01
     Exponent=  4.4453796000D-01 Coefficients=  4.7831935000D-01
 S 1 1.00
     Exponent=  1.2194962000D-01 Coefficients=  1.0000000000D+00
 P 1 1.00
     Exponent=  8.0000000000D-01 Coefficients=  1.0000000000D+00
 ****
 Centers:       9     10     11     13     14     15     16     17     18     19
 Centers:      20     21     23     24     27     31     34     38     39     41
 Centers:      43     45     47     49     50     52     54     56     58
 S 5 1.00
     Exponent=  1.2384016938D+03 Coefficients=  5.4568832082D-03
     Exponent=  1.8629004992D+02 Coefficients=  4.0638409211D-02
     Exponent=  4.2251176346D+01 Coefficients=  1.8025593888D-01
     Exponent=  1.1676557932D+01 Coefficients=  4.6315121755D-01
     Exponent=  3.5930506482D+00 Coefficients=  4.4087173314D-01
 S 1 1.00
     Exponent=  4.0245147363D-01 Coefficients=  1.0000000000D+00
 S 1 1.00
     Exponent=  1.3090182668D-01 Coefficients=  1.0000000000D+00
 P 3 1.00
     Exponent=  9.4680970621D+00 Coefficients=  3.8387871728D-02
     Exponent=  2.0103545142D+00 Coefficients=  2.1117025112D-01
     Exponent=  5.4771004707D-01 Coefficients=  5.1328172114D-01
 P 1 1.00
     Exponent=  1.5268613795D-01 Coefficients=  1.0000000000D+00
 D 1 1.00
     Exponent=  8.0000000000D-01 Coefficients=  1.0000000000D+00
 ****
 Centers:       3      4      5      6      7      8
 S 5 1.00
     Exponent=  2.8948325990D+03 Coefficients= -5.3408255515D-03
     Exponent=  4.3541939120D+02 Coefficients= -3.9904258866D-02
     Exponent=  9.8843328866D+01 Coefficients= -1.7912768038D-01
     Exponent=  2.7485198001D+01 Coefficients= -4.6758090825D-01
     Exponent=  8.5405498171D+00 Coefficients= -4.4653131020D-01
 S 1 1.00
     Exponent=  1.0654578038D+00 Coefficients=  1.0000000000D+00
 S 1 1.00
     Exponent=  3.3247346748D-01 Coefficients=  1.0000000000D+00
 P 3 1.00
     Exponent=  2.2696633924D+01 Coefficients= -4.5212874436D-02
     Exponent=  4.9872339257D+00 Coefficients= -2.3754317067D-01
     Exponent=  1.3491613954D+00 Coefficients= -5.1287353587D-01
 P 1 1.00
     Exponent=  3.4829881977D-01 Coefficients=  1.0000000000D+00
 D 1 1.00
     Exponent=  1.4000000000D+00 Coefficients=  1.0000000000D+00
 ****
 Centers:       1      2
 S 5 1.00
     Exponent=  9.1849303010D+03 Coefficients= -2.2294387756D-03
     Exponent=  1.3815105503D+03 Coefficients= -1.6683029937D-02
     Exponent=  3.1387147580D+02 Coefficients= -7.5262436116D-02
     Exponent=  8.8053870623D+01 Coefficients= -1.9376827038D-01
     Exponent=  2.7039914905D+01 Coefficients= -1.7718020803D-01
 S 3 1.00
     Exponent=  4.5648731303D+01 Coefficients= -1.0736062573D-01
     Exponent=  4.9664522326D+00 Coefficients=  6.5066293018D-01
     Exponent=  2.0116242047D+00 Coefficients=  5.9712155354D-01
 S 1 1.00
     Exponent=  3.5661077013D-01 Coefficients=  1.0000000000D+00
 S 1 1.00
     Exponent=  1.3507221477D-01 Coefficients=  1.0000000000D+00
 P 5 1.00
     Exponent=  2.6198233439D+02 Coefficients= -9.2729929822D-03
     Exponent=  6.1306894736D+01 Coefficients= -6.6547669241D-02
     Exponent=  1.9103729887D+01 Coefficients= -2.4828595903D-01
     Exponent=  6.6567720378D+00 Coefficients= -4.8703847402D-01
     Exponent=  2.3959635161D+00 Coefficients= -3.9337850312D-01
 P 1 1.00
     Exponent=  6.1776161679D-01 Coefficients=  1.0000000000D+00
 P 1 1.00
     Exponent=  1.6993376871D-01 Coefficients=  1.0000000000D+00
 D 1 1.00
     Exponent=  5.5000000000D-01 Coefficients=  1.0000000000D+00
 ****
 Ernie: Thresh=  0.10000D-02 Tol=  0.10000D-05 Strict=F.
 There are   673 symmetry adapted cartesian basis functions of A   symmetry.
 There are   636 symmetry adapted basis functions of A   symmetry.
   636 basis functions,  1103 primitive gaussians,   673 cartesian basis functions
   141 alpha electrons      141 beta electrons
       nuclear repulsion energy      4731.4254479197 Hartrees.
 IExCor= 1009 DFT=T Ex+Corr=PBE1PBE ExCW=0 ScaHFX=  0.250000
 ScaDFX=  0.750000  0.750000  1.000000  1.000000 ScalE2=  1.000000  1.000000
 IRadAn=      0 IRanWt=     -1 IRanGd=            0 ICorTp=0 IEmpDi=  4
 NAtoms=   59 NActive=   59 NUniq=   59 SFac= 1.00D+00 NAtFMM=   60 NAOKFM=F Big=F
 Integral buffers will be    131072 words long.
 Raffenetti 2 integral format.
 Two-electron integral symmetry is turned on.
 Leave Link  301 at Thu Dec  6 15:20:24 2018, MaxMem=   536870912 cpu:         1.0
 (Enter /pbs_home/pkowalski/g09d01/g09/l302.exe)
 NPDir=0 NMtPBC=     1 NCelOv=     1 NCel=       1 NClECP=     1 NCelD=      1
         NCelK=      1 NCelE2=     1 NClLst=     1 CellRange=     0.0.
 One-electron integrals computed using PRISM.
 NBasis=   636 RedAO= T EigKep=  2.84D-04  NBF=   636
 NBsUse=   636 1.00D-06 EigRej= -1.00D+00 NBFU=   636
 Precomputing XC quadrature grid using
 IXCGrd= 4 IRadAn=           0 IRanWt=          -1 IRanGd=           0 AccXCQ= 0.00D+00.
 Generated NRdTot=       0 NPtTot=           0 NUsed=           0 NTot=          32
 NSgBfM=   614   614   618   618   618 MxSgAt=    59 MxSgA2=    59.
 Leave Link  302 at Thu Dec  6 15:20:27 2018, MaxMem=   536870912 cpu:        16.9
 (Enter /pbs_home/pkowalski/g09d01/g09/l303.exe)
 DipDrv:  MaxL=1.
 Leave Link  303 at Thu Dec  6 15:20:27 2018, MaxMem=   536870912 cpu:         1.7
 (Enter /pbs_home/pkowalski/g09d01/g09/l401.exe)
 ExpMin= 1.22D-01 ExpMax= 9.18D+03 ExpMxC= 1.38D+03 IAcc=1 IRadAn=         1 AccDes= 0.00D+00
 Harris functional with IExCor= 1009 and IRadAn=       1 diagonalized for initial guess.
 HarFok:  IExCor= 1009 AccDes= 0.00D+00 IRadAn=         1 IDoV= 1 UseB2=F ITyADJ=14
 ICtDFT=  3500011 ScaDFX=  1.000000  1.000000  1.000000  1.000000
 FoFCou: FMM=F IPFlag=           0 FMFlag=      100000 FMFlg1=           0
         NFxFlg=           0 DoJE=T BraDBF=F KetDBF=T FulRan=T
         wScrn=  0.000000 ICntrl=     500 IOpCl=  0 I1Cent=   200000004 NGrid=           0
         NMat0=    1 NMatS0=      1 NMatT0=    0 NMatD0=    1 NMtDS0=    0 NMtDT0=    0
 Petite list used in FoFCou.
 Harris En= -2510.14895090027    
 JPrj=0 DoOrth=F DoCkMO=F.
 Leave Link  401 at Thu Dec  6 15:20:31 2018, MaxMem=   536870912 cpu:        31.1
 (Enter /pbs_home/pkowalski/g09d01/g09/l502.exe)
 Closed shell SCF:
 Using DIIS extrapolation, IDIIS=  1040.
 Integral symmetry usage will be decided dynamically.
 IVT=     1387805 IEndB=     1387805 NGot=   536870912 MDV=   535953350
 LenX=   535953350 LenY=   535499748
 Requested convergence on RMS density matrix=1.00D-08 within 128 cycles.
 Requested convergence on MAX density matrix=1.00D-06.
 Requested convergence on             energy=1.00D-06.
 No special actions if energy rises.
 Fock matrices will be formed incrementally for  20 cycles.
 Integral accuracy reduced to 1.0D-05 until final iterations.

 Cycle   1  Pass 0  IDiag  1:
 FoFJK:  IHMeth= 1 ICntrl=       0 DoSepK=F KAlg= 0 I1Cent=   0 FoldK=F
 IRaf= 670000000 NMat=   1 IRICut=       1 DoRegI=T DoRafI=F ISym2E= 0.
 FoFCou: FMM=F IPFlag=           0 FMFlag=      100000 FMFlg1=           0
         NFxFlg=           0 DoJE=F BraDBF=F KetDBF=F FulRan=T
         wScrn=  0.000000 ICntrl=       0 IOpCl=  0 I1Cent=           0 NGrid=           0
         NMat0=    1 NMatS0=      1 NMatT0=    0 NMatD0=    1 NMtDS0=    0 NMtDT0=    0
 Symmetry not used in FoFCou.
 E= -2508.93582200081    
 DIIS: error= 3.91D-02 at cycle   1 NSaved=   1.
 NSaved= 1 IEnMin= 1 EnMin= -2508.93582200081     IErMin= 1 ErrMin= 3.91D-02
 ErrMax= 3.91D-02  0.00D+00 EMaxC= 1.00D-01 BMatC= 8.04D-01 BMatP= 8.04D-01
 IDIUse=3 WtCom= 6.09D-01 WtEn= 3.91D-01
 Coeff-Com:  0.100D+01
 Coeff-En:   0.100D+01
 Coeff:      0.100D+01
 Gap=     0.165 Goal=   None    Shift=    0.000
 GapD=    0.165 DampG=1.000 DampE=0.500 DampFc=0.5000 IDamp=-1.
 Damping current iteration by 5.00D-01
 RMSDP=4.72D-03 MaxDP=1.80D-01              OVMax= 2.81D-01

 Cycle   2  Pass 0  IDiag  1:
 RMSU=  2.31D-03    CP:  9.71D-01
 E= -2509.27683332980     Delta-E=       -0.341011328990 Rises=F Damp=T
 DIIS: error= 6.63D-03 at cycle   2 NSaved=   2.
 NSaved= 2 IEnMin= 2 EnMin= -2509.27683332980     IErMin= 2 ErrMin= 6.63D-03
 ErrMax= 6.63D-03  0.00D+00 EMaxC= 1.00D-01 BMatC= 7.18D-02 BMatP= 8.04D-01
 IDIUse=3 WtCom= 9.34D-01 WtEn= 6.63D-02
 Coeff-Com:  0.105D+00 0.895D+00
 Coeff-En:   0.196D+00 0.804D+00
 Coeff:      0.111D+00 0.889D+00
 Gap=     0.232 Goal=   None    Shift=    0.000
 RMSDP=2.07D-03 MaxDP=8.22D-02 DE=-3.41D-01 OVMax= 3.33D-01

 Cycle   3  Pass 0  IDiag  1:
 RMSU=  1.94D-03    CP:  9.53D-01  7.15D-01
 E= -2509.70345163845     Delta-E=       -0.426618308649 Rises=F Damp=F
 DIIS: error= 6.65D-03 at cycle   3 NSaved=   3.
 NSaved= 3 IEnMin= 3 EnMin= -2509.70345163845     IErMin= 2 ErrMin= 6.63D-03
 ErrMax= 6.65D-03  0.00D+00 EMaxC= 1.00D-01 BMatC= 8.18D-02 BMatP= 7.18D-02
 IDIUse=3 WtCom= 1.09D-01 WtEn= 8.91D-01
 Coeff-Com:  0.170D-02 0.519D+00 0.480D+00
 Coeff-En:   0.000D+00 0.000D+00 0.100D+01
 Coeff:      0.185D-03 0.566D-01 0.943D+00
 Gap=     0.110 Goal=   None    Shift=    0.000
 RMSDP=2.43D-03 MaxDP=1.39D-01 DE=-4.27D-01 OVMax= 3.49D-01

 Cycle   4  Pass 0  IDiag  1:
 RMSU=  1.39D-03    CP:  9.49D-01  1.19D+00  1.39D-01
 E= -2509.38632146730     Delta-E=        0.317130171155 Rises=F Damp=F
 DIIS: error= 1.46D-02 at cycle   4 NSaved=   4.
 NSaved= 4 IEnMin= 3 EnMin= -2509.70345163845     IErMin= 2 ErrMin= 6.63D-03
 ErrMax= 1.46D-02  0.00D+00 EMaxC= 1.00D-01 BMatC= 3.53D-01 BMatP= 7.18D-02
 IDIUse=2 WtCom= 0.00D+00 WtEn= 1.00D+00
 Coeff-En:   0.000D+00 0.000D+00 0.752D+00 0.248D+00
 Coeff:      0.000D+00 0.000D+00 0.752D+00 0.248D+00
 Gap=     0.099 Goal=   None    Shift=    0.000
 RMSDP=1.25D-03 MaxDP=6.23D-02 DE= 3.17D-01 OVMax= 2.12D-01

 Cycle   5  Pass 0  IDiag  1:
 RMSU=  3.42D-04    CP:  9.52D-01  9.69D-01  5.61D-01  4.88D-01
 E= -2509.77760753366     Delta-E=       -0.391286066362 Rises=F Damp=F
 DIIS: error= 3.27D-03 at cycle   5 NSaved=   5.
 NSaved= 5 IEnMin= 5 EnMin= -2509.77760753366     IErMin= 5 ErrMin= 3.27D-03
 ErrMax= 3.27D-03  0.00D+00 EMaxC= 1.00D-01 BMatC= 2.14D-02 BMatP= 7.18D-02
 IDIUse=3 WtCom= 9.67D-01 WtEn= 3.27D-02
 Coeff-Com:  0.118D-01-0.143D-01 0.355D+00 0.316D-01 0.616D+00
 Coeff-En:   0.000D+00 0.000D+00 0.247D+00 0.000D+00 0.753D+00
 Coeff:      0.114D-01-0.139D-01 0.352D+00 0.306D-01 0.620D+00
 Gap=     0.094 Goal=   None    Shift=    0.000
 RMSDP=4.30D-04 MaxDP=1.74D-02 DE=-3.91D-01 OVMax= 5.53D-02

 Cycle   6  Pass 0  IDiag  1:
 RMSU=  1.24D-04    CP:  9.51D-01  8.71D-01  7.10D-01  3.79D-01  7.00D-01
 E= -2509.80168168403     Delta-E=       -0.024074150365 Rises=F Damp=F
 DIIS: error= 9.19D-04 at cycle   6 NSaved=   6.
 NSaved= 6 IEnMin= 6 EnMin= -2509.80168168403     IErMin= 6 ErrMin= 9.19D-04
 ErrMax= 9.19D-04  0.00D+00 EMaxC= 1.00D-01 BMatC= 6.36D-04 BMatP= 2.14D-02
 IDIUse=3 WtCom= 9.91D-01 WtEn= 9.19D-03
 Coeff-Com:  0.389D-02-0.177D-01 0.110D+00-0.335D-01 0.375D+00 0.562D+00
 Coeff-En:   0.000D+00 0.000D+00 0.000D+00 0.000D+00 0.000D+00 0.100D+01
 Coeff:      0.385D-02-0.175D-01 0.109D+00-0.331D-01 0.372D+00 0.566D+00
 Gap=     0.094 Goal=   None    Shift=    0.000
 RMSDP=6.94D-05 MaxDP=4.13D-03 DE=-2.41D-02 OVMax= 8.50D-03

 Cycle   7  Pass 0  IDiag  1:
 RMSU=  4.10D-05    CP:  9.51D-01  8.72D-01  7.15D-01  3.71D-01  7.81D-01
                    CP:  6.25D-01
 E= -2509.80230602410     Delta-E=       -0.000624340069 Rises=F Damp=F
 DIIS: error= 1.64D-04 at cycle   7 NSaved=   7.
 NSaved= 7 IEnMin= 7 EnMin= -2509.80230602410     IErMin= 7 ErrMin= 1.64D-04
 ErrMax= 1.64D-04  0.00D+00 EMaxC= 1.00D-01 BMatC= 4.70D-05 BMatP= 6.36D-04
 IDIUse=3 WtCom= 9.98D-01 WtEn= 1.64D-03
 Coeff-Com:  0.136D-02-0.700D-02 0.381D-01-0.209D-01 0.159D+00 0.309D+00
 Coeff-Com:  0.521D+00
 Coeff-En:   0.000D+00 0.000D+00 0.000D+00 0.000D+00 0.000D+00 0.000D+00
 Coeff-En:   0.100D+01
 Coeff:      0.135D-02-0.699D-02 0.380D-01-0.209D-01 0.158D+00 0.309D+00
 Coeff:      0.522D+00
 Gap=     0.094 Goal=   None    Shift=    0.000
 RMSDP=2.41D-05 MaxDP=1.72D-03 DE=-6.24D-04 OVMax= 2.43D-03

 Cycle   8  Pass 0  IDiag  1:
 RMSU=  1.68D-05    CP:  9.51D-01  8.72D-01  7.16D-01  3.68D-01  7.78D-01
                    CP:  6.56D-01  6.07D-01
 E= -2509.80235292919     Delta-E=       -0.000046905092 Rises=F Damp=F
 DIIS: error= 6.70D-05 at cycle   8 NSaved=   8.
 NSaved= 8 IEnMin= 8 EnMin= -2509.80235292919     IErMin= 8 ErrMin= 6.70D-05
 ErrMax= 6.70D-05  0.00D+00 EMaxC= 1.00D-01 BMatC= 5.07D-06 BMatP= 4.70D-05
 IDIUse=1 WtCom= 1.00D+00 WtEn= 0.00D+00
 Coeff-Com:  0.294D-03-0.130D-02 0.629D-02-0.644D-02 0.309D-01 0.795D-01
 Coeff-Com:  0.272D+00 0.619D+00
 Coeff:      0.294D-03-0.130D-02 0.629D-02-0.644D-02 0.309D-01 0.795D-01
 Coeff:      0.272D+00 0.619D+00
 Gap=     0.095 Goal=   None    Shift=    0.000
 RMSDP=6.98D-06 MaxDP=3.20D-04 DE=-4.69D-05 OVMax= 1.16D-03

 Initial convergence to 1.0D-05 achieved.  Increase integral accuracy.
 Cycle   9  Pass 1  IDiag  1:
 E= -2509.80210414492     Delta-E=        0.000248784270 Rises=F Damp=F
 DIIS: error= 1.95D-04 at cycle   1 NSaved=   1.
 NSaved= 1 IEnMin= 1 EnMin= -2509.80210414492     IErMin= 1 ErrMin= 1.95D-04
 ErrMax= 1.95D-04  0.00D+00 EMaxC= 1.00D-01 BMatC= 1.84D-05 BMatP= 1.84D-05
 IDIUse=3 WtCom= 9.98D-01 WtEn= 1.95D-03
 Coeff-Com:  0.100D+01
 Coeff-En:   0.100D+01
 Coeff:      0.100D+01
 Gap=     0.095 Goal=   None    Shift=    0.000
 RMSDP=6.98D-06 MaxDP=3.20D-04 DE= 2.49D-04 OVMax= 1.10D-03

 Cycle  10  Pass 1  IDiag  1:
 RMSU=  1.97D-04    CP:  9.99D-01
 E= -2509.80212186290     Delta-E=       -0.000017717985 Rises=F Damp=F
 DIIS: error= 3.41D-05 at cycle   2 NSaved=   2.
 NSaved= 2 IEnMin= 2 EnMin= -2509.80212186290     IErMin= 2 ErrMin= 3.41D-05
 ErrMax= 3.41D-05  0.00D+00 EMaxC= 1.00D-01 BMatC= 2.51D-06 BMatP= 1.84D-05
 IDIUse=1 WtCom= 1.00D+00 WtEn= 0.00D+00
 Coeff-Com:  0.155D+00 0.845D+00
 Coeff:      0.155D+00 0.845D+00
 Gap=     0.095 Goal=   None    Shift=    0.000
 RMSDP=1.14D-05 MaxDP=7.80D-04 DE=-1.77D-05 OVMax= 1.95D-03

 Cycle  11  Pass 1  IDiag  1:
 RMSU=  1.13D-05    CP:  9.99D-01  1.01D+00
 E= -2509.80211710232     Delta-E=        0.000004760584 Rises=F Damp=F
 DIIS: error= 7.13D-05 at cycle   3 NSaved=   3.
 NSaved= 3 IEnMin= 2 EnMin= -2509.80212186290     IErMin= 2 ErrMin= 3.41D-05
 ErrMax= 7.13D-05  0.00D+00 EMaxC= 1.00D-01 BMatC= 6.66D-06 BMatP= 2.51D-06
 IDIUse=1 WtCom= 1.00D+00 WtEn= 0.00D+00
 Coeff-Com: -0.132D-02 0.622D+00 0.379D+00
 Coeff:     -0.132D-02 0.622D+00 0.379D+00
 Gap=     0.095 Goal=   None    Shift=    0.000
 RMSDP=7.52D-06 MaxDP=4.96D-04 DE= 4.76D-06 OVMax= 1.45D-03

 Cycle  12  Pass 1  IDiag  1:
 RMSU=  1.69D-06    CP:  9.99D-01  1.01D+00  3.52D-01
 E= -2509.80212444242     Delta-E=       -0.000007340099 Rises=F Damp=F
 DIIS: error= 1.52D-05 at cycle   4 NSaved=   4.
 NSaved= 4 IEnMin= 4 EnMin= -2509.80212444242     IErMin= 4 ErrMin= 1.52D-05
 ErrMax= 1.52D-05  0.00D+00 EMaxC= 1.00D-01 BMatC= 1.39D-07 BMatP= 2.51D-06
 IDIUse=1 WtCom= 1.00D+00 WtEn= 0.00D+00
 Coeff-Com: -0.544D-02 0.368D+00 0.239D+00 0.399D+00
 Coeff:     -0.544D-02 0.368D+00 0.239D+00 0.399D+00
 Gap=     0.095 Goal=   None    Shift=    0.000
 RMSDP=9.67D-07 MaxDP=5.21D-05 DE=-7.34D-06 OVMax= 1.71D-04

 Cycle  13  Pass 1  IDiag  1:
 RMSU=  6.31D-07    CP:  9.99D-01  1.01D+00  3.77D-01  6.01D-01
 E= -2509.80212458173     Delta-E=       -0.000000139314 Rises=F Damp=F
 DIIS: error= 1.80D-06 at cycle   5 NSaved=   5.
 NSaved= 5 IEnMin= 5 EnMin= -2509.80212458173     IErMin= 5 ErrMin= 1.80D-06
 ErrMax= 1.80D-06  0.00D+00 EMaxC= 1.00D-01 BMatC= 3.29D-09 BMatP= 1.39D-07
 IDIUse=1 WtCom= 1.00D+00 WtEn= 0.00D+00
 Coeff-Com: -0.297D-02 0.182D+00 0.119D+00 0.223D+00 0.480D+00
 Coeff:     -0.297D-02 0.182D+00 0.119D+00 0.223D+00 0.480D+00
 Gap=     0.095 Goal=   None    Shift=    0.000
 RMSDP=2.33D-07 MaxDP=1.34D-05 DE=-1.39D-07 OVMax= 2.76D-05

 Cycle  14  Pass 1  IDiag  1:
 RMSU=  2.02D-07    CP:  9.99D-01  1.01D+00  3.77D-01  5.93D-01  8.20D-01
 E= -2509.80212458481     Delta-E=       -0.000000003078 Rises=F Damp=F
 DIIS: error= 6.00D-07 at cycle   6 NSaved=   6.
 NSaved= 6 IEnMin= 6 EnMin= -2509.80212458481     IErMin= 6 ErrMin= 6.00D-07
 ErrMax= 6.00D-07  0.00D+00 EMaxC= 1.00D-01 BMatC= 2.83D-10 BMatP= 3.29D-09
 IDIUse=1 WtCom= 1.00D+00 WtEn= 0.00D+00
 Coeff-Com: -0.406D-03 0.179D-01 0.114D-01 0.277D-01 0.225D+00 0.719D+00
 Coeff:     -0.406D-03 0.179D-01 0.114D-01 0.277D-01 0.225D+00 0.719D+00
 Gap=     0.095 Goal=   None    Shift=    0.000
 RMSDP=8.03D-08 MaxDP=4.53D-06 DE=-3.08D-09 OVMax= 1.49D-05

 Cycle  15  Pass 1  IDiag  1:
 RMSU=  5.49D-08    CP:  9.99D-01  1.01D+00  3.77D-01  6.04D-01  9.06D-01
                    CP:  9.43D-01
 E= -2509.80212458532     Delta-E=       -0.000000000515 Rises=F Damp=F
 DIIS: error= 2.90D-07 at cycle   7 NSaved=   7.
 NSaved= 7 IEnMin= 7 EnMin= -2509.80212458532     IErMin= 7 ErrMin= 2.90D-07
 ErrMax= 2.90D-07  0.00D+00 EMaxC= 1.00D-01 BMatC= 7.81D-11 BMatP= 2.83D-10
 IDIUse=1 WtCom= 1.00D+00 WtEn= 0.00D+00
 Coeff-Com:  0.218D-03-0.172D-01-0.114D-01-0.183D-01 0.591D-01 0.424D+00
 Coeff-Com:  0.564D+00
 Coeff:      0.218D-03-0.172D-01-0.114D-01-0.183D-01 0.591D-01 0.424D+00
 Coeff:      0.564D+00
 Gap=     0.095 Goal=   None    Shift=    0.000
 RMSDP=2.97D-08 MaxDP=2.22D-06 DE=-5.15D-10 OVMax= 5.56D-06

 Cycle  16  Pass 1  IDiag  1:
 RMSU=  2.49D-08    CP:  9.99D-01  1.01D+00  3.77D-01  6.08D-01  9.16D-01
                    CP:  9.65D-01  7.96D-01
 E= -2509.80212458549     Delta-E=       -0.000000000164 Rises=F Damp=F
 DIIS: error= 9.90D-08 at cycle   8 NSaved=   8.
 NSaved= 8 IEnMin= 8 EnMin= -2509.80212458549     IErMin= 8 ErrMin= 9.90D-08
 ErrMax= 9.90D-08  0.00D+00 EMaxC= 1.00D-01 BMatC= 8.56D-12 BMatP= 7.81D-11
 IDIUse=1 WtCom= 1.00D+00 WtEn= 0.00D+00
 Coeff-Com:  0.161D-03-0.116D-01-0.765D-02-0.133D-01 0.170D-01 0.191D+00
 Coeff-Com:  0.329D+00 0.496D+00
 Coeff:      0.161D-03-0.116D-01-0.765D-02-0.133D-01 0.170D-01 0.191D+00
 Coeff:      0.329D+00 0.496D+00
 Gap=     0.095 Goal=   None    Shift=    0.000
 RMSDP=1.10D-08 MaxDP=6.37D-07 DE=-1.64D-10 OVMax= 2.24D-06

 Cycle  17  Pass 1  IDiag  1:
 RMSU=  8.75D-09    CP:  9.99D-01  1.01D+00  3.77D-01  6.08D-01  9.18D-01
                    CP:  9.76D-01  8.76D-01  8.39D-01
 E= -2509.80212458545     Delta-E=        0.000000000036 Rises=F Damp=F
 DIIS: error= 3.60D-08 at cycle   9 NSaved=   9.
 NSaved= 9 IEnMin= 8 EnMin= -2509.80212458549     IErMin= 9 ErrMin= 3.60D-08
 ErrMax= 3.60D-08  0.00D+00 EMaxC= 1.00D-01 BMatC= 1.71D-12 BMatP= 8.56D-12
 IDIUse=1 WtCom= 1.00D+00 WtEn= 0.00D+00
 Coeff-Com:  0.594D-04-0.391D-02-0.257D-02-0.498D-02-0.378D-02 0.224D-01
 Coeff-Com:  0.827D-01 0.321D+00 0.589D+00
 Coeff:      0.594D-04-0.391D-02-0.257D-02-0.498D-02-0.378D-02 0.224D-01
 Coeff:      0.827D-01 0.321D+00 0.589D+00
 Gap=     0.095 Goal=   None    Shift=    0.000
 RMSDP=5.45D-09 MaxDP=3.54D-07 DE= 3.64D-11 OVMax= 1.10D-06

 SCF Done:  E(RPBE1PBE) =  -2509.80212459     A.U. after   17 cycles
            NFock= 17  Conv=0.54D-08     -V/T= 2.0045
 KE= 2.498676211676D+03 PE=-1.536686225462D+04 EE= 5.626958470444D+03
 Leave Link  502 at Thu Dec  6 15:31:33 2018, MaxMem=   536870912 cpu:      5271.5
 (Enter /pbs_home/pkowalski/g09d01/g09/l601.exe)
 Copying SCF densities to generalized density rwf, IOpCl= 0 IROHF=0.

 **********************************************************************

            Population analysis using the SCF density.

 **********************************************************************

 Orbital symmetries:
       Occupied  (A) (A) (A) (A) (A) (A) (A) (A) (A) (A) (A) (A)
                 (A) (A) (A) (A) (A) (A) (A) (A) (A) (A) (A) (A)
                 (A) (A) (A) (A) (A) (A) (A) (A) (A) (A) (A) (A)
                 (A) (A) (A) (A) (A) (A) (A) (A) (A) (A) (A) (A)
                 (A) (A) (A) (A) (A) (A) (A) (A) (A) (A) (A) (A)
                 (A) (A) (A) (A) (A) (A) (A) (A) (A) (A) (A) (A)
                 (A) (A) (A) (A) (A) (A) (A) (A) (A) (A) (A) (A)
                 (A) (A) (A) (A) (A) (A) (A) (A) (A) (A) (A) (A)
                 (A) (A) (A) (A) (A) (A) (A) (A) (A) (A) (A) (A)
                 (A) (A) (A) (A) (A) (A) (A) (A) (A) (A) (A) (A)
                 (A) (A) (A) (A) (A) (A) (A) (A) (A) (A) (A) (A)
                 (A) (A) (A) (A) (A) (A) (A) (A) (A)
       Virtual   (A) (A) (A) (A) (A) (A) (A) (A) (A) (A) (A) (A)
                 (A) (A) (A) (A) (A) (A) (A) (A) (A) (A) (A) (A)
                 (A) (A) (A) (A) (A) (A) (A) (A) (A) (A) (A) (A)
                 (A) (A) (A) (A) (A) (A) (A) (A) (A) (A) (A) (A)
                 (A) (A) (A) (A) (A) (A) (A) (A) (A) (A) (A) (A)
                 (A) (A) (A) (A) (A) (A) (A) (A) (A) (A) (A) (A)
                 (A) (A) (A) (A) (A) (A) (A) (A) (A) (A) (A) (A)
                 (A) (A) (A) (A) (A) (A) (A) (A) (A) (A) (A) (A)
                 (A) (A) (A) (A) (A) (A) (A) (A) (A) (A) (A) (A)
                 (A) (A) (A) (A) (A) (A) (A) (A) (A) (A) (A) (A)
                 (A) (A) (A) (A) (A) (A) (A) (A) (A) (A) (A) (A)
                 (A) (A) (A) (A) (A) (A) (A) (A) (A) (A) (A) (A)
                 (A) (A) (A) (A) (A) (A) (A) (A) (A) (A) (A) (A)
                 (A) (A) (A) (A) (A) (A) (A) (A) (A) (A) (A) (A)
                 (A) (A) (A) (A) (A) (A) (A) (A) (A) (A) (A) (A)
                 (A) (A) (A) (A) (A) (A) (A) (A) (A) (A) (A) (A)
                 (A) (A) (A) (A) (A) (A) (A) (A) (A) (A) (A) (A)
                 (A) (A) (A) (A) (A) (A) (A) (A) (A) (A) (A) (A)
                 (A) (A) (A) (A) (A) (A) (A) (A) (A) (A) (A) (A)
                 (A) (A) (A) (A) (A) (A) (A) (A) (A) (A) (A) (A)
                 (A) (A) (A) (A) (A) (A) (A) (A) (A) (A) (A) (A)
                 (A) (A) (A) (A) (A) (A) (A) (A) (A) (A) (A) (A)
                 (A) (A) (A) (A) (A) (A) (A) (A) (A) (A) (A) (A)
                 (A) (A) (A) (A) (A) (A) (A) (A) (A) (A) (A) (A)
                 (A) (A) (A) (A) (A) (A) (A) (A) (A) (A) (A) (A)
                 (A) (A) (A) (A) (A) (A) (A) (A) (A) (A) (A) (A)
                 (A) (A) (A) (A) (A) (A) (A) (A) (A) (A) (A) (A)
                 (A) (A) (A) (A) (A) (A) (A) (A) (A) (A) (A) (A)
                 (A) (A) (A) (A) (A) (A) (A) (A) (A) (A) (A) (A)
                 (A) (A) (A) (A) (A) (A) (A) (A) (A) (A) (A) (A)
                 (A) (A) (A) (A) (A) (A) (A) (A) (A) (A) (A) (A)
                 (A) (A) (A) (A) (A) (A) (A) (A) (A) (A) (A) (A)
                 (A) (A) (A) (A) (A) (A) (A) (A) (A) (A) (A) (A)
                 (A) (A) (A) (A) (A) (A) (A) (A) (A) (A) (A) (A)
                 (A) (A) (A) (A) (A) (A) (A) (A) (A) (A) (A) (A)
                 (A) (A) (A) (A) (A) (A) (A) (A) (A) (A) (A) (A)
                 (A) (A) (A) (A) (A) (A) (A) (A) (A) (A) (A) (A)
                 (A) (A) (A) (A) (A) (A) (A) (A) (A) (A) (A) (A)
                 (A) (A) (A) (A) (A) (A) (A) (A) (A) (A) (A) (A)
                 (A) (A) (A) (A) (A) (A) (A) (A) (A) (A) (A) (A)
                 (A) (A) (A) (A) (A) (A) (A) (A) (A) (A) (A) (A)
                 (A) (A) (A)
 The electronic state is 1-A.
 Alpha  occ. eigenvalues --  -89.02803 -89.02749 -24.80260 -24.80031 -24.79700
 Alpha  occ. eigenvalues --  -24.79584 -24.78799 -24.78762 -10.41157 -10.41082
 Alpha  occ. eigenvalues --  -10.41068 -10.30518 -10.30435 -10.29597 -10.29559
 Alpha  occ. eigenvalues --  -10.27761 -10.27661 -10.26620 -10.26565 -10.26188
 Alpha  occ. eigenvalues --  -10.26136 -10.24357 -10.24354 -10.24105 -10.24070
 Alpha  occ. eigenvalues --  -10.24015 -10.23979 -10.23732 -10.23721 -10.23673
 Alpha  occ. eigenvalues --  -10.23646 -10.23606 -10.23555 -10.22184 -10.22112
 Alpha  occ. eigenvalues --  -10.18871 -10.18831  -8.02816  -8.02767  -5.97031
 Alpha  occ. eigenvalues --   -5.96980  -5.96663  -5.96618  -5.96097  -5.96045
 Alpha  occ. eigenvalues --   -1.30664  -1.28128  -1.27353  -1.23500  -1.21565
 Alpha  occ. eigenvalues --   -1.21337  -0.95154  -0.91910  -0.90912  -0.89528
 Alpha  occ. eigenvalues --   -0.89244  -0.84691  -0.82441  -0.81261  -0.80917
 Alpha  occ. eigenvalues --   -0.79670  -0.79444  -0.78816  -0.78198  -0.77227
 Alpha  occ. eigenvalues --   -0.74727  -0.72985  -0.72439  -0.68467  -0.67738
 Alpha  occ. eigenvalues --   -0.67113  -0.66859  -0.65699  -0.65669  -0.64103
 Alpha  occ. eigenvalues --   -0.63331  -0.62445  -0.61187  -0.60454  -0.59869
 Alpha  occ. eigenvalues --   -0.59169  -0.58733  -0.57463  -0.56922  -0.56653
 Alpha  occ. eigenvalues --   -0.56273  -0.55293  -0.55255  -0.53111  -0.53028
 Alpha  occ. eigenvalues --   -0.50754  -0.50581  -0.50171  -0.49799  -0.49148
 Alpha  occ. eigenvalues --   -0.49132  -0.48554  -0.48247  -0.47282  -0.47122
 Alpha  occ. eigenvalues --   -0.47028  -0.46772  -0.46636  -0.46131  -0.45842
 Alpha  occ. eigenvalues --   -0.45282  -0.44487  -0.44069  -0.43727  -0.42883
 Alpha  occ. eigenvalues --   -0.42765  -0.42272  -0.42130  -0.42034  -0.41816
 Alpha  occ. eigenvalues --   -0.41657  -0.41242  -0.40797  -0.40256  -0.39776
 Alpha  occ. eigenvalues --   -0.38820  -0.38717  -0.38406  -0.37735  -0.37593
 Alpha  occ. eigenvalues --   -0.37572  -0.37151  -0.37002  -0.35952  -0.35204
 Alpha  occ. eigenvalues --   -0.34912  -0.34745  -0.34069  -0.32670  -0.29964
 Alpha  occ. eigenvalues --   -0.28613  -0.28404  -0.27839  -0.27385  -0.25028
 Alpha  occ. eigenvalues --   -0.19815
 Alpha virt. eigenvalues --   -0.10356  -0.05385  -0.02310  -0.01927  -0.01672
 Alpha virt. eigenvalues --    0.00558   0.02100   0.03512   0.04683   0.06022
 Alpha virt. eigenvalues --    0.07159   0.08204   0.09044   0.09072   0.09758
 Alpha virt. eigenvalues --    0.10302   0.10662   0.11281   0.11970   0.12338
 Alpha virt. eigenvalues --    0.12420   0.13158   0.13326   0.14014   0.14405
 Alpha virt. eigenvalues --    0.14951   0.15070   0.15626   0.16179   0.16235
 Alpha virt. eigenvalues --    0.16351   0.16528   0.17050   0.17983   0.18310
 Alpha virt. eigenvalues --    0.19023   0.19279   0.19746   0.20004   0.20441
 Alpha virt. eigenvalues --    0.21227   0.21561   0.22608   0.23492   0.24076
 Alpha virt. eigenvalues --    0.24728   0.25296   0.25431   0.25537   0.26097
 Alpha virt. eigenvalues --    0.27608   0.27804   0.28347   0.29185   0.29459
 Alpha virt. eigenvalues --    0.29663   0.29938   0.30197   0.30573   0.30737
 Alpha virt. eigenvalues --    0.31010   0.31251   0.32059   0.32610   0.33209
 Alpha virt. eigenvalues --    0.33571   0.34881   0.35241   0.36506   0.37053
 Alpha virt. eigenvalues --    0.37940   0.38394   0.39358   0.39765   0.40626
 Alpha virt. eigenvalues --    0.41047   0.41419   0.41730   0.42306   0.42649
 Alpha virt. eigenvalues --    0.42670   0.43298   0.44468   0.44988   0.45550
 Alpha virt. eigenvalues --    0.46057   0.46886   0.47108   0.47692   0.48200
 Alpha virt. eigenvalues --    0.48271   0.48706   0.49144   0.49781   0.49955
 Alpha virt. eigenvalues --    0.50063   0.50457   0.51165   0.51879   0.51965
 Alpha virt. eigenvalues --    0.52214   0.52421   0.52780   0.53348   0.53440
 Alpha virt. eigenvalues --    0.53899   0.54344   0.54866   0.54873   0.55412
 Alpha virt. eigenvalues --    0.56148   0.56412   0.56959   0.57285   0.57666
 Alpha virt. eigenvalues --    0.58733   0.60234   0.60480   0.60994   0.61524
 Alpha virt. eigenvalues --    0.62099   0.62523   0.63307   0.63543   0.63818
 Alpha virt. eigenvalues --    0.64838   0.65497   0.66011   0.66845   0.67038
 Alpha virt. eigenvalues --    0.67571   0.68099   0.69090   0.69333   0.69664
 Alpha virt. eigenvalues --    0.69833   0.70277   0.70711   0.71047   0.71656
 Alpha virt. eigenvalues --    0.71756   0.72223   0.72430   0.72998   0.73315
 Alpha virt. eigenvalues --    0.73368   0.73472   0.73722   0.73884   0.74463
 Alpha virt. eigenvalues --    0.74712   0.75315   0.75520   0.75834   0.76057
 Alpha virt. eigenvalues --    0.76337   0.76736   0.77157   0.77507   0.77761
 Alpha virt. eigenvalues --    0.78087   0.78513   0.78764   0.79342   0.79459
 Alpha virt. eigenvalues --    0.79797   0.80298   0.80518   0.80616   0.81047
 Alpha virt. eigenvalues --    0.81458   0.81871   0.82042   0.82181   0.82937
 Alpha virt. eigenvalues --    0.83157   0.83405   0.84666   0.85086   0.85843
 Alpha virt. eigenvalues --    0.86359   0.86898   0.87795   0.88198   0.88978
 Alpha virt. eigenvalues --    0.89511   0.90200   0.91986   0.92958   0.94684
 Alpha virt. eigenvalues --    0.95172   0.96332   0.97089   0.98118   0.99981
 Alpha virt. eigenvalues --    1.00547   1.01847   1.02791   1.03198   1.04288
 Alpha virt. eigenvalues --    1.05418   1.06349   1.07163   1.08109   1.08830
 Alpha virt. eigenvalues --    1.10044   1.10600   1.11284   1.11912   1.13060
 Alpha virt. eigenvalues --    1.13335   1.14152   1.14777   1.15452   1.15814
 Alpha virt. eigenvalues --    1.17583   1.17994   1.18618   1.19082   1.20008
 Alpha virt. eigenvalues --    1.20373   1.20937   1.21368   1.22478   1.23698
 Alpha virt. eigenvalues --    1.24338   1.24551   1.24816   1.25103   1.25486
 Alpha virt. eigenvalues --    1.25815   1.28048   1.29137   1.29341   1.29750
 Alpha virt. eigenvalues --    1.30228   1.30642   1.31086   1.31786   1.32321
 Alpha virt. eigenvalues --    1.32891   1.33148   1.34114   1.34949   1.35469
 Alpha virt. eigenvalues --    1.36467   1.37058   1.37987   1.38198   1.39800
 Alpha virt. eigenvalues --    1.40580   1.40770   1.41491   1.43029   1.43613
 Alpha virt. eigenvalues --    1.44531   1.45627   1.46111   1.48454   1.48520
 Alpha virt. eigenvalues --    1.49813   1.50785   1.51073   1.51984   1.52572
 Alpha virt. eigenvalues --    1.53425   1.53524   1.53787   1.54387   1.55305
 Alpha virt. eigenvalues --    1.57331   1.58615   1.62227   1.63353   1.65154
 Alpha virt. eigenvalues --    1.65545   1.65627   1.66696   1.67722   1.68983
 Alpha virt. eigenvalues --    1.69558   1.70233   1.70487   1.71779   1.73089
 Alpha virt. eigenvalues --    1.73621   1.74500   1.74723   1.75085   1.75881
 Alpha virt. eigenvalues --    1.76742   1.77567   1.77955   1.78051   1.78308
 Alpha virt. eigenvalues --    1.78495   1.78798   1.79592   1.80113   1.80170
 Alpha virt. eigenvalues --    1.80677   1.81673   1.81932   1.82480   1.83176
 Alpha virt. eigenvalues --    1.83733   1.84345   1.84470   1.85123   1.85374
 Alpha virt. eigenvalues --    1.86117   1.86476   1.87598   1.87708   1.88092
 Alpha virt. eigenvalues --    1.89311   1.89630   1.89882   1.90056   1.90626
 Alpha virt. eigenvalues --    1.91097   1.91821   1.93047   1.93744   1.94481
 Alpha virt. eigenvalues --    1.95745   1.96146   1.97084   1.97778   1.98553
 Alpha virt. eigenvalues --    1.99389   1.99908   2.00769   2.01077   2.02151
 Alpha virt. eigenvalues --    2.02830   2.03648   2.04447   2.04683   2.05453
 Alpha virt. eigenvalues --    2.05563   2.06318   2.06925   2.07270   2.07483
 Alpha virt. eigenvalues --    2.08754   2.09155   2.09326   2.09597   2.10279
 Alpha virt. eigenvalues --    2.11149   2.12455   2.12981   2.13703   2.14151
 Alpha virt. eigenvalues --    2.14367   2.14715   2.14944   2.16607   2.17042
 Alpha virt. eigenvalues --    2.18124   2.18783   2.19393   2.19727   2.20057
 Alpha virt. eigenvalues --    2.20992   2.22208   2.23202   2.23283   2.23996
 Alpha virt. eigenvalues --    2.24728   2.25756   2.26203   2.26829   2.27358
 Alpha virt. eigenvalues --    2.29441   2.29629   2.30244   2.31216   2.31881
 Alpha virt. eigenvalues --    2.32553   2.33250   2.34089   2.35432   2.35948
 Alpha virt. eigenvalues --    2.37568   2.39240   2.40320   2.42065   2.43336
 Alpha virt. eigenvalues --    2.44799   2.45054   2.45943   2.46204   2.47103
 Alpha virt. eigenvalues --    2.47623   2.48614   2.49244   2.49435   2.49898
 Alpha virt. eigenvalues --    2.52292   2.54645   2.55281   2.56658   2.58154
 Alpha virt. eigenvalues --    2.59368   2.60779   2.61677   2.64125   2.64849
 Alpha virt. eigenvalues --    2.65424   2.66351   2.66473   2.66792   2.67063
 Alpha virt. eigenvalues --    2.68836   2.69047   2.69869   2.71299   2.72035
 Alpha virt. eigenvalues --    2.75216   2.78190   2.78824   2.79236   2.80071
 Alpha virt. eigenvalues --    2.80656   2.83258   2.83372   2.87662   2.88639
 Alpha virt. eigenvalues --    2.88761   2.92485   2.99453   3.01423   3.02772
 Alpha virt. eigenvalues --    3.03213   3.05978   3.06444   3.06740   3.06962
 Alpha virt. eigenvalues --    3.07659   3.07871   3.07968   3.09199   3.09809
 Alpha virt. eigenvalues --    3.10132   3.10595   3.11528   3.12058   3.13814
 Alpha virt. eigenvalues --    3.14018   3.14128   3.14592   3.14832   3.14998
 Alpha virt. eigenvalues --    3.15844   3.16865   3.17919   3.18049   3.19101
 Alpha virt. eigenvalues --    3.19743   3.20501   3.20840   3.21590   3.22502
 Alpha virt. eigenvalues --    3.27061   3.27360   3.28370   3.31540   3.32953
 Alpha virt. eigenvalues --    3.33753   3.35475   3.36782   3.36936   3.39685
 Alpha virt. eigenvalues --    3.40559   3.43238   3.44248   3.46154   3.48049
 Alpha virt. eigenvalues --    3.48837   3.49512   3.49790   3.50853   3.51554
 Alpha virt. eigenvalues --    3.59274   3.61058   3.70428   3.73604   3.76348
 Alpha virt. eigenvalues --    3.89808   3.90005   3.90425   3.90750   3.93159
          Condensed to atoms (all electrons):
 Mulliken charges:
               1
     1  S    0.079315
     2  S    0.091487
     3  F   -0.203003
     4  F   -0.206524
     5  F   -0.185983
     6  F   -0.181245
     7  F   -0.201925
     8  F   -0.205919
     9  C   -0.380737
    10  C   -0.028313
    11  C    0.090439
    12  H   -0.085680
    13  C   -0.021936
    14  C   -0.061764
    15  C    0.462565
    16  C    0.301913
    17  C    0.447114
    18  C   -0.066699
    19  C   -0.396038
    20  C    0.002580
    21  C    0.088915
    22  H   -0.083211
    23  C   -0.040182
    24  C    0.171129
    25  H    0.010836
    26  H    0.003031
    27  C    0.132026
    28  H   -0.005472
    29  H   -0.004412
    30  H    0.000744
    31  C    0.178729
    32  H    0.011981
    33  H    0.000378
    34  C    0.136913
    35  H   -0.007236
    36  H   -0.005051
    37  H    0.002690
    38  C    0.056036
    39  C    0.064350
    40  H   -0.084484
    41  C    0.093665
    42  H   -0.069842
    43  C    0.092104
    44  H   -0.067657
    45  C    0.089613
    46  H   -0.070774
    47  C    0.052823
    48  H   -0.075630
    49  C    0.053160
    50  C    0.065875
    51  H   -0.084696
    52  C    0.090869
    53  H   -0.068995
    54  C    0.090805
    55  H   -0.067410
    56  C    0.089765
    57  H   -0.070094
    58  C    0.058242
    59  H   -0.079178
 Sum of Mulliken charges =   0.00000
 Mulliken charges with hydrogens summed into heavy atoms:
               1
     1  S    0.079315
     2  S    0.091487
     3  F   -0.203003
     4  F   -0.206524
     5  F   -0.185983
     6  F   -0.181245
     7  F   -0.201925
     8  F   -0.205919
     9  C   -0.380737
    10  C   -0.028313
    11  C    0.004759
    13  C   -0.021936
    14  C   -0.061764
    15  C    0.462565
    16  C    0.301913
    17  C    0.447114
    18  C   -0.066699
    19  C   -0.396038
    20  C    0.002580
    21  C    0.005704
    23  C   -0.040182
    24  C    0.184996
    27  C    0.122886
    31  C    0.191088
    34  C    0.127317
    38  C    0.056036
    39  C   -0.020134
    41  C    0.023823
    43  C    0.024446
    45  C    0.018838
    47  C   -0.022807
    49  C    0.053160
    50  C   -0.018821
    52  C    0.021874
    54  C    0.023395
    56  C    0.019671
    58  C   -0.020935
 Electronic spatial extent (au):  <R**2>=          19977.8281
 Charge=              0.0000 electrons
 Dipole moment (field-independent basis, Debye):
    X=             -0.0191    Y=             -4.9831    Z=             -0.3268  Tot=              4.9938
 Quadrupole moment (field-independent basis, Debye-Ang):
   XX=           -181.1108   YY=           -232.7883   ZZ=           -227.0614
   XY=             -0.3785   XZ=             -3.1390   YZ=              4.4751
 Traceless Quadrupole moment (field-independent basis, Debye-Ang):
   XX=             32.5427   YY=            -19.1348   ZZ=            -13.4079
   XY=             -0.3785   XZ=             -3.1390   YZ=              4.4751
 Octapole moment (field-independent basis, Debye-Ang**2):
  XXX=             -3.3913  YYY=             19.5738  ZZZ=             -1.5740  XYY=             -0.6535
  XXY=            -48.1577  XXZ=            -12.7207  XZZ=              2.5559  YZZ=             42.2752
  YYZ=            -26.6503  XYZ=              7.1740
 Hexadecapole moment (field-independent basis, Debye-Ang**3):
 XXXX=         -14171.1453 YYYY=          -7424.6066 ZZZZ=          -1661.6626 XXXY=             55.4698
 XXXZ=           -253.4431 YYYX=              1.2318 YYYZ=             48.1404 ZZZX=             14.7352
 ZZZY=            -23.9935 XXYY=          -3676.3563 XXZZ=          -3310.1180 YYZZ=          -1565.9833
 XXYZ=            161.6156 YYXZ=            -29.0778 ZZXY=             -8.6898
 N-N= 4.731425447920D+03 E-N=-1.536686226518D+04  KE= 2.498676211676D+03
 No NMR shielding tensors so no spin-rotation constants.
 Leave Link  601 at Thu Dec  6 15:31:34 2018, MaxMem=   536870912 cpu:         6.6
 (Enter /pbs_home/pkowalski/g09d01/g09/l701.exe)
 Compute integral first derivatives.
 ... and contract with generalized density number  0.
 Leave Link  701 at Thu Dec  6 15:31:35 2018, MaxMem=   536870912 cpu:         6.3
 (Enter /pbs_home/pkowalski/g09d01/g09/l702.exe)
 L702 exits ... SP integral derivatives will be done elsewhere.
 Leave Link  702 at Thu Dec  6 15:31:35 2018, MaxMem=   536870912 cpu:         0.2
 (Enter /pbs_home/pkowalski/g09d01/g09/l703.exe)
 Compute integral first derivatives, UseDBF=F ICtDFT=           0.
 Integral derivatives from FoFJK, PRISM(SPDF).
 Calling FoFJK, ICntrl=      2127 FMM=F ISym2X=0 I1Cent= 0 IOpClX= 0 NMat=1 NMatS=1 NMatT=0.
 FoFJK:  IHMeth= 1 ICntrl=    2127 DoSepK=F KAlg= 0 I1Cent=   0 FoldK=F
 IRaf=         0 NMat=   1 IRICut=       1 DoRegI=T DoRafI=F ISym2E= 0.
 FoFCou: FMM=F IPFlag=           0 FMFlag=      100000 FMFlg1=         800
         NFxFlg=           0 DoJE=F BraDBF=F KetDBF=F FulRan=T
         wScrn=  0.000000 ICntrl=    2127 IOpCl=  0 I1Cent=           0 NGrid=           0
         NMat0=    1 NMatS0=      1 NMatT0=    0 NMatD0=    1 NMtDS0=    0 NMtDT0=    0
 Symmetry not used in FoFCou.
 Leave Link  703 at Thu Dec  6 15:34:00 2018, MaxMem=   536870912 cpu:      1154.2
 (Enter /pbs_home/pkowalski/g09d01/g09/l716.exe)
 Dipole        =-7.50102132D-03-1.96050162D+00-1.28575864D-01
 ***** Axes restored to original set *****
 -------------------------------------------------------------------
 Center     Atomic                   Forces (Hartrees/Bohr)
 Number     Number              X              Y              Z
 -------------------------------------------------------------------
      1       16          -0.003546511    0.001651949    0.000225525
      2       16          -0.000206991   -0.001723880   -0.003814910
      3        9          -0.000541359   -0.005269862   -0.003654895
      4        9          -0.007373905   -0.003885950   -0.000299787
      5        9          -0.000858139    0.000489110   -0.002043965
      6        9          -0.005679126    0.001588446   -0.005493064
      7        9          -0.000401581    0.007427713   -0.003195723
      8        9          -0.005836043    0.001892994    0.003457635
      9        6           0.001401161   -0.002400701    0.002690103
     10        6          -0.003307894   -0.005016856   -0.004383926
     11        6          -0.050629705   -0.069706700   -0.103066311
     12        1           0.063082809    0.074011384    0.112023570
     13        6          -0.011073846    0.002147012   -0.007536101
     14        6           0.000366886   -0.006265954    0.000312149
     15        6           0.011096472    0.014830358    0.005805363
     16        6           0.002981992   -0.003356751    0.007803574
     17        6           0.014445826   -0.014932954    0.000062338
     18        6           0.000592567    0.006834977    0.004752256
     19        6           0.001738575    0.000777672    0.002769574
     20        6          -0.005080363    0.002311799   -0.007620638
     21        6          -0.067680012    0.110376570   -0.042972047
     22        1           0.075472778   -0.115193249    0.052766889
     23        6          -0.009381993    0.002194593   -0.009183586
     24        6          -0.017549125    0.096738142    0.054730671
     25        1           0.061392262   -0.075186442    0.027419617
     26        1          -0.047274985   -0.028036254   -0.084010435
     27        6          -0.061376886   -0.089641868    0.022064232
     28        1          -0.066668095    0.084061716   -0.028092834
     29        1           0.071425673   -0.017152771   -0.082384756
     30        1           0.058297480    0.029034370    0.091462094
     31        6           0.029815555   -0.097400478   -0.041046549
     32        1           0.040982829    0.045665563    0.078054742
     33        1          -0.070196860    0.061791385   -0.039278784
     34        6           0.050457287    0.089207847   -0.032431121
     35        1          -0.044030591   -0.054371970   -0.087045260
     36        1          -0.080725783    0.020994125    0.072235280
     37        1           0.073338689   -0.065874611    0.049129256
     38        6           0.001978476   -0.005631556   -0.002734885
     39        6          -0.123942161    0.022291694   -0.056908233
     40        1           0.134374015   -0.025442240    0.062603437
     41        6          -0.056622461   -0.096562136   -0.078605015
     42        1           0.065827125    0.103164540    0.086518113
     43        6           0.061683898   -0.122680661   -0.026226881
     44        1          -0.069919389    0.131255215    0.025704738
     45        6           0.122533397   -0.021212995    0.060119469
     46        1          -0.134097721    0.027435330   -0.064296222
     47        6           0.064809039    0.090553629    0.081129528
     48        1          -0.065750936   -0.102919257   -0.088497177
     49        6           0.001866717    0.007037127    0.004523422
     50        6          -0.122137676   -0.013469336   -0.071185308
     51        1           0.130264430    0.007776009    0.074511152
     52        6          -0.084430267    0.113337685    0.002101401
     53        1           0.094832812   -0.116013060    0.001828352
     54        6           0.035818895    0.111422619    0.070638529
     55        1          -0.034448033   -0.125163945   -0.075033404
     56        6           0.116142921    0.016196694    0.070132786
     57        1          -0.130303045   -0.008218097   -0.075001138
     58        6           0.090070620   -0.107700252   -0.000102654
     59        1          -0.096019701    0.115932520   -0.001430186
 -------------------------------------------------------------------
 Cartesian Forces:  Max     0.134374015 RMS     0.061257073
 Leave Link  716 at Thu Dec  6 15:34:00 2018, MaxMem=   536870912 cpu:         0.3
 (Enter /pbs_home/pkowalski/g09d01/g09/l103.exe)

 GradGradGradGradGradGradGradGradGradGradGradGradGradGradGradGradGradGrad
 Berny optimization.
 FormGI is forming the generalized inverse of G from B-inverse, IUseBI=4.
 Internal  Forces:  Max     0.151225110 RMS     0.032745379
 Search for a local minimum.
 Step number   1 out of a maximum of  354
 All quantities printed in internal units (Hartrees-Bohrs-Radians)
 RMS Force = .32745D-01 SwitMx=.10000D-02 MixMth= 1
 Mixed Optimization -- RFO/linear search
 Second derivative matrix not updated -- first step.
 ITU=  0
     Eigenvalues ---    0.00230   0.00230   0.00467   0.00483   0.00545
     Eigenvalues ---    0.00686   0.00923   0.01173   0.01206   0.01250
     Eigenvalues ---    0.01471   0.01568   0.01600   0.01706   0.01752
     Eigenvalues ---    0.01774   0.01864   0.01875   0.01957   0.01984
     Eigenvalues ---    0.02164   0.02170   0.02202   0.02218   0.02236
     Eigenvalues ---    0.02251   0.02258   0.02270   0.02271   0.02300
     Eigenvalues ---    0.02308   0.02314   0.02325   0.02328   0.02332
     Eigenvalues ---    0.02336   0.02348   0.02360   0.03359   0.03360
     Eigenvalues ---    0.04468   0.04807   0.04826   0.04880   0.05079
     Eigenvalues ---    0.05825   0.05867   0.05871   0.05920   0.05934
     Eigenvalues ---    0.06126   0.07187   0.07414   0.07840   0.08541
     Eigenvalues ---    0.08657   0.08730   0.08993   0.09189   0.09603
     Eigenvalues ---    0.10078   0.10489   0.11051   0.12396   0.12438
     Eigenvalues ---    0.12485   0.12579   0.14073   0.14674   0.16000
     Eigenvalues ---    0.16000   0.16000   0.16000   0.16000   0.16000
     Eigenvalues ---    0.16000   0.16000   0.16000   0.16000   0.16000
     Eigenvalues ---    0.16000   0.16000   0.16000   0.16000   0.16000
     Eigenvalues ---    0.16000   0.16000   0.17007   0.17178   0.20435
     Eigenvalues ---    0.21998   0.21999   0.22000   0.22000   0.22001
     Eigenvalues ---    0.22005   0.22980   0.23104   0.23459   0.23473
     Eigenvalues ---    0.23793   0.23836   0.24211   0.24507   0.24930
     Eigenvalues ---    0.24937   0.24973   0.24997   0.25000   0.26629
     Eigenvalues ---    0.27033   0.27314   0.27504   0.27594   0.27608
     Eigenvalues ---    0.27632   0.28917   0.29135   0.30120   0.30687
     Eigenvalues ---    0.32253   0.33722   0.35325   0.36131   0.36540
     Eigenvalues ---    0.40876   0.41845   0.42825   0.42941   0.43156
     Eigenvalues ---    0.43446   0.46784   0.46984   0.47516   0.47710
     Eigenvalues ---    0.47890   0.48686   0.49196   0.49351   0.49354
     Eigenvalues ---    0.49556   0.49558   0.49736   0.50273   0.50603
     Eigenvalues ---    0.50838   0.51241   0.51274   0.51315   0.51323
     Eigenvalues ---    0.51448   0.51482   0.51511   0.51687   0.52086
     Eigenvalues ---    0.53869   0.53927   0.56430   0.57169   0.57505
     Eigenvalues ---    0.57630   0.57634   0.57651   0.57654   0.57733
     Eigenvalues ---    0.57753   0.57786   0.57805   0.57807   0.57830
     Eigenvalues ---    0.57841
 RFO step:  Lambda=-4.04073695D-01 EMin= 2.30000000D-03
 Linear search not attempted -- first point.
 Maximum step size (   0.300) exceeded in Quadratic search.
    -- Step size scaled by   0.462
 Iteration  1 RMS(Cart)=  0.01739172 RMS(Int)=  0.00003056
 Iteration  2 RMS(Cart)=  0.00003868 RMS(Int)=  0.00000110
 Iteration  3 RMS(Cart)=  0.00000000 RMS(Int)=  0.00000110
 ITry= 1 IFail=0 DXMaxC= 7.76D-02 DCOld= 1.00D+10 DXMaxT= 3.00D-01 DXLimC= 3.00D+00 Rises=F
 Variable       Old X    -DE/DX   Delta X   Delta X   Delta X     New X
                                 (Linear)    (Quad)   (Total)
    R1        3.47845   0.00368   0.00000   0.00230   0.00230   3.48075
    R2        3.32845  -0.00127   0.00000  -0.00068  -0.00068   3.32777
    R3        3.47081   0.00374   0.00000   0.00243   0.00243   3.47324
    R4        3.33266  -0.00181   0.00000  -0.00107  -0.00107   3.33159
    R5        2.56151  -0.00567   0.00000  -0.00278  -0.00278   2.55874
    R6        2.58399  -0.00791   0.00000  -0.00397  -0.00397   2.58002
    R7        2.53883  -0.00086   0.00000  -0.00041  -0.00041   2.53841
    R8        2.53254  -0.00767   0.00000  -0.00363  -0.00363   2.52891
    R9        2.56098  -0.00759   0.00000  -0.00371  -0.00371   2.55727
   R10        2.58200  -0.00695   0.00000  -0.00349  -0.00349   2.57852
   R11        2.89744   0.00081   0.00000   0.00014   0.00014   2.89758
   R12        2.91752  -0.00227   0.00000  -0.00171  -0.00171   2.91581
   R13        2.93036  -0.00207   0.00000  -0.00140  -0.00140   2.92895
   R14        2.67437   0.00645   0.00000   0.00369   0.00369   2.67807
   R15        2.56991   0.00424   0.00000   0.00212   0.00212   2.57203
   R16        1.79549   0.14822   0.00000   0.06981   0.06981   1.86530
   R17        2.56189   0.01243   0.00000   0.00638   0.00638   2.56827
   R18        2.76545  -0.00027   0.00000  -0.00016  -0.00016   2.76529
   R19        2.81108   0.00284   0.00000   0.00172   0.00172   2.81279
   R20        2.73909  -0.00245   0.00000  -0.00135  -0.00135   2.73774
   R21        2.91610   0.00310   0.00000   0.00215   0.00215   2.91825
   R22        2.92490   0.00161   0.00000   0.00112   0.00112   2.92602
   R23        2.79894   0.00573   0.00000   0.00356   0.00356   2.80250
   R24        2.56008   0.00746   0.00000   0.00376   0.00376   2.56384
   R25        2.89624   0.00039   0.00000   0.00002   0.00002   2.89626
   R26        2.93664  -0.00001   0.00000  -0.00001  -0.00001   2.93663
   R27        2.68686   0.00208   0.00000   0.00125   0.00125   2.68811
   R28        1.79671   0.14748   0.00000   0.06956   0.06956   1.86627
   R29        2.56394   0.01037   0.00000   0.00531   0.00531   2.56926
   R30        2.77177  -0.00184   0.00000  -0.00111  -0.00111   2.77066
   R31        1.87016   0.10080   0.00000   0.05174   0.05174   1.92190
   R32        1.87014   0.10033   0.00000   0.05150   0.05150   1.92164
   R33        2.87725   0.00565   0.00000   0.00370   0.00370   2.88095
   R34        1.85301   0.11088   0.00000   0.05585   0.05585   1.90886
   R35        1.85254   0.11038   0.00000   0.05557   0.05557   1.90810
   R36        1.85070   0.11223   0.00000   0.05638   0.05638   1.90709
   R37        1.87222   0.09923   0.00000   0.05105   0.05105   1.92327
   R38        1.86832   0.10136   0.00000   0.05193   0.05193   1.92025
   R39        2.86615   0.00960   0.00000   0.00624   0.00624   2.87238
   R40        1.85132   0.11163   0.00000   0.05612   0.05612   1.90744
   R41        1.85261   0.11034   0.00000   0.05555   0.05555   1.90816
   R42        1.85333   0.11007   0.00000   0.05547   0.05547   1.90880
   R43        2.63628   0.01029   0.00000   0.00541   0.00541   2.64169
   R44        2.64085   0.00862   0.00000   0.00456   0.00456   2.64541
   R45        1.79400   0.15040   0.00000   0.07070   0.07070   1.86471
   R46        2.61097   0.00974   0.00000   0.00503   0.00503   2.61600
   R47        1.79563   0.14987   0.00000   0.07059   0.07059   1.86622
   R48        2.60951   0.01532   0.00000   0.00796   0.00796   2.61747
   R49        1.79421   0.15092   0.00000   0.07097   0.07097   1.86517
   R50        2.61887   0.01048   0.00000   0.00553   0.00553   2.62440
   R51        1.79391   0.15123   0.00000   0.07108   0.07108   1.86499
   R52        2.60200   0.01434   0.00000   0.00737   0.00737   2.60937
   R53        1.79436   0.15082   0.00000   0.07093   0.07093   1.86529
   R54        2.63617   0.01128   0.00000   0.00589   0.00589   2.64205
   R55        2.63619   0.00902   0.00000   0.00474   0.00474   2.64093
   R56        1.79419   0.15027   0.00000   0.07066   0.07066   1.86484
   R57        2.62265   0.00331   0.00000   0.00168   0.00168   2.62432
   R58        1.79566   0.14985   0.00000   0.07059   0.07059   1.86625
   R59        2.61676   0.01237   0.00000   0.00649   0.00649   2.62325
   R60        1.79546   0.14994   0.00000   0.07061   0.07061   1.86608
   R61        2.60056   0.01843   0.00000   0.00954   0.00954   2.61010
   R62        1.79481   0.15057   0.00000   0.07085   0.07085   1.86566
   R63        2.61883   0.00694   0.00000   0.00368   0.00368   2.62251
   R64        1.79464   0.15054   0.00000   0.07082   0.07082   1.86547
    A1        1.61732   0.00162   0.00000   0.00052   0.00052   1.61784
    A2        1.60903   0.00038   0.00000  -0.00015  -0.00015   1.60888
    A3        1.82356   0.00084   0.00000   0.00059   0.00059   1.82415
    A4        1.97185  -0.00050   0.00000  -0.00021  -0.00021   1.97164
    A5        1.90528   0.00041   0.00000   0.00034   0.00034   1.90562
    A6        1.87546   0.00094   0.00000   0.00076   0.00076   1.87622
    A7        1.91738  -0.00028   0.00000  -0.00010  -0.00010   1.91727
    A8        1.96446  -0.00125   0.00000  -0.00124  -0.00124   1.96322
    A9        1.97892   0.00074   0.00000   0.00040   0.00040   1.97932
   A10        2.03533   0.00055   0.00000   0.00023   0.00023   2.03556
   A11        2.26630  -0.00124   0.00000  -0.00057  -0.00058   2.26572
   A12        2.13974   0.00090   0.00000   0.00041   0.00041   2.14015
   A13        2.00198  -0.00316   0.00000  -0.00193  -0.00193   2.00005
   A14        2.14146   0.00226   0.00000   0.00152   0.00152   2.14299
   A15        1.98294  -0.00009   0.00000   0.00036   0.00036   1.98329
   A16        2.09185  -0.00052   0.00000  -0.00056  -0.00057   2.09129
   A17        2.20583   0.00069   0.00000   0.00029   0.00029   2.20612
   A18        2.24954  -0.00094   0.00000  -0.00066  -0.00066   2.24888
   A19        2.12085  -0.00030   0.00000  -0.00019  -0.00019   2.12066
   A20        1.91277   0.00124   0.00000   0.00085   0.00085   1.91362
   A21        1.84149   0.00165   0.00000   0.00168   0.00168   1.84317
   A22        2.00181  -0.00052   0.00000  -0.00056  -0.00056   2.00125
   A23        1.95187   0.00018   0.00000   0.00001   0.00000   1.95187
   A24        1.95748  -0.00031   0.00000  -0.00042  -0.00042   1.95707
   A25        1.88800   0.00101   0.00000   0.00083   0.00083   1.88883
   A26        1.82276  -0.00196   0.00000  -0.00149  -0.00149   1.82127
   A27        1.88677   0.00181   0.00000   0.00157   0.00157   1.88834
   A28        1.90439  -0.00100   0.00000  -0.00068  -0.00068   1.90371
   A29        1.89910  -0.00028   0.00000  -0.00025  -0.00025   1.89885
   A30        1.97955  -0.00091   0.00000  -0.00087  -0.00087   1.97868
   A31        1.97574  -0.00137   0.00000  -0.00106  -0.00106   1.97467
   A32        1.81592   0.00168   0.00000   0.00124   0.00124   1.81716
   A33        1.85321   0.00069   0.00000   0.00085   0.00085   1.85406
   A34        1.93826   0.00178   0.00000   0.00127   0.00127   1.93952
   A35        2.00821  -0.00127   0.00000  -0.00132  -0.00132   2.00689
   A36        1.89194   0.00023   0.00000   0.00016   0.00016   1.89210
   A37        1.95815   0.00138   0.00000   0.00112   0.00112   1.95927
   A38        1.81289  -0.00271   0.00000  -0.00200  -0.00200   1.81089
   A39        1.90359   0.00114   0.00000   0.00080   0.00080   1.90439
   A40        2.12269  -0.00139   0.00000  -0.00087  -0.00087   2.12183
   A41        2.25467   0.00028   0.00000   0.00010   0.00010   2.25477
   A42        1.98325  -0.00104   0.00000  -0.00087  -0.00087   1.98238
   A43        1.82464   0.00036   0.00000   0.00021   0.00021   1.82485
   A44        1.90034   0.00127   0.00000   0.00119   0.00119   1.90153
   A45        1.89606  -0.00011   0.00000  -0.00025  -0.00025   1.89581
   A46        1.95767  -0.00126   0.00000  -0.00112  -0.00112   1.95655
   A47        1.89550   0.00097   0.00000   0.00101   0.00101   1.89652
   A48        2.03219   0.00071   0.00000   0.00056   0.00056   2.03275
   A49        2.28491  -0.00205   0.00000  -0.00130  -0.00130   2.28361
   A50        1.96586   0.00133   0.00000   0.00074   0.00074   1.96660
   A51        2.14077   0.00097   0.00000   0.00051   0.00051   2.14128
   A52        1.99918  -0.00306   0.00000  -0.00195  -0.00195   1.99723
   A53        2.14324   0.00209   0.00000   0.00143   0.00143   2.14467
   A54        1.98161   0.00067   0.00000   0.00081   0.00081   1.98242
   A55        2.08748  -0.00022   0.00000  -0.00033  -0.00033   2.08715
   A56        2.21410  -0.00044   0.00000  -0.00048  -0.00048   2.21361
   A57        1.89413  -0.00170   0.00000  -0.00171  -0.00171   1.89241
   A58        1.89350  -0.00148   0.00000  -0.00143  -0.00143   1.89207
   A59        2.00581  -0.00122   0.00000  -0.00092  -0.00092   2.00488
   A60        1.87728  -0.00003   0.00000   0.00004   0.00004   1.87732
   A61        1.89466   0.00188   0.00000   0.00168   0.00168   1.89634
   A62        1.89458   0.00261   0.00000   0.00240   0.00239   1.89698
   A63        1.91051   0.00295   0.00000   0.00246   0.00245   1.91297
   A64        1.91069  -0.00176   0.00000  -0.00154  -0.00153   1.90915
   A65        1.91095   0.00389   0.00000   0.00324   0.00323   1.91418
   A66        1.91140  -0.00128   0.00000  -0.00114  -0.00114   1.91026
   A67        1.90941  -0.00214   0.00000  -0.00157  -0.00158   1.90784
   A68        1.91083  -0.00166   0.00000  -0.00144  -0.00144   1.90939
   A69        1.89281  -0.00254   0.00000  -0.00231  -0.00231   1.89049
   A70        1.89301  -0.00268   0.00000  -0.00235  -0.00235   1.89065
   A71        2.01121   0.00188   0.00000   0.00139   0.00139   2.01260
   A72        1.87566   0.00056   0.00000   0.00044   0.00043   1.87610
   A73        1.89338   0.00084   0.00000   0.00091   0.00091   1.89429
   A74        1.89347   0.00188   0.00000   0.00189   0.00189   1.89536
   A75        1.90940   0.00368   0.00000   0.00306   0.00306   1.91246
   A76        1.91087  -0.00216   0.00000  -0.00188  -0.00188   1.90900
   A77        1.90979   0.00479   0.00000   0.00398   0.00398   1.91376
   A78        1.91084  -0.00155   0.00000  -0.00138  -0.00138   1.90946
   A79        1.91012  -0.00270   0.00000  -0.00200  -0.00201   1.90811
   A80        1.91278  -0.00204   0.00000  -0.00177  -0.00177   1.91101
   A81        2.10736  -0.00223   0.00000  -0.00151  -0.00151   2.10585
   A82        2.10731  -0.00050   0.00000  -0.00028  -0.00028   2.10703
   A83        2.06764   0.00275   0.00000   0.00182   0.00182   2.06945
   A84        2.09004   0.00084   0.00000   0.00071   0.00071   2.09075
   A85        2.10298  -0.00065   0.00000  -0.00057  -0.00057   2.10241
   A86        2.09017  -0.00019   0.00000  -0.00014  -0.00014   2.09003
   A87        2.09061  -0.00061   0.00000  -0.00056  -0.00056   2.09006
   A88        2.10295  -0.00066   0.00000  -0.00043  -0.00043   2.10252
   A89        2.08962   0.00128   0.00000   0.00099   0.00099   2.09061
   A90        2.09847  -0.00008   0.00000  -0.00013  -0.00013   2.09834
   A91        2.08557   0.00047   0.00000   0.00051   0.00051   2.08609
   A92        2.09915  -0.00039   0.00000  -0.00038  -0.00038   2.09876
   A93        2.08992   0.00119   0.00000   0.00088   0.00088   2.09079
   A94        2.10151  -0.00097   0.00000  -0.00059  -0.00059   2.10091
   A95        2.09176  -0.00023   0.00000  -0.00028  -0.00028   2.09148
   A96        2.10526  -0.00093   0.00000  -0.00071  -0.00071   2.10454
   A97        2.08837   0.00067   0.00000   0.00052   0.00052   2.08890
   A98        2.08955   0.00026   0.00000   0.00019   0.00019   2.08975
   A99        2.09285  -0.00021   0.00000  -0.00004  -0.00004   2.09281
   A100       2.11863  -0.00280   0.00000  -0.00187  -0.00187   2.11676
   A101       2.07161   0.00302   0.00000   0.00192   0.00192   2.07354
   A102       2.09109   0.00051   0.00000   0.00053   0.00053   2.09162
   A103       2.10082   0.00004   0.00000  -0.00020  -0.00020   2.10063
   A104       2.09127  -0.00054   0.00000  -0.00033  -0.00033   2.09094
   A105       2.09199  -0.00078   0.00000  -0.00066  -0.00066   2.09133
   A106       2.10009  -0.00045   0.00000  -0.00033  -0.00033   2.09976
   A107       2.09111   0.00124   0.00000   0.00099   0.00099   2.09210
   A108       2.09761  -0.00033   0.00000  -0.00038  -0.00038   2.09722
   A109       2.08757   0.00029   0.00000   0.00046   0.00046   2.08803
   A110       2.09801   0.00004   0.00000  -0.00008  -0.00008   2.09793
   A111       2.08942   0.00196   0.00000   0.00140   0.00140   2.09082
   A112       2.10549  -0.00195   0.00000  -0.00118  -0.00118   2.10431
   A113       2.08827  -0.00001   0.00000  -0.00021  -0.00022   2.08805
   A114       2.10072  -0.00094   0.00000  -0.00067  -0.00067   2.10005
   A115       2.09067   0.00061   0.00000   0.00045   0.00045   2.09111
   A116       2.09179   0.00034   0.00000   0.00023   0.00022   2.09202
    D1        0.13978   0.00056   0.00000   0.00062   0.00062   0.14040
    D2        2.17292   0.00195   0.00000   0.00178   0.00178   2.17470
    D3       -1.91034   0.00025   0.00000   0.00026   0.00026  -1.91008
    D4       -0.05980  -0.00039   0.00000  -0.00057  -0.00057  -0.06037
    D5       -3.12934  -0.00154   0.00000  -0.00175  -0.00175  -3.13109
    D6        2.30301   0.00040   0.00000   0.00019   0.00018   2.30320
    D7        0.23853   0.00085   0.00000   0.00081   0.00081   0.23934
    D8       -1.78461  -0.00103   0.00000  -0.00100  -0.00100  -1.78561
    D9       -0.15474  -0.00017   0.00000  -0.00021  -0.00021  -0.15495
   D10        2.98373   0.00022   0.00000   0.00020   0.00020   2.98393
   D11       -0.19778  -0.00039   0.00000  -0.00045  -0.00045  -0.19823
   D12        2.87358   0.00015   0.00000   0.00023   0.00023   2.87380
   D13       -2.29667  -0.00070   0.00000  -0.00088  -0.00088  -2.29755
   D14        0.77469  -0.00016   0.00000  -0.00021  -0.00021   0.77448
   D15        1.84401   0.00040   0.00000   0.00022   0.00022   1.84423
   D16       -1.36782   0.00094   0.00000   0.00089   0.00089  -1.36693
   D17        1.22755  -0.00077   0.00000  -0.00048  -0.00047   1.22707
   D18       -3.03276  -0.00101   0.00000  -0.00088  -0.00088  -3.03364
   D19       -0.93726  -0.00066   0.00000  -0.00049  -0.00049  -0.93775
   D20       -3.05350   0.00055   0.00000   0.00059   0.00059  -3.05291
   D21       -1.03062   0.00032   0.00000   0.00019   0.00019  -1.03043
   D22        1.06488   0.00067   0.00000   0.00058   0.00058   1.06546
   D23       -0.94032   0.00007   0.00000   0.00022   0.00022  -0.94011
   D24        1.08256  -0.00016   0.00000  -0.00019  -0.00019   1.08237
   D25       -3.10513   0.00019   0.00000   0.00020   0.00020  -3.10493
   D26       -3.10720   0.00159   0.00000   0.00135   0.00135  -3.10585
   D27       -1.07237  -0.00017   0.00000  -0.00030  -0.00030  -1.07266
   D28        1.05152   0.00127   0.00000   0.00110   0.00110   1.05262
   D29        1.18601   0.00051   0.00000   0.00052   0.00052   1.18653
   D30       -3.06234  -0.00125   0.00000  -0.00113  -0.00113  -3.06347
   D31       -0.93845   0.00019   0.00000   0.00026   0.00026  -0.93819
   D32       -0.90303   0.00033   0.00000   0.00043   0.00043  -0.90260
   D33        1.13181  -0.00143   0.00000  -0.00122  -0.00122   1.13059
   D34       -3.02749   0.00000   0.00000   0.00018   0.00018  -3.02731
   D35       -2.96966  -0.00160   0.00000  -0.00168  -0.00168  -2.97135
   D36        0.17220  -0.00018   0.00000  -0.00014  -0.00014   0.17206
   D37        0.25374  -0.00233   0.00000  -0.00252  -0.00252   0.25123
   D38       -2.88758  -0.00092   0.00000  -0.00097  -0.00097  -2.88855
   D39        2.95745   0.00050   0.00000   0.00037   0.00037   2.95782
   D40       -0.17578   0.00096   0.00000   0.00089   0.00089  -0.17489
   D41       -0.26814   0.00126   0.00000   0.00123   0.00123  -0.26691
   D42        2.88181   0.00172   0.00000   0.00175   0.00175   2.88356
   D43       -0.05416   0.00051   0.00000   0.00058   0.00058  -0.05358
   D44        3.00980   0.00169   0.00000   0.00182   0.00182   3.01161
   D45        3.08770   0.00193   0.00000   0.00213   0.00213   3.08983
   D46       -0.13153   0.00310   0.00000   0.00336   0.00336  -0.12816
   D47       -2.91581   0.00064   0.00000   0.00066   0.00066  -2.91515
   D48        0.27157  -0.00013   0.00000  -0.00015  -0.00015   0.27142
   D49        0.30781  -0.00062   0.00000  -0.00069  -0.00069   0.30712
   D50       -2.78800  -0.00139   0.00000  -0.00149  -0.00149  -2.78949
   D51        0.77373   0.00175   0.00000   0.00173   0.00173   0.77546
   D52       -1.32648   0.00018   0.00000   0.00025   0.00025  -1.32624
   D53        2.91625   0.00027   0.00000   0.00034   0.00034   2.91659
   D54       -2.37542   0.00133   0.00000   0.00126   0.00126  -2.37417
   D55        1.80755  -0.00024   0.00000  -0.00023  -0.00023   1.80732
   D56       -0.23291  -0.00015   0.00000  -0.00013  -0.00013  -0.23304
   D57        3.03200  -0.00067   0.00000  -0.00082  -0.00082   3.03118
   D58       -0.17506  -0.00018   0.00000  -0.00036  -0.00036  -0.17542
   D59       -0.10269  -0.00028   0.00000  -0.00038  -0.00038  -0.10307
   D60        2.97344   0.00021   0.00000   0.00008   0.00008   2.97352
   D61        0.61095  -0.00079   0.00000  -0.00071  -0.00071   0.61024
   D62       -1.49330  -0.00179   0.00000  -0.00165  -0.00165  -1.49495
   D63        2.63563  -0.00071   0.00000  -0.00067  -0.00067   2.63496
   D64        2.63147   0.00192   0.00000   0.00183   0.00183   2.63330
   D65        0.52723   0.00092   0.00000   0.00089   0.00089   0.52811
   D66       -1.62703   0.00200   0.00000   0.00186   0.00187  -1.62517
   D67       -1.56379   0.00103   0.00000   0.00097   0.00097  -1.56283
   D68        2.61514   0.00003   0.00000   0.00003   0.00003   2.61517
   D69        0.46088   0.00111   0.00000   0.00100   0.00100   0.46189
   D70       -0.66038   0.00106   0.00000   0.00100   0.00100  -0.65938
   D71       -2.68985  -0.00090   0.00000  -0.00083  -0.00083  -2.69068
   D72        1.50793  -0.00119   0.00000  -0.00115  -0.00115   1.50677
   D73        1.43767   0.00227   0.00000   0.00213   0.00213   1.43980
   D74       -0.59179   0.00031   0.00000   0.00030   0.00030  -0.59150
   D75       -2.67720   0.00002   0.00000  -0.00002  -0.00002  -2.67723
   D76       -2.68877   0.00149   0.00000   0.00128   0.00128  -2.68749
   D77        1.56495  -0.00047   0.00000  -0.00056  -0.00056   1.56439
   D78       -0.52047  -0.00076   0.00000  -0.00088  -0.00088  -0.52134
   D79        2.51417   0.00012   0.00000   0.00008   0.00008   2.51425
   D80       -0.55549  -0.00033   0.00000  -0.00038  -0.00038  -0.55587
   D81       -1.64781   0.00118   0.00000   0.00110   0.00110  -1.64671
   D82        1.56572   0.00072   0.00000   0.00064   0.00064   1.56636
   D83        0.39187   0.00053   0.00000   0.00067   0.00067   0.39254
   D84       -2.67779   0.00008   0.00000   0.00021   0.00021  -2.67758
   D85       -0.14375   0.00014   0.00000   0.00012   0.00012  -0.14363
   D86        3.02246   0.00031   0.00000   0.00034   0.00034   3.02280
   D87        2.91799   0.00075   0.00000   0.00070   0.00070   2.91869
   D88       -0.19899   0.00091   0.00000   0.00092   0.00092  -0.19807
   D89        2.87662  -0.00111   0.00000  -0.00107  -0.00107   2.87556
   D90       -0.28512  -0.00130   0.00000  -0.00128  -0.00128  -0.28640
   D91        0.75365  -0.00004   0.00000  -0.00004  -0.00004   0.75361
   D92       -2.40809  -0.00023   0.00000  -0.00025  -0.00025  -2.40834
   D93       -1.38006   0.00097   0.00000   0.00087   0.00087  -1.37919
   D94        1.74138   0.00079   0.00000   0.00066   0.00066   1.74204
   D95        3.13482   0.00200   0.00000   0.00180   0.00180   3.13662
   D96       -1.11642  -0.00014   0.00000  -0.00019  -0.00019  -1.11661
   D97        1.00933   0.00155   0.00000   0.00143   0.00143   1.01077
   D98       -0.93805   0.00070   0.00000   0.00075   0.00075  -0.93730
   D99        1.09389  -0.00144   0.00000  -0.00124  -0.00124   1.09266
   D100      -3.06354   0.00025   0.00000   0.00039   0.00039  -3.06315
   D101       1.15777   0.00043   0.00000   0.00042   0.00041   1.15818
   D102      -3.09347  -0.00172   0.00000  -0.00158  -0.00158  -3.09505
   D103      -0.96772  -0.00002   0.00000   0.00005   0.00005  -0.96767
   D104       0.17090  -0.00007   0.00000  -0.00013  -0.00013   0.17078
   D105      -2.96993   0.00086   0.00000   0.00086   0.00086  -2.96908
   D106      -2.94681   0.00010   0.00000   0.00009   0.00009  -2.94672
   D107       0.19554   0.00102   0.00000   0.00107   0.00107   0.19661
   D108       0.00334  -0.00029   0.00000  -0.00034  -0.00034   0.00300
   D109      -3.13487  -0.00071   0.00000  -0.00079  -0.00079  -3.13566
   D110      -3.13750   0.00064   0.00000   0.00065   0.00065  -3.13685
   D111       0.00748   0.00022   0.00000   0.00020   0.00020   0.00768
   D112       2.76592   0.00027   0.00000   0.00031   0.00032   2.76624
   D113      -0.39005   0.00056   0.00000   0.00062   0.00062  -0.38943
   D114      -0.37925   0.00071   0.00000   0.00079   0.00079  -0.37845
   D115       2.74797   0.00100   0.00000   0.00109   0.00109   2.74907
   D116      -1.01065  -0.00105   0.00000  -0.00107  -0.00107  -1.01172
   D117      -3.10595  -0.00021   0.00000  -0.00023  -0.00023  -3.10618
   D118       1.08237   0.00051   0.00000   0.00049   0.00049   1.08286
   D119      -3.13482   0.00057   0.00000   0.00052   0.00052  -3.13431
   D120       1.05306   0.00141   0.00000   0.00135   0.00135   1.05442
   D121      -1.04180   0.00213   0.00000   0.00207   0.00208  -1.03972
   D122       1.11265  -0.00184   0.00000  -0.00175  -0.00176   1.11089
   D123      -0.98265  -0.00100   0.00000  -0.00092  -0.00092  -0.98357
   D124      -3.07752  -0.00028   0.00000  -0.00019  -0.00019  -3.07771
   D125      -1.00039  -0.00117   0.00000  -0.00120  -0.00120  -1.00159
   D126      -3.09442  -0.00020   0.00000  -0.00023  -0.00023  -3.09465
   D127       1.09211   0.00068   0.00000   0.00065   0.00065   1.09276
   D128      -3.12556   0.00020   0.00000   0.00017   0.00016  -3.12540
   D129       1.06359   0.00117   0.00000   0.00113   0.00113   1.06472
   D130      -1.03307   0.00206   0.00000   0.00201   0.00202  -1.03105
   D131       1.12512  -0.00193   0.00000  -0.00186  -0.00187   1.12325
   D132      -0.96892  -0.00096   0.00000  -0.00090  -0.00090  -0.96981
   D133      -3.06557  -0.00008   0.00000  -0.00002  -0.00001  -3.06558
   D134       0.07317  -0.00070   0.00000  -0.00077  -0.00077   0.07240
   D135      -3.06849  -0.00107   0.00000  -0.00117  -0.00117  -3.06966
   D136      -3.11319  -0.00003   0.00000  -0.00004  -0.00004  -3.11323
   D137       0.02834  -0.00040   0.00000  -0.00043  -0.00043   0.02790
   D138       3.06705   0.00098   0.00000   0.00109   0.00109   3.06813
   D139      -0.07442   0.00123   0.00000   0.00135   0.00135  -0.07307
   D140      -0.02978   0.00036   0.00000   0.00039   0.00039  -0.02940
   D141       3.11193   0.00060   0.00000   0.00065   0.00065   3.11258
   D142       3.13637   0.00027   0.00000   0.00028   0.00028   3.13665
   D143      -0.00609   0.00017   0.00000   0.00017   0.00017  -0.00591
   D144      -0.00529  -0.00010   0.00000  -0.00011  -0.00011  -0.00541
   D145       3.13544  -0.00020   0.00000  -0.00022  -0.00022   3.13522
   D146       3.12564   0.00022   0.00000   0.00024   0.00024   3.12588
   D147      -0.01530   0.00017   0.00000   0.00018   0.00018  -0.01512
   D148      -0.01682   0.00012   0.00000   0.00013   0.00013  -0.01668
   D149       3.12543   0.00008   0.00000   0.00007   0.00007   3.12550
   D150      -3.12728  -0.00027   0.00000  -0.00028  -0.00028  -3.12756
   D151       0.01388  -0.00022   0.00000  -0.00024  -0.00024   0.01364
   D152       0.01497  -0.00032   0.00000  -0.00034  -0.00034   0.01463
   D153      -3.12706  -0.00027   0.00000  -0.00030  -0.00030  -3.12736
   D154       0.00894  -0.00008   0.00000  -0.00007  -0.00007   0.00887
   D155      -3.13278  -0.00032   0.00000  -0.00034  -0.00034  -3.13312
   D156      -3.13309  -0.00004   0.00000  -0.00003  -0.00003  -3.13311
   D157       0.00838  -0.00028   0.00000  -0.00029  -0.00029   0.00809
   D158      -0.01172  -0.00038   0.00000  -0.00041  -0.00041  -0.01213
   D159       3.12868   0.00008   0.00000   0.00010   0.00010   3.12878
   D160      -3.13932  -0.00062   0.00000  -0.00067  -0.00067  -3.14000
   D161       0.00108  -0.00015   0.00000  -0.00017  -0.00017   0.00091
   D162      -3.12857   0.00002   0.00000   0.00002   0.00002  -3.12855
   D163       0.01353  -0.00038   0.00000  -0.00042  -0.00042   0.01311
   D164      -0.00118   0.00028   0.00000   0.00031   0.00031  -0.00088
   D165       3.14092  -0.00012   0.00000  -0.00013  -0.00013   3.14079
   D166      -3.13607  -0.00031   0.00000  -0.00033  -0.00033  -3.13641
   D167       0.00504  -0.00018   0.00000  -0.00020  -0.00020   0.00485
   D168       0.00433   0.00016   0.00000   0.00017   0.00017   0.00450
   D169      -3.13774   0.00028   0.00000   0.00031   0.00031  -3.13743
   D170       3.13039   0.00021   0.00000   0.00022   0.00022   3.13061
   D171      -0.01105   0.00040   0.00000   0.00043   0.00043  -0.01061
   D172      -0.01168   0.00033   0.00000   0.00036   0.00036  -0.01132
   D173       3.13007   0.00053   0.00000   0.00057   0.00057   3.13064
   D174      -3.13046  -0.00022   0.00000  -0.00024  -0.00024  -3.13069
   D175       0.01097  -0.00028   0.00000  -0.00030  -0.00030   0.01067
   D176       0.01130  -0.00003   0.00000  -0.00003  -0.00003   0.01127
   D177      -3.13046  -0.00009   0.00000  -0.00009  -0.00009  -3.13055
   D178      -0.00488  -0.00006   0.00000  -0.00007  -0.00007  -0.00495
   D179       3.13620   0.00034   0.00000   0.00037   0.00037   3.13657
   D180       3.13655  -0.00012   0.00000  -0.00013  -0.00013   3.13642
   D181      -0.00555   0.00028   0.00000   0.00031   0.00031  -0.00524
         Item               Value     Threshold  Converged?
 Maximum Force            0.151225     0.000450     NO 
 RMS     Force            0.032745     0.000300     NO 
 Maximum Displacement     0.077606     0.001800     NO 
 RMS     Displacement     0.017394     0.001200     NO 
 Predicted change in Energy=-1.617283D-01
 Lowest energy point so far.  Saving SCF results.
 GradGradGradGradGradGradGradGradGradGradGradGradGradGradGradGradGradGrad

 Leave Link  103 at Thu Dec  6 15:34:01 2018, MaxMem=   536870912 cpu:         2.4
 (Enter /pbs_home/pkowalski/g09d01/g09/l202.exe)
 Stoichiometry    C29H22F6S2
 Framework group  C1[X(C29H22F6S2)]
 Deg. of freedom   171
 Full point group                 C1      NOp   1
 RotChk:  IX=0 Diff= 9.63D-04
 Largest Abelian subgroup         C1      NOp   1
 Largest concise Abelian subgroup C1      NOp   1
                         Standard orientation:                         
 ---------------------------------------------------------------------
 Center     Atomic      Atomic             Coordinates (Angstroms)
 Number     Number       Type             X           Y           Z
 ---------------------------------------------------------------------
      1         16           0        1.755934   -2.170245    0.472156
      2         16           0       -1.798349   -2.131968    0.103682
      3          9           0        2.372033    3.148786   -0.728826
      4          9           0        1.629629    3.556209    1.264879
      5          9           0        0.115910    3.814110   -1.836877
      6          9           0        0.087020    5.121326   -0.102467
      7          9           0       -2.219727    3.272059   -0.827090
      8          9           0       -1.524369    3.543212    1.214535
      9          6           0        0.600744   -0.757707    0.723143
     10          6           0        1.435273    0.484983    0.390892
     11          6           0        2.820594    0.215068    0.262786
     12          1           0        3.497547    0.929814    0.190791
     13          6           0        3.140236   -1.105759    0.244939
     14          6           0        0.749836    1.642115    0.181853
     15          6           0        1.275405    3.029036    0.056318
     16          6           0        0.083296    3.841737   -0.494286
     17          6           0       -1.162475    3.060482   -0.009330
     18          6           0       -0.693497    1.655150    0.057371
     19          6           0       -0.600173   -0.782654   -0.245341
     20          6           0       -1.406927    0.506917   -0.057908
     21          6           0       -2.811310    0.280738   -0.061996
     22          1           0       -3.469636    1.015064   -0.113971
     23          6           0       -3.170301   -1.028420    0.013657
     24          6           0        0.162881   -0.715740    2.209351
     25          1           0       -0.500178    0.046282    2.327753
     26          1           0       -0.323646   -1.582169    2.425351
     27          6           0        1.300139   -0.532073    3.207907
     28          1           0        1.971613   -1.278652    3.097943
     29          1           0        0.928223   -0.549910    4.146473
     30          1           0        1.755905    0.353423    3.044707
     31          6           0       -0.151928   -0.877398   -1.730269
     32          1           0        0.506970   -0.123841   -1.914187
     33          1           0        0.343981   -1.754940   -1.858954
     34          6           0       -1.272987   -0.799541   -2.753776
     35          1           0       -1.944531   -1.531883   -2.576181
     36          1           0       -0.888994   -0.914054   -3.680622
     37          1           0       -1.731719    0.097934   -2.687503
     38          6           0        4.459946   -1.676248   -0.027527
     39          6           0        5.609457   -0.885101    0.055569
     40          1           0        5.539379    0.051064    0.359508
     41          6           0        6.845976   -1.405984   -0.285111
     42          1           0        7.650667   -0.836495   -0.226515
     43          6           0        6.962467   -2.720323   -0.706373
     44          1           0        7.843892   -3.084184   -0.961085
     45          6           0        5.830157   -3.522018   -0.768395
     46          1           0        5.910375   -4.462495   -1.056601
     47          6           0        4.593259   -3.010777   -0.428715
     48          1           0        3.795766   -3.591004   -0.469323
     49          6           0       -4.534049   -1.566722    0.022237
     50          6           0       -5.603752   -0.749463    0.399790
     51          1           0       -5.436469    0.184957    0.669447
     52          6           0       -6.900964   -1.245255    0.396668
     53          1           0       -7.651190   -0.659756    0.660600
     54          6           0       -7.147714   -2.559492    0.023978
     55          1           0       -8.069902   -2.912536    0.031441
     56          6           0       -6.096363   -3.370311   -0.356768
     57          1           0       -6.270241   -4.302610   -0.631132
     58          6           0       -4.795869   -2.885923   -0.357531
     59          1           0       -4.051789   -3.475783   -0.627527
 ---------------------------------------------------------------------
 Rotational constants (GHZ):      0.1282107      0.0715537      0.0513967
 Leave Link  202 at Thu Dec  6 15:34:01 2018, MaxMem=   536870912 cpu:         0.0
 (Enter /pbs_home/pkowalski/g09d01/g09/l301.exe)
 Basis read from rwf:  (5D, 7F)
 No pseudopotential information found on rwf file.
 There are   673 symmetry adapted cartesian basis functions of A   symmetry.
 There are   636 symmetry adapted basis functions of A   symmetry.
   636 basis functions,  1103 primitive gaussians,   673 cartesian basis functions
   141 alpha electrons      141 beta electrons
       nuclear repulsion energy      4724.9570859857 Hartrees.
 IExCor= 1009 DFT=T Ex+Corr=PBE1PBE ExCW=0 ScaHFX=  0.250000
 ScaDFX=  0.750000  0.750000  1.000000  1.000000 ScalE2=  1.000000  1.000000
 IRadAn=      0 IRanWt=     -1 IRanGd=            0 ICorTp=0 IEmpDi=  4
 NAtoms=   59 NActive=   59 NUniq=   59 SFac= 1.00D+00 NAtFMM=   60 NAOKFM=F Big=F
 Integral buffers will be    131072 words long.
 Raffenetti 2 integral format.
 Two-electron integral symmetry is turned on.
 No density basis found on file   724.
 Leave Link  301 at Thu Dec  6 15:34:01 2018, MaxMem=   536870912 cpu:         0.5
 (Enter /pbs_home/pkowalski/g09d01/g09/l302.exe)
 NPDir=0 NMtPBC=     1 NCelOv=     1 NCel=       1 NClECP=     1 NCelD=      1
         NCelK=      1 NCelE2=     1 NClLst=     1 CellRange=     0.0.
 One-electron integrals computed using PRISM.
 NBasis=   636 RedAO= T EigKep=  2.86D-04  NBF=   636
 NBsUse=   636 1.00D-06 EigRej= -1.00D+00 NBFU=   636
 Precomputing XC quadrature grid using
 IXCGrd= 4 IRadAn=           0 IRanWt=          -1 IRanGd=           0 AccXCQ= 0.00D+00.
 Generated NRdTot=       0 NPtTot=           0 NUsed=           0 NTot=          32
 NSgBfM=   611   615   615   615   615 MxSgAt=    59 MxSgA2=    59.
 Leave Link  302 at Thu Dec  6 15:34:03 2018, MaxMem=   536870912 cpu:        16.2
 (Enter /pbs_home/pkowalski/g09d01/g09/l303.exe)
 DipDrv:  MaxL=1.
 Leave Link  303 at Thu Dec  6 15:34:04 2018, MaxMem=   536870912 cpu:         1.5
 (Enter /pbs_home/pkowalski/g09d01/g09/l401.exe)
 Initial guess from the checkpoint file:  "dae0068freq_closed_pbe0.chk"
 B after Tr=     0.000000    0.000000    0.000000
         Rot=    1.000000    0.000132    0.000048   -0.000235 Ang=   0.03 deg.
 Guess basis will be translated and rotated to current coordinates.
 JPrj=2 DoOrth=T DoCkMO=T.
 Generating alternative initial guess.
 ExpMin= 1.22D-01 ExpMax= 9.18D+03 ExpMxC= 1.38D+03 IAcc=1 IRadAn=         1 AccDes= 0.00D+00
 Harris functional with IExCor= 1009 and IRadAn=       1 diagonalized for initial guess.
 HarFok:  IExCor= 1009 AccDes= 0.00D+00 IRadAn=         1 IDoV= 1 UseB2=F ITyADJ=14
 ICtDFT=  3500011 ScaDFX=  1.000000  1.000000  1.000000  1.000000
 FoFCou: FMM=F IPFlag=           0 FMFlag=      100000 FMFlg1=           0
         NFxFlg=           0 DoJE=T BraDBF=F KetDBF=T FulRan=T
         wScrn=  0.000000 ICntrl=     500 IOpCl=  0 I1Cent=   200000004 NGrid=           0
         NMat0=    1 NMatS0=      1 NMatT0=    0 NMatD0=    1 NMtDS0=    0 NMtDT0=    0
 Petite list used in FoFCou.
 Harris En= -2510.23709847398    
 Leave Link  401 at Thu Dec  6 15:34:09 2018, MaxMem=   536870912 cpu:        42.2
 (Enter /pbs_home/pkowalski/g09d01/g09/l502.exe)
 Closed shell SCF:
 Using DIIS extrapolation, IDIIS=  1040.
 Integral symmetry usage will be decided dynamically.
 IVT=     1387805 IEndB=     1387805 NGot=   536870912 MDV=   535953350
 LenX=   535953350 LenY=   535499748
 Requested convergence on RMS density matrix=1.00D-08 within 128 cycles.
 Requested convergence on MAX density matrix=1.00D-06.
 Requested convergence on             energy=1.00D-06.
 No special actions if energy rises.
 Fock matrices will be formed incrementally for  20 cycles.
 Integral accuracy reduced to 1.0D-05 until final iterations.

 Cycle   1  Pass 0  IDiag  1:
 FoFJK:  IHMeth= 1 ICntrl=       0 DoSepK=F KAlg= 0 I1Cent=   0 FoldK=F
 IRaf= 670000000 NMat=   1 IRICut=       1 DoRegI=T DoRafI=F ISym2E= 0.
 FoFCou: FMM=F IPFlag=           0 FMFlag=      100000 FMFlg1=           0
         NFxFlg=           0 DoJE=F BraDBF=F KetDBF=F FulRan=T
         wScrn=  0.000000 ICntrl=       0 IOpCl=  0 I1Cent=           0 NGrid=           0
         NMat0=    1 NMatS0=      1 NMatT0=    0 NMatD0=    1 NMtDS0=    0 NMtDT0=    0
 Symmetry not used in FoFCou.
 E= -2509.95246685166    
 DIIS: error= 2.37D-03 at cycle   1 NSaved=   1.
 NSaved= 1 IEnMin= 1 EnMin= -2509.95246685166     IErMin= 1 ErrMin= 2.37D-03
 ErrMax= 2.37D-03  0.00D+00 EMaxC= 1.00D-01 BMatC= 4.48D-03 BMatP= 4.48D-03
 IDIUse=3 WtCom= 9.76D-01 WtEn= 2.37D-02
 Coeff-Com:  0.100D+01
 Coeff-En:   0.100D+01
 Coeff:      0.100D+01
 Gap=     0.564 Goal=   None    Shift=    0.000
 GapD=    0.564 DampG=2.000 DampE=1.000 DampFc=2.0000 IDamp=-1.
 RMSDP=4.72D-04 MaxDP=1.47D-02              OVMax= 8.46D-03

 Cycle   2  Pass 0  IDiag  1:
 RMSU=  4.61D-04    CP:  9.93D-01
 E= -2509.95681422519     Delta-E=       -0.004347373530 Rises=F Damp=F
 DIIS: error= 5.84D-04 at cycle   2 NSaved=   2.
 NSaved= 2 IEnMin= 2 EnMin= -2509.95681422519     IErMin= 2 ErrMin= 5.84D-04
 ErrMax= 5.84D-04  0.00D+00 EMaxC= 1.00D-01 BMatC= 3.75D-04 BMatP= 4.48D-03
 IDIUse=3 WtCom= 9.94D-01 WtEn= 5.84D-03
 Coeff-Com:  0.136D+00 0.864D+00
 Coeff-En:   0.000D+00 0.100D+01
 Coeff:      0.135D+00 0.865D+00
 Gap=     0.094 Goal=   None    Shift=    0.000
 RMSDP=8.03D-05 MaxDP=4.96D-03 DE=-4.35D-03 OVMax= 6.06D-03

 Cycle   3  Pass 0  IDiag  1:
 RMSU=  7.90D-05    CP:  9.93D-01  1.03D+00
 E= -2509.95689611534     Delta-E=       -0.000081890152 Rises=F Damp=F
 DIIS: error= 4.32D-04 at cycle   3 NSaved=   3.
 NSaved= 3 IEnMin= 3 EnMin= -2509.95689611534     IErMin= 3 ErrMin= 4.32D-04
 ErrMax= 4.32D-04  0.00D+00 EMaxC= 1.00D-01 BMatC= 3.17D-04 BMatP= 3.75D-04
 IDIUse=3 WtCom= 9.96D-01 WtEn= 4.32D-03
 Coeff-Com:  0.215D-01 0.478D+00 0.501D+00
 Coeff-En:   0.000D+00 0.444D+00 0.556D+00
 Coeff:      0.214D-01 0.478D+00 0.501D+00
 Gap=     0.094 Goal=   None    Shift=    0.000
 RMSDP=4.63D-05 MaxDP=2.43D-03 DE=-8.19D-05 OVMax= 5.99D-03

 Cycle   4  Pass 0  IDiag  1:
 RMSU=  2.75D-05    CP:  9.93D-01  1.03D+00  5.29D-01
 E= -2509.95719057779     Delta-E=       -0.000294462445 Rises=F Damp=F
 DIIS: error= 1.97D-04 at cycle   4 NSaved=   4.
 NSaved= 4 IEnMin= 4 EnMin= -2509.95719057779     IErMin= 4 ErrMin= 1.97D-04
 ErrMax= 1.97D-04  0.00D+00 EMaxC= 1.00D-01 BMatC= 3.45D-05 BMatP= 3.17D-04
 IDIUse=3 WtCom= 9.98D-01 WtEn= 1.97D-03
 Coeff-Com:  0.307D-02 0.224D+00 0.303D+00 0.470D+00
 Coeff-En:   0.000D+00 0.000D+00 0.339D-01 0.966D+00
 Coeff:      0.306D-02 0.223D+00 0.302D+00 0.471D+00
 Gap=     0.094 Goal=   None    Shift=    0.000
 RMSDP=1.90D-05 MaxDP=1.05D-03 DE=-2.94D-04 OVMax= 3.25D-03

 Cycle   5  Pass 0  IDiag  1:
 RMSU=  1.18D-05    CP:  9.93D-01  1.03D+00  5.92D-01  4.90D-01
 E= -2509.95722527536     Delta-E=       -0.000034697579 Rises=F Damp=F
 DIIS: error= 6.55D-05 at cycle   5 NSaved=   5.
 NSaved= 5 IEnMin= 5 EnMin= -2509.95722527536     IErMin= 5 ErrMin= 6.55D-05
 ErrMax= 6.55D-05  0.00D+00 EMaxC= 1.00D-01 BMatC= 5.96D-06 BMatP= 3.45D-05
 IDIUse=1 WtCom= 1.00D+00 WtEn= 0.00D+00
 Coeff-Com: -0.181D-02 0.707D-01 0.116D+00 0.312D+00 0.503D+00
 Coeff:     -0.181D-02 0.707D-01 0.116D+00 0.312D+00 0.503D+00
 Gap=     0.094 Goal=   None    Shift=    0.000
 RMSDP=8.38D-06 MaxDP=6.48D-04 DE=-3.47D-05 OVMax= 1.17D-03

 Initial convergence to 1.0D-05 achieved.  Increase integral accuracy.
 Cycle   6  Pass 1  IDiag  1:
 E= -2509.95691545642     Delta-E=        0.000309818946 Rises=F Damp=F
 DIIS: error= 1.44D-04 at cycle   1 NSaved=   1.
 NSaved= 1 IEnMin= 1 EnMin= -2509.95691545642     IErMin= 1 ErrMin= 1.44D-04
 ErrMax= 1.44D-04  0.00D+00 EMaxC= 1.00D-01 BMatC= 1.55D-05 BMatP= 1.55D-05
 IDIUse=3 WtCom= 9.99D-01 WtEn= 1.44D-03
 Coeff-Com:  0.100D+01
 Coeff-En:   0.100D+01
 Coeff:      0.100D+01
 Gap=     0.094 Goal=   None    Shift=    0.000
 RMSDP=8.38D-06 MaxDP=6.48D-04 DE= 3.10D-04 OVMax= 7.23D-04

 Cycle   7  Pass 1  IDiag  1:
 RMSU=  1.82D-04    CP:  1.00D+00
 E= -2509.95693047117     Delta-E=       -0.000015014753 Rises=F Damp=F
 DIIS: error= 4.06D-05 at cycle   2 NSaved=   2.
 NSaved= 2 IEnMin= 2 EnMin= -2509.95693047117     IErMin= 2 ErrMin= 4.06D-05
 ErrMax= 4.06D-05  0.00D+00 EMaxC= 1.00D-01 BMatC= 2.05D-06 BMatP= 1.55D-05
 IDIUse=1 WtCom= 1.00D+00 WtEn= 0.00D+00
 Coeff-Com:  0.149D+00 0.851D+00
 Coeff:      0.149D+00 0.851D+00
 Gap=     0.094 Goal=   None    Shift=    0.000
 RMSDP=1.18D-05 MaxDP=1.00D-03 DE=-1.50D-05 OVMax= 1.40D-03

 Cycle   8  Pass 1  IDiag  1:
 RMSU=  1.15D-05    CP:  1.00D+00  1.01D+00
 E= -2509.95692633608     Delta-E=        0.000004135092 Rises=F Damp=F
 DIIS: error= 7.06D-05 at cycle   3 NSaved=   3.
 NSaved= 3 IEnMin= 2 EnMin= -2509.95693047117     IErMin= 2 ErrMin= 4.06D-05
 ErrMax= 7.06D-05  0.00D+00 EMaxC= 1.00D-01 BMatC= 5.86D-06 BMatP= 2.05D-06
 IDIUse=1 WtCom= 1.00D+00 WtEn= 0.00D+00
 Coeff-Com: -0.391D-02 0.631D+00 0.373D+00
 Coeff:     -0.391D-02 0.631D+00 0.373D+00
 Gap=     0.094 Goal=   None    Shift=    0.000
 RMSDP=7.36D-06 MaxDP=6.10D-04 DE= 4.14D-06 OVMax= 1.03D-03

 Cycle   9  Pass 1  IDiag  1:
 RMSU=  1.40D-06    CP:  1.00D+00  1.01D+00  3.77D-01
 E= -2509.95693252976     Delta-E=       -0.000006193680 Rises=F Damp=F
 DIIS: error= 1.08D-05 at cycle   4 NSaved=   4.
 NSaved= 4 IEnMin= 4 EnMin= -2509.95693252976     IErMin= 4 ErrMin= 1.08D-05
 ErrMax= 1.08D-05  0.00D+00 EMaxC= 1.00D-01 BMatC= 1.17D-07 BMatP= 2.05D-06
 IDIUse=1 WtCom= 1.00D+00 WtEn= 0.00D+00
 Coeff-Com: -0.595D-02 0.395D+00 0.245D+00 0.366D+00
 Coeff:     -0.595D-02 0.395D+00 0.245D+00 0.366D+00
 Gap=     0.094 Goal=   None    Shift=    0.000
 RMSDP=8.15D-07 MaxDP=4.51D-05 DE=-6.19D-06 OVMax= 1.25D-04

 Cycle  10  Pass 1  IDiag  1:
 RMSU=  4.77D-07    CP:  1.00D+00  1.01D+00  3.91D-01  5.44D-01
 E= -2509.95693265827     Delta-E=       -0.000000128513 Rises=F Damp=F
 DIIS: error= 1.48D-06 at cycle   5 NSaved=   5.
 NSaved= 5 IEnMin= 5 EnMin= -2509.95693265827     IErMin= 5 ErrMin= 1.48D-06
 ErrMax= 1.48D-06  0.00D+00 EMaxC= 1.00D-01 BMatC= 1.02D-09 BMatP= 1.17D-07
 IDIUse=1 WtCom= 1.00D+00 WtEn= 0.00D+00
 Coeff-Com: -0.246D-02 0.151D+00 0.939D-01 0.162D+00 0.596D+00
 Coeff:     -0.246D-02 0.151D+00 0.939D-01 0.162D+00 0.596D+00
 Gap=     0.094 Goal=   None    Shift=    0.000
 RMSDP=9.89D-08 MaxDP=5.13D-06 DE=-1.29D-07 OVMax= 1.00D-05

 Cycle  11  Pass 1  IDiag  1:
 RMSU=  9.09D-08    CP:  1.00D+00  1.01D+00  3.91D-01  5.68D-01  9.71D-01
 E= -2509.95693265939     Delta-E=       -0.000000001114 Rises=F Damp=F
 DIIS: error= 6.01D-07 at cycle   6 NSaved=   6.
 NSaved= 6 IEnMin= 6 EnMin= -2509.95693265939     IErMin= 6 ErrMin= 6.01D-07
 ErrMax= 6.01D-07  0.00D+00 EMaxC= 1.00D-01 BMatC= 1.25D-10 BMatP= 1.02D-09
 IDIUse=1 WtCom= 1.00D+00 WtEn= 0.00D+00
 Coeff-Com: -0.237D-03 0.975D-02 0.618D-02 0.190D-01 0.271D+00 0.694D+00
 Coeff:     -0.237D-03 0.975D-02 0.618D-02 0.190D-01 0.271D+00 0.694D+00
 Gap=     0.094 Goal=   None    Shift=    0.000
 RMSDP=3.46D-08 MaxDP=1.52D-06 DE=-1.11D-09 OVMax= 4.39D-06

 Cycle  12  Pass 1  IDiag  1:
 RMSU=  2.82D-08    CP:  1.00D+00  1.01D+00  3.92D-01  5.71D-01  1.01D+00
                    CP:  9.13D-01
 E= -2509.95693265941     Delta-E=       -0.000000000026 Rises=F Damp=F
 DIIS: error= 2.70D-07 at cycle   7 NSaved=   7.
 NSaved= 7 IEnMin= 7 EnMin= -2509.95693265941     IErMin= 7 ErrMin= 2.70D-07
 ErrMax= 2.70D-07  0.00D+00 EMaxC= 1.00D-01 BMatC= 2.57D-11 BMatP= 1.25D-10
 IDIUse=1 WtCom= 1.00D+00 WtEn= 0.00D+00
 Coeff-Com:  0.868D-04-0.815D-02-0.510D-02-0.383D-02 0.103D+00 0.403D+00
 Coeff-Com:  0.511D+00
 Coeff:      0.868D-04-0.815D-02-0.510D-02-0.383D-02 0.103D+00 0.403D+00
 Coeff:      0.511D+00
 Gap=     0.094 Goal=   None    Shift=    0.000
 RMSDP=1.35D-08 MaxDP=5.62D-07 DE=-2.64D-11 OVMax= 1.58D-06

 Cycle  13  Pass 1  IDiag  1:
 RMSU=  8.91D-09    CP:  1.00D+00  1.01D+00  3.92D-01  5.72D-01  1.01D+00
                    CP:  9.28D-01  6.63D-01
 E= -2509.95693265931     Delta-E=        0.000000000099 Rises=F Damp=F
 DIIS: error= 5.01D-08 at cycle   8 NSaved=   8.
 NSaved= 8 IEnMin= 7 EnMin= -2509.95693265941     IErMin= 8 ErrMin= 5.01D-08
 ErrMax= 5.01D-08  0.00D+00 EMaxC= 1.00D-01 BMatC= 1.35D-12 BMatP= 2.57D-11
 IDIUse=1 WtCom= 1.00D+00 WtEn= 0.00D+00
 Coeff-Com:  0.603D-04-0.486D-02-0.306D-02-0.328D-02 0.368D-01 0.166D+00
 Coeff-Com:  0.265D+00 0.543D+00
 Coeff:      0.603D-04-0.486D-02-0.306D-02-0.328D-02 0.368D-01 0.166D+00
 Coeff:      0.265D+00 0.543D+00
 Gap=     0.094 Goal=   None    Shift=    0.000
 RMSDP=4.33D-09 MaxDP=2.04D-07 DE= 9.91D-11 OVMax= 8.54D-07

 SCF Done:  E(RPBE1PBE) =  -2509.95693266     A.U. after   13 cycles
            NFock= 13  Conv=0.43D-08     -V/T= 2.0051
 KE= 2.497228157017D+03 PE=-1.535316069225D+04 EE= 5.621018516592D+03
 Leave Link  502 at Thu Dec  6 15:42:46 2018, MaxMem=   536870912 cpu:      4119.7
 (Enter /pbs_home/pkowalski/g09d01/g09/l701.exe)
 Compute integral first derivatives.
 ... and contract with generalized density number  0.
 Leave Link  701 at Thu Dec  6 15:42:48 2018, MaxMem=   536870912 cpu:         6.0
 (Enter /pbs_home/pkowalski/g09d01/g09/l702.exe)
 L702 exits ... SP integral derivatives will be done elsewhere.
 Leave Link  702 at Thu Dec  6 15:42:48 2018, MaxMem=   536870912 cpu:         0.2
 (Enter /pbs_home/pkowalski/g09d01/g09/l703.exe)
 Compute integral first derivatives, UseDBF=F ICtDFT=           0.
 Integral derivatives from FoFJK, PRISM(SPDF).
 Calling FoFJK, ICntrl=      2127 FMM=F ISym2X=0 I1Cent= 0 IOpClX= 0 NMat=1 NMatS=1 NMatT=0.
 FoFJK:  IHMeth= 1 ICntrl=    2127 DoSepK=F KAlg= 0 I1Cent=   0 FoldK=F
 IRaf=         0 NMat=   1 IRICut=       1 DoRegI=T DoRafI=F ISym2E= 0.
 FoFCou: FMM=F IPFlag=           0 FMFlag=      100000 FMFlg1=         800
         NFxFlg=           0 DoJE=F BraDBF=F KetDBF=F FulRan=T
         wScrn=  0.000000 ICntrl=    2127 IOpCl=  0 I1Cent=           0 NGrid=           0
         NMat0=    1 NMatS0=      1 NMatT0=    0 NMatD0=    1 NMtDS0=    0 NMtDT0=    0
 Symmetry not used in FoFCou.
 Leave Link  703 at Thu Dec  6 15:45:10 2018, MaxMem=   536870912 cpu:      1138.2
 (Enter /pbs_home/pkowalski/g09d01/g09/l716.exe)
 Dipole        =-8.97719374D-03-1.93840747D+00-1.25792264D-01
 ***** Axes restored to original set *****
 -------------------------------------------------------------------
 Center     Atomic                   Forces (Hartrees/Bohr)
 Number     Number              X              Y              Z
 -------------------------------------------------------------------
      1       16          -0.003037409    0.001372190    0.000212457
      2       16          -0.000162578   -0.001469099   -0.003131795
      3        9          -0.000779414   -0.004580550   -0.002824734
      4        9          -0.006118014   -0.003368886   -0.000488558
      5        9          -0.000962739    0.000387709   -0.001748438
      6        9          -0.004327260    0.001390113   -0.004543958
      7        9          -0.000721959    0.006126648   -0.002513681
      8        9          -0.004819988    0.001795163    0.002850267
      9        6           0.001347692   -0.002080169    0.002609696
     10        6          -0.002777770   -0.003935818   -0.003151271
     11        6          -0.030670859   -0.044728398   -0.068975687
     12        1           0.040460244    0.047917277    0.074808685
     13        6          -0.008602107    0.001368236   -0.005208008
     14        6           0.000033684   -0.005370797   -0.000136739
     15        6           0.009873672    0.013000464    0.004925996
     16        6           0.002023844   -0.002903811    0.006687105
     17        6           0.012782642   -0.012734907   -0.000417662
     18        6          -0.000118419    0.005779659    0.003831984
     19        6           0.001400484    0.000535293    0.002894751
     20        6          -0.003660551    0.001804463   -0.006098894
     21        6          -0.044287552    0.072532118   -0.027154478
     22        1           0.049866877   -0.075647067    0.034745293
     23        6          -0.007274238    0.001603007   -0.007044987
     24        6          -0.011312596    0.069337931    0.037040217
     25        1           0.042123862   -0.052766333    0.019120168
     26        1          -0.033120500   -0.020348767   -0.058063433
     27        6          -0.044124186   -0.063792785    0.016852201
     28        1          -0.045142236    0.058570681   -0.019773468
     29        1           0.049417642   -0.011306660   -0.056749380
     30        1           0.040967119    0.020753411    0.062279561
     31        6           0.019026436   -0.069289532   -0.028377786
     32        1           0.028800734    0.032371605    0.053911071
     33        1          -0.048148073    0.043589957   -0.027371757
     34        6           0.037031230    0.063131766   -0.023828143
     35        1          -0.031197974   -0.038222357   -0.059140335
     36        1          -0.055644715    0.014194314    0.049916008
     37        1           0.049555878   -0.046261313    0.034515044
     38        6           0.001727034   -0.004679814   -0.002354580
     39        6          -0.081429950    0.014955412   -0.036976782
     40        1           0.088325937   -0.016620203    0.041245966
     41        6          -0.036635915   -0.063204499   -0.051051294
     42        1           0.043585018    0.067932429    0.056817869
     43        6           0.039815764   -0.080728291   -0.017208969
     44        1          -0.045799907    0.086520467    0.016520146
     45        6           0.079843788   -0.012944703    0.039382563
     46        1          -0.088210348    0.017865818   -0.042364098
     47        6           0.043243392    0.059479181    0.052601930
     48        1          -0.043599478   -0.068088907   -0.057709353
     49        6           0.001853639    0.005852949    0.004037452
     50        6          -0.080532643   -0.009808659   -0.046691567
     51        1           0.085816652    0.005110894    0.048734740
     52        6          -0.055049099    0.074448678    0.001741918
     53        1           0.062609297   -0.076255771    0.001041696
     54        6           0.023676043    0.072544260    0.046506084
     55        1          -0.022733565   -0.082385635   -0.049434182
     56        6           0.075442705    0.010910685    0.045698874
     57        1          -0.085745160   -0.005142185   -0.049423459
     58        6           0.059258912   -0.070894784   -0.001022610
     59        1          -0.063163018    0.076377924   -0.000549660
 -------------------------------------------------------------------
 Cartesian Forces:  Max     0.088325937 RMS     0.040881386
 Leave Link  716 at Thu Dec  6 15:45:11 2018, MaxMem=   536870912 cpu:         0.2
 (Enter /pbs_home/pkowalski/g09d01/g09/l103.exe)

 GradGradGradGradGradGradGradGradGradGradGradGradGradGradGradGradGradGrad
 Berny optimization.
 Using GEDIIS/GDIIS optimizer.
 FormGI is forming the generalized inverse of G from B-inverse, IUseBI=4.
 Internal  Forces:  Max     0.099473698 RMS     0.021905147
 Search for a local minimum.
 Step number   2 out of a maximum of  354
 All quantities printed in internal units (Hartrees-Bohrs-Radians)
 RMS Force = .21905D-01 SwitMx=.10000D-02 MixMth= 1
 Mixed Optimization -- RFO/linear search
 Update second derivatives using D2CorX and points    1    2
 DE= -1.55D-01 DEPred=-1.62D-01 R= 9.57D-01
 TightC=F SS=  1.41D+00  RLast= 3.00D-01 DXNew= 5.0454D-01 9.0071D-01
 Trust test= 9.57D-01 RLast= 3.00D-01 DXMaxT set to 5.05D-01
 ITU=  1  0
 Use linear search instead of GDIIS.
 Linear search step of   0.600 exceeds DXMaxT=   0.505 but not scaled.
 Quartic linear search produced a step of  2.00000.
 Iteration  1 RMS(Cart)=  0.03479057 RMS(Int)=  0.00011442
 Iteration  2 RMS(Cart)=  0.00015452 RMS(Int)=  0.00000660
 Iteration  3 RMS(Cart)=  0.00000003 RMS(Int)=  0.00000660
 ITry= 1 IFail=0 DXMaxC= 1.55D-01 DCOld= 1.00D+10 DXMaxT= 5.05D-01 DXLimC= 3.00D+00 Rises=F
 Variable       Old X    -DE/DX   Delta X   Delta X   Delta X     New X
                                 (Linear)    (Quad)   (Total)
    R1        3.48075   0.00302   0.00460   0.00000   0.00460   3.48535
    R2        3.32777  -0.00104  -0.00136   0.00000  -0.00136   3.32641
    R3        3.47324   0.00313   0.00486   0.00000   0.00486   3.47810
    R4        3.33159  -0.00152  -0.00214   0.00000  -0.00214   3.32945
    R5        2.55874  -0.00457  -0.00555   0.00000  -0.00555   2.55319
    R6        2.58002  -0.00655  -0.00795   0.00000  -0.00795   2.57207
    R7        2.53841  -0.00057  -0.00082   0.00000  -0.00082   2.53759
    R8        2.52891  -0.00602  -0.00726   0.00000  -0.00726   2.52164
    R9        2.55727  -0.00611  -0.00743   0.00000  -0.00743   2.54984
   R10        2.57852  -0.00577  -0.00697   0.00000  -0.00697   2.57155
   R11        2.89758   0.00030   0.00028   0.00000   0.00028   2.89786
   R12        2.91581  -0.00136  -0.00342   0.00000  -0.00342   2.91239
   R13        2.92895  -0.00138  -0.00281   0.00000  -0.00281   2.92615
   R14        2.67807   0.00474   0.00739   0.00000   0.00739   2.68546
   R15        2.57203   0.00325   0.00424   0.00000   0.00424   2.57626
   R16        1.86530   0.09746   0.13961   0.00000   0.13961   2.00491
   R17        2.56827   0.00928   0.01276   0.00000   0.01276   2.58103
   R18        2.76529  -0.00005  -0.00033   0.00000  -0.00033   2.76496
   R19        2.81279   0.00257   0.00343   0.00000   0.00343   2.81622
   R20        2.73774  -0.00218  -0.00269   0.00000  -0.00269   2.73505
   R21        2.91825   0.00270   0.00430   0.00000   0.00430   2.92255
   R22        2.92602   0.00150   0.00225   0.00000   0.00225   2.92827
   R23        2.80250   0.00484   0.00711   0.00000   0.00711   2.80961
   R24        2.56384   0.00570   0.00753   0.00000   0.00753   2.57137
   R25        2.89626   0.00000   0.00005   0.00000   0.00005   2.89631
   R26        2.93663   0.00011  -0.00001   0.00000  -0.00001   2.93662
   R27        2.68811   0.00136   0.00251   0.00000   0.00251   2.69062
   R28        1.86627   0.09704   0.13912   0.00000   0.13912   2.00539
   R29        2.56926   0.00794   0.01063   0.00000   0.01063   2.57989
   R30        2.77066  -0.00130  -0.00222   0.00000  -0.00222   2.76844
   R31        1.92190   0.07011   0.10349   0.00000   0.10349   2.02539
   R32        1.92164   0.06981   0.10301   0.00000   0.10301   2.02465
   R33        2.88095   0.00370   0.00740   0.00000   0.00740   2.88835
   R34        1.90886   0.07650   0.11170   0.00000   0.11170   2.02056
   R35        1.90810   0.07609   0.11114   0.00000   0.11114   2.01924
   R36        1.90709   0.07730   0.11277   0.00000   0.11277   2.01986
   R37        1.92327   0.06911   0.10210   0.00000   0.10210   2.02538
   R38        1.92025   0.07040   0.10385   0.00000   0.10385   2.02410
   R39        2.87238   0.00669   0.01247   0.00000   0.01247   2.88486
   R40        1.90744   0.07694   0.11224   0.00000   0.11224   2.01968
   R41        1.90816   0.07609   0.11111   0.00000   0.11111   2.01927
   R42        1.90880   0.07598   0.11093   0.00000   0.11093   2.01973
   R43        2.64169   0.00774   0.01082   0.00000   0.01082   2.65251
   R44        2.64541   0.00613   0.00912   0.00000   0.00912   2.65453
   R45        1.86471   0.09888   0.14141   0.00000   0.14141   2.00612
   R46        2.61600   0.00677   0.01006   0.00000   0.01006   2.62605
   R47        1.86622   0.09870   0.14118   0.00000   0.14118   2.00741
   R48        2.61747   0.01103   0.01593   0.00000   0.01593   2.63340
   R49        1.86517   0.09928   0.14193   0.00000   0.14193   2.00710
   R50        2.62440   0.00716   0.01107   0.00000   0.01107   2.63547
   R51        1.86499   0.09947   0.14216   0.00000   0.14216   2.00716
   R52        2.60937   0.01047   0.01474   0.00000   0.01474   2.62411
   R53        1.86529   0.09932   0.14186   0.00000   0.14186   2.00715
   R54        2.64205   0.00829   0.01177   0.00000   0.01177   2.65382
   R55        2.64093   0.00668   0.00949   0.00000   0.00949   2.65042
   R56        1.86484   0.09882   0.14131   0.00000   0.14131   2.00616
   R57        2.62432   0.00226   0.00336   0.00000   0.00335   2.62768
   R58        1.86625   0.09867   0.14117   0.00000   0.14117   2.00742
   R59        2.62325   0.00878   0.01299   0.00000   0.01299   2.63624
   R60        1.86608   0.09873   0.14123   0.00000   0.14123   2.00730
   R61        2.61010   0.01310   0.01908   0.00000   0.01909   2.62919
   R62        1.86566   0.09910   0.14170   0.00000   0.14170   2.00736
   R63        2.62251   0.00499   0.00737   0.00000   0.00737   2.62989
   R64        1.86547   0.09911   0.14164   0.00000   0.14164   2.00711
    A1        1.61784   0.00116   0.00104   0.00000   0.00103   1.61887
    A2        1.60888   0.00027  -0.00029   0.00000  -0.00030   1.60859
    A3        1.82415   0.00069   0.00118   0.00000   0.00118   1.82533
    A4        1.97164  -0.00029  -0.00042   0.00000  -0.00042   1.97123
    A5        1.90562   0.00018   0.00068   0.00000   0.00068   1.90630
    A6        1.87622   0.00071   0.00153   0.00000   0.00153   1.87775
    A7        1.91727  -0.00020  -0.00020   0.00000  -0.00020   1.91707
    A8        1.96322  -0.00096  -0.00248   0.00000  -0.00248   1.96073
    A9        1.97932   0.00042   0.00079   0.00000   0.00080   1.98012
   A10        2.03556   0.00044   0.00046   0.00000   0.00046   2.03602
   A11        2.26572  -0.00081  -0.00115   0.00000  -0.00115   2.26457
   A12        2.14015   0.00033   0.00081   0.00000   0.00081   2.14096
   A13        2.00005  -0.00210  -0.00386   0.00000  -0.00386   1.99619
   A14        2.14299   0.00178   0.00305   0.00000   0.00304   2.14603
   A15        1.98329  -0.00022   0.00071   0.00000   0.00071   1.98400
   A16        2.09129  -0.00067  -0.00113   0.00000  -0.00113   2.09016
   A17        2.20612   0.00097   0.00059   0.00000   0.00058   2.20671
   A18        2.24888  -0.00087  -0.00131   0.00000  -0.00132   2.24757
   A19        2.12066  -0.00021  -0.00039   0.00000  -0.00039   2.12027
   A20        1.91362   0.00108   0.00170   0.00000   0.00170   1.91531
   A21        1.84317   0.00160   0.00335   0.00000   0.00335   1.84652
   A22        2.00125  -0.00043  -0.00112   0.00000  -0.00113   2.00012
   A23        1.95187   0.00003   0.00001   0.00000   0.00000   1.95187
   A24        1.95707  -0.00029  -0.00083   0.00000  -0.00083   1.95624
   A25        1.88883   0.00087   0.00166   0.00000   0.00165   1.89048
   A26        1.82127  -0.00174  -0.00298   0.00000  -0.00299   1.81828
   A27        1.88834   0.00164   0.00314   0.00000   0.00314   1.89148
   A28        1.90371  -0.00085  -0.00137   0.00000  -0.00137   1.90234
   A29        1.89885  -0.00028  -0.00050   0.00000  -0.00050   1.89835
   A30        1.97868  -0.00086  -0.00174   0.00000  -0.00174   1.97694
   A31        1.97467  -0.00116  -0.00212   0.00000  -0.00213   1.97255
   A32        1.81716   0.00143   0.00248   0.00000   0.00248   1.81964
   A33        1.85406   0.00078   0.00169   0.00000   0.00169   1.85575
   A34        1.93952   0.00144   0.00253   0.00000   0.00252   1.94204
   A35        2.00689  -0.00118  -0.00264   0.00000  -0.00264   2.00425
   A36        1.89210   0.00019   0.00033   0.00000   0.00033   1.89243
   A37        1.95927   0.00119   0.00223   0.00000   0.00223   1.96150
   A38        1.81089  -0.00235  -0.00400   0.00000  -0.00400   1.80688
   A39        1.90439   0.00101   0.00159   0.00000   0.00159   1.90598
   A40        2.12183  -0.00111  -0.00173   0.00000  -0.00173   2.12010
   A41        2.25477   0.00012   0.00020   0.00000   0.00020   2.25497
   A42        1.98238  -0.00087  -0.00174   0.00000  -0.00174   1.98064
   A43        1.82485   0.00028   0.00043   0.00000   0.00042   1.82527
   A44        1.90153   0.00097   0.00237   0.00000   0.00237   1.90390
   A45        1.89581  -0.00026  -0.00050   0.00000  -0.00050   1.89532
   A46        1.95655  -0.00085  -0.00224   0.00000  -0.00224   1.95431
   A47        1.89652   0.00087   0.00202   0.00000   0.00202   1.89854
   A48        2.03275   0.00065   0.00112   0.00000   0.00111   2.03386
   A49        2.28361  -0.00155  -0.00260   0.00000  -0.00260   2.28101
   A50        1.96660   0.00090   0.00147   0.00000   0.00148   1.96807
   A51        2.14128   0.00046   0.00102   0.00000   0.00102   2.14230
   A52        1.99723  -0.00204  -0.00389   0.00000  -0.00389   1.99334
   A53        2.14467   0.00158   0.00287   0.00000   0.00287   2.14754
   A54        1.98242   0.00030   0.00162   0.00000   0.00162   1.98403
   A55        2.08715  -0.00029  -0.00065   0.00000  -0.00065   2.08650
   A56        2.21361  -0.00002  -0.00096   0.00000  -0.00096   2.21265
   A57        1.89241  -0.00165  -0.00343   0.00000  -0.00343   1.88899
   A58        1.89207  -0.00144  -0.00286   0.00000  -0.00286   1.88921
   A59        2.00488  -0.00037  -0.00185   0.00000  -0.00184   2.00304
   A60        1.87732  -0.00020   0.00008   0.00000   0.00005   1.87737
   A61        1.89634   0.00147   0.00335   0.00000   0.00334   1.89968
   A62        1.89698   0.00218   0.00479   0.00000   0.00478   1.90176
   A63        1.91297   0.00300   0.00491   0.00000   0.00489   1.91786
   A64        1.90915  -0.00085  -0.00307   0.00000  -0.00306   1.90609
   A65        1.91418   0.00385   0.00647   0.00000   0.00645   1.92064
   A66        1.91026  -0.00170  -0.00229   0.00000  -0.00228   1.90798
   A67        1.90784  -0.00227  -0.00316   0.00000  -0.00319   1.90464
   A68        1.90939  -0.00205  -0.00288   0.00000  -0.00287   1.90652
   A69        1.89049  -0.00231  -0.00463   0.00000  -0.00464   1.88586
   A70        1.89065  -0.00244  -0.00470   0.00000  -0.00472   1.88594
   A71        2.01260   0.00216   0.00278   0.00000   0.00278   2.01538
   A72        1.87610   0.00030   0.00087   0.00000   0.00083   1.87693
   A73        1.89429   0.00058   0.00181   0.00000   0.00182   1.89610
   A74        1.89536   0.00160   0.00379   0.00000   0.00379   1.89916
   A75        1.91246   0.00365   0.00611   0.00000   0.00609   1.91854
   A76        1.90900  -0.00130  -0.00375   0.00000  -0.00374   1.90526
   A77        1.91376   0.00459   0.00796   0.00000   0.00793   1.92170
   A78        1.90946  -0.00190  -0.00276   0.00000  -0.00275   1.90670
   A79        1.90811  -0.00273  -0.00401   0.00000  -0.00407   1.90404
   A80        1.91101  -0.00233  -0.00354   0.00000  -0.00353   1.90748
   A81        2.10585  -0.00117  -0.00301   0.00000  -0.00301   2.10284
   A82        2.10703  -0.00026  -0.00056   0.00000  -0.00056   2.10646
   A83        2.06945   0.00146   0.00363   0.00000   0.00363   2.07308
   A84        2.09075   0.00055   0.00142   0.00000   0.00142   2.09217
   A85        2.10241  -0.00016  -0.00115   0.00000  -0.00115   2.10126
   A86        2.09003  -0.00039  -0.00027   0.00000  -0.00027   2.08976
   A87        2.09006  -0.00046  -0.00111   0.00000  -0.00111   2.08895
   A88        2.10252  -0.00055  -0.00087   0.00000  -0.00087   2.10165
   A89        2.09061   0.00102   0.00198   0.00000   0.00198   2.09259
   A90        2.09834  -0.00009  -0.00026   0.00000  -0.00026   2.09807
   A91        2.08609   0.00039   0.00102   0.00000   0.00103   2.08711
   A92        2.09876  -0.00030  -0.00076   0.00000  -0.00077   2.09800
   A93        2.09079   0.00097   0.00175   0.00000   0.00175   2.09255
   A94        2.10091  -0.00075  -0.00119   0.00000  -0.00119   2.09973
   A95        2.09148  -0.00022  -0.00057   0.00000  -0.00057   2.09091
   A96        2.10454  -0.00037  -0.00143   0.00000  -0.00143   2.10311
   A97        2.08890   0.00034   0.00105   0.00000   0.00105   2.08994
   A98        2.08975   0.00003   0.00038   0.00000   0.00038   2.09013
   A99        2.09281   0.00058  -0.00009   0.00000  -0.00009   2.09272
   A100       2.11676  -0.00211  -0.00375   0.00000  -0.00375   2.11301
   A101       2.07354   0.00153   0.00384   0.00000   0.00384   2.07738
   A102       2.09162   0.00022   0.00106   0.00000   0.00106   2.09268
   A103       2.10063   0.00033  -0.00040   0.00000  -0.00040   2.10022
   A104       2.09094  -0.00054  -0.00066   0.00000  -0.00066   2.09028
   A105       2.09133  -0.00062  -0.00132   0.00000  -0.00132   2.09000
   A106       2.09976  -0.00027  -0.00066   0.00000  -0.00066   2.09910
   A107       2.09210   0.00089   0.00198   0.00000   0.00199   2.09409
   A108       2.09722  -0.00021  -0.00077   0.00000  -0.00077   2.09645
   A109       2.08803   0.00018   0.00093   0.00000   0.00093   2.08896
   A110       2.09793   0.00003  -0.00016   0.00000  -0.00016   2.09777
   A111       2.09082   0.00148   0.00280   0.00000   0.00279   2.09361
   A112       2.10431  -0.00152  -0.00237   0.00000  -0.00236   2.10195
   A113       2.08805   0.00004  -0.00043   0.00000  -0.00043   2.08762
   A114       2.10005  -0.00024  -0.00134   0.00000  -0.00134   2.09872
   A115       2.09111   0.00012   0.00089   0.00000   0.00089   2.09200
   A116       2.09202   0.00012   0.00045   0.00000   0.00045   2.09247
    D1        0.14040   0.00053   0.00123   0.00000   0.00123   0.14163
    D2        2.17470   0.00165   0.00356   0.00000   0.00356   2.17826
    D3       -1.91008   0.00032   0.00053   0.00000   0.00053  -1.90955
    D4       -0.06037  -0.00043  -0.00113   0.00000  -0.00113  -0.06150
    D5       -3.13109  -0.00156  -0.00350   0.00000  -0.00350  -3.13459
    D6        2.30320   0.00016   0.00037   0.00000   0.00037   2.30356
    D7        0.23934   0.00075   0.00162   0.00000   0.00162   0.24096
    D8       -1.78561  -0.00085  -0.00200   0.00000  -0.00201  -1.78762
    D9       -0.15495  -0.00011  -0.00043   0.00000  -0.00042  -0.15538
   D10        2.98393   0.00023   0.00040   0.00000   0.00040   2.98434
   D11       -0.19823  -0.00032  -0.00089   0.00000  -0.00089  -0.19912
   D12        2.87380   0.00024   0.00045   0.00000   0.00046   2.87426
   D13       -2.29755  -0.00069  -0.00176   0.00000  -0.00176  -2.29931
   D14        0.77448  -0.00013  -0.00041   0.00000  -0.00041   0.77407
   D15        1.84423   0.00016   0.00044   0.00000   0.00044   1.84466
   D16       -1.36693   0.00072   0.00178   0.00000   0.00178  -1.36515
   D17        1.22707  -0.00059  -0.00095   0.00000  -0.00095   1.22612
   D18       -3.03364  -0.00092  -0.00177   0.00000  -0.00176  -3.03540
   D19       -0.93775  -0.00053  -0.00097   0.00000  -0.00097  -0.93872
   D20       -3.05291   0.00053   0.00119   0.00000   0.00119  -3.05172
   D21       -1.03043   0.00020   0.00037   0.00000   0.00037  -1.03006
   D22        1.06546   0.00059   0.00116   0.00000   0.00116   1.06662
   D23       -0.94011   0.00016   0.00043   0.00000   0.00043  -0.93968
   D24        1.08237  -0.00017  -0.00039   0.00000  -0.00039   1.08198
   D25       -3.10493   0.00022   0.00041   0.00000   0.00040  -3.10453
   D26       -3.10585   0.00147   0.00270   0.00000   0.00270  -3.10315
   D27       -1.07266  -0.00043  -0.00060   0.00000  -0.00060  -1.07326
   D28        1.05262   0.00106   0.00220   0.00000   0.00219   1.05481
   D29        1.18653   0.00065   0.00103   0.00000   0.00103   1.18756
   D30       -3.06347  -0.00124  -0.00227   0.00000  -0.00227  -3.06574
   D31       -0.93819   0.00025   0.00053   0.00000   0.00053  -0.93766
   D32       -0.90260   0.00053   0.00086   0.00000   0.00086  -0.90174
   D33        1.13059  -0.00137  -0.00244   0.00000  -0.00244   1.12815
   D34       -3.02731   0.00012   0.00035   0.00000   0.00035  -3.02696
   D35       -2.97135  -0.00154  -0.00337   0.00000  -0.00336  -2.97471
   D36        0.17206  -0.00019  -0.00028   0.00000  -0.00027   0.17179
   D37        0.25123  -0.00227  -0.00503   0.00000  -0.00503   0.24620
   D38       -2.88855  -0.00091  -0.00194   0.00000  -0.00194  -2.89049
   D39        2.95782   0.00037   0.00074   0.00000   0.00074   2.95856
   D40       -0.17489   0.00081   0.00178   0.00000   0.00178  -0.17311
   D41       -0.26691   0.00111   0.00246   0.00000   0.00246  -0.26445
   D42        2.88356   0.00155   0.00350   0.00000   0.00350   2.88706
   D43       -0.05358   0.00052   0.00116   0.00000   0.00116  -0.05242
   D44        3.01161   0.00165   0.00363   0.00000   0.00363   3.01525
   D45        3.08983   0.00188   0.00426   0.00000   0.00426   3.09409
   D46       -0.12816   0.00301   0.00673   0.00000   0.00673  -0.12143
   D47       -2.91515   0.00067   0.00131   0.00000   0.00131  -2.91384
   D48        0.27142  -0.00006  -0.00029   0.00000  -0.00029   0.27113
   D49        0.30712  -0.00055  -0.00138   0.00000  -0.00138   0.30575
   D50       -2.78949  -0.00129  -0.00298   0.00000  -0.00298  -2.79246
   D51        0.77546   0.00175   0.00347   0.00000   0.00347   0.77893
   D52       -1.32624   0.00016   0.00049   0.00000   0.00050  -1.32574
   D53        2.91659   0.00029   0.00069   0.00000   0.00069   2.91728
   D54       -2.37417   0.00134   0.00252   0.00000   0.00252  -2.37165
   D55        1.80732  -0.00024  -0.00046   0.00000  -0.00045   1.80687
   D56       -0.23304  -0.00011  -0.00026   0.00000  -0.00026  -0.23330
   D57        3.03118  -0.00070  -0.00163   0.00000  -0.00163   3.02955
   D58       -0.17542  -0.00024  -0.00071   0.00000  -0.00071  -0.17613
   D59       -0.10307  -0.00032  -0.00076   0.00000  -0.00076  -0.10382
   D60        2.97352   0.00013   0.00016   0.00000   0.00016   2.97368
   D61        0.61024  -0.00071  -0.00142   0.00000  -0.00142   0.60883
   D62       -1.49495  -0.00164  -0.00330   0.00000  -0.00330  -1.49825
   D63        2.63496  -0.00068  -0.00135   0.00000  -0.00135   2.63361
   D64        2.63330   0.00179   0.00366   0.00000   0.00366   2.63697
   D65        0.52811   0.00086   0.00178   0.00000   0.00178   0.52989
   D66       -1.62517   0.00182   0.00373   0.00000   0.00373  -1.62143
   D67       -1.56283   0.00096   0.00193   0.00000   0.00194  -1.56089
   D68        2.61517   0.00003   0.00005   0.00000   0.00005   2.61522
   D69        0.46189   0.00099   0.00201   0.00000   0.00201   0.46389
   D70       -0.65938   0.00098   0.00201   0.00000   0.00201  -0.65737
   D71       -2.69068  -0.00088  -0.00166   0.00000  -0.00166  -2.69234
   D72        1.50677  -0.00112  -0.00230   0.00000  -0.00230   1.50447
   D73        1.43980   0.00213   0.00426   0.00000   0.00426   1.44407
   D74       -0.59150   0.00026   0.00059   0.00000   0.00059  -0.59090
   D75       -2.67723   0.00002  -0.00005   0.00000  -0.00005  -2.67728
   D76       -2.68749   0.00136   0.00255   0.00000   0.00256  -2.68494
   D77        1.56439  -0.00050  -0.00111   0.00000  -0.00111   1.56328
   D78       -0.52134  -0.00074  -0.00176   0.00000  -0.00176  -0.52310
   D79        2.51425   0.00004   0.00017   0.00000   0.00018   2.51443
   D80       -0.55587  -0.00041  -0.00075   0.00000  -0.00075  -0.55661
   D81       -1.64671   0.00113   0.00220   0.00000   0.00221  -1.64450
   D82        1.56636   0.00069   0.00128   0.00000   0.00128   1.56764
   D83        0.39254   0.00056   0.00133   0.00000   0.00133   0.39387
   D84       -2.67758   0.00012   0.00041   0.00000   0.00040  -2.67718
   D85       -0.14363   0.00002   0.00025   0.00000   0.00025  -0.14338
   D86        3.02280   0.00019   0.00069   0.00000   0.00069   3.02349
   D87        2.91869   0.00060   0.00140   0.00000   0.00140   2.92009
   D88       -0.19807   0.00076   0.00184   0.00000   0.00184  -0.19623
   D89        2.87556  -0.00095  -0.00213   0.00000  -0.00213   2.87342
   D90       -0.28640  -0.00112  -0.00255   0.00000  -0.00256  -0.28895
   D91        0.75361   0.00004  -0.00007   0.00000  -0.00007   0.75354
   D92       -2.40834  -0.00013  -0.00049   0.00000  -0.00050  -2.40884
   D93       -1.37919   0.00071   0.00173   0.00000   0.00173  -1.37746
   D94        1.74204   0.00054   0.00131   0.00000   0.00131   1.74334
   D95        3.13662   0.00184   0.00360   0.00000   0.00359   3.14021
   D96       -1.11661  -0.00033  -0.00038   0.00000  -0.00036  -1.11697
   D97        1.01077   0.00136   0.00287   0.00000   0.00287   1.01364
   D98       -0.93730   0.00083   0.00150   0.00000   0.00149  -0.93581
   D99        1.09266  -0.00135  -0.00248   0.00000  -0.00246   1.09019
   D100      -3.06315   0.00035   0.00077   0.00000   0.00077  -3.06238
   D101       1.15818   0.00055   0.00083   0.00000   0.00081   1.15899
   D102      -3.09505  -0.00163  -0.00315   0.00000  -0.00314  -3.09819
   D103      -0.96767   0.00007   0.00009   0.00000   0.00009  -0.96758
   D104       0.17078  -0.00006  -0.00026   0.00000  -0.00026   0.17052
   D105      -2.96908   0.00079   0.00171   0.00000   0.00171  -2.96737
   D106      -2.94672   0.00010   0.00017   0.00000   0.00017  -2.94655
   D107       0.19661   0.00095   0.00214   0.00000   0.00214   0.19875
   D108       0.00300  -0.00032  -0.00068   0.00000  -0.00068   0.00232
   D109      -3.13566  -0.00069  -0.00158   0.00000  -0.00158  -3.13723
   D110      -3.13685   0.00054   0.00129   0.00000   0.00130  -3.13556
   D111       0.00768   0.00016   0.00040   0.00000   0.00040   0.00808
   D112       2.76624   0.00023   0.00063   0.00000   0.00063   2.76687
   D113      -0.38943   0.00052   0.00124   0.00000   0.00124  -0.38819
   D114      -0.37845   0.00062   0.00158   0.00000   0.00158  -0.37687
   D115       2.74907   0.00092   0.00219   0.00000   0.00219   2.75125
   D116      -1.01172  -0.00098  -0.00215   0.00000  -0.00216  -1.01388
   D117      -3.10618  -0.00022  -0.00047   0.00000  -0.00047  -3.10665
   D118       1.08286   0.00046   0.00098   0.00000   0.00099   1.08385
   D119      -3.13431   0.00031   0.00103   0.00000   0.00103  -3.13328
   D120       1.05442   0.00107   0.00271   0.00000   0.00272   1.05713
   D121      -1.03972   0.00175   0.00416   0.00000   0.00418  -1.03554
   D122       1.11089  -0.00146  -0.00351   0.00000  -0.00353   1.10736
   D123      -0.98357  -0.00069  -0.00183   0.00000  -0.00184  -0.98541
   D124      -3.07771  -0.00001  -0.00039   0.00000  -0.00038  -3.07809
   D125      -1.00159  -0.00110  -0.00241   0.00000  -0.00243  -1.00402
   D126      -3.09465  -0.00021  -0.00047   0.00000  -0.00047  -3.09512
   D127       1.09276   0.00063   0.00130   0.00000   0.00132   1.09408
   D128      -3.12540  -0.00003   0.00033   0.00000   0.00031  -3.12509
   D129       1.06472   0.00086   0.00227   0.00000   0.00227   1.06699
   D130      -1.03105   0.00170   0.00404   0.00000   0.00406  -1.02699
   D131       1.12325  -0.00157  -0.00373   0.00000  -0.00375   1.11950
   D132      -0.96981  -0.00068  -0.00179   0.00000  -0.00179  -0.97160
   D133      -3.06558   0.00016  -0.00002   0.00000   0.00000  -3.06559
   D134       0.07240  -0.00067  -0.00154   0.00000  -0.00154   0.07086
   D135      -3.06966  -0.00105  -0.00233   0.00000  -0.00233  -3.07199
   D136      -3.11323   0.00001  -0.00008   0.00000  -0.00008  -3.11330
   D137       0.02790  -0.00037  -0.00087   0.00000  -0.00087   0.02704
   D138       3.06813   0.00099   0.00217   0.00000   0.00217   3.07031
   D139      -0.07307   0.00124   0.00270   0.00000   0.00271  -0.07036
   D140      -0.02940   0.00034   0.00077   0.00000   0.00077  -0.02863
   D141       3.11258   0.00058   0.00130   0.00000   0.00130   3.11389
   D142       3.13665   0.00026   0.00057   0.00000   0.00057   3.13722
   D143      -0.00591   0.00014   0.00035   0.00000   0.00035  -0.00557
   D144      -0.00541  -0.00012  -0.00023   0.00000  -0.00023  -0.00563
   D145       3.13522  -0.00024  -0.00044   0.00000  -0.00044   3.13477
   D146       3.12588   0.00023   0.00049   0.00000   0.00049   3.12637
   D147      -0.01512   0.00017   0.00036   0.00000   0.00036  -0.01476
   D148      -0.01668   0.00011   0.00027   0.00000   0.00027  -0.01642
   D149       3.12550   0.00005   0.00014   0.00000   0.00014   3.12564
   D150      -3.12756  -0.00025  -0.00056   0.00000  -0.00056  -3.12812
   D151       0.01364  -0.00021  -0.00047   0.00000  -0.00047   0.01317
   D152       0.01463  -0.00031  -0.00068   0.00000  -0.00068   0.01394
   D153      -3.12736  -0.00027  -0.00059   0.00000  -0.00059  -3.12795
   D154       0.00887  -0.00006  -0.00015   0.00000  -0.00015   0.00872
   D155      -3.13312  -0.00031  -0.00068   0.00000  -0.00068  -3.13379
   D156      -3.13311  -0.00002  -0.00006   0.00000  -0.00006  -3.13317
   D157       0.00809  -0.00027  -0.00059   0.00000  -0.00059   0.00750
   D158      -0.01213  -0.00038  -0.00082   0.00000  -0.00082  -0.01294
   D159       3.12878   0.00009   0.00019   0.00000   0.00019   3.12897
   D160      -3.14000  -0.00064  -0.00135   0.00000  -0.00135  -3.14135
   D161       0.00091  -0.00017  -0.00034   0.00000  -0.00034   0.00057
   D162      -3.12855   0.00001   0.00004   0.00000   0.00004  -3.12851
   D163       0.01311  -0.00039  -0.00083   0.00000  -0.00083   0.01228
   D164      -0.00088   0.00029   0.00061   0.00000   0.00061  -0.00026
   D165       3.14079  -0.00011  -0.00026   0.00000  -0.00026   3.14052
   D166      -3.13641  -0.00030  -0.00067   0.00000  -0.00067  -3.13707
   D167       0.00485  -0.00016  -0.00039   0.00000  -0.00039   0.00445
   D168       0.00450   0.00017   0.00034   0.00000   0.00034   0.00484
   D169      -3.13743   0.00031   0.00062   0.00000   0.00061  -3.13682
   D170       3.13061   0.00019   0.00045   0.00000   0.00045   3.13106
   D171      -0.01061   0.00039   0.00087   0.00000   0.00086  -0.00975
   D172      -0.01132   0.00033   0.00072   0.00000   0.00072  -0.01060
   D173       3.13064   0.00052   0.00114   0.00000   0.00114   3.13177
   D174      -3.13069  -0.00022  -0.00048   0.00000  -0.00047  -3.13117
   D175       0.01067  -0.00028  -0.00060   0.00000  -0.00060   0.01007
   D176       0.01127  -0.00002  -0.00006   0.00000  -0.00006   0.01121
   D177      -3.13055  -0.00008  -0.00018   0.00000  -0.00018  -3.13074
   D178      -0.00495  -0.00006  -0.00014   0.00000  -0.00014  -0.00508
   D179       3.13657   0.00034   0.00074   0.00000   0.00074   3.13731
   D180       3.13642  -0.00012  -0.00026   0.00000  -0.00026   3.13616
   D181      -0.00524   0.00028   0.00061   0.00000   0.00061  -0.00463
         Item               Value     Threshold  Converged?
 Maximum Force            0.099474     0.000450     NO 
 RMS     Force            0.021905     0.000300     NO 
 Maximum Displacement     0.155369     0.001800     NO 
 RMS     Displacement     0.034802     0.001200     NO 
 Predicted change in Energy=-1.264791D-01
 Lowest energy point so far.  Saving SCF results.
 GradGradGradGradGradGradGradGradGradGradGradGradGradGradGradGradGradGrad

 Leave Link  103 at Thu Dec  6 15:45:11 2018, MaxMem=   536870912 cpu:         1.5
 (Enter /pbs_home/pkowalski/g09d01/g09/l202.exe)
 Stoichiometry    C29H22F6S2
 Framework group  C1[X(C29H22F6S2)]
 Deg. of freedom   171
 Full point group                 C1      NOp   1
 RotChk:  IX=0 Diff= 1.93D-03
 Largest Abelian subgroup         C1      NOp   1
 Largest concise Abelian subgroup C1      NOp   1
                         Standard orientation:                         
 ---------------------------------------------------------------------
 Center     Atomic      Atomic             Coordinates (Angstroms)
 Number     Number       Type             X           Y           Z
 ---------------------------------------------------------------------
      1         16           0        1.756523   -2.168224    0.464352
      2         16           0       -1.796786   -2.133547    0.102580
      3          9           0        2.365642    3.156255   -0.731871
      4          9           0        1.627746    3.559827    1.261090
      5          9           0        0.108929    3.820153   -1.836360
      6          9           0        0.081721    5.124970   -0.101370
      7          9           0       -2.224998    3.276326   -0.821519
      8          9           0       -1.527995    3.550870    1.214063
      9          6           0        0.599756   -0.753987    0.716363
     10          6           0        1.433334    0.490160    0.386509
     11          6           0        2.823181    0.222404    0.259565
     12          1           0        3.549712    0.991551    0.180920
     13          6           0        3.142009   -1.105561    0.241432
     14          6           0        0.746312    1.649227    0.178777
     15          6           0        1.273826    3.037523    0.055071
     16          6           0        0.077816    3.849716   -0.494210
     17          6           0       -1.169234    3.069460   -0.007135
     18          6           0       -0.695746    1.661503    0.056036
     19          6           0       -0.600482   -0.780011   -0.250054
     20          6           0       -1.408665    0.508362   -0.060366
     21          6           0       -2.814424    0.282367   -0.063642
     22          1           0       -3.522452    1.070973   -0.117990
     23          6           0       -3.170112   -1.033433    0.013648
     24          6           0        0.159741   -0.713472    2.200427
     25          1           0       -0.540727    0.088784    2.320699
     26          1           0       -0.353672   -1.627100    2.423105
     27          6           0        1.299760   -0.527686    3.201428
     28          1           0        2.013621   -1.315884    3.090041
     29          1           0        0.903285   -0.547414    4.193490
     30          1           0        1.784617    0.410149    3.034560
     31          6           0       -0.149960   -0.873958   -1.734339
     32          1           0        0.543915   -0.078893   -1.921766
     33          1           0        0.375526   -1.798266   -1.863917
     34          6           0       -1.271531   -0.796302   -2.767081
     35          1           0       -1.985206   -1.571620   -2.588706
     36          1           0       -0.857211   -0.917040   -3.744611
     37          1           0       -1.762143    0.151276   -2.706095
     38          6           0        4.461469   -1.678888   -0.025296
     39          6           0        5.614681   -0.883689    0.064110
     40          1           0        5.538225    0.123926    0.389440
     41          6           0        6.857715   -1.407832   -0.269454
     42          1           0        7.722605   -0.794831   -0.201496
     43          6           0        6.975526   -2.731035   -0.690396
     44          1           0        7.925244   -3.124260   -0.957778
     45          6           0        5.838420   -3.535577   -0.758913
     46          1           0        5.924300   -4.548324   -1.067315
     47          6           0        4.593391   -3.018959   -0.425334
     48          1           0        3.734163   -3.641466   -0.473801
     49          6           0       -4.531372   -1.574772    0.025367
     50          6           0       -5.607265   -0.755825    0.404787
     51          1           0       -5.430356    0.250310    0.693603
     52          6           0       -6.904686   -1.256035    0.404711
     53          1           0       -7.712075   -0.627157    0.689454
     54          6           0       -7.148549   -2.578222    0.032577
     55          1           0       -8.139491   -2.960639    0.042583
     56          6           0       -6.087909   -3.393082   -0.350541
     57          1           0       -6.269891   -4.397693   -0.643815
     58          6           0       -4.786123   -2.901037   -0.353112
     59          1           0       -3.982442   -3.531829   -0.643439
 ---------------------------------------------------------------------
 Rotational constants (GHZ):      0.1276340      0.0714549      0.0512515
 Leave Link  202 at Thu Dec  6 15:45:11 2018, MaxMem=   536870912 cpu:         0.1
 (Enter /pbs_home/pkowalski/g09d01/g09/l301.exe)
 Basis read from rwf:  (5D, 7F)
 No pseudopotential information found on rwf file.
 There are   673 symmetry adapted cartesian basis functions of A   symmetry.
 There are   636 symmetry adapted basis functions of A   symmetry.
   636 basis functions,  1103 primitive gaussians,   673 cartesian basis functions
   141 alpha electrons      141 beta electrons
       nuclear repulsion energy      4712.6065472268 Hartrees.
 IExCor= 1009 DFT=T Ex+Corr=PBE1PBE ExCW=0 ScaHFX=  0.250000
 ScaDFX=  0.750000  0.750000  1.000000  1.000000 ScalE2=  1.000000  1.000000
 IRadAn=      0 IRanWt=     -1 IRanGd=            0 ICorTp=0 IEmpDi=  4
 NAtoms=   59 NActive=   59 NUniq=   59 SFac= 1.00D+00 NAtFMM=   60 NAOKFM=F Big=F
 Integral buffers will be    131072 words long.
 Raffenetti 2 integral format.
 Two-electron integral symmetry is turned on.
 No density basis found on file   724.
 Leave Link  301 at Thu Dec  6 15:45:11 2018, MaxMem=   536870912 cpu:         0.6
 (Enter /pbs_home/pkowalski/g09d01/g09/l302.exe)
 NPDir=0 NMtPBC=     1 NCelOv=     1 NCel=       1 NClECP=     1 NCelD=      1
         NCelK=      1 NCelE2=     1 NClLst=     1 CellRange=     0.0.
 One-electron integrals computed using PRISM.
 NBasis=   636 RedAO= T EigKep=  2.91D-04  NBF=   636
 NBsUse=   636 1.00D-06 EigRej= -1.00D+00 NBFU=   636
 Precomputing XC quadrature grid using
 IXCGrd= 4 IRadAn=           0 IRanWt=          -1 IRanGd=           0 AccXCQ= 0.00D+00.
 Generated NRdTot=       0 NPtTot=           0 NUsed=           0 NTot=          32
 NSgBfM=   611   611   611   611   611 MxSgAt=    59 MxSgA2=    59.
 Leave Link  302 at Thu Dec  6 15:45:13 2018, MaxMem=   536870912 cpu:        16.3
 (Enter /pbs_home/pkowalski/g09d01/g09/l303.exe)
 DipDrv:  MaxL=1.
 Leave Link  303 at Thu Dec  6 15:45:14 2018, MaxMem=   536870912 cpu:         1.5
 (Enter /pbs_home/pkowalski/g09d01/g09/l401.exe)
 Initial guess from the checkpoint file:  "dae0068freq_closed_pbe0.chk"
 B after Tr=     0.000000    0.000000    0.000000
         Rot=    1.000000    0.000261    0.000096   -0.000474 Ang=   0.06 deg.
 Guess basis will be translated and rotated to current coordinates.
 JPrj=2 DoOrth=T DoCkMO=T.
 Generating alternative initial guess.
 ExpMin= 1.22D-01 ExpMax= 9.18D+03 ExpMxC= 1.38D+03 IAcc=1 IRadAn=         1 AccDes= 0.00D+00
 Harris functional with IExCor= 1009 and IRadAn=       1 diagonalized for initial guess.
 HarFok:  IExCor= 1009 AccDes= 0.00D+00 IRadAn=         1 IDoV= 1 UseB2=F ITyADJ=14
 ICtDFT=  3500011 ScaDFX=  1.000000  1.000000  1.000000  1.000000
 FoFCou: FMM=F IPFlag=           0 FMFlag=      100000 FMFlg1=           0
         NFxFlg=           0 DoJE=T BraDBF=F KetDBF=T FulRan=T
         wScrn=  0.000000 ICntrl=     500 IOpCl=  0 I1Cent=   200000004 NGrid=           0
         NMat0=    1 NMatS0=      1 NMatT0=    0 NMatD0=    1 NMtDS0=    0 NMtDT0=    0
 Petite list used in FoFCou.
 Harris En= -2510.28154085346    
 Leave Link  401 at Thu Dec  6 15:45:19 2018, MaxMem=   536870912 cpu:        42.0
 (Enter /pbs_home/pkowalski/g09d01/g09/l502.exe)
 Closed shell SCF:
 Using DIIS extrapolation, IDIIS=  1040.
 Integral symmetry usage will be decided dynamically.
 IVT=     1387805 IEndB=     1387805 NGot=   536870912 MDV=   535953350
 LenX=   535953350 LenY=   535499748
 Requested convergence on RMS density matrix=1.00D-08 within 128 cycles.
 Requested convergence on MAX density matrix=1.00D-06.
 Requested convergence on             energy=1.00D-06.
 No special actions if energy rises.
 Fock matrices will be formed incrementally for  20 cycles.
 Integral accuracy reduced to 1.0D-05 until final iterations.

 Cycle   1  Pass 0  IDiag  1:
 FoFJK:  IHMeth= 1 ICntrl=       0 DoSepK=F KAlg= 0 I1Cent=   0 FoldK=F
 IRaf= 670000000 NMat=   1 IRICut=       1 DoRegI=T DoRafI=F ISym2E= 0.
 FoFCou: FMM=F IPFlag=           0 FMFlag=      100000 FMFlg1=           0
         NFxFlg=           0 DoJE=F BraDBF=F KetDBF=F FulRan=T
         wScrn=  0.000000 ICntrl=       0 IOpCl=  0 I1Cent=           0 NGrid=           0
         NMat0=    1 NMatS0=      1 NMatT0=    0 NMatD0=    1 NMtDS0=    0 NMtDT0=    0
 Symmetry not used in FoFCou.
 E= -2510.09089781183    
 DIIS: error= 3.13D-03 at cycle   1 NSaved=   1.
 NSaved= 1 IEnMin= 1 EnMin= -2510.09089781183     IErMin= 1 ErrMin= 3.13D-03
 ErrMax= 3.13D-03  0.00D+00 EMaxC= 1.00D-01 BMatC= 1.49D-02 BMatP= 1.49D-02
 IDIUse=3 WtCom= 9.69D-01 WtEn= 3.13D-02
 Coeff-Com:  0.100D+01
 Coeff-En:   0.100D+01
 Coeff:      0.100D+01
 Gap=     0.572 Goal=   None    Shift=    0.000
 GapD=    0.572 DampG=2.000 DampE=1.000 DampFc=2.0000 IDamp=-1.
 RMSDP=8.47D-04 MaxDP=3.24D-02              OVMax= 1.65D-02

 Cycle   2  Pass 0  IDiag  1:
 RMSU=  8.23D-04    CP:  9.87D-01
 E= -2510.10618525753     Delta-E=       -0.015287445706 Rises=F Damp=F
 DIIS: error= 1.06D-03 at cycle   2 NSaved=   2.
 NSaved= 2 IEnMin= 2 EnMin= -2510.10618525753     IErMin= 2 ErrMin= 1.06D-03
 ErrMax= 1.06D-03  0.00D+00 EMaxC= 1.00D-01 BMatC= 1.25D-03 BMatP= 1.49D-02
 IDIUse=3 WtCom= 9.89D-01 WtEn= 1.06D-02
 Coeff-Com:  0.133D+00 0.867D+00
 Coeff-En:   0.000D+00 0.100D+01
 Coeff:      0.131D+00 0.869D+00
 Gap=     0.093 Goal=   None    Shift=    0.000
 RMSDP=1.51D-04 MaxDP=9.76D-03 DE=-1.53D-02 OVMax= 1.12D-02

 Cycle   3  Pass 0  IDiag  1:
 RMSU=  1.47D-04    CP:  9.87D-01  1.04D+00
 E= -2510.10637717315     Delta-E=       -0.000191915620 Rises=F Damp=F
 DIIS: error= 8.47D-04 at cycle   3 NSaved=   3.
 NSaved= 3 IEnMin= 3 EnMin= -2510.10637717315     IErMin= 3 ErrMin= 8.47D-04
 ErrMax= 8.47D-04  0.00D+00 EMaxC= 1.00D-01 BMatC= 1.14D-03 BMatP= 1.25D-03
 IDIUse=3 WtCom= 9.92D-01 WtEn= 8.47D-03
 Coeff-Com:  0.189D-01 0.486D+00 0.495D+00
 Coeff-En:   0.000D+00 0.463D+00 0.537D+00
 Coeff:      0.187D-01 0.486D+00 0.495D+00
 Gap=     0.092 Goal=   None    Shift=    0.000
 RMSDP=8.51D-05 MaxDP=4.47D-03 DE=-1.92D-04 OVMax= 1.11D-02

 Cycle   4  Pass 0  IDiag  1:
 RMSU=  4.98D-05    CP:  9.87D-01  1.04D+00  5.31D-01
 E= -2510.10745043214     Delta-E=       -0.001073258985 Rises=F Damp=F
 DIIS: error= 3.39D-04 at cycle   4 NSaved=   4.
 NSaved= 4 IEnMin= 4 EnMin= -2510.10745043214     IErMin= 4 ErrMin= 3.39D-04
 ErrMax= 3.39D-04  0.00D+00 EMaxC= 1.00D-01 BMatC= 1.14D-04 BMatP= 1.14D-03
 IDIUse=3 WtCom= 9.97D-01 WtEn= 3.39D-03
 Coeff-Com:  0.220D-02 0.232D+00 0.299D+00 0.467D+00
 Coeff-En:   0.000D+00 0.000D+00 0.169D-01 0.983D+00
 Coeff:      0.219D-02 0.231D+00 0.298D+00 0.469D+00
 Gap=     0.093 Goal=   None    Shift=    0.000
 RMSDP=3.54D-05 MaxDP=1.95D-03 DE=-1.07D-03 OVMax= 6.06D-03

 Cycle   5  Pass 0  IDiag  1:
 RMSU=  2.16D-05    CP:  9.87D-01  1.05D+00  5.91D-01  4.66D-01
 E= -2510.10755970576     Delta-E=       -0.000109273619 Rises=F Damp=F
 DIIS: error= 1.52D-04 at cycle   5 NSaved=   5.
 NSaved= 5 IEnMin= 5 EnMin= -2510.10755970576     IErMin= 5 ErrMin= 1.52D-04
 ErrMax= 1.52D-04  0.00D+00 EMaxC= 1.00D-01 BMatC= 2.16D-05 BMatP= 1.14D-04
 IDIUse=3 WtCom= 9.98D-01 WtEn= 1.52D-03
 Coeff-Com: -0.232D-02 0.685D-01 0.109D+00 0.317D+00 0.508D+00
 Coeff-En:   0.000D+00 0.000D+00 0.000D+00 0.177D+00 0.823D+00
 Coeff:     -0.232D-02 0.684D-01 0.109D+00 0.317D+00 0.508D+00
 Gap=     0.093 Goal=   None    Shift=    0.000
 RMSDP=1.55D-05 MaxDP=1.17D-03 DE=-1.09D-04 OVMax= 2.23D-03

 Cycle   6  Pass 0  IDiag  1:
 RMSU=  7.06D-06    CP:  9.87D-01  1.04D+00  5.85D-01  5.81D-01  4.23D-01
 E= -2510.10758282327     Delta-E=       -0.000023117513 Rises=F Damp=F
 DIIS: error= 2.84D-05 at cycle   6 NSaved=   6.
 NSaved= 6 IEnMin= 6 EnMin= -2510.10758282327     IErMin= 6 ErrMin= 2.84D-05
 ErrMax= 2.84D-05  0.00D+00 EMaxC= 1.00D-01 BMatC= 1.83D-06 BMatP= 2.16D-05
 IDIUse=1 WtCom= 1.00D+00 WtEn= 0.00D+00
 Coeff-Com: -0.164D-02 0.181D-01 0.356D-01 0.142D+00 0.303D+00 0.503D+00
 Coeff:     -0.164D-02 0.181D-01 0.356D-01 0.142D+00 0.303D+00 0.503D+00
 Gap=     0.093 Goal=   None    Shift=    0.000
 RMSDP=4.52D-06 MaxDP=3.78D-04 DE=-2.31D-05 OVMax= 3.78D-04

 Initial convergence to 1.0D-05 achieved.  Increase integral accuracy.
 Cycle   7  Pass 1  IDiag  1:
 E= -2510.10740250332     Delta-E=        0.000180319954 Rises=F Damp=F
 DIIS: error= 1.67D-04 at cycle   1 NSaved=   1.
 NSaved= 1 IEnMin= 1 EnMin= -2510.10740250332     IErMin= 1 ErrMin= 1.67D-04
 ErrMax= 1.67D-04  0.00D+00 EMaxC= 1.00D-01 BMatC= 1.55D-05 BMatP= 1.55D-05
 IDIUse=3 WtCom= 9.98D-01 WtEn= 1.67D-03
 Coeff-Com:  0.100D+01
 Coeff-En:   0.100D+01
 Coeff:      0.100D+01
 Gap=     0.093 Goal=   None    Shift=    0.000
 RMSDP=4.52D-06 MaxDP=3.78D-04 DE= 1.80D-04 OVMax= 4.57D-04

 Cycle   8  Pass 1  IDiag  1:
 RMSU=  1.76D-04    CP:  1.00D+00
 E= -2510.10741929695     Delta-E=       -0.000016793633 Rises=F Damp=F
 DIIS: error= 2.01D-05 at cycle   2 NSaved=   2.
 NSaved= 2 IEnMin= 2 EnMin= -2510.10741929695     IErMin= 2 ErrMin= 2.01D-05
 ErrMax= 2.01D-05  0.00D+00 EMaxC= 1.00D-01 BMatC= 3.36D-07 BMatP= 1.55D-05
 IDIUse=1 WtCom= 1.00D+00 WtEn= 0.00D+00
 Coeff-Com:  0.197D-01 0.980D+00
 Coeff:      0.197D-01 0.980D+00
 Gap=     0.093 Goal=   None    Shift=    0.000
 RMSDP=4.73D-06 MaxDP=2.85D-04 DE=-1.68D-05 OVMax= 4.12D-04

 Cycle   9  Pass 1  IDiag  1:
 RMSU=  4.11D-06    CP:  1.00D+00  1.01D+00
 E= -2510.10741859345     Delta-E=        0.000000703503 Rises=F Damp=F
 DIIS: error= 3.39D-05 at cycle   3 NSaved=   3.
 NSaved= 3 IEnMin= 2 EnMin= -2510.10741929695     IErMin= 2 ErrMin= 2.01D-05
 ErrMax= 3.39D-05  0.00D+00 EMaxC= 1.00D-01 BMatC= 1.03D-06 BMatP= 3.36D-07
 IDIUse=1 WtCom= 1.00D+00 WtEn= 0.00D+00
 Coeff-Com: -0.799D-02 0.643D+00 0.365D+00
 Coeff:     -0.799D-02 0.643D+00 0.365D+00
 Gap=     0.093 Goal=   None    Shift=    0.000
 RMSDP=2.87D-06 MaxDP=2.01D-04 DE= 7.04D-07 OVMax= 3.40D-04

 Cycle  10  Pass 1  IDiag  1:
 RMSU=  9.63D-07    CP:  1.00D+00  1.01D+00  3.52D-01
 E= -2510.10741961907     Delta-E=       -0.000001025628 Rises=F Damp=F
 DIIS: error= 3.75D-06 at cycle   4 NSaved=   4.
 NSaved= 4 IEnMin= 4 EnMin= -2510.10741961907     IErMin= 4 ErrMin= 3.75D-06
 ErrMax= 3.75D-06  0.00D+00 EMaxC= 1.00D-01 BMatC= 1.70D-08 BMatP= 3.36D-07
 IDIUse=1 WtCom= 1.00D+00 WtEn= 0.00D+00
 Coeff-Com: -0.535D-02 0.384D+00 0.230D+00 0.391D+00
 Coeff:     -0.535D-02 0.384D+00 0.230D+00 0.391D+00
 Gap=     0.093 Goal=   None    Shift=    0.000
 RMSDP=4.04D-07 MaxDP=2.25D-05 DE=-1.03D-06 OVMax= 7.35D-05

 Cycle  11  Pass 1  IDiag  1:
 RMSU=  3.12D-07    CP:  1.00D+00  1.01D+00  3.87D-01  7.81D-01
 E= -2510.10741963659     Delta-E=       -0.000000017513 Rises=F Damp=F
 DIIS: error= 1.11D-06 at cycle   5 NSaved=   5.
 NSaved= 5 IEnMin= 5 EnMin= -2510.10741963659     IErMin= 5 ErrMin= 1.11D-06
 ErrMax= 1.11D-06  0.00D+00 EMaxC= 1.00D-01 BMatC= 1.22D-09 BMatP= 1.70D-08
 IDIUse=1 WtCom= 1.00D+00 WtEn= 0.00D+00
 Coeff-Com: -0.190D-02 0.126D+00 0.789D-01 0.231D+00 0.566D+00
 Coeff:     -0.190D-02 0.126D+00 0.789D-01 0.231D+00 0.566D+00
 Gap=     0.093 Goal=   None    Shift=    0.000
 RMSDP=1.15D-07 MaxDP=5.58D-06 DE=-1.75D-08 OVMax= 1.52D-05

 Cycle  12  Pass 1  IDiag  1:
 RMSU=  9.32D-08    CP:  1.00D+00  1.01D+00  3.82D-01  8.26D-01  8.52D-01
 E= -2510.10741963777     Delta-E=       -0.000000001182 Rises=F Damp=F
 DIIS: error= 4.00D-07 at cycle   6 NSaved=   6.
 NSaved= 6 IEnMin= 6 EnMin= -2510.10741963777     IErMin= 6 ErrMin= 4.00D-07
 ErrMax= 4.00D-07  0.00D+00 EMaxC= 1.00D-01 BMatC= 1.66D-10 BMatP= 1.22D-09
 IDIUse=1 WtCom= 1.00D+00 WtEn= 0.00D+00
 Coeff-Com: -0.168D-03 0.575D-02 0.548D-02 0.626D-01 0.323D+00 0.604D+00
 Coeff:     -0.168D-03 0.575D-02 0.548D-02 0.626D-01 0.323D+00 0.604D+00
 Gap=     0.093 Goal=   None    Shift=    0.000
 RMSDP=3.82D-08 MaxDP=2.06D-06 DE=-1.18D-09 OVMax= 3.30D-06

 Cycle  13  Pass 1  IDiag  1:
 RMSU=  2.60D-08    CP:  1.00D+00  1.01D+00  3.84D-01  8.39D-01  8.88D-01
                    CP:  7.78D-01
 E= -2510.10741963790     Delta-E=       -0.000000000134 Rises=F Damp=F
 DIIS: error= 9.38D-08 at cycle   7 NSaved=   7.
 NSaved= 7 IEnMin= 7 EnMin= -2510.10741963790     IErMin= 7 ErrMin= 9.38D-08
 ErrMax= 9.38D-08  0.00D+00 EMaxC= 1.00D-01 BMatC= 1.36D-11 BMatP= 1.66D-10
 IDIUse=1 WtCom= 1.00D+00 WtEn= 0.00D+00
 Coeff-Com:  0.654D-04-0.706D-02-0.330D-02 0.140D-01 0.126D+00 0.317D+00
 Coeff-Com:  0.554D+00
 Coeff:      0.654D-04-0.706D-02-0.330D-02 0.140D-01 0.126D+00 0.317D+00
 Coeff:      0.554D+00
 Gap=     0.093 Goal=   None    Shift=    0.000
 RMSDP=1.34D-08 MaxDP=9.82D-07 DE=-1.34D-10 OVMax= 1.10D-06

 Cycle  14  Pass 1  IDiag  1:
 RMSU=  9.67D-09    CP:  1.00D+00  1.01D+00  3.84D-01  8.39D-01  8.97D-01
                    CP:  7.79D-01  6.65D-01
 E= -2510.10741963801     Delta-E=       -0.000000000112 Rises=F Damp=F
 DIIS: error= 3.77D-08 at cycle   8 NSaved=   8.
 NSaved= 8 IEnMin= 8 EnMin= -2510.10741963801     IErMin= 8 ErrMin= 3.77D-08
 ErrMax= 3.77D-08  0.00D+00 EMaxC= 1.00D-01 BMatC= 2.06D-12 BMatP= 1.36D-11
 IDIUse=1 WtCom= 1.00D+00 WtEn= 0.00D+00
 Coeff-Com:  0.548D-04-0.478D-02-0.251D-02 0.179D-02 0.411D-01 0.127D+00
 Coeff-Com:  0.334D+00 0.503D+00
 Coeff:      0.548D-04-0.478D-02-0.251D-02 0.179D-02 0.411D-01 0.127D+00
 Coeff:      0.334D+00 0.503D+00
 Gap=     0.093 Goal=   None    Shift=    0.000
 RMSDP=4.59D-09 MaxDP=3.38D-07 DE=-1.12D-10 OVMax= 3.28D-07

 SCF Done:  E(RPBE1PBE) =  -2510.10741964     A.U. after   14 cycles
            NFock= 14  Conv=0.46D-08     -V/T= 2.0062
 KE= 2.494705766285D+03 PE=-1.532686934635D+04 EE= 5.609449613197D+03
 Leave Link  502 at Thu Dec  6 15:54:15 2018, MaxMem=   536870912 cpu:      4273.2
 (Enter /pbs_home/pkowalski/g09d01/g09/l701.exe)
 Compute integral first derivatives.
 ... and contract with generalized density number  0.
 Leave Link  701 at Thu Dec  6 15:54:16 2018, MaxMem=   536870912 cpu:         6.0
 (Enter /pbs_home/pkowalski/g09d01/g09/l702.exe)
 L702 exits ... SP integral derivatives will be done elsewhere.
 Leave Link  702 at Thu Dec  6 15:54:16 2018, MaxMem=   536870912 cpu:         0.2
 (Enter /pbs_home/pkowalski/g09d01/g09/l703.exe)
 Compute integral first derivatives, UseDBF=F ICtDFT=           0.
 Integral derivatives from FoFJK, PRISM(SPDF).
 Calling FoFJK, ICntrl=      2127 FMM=F ISym2X=0 I1Cent= 0 IOpClX= 0 NMat=1 NMatS=1 NMatT=0.
 FoFJK:  IHMeth= 1 ICntrl=    2127 DoSepK=F KAlg= 0 I1Cent=   0 FoldK=F
 IRaf=         0 NMat=   1 IRICut=       1 DoRegI=T DoRafI=F ISym2E= 0.
 FoFCou: FMM=F IPFlag=           0 FMFlag=      100000 FMFlg1=         800
         NFxFlg=           0 DoJE=F BraDBF=F KetDBF=F FulRan=T
         wScrn=  0.000000 ICntrl=    2127 IOpCl=  0 I1Cent=           0 NGrid=           0
         NMat0=    1 NMatS0=      1 NMatT0=    0 NMatD0=    1 NMtDS0=    0 NMtDT0=    0
 Symmetry not used in FoFCou.
 Leave Link  703 at Thu Dec  6 15:56:39 2018, MaxMem=   536870912 cpu:      1137.5
 (Enter /pbs_home/pkowalski/g09d01/g09/l716.exe)
 Dipole        =-1.20203295D-02-1.89126034D+00-1.19569948D-01
 ***** Axes restored to original set *****
 -------------------------------------------------------------------
 Center     Atomic                   Forces (Hartrees/Bohr)
 Number     Number              X              Y              Z
 -------------------------------------------------------------------
      1       16          -0.002025719    0.000823650    0.000172449
      2       16          -0.000116034   -0.000992149   -0.001749838
      3        9          -0.001266813   -0.003222596   -0.001142422
      4        9          -0.003575779   -0.002315941   -0.000897492
      5        9          -0.001172802    0.000185494   -0.001163391
      6        9          -0.001573863    0.000996228   -0.002632016
      7        9          -0.001378487    0.003498784   -0.001133722
      8        9          -0.002760287    0.001617250    0.001612641
      9        6           0.001362554   -0.001451353    0.002340214
     10        6          -0.001675165   -0.001698477   -0.000629979
     11        6          -0.002492422   -0.008380463   -0.019897853
     12        1           0.006923550    0.009163481    0.019335393
     13        6          -0.003666842   -0.000150810   -0.000520302
     14        6          -0.000651477   -0.003590124   -0.001040078
     15        6           0.007420771    0.009343732    0.003205053
     16        6           0.000062051   -0.002006682    0.004455868
     17        6           0.009466944   -0.008359691   -0.001325281
     18        6          -0.001513207    0.003700136    0.002013385
     19        6           0.000614424    0.000069184    0.003208766
     20        6          -0.000830320    0.000615567   -0.003075669
     21        6          -0.010561741    0.017372960   -0.004888525
     22        1           0.011595556   -0.016855802    0.008078493
     23        6          -0.003011210    0.000385738   -0.002726044
     24        6          -0.001400837    0.026602388    0.009218810
     25        1           0.011528965   -0.016689927    0.005615341
     26        1          -0.010117848   -0.007805946   -0.016736934
     27        6          -0.016841454   -0.023840039    0.007907809
     28        1          -0.011465139    0.018053645   -0.006540895
     29        1           0.014755833   -0.001872381   -0.016165775
     30        1           0.013340460    0.007350162    0.016583105
     31        6           0.002180370   -0.025572394   -0.008349818
     32        1           0.008856996    0.010878434    0.015479698
     33        1          -0.013193579    0.014275573   -0.008116795
     34        6           0.015567185    0.023119640   -0.009714427
     35        1          -0.010526059   -0.012342620   -0.015597402
     36        1          -0.016156384    0.002924329    0.014589247
     37        1           0.012443509   -0.014806145    0.011177842
     38        6           0.001223447   -0.002759785   -0.001591636
     39        6          -0.020515673    0.005123214   -0.008134888
     40        1           0.020139312   -0.003541101    0.009510704
     41        6          -0.007864752   -0.014976793   -0.011723036
     42        1           0.010299703    0.015690373    0.013115553
     43        6           0.008830515   -0.020171494   -0.004480035
     44        1          -0.010334583    0.020160589    0.003403595
     45        6           0.018627542   -0.001531827    0.009380616
     46        1          -0.020400475    0.003869170   -0.009820251
     47        6           0.011512845    0.015447979    0.012003763
     48        1          -0.010651564   -0.016331421   -0.012560874
     49        6           0.001795079    0.003482908    0.003051265
     50        6          -0.020518112   -0.004420446   -0.011328828
     51        1           0.019959720    0.001396244    0.010549543
     52        6          -0.012946613    0.017747391    0.000643630
     53        1           0.014747315   -0.017480099   -0.000051209
     54        6           0.005701978    0.017104992    0.011493939
     55        1          -0.005409494   -0.019125394   -0.011332981
     56        6           0.017263061    0.002675510    0.010303369
     57        1          -0.019778540   -0.001032084   -0.011563144
     58        6           0.014838615   -0.018129461   -0.002338766
     59        1          -0.014665026    0.017778705    0.000520215
 -------------------------------------------------------------------
 Cartesian Forces:  Max     0.026602388 RMS     0.010792957
 Leave Link  716 at Thu Dec  6 15:56:39 2018, MaxMem=   536870912 cpu:         0.2
 (Enter /pbs_home/pkowalski/g09d01/g09/l103.exe)

 GradGradGradGradGradGradGradGradGradGradGradGradGradGradGradGradGradGrad
 Berny optimization.
 Using GEDIIS/GDIIS optimizer.
 FormGI is forming the generalized inverse of G from B-inverse, IUseBI=4.
 Internal  Forces:  Max     0.023156423 RMS     0.005587394
 Search for a local minimum.
 Step number   3 out of a maximum of  354
 All quantities printed in internal units (Hartrees-Bohrs-Radians)
 RMS Force = .55874D-02 SwitMx=.10000D-02 MixMth= 1
 Mixed Optimization -- RFO/linear search
 Update second derivatives using D2CorX and points    2    3
 ITU=  0  1  0
 Use linear search instead of GDIIS.
     Eigenvalues ---    0.00230   0.00230   0.00467   0.00484   0.00545
     Eigenvalues ---    0.00685   0.00923   0.01176   0.01206   0.01250
     Eigenvalues ---    0.01469   0.01566   0.01600   0.01706   0.01751
     Eigenvalues ---    0.01772   0.01866   0.01876   0.01955   0.01981
     Eigenvalues ---    0.02164   0.02170   0.02202   0.02218   0.02236
     Eigenvalues ---    0.02250   0.02258   0.02270   0.02271   0.02300
     Eigenvalues ---    0.02308   0.02315   0.02325   0.02328   0.02332
     Eigenvalues ---    0.02336   0.02348   0.02360   0.03343   0.03373
     Eigenvalues ---    0.04493   0.04812   0.04826   0.04899   0.05086
     Eigenvalues ---    0.05787   0.05829   0.05829   0.05864   0.05917
     Eigenvalues ---    0.06124   0.07247   0.07424   0.07839   0.08525
     Eigenvalues ---    0.08631   0.08765   0.08954   0.09201   0.09611
     Eigenvalues ---    0.10084   0.10518   0.11050   0.12325   0.12419
     Eigenvalues ---    0.12509   0.12520   0.14072   0.14596   0.15991
     Eigenvalues ---    0.16000   0.16000   0.16000   0.16000   0.16000
     Eigenvalues ---    0.16000   0.16000   0.16000   0.16000   0.16000
     Eigenvalues ---    0.16000   0.16000   0.16000   0.16000   0.16000
     Eigenvalues ---    0.16000   0.16002   0.16982   0.17192   0.20440
     Eigenvalues ---    0.21997   0.21998   0.21999   0.22000   0.22000
     Eigenvalues ---    0.22012   0.22982   0.23101   0.23463   0.23475
     Eigenvalues ---    0.23799   0.23836   0.24218   0.24498   0.24936
     Eigenvalues ---    0.24941   0.24976   0.24997   0.25000   0.26633
     Eigenvalues ---    0.27031   0.27314   0.27508   0.27594   0.27608
     Eigenvalues ---    0.27633   0.28916   0.29136   0.30122   0.30692
     Eigenvalues ---    0.32255   0.33716   0.35331   0.36131   0.36540
     Eigenvalues ---    0.40880   0.41854   0.42855   0.42994   0.43191
     Eigenvalues ---    0.43512   0.46783   0.46984   0.47506   0.47712
     Eigenvalues ---    0.47880   0.48680   0.49117   0.49252   0.49386
     Eigenvalues ---    0.49495   0.49557   0.49704   0.50268   0.50590
     Eigenvalues ---    0.50746   0.50844   0.51253   0.51292   0.51319
     Eigenvalues ---    0.51411   0.51485   0.51500   0.51694   0.52096
     Eigenvalues ---    0.53862   0.53918   0.55193   0.56431   0.57172
     Eigenvalues ---    0.57521   0.57632   0.57642   0.57654   0.57694
     Eigenvalues ---    0.57741   0.57767   0.57794   0.57807   0.57823
     Eigenvalues ---    0.57837
 RFO step:  Lambda=-5.15912728D-03 EMin= 2.29999894D-03
 Quartic linear search produced a step of  0.45276.
 Iteration  1 RMS(Cart)=  0.11358609 RMS(Int)=  0.00209268
 Iteration  2 RMS(Cart)=  0.00699421 RMS(Int)=  0.00012299
 Iteration  3 RMS(Cart)=  0.00001553 RMS(Int)=  0.00012285
 Iteration  4 RMS(Cart)=  0.00000000 RMS(Int)=  0.00012285
 ITry= 1 IFail=0 DXMaxC= 5.38D-01 DCOld= 1.00D+10 DXMaxT= 5.05D-01 DXLimC= 3.00D+00 Rises=F
 Variable       Old X    -DE/DX   Delta X   Delta X   Delta X     New X
                                 (Linear)    (Quad)   (Total)
    R1        3.48535   0.00171   0.00208   0.00473   0.00666   3.49201
    R2        3.32641  -0.00061  -0.00062  -0.00081  -0.00143   3.32498
    R3        3.47810   0.00189   0.00220   0.00699   0.00920   3.48730
    R4        3.32945  -0.00096  -0.00097  -0.00253  -0.00351   3.32595
    R5        2.55319  -0.00237  -0.00251  -0.00316  -0.00567   2.54751
    R6        2.57207  -0.00378  -0.00360  -0.00581  -0.00941   2.56266
    R7        2.53759   0.00002  -0.00037   0.00041   0.00003   2.53763
    R8        2.52164  -0.00268  -0.00329  -0.00279  -0.00608   2.51556
    R9        2.54984  -0.00311  -0.00336  -0.00406  -0.00742   2.54241
   R10        2.57155  -0.00337  -0.00316  -0.00519  -0.00834   2.56321
   R11        2.89786  -0.00074   0.00013  -0.00599  -0.00587   2.89199
   R12        2.91239   0.00046  -0.00155   0.00474   0.00323   2.91562
   R13        2.92615  -0.00020  -0.00127   0.00059  -0.00068   2.92546
   R14        2.68546   0.00121   0.00335   0.00018   0.00363   2.68909
   R15        2.57626   0.00131   0.00192   0.00073   0.00266   2.57893
   R16        2.00491   0.02194   0.06321  -0.00629   0.05692   2.06183
   R17        2.58103   0.00298   0.00578   0.00231   0.00821   2.58924
   R18        2.76496   0.00042  -0.00015   0.00165   0.00150   2.76646
   R19        2.81622   0.00209   0.00155   0.00590   0.00751   2.82373
   R20        2.73505  -0.00162  -0.00122  -0.00499  -0.00620   2.72885
   R21        2.92255   0.00190   0.00195   0.00800   0.00995   2.93250
   R22        2.92827   0.00129   0.00102   0.00451   0.00549   2.93376
   R23        2.80961   0.00312   0.00322   0.00768   0.01086   2.82047
   R24        2.57137   0.00225   0.00341   0.00242   0.00580   2.57717
   R25        2.89631  -0.00074   0.00002  -0.00333  -0.00333   2.89298
   R26        2.93662   0.00009   0.00000   0.00029   0.00028   2.93690
   R27        2.69062  -0.00024   0.00114  -0.00207  -0.00094   2.68968
   R28        2.00539   0.02199   0.06299  -0.00591   0.05708   2.06246
   R29        2.57989   0.00301   0.00481   0.00267   0.00747   2.58736
   R30        2.76844  -0.00021  -0.00100   0.00041  -0.00060   2.76785
   R31        2.02539   0.02094   0.04686   0.01005   0.05691   2.08230
   R32        2.02465   0.02090   0.04664   0.01015   0.05679   2.08144
   R33        2.88835  -0.00065   0.00335  -0.00708  -0.00373   2.88463
   R34        2.02056   0.02219   0.05057   0.00861   0.05919   2.07975
   R35        2.01924   0.02190   0.05032   0.00808   0.05840   2.07764
   R36        2.01986   0.02227   0.05106   0.00824   0.05929   2.07915
   R37        2.02538   0.02080   0.04623   0.01041   0.05664   2.08202
   R38        2.02410   0.02092   0.04702   0.00972   0.05674   2.08084
   R39        2.88486   0.00053   0.00565  -0.00481   0.00083   2.88569
   R40        2.01968   0.02227   0.05082   0.00849   0.05930   2.07899
   R41        2.01927   0.02191   0.05031   0.00812   0.05843   2.07770
   R42        2.01973   0.02205   0.05023   0.00859   0.05882   2.07855
   R43        2.65251   0.00257   0.00490   0.00196   0.00689   2.65940
   R44        2.65453   0.00101   0.00413  -0.00155   0.00261   2.65713
   R45        2.00612   0.02255   0.06402  -0.00568   0.05835   2.06446
   R46        2.62605   0.00053   0.00455  -0.00341   0.00115   2.62720
   R47        2.00741   0.02289   0.06392  -0.00471   0.05921   2.06662
   R48        2.63340   0.00230   0.00721  -0.00141   0.00578   2.63918
   R49        2.00710   0.02290   0.06426  -0.00504   0.05922   2.06632
   R50        2.63547   0.00023   0.00501  -0.00464   0.00034   2.63581
   R51        2.00716   0.02297   0.06437  -0.00500   0.05936   2.06652
   R52        2.62411   0.00251   0.00667  -0.00039   0.00628   2.63039
   R53        2.00715   0.02316   0.06423  -0.00446   0.05977   2.06692
   R54        2.65382   0.00225   0.00533   0.00055   0.00590   2.65972
   R55        2.65042   0.00189   0.00430   0.00073   0.00504   2.65546
   R56        2.00616   0.02260   0.06398  -0.00550   0.05848   2.06463
   R57        2.62768  -0.00025   0.00152  -0.00249  -0.00097   2.62671
   R58        2.00742   0.02286   0.06392  -0.00476   0.05916   2.06658
   R59        2.63624   0.00138   0.00588  -0.00247   0.00340   2.63964
   R60        2.00730   0.02288   0.06394  -0.00477   0.05917   2.06647
   R61        2.62919   0.00245   0.00864  -0.00242   0.00620   2.63539
   R62        2.00736   0.02293   0.06416  -0.00487   0.05929   2.06665
   R63        2.62989   0.00069   0.00334  -0.00163   0.00171   2.63160
   R64        2.00711   0.02304   0.06413  -0.00461   0.05952   2.06663
    A1        1.61887   0.00025   0.00047  -0.00389  -0.00387   1.61500
    A2        1.60859   0.00003  -0.00014   0.00008  -0.00005   1.60854
    A3        1.82533   0.00043   0.00053   0.00071   0.00108   1.82641
    A4        1.97123   0.00013  -0.00019   0.00456   0.00436   1.97559
    A5        1.90630  -0.00032   0.00031  -0.00536  -0.00500   1.90129
    A6        1.87775   0.00022   0.00069   0.00462   0.00532   1.88307
    A7        1.91707  -0.00008  -0.00009  -0.00151  -0.00153   1.91554
    A8        1.96073  -0.00031  -0.00112  -0.00270  -0.00383   1.95690
    A9        1.98012  -0.00028   0.00036  -0.00443  -0.00437   1.97575
   A10        2.03602   0.00025   0.00021   0.00118   0.00127   2.03729
   A11        2.26457   0.00007  -0.00052   0.00570   0.00496   2.26953
   A12        2.14096  -0.00088   0.00037  -0.00703  -0.00705   2.13391
   A13        1.99619   0.00009  -0.00175   0.00246   0.00049   1.99668
   A14        2.14603   0.00078   0.00138   0.00437   0.00534   2.15137
   A15        1.98400  -0.00053   0.00032  -0.00175  -0.00168   1.98232
   A16        2.09016  -0.00105  -0.00051  -0.00437  -0.00517   2.08498
   A17        2.20671   0.00165   0.00026   0.00879   0.00878   2.21549
   A18        2.24757  -0.00072  -0.00060  -0.00132  -0.00203   2.24554
   A19        2.12027  -0.00004  -0.00017  -0.00153  -0.00175   2.11852
   A20        1.91531   0.00075   0.00077   0.00268   0.00339   1.91870
   A21        1.84652   0.00153   0.00152   0.02047   0.02200   1.86852
   A22        2.00012  -0.00026  -0.00051  -0.00529  -0.00597   1.99415
   A23        1.95187  -0.00029   0.00000  -0.00737  -0.00748   1.94439
   A24        1.95624  -0.00027  -0.00037  -0.00450  -0.00479   1.95145
   A25        1.89048   0.00059   0.00075   0.00612   0.00684   1.89732
   A26        1.81828  -0.00131  -0.00135  -0.00969  -0.01115   1.80713
   A27        1.89148   0.00131   0.00142   0.01279   0.01421   1.90570
   A28        1.90234  -0.00054  -0.00062  -0.00100  -0.00164   1.90071
   A29        1.89835  -0.00026  -0.00023  -0.00269  -0.00285   1.89550
   A30        1.97694  -0.00076  -0.00079  -0.00832  -0.00906   1.96788
   A31        1.97255  -0.00073  -0.00096  -0.00378  -0.00478   1.96777
   A32        1.81964   0.00093   0.00112   0.00253   0.00358   1.82323
   A33        1.85575   0.00096   0.00077   0.01603   0.01680   1.87256
   A34        1.94204   0.00073   0.00114  -0.00002   0.00093   1.94297
   A35        2.00425  -0.00099  -0.00119  -0.01331  -0.01454   1.98971
   A36        1.89243   0.00013   0.00015   0.00293   0.00307   1.89550
   A37        1.96150   0.00081   0.00101   0.00713   0.00816   1.96966
   A38        1.80688  -0.00163  -0.00181  -0.01281  -0.01476   1.79212
   A39        1.90598   0.00076   0.00072   0.00187   0.00248   1.90846
   A40        2.12010  -0.00057  -0.00078  -0.00103  -0.00185   2.11825
   A41        2.25497  -0.00016   0.00009   0.00035   0.00041   2.25539
   A42        1.98064  -0.00052  -0.00079  -0.00854  -0.00934   1.97130
   A43        1.82527   0.00016   0.00019  -0.00102  -0.00091   1.82436
   A44        1.90390   0.00033   0.00107   0.00428   0.00533   1.90923
   A45        1.89532  -0.00054  -0.00022  -0.00668  -0.00692   1.88840
   A46        1.95431  -0.00001  -0.00101   0.00340   0.00241   1.95671
   A47        1.89854   0.00065   0.00091   0.00890   0.00980   1.90834
   A48        2.03386   0.00055   0.00050   0.00351   0.00401   2.03787
   A49        2.28101  -0.00053  -0.00118  -0.00100  -0.00218   2.27883
   A50        1.96807  -0.00002   0.00067  -0.00245  -0.00177   1.96630
   A51        2.14230  -0.00060   0.00046  -0.00537  -0.00500   2.13730
   A52        1.99334   0.00006  -0.00176   0.00298   0.00110   1.99444
   A53        2.14754   0.00054   0.00130   0.00230   0.00350   2.15104
   A54        1.98403  -0.00044   0.00073  -0.00243  -0.00173   1.98231
   A55        2.08650  -0.00047  -0.00030  -0.00243  -0.00272   2.08378
   A56        2.21265   0.00091  -0.00044   0.00487   0.00443   2.21708
   A57        1.88899  -0.00155  -0.00155  -0.01778  -0.01942   1.86957
   A58        1.88921  -0.00139  -0.00130  -0.00783  -0.00948   1.87973
   A59        2.00304   0.00137  -0.00083   0.01293   0.01205   2.01509
   A60        1.87737  -0.00044   0.00002  -0.01625  -0.01654   1.86083
   A61        1.89968   0.00058   0.00151   0.00584   0.00745   1.90713
   A62        1.90176   0.00129   0.00217   0.02083   0.02297   1.92473
   A63        1.91786   0.00295   0.00222   0.02161   0.02348   1.94134
   A64        1.90609   0.00086  -0.00139   0.00462   0.00324   1.90934
   A65        1.92064   0.00364   0.00292   0.02594   0.02851   1.94914
   A66        1.90798  -0.00240  -0.00103  -0.02134  -0.02235   1.88563
   A67        1.90464  -0.00239  -0.00145  -0.00794  -0.01003   1.89461
   A68        1.90652  -0.00273  -0.00130  -0.02347  -0.02477   1.88176
   A69        1.88586  -0.00182  -0.00210  -0.01773  -0.01995   1.86591
   A70        1.88594  -0.00199  -0.00214  -0.01085  -0.01344   1.87250
   A71        2.01538   0.00270   0.00126   0.01759   0.01879   2.03417
   A72        1.87693  -0.00015   0.00038  -0.01529  -0.01524   1.86169
   A73        1.89610   0.00005   0.00082   0.00339   0.00439   1.90049
   A74        1.89916   0.00103   0.00172   0.02024   0.02196   1.92112
   A75        1.91854   0.00349   0.00276   0.02555   0.02785   1.94640
   A76        1.90526   0.00029  -0.00169  -0.00027  -0.00188   1.90337
   A77        1.92170   0.00409   0.00359   0.02888   0.03201   1.95371
   A78        1.90670  -0.00249  -0.00125  -0.02263  -0.02380   1.88290
   A79        1.90404  -0.00268  -0.00184  -0.00767  -0.01040   1.89364
   A80        1.90748  -0.00279  -0.00160  -0.02454  -0.02607   1.88141
   A81        2.10284   0.00110  -0.00136   0.00798   0.00639   2.10923
   A82        2.10646   0.00012  -0.00026   0.00134   0.00086   2.10733
   A83        2.07308  -0.00119   0.00164  -0.00803  -0.00649   2.06660
   A84        2.09217  -0.00003   0.00064  -0.00025   0.00032   2.09248
   A85        2.10126   0.00082  -0.00052   0.00528   0.00478   2.10604
   A86        2.08976  -0.00080  -0.00012  -0.00505  -0.00525   2.08451
   A87        2.08895  -0.00018  -0.00050  -0.00076  -0.00127   2.08768
   A88        2.10165  -0.00031  -0.00039  -0.00144  -0.00183   2.09981
   A89        2.09259   0.00049   0.00090   0.00220   0.00308   2.09567
   A90        2.09807  -0.00010  -0.00012  -0.00032  -0.00043   2.09765
   A91        2.08711   0.00024   0.00047   0.00052   0.00096   2.08808
   A92        2.09800  -0.00013  -0.00035  -0.00020  -0.00054   2.09746
   A93        2.09255   0.00052   0.00079   0.00261   0.00341   2.09595
   A94        2.09973  -0.00032  -0.00054  -0.00127  -0.00181   2.09791
   A95        2.09091  -0.00020  -0.00026  -0.00134  -0.00159   2.08932
   A96        2.10311   0.00078  -0.00065   0.00528   0.00467   2.10778
   A97        2.08994  -0.00036   0.00047  -0.00273  -0.00230   2.08764
   A98        2.09013  -0.00041   0.00017  -0.00256  -0.00243   2.08770
   A99        2.09272   0.00226  -0.00004   0.01182   0.01173   2.10445
   A100       2.11301  -0.00077  -0.00170  -0.00153  -0.00328   2.10973
   A101       2.07738  -0.00148   0.00174  -0.01011  -0.00838   2.06900
   A102       2.09268  -0.00039   0.00048  -0.00255  -0.00213   2.09055
   A103       2.10022   0.00095  -0.00018   0.00516   0.00494   2.10516
   A104       2.09028  -0.00056  -0.00030  -0.00262  -0.00299   2.08729
   A105       2.09000  -0.00032  -0.00060  -0.00117  -0.00177   2.08823
   A106       2.09910   0.00010  -0.00030   0.00060   0.00029   2.09938
   A107       2.09409   0.00021   0.00090   0.00057   0.00146   2.09555
   A108       2.09645   0.00004  -0.00035   0.00078   0.00044   2.09689
   A109       2.08896  -0.00004   0.00042  -0.00087  -0.00048   2.08848
   A110       2.09777   0.00001  -0.00007   0.00008   0.00001   2.09778
   A111       2.09361   0.00054   0.00127   0.00145   0.00272   2.09634
   A112       2.10195  -0.00069  -0.00107  -0.00233  -0.00341   2.09854
   A113       2.08762   0.00016  -0.00020   0.00088   0.00068   2.08831
   A114       2.09872   0.00117  -0.00061   0.00765   0.00702   2.10574
   A115       2.09200  -0.00090   0.00040  -0.00652  -0.00616   2.08584
   A116       2.09247  -0.00027   0.00020  -0.00115  -0.00100   2.09147
    D1        0.14163   0.00047   0.00056   0.04238   0.04300   0.18463
    D2        2.17826   0.00106   0.00161   0.05064   0.05227   2.23053
    D3       -1.90955   0.00049   0.00024   0.04631   0.04658  -1.86297
    D4       -0.06150  -0.00050  -0.00051  -0.04405  -0.04444  -0.10594
    D5       -3.13459  -0.00161  -0.00159  -0.08370  -0.08487   3.06372
    D6        2.30356  -0.00030   0.00017  -0.01034  -0.01016   2.29341
    D7        0.24096   0.00053   0.00073   0.00291   0.00361   0.24457
    D8       -1.78762  -0.00045  -0.00091  -0.00881  -0.00973  -1.79736
    D9       -0.15538   0.00000  -0.00019   0.00889   0.00869  -0.14669
   D10        2.98434   0.00026   0.00018   0.01679   0.01696   3.00129
   D11       -0.19912  -0.00019  -0.00040  -0.03421  -0.03454  -0.23366
   D12        2.87426   0.00041   0.00021  -0.00042  -0.00023   2.87402
   D13       -2.29931  -0.00066  -0.00080  -0.04209  -0.04278  -2.34209
   D14        0.77407  -0.00007  -0.00019  -0.00831  -0.00848   0.76559
   D15        1.84466  -0.00037   0.00020  -0.04079  -0.04051   1.80415
   D16       -1.36515   0.00022   0.00081  -0.00700  -0.00621  -1.37135
   D17        1.22612  -0.00028  -0.00043   0.00510   0.00469   1.23082
   D18       -3.03540  -0.00074  -0.00080  -0.00546  -0.00618  -3.04158
   D19       -0.93872  -0.00029  -0.00044   0.00333   0.00293  -0.93579
   D20       -3.05172   0.00045   0.00054   0.01128   0.01173  -3.03999
   D21       -1.03006  -0.00001   0.00017   0.00072   0.00086  -1.02921
   D22        1.06662   0.00043   0.00053   0.00951   0.00997   1.07658
   D23       -0.93968   0.00030   0.00020   0.01084   0.01101  -0.92867
   D24        1.08198  -0.00016  -0.00018   0.00027   0.00014   1.08212
   D25       -3.10453   0.00029   0.00018   0.00906   0.00925  -3.09528
   D26       -3.10315   0.00118   0.00122   0.02872   0.02978  -3.07337
   D27       -1.07326  -0.00089  -0.00027  -0.00402  -0.00421  -1.07748
   D28        1.05481   0.00066   0.00099   0.02576   0.02670   1.08151
   D29        1.18756   0.00089   0.00047   0.03166   0.03206   1.21962
   D30       -3.06574  -0.00118  -0.00103  -0.00109  -0.00193  -3.06767
   D31       -0.93766   0.00038   0.00024   0.02870   0.02898  -0.90869
   D32       -0.90174   0.00087   0.00039   0.02861   0.02888  -0.87286
   D33        1.12815  -0.00120  -0.00110  -0.00414  -0.00511   1.12304
   D34       -3.02696   0.00035   0.00016   0.02565   0.02579  -3.00117
   D35       -2.97471  -0.00143  -0.00152  -0.04102  -0.04233  -3.01704
   D36        0.17179  -0.00018  -0.00012   0.00450   0.00431   0.17609
   D37        0.24620  -0.00213  -0.00228  -0.08000  -0.08209   0.16411
   D38       -2.89049  -0.00088  -0.00088  -0.03448  -0.03545  -2.92594
   D39        2.95856   0.00011   0.00034  -0.00429  -0.00391   2.95465
   D40       -0.17311   0.00051   0.00081   0.02011   0.02090  -0.15221
   D41       -0.26445   0.00080   0.00111   0.03552   0.03680  -0.22765
   D42        2.88706   0.00120   0.00158   0.05992   0.06162   2.94867
   D43       -0.05242   0.00052   0.00053   0.03070   0.03125  -0.02117
   D44        3.01525   0.00159   0.00164   0.07283   0.07461   3.08985
   D45        3.09409   0.00178   0.00193   0.07641   0.07846  -3.11063
   D46       -0.12143   0.00285   0.00305   0.11853   0.12182   0.00039
   D47       -2.91384   0.00077   0.00059   0.03182   0.03250  -2.88135
   D48        0.27113   0.00008  -0.00013  -0.00279  -0.00299   0.26814
   D49        0.30575  -0.00039  -0.00062  -0.01277  -0.01332   0.29243
   D50       -2.79246  -0.00108  -0.00135  -0.04738  -0.04881  -2.84127
   D51        0.77893   0.00176   0.00157   0.04220   0.04374   0.82267
   D52       -1.32574   0.00014   0.00022   0.02244   0.02270  -1.30304
   D53        2.91728   0.00033   0.00031   0.02304   0.02336   2.94064
   D54       -2.37165   0.00140   0.00114   0.02007   0.02119  -2.35046
   D55        1.80687  -0.00023  -0.00020   0.00032   0.00015   1.80702
   D56       -0.23330  -0.00003  -0.00012   0.00092   0.00080  -0.23249
   D57        3.02955  -0.00075  -0.00074  -0.03801  -0.03876   2.99080
   D58       -0.17613  -0.00037  -0.00032  -0.02020  -0.02051  -0.19664
   D59       -0.10382  -0.00041  -0.00034  -0.01779  -0.01813  -0.12195
   D60        2.97368  -0.00003   0.00007   0.00002   0.00012   2.97380
   D61        0.60883  -0.00053  -0.00064   0.00195   0.00135   0.61017
   D62       -1.49825  -0.00132  -0.00149  -0.00814  -0.00960  -1.50785
   D63        2.63361  -0.00061  -0.00061  -0.00031  -0.00086   2.63276
   D64        2.63697   0.00152   0.00166   0.02642   0.02810   2.66506
   D65        0.52989   0.00074   0.00081   0.01632   0.01715   0.54704
   D66       -1.62143   0.00145   0.00169   0.02415   0.02589  -1.59554
   D67       -1.56089   0.00080   0.00088   0.01906   0.01996  -1.54093
   D68        2.61522   0.00002   0.00002   0.00897   0.00901   2.62423
   D69        0.46389   0.00073   0.00091   0.01680   0.01776   0.48165
   D70       -0.65737   0.00083   0.00091  -0.00287  -0.00195  -0.65932
   D71       -2.69234  -0.00084  -0.00075  -0.02408  -0.02485  -2.71718
   D72        1.50447  -0.00099  -0.00104  -0.02701  -0.02799   1.47648
   D73        1.44407   0.00183   0.00193   0.00899   0.01093   1.45500
   D74       -0.59090   0.00016   0.00027  -0.01222  -0.01196  -0.60286
   D75       -2.67728   0.00001  -0.00002  -0.01515  -0.01511  -2.69239
   D76       -2.68494   0.00110   0.00116  -0.00178  -0.00059  -2.68553
   D77        1.56328  -0.00057  -0.00050  -0.02299  -0.02348   1.53979
   D78       -0.52310  -0.00072  -0.00080  -0.02592  -0.02663  -0.54973
   D79        2.51443  -0.00015   0.00008   0.00980   0.01000   2.52443
   D80       -0.55661  -0.00056  -0.00034  -0.00974  -0.01001  -0.56663
   D81       -1.64450   0.00103   0.00100   0.02681   0.02782  -1.61668
   D82        1.56764   0.00062   0.00058   0.00726   0.00781   1.57545
   D83        0.39387   0.00062   0.00060   0.02620   0.02667   0.42054
   D84       -2.67718   0.00022   0.00018   0.00666   0.00666  -2.67052
   D85       -0.14338  -0.00019   0.00011   0.00717   0.00732  -0.13606
   D86        3.02349  -0.00003   0.00031   0.00425   0.00458   3.02807
   D87        2.92009   0.00030   0.00063   0.02893   0.02960   2.94968
   D88       -0.19623   0.00046   0.00083   0.02600   0.02686  -0.16937
   D89        2.87342  -0.00061  -0.00097  -0.01521  -0.01616   2.85726
   D90       -0.28895  -0.00075  -0.00116  -0.01280  -0.01393  -0.30288
   D91        0.75354   0.00020  -0.00003  -0.00122  -0.00127   0.75227
   D92       -2.40884   0.00006  -0.00022   0.00119   0.00096  -2.40787
   D93       -1.37746   0.00015   0.00078  -0.00671  -0.00592  -1.38338
   D94        1.74334   0.00001   0.00059  -0.00430  -0.00369   1.73966
   D95        3.14021   0.00147   0.00163   0.04598   0.04746  -3.09552
   D96       -1.11697  -0.00070  -0.00016   0.01310   0.01312  -1.10386
   D97        1.01364   0.00096   0.00130   0.04314   0.04444   1.05808
   D98       -0.93581   0.00102   0.00068   0.04058   0.04108  -0.89472
   D99        1.09019  -0.00114  -0.00112   0.00770   0.00674   1.09694
   D100      -3.06238   0.00052   0.00035   0.03774   0.03807  -3.02432
   D101       1.15899   0.00077   0.00037   0.04028   0.04049   1.19948
   D102      -3.09819  -0.00139  -0.00142   0.00739   0.00615  -3.09205
   D103      -0.96758   0.00027   0.00004   0.03744   0.03747  -0.93011
   D104       0.17052  -0.00004  -0.00012  -0.00115  -0.00120   0.16932
   D105      -2.96737   0.00065   0.00077   0.02387   0.02465  -2.94272
   D106      -2.94655   0.00011   0.00008  -0.00406  -0.00392  -2.95046
   D107       0.19875   0.00079   0.00097   0.02096   0.02194   0.22068
   D108       0.00232  -0.00036  -0.00031  -0.01852  -0.01883  -0.01652
   D109      -3.13723  -0.00064  -0.00071  -0.02709  -0.02784   3.11811
   D110      -3.13556   0.00033   0.00059   0.00660   0.00727  -3.12829
   D111       0.00808   0.00005   0.00018  -0.00197  -0.00174   0.00634
   D112       2.76687   0.00012   0.00029   0.01345   0.01369   2.78056
   D113      -0.38819   0.00043   0.00056   0.02893   0.02951  -0.35868
   D114      -0.37687   0.00042   0.00072   0.02248   0.02317  -0.35370
   D115       2.75125   0.00073   0.00099   0.03796   0.03900   2.79025
   D116      -1.01388  -0.00083  -0.00098  -0.01504  -0.01626  -1.03014
   D117      -3.10665  -0.00022  -0.00021  -0.00492  -0.00520  -3.11186
   D118       1.08385   0.00038   0.00045   0.00516   0.00570   1.08956
   D119      -3.13328  -0.00019   0.00047  -0.00520  -0.00491  -3.13819
   D120       1.05713   0.00042   0.00123   0.00492   0.00614   1.06328
   D121      -1.03554   0.00101   0.00189   0.01500   0.01705  -1.01849
   D122       1.10736  -0.00071  -0.00160  -0.00066  -0.00235   1.10501
   D123      -0.98541  -0.00010  -0.00083   0.00946   0.00871  -0.97670
   D124      -3.07809   0.00049  -0.00017   0.01954   0.01961  -3.05848
   D125      -1.00402  -0.00095  -0.00110  -0.02298  -0.02442  -1.02844
   D126      -3.09512  -0.00021  -0.00021  -0.01064  -0.01094  -3.10607
   D127       1.09408   0.00053   0.00060   0.00200   0.00275   1.09683
   D128      -3.12509  -0.00047   0.00014  -0.01457  -0.01471  -3.13980
   D129       1.06699   0.00027   0.00103  -0.00222  -0.00123   1.06576
   D130      -1.02699   0.00101   0.00184   0.01041   0.01246  -1.01453
   D131       1.11950  -0.00089  -0.00170  -0.00937  -0.01119   1.10832
   D132      -0.97160  -0.00015  -0.00081   0.00298   0.00229  -0.96931
   D133      -3.06559   0.00060   0.00000   0.01561   0.01599  -3.04960
   D134       0.07086  -0.00061  -0.00070  -0.02810  -0.02877   0.04208
   D135      -3.07199  -0.00102  -0.00106  -0.04539  -0.04647  -3.11846
   D136      -3.11330   0.00009  -0.00003   0.00608   0.00608  -3.10722
   D137       0.02704  -0.00032  -0.00039  -0.01121  -0.01162   0.01541
   D138       3.07031   0.00102   0.00098   0.04454   0.04545   3.11575
   D139      -0.07036   0.00127   0.00122   0.05498   0.05612  -0.01424
   D140      -0.02863   0.00029   0.00035   0.01012   0.01050  -0.01813
   D141       3.11389   0.00054   0.00059   0.02056   0.02117   3.13506
   D142       3.13722   0.00024   0.00026   0.00975   0.01001  -3.13596
   D143      -0.00557   0.00009   0.00016   0.00324   0.00342  -0.00215
   D144      -0.00563  -0.00017  -0.00010  -0.00752  -0.00760  -0.01323
   D145       3.13477  -0.00032  -0.00020  -0.01403  -0.01420   3.12058
   D146       3.12637   0.00023   0.00022   0.00931   0.00953   3.13590
   D147      -0.01476   0.00015   0.00016   0.00580   0.00600  -0.00876
   D148      -0.01642   0.00008   0.00012   0.00279   0.00291  -0.01351
   D149       3.12564  -0.00001   0.00006  -0.00072  -0.00063   3.12501
   D150      -3.12812  -0.00020  -0.00025  -0.00820  -0.00849  -3.13660
   D151       0.01317  -0.00017  -0.00021  -0.00689  -0.00712   0.00606
   D152       0.01394  -0.00029  -0.00031  -0.01170  -0.01202   0.00192
   D153      -3.12795  -0.00026  -0.00027  -0.01040  -0.01065  -3.13860
   D154       0.00872  -0.00003  -0.00007  -0.00103  -0.00114   0.00758
   D155      -3.13379  -0.00028  -0.00031  -0.01148  -0.01182   3.13757
   D156      -3.13317   0.00000  -0.00003   0.00027   0.00022  -3.13295
   D157       0.00750  -0.00025  -0.00027  -0.01017  -0.01045  -0.00296
   D158      -0.01294  -0.00039  -0.00037  -0.01503  -0.01536  -0.02831
   D159       3.12897   0.00009   0.00009   0.00507   0.00521   3.13418
   D160      -3.14135  -0.00070  -0.00061  -0.03026  -0.03086   3.11098
   D161       0.00057  -0.00022  -0.00015  -0.01016  -0.01028  -0.00971
   D162      -3.12851  -0.00002   0.00002  -0.00165  -0.00155  -3.13006
   D163       0.01228  -0.00042  -0.00038  -0.01855  -0.01885  -0.00656
   D164      -0.00026   0.00031   0.00028   0.01386   0.01411   0.01384
   D165       3.14052  -0.00009  -0.00012  -0.00304  -0.00318   3.13734
   D166      -3.13707  -0.00027  -0.00030  -0.01079  -0.01107   3.13504
   D167       0.00445  -0.00012  -0.00018  -0.00400  -0.00415   0.00030
   D168       0.00484   0.00021   0.00016   0.00929   0.00947   0.01431
   D169      -3.13682   0.00036   0.00028   0.01607   0.01639  -3.12043
   D170       3.13106   0.00016   0.00020   0.00612   0.00631   3.13737
   D171      -0.00975   0.00036   0.00039   0.01456   0.01495   0.00520
   D172      -0.01060   0.00032   0.00033   0.01292   0.01326   0.00266
   D173       3.13177   0.00052   0.00051   0.02136   0.02190  -3.12951
   D174      -3.13117  -0.00021  -0.00021  -0.00849  -0.00870  -3.13987
   D175       0.01007  -0.00027  -0.00027  -0.01087  -0.01115  -0.00108
   D176       0.01121  -0.00001  -0.00003  -0.00004  -0.00006   0.01115
   D177      -3.13074  -0.00007  -0.00008  -0.00242  -0.00251  -3.13325
   D178      -0.00508  -0.00007  -0.00006  -0.00343  -0.00350  -0.00858
   D179       3.13731   0.00033   0.00033   0.01348   0.01385  -3.13202
   D180       3.13616  -0.00013  -0.00012  -0.00580  -0.00593   3.13022
   D181      -0.00463   0.00027   0.00028   0.01111   0.01141   0.00678
         Item               Value     Threshold  Converged?
 Maximum Force            0.023156     0.000450     NO 
 RMS     Force            0.005587     0.000300     NO 
 Maximum Displacement     0.537946     0.001800     NO 
 RMS     Displacement     0.114974     0.001200     NO 
 Predicted change in Energy=-1.166847D-02
 Lowest energy point so far.  Saving SCF results.
 GradGradGradGradGradGradGradGradGradGradGradGradGradGradGradGradGradGrad

 Leave Link  103 at Thu Dec  6 15:56:40 2018, MaxMem=   536870912 cpu:         1.8
 (Enter /pbs_home/pkowalski/g09d01/g09/l202.exe)
 Stoichiometry    C29H22F6S2
 Framework group  C1[X(C29H22F6S2)]
 Deg. of freedom   171
 Full point group                 C1      NOp   1
 RotChk:  IX=0 Diff= 1.32D-02
 Largest Abelian subgroup         C1      NOp   1
 Largest concise Abelian subgroup C1      NOp   1
                         Standard orientation:                         
 ---------------------------------------------------------------------
 Center     Atomic      Atomic             Coordinates (Angstroms)
 Number     Number       Type             X           Y           Z
 ---------------------------------------------------------------------
      1         16           0        1.776324   -2.160898    0.259379
      2         16           0       -1.790353   -2.142918    0.000305
      3          9           0        2.293809    3.212361   -0.796527
      4          9           0        1.636125    3.520562    1.253195
      5          9           0       -0.011452    3.878200   -1.777753
      6          9           0        0.033140    5.131172    0.005063
      7          9           0       -2.294364    3.293235   -0.674746
      8          9           0       -1.497938    3.493423    1.340247
      9          6           0        0.611138   -0.762355    0.577383
     10          6           0        1.427325    0.497042    0.277718
     11          6           0        2.823607    0.246641    0.165272
     12          1           0        3.553678    1.051566    0.067617
     13          6           0        3.159228   -1.081215    0.126290
     14          6           0        0.728193    1.658339    0.119491
     15          6           0        1.247644    3.057106    0.039397
     16          6           0        0.017232    3.875008   -0.435209
     17          6           0       -1.205817    3.072304    0.084414
     18          6           0       -0.713926    1.663707    0.045104
     19          6           0       -0.614262   -0.767264   -0.360089
     20          6           0       -1.421655    0.506782   -0.098210
     21          6           0       -2.824937    0.270544   -0.069673
     22          1           0       -3.555546    1.081335   -0.070039
     23          6           0       -3.171791   -1.052390   -0.005107
     24          6           0        0.202879   -0.778231    2.070584
     25          1           0       -0.543517    0.020079    2.211265
     26          1           0       -0.314130   -1.730904    2.266295
     27          6           0        1.344246   -0.581687    3.064965
     28          1           0        2.111872   -1.361895    2.949874
     29          1           0        0.950017   -0.640474    4.089608
     30          1           0        1.823442    0.401365    2.944519
     31          6           0       -0.204394   -0.818000   -1.858352
     32          1           0        0.531136   -0.013165   -2.016785
     33          1           0        0.327676   -1.768403   -2.020014
     34          6           0       -1.329868   -0.667206   -2.879345
     35          1           0       -2.092266   -1.451063   -2.758295
     36          1           0       -0.910601   -0.757501   -3.891718
     37          1           0       -1.822775    0.313337   -2.805826
     38          6           0        4.499190   -1.645290   -0.045377
     39          6           0        5.646075   -0.854629    0.154584
     40          1           0        5.542007    0.183054    0.479952
     41          6           0        6.916246   -1.386718   -0.036097
     42          1           0        7.795849   -0.758293    0.129297
     43          6           0        7.071122   -2.718363   -0.427512
     44          1           0        8.070923   -3.133269   -0.582069
     45          6           0        5.943557   -3.517307   -0.616658
     46          1           0        6.056431   -4.562280   -0.918570
     47          6           0        4.670455   -2.988710   -0.423519
     48          1           0        3.792739   -3.622762   -0.578182
     49          6           0       -4.525640   -1.606916    0.064768
     50          6           0       -5.604474   -0.810237    0.491819
     51          1           0       -5.427594    0.223152    0.799227
     52          6           0       -6.891067   -1.333081    0.550083
     53          1           0       -7.716675   -0.701685    0.890143
     54          6           0       -7.129437   -2.660017    0.184602
     55          1           0       -8.141906   -3.070099    0.235098
     56          6           0       -6.068002   -3.461883   -0.234024
     57          1           0       -6.246510   -4.501313   -0.523387
     58          6           0       -4.776702   -2.943441   -0.289173
     59          1           0       -3.950657   -3.575509   -0.627012
 ---------------------------------------------------------------------
 Rotational constants (GHZ):      0.1275340      0.0710420      0.0508303
 Leave Link  202 at Thu Dec  6 15:56:40 2018, MaxMem=   536870912 cpu:         0.0
 (Enter /pbs_home/pkowalski/g09d01/g09/l301.exe)
 Basis read from rwf:  (5D, 7F)
 No pseudopotential information found on rwf file.
 There are   673 symmetry adapted cartesian basis functions of A   symmetry.
 There are   636 symmetry adapted basis functions of A   symmetry.
   636 basis functions,  1103 primitive gaussians,   673 cartesian basis functions
   141 alpha electrons      141 beta electrons
       nuclear repulsion energy      4703.5750523399 Hartrees.
 IExCor= 1009 DFT=T Ex+Corr=PBE1PBE ExCW=0 ScaHFX=  0.250000
 ScaDFX=  0.750000  0.750000  1.000000  1.000000 ScalE2=  1.000000  1.000000
 IRadAn=      0 IRanWt=     -1 IRanGd=            0 ICorTp=0 IEmpDi=  4
 NAtoms=   59 NActive=   59 NUniq=   59 SFac= 1.00D+00 NAtFMM=   60 NAOKFM=F Big=F
 Integral buffers will be    131072 words long.
 Raffenetti 2 integral format.
 Two-electron integral symmetry is turned on.
 No density basis found on file   724.
 Leave Link  301 at Thu Dec  6 15:56:40 2018, MaxMem=   536870912 cpu:         0.6
 (Enter /pbs_home/pkowalski/g09d01/g09/l302.exe)
 NPDir=0 NMtPBC=     1 NCelOv=     1 NCel=       1 NClECP=     1 NCelD=      1
         NCelK=      1 NCelE2=     1 NClLst=     1 CellRange=     0.0.
 One-electron integrals computed using PRISM.
 NBasis=   636 RedAO= T EigKep=  2.93D-04  NBF=   636
 NBsUse=   636 1.00D-06 EigRej= -1.00D+00 NBFU=   636
 Precomputing XC quadrature grid using
 IXCGrd= 4 IRadAn=           0 IRanWt=          -1 IRanGd=           0 AccXCQ= 0.00D+00.
 Generated NRdTot=       0 NPtTot=           0 NUsed=           0 NTot=          32
 NSgBfM=   600   601   601   609   610 MxSgAt=    59 MxSgA2=    59.
 Leave Link  302 at Thu Dec  6 15:56:42 2018, MaxMem=   536870912 cpu:        16.3
 (Enter /pbs_home/pkowalski/g09d01/g09/l303.exe)
 DipDrv:  MaxL=1.
 Leave Link  303 at Thu Dec  6 15:56:43 2018, MaxMem=   536870912 cpu:         1.5
 (Enter /pbs_home/pkowalski/g09d01/g09/l401.exe)
 Initial guess from the checkpoint file:  "dae0068freq_closed_pbe0.chk"
 B after Tr=     0.000000    0.000000    0.000000
         Rot=    0.999977   -0.004981   -0.001804   -0.004219 Ang=  -0.78 deg.
 Guess basis will be translated and rotated to current coordinates.
 JPrj=2 DoOrth=T DoCkMO=T.
 Generating alternative initial guess.
 ExpMin= 1.22D-01 ExpMax= 9.18D+03 ExpMxC= 1.38D+03 IAcc=1 IRadAn=         1 AccDes= 0.00D+00
 Harris functional with IExCor= 1009 and IRadAn=       1 diagonalized for initial guess.
 HarFok:  IExCor= 1009 AccDes= 0.00D+00 IRadAn=         1 IDoV= 1 UseB2=F ITyADJ=14
 ICtDFT=  3500011 ScaDFX=  1.000000  1.000000  1.000000  1.000000
 FoFCou: FMM=F IPFlag=           0 FMFlag=      100000 FMFlg1=           0
         NFxFlg=           0 DoJE=T BraDBF=F KetDBF=T FulRan=T
         wScrn=  0.000000 ICntrl=     500 IOpCl=  0 I1Cent=   200000004 NGrid=           0
         NMat0=    1 NMatS0=      1 NMatT0=    0 NMatD0=    1 NMtDS0=    0 NMtDT0=    0
 Petite list used in FoFCou.
 Harris En= -2510.25947959412    
 Leave Link  401 at Thu Dec  6 15:56:48 2018, MaxMem=   536870912 cpu:        42.0
 (Enter /pbs_home/pkowalski/g09d01/g09/l502.exe)
 Closed shell SCF:
 Using DIIS extrapolation, IDIIS=  1040.
 Integral symmetry usage will be decided dynamically.
 IVT=     1387805 IEndB=     1387805 NGot=   536870912 MDV=   535953350
 LenX=   535953350 LenY=   535499748
 Requested convergence on RMS density matrix=1.00D-08 within 128 cycles.
 Requested convergence on MAX density matrix=1.00D-06.
 Requested convergence on             energy=1.00D-06.
 No special actions if energy rises.
 Fock matrices will be formed incrementally for  20 cycles.
 Integral accuracy reduced to 1.0D-05 until final iterations.

 Cycle   1  Pass 0  IDiag  1:
 FoFJK:  IHMeth= 1 ICntrl=       0 DoSepK=F KAlg= 0 I1Cent=   0 FoldK=F
 IRaf= 670000000 NMat=   1 IRICut=       1 DoRegI=T DoRafI=F ISym2E= 0.
 FoFCou: FMM=F IPFlag=           0 FMFlag=      100000 FMFlg1=           0
         NFxFlg=           0 DoJE=F BraDBF=F KetDBF=F FulRan=T
         wScrn=  0.000000 ICntrl=       0 IOpCl=  0 I1Cent=           0 NGrid=           0
         NMat0=    1 NMatS0=      1 NMatT0=    0 NMatD0=    1 NMtDS0=    0 NMtDT0=    0
 Symmetry not used in FoFCou.
 E= -2510.08112082004    
 DIIS: error= 5.71D-03 at cycle   1 NSaved=   1.
 NSaved= 1 IEnMin= 1 EnMin= -2510.08112082004     IErMin= 1 ErrMin= 5.71D-03
 ErrMax= 5.71D-03  0.00D+00 EMaxC= 1.00D-01 BMatC= 2.62D-02 BMatP= 2.62D-02
 IDIUse=3 WtCom= 9.43D-01 WtEn= 5.71D-02
 Coeff-Com:  0.100D+01
 Coeff-En:   0.100D+01
 Coeff:      0.100D+01
 Gap=     0.575 Goal=   None    Shift=    0.000
 GapD=    0.575 DampG=2.000 DampE=1.000 DampFc=2.0000 IDamp=-1.
 RMSDP=5.65D-04 MaxDP=2.47D-02              OVMax= 3.18D-02

 Cycle   2  Pass 0  IDiag  1:
 RMSU=  5.60D-04    CP:  9.96D-01
 E= -2510.12276602927     Delta-E=       -0.041645209235 Rises=F Damp=F
 DIIS: error= 7.97D-04 at cycle   2 NSaved=   2.
 NSaved= 2 IEnMin= 2 EnMin= -2510.12276602927     IErMin= 2 ErrMin= 7.97D-04
 ErrMax= 7.97D-04  0.00D+00 EMaxC= 1.00D-01 BMatC= 5.47D-04 BMatP= 2.62D-02
 IDIUse=3 WtCom= 9.92D-01 WtEn= 7.97D-03
 Coeff-Com: -0.436D-01 0.104D+01
 Coeff-En:   0.000D+00 0.100D+01
 Coeff:     -0.432D-01 0.104D+01
 Gap=     0.092 Goal=   None    Shift=    0.000
 RMSDP=1.17D-04 MaxDP=5.84D-03 DE=-4.16D-02 OVMax= 1.09D-02

 Cycle   3  Pass 0  IDiag  1:
 RMSU=  1.11D-04    CP:  9.95D-01  1.07D+00
 E= -2510.12308652943     Delta-E=       -0.000320500160 Rises=F Damp=F
 DIIS: error= 6.74D-04 at cycle   3 NSaved=   3.
 NSaved= 3 IEnMin= 3 EnMin= -2510.12308652943     IErMin= 3 ErrMin= 6.74D-04
 ErrMax= 6.74D-04  0.00D+00 EMaxC= 1.00D-01 BMatC= 6.74D-04 BMatP= 5.47D-04
 IDIUse=3 WtCom= 2.78D-01 WtEn= 7.22D-01
 Coeff-Com: -0.388D-01 0.575D+00 0.464D+00
 Coeff-En:   0.000D+00 0.341D+00 0.659D+00
 Coeff:     -0.108D-01 0.406D+00 0.605D+00
 Gap=     0.092 Goal=   None    Shift=    0.000
 RMSDP=1.06D-04 MaxDP=5.61D-03 DE=-3.21D-04 OVMax= 1.68D-02

 Cycle   4  Pass 0  IDiag  1:
 RMSU=  6.39D-05    CP:  9.95D-01  1.07D+00  2.46D-01
 E= -2510.12335275455     Delta-E=       -0.000266225113 Rises=F Damp=F
 DIIS: error= 4.80D-04 at cycle   4 NSaved=   4.
 NSaved= 4 IEnMin= 4 EnMin= -2510.12335275455     IErMin= 4 ErrMin= 4.80D-04
 ErrMax= 4.80D-04  0.00D+00 EMaxC= 1.00D-01 BMatC= 4.08D-04 BMatP= 5.47D-04
 IDIUse=3 WtCom= 9.95D-01 WtEn= 4.80D-03
 Coeff-Com: -0.188D-01 0.218D+00 0.419D+00 0.382D+00
 Coeff-En:   0.000D+00 0.000D+00 0.406D+00 0.594D+00
 Coeff:     -0.188D-01 0.217D+00 0.419D+00 0.383D+00
 Gap=     0.092 Goal=   None    Shift=    0.000
 RMSDP=5.89D-05 MaxDP=3.42D-03 DE=-2.66D-04 OVMax= 1.06D-02

 Cycle   5  Pass 0  IDiag  1:
 RMSU=  2.15D-05    CP:  9.95D-01  1.07D+00  5.81D-01  3.71D-01
 E= -2510.12378525099     Delta-E=       -0.000432496448 Rises=F Damp=F
 DIIS: error= 1.25D-04 at cycle   5 NSaved=   5.
 NSaved= 5 IEnMin= 5 EnMin= -2510.12378525099     IErMin= 5 ErrMin= 1.25D-04
 ErrMax= 1.25D-04  0.00D+00 EMaxC= 1.00D-01 BMatC= 2.16D-05 BMatP= 4.08D-04
 IDIUse=3 WtCom= 9.99D-01 WtEn= 1.25D-03
 Coeff-Com: -0.348D-02 0.808D-02 0.172D+00 0.263D+00 0.560D+00
 Coeff-En:   0.000D+00 0.000D+00 0.000D+00 0.000D+00 0.100D+01
 Coeff:     -0.347D-02 0.807D-02 0.171D+00 0.263D+00 0.561D+00
 Gap=     0.092 Goal=   None    Shift=    0.000
 RMSDP=1.39D-05 MaxDP=1.06D-03 DE=-4.32D-04 OVMax= 1.89D-03

 Cycle   6  Pass 0  IDiag  1:
 RMSU=  6.36D-06    CP:  9.95D-01  1.07D+00  5.65D-01  5.04D-01  5.95D-01
 E= -2510.12380851770     Delta-E=       -0.000023266711 Rises=F Damp=F
 DIIS: error= 2.18D-05 at cycle   6 NSaved=   6.
 NSaved= 6 IEnMin= 6 EnMin= -2510.12380851770     IErMin= 6 ErrMin= 2.18D-05
 ErrMax= 2.18D-05  0.00D+00 EMaxC= 1.00D-01 BMatC= 8.20D-07 BMatP= 2.16D-05
 IDIUse=1 WtCom= 1.00D+00 WtEn= 0.00D+00
 Coeff-Com: -0.289D-03-0.124D-01 0.499D-01 0.951D-01 0.261D+00 0.607D+00
 Coeff:     -0.289D-03-0.124D-01 0.499D-01 0.951D-01 0.261D+00 0.607D+00
 Gap=     0.092 Goal=   None    Shift=    0.000
 RMSDP=3.82D-06 MaxDP=3.49D-04 DE=-2.33D-05 OVMax= 2.08D-04

 Initial convergence to 1.0D-05 achieved.  Increase integral accuracy.
 Cycle   7  Pass 1  IDiag  1:
 E= -2510.12350030170     Delta-E=        0.000308216008 Rises=F Damp=F
 DIIS: error= 1.69D-04 at cycle   1 NSaved=   1.
 NSaved= 1 IEnMin= 1 EnMin= -2510.12350030170     IErMin= 1 ErrMin= 1.69D-04
 ErrMax= 1.69D-04  0.00D+00 EMaxC= 1.00D-01 BMatC= 1.54D-05 BMatP= 1.54D-05
 IDIUse=3 WtCom= 9.98D-01 WtEn= 1.69D-03
 Coeff-Com:  0.100D+01
 Coeff-En:   0.100D+01
 Coeff:      0.100D+01
 Gap=     0.092 Goal=   None    Shift=    0.000
 RMSDP=3.82D-06 MaxDP=3.49D-04 DE= 3.08D-04 OVMax= 4.56D-04

 Cycle   8  Pass 1  IDiag  1:
 RMSU=  1.69D-04    CP:  1.00D+00
 E= -2510.12351643081     Delta-E=       -0.000016129114 Rises=F Damp=F
 DIIS: error= 1.69D-05 at cycle   2 NSaved=   2.
 NSaved= 2 IEnMin= 2 EnMin= -2510.12351643081     IErMin= 2 ErrMin= 1.69D-05
 ErrMax= 1.69D-05  0.00D+00 EMaxC= 1.00D-01 BMatC= 5.55D-07 BMatP= 1.54D-05
 IDIUse=1 WtCom= 1.00D+00 WtEn= 0.00D+00
 Coeff-Com:  0.402D-01 0.960D+00
 Coeff:      0.402D-01 0.960D+00
 Gap=     0.092 Goal=   None    Shift=    0.000
 RMSDP=6.63D-06 MaxDP=6.17D-04 DE=-1.61D-05 OVMax= 3.25D-04

 Cycle   9  Pass 1  IDiag  1:
 RMSU=  6.25D-06    CP:  1.00D+00  1.01D+00
 E= -2510.12351527179     Delta-E=        0.000001159022 Rises=F Damp=F
 DIIS: error= 3.04D-05 at cycle   3 NSaved=   3.
 NSaved= 3 IEnMin= 2 EnMin= -2510.12351643081     IErMin= 2 ErrMin= 1.69D-05
 ErrMax= 3.04D-05  0.00D+00 EMaxC= 1.00D-01 BMatC= 1.66D-06 BMatP= 5.55D-07
 IDIUse=1 WtCom= 1.00D+00 WtEn= 0.00D+00
 Coeff-Com: -0.739D-02 0.639D+00 0.369D+00
 Coeff:     -0.739D-02 0.639D+00 0.369D+00
 Gap=     0.092 Goal=   None    Shift=    0.000
 RMSDP=4.00D-06 MaxDP=4.16D-04 DE= 1.16D-06 OVMax= 2.68D-04

 Cycle  10  Pass 1  IDiag  1:
 RMSU=  9.15D-07    CP:  1.00D+00  1.01D+00  3.81D-01
 E= -2510.12351698782     Delta-E=       -0.000001716028 Rises=F Damp=F
 DIIS: error= 4.67D-06 at cycle   4 NSaved=   4.
 NSaved= 4 IEnMin= 4 EnMin= -2510.12351698782     IErMin= 4 ErrMin= 4.67D-06
 ErrMax= 4.67D-06  0.00D+00 EMaxC= 1.00D-01 BMatC= 2.47D-08 BMatP= 5.55D-07
 IDIUse=1 WtCom= 1.00D+00 WtEn= 0.00D+00
 Coeff-Com: -0.534D-02 0.392D+00 0.236D+00 0.377D+00
 Coeff:     -0.534D-02 0.392D+00 0.236D+00 0.377D+00
 Gap=     0.092 Goal=   None    Shift=    0.000
 RMSDP=4.37D-07 MaxDP=3.24D-05 DE=-1.72D-06 OVMax= 8.60D-05

 Cycle  11  Pass 1  IDiag  1:
 RMSU=  3.43D-07    CP:  1.00D+00  1.01D+00  3.96D-01  7.23D-01
 E= -2510.12351701382     Delta-E=       -0.000000026005 Rises=F Damp=F
 DIIS: error= 8.70D-07 at cycle   5 NSaved=   5.
 NSaved= 5 IEnMin= 5 EnMin= -2510.12351701382     IErMin= 5 ErrMin= 8.70D-07
 ErrMax= 8.70D-07  0.00D+00 EMaxC= 1.00D-01 BMatC= 1.32D-09 BMatP= 2.47D-08
 IDIUse=1 WtCom= 1.00D+00 WtEn= 0.00D+00
 Coeff-Com: -0.219D-02 0.148D+00 0.908D-01 0.217D+00 0.546D+00
 Coeff:     -0.219D-02 0.148D+00 0.908D-01 0.217D+00 0.546D+00
 Gap=     0.092 Goal=   None    Shift=    0.000
 RMSDP=1.29D-07 MaxDP=7.33D-06 DE=-2.60D-08 OVMax= 2.21D-05

 Cycle  12  Pass 1  IDiag  1:
 RMSU=  8.96D-08    CP:  1.00D+00  1.01D+00  3.98D-01  7.96D-01  8.11D-01
 E= -2510.12351701505     Delta-E=       -0.000000001225 Rises=F Damp=F
 DIIS: error= 4.49D-07 at cycle   6 NSaved=   6.
 NSaved= 6 IEnMin= 6 EnMin= -2510.12351701505     IErMin= 6 ErrMin= 4.49D-07
 ErrMax= 4.49D-07  0.00D+00 EMaxC= 1.00D-01 BMatC= 2.23D-10 BMatP= 1.32D-09
 IDIUse=1 WtCom= 1.00D+00 WtEn= 0.00D+00
 Coeff-Com: -0.312D-03 0.163D-01 0.110D-01 0.616D-01 0.331D+00 0.581D+00
 Coeff:     -0.312D-03 0.163D-01 0.110D-01 0.616D-01 0.331D+00 0.581D+00
 Gap=     0.092 Goal=   None    Shift=    0.000
 RMSDP=4.75D-08 MaxDP=3.15D-06 DE=-1.23D-09 OVMax= 7.21D-06

 Cycle  13  Pass 1  IDiag  1:
 RMSU=  3.27D-08    CP:  1.00D+00  1.01D+00  3.97D-01  7.90D-01  8.70D-01
                    CP:  7.00D-01
 E= -2510.12351701527     Delta-E=       -0.000000000221 Rises=F Damp=F
 DIIS: error= 1.69D-07 at cycle   7 NSaved=   7.
 NSaved= 7 IEnMin= 7 EnMin= -2510.12351701527     IErMin= 7 ErrMin= 1.69D-07
 ErrMax= 1.69D-07  0.00D+00 EMaxC= 1.00D-01 BMatC= 2.63D-11 BMatP= 2.23D-10
 IDIUse=1 WtCom= 1.00D+00 WtEn= 0.00D+00
 Coeff-Com:  0.394D-04-0.564D-02-0.276D-02 0.135D-01 0.133D+00 0.340D+00
 Coeff-Com:  0.522D+00
 Coeff:      0.394D-04-0.564D-02-0.276D-02 0.135D-01 0.133D+00 0.340D+00
 Coeff:      0.522D+00
 Gap=     0.092 Goal=   None    Shift=    0.000
 RMSDP=1.63D-08 MaxDP=9.60D-07 DE=-2.21D-10 OVMax= 1.67D-06

 Cycle  14  Pass 1  IDiag  1:
 RMSU=  9.38D-09    CP:  1.00D+00  1.01D+00  3.97D-01  7.96D-01  8.75D-01
                    CP:  7.47D-01  6.65D-01
 E= -2510.12351701526     Delta-E=        0.000000000011 Rises=F Damp=F
 DIIS: error= 3.86D-08 at cycle   8 NSaved=   8.
 NSaved= 8 IEnMin= 7 EnMin= -2510.12351701527     IErMin= 8 ErrMin= 3.86D-08
 ErrMax= 3.86D-08  0.00D+00 EMaxC= 1.00D-01 BMatC= 1.83D-12 BMatP= 2.63D-11
 IDIUse=1 WtCom= 1.00D+00 WtEn= 0.00D+00
 Coeff-Com:  0.531D-04-0.472D-02-0.260D-02 0.114D-02 0.354D-01 0.123D+00
 Coeff-Com:  0.274D+00 0.574D+00
 Coeff:      0.531D-04-0.472D-02-0.260D-02 0.114D-02 0.354D-01 0.123D+00
 Coeff:      0.274D+00 0.574D+00
 Gap=     0.092 Goal=   None    Shift=    0.000
 RMSDP=3.89D-09 MaxDP=1.93D-07 DE= 1.09D-11 OVMax= 4.69D-07

 SCF Done:  E(RPBE1PBE) =  -2510.12351702     A.U. after   14 cycles
            NFock= 14  Conv=0.39D-08     -V/T= 2.0066
 KE= 2.493690072698D+03 PE=-1.530808965170D+04 EE= 5.600701009648D+03
 Leave Link  502 at Thu Dec  6 16:05:43 2018, MaxMem=   536870912 cpu:      4259.8
 (Enter /pbs_home/pkowalski/g09d01/g09/l701.exe)
 Compute integral first derivatives.
 ... and contract with generalized density number  0.
 Leave Link  701 at Thu Dec  6 16:05:44 2018, MaxMem=   536870912 cpu:         5.9
 (Enter /pbs_home/pkowalski/g09d01/g09/l702.exe)
 L702 exits ... SP integral derivatives will be done elsewhere.
 Leave Link  702 at Thu Dec  6 16:05:44 2018, MaxMem=   536870912 cpu:         0.2
 (Enter /pbs_home/pkowalski/g09d01/g09/l703.exe)
 Compute integral first derivatives, UseDBF=F ICtDFT=           0.
 Integral derivatives from FoFJK, PRISM(SPDF).
 Calling FoFJK, ICntrl=      2127 FMM=F ISym2X=0 I1Cent= 0 IOpClX= 0 NMat=1 NMatS=1 NMatT=0.
 FoFJK:  IHMeth= 1 ICntrl=    2127 DoSepK=F KAlg= 0 I1Cent=   0 FoldK=F
 IRaf=         0 NMat=   1 IRICut=       1 DoRegI=T DoRafI=F ISym2E= 0.
 FoFCou: FMM=F IPFlag=           0 FMFlag=      100000 FMFlg1=         800
         NFxFlg=           0 DoJE=F BraDBF=F KetDBF=F FulRan=T
         wScrn=  0.000000 ICntrl=    2127 IOpCl=  0 I1Cent=           0 NGrid=           0
         NMat0=    1 NMatS0=      1 NMatT0=    0 NMatD0=    1 NMtDS0=    0 NMtDT0=    0
 Symmetry not used in FoFCou.
 Leave Link  703 at Thu Dec  6 16:08:05 2018, MaxMem=   536870912 cpu:      1129.0
 (Enter /pbs_home/pkowalski/g09d01/g09/l716.exe)
 Dipole        = 1.03624018D-02-1.80439255D+00-6.59532909D-02
 ***** Axes restored to original set *****
 -------------------------------------------------------------------
 Center     Atomic                   Forces (Hartrees/Bohr)
 Number     Number              X              Y              Z
 -------------------------------------------------------------------
      1       16          -0.000223870    0.000167902   -0.000385881
      2       16          -0.000989082   -0.000519148    0.000448986
      3        9           0.000976477   -0.000366187   -0.000596216
      4        9          -0.001929620   -0.000159371    0.001447768
      5        9           0.000840992    0.000141136   -0.000393025
      6        9           0.000238219   -0.000092265    0.000901695
      7        9           0.000879066   -0.000161451   -0.000263318
      8        9          -0.002341852   -0.000037216    0.001161555
      9        6          -0.000720936   -0.000664512    0.001780180
     10        6          -0.000652359   -0.000032229    0.000960576
     11        6           0.001711563    0.001251762   -0.002691483
     12        1          -0.001501660   -0.000896200    0.000461977
     13        6           0.000236639    0.000152624    0.001898712
     14        6          -0.000438520   -0.000000150   -0.001605190
     15        6           0.001185685    0.000961440   -0.000232503
     16        6           0.000203765   -0.000058087   -0.000164295
     17        6           0.001163572   -0.000483655   -0.000333553
     18        6          -0.001248201    0.000484158   -0.000716925
     19        6           0.000485519    0.000057152    0.001536516
     20        6          -0.000144787    0.000056885    0.000287814
     21        6           0.000296928   -0.000631677   -0.000798742
     22        1          -0.000529827    0.000720615   -0.000282980
     23        6           0.000031231   -0.000928283    0.000511552
     24        6           0.002095380    0.004562682   -0.000452514
     25        1           0.000034141   -0.000033415   -0.000692242
     26        1           0.000673129   -0.000039312    0.000227744
     27        6          -0.002906637   -0.004117601    0.000720830
     28        1           0.000412479    0.000254265   -0.000306013
     29        1           0.000278948    0.000543382   -0.000213544
     30        1           0.000191047   -0.000001659   -0.000279436
     31        6          -0.000513880   -0.003919864   -0.000255969
     32        1          -0.000579442    0.000516102   -0.000034002
     33        1           0.000062476   -0.000048680    0.000520742
     34        6           0.002426569    0.004453884   -0.002625160
     35        1          -0.000337331   -0.000331609    0.000022063
     36        1          -0.000323878   -0.000505586    0.000258866
     37        1          -0.000072229    0.000014206    0.000055632
     38        6           0.000605733   -0.000764654   -0.000548343
     39        6          -0.000221866    0.000421767    0.000001218
     40        1          -0.000622990   -0.000063882   -0.000092799
     41        6           0.000230336   -0.000140832    0.000022396
     42        1          -0.000394503   -0.000583216   -0.000263565
     43        6          -0.000225563   -0.000174380   -0.000080060
     44        1           0.000386043   -0.000501169   -0.000217767
     45        6           0.000027789    0.000128910   -0.000149776
     46        1           0.000638110   -0.000257106    0.000273771
     47        6           0.000360629    0.000758951    0.000127154
     48        1          -0.000055088    0.000220275    0.000533222
     49        6           0.000828387    0.000899416    0.000701987
     50        6          -0.000455578   -0.000239264   -0.000007857
     51        1          -0.000493876    0.000031299   -0.000301253
     52        6          -0.000143930   -0.000130844    0.000072611
     53        1          -0.000425988    0.000561973    0.000023868
     54        6           0.000044567    0.000164604   -0.000272715
     55        1           0.000048971    0.000471889    0.000505346
     56        6          -0.000086728    0.000046322    0.000071434
     57        1           0.000696307    0.000126983    0.000268440
     58        6           0.000057749   -0.000902499   -0.000667696
     59        1           0.000231772   -0.000384580    0.000120166
 -------------------------------------------------------------------
 Cartesian Forces:  Max     0.004562682 RMS     0.000983452
 Leave Link  716 at Thu Dec  6 16:08:06 2018, MaxMem=   536870912 cpu:         0.2
 (Enter /pbs_home/pkowalski/g09d01/g09/l103.exe)

 GradGradGradGradGradGradGradGradGradGradGradGradGradGradGradGradGradGrad
 Berny optimization.
 Using GEDIIS/GDIIS optimizer.
 FormGI is forming the generalized inverse of G from B-inverse, IUseBI=4.
 Internal  Forces:  Max     0.004527818 RMS     0.000540326
 Search for a local minimum.
 Step number   4 out of a maximum of  354
 All quantities printed in internal units (Hartrees-Bohrs-Radians)
 RMS Force = .54033D-03 SwitMx=.10000D-02 MixMth= 2
 Mixed Optimization -- En-DIIS/RFO-DIIS
 Update second derivatives using D2CorX and points    3    4
 DE= -1.61D-02 DEPred=-1.17D-02 R= 1.38D+00
 TightC=F SS=  1.41D+00  RLast= 4.58D-01 DXNew= 8.4853D-01 1.3748D+00
 Trust test= 1.38D+00 RLast= 4.58D-01 DXMaxT set to 8.49D-01
 ITU=  1  0  1  0
 Use linear search instead of GDIIS.
     Eigenvalues ---    0.00230   0.00231   0.00467   0.00494   0.00545
     Eigenvalues ---    0.00686   0.00929   0.01183   0.01204   0.01250
     Eigenvalues ---    0.01472   0.01560   0.01601   0.01706   0.01736
     Eigenvalues ---    0.01767   0.01864   0.01870   0.01962   0.01975
     Eigenvalues ---    0.02159   0.02170   0.02203   0.02219   0.02236
     Eigenvalues ---    0.02251   0.02258   0.02270   0.02274   0.02300
     Eigenvalues ---    0.02301   0.02308   0.02325   0.02328   0.02332
     Eigenvalues ---    0.02337   0.02348   0.02360   0.03224   0.03282
     Eigenvalues ---    0.04591   0.04765   0.04782   0.04901   0.05125
     Eigenvalues ---    0.05496   0.05503   0.05764   0.05837   0.05869
     Eigenvalues ---    0.06128   0.07405   0.07510   0.07864   0.08565
     Eigenvalues ---    0.08790   0.08895   0.08985   0.09257   0.09678
     Eigenvalues ---    0.10113   0.10530   0.10985   0.12122   0.12341
     Eigenvalues ---    0.12522   0.12653   0.14082   0.14355   0.15912
     Eigenvalues ---    0.15974   0.15991   0.15997   0.15997   0.15998
     Eigenvalues ---    0.15999   0.15999   0.16000   0.16000   0.16000
     Eigenvalues ---    0.16000   0.16000   0.16000   0.16000   0.16000
     Eigenvalues ---    0.16001   0.16022   0.16871   0.17223   0.20495
     Eigenvalues ---    0.21958   0.21997   0.21999   0.22000   0.22000
     Eigenvalues ---    0.22058   0.22979   0.23074   0.23446   0.23471
     Eigenvalues ---    0.23786   0.23834   0.24213   0.24439   0.24972
     Eigenvalues ---    0.24987   0.24998   0.24999   0.25016   0.26607
     Eigenvalues ---    0.26979   0.27291   0.27493   0.27574   0.27601
     Eigenvalues ---    0.27633   0.28914   0.29121   0.29907   0.30555
     Eigenvalues ---    0.32231   0.33623   0.35266   0.36116   0.36521
     Eigenvalues ---    0.39857   0.40875   0.41872   0.42886   0.43004
     Eigenvalues ---    0.43208   0.43508   0.46787   0.46994   0.47559
     Eigenvalues ---    0.47731   0.47936   0.48688   0.49206   0.49380
     Eigenvalues ---    0.49404   0.49558   0.49670   0.50113   0.50273
     Eigenvalues ---    0.50630   0.50858   0.51253   0.51291   0.51319
     Eigenvalues ---    0.51407   0.51487   0.51519   0.51766   0.52099
     Eigenvalues ---    0.53703   0.53905   0.54008   0.56438   0.57178
     Eigenvalues ---    0.57522   0.57632   0.57642   0.57653   0.57694
     Eigenvalues ---    0.57742   0.57767   0.57794   0.57806   0.57823
     Eigenvalues ---    0.57837
 RFO step:  Lambda=-7.14182844D-04 EMin= 2.29999180D-03
 Quartic linear search produced a step of -0.00050.
 Iteration  1 RMS(Cart)=  0.04170738 RMS(Int)=  0.00026155
 Iteration  2 RMS(Cart)=  0.00075602 RMS(Int)=  0.00001459
 Iteration  3 RMS(Cart)=  0.00000012 RMS(Int)=  0.00001459
 ITry= 1 IFail=0 DXMaxC= 1.82D-01 DCOld= 1.00D+10 DXMaxT= 8.49D-01 DXLimC= 3.00D+00 Rises=F
 Variable       Old X    -DE/DX   Delta X   Delta X   Delta X     New X
                                 (Linear)    (Quad)   (Total)
    R1        3.49201   0.00008   0.00000   0.00092   0.00089   3.49290
    R2        3.32498   0.00026   0.00000   0.00063   0.00063   3.32561
    R3        3.48730   0.00033   0.00000   0.00185   0.00185   3.48915
    R4        3.32595   0.00023   0.00000   0.00034   0.00033   3.32628
    R5        2.54751  -0.00101   0.00000  -0.00195  -0.00195   2.54557
    R6        2.56266  -0.00216   0.00000  -0.00432  -0.00432   2.55834
    R7        2.53763  -0.00089   0.00000  -0.00157  -0.00157   2.53605
    R8        2.51556   0.00060   0.00000   0.00097   0.00097   2.51653
    R9        2.54241  -0.00015   0.00000  -0.00039  -0.00039   2.54203
   R10        2.56321  -0.00260   0.00000  -0.00514  -0.00514   2.55807
   R11        2.89199  -0.00041   0.00000  -0.00096  -0.00098   2.89101
   R12        2.91562   0.00069   0.00000   0.00301   0.00299   2.91861
   R13        2.92546   0.00120   0.00000   0.00429   0.00429   2.92976
   R14        2.68909  -0.00080   0.00000  -0.00189  -0.00187   2.68722
   R15        2.57893  -0.00066   0.00000  -0.00138  -0.00136   2.57756
   R16        2.06183  -0.00077  -0.00003  -0.00041  -0.00043   2.06140
   R17        2.58924  -0.00152   0.00000  -0.00295  -0.00292   2.58632
   R18        2.76646  -0.00118   0.00000  -0.00320  -0.00320   2.76326
   R19        2.82373   0.00103   0.00000   0.00352   0.00351   2.82724
   R20        2.72885  -0.00030   0.00000  -0.00090  -0.00088   2.72798
   R21        2.93250   0.00033  -0.00001   0.00127   0.00126   2.93376
   R22        2.93376   0.00036   0.00000   0.00080   0.00081   2.93457
   R23        2.82047   0.00103  -0.00001   0.00301   0.00301   2.82348
   R24        2.57717  -0.00049   0.00000  -0.00089  -0.00089   2.57628
   R25        2.89298  -0.00032   0.00000  -0.00027  -0.00028   2.89271
   R26        2.93690  -0.00191   0.00000  -0.00696  -0.00696   2.92994
   R27        2.68968   0.00001   0.00000   0.00000   0.00000   2.68967
   R28        2.06246  -0.00094  -0.00003  -0.00070  -0.00073   2.06174
   R29        2.58736  -0.00093   0.00000  -0.00190  -0.00191   2.58545
   R30        2.76785  -0.00087   0.00000  -0.00241  -0.00241   2.76544
   R31        2.08230  -0.00011  -0.00003   0.00070   0.00067   2.08297
   R32        2.08144  -0.00050  -0.00003  -0.00008  -0.00011   2.08133
   R33        2.88463  -0.00383   0.00000  -0.01267  -0.01267   2.87196
   R34        2.07975   0.00002  -0.00003   0.00100   0.00097   2.08072
   R35        2.07764   0.00026  -0.00003   0.00146   0.00143   2.07907
   R36        2.07915  -0.00012  -0.00003   0.00073   0.00070   2.07985
   R37        2.08202  -0.00001  -0.00003   0.00091   0.00088   2.08290
   R38        2.08084  -0.00026  -0.00003   0.00040   0.00037   2.08121
   R39        2.88569  -0.00453   0.00000  -0.01463  -0.01463   2.87106
   R40        2.07899   0.00029  -0.00003   0.00153   0.00150   2.08049
   R41        2.07770   0.00031  -0.00003   0.00155   0.00152   2.07922
   R42        2.07855  -0.00003  -0.00003   0.00089   0.00086   2.07941
   R43        2.65940  -0.00065   0.00000  -0.00127  -0.00127   2.65812
   R44        2.65713  -0.00062   0.00000  -0.00129  -0.00130   2.65584
   R45        2.06446  -0.00058  -0.00003  -0.00006  -0.00009   2.06437
   R46        2.62720  -0.00087   0.00000  -0.00173  -0.00173   2.62547
   R47        2.06662  -0.00074  -0.00003  -0.00033  -0.00036   2.06626
   R48        2.63918  -0.00053   0.00000  -0.00096  -0.00096   2.63821
   R49        2.06632  -0.00063  -0.00003  -0.00013  -0.00016   2.06616
   R50        2.63581  -0.00083   0.00000  -0.00169  -0.00169   2.63412
   R51        2.06652  -0.00073  -0.00003  -0.00030  -0.00033   2.06618
   R52        2.63039  -0.00082   0.00000  -0.00153  -0.00154   2.62886
   R53        2.06692  -0.00040  -0.00003   0.00027   0.00024   2.06716
   R54        2.65972  -0.00070   0.00000  -0.00137  -0.00138   2.65834
   R55        2.65546  -0.00014   0.00000  -0.00019  -0.00019   2.65526
   R56        2.06463  -0.00057  -0.00003  -0.00005  -0.00008   2.06456
   R57        2.62671  -0.00054   0.00000  -0.00113  -0.00113   2.62558
   R58        2.06658  -0.00070  -0.00003  -0.00026  -0.00029   2.06628
   R59        2.63964  -0.00069   0.00000  -0.00137  -0.00137   2.63827
   R60        2.06647  -0.00067  -0.00003  -0.00020  -0.00023   2.06624
   R61        2.63539  -0.00086   0.00000  -0.00163  -0.00163   2.63376
   R62        2.06665  -0.00074  -0.00003  -0.00033  -0.00036   2.06629
   R63        2.63160  -0.00086   0.00000  -0.00175  -0.00175   2.62985
   R64        2.06663  -0.00044  -0.00003   0.00019   0.00016   2.06680
    A1        1.61500  -0.00057   0.00000  -0.00224  -0.00231   1.61269
    A2        1.60854  -0.00012   0.00000  -0.00022  -0.00022   1.60832
    A3        1.82641   0.00012   0.00000  -0.00167  -0.00172   1.82469
    A4        1.97559   0.00025   0.00000   0.00243   0.00246   1.97805
    A5        1.90129  -0.00074   0.00000  -0.00881  -0.00881   1.89249
    A6        1.88307  -0.00011   0.00000   0.00330   0.00329   1.88636
    A7        1.91554  -0.00018   0.00000  -0.00112  -0.00114   1.91440
    A8        1.95690   0.00062   0.00000   0.00546   0.00546   1.96236
    A9        1.97575  -0.00014   0.00000  -0.00126  -0.00133   1.97442
   A10        2.03729   0.00003   0.00000   0.00192   0.00187   2.03916
   A11        2.26953   0.00012   0.00000  -0.00006  -0.00009   2.26944
   A12        2.13391  -0.00019   0.00000  -0.00060  -0.00070   2.13320
   A13        1.99668   0.00033   0.00000   0.00002  -0.00004   1.99665
   A14        2.15137  -0.00017   0.00000  -0.00057  -0.00068   2.15069
   A15        1.98232   0.00027   0.00000   0.00004   0.00002   1.98234
   A16        2.08498  -0.00008   0.00000   0.00026   0.00022   2.08520
   A17        2.21549  -0.00017   0.00000   0.00011   0.00006   2.21555
   A18        2.24554  -0.00023   0.00000  -0.00167  -0.00166   2.24387
   A19        2.11852   0.00015   0.00000   0.00108   0.00110   2.11962
   A20        1.91870   0.00008   0.00000   0.00064   0.00062   1.91932
   A21        1.86852  -0.00060  -0.00001  -0.00654  -0.00656   1.86196
   A22        1.99415   0.00024   0.00000   0.00132   0.00133   1.99548
   A23        1.94439   0.00000   0.00000  -0.00120  -0.00119   1.94320
   A24        1.95145   0.00026   0.00000   0.00335   0.00335   1.95480
   A25        1.89732   0.00000   0.00000   0.00088   0.00087   1.89819
   A26        1.80713   0.00013   0.00001   0.00259   0.00257   1.80970
   A27        1.90570  -0.00036  -0.00001  -0.00380  -0.00380   1.90189
   A28        1.90071   0.00015   0.00000  -0.00101  -0.00101   1.89970
   A29        1.89550  -0.00014   0.00000  -0.00144  -0.00143   1.89407
   A30        1.96788   0.00002   0.00000   0.00193   0.00193   1.96981
   A31        1.96777   0.00049   0.00000   0.00398   0.00399   1.97175
   A32        1.82323  -0.00016   0.00000   0.00031   0.00029   1.82351
   A33        1.87256  -0.00038  -0.00001  -0.00450  -0.00450   1.86806
   A34        1.94297   0.00006   0.00000   0.00255   0.00253   1.94549
   A35        1.98971   0.00034   0.00001   0.00473   0.00472   1.99443
   A36        1.89550   0.00000   0.00000  -0.00188  -0.00188   1.89362
   A37        1.96966  -0.00024   0.00000  -0.00330  -0.00330   1.96636
   A38        1.79212   0.00025   0.00001   0.00255   0.00255   1.79467
   A39        1.90846  -0.00014   0.00000  -0.00095  -0.00097   1.90748
   A40        2.11825   0.00007   0.00000   0.00159   0.00157   2.11982
   A41        2.25539   0.00007   0.00000  -0.00011  -0.00013   2.25526
   A42        1.97130   0.00069   0.00000   0.00560   0.00561   1.97690
   A43        1.82436  -0.00005   0.00000  -0.00141  -0.00143   1.82293
   A44        1.90923  -0.00107   0.00000  -0.01332  -0.01333   1.89590
   A45        1.88840  -0.00010   0.00000   0.00517   0.00513   1.89353
   A46        1.95671   0.00034   0.00000   0.00276   0.00276   1.95948
   A47        1.90834   0.00017   0.00000   0.00118   0.00114   1.90948
   A48        2.03787   0.00005   0.00000   0.00175   0.00171   2.03958
   A49        2.27883  -0.00006   0.00000  -0.00201  -0.00199   2.27684
   A50        1.96630   0.00001   0.00000   0.00034   0.00035   1.96665
   A51        2.13730  -0.00015   0.00000  -0.00051  -0.00051   2.13680
   A52        1.99444   0.00028   0.00000   0.00096   0.00094   1.99538
   A53        2.15104  -0.00012   0.00000  -0.00031  -0.00031   2.15073
   A54        1.98231   0.00001   0.00000  -0.00066  -0.00068   1.98162
   A55        2.08378   0.00033   0.00000   0.00159   0.00160   2.08537
   A56        2.21708  -0.00033   0.00000  -0.00096  -0.00096   2.21612
   A57        1.86957   0.00019   0.00001   0.00465   0.00465   1.87422
   A58        1.87973   0.00001   0.00000   0.00040   0.00042   1.88014
   A59        2.01509   0.00057  -0.00001   0.00411   0.00410   2.01919
   A60        1.86083  -0.00016   0.00001  -0.00563  -0.00563   1.85521
   A61        1.90713  -0.00026   0.00000  -0.00016  -0.00019   1.90694
   A62        1.92473  -0.00039  -0.00001  -0.00395  -0.00397   1.92076
   A63        1.94134   0.00058  -0.00001   0.00428   0.00427   1.94560
   A64        1.90934   0.00063   0.00000   0.00329   0.00329   1.91262
   A65        1.94914   0.00007  -0.00001   0.00113   0.00111   1.95026
   A66        1.88563  -0.00067   0.00001  -0.00501  -0.00500   1.88063
   A67        1.89461  -0.00024   0.00001  -0.00050  -0.00050   1.89411
   A68        1.88176  -0.00044   0.00001  -0.00369  -0.00368   1.87808
   A69        1.86591   0.00081   0.00001   0.00640   0.00642   1.87233
   A70        1.87250   0.00086   0.00001   0.00262   0.00260   1.87509
   A71        2.03417  -0.00205  -0.00001  -0.00861  -0.00862   2.02555
   A72        1.86169  -0.00059   0.00001  -0.00429  -0.00429   1.85740
   A73        1.90049   0.00072   0.00000   0.00566   0.00567   1.90617
   A74        1.92112   0.00033  -0.00001  -0.00147  -0.00149   1.91963
   A75        1.94640   0.00037  -0.00001   0.00276   0.00275   1.94914
   A76        1.90337   0.00074   0.00000   0.00462   0.00461   1.90798
   A77        1.95371  -0.00015  -0.00002  -0.00062  -0.00063   1.95308
   A78        1.88290  -0.00053   0.00001  -0.00327  -0.00326   1.87964
   A79        1.89364  -0.00014   0.00001  -0.00113  -0.00113   1.89251
   A80        1.88141  -0.00034   0.00001  -0.00268  -0.00267   1.87874
   A81        2.10923  -0.00022   0.00000  -0.00082  -0.00083   2.10840
   A82        2.10733   0.00049   0.00000   0.00198   0.00198   2.10931
   A83        2.06660  -0.00027   0.00000  -0.00111  -0.00112   2.06548
   A84        2.09248  -0.00018   0.00000  -0.00099  -0.00099   2.09149
   A85        2.10604   0.00011   0.00000   0.00058   0.00057   2.10661
   A86        2.08451   0.00006   0.00000   0.00042   0.00042   2.08493
   A87        2.08768  -0.00005   0.00000  -0.00034  -0.00034   2.08734
   A88        2.09981   0.00003   0.00000   0.00010   0.00010   2.09991
   A89        2.09567   0.00003   0.00000   0.00023   0.00023   2.09590
   A90        2.09765  -0.00001   0.00000  -0.00014  -0.00014   2.09751
   A91        2.08808  -0.00005   0.00000  -0.00020  -0.00020   2.08788
   A92        2.09746   0.00006   0.00000   0.00033   0.00034   2.09780
   A93        2.09595   0.00015   0.00000   0.00096   0.00096   2.09691
   A94        2.09791  -0.00006   0.00000  -0.00032  -0.00032   2.09759
   A95        2.08932  -0.00009   0.00000  -0.00064  -0.00064   2.08868
   A96        2.10778   0.00024   0.00000   0.00109   0.00108   2.10886
   A97        2.08764  -0.00004   0.00000  -0.00006  -0.00006   2.08758
   A98        2.08770  -0.00020   0.00000  -0.00103  -0.00103   2.08668
   A99        2.10445   0.00017  -0.00001   0.00079   0.00078   2.10523
   A100       2.10973   0.00040   0.00000   0.00150   0.00150   2.11123
   A101       2.06900  -0.00056   0.00000  -0.00228  -0.00227   2.06673
   A102       2.09055  -0.00015   0.00000  -0.00079  -0.00079   2.08975
   A103       2.10516   0.00019   0.00000   0.00096   0.00096   2.10612
   A104       2.08729  -0.00004   0.00000  -0.00017  -0.00016   2.08713
   A105       2.08823  -0.00010   0.00000  -0.00052  -0.00051   2.08772
   A106       2.09938   0.00011   0.00000   0.00044   0.00044   2.09982
   A107       2.09555  -0.00002   0.00000   0.00007   0.00007   2.09561
   A108       2.09689   0.00005   0.00000   0.00032   0.00032   2.09721
   A109       2.08848  -0.00010   0.00000  -0.00057  -0.00057   2.08790
   A110       2.09778   0.00005   0.00000   0.00028   0.00028   2.09806
   A111       2.09634   0.00004   0.00000   0.00036   0.00036   2.09670
   A112       2.09854  -0.00002   0.00000  -0.00027  -0.00027   2.09827
   A113       2.08831  -0.00002   0.00000  -0.00009  -0.00009   2.08821
   A114       2.10574   0.00038   0.00000   0.00175   0.00174   2.10748
   A115       2.08584  -0.00021   0.00000  -0.00103  -0.00103   2.08481
   A116       2.09147  -0.00017   0.00000  -0.00072  -0.00072   2.09075
    D1        0.18463  -0.00006  -0.00002   0.01851   0.01848   0.20312
    D2        2.23053   0.00001  -0.00003   0.02270   0.02265   2.25318
    D3       -1.86297   0.00043  -0.00002   0.02483   0.02478  -1.83819
    D4       -0.10594   0.00001   0.00002  -0.01451  -0.01449  -0.12043
    D5        3.06372  -0.00038   0.00004  -0.02917  -0.02913   3.03459
    D6        2.29341  -0.00009   0.00001   0.01341   0.01339   2.30680
    D7        0.24457  -0.00029   0.00000   0.00521   0.00521   0.24978
    D8       -1.79736   0.00004   0.00000   0.01085   0.01082  -1.78654
    D9       -0.14669   0.00007   0.00000  -0.00846  -0.00847  -0.15516
   D10        3.00129   0.00008  -0.00001  -0.00309  -0.00310   2.99819
   D11       -0.23366   0.00005   0.00002  -0.01984  -0.01983  -0.25349
   D12        2.87402   0.00036   0.00000  -0.00343  -0.00342   2.87060
   D13       -2.34209  -0.00025   0.00002  -0.02342  -0.02341  -2.36550
   D14        0.76559   0.00005   0.00000  -0.00700  -0.00701   0.75859
   D15        1.80415  -0.00083   0.00002  -0.03151  -0.03150   1.77265
   D16       -1.37135  -0.00053   0.00000  -0.01509  -0.01509  -1.38645
   D17        1.23082  -0.00032   0.00000   0.00843   0.00844   1.23925
   D18       -3.04158  -0.00005   0.00000   0.01307   0.01310  -3.02848
   D19       -0.93579   0.00031   0.00000   0.01970   0.01972  -0.91607
   D20       -3.03999  -0.00009  -0.00001   0.00981   0.00979  -3.03021
   D21       -1.02921   0.00017   0.00000   0.01445   0.01445  -1.01475
   D22        1.07658   0.00053  -0.00001   0.02108   0.02107   1.09765
   D23       -0.92867  -0.00001  -0.00001   0.01402   0.01400  -0.91467
   D24        1.08212   0.00026   0.00000   0.01866   0.01867   1.10078
   D25       -3.09528   0.00062   0.00000   0.02529   0.02528  -3.06999
   D26       -3.07337  -0.00013  -0.00002  -0.00850  -0.00851  -3.08188
   D27       -1.07748  -0.00022   0.00000  -0.01253  -0.01253  -1.09001
   D28        1.08151  -0.00031  -0.00001  -0.01451  -0.01454   1.06697
   D29        1.21962   0.00023  -0.00002  -0.00110  -0.00111   1.21851
   D30       -3.06767   0.00014   0.00000  -0.00513  -0.00513  -3.07280
   D31       -0.90869   0.00004  -0.00001  -0.00711  -0.00713  -0.91582
   D32       -0.87286   0.00009  -0.00001  -0.00804  -0.00804  -0.88090
   D33        1.12304   0.00000   0.00000  -0.01207  -0.01207   1.11097
   D34       -3.00117  -0.00010  -0.00001  -0.01405  -0.01407  -3.01523
   D35       -3.01704  -0.00052   0.00002  -0.01335  -0.01333  -3.03038
   D36        0.17609  -0.00005   0.00000   0.01089   0.01088   0.18698
   D37        0.16411  -0.00087   0.00004  -0.03255  -0.03249   0.13162
   D38       -2.92594  -0.00040   0.00002  -0.00830  -0.00828  -2.93421
   D39        2.95465  -0.00021   0.00000  -0.00072  -0.00072   2.95393
   D40       -0.15221  -0.00021  -0.00001  -0.00286  -0.00288  -0.15508
   D41       -0.22765   0.00015  -0.00002   0.01897   0.01897  -0.20868
   D42        2.94867   0.00015  -0.00003   0.01683   0.01681   2.96548
   D43       -0.02117   0.00002  -0.00002   0.00474   0.00474  -0.01643
   D44        3.08985   0.00045  -0.00004   0.02072   0.02069   3.11055
   D45       -3.11063   0.00051  -0.00004   0.02926   0.02923  -3.08140
   D46        0.00039   0.00093  -0.00006   0.04525   0.04518   0.04557
   D47       -2.88135   0.00011  -0.00002  -0.00141  -0.00143  -2.88277
   D48        0.26814  -0.00001   0.00000  -0.00850  -0.00850   0.25964
   D49        0.29243  -0.00034   0.00001  -0.01823  -0.01822   0.27421
   D50       -2.84127  -0.00046   0.00002  -0.02532  -0.02529  -2.86656
   D51        0.82267   0.00000  -0.00002   0.01007   0.01005   0.83272
   D52       -1.30304   0.00042  -0.00001   0.01517   0.01516  -1.28788
   D53        2.94064   0.00022  -0.00001   0.01107   0.01107   2.95170
   D54       -2.35046   0.00000  -0.00001   0.01203   0.01202  -2.33844
   D55        1.80702   0.00043   0.00000   0.01713   0.01713   1.82415
   D56       -0.23249   0.00023   0.00000   0.01303   0.01304  -0.21946
   D57        2.99080  -0.00008   0.00002  -0.00739  -0.00736   2.98344
   D58       -0.19664  -0.00002   0.00001   0.00383   0.00386  -0.19278
   D59       -0.12195  -0.00008   0.00001  -0.00913  -0.00911  -0.13106
   D60        2.97380  -0.00001   0.00000   0.00210   0.00211   2.97591
   D61        0.61017   0.00023   0.00000  -0.00770  -0.00770   0.60247
   D62       -1.50785   0.00057   0.00000  -0.00345  -0.00344  -1.51129
   D63        2.63276   0.00006   0.00000  -0.00966  -0.00966   2.62310
   D64        2.66506  -0.00051  -0.00001  -0.01588  -0.01589   2.64918
   D65        0.54704  -0.00017  -0.00001  -0.01162  -0.01163   0.53541
   D66       -1.59554  -0.00068  -0.00001  -0.01783  -0.01784  -1.61338
   D67       -1.54093  -0.00014  -0.00001  -0.01026  -0.01027  -1.55120
   D68        2.62423   0.00020   0.00000  -0.00600  -0.00601   2.61822
   D69        0.48165  -0.00031  -0.00001  -0.01221  -0.01222   0.46943
   D70       -0.65932  -0.00032   0.00000  -0.00331  -0.00331  -0.66263
   D71       -2.71718   0.00011   0.00001   0.00186   0.00188  -2.71531
   D72        1.47648   0.00026   0.00001   0.00518   0.00520   1.48167
   D73        1.45500  -0.00055  -0.00001  -0.00652  -0.00653   1.44847
   D74       -0.60286  -0.00012   0.00001  -0.00135  -0.00135  -0.60421
   D75       -2.69239   0.00003   0.00001   0.00196   0.00197  -2.69042
   D76       -2.68553  -0.00034   0.00000  -0.00165  -0.00165  -2.68718
   D77        1.53979   0.00008   0.00001   0.00352   0.00353   1.54333
   D78       -0.54973   0.00024   0.00001   0.00683   0.00685  -0.54288
   D79        2.52443   0.00036  -0.00001   0.00869   0.00869   2.53312
   D80       -0.56663   0.00028   0.00001  -0.00374  -0.00372  -0.57035
   D81       -1.61668  -0.00008  -0.00001   0.00371   0.00369  -1.61299
   D82        1.57545  -0.00015   0.00000  -0.00872  -0.00872   1.56673
   D83        0.42054  -0.00005  -0.00001   0.00146   0.00143   0.42197
   D84       -2.67052  -0.00012   0.00000  -0.01097  -0.01098  -2.68149
   D85       -0.13606   0.00009   0.00000   0.00481   0.00480  -0.13126
   D86        3.02807   0.00011   0.00000  -0.00015  -0.00015   3.02792
   D87        2.94968   0.00016  -0.00001   0.01847   0.01846   2.96814
   D88       -0.16937   0.00018  -0.00001   0.01352   0.01351  -0.15586
   D89        2.85726   0.00047   0.00001  -0.00542  -0.00543   2.85183
   D90       -0.30288   0.00046   0.00001  -0.00138  -0.00138  -0.30427
   D91        0.75227  -0.00025   0.00000  -0.01374  -0.01375   0.73852
   D92       -2.40787  -0.00027   0.00000  -0.00970  -0.00970  -2.41758
   D93       -1.38338  -0.00072   0.00000  -0.02106  -0.02107  -1.40446
   D94        1.73966  -0.00074   0.00000  -0.01702  -0.01703   1.72263
   D95       -3.09552  -0.00029  -0.00002  -0.00749  -0.00751  -3.10303
   D96       -1.10386  -0.00018  -0.00001  -0.00813  -0.00813  -1.11199
   D97        1.05808  -0.00049  -0.00002  -0.01407  -0.01409   1.04399
   D98       -0.89472   0.00005  -0.00002  -0.00828  -0.00830  -0.90302
   D99        1.09694   0.00016   0.00000  -0.00893  -0.00891   1.08802
   D100      -3.02432  -0.00015  -0.00002  -0.01487  -0.01487  -3.03919
   D101       1.19948   0.00025  -0.00002   0.00075   0.00071   1.20019
   D102      -3.09205   0.00037   0.00000   0.00011   0.00009  -3.09195
   D103      -0.93011   0.00006  -0.00002  -0.00583  -0.00587  -0.93598
   D104       0.16932  -0.00010   0.00000   0.00527   0.00527   0.17459
   D105      -2.94272  -0.00042  -0.00001   0.00029   0.00027  -2.94245
   D106      -2.95046  -0.00008   0.00000   0.00047   0.00047  -2.94999
   D107       0.22068  -0.00040  -0.00001  -0.00452  -0.00453   0.21615
   D108      -0.01652   0.00020   0.00001   0.00910   0.00912  -0.00740
   D109       3.11811   0.00020   0.00001   0.00325   0.00327   3.12138
   D110      -3.12829  -0.00012   0.00000   0.00407   0.00407  -3.12422
   D111       0.00634  -0.00012   0.00000  -0.00177  -0.00177   0.00456
   D112       2.78056   0.00032  -0.00001   0.02183   0.02182   2.80238
   D113      -0.35868   0.00026  -0.00001   0.01911   0.01909  -0.33958
   D114      -0.35370   0.00033  -0.00001   0.02799   0.02798  -0.32572
   D115       2.79025   0.00027  -0.00002   0.02527   0.02525   2.81550
   D116      -1.03014   0.00005   0.00001   0.00501   0.00502  -1.02512
   D117      -3.11186   0.00012   0.00000   0.00644   0.00645  -3.10541
   D118       1.08956   0.00020   0.00000   0.00818   0.00818   1.09773
   D119      -3.13819  -0.00039   0.00000  -0.00378  -0.00377   3.14122
   D120       1.06328  -0.00033   0.00000  -0.00235  -0.00235   1.06093
   D121      -1.01849  -0.00024  -0.00001  -0.00061  -0.00062  -1.01911
   D122       1.10501   0.00018   0.00000   0.00543   0.00543   1.11044
   D123      -0.97670   0.00025   0.00000   0.00686   0.00685  -0.96985
   D124      -3.05848   0.00034  -0.00001   0.00860   0.00858  -3.04989
   D125      -1.02844   0.00011   0.00001   0.00161   0.00162  -1.02682
   D126      -3.10607   0.00006   0.00001   0.00099   0.00099  -3.10508
   D127       1.09683   0.00009   0.00000   0.00169   0.00168   1.09851
   D128      -3.13980  -0.00009   0.00001  -0.00526  -0.00525   3.13813
   D129       1.06576  -0.00014   0.00000  -0.00589  -0.00589   1.05988
   D130      -1.01453  -0.00011  -0.00001  -0.00519  -0.00519  -1.01972
   D131       1.10832   0.00001   0.00001  -0.00254  -0.00252   1.10580
   D132      -0.96931  -0.00004   0.00000  -0.00316  -0.00315  -0.97246
   D133      -3.04960  -0.00001  -0.00001  -0.00246  -0.00246  -3.05206
   D134       0.04208  -0.00028   0.00001  -0.01326  -0.01324   0.02884
   D135      -3.11846  -0.00026   0.00002  -0.01306  -0.01303  -3.13149
   D136      -3.10722  -0.00015   0.00000  -0.00632  -0.00632  -3.11355
   D137       0.01541  -0.00014   0.00001  -0.00612  -0.00611   0.00930
   D138       3.11575   0.00033  -0.00002   0.01600   0.01598   3.13174
   D139      -0.01424   0.00033  -0.00003   0.01623   0.01620   0.00196
   D140      -0.01813   0.00021  -0.00001   0.00908   0.00907  -0.00906
   D141       3.13506   0.00021  -0.00001   0.00931   0.00930  -3.13883
   D142      -3.13596  -0.00001  -0.00001  -0.00008  -0.00008  -3.13604
   D143      -0.00215  -0.00004   0.00000  -0.00145  -0.00144  -0.00359
   D144      -0.01323   0.00000   0.00000   0.00011   0.00011  -0.01312
   D145       3.12058  -0.00003   0.00001  -0.00126  -0.00125   3.11933
   D146       3.13590   0.00014   0.00000   0.00589   0.00588  -3.14140
   D147      -0.00876   0.00014   0.00000   0.00617   0.00617  -0.00259
   D148      -0.01351   0.00011   0.00000   0.00451   0.00451  -0.00900
   D149       3.12501   0.00011   0.00000   0.00480   0.00480   3.12981
   D150      -3.13660  -0.00009   0.00000  -0.00404  -0.00404  -3.14064
   D151       0.00606  -0.00007   0.00000  -0.00322  -0.00321   0.00284
   D152       0.00192  -0.00008   0.00001  -0.00376  -0.00375  -0.00183
   D153      -3.13860  -0.00007   0.00001  -0.00293  -0.00293  -3.14153
   D154       0.00758  -0.00011   0.00000  -0.00449  -0.00449   0.00309
   D155       3.13757  -0.00011   0.00001  -0.00472  -0.00471   3.13286
   D156      -3.13295  -0.00009   0.00000  -0.00367  -0.00367  -3.13662
   D157      -0.00296  -0.00009   0.00001  -0.00389  -0.00389  -0.00684
   D158      -0.02831  -0.00004   0.00001  -0.00213  -0.00212  -0.03043
   D159       3.13418  -0.00005   0.00000  -0.00248  -0.00249   3.13170
   D160       3.11098   0.00002   0.00002   0.00053   0.00054   3.11152
   D161      -0.00971   0.00000   0.00001   0.00018   0.00018  -0.00953
   D162      -3.13006  -0.00001   0.00000  -0.00034  -0.00034  -3.13040
   D163      -0.00656  -0.00002   0.00001  -0.00094  -0.00093  -0.00749
   D164       0.01384  -0.00007  -0.00001  -0.00301  -0.00301   0.01083
   D165       3.13734  -0.00008   0.00000  -0.00361  -0.00360   3.13374
   D166       3.13504   0.00002   0.00001   0.00068   0.00068   3.13572
   D167       0.00030   0.00006   0.00000   0.00252   0.00252   0.00282
   D168       0.01431   0.00001   0.00000   0.00033   0.00033   0.01464
   D169      -3.12043   0.00005  -0.00001   0.00217   0.00216  -3.11827
   D170       3.13737   0.00004   0.00000   0.00165   0.00164   3.13902
   D171       0.00520  -0.00006  -0.00001  -0.00236  -0.00237   0.00283
   D172       0.00266   0.00008  -0.00001   0.00349   0.00349   0.00615
   D173      -3.12951  -0.00002  -0.00001  -0.00051  -0.00052  -3.13004
   D174      -3.13987  -0.00001   0.00000  -0.00039  -0.00039  -3.14026
   D175      -0.00108  -0.00001   0.00001  -0.00047  -0.00047  -0.00155
   D176       0.01115  -0.00011   0.00000  -0.00440  -0.00440   0.00675
   D177      -3.13325  -0.00011   0.00000  -0.00448  -0.00448  -3.13773
   D178      -0.00858   0.00007   0.00000   0.00317   0.00317  -0.00541
   D179      -3.13202   0.00008  -0.00001   0.00377   0.00377  -3.12825
   D180       3.13022   0.00007   0.00000   0.00309   0.00310   3.13332
   D181       0.00678   0.00008  -0.00001   0.00369   0.00369   0.01047
         Item               Value     Threshold  Converged?
 Maximum Force            0.004528     0.000450     NO 
 RMS     Force            0.000540     0.000300     NO 
 Maximum Displacement     0.181537     0.001800     NO 
 RMS     Displacement     0.041555     0.001200     NO 
 Predicted change in Energy=-3.667490D-04
 Lowest energy point so far.  Saving SCF results.
 GradGradGradGradGradGradGradGradGradGradGradGradGradGradGradGradGradGrad

 Leave Link  103 at Thu Dec  6 16:08:06 2018, MaxMem=   536870912 cpu:         1.7
 (Enter /pbs_home/pkowalski/g09d01/g09/l202.exe)
 Stoichiometry    C29H22F6S2
 Framework group  C1[X(C29H22F6S2)]
 Deg. of freedom   171
 Full point group                 C1      NOp   1
 RotChk:  IX=0 Diff= 4.78D-03
 Largest Abelian subgroup         C1      NOp   1
 Largest concise Abelian subgroup C1      NOp   1
                         Standard orientation:                         
 ---------------------------------------------------------------------
 Center     Atomic      Atomic             Coordinates (Angstroms)
 Number     Number       Type             X           Y           Z
 ---------------------------------------------------------------------
      1         16           0        1.789218   -2.160870    0.194185
      2         16           0       -1.800007   -2.145880    0.003167
      3          9           0        2.272430    3.221350   -0.828527
      4          9           0        1.664081    3.506115    1.231384
      5          9           0       -0.042805    3.911378   -1.753729
      6          9           0        0.028388    5.131343    0.047099
      7          9           0       -2.311038    3.302080   -0.628075
      8          9           0       -1.483838    3.463885    1.371482
      9          6           0        0.621853   -0.770955    0.543232
     10          6           0        1.429044    0.493433    0.242869
     11          6           0        2.825981    0.251293    0.133022
     12          1           0        3.549631    1.060096    0.022979
     13          6           0        3.168047   -1.072957    0.083217
     14          6           0        0.725984    1.653657    0.101267
     15          6           0        1.244382    3.055059    0.025887
     16          6           0        0.005793    3.881830   -0.412913
     17          6           0       -1.209314    3.066469    0.106916
     18          6           0       -0.716309    1.657594    0.040406
     19          6           0       -0.622984   -0.773378   -0.370955
     20          6           0       -1.425550    0.502003   -0.101698
     21          6           0       -2.829023    0.268817   -0.060355
     22          1           0       -3.557181    1.081272   -0.054463
     23          6           0       -3.179266   -1.052301    0.001632
     24          6           0        0.250876   -0.808586    2.048083
     25          1           0       -0.491820   -0.013366    2.224184
     26          1           0       -0.265187   -1.761976    2.242467
     27          6           0        1.409203   -0.636125    3.016716
     28          1           0        2.174701   -1.414268    2.872298
     29          1           0        1.040651   -0.715851    4.050273
     30          1           0        1.887536    0.349225    2.908925
     31          6           0       -0.248052   -0.838396   -1.873993
     32          1           0        0.484105   -0.036619   -2.063712
     33          1           0        0.281468   -1.789499   -2.041158
     34          6           0       -1.400161   -0.705981   -2.855515
     35          1           0       -2.156120   -1.491828   -2.703677
     36          1           0       -1.016878   -0.804519   -3.882157
     37          1           0       -1.895737    0.273346   -2.777078
     38          6           0        4.512607   -1.628342   -0.064735
     39          6           0        5.649827   -0.829434    0.152183
     40          1           0        5.531686    0.211731    0.461050
     41          6           0        6.926341   -1.356146   -0.000627
     42          1           0        7.797796   -0.720272    0.177666
     43          6           0        7.098141   -2.691800   -0.368813
     44          1           0        8.103753   -3.104021   -0.488264
     45          6           0        5.980508   -3.497593   -0.579985
     46          1           0        6.105258   -4.545034   -0.867702
     47          6           0        4.701143   -2.972835   -0.428009
     48          1           0        3.831208   -3.612164   -0.604286
     49          6           0       -4.533677   -1.601146    0.078430
     50          6           0       -5.612141   -0.793639    0.483088
     51          1           0       -5.433390    0.245253    0.770042
     52          6           0       -6.900341   -1.310473    0.545136
     53          1           0       -7.725064   -0.668888    0.867300
     54          6           0       -7.141570   -2.643785    0.208656
     55          1           0       -8.155936   -3.048630    0.260674
     56          6           0       -6.081355   -3.457096   -0.187507
     57          1           0       -6.261110   -4.502198   -0.454054
     58          6           0       -4.789494   -2.943316   -0.249377
     59          1           0       -3.964673   -3.584396   -0.573216
 ---------------------------------------------------------------------
 Rotational constants (GHZ):      0.1281046      0.0707679      0.0506580
 Leave Link  202 at Thu Dec  6 16:08:07 2018, MaxMem=   536870912 cpu:         0.0
 (Enter /pbs_home/pkowalski/g09d01/g09/l301.exe)
 Basis read from rwf:  (5D, 7F)
 No pseudopotential information found on rwf file.
 There are   673 symmetry adapted cartesian basis functions of A   symmetry.
 There are   636 symmetry adapted basis functions of A   symmetry.
   636 basis functions,  1103 primitive gaussians,   673 cartesian basis functions
   141 alpha electrons      141 beta electrons
       nuclear repulsion energy      4702.4042774451 Hartrees.
 IExCor= 1009 DFT=T Ex+Corr=PBE1PBE ExCW=0 ScaHFX=  0.250000
 ScaDFX=  0.750000  0.750000  1.000000  1.000000 ScalE2=  1.000000  1.000000
 IRadAn=      0 IRanWt=     -1 IRanGd=            0 ICorTp=0 IEmpDi=  4
 NAtoms=   59 NActive=   59 NUniq=   59 SFac= 1.00D+00 NAtFMM=   60 NAOKFM=F Big=F
 Integral buffers will be    131072 words long.
 Raffenetti 2 integral format.
 Two-electron integral symmetry is turned on.
 No density basis found on file   724.
 Leave Link  301 at Thu Dec  6 16:08:07 2018, MaxMem=   536870912 cpu:         0.6
 (Enter /pbs_home/pkowalski/g09d01/g09/l302.exe)
 NPDir=0 NMtPBC=     1 NCelOv=     1 NCel=       1 NClECP=     1 NCelD=      1
         NCelK=      1 NCelE2=     1 NClLst=     1 CellRange=     0.0.
 One-electron integrals computed using PRISM.
 NBasis=   636 RedAO= T EigKep=  2.92D-04  NBF=   636
 NBsUse=   636 1.00D-06 EigRej= -1.00D+00 NBFU=   636
 Precomputing XC quadrature grid using
 IXCGrd= 4 IRadAn=           0 IRanWt=          -1 IRanGd=           0 AccXCQ= 0.00D+00.
 Generated NRdTot=       0 NPtTot=           0 NUsed=           0 NTot=          32
 NSgBfM=   611   611   611   611   616 MxSgAt=    59 MxSgA2=    59.
 Leave Link  302 at Thu Dec  6 16:08:09 2018, MaxMem=   536870912 cpu:        16.3
 (Enter /pbs_home/pkowalski/g09d01/g09/l303.exe)
 DipDrv:  MaxL=1.
 Leave Link  303 at Thu Dec  6 16:08:09 2018, MaxMem=   536870912 cpu:         1.5
 (Enter /pbs_home/pkowalski/g09d01/g09/l401.exe)
 Initial guess from the checkpoint file:  "dae0068freq_closed_pbe0.chk"
 B after Tr=     0.000000    0.000000    0.000000
         Rot=    0.999998   -0.000946   -0.001673   -0.000584 Ang=  -0.23 deg.
 Guess basis will be translated and rotated to current coordinates.
 JPrj=2 DoOrth=T DoCkMO=T.
 Generating alternative initial guess.
 ExpMin= 1.22D-01 ExpMax= 9.18D+03 ExpMxC= 1.38D+03 IAcc=1 IRadAn=         1 AccDes= 0.00D+00
 Harris functional with IExCor= 1009 and IRadAn=       1 diagonalized for initial guess.
 HarFok:  IExCor= 1009 AccDes= 0.00D+00 IRadAn=         1 IDoV= 1 UseB2=F ITyADJ=14
 ICtDFT=  3500011 ScaDFX=  1.000000  1.000000  1.000000  1.000000
 FoFCou: FMM=F IPFlag=           0 FMFlag=      100000 FMFlg1=           0
         NFxFlg=           0 DoJE=T BraDBF=F KetDBF=T FulRan=T
         wScrn=  0.000000 ICntrl=     500 IOpCl=  0 I1Cent=   200000004 NGrid=           0
         NMat0=    1 NMatS0=      1 NMatT0=    0 NMatD0=    1 NMtDS0=    0 NMtDT0=    0
 Petite list used in FoFCou.
 Harris En= -2510.26142166220    
 Leave Link  401 at Thu Dec  6 16:08:15 2018, MaxMem=   536870912 cpu:        42.6
 (Enter /pbs_home/pkowalski/g09d01/g09/l502.exe)
 Closed shell SCF:
 Using DIIS extrapolation, IDIIS=  1040.
 Integral symmetry usage will be decided dynamically.
 IVT=     1387805 IEndB=     1387805 NGot=   536870912 MDV=   535953350
 LenX=   535953350 LenY=   535499748
 Requested convergence on RMS density matrix=1.00D-08 within 128 cycles.
 Requested convergence on MAX density matrix=1.00D-06.
 Requested convergence on             energy=1.00D-06.
 No special actions if energy rises.
 Fock matrices will be formed incrementally for  20 cycles.
 Integral accuracy reduced to 1.0D-05 until final iterations.

 Cycle   1  Pass 0  IDiag  1:
 FoFJK:  IHMeth= 1 ICntrl=       0 DoSepK=F KAlg= 0 I1Cent=   0 FoldK=F
 IRaf= 670000000 NMat=   1 IRICut=       1 DoRegI=T DoRafI=F ISym2E= 0.
 FoFCou: FMM=F IPFlag=           0 FMFlag=      100000 FMFlg1=           0
         NFxFlg=           0 DoJE=F BraDBF=F KetDBF=F FulRan=T
         wScrn=  0.000000 ICntrl=       0 IOpCl=  0 I1Cent=           0 NGrid=           0
         NMat0=    1 NMatS0=      1 NMatT0=    0 NMatD0=    1 NMtDS0=    0 NMtDT0=    0
 Symmetry not used in FoFCou.
 E= -2510.11875882384    
 DIIS: error= 1.88D-03 at cycle   1 NSaved=   1.
 NSaved= 1 IEnMin= 1 EnMin= -2510.11875882384     IErMin= 1 ErrMin= 1.88D-03
 ErrMax= 1.88D-03  0.00D+00 EMaxC= 1.00D-01 BMatC= 3.36D-03 BMatP= 3.36D-03
 IDIUse=3 WtCom= 9.81D-01 WtEn= 1.88D-02
 Coeff-Com:  0.100D+01
 Coeff-En:   0.100D+01
 Coeff:      0.100D+01
 Gap=     0.571 Goal=   None    Shift=    0.000
 GapD=    0.571 DampG=2.000 DampE=1.000 DampFc=2.0000 IDamp=-1.
 RMSDP=2.46D-04 MaxDP=7.11D-03              OVMax= 1.05D-02

 Cycle   2  Pass 0  IDiag  1:
 RMSU=  2.46D-04    CP:  1.00D+00
 E= -2510.12399333557     Delta-E=       -0.005234511729 Rises=F Damp=F
 DIIS: error= 2.14D-04 at cycle   2 NSaved=   2.
 NSaved= 2 IEnMin= 2 EnMin= -2510.12399333557     IErMin= 2 ErrMin= 2.14D-04
 ErrMax= 2.14D-04  0.00D+00 EMaxC= 1.00D-01 BMatC= 4.53D-05 BMatP= 3.36D-03
 IDIUse=3 WtCom= 9.98D-01 WtEn= 2.14D-03
 Coeff-Com: -0.690D-01 0.107D+01
 Coeff-En:   0.000D+00 0.100D+01
 Coeff:     -0.688D-01 0.107D+01
 Gap=     0.092 Goal=   None    Shift=    0.000
 RMSDP=3.71D-05 MaxDP=1.88D-03 DE=-5.23D-03 OVMax= 3.25D-03

 Cycle   3  Pass 0  IDiag  1:
 RMSU=  3.65D-05    CP:  1.00D+00  1.03D+00
 E= -2510.12404959392     Delta-E=       -0.000056258353 Rises=F Damp=F
 DIIS: error= 1.30D-04 at cycle   3 NSaved=   3.
 NSaved= 3 IEnMin= 3 EnMin= -2510.12404959392     IErMin= 3 ErrMin= 1.30D-04
 ErrMax= 1.30D-04  0.00D+00 EMaxC= 1.00D-01 BMatC= 4.31D-05 BMatP= 4.53D-05
 IDIUse=3 WtCom= 9.99D-01 WtEn= 1.30D-03
 Coeff-Com: -0.447D-01 0.590D+00 0.455D+00
 Coeff-En:   0.000D+00 0.000D+00 0.100D+01
 Coeff:     -0.447D-01 0.589D+00 0.455D+00
 Gap=     0.092 Goal=   None    Shift=    0.000
 RMSDP=2.48D-05 MaxDP=1.67D-03 DE=-5.63D-05 OVMax= 3.69D-03

 Cycle   4  Pass 0  IDiag  1:
 RMSU=  1.53D-05    CP:  1.00D+00  1.04D+00  4.79D-01
 E= -2510.12408487876     Delta-E=       -0.000035284844 Rises=F Damp=F
 DIIS: error= 8.89D-05 at cycle   4 NSaved=   4.
 NSaved= 4 IEnMin= 4 EnMin= -2510.12408487876     IErMin= 4 ErrMin= 8.89D-05
 ErrMax= 8.89D-05  0.00D+00 EMaxC= 1.00D-01 BMatC= 8.49D-06 BMatP= 4.31D-05
 IDIUse=1 WtCom= 1.00D+00 WtEn= 0.00D+00
 Coeff-Com: -0.154D-01 0.173D+00 0.302D+00 0.541D+00
 Coeff:     -0.154D-01 0.173D+00 0.302D+00 0.541D+00
 Gap=     0.092 Goal=   None    Shift=    0.000
 RMSDP=1.01D-05 MaxDP=6.88D-04 DE=-3.53D-05 OVMax= 1.66D-03

 Cycle   5  Pass 0  IDiag  1:
 RMSU=  6.90D-06    CP:  1.00D+00  1.04D+00  6.01D-01  6.15D-01
 E= -2510.12409175138     Delta-E=       -0.000006872619 Rises=F Damp=F
 DIIS: error= 3.42D-05 at cycle   5 NSaved=   5.
 NSaved= 5 IEnMin= 5 EnMin= -2510.12409175138     IErMin= 5 ErrMin= 3.42D-05
 ErrMax= 3.42D-05  0.00D+00 EMaxC= 1.00D-01 BMatC= 1.70D-06 BMatP= 8.49D-06
 IDIUse=1 WtCom= 1.00D+00 WtEn= 0.00D+00
 Coeff-Com: -0.105D-02-0.702D-02 0.112D+00 0.365D+00 0.531D+00
 Coeff:     -0.105D-02-0.702D-02 0.112D+00 0.365D+00 0.531D+00
 Gap=     0.092 Goal=   None    Shift=    0.000
 RMSDP=3.77D-06 MaxDP=2.27D-04 DE=-6.87D-06 OVMax= 4.71D-04

 Initial convergence to 1.0D-05 achieved.  Increase integral accuracy.
 Cycle   6  Pass 1  IDiag  1:
 E= -2510.12385102849     Delta-E=        0.000240722890 Rises=F Damp=F
 DIIS: error= 1.78D-04 at cycle   1 NSaved=   1.
 NSaved= 1 IEnMin= 1 EnMin= -2510.12385102849     IErMin= 1 ErrMin= 1.78D-04
 ErrMax= 1.78D-04  0.00D+00 EMaxC= 1.00D-01 BMatC= 1.53D-05 BMatP= 1.53D-05
 IDIUse=3 WtCom= 9.98D-01 WtEn= 1.78D-03
 Coeff-Com:  0.100D+01
 Coeff-En:   0.100D+01
 Coeff:      0.100D+01
 Gap=     0.092 Goal=   None    Shift=    0.000
 RMSDP=3.77D-06 MaxDP=2.27D-04 DE= 2.41D-04 OVMax= 4.41D-04

 Cycle   7  Pass 1  IDiag  1:
 RMSU=  1.69D-04    CP:  1.00D+00
 E= -2510.12386746224     Delta-E=       -0.000016433743 Rises=F Damp=F
 DIIS: error= 7.72D-06 at cycle   2 NSaved=   2.
 NSaved= 2 IEnMin= 2 EnMin= -2510.12386746224     IErMin= 2 ErrMin= 7.72D-06
 ErrMax= 7.72D-06  0.00D+00 EMaxC= 1.00D-01 BMatC= 1.26D-07 BMatP= 1.53D-05
 IDIUse=1 WtCom= 1.00D+00 WtEn= 0.00D+00
 Coeff-Com: -0.558D-03 0.100D+01
 Coeff:     -0.558D-03 0.100D+01
 Gap=     0.092 Goal=   None    Shift=    0.000
 RMSDP=3.84D-06 MaxDP=1.64D-04 DE=-1.64D-05 OVMax= 3.68D-04

 Cycle   8  Pass 1  IDiag  1:
 RMSU=  2.95D-06    CP:  1.00D+00  1.01D+00
 E= -2510.12386710378     Delta-E=        0.000000358461 Rises=F Damp=F
 DIIS: error= 1.75D-05 at cycle   3 NSaved=   3.
 NSaved= 3 IEnMin= 2 EnMin= -2510.12386746224     IErMin= 2 ErrMin= 7.72D-06
 ErrMax= 1.75D-05  0.00D+00 EMaxC= 1.00D-01 BMatC= 4.65D-07 BMatP= 1.26D-07
 IDIUse=1 WtCom= 1.00D+00 WtEn= 0.00D+00
 Coeff-Com: -0.815D-02 0.668D+00 0.341D+00
 Coeff:     -0.815D-02 0.668D+00 0.341D+00
 Gap=     0.092 Goal=   None    Shift=    0.000
 RMSDP=1.87D-06 MaxDP=9.70D-05 DE= 3.58D-07 OVMax= 2.97D-04

 Cycle   9  Pass 1  IDiag  1:
 RMSU=  7.87D-07    CP:  1.00D+00  1.01D+00  4.25D-01
 E= -2510.12386758589     Delta-E=       -0.000000482111 Rises=F Damp=F
 DIIS: error= 3.05D-06 at cycle   4 NSaved=   4.
 NSaved= 4 IEnMin= 4 EnMin= -2510.12386758589     IErMin= 4 ErrMin= 3.05D-06
 ErrMax= 3.05D-06  0.00D+00 EMaxC= 1.00D-01 BMatC= 1.11D-08 BMatP= 1.26D-07
 IDIUse=1 WtCom= 1.00D+00 WtEn= 0.00D+00
 Coeff-Com: -0.499D-02 0.369D+00 0.208D+00 0.428D+00
 Coeff:     -0.499D-02 0.369D+00 0.208D+00 0.428D+00
 Gap=     0.092 Goal=   None    Shift=    0.000
 RMSDP=3.30D-07 MaxDP=2.79D-05 DE=-4.82D-07 OVMax= 4.70D-05

 Cycle  10  Pass 1  IDiag  1:
 RMSU=  2.69D-07    CP:  1.00D+00  1.02D+00  4.59D-01  7.98D-01
 E= -2510.12386759704     Delta-E=       -0.000000011153 Rises=F Damp=F
 DIIS: error= 6.91D-07 at cycle   5 NSaved=   5.
 NSaved= 5 IEnMin= 5 EnMin= -2510.12386759704     IErMin= 5 ErrMin= 6.91D-07
 ErrMax= 6.91D-07  0.00D+00 EMaxC= 1.00D-01 BMatC= 8.87D-10 BMatP= 1.11D-08
 IDIUse=1 WtCom= 1.00D+00 WtEn= 0.00D+00
 Coeff-Com: -0.146D-02 0.980D-01 0.606D-01 0.243D+00 0.600D+00
 Coeff:     -0.146D-02 0.980D-01 0.606D-01 0.243D+00 0.600D+00
 Gap=     0.092 Goal=   None    Shift=    0.000
 RMSDP=1.14D-07 MaxDP=9.39D-06 DE=-1.12D-08 OVMax= 1.11D-05

 Cycle  11  Pass 1  IDiag  1:
 RMSU=  8.31D-08    CP:  1.00D+00  1.02D+00  4.57D-01  8.52D-01  7.57D-01
 E= -2510.12386759765     Delta-E=       -0.000000000613 Rises=F Damp=F
 DIIS: error= 2.58D-07 at cycle   6 NSaved=   6.
 NSaved= 6 IEnMin= 6 EnMin= -2510.12386759765     IErMin= 6 ErrMin= 2.58D-07
 ErrMax= 2.58D-07  0.00D+00 EMaxC= 1.00D-01 BMatC= 1.30D-10 BMatP= 8.87D-10
 IDIUse=1 WtCom= 1.00D+00 WtEn= 0.00D+00
 Coeff-Com: -0.196D-03 0.880D-02 0.814D-02 0.859D-01 0.346D+00 0.551D+00
 Coeff:     -0.196D-03 0.880D-02 0.814D-02 0.859D-01 0.346D+00 0.551D+00
 Gap=     0.092 Goal=   None    Shift=    0.000
 RMSDP=3.69D-08 MaxDP=2.65D-06 DE=-6.13D-10 OVMax= 3.44D-06

 Cycle  12  Pass 1  IDiag  1:
 RMSU=  2.60D-08    CP:  1.00D+00  1.02D+00  4.58D-01  8.53D-01  8.15D-01
                    CP:  7.49D-01
 E= -2510.12386759794     Delta-E=       -0.000000000291 Rises=F Damp=F
 DIIS: error= 1.06D-07 at cycle   7 NSaved=   7.
 NSaved= 7 IEnMin= 7 EnMin= -2510.12386759794     IErMin= 7 ErrMin= 1.06D-07
 ErrMax= 1.06D-07  0.00D+00 EMaxC= 1.00D-01 BMatC= 1.75D-11 BMatP= 1.30D-10
 IDIUse=1 WtCom= 1.00D+00 WtEn= 0.00D+00
 Coeff-Com:  0.736D-04-0.761D-02-0.297D-02 0.187D-01 0.125D+00 0.325D+00
 Coeff-Com:  0.542D+00
 Coeff:      0.736D-04-0.761D-02-0.297D-02 0.187D-01 0.125D+00 0.325D+00
 Coeff:      0.542D+00
 Gap=     0.092 Goal=   None    Shift=    0.000
 RMSDP=1.38D-08 MaxDP=7.00D-07 DE=-2.91D-10 OVMax= 1.25D-06

 Cycle  13  Pass 1  IDiag  1:
 RMSU=  8.11D-09    CP:  1.00D+00  1.02D+00  4.59D-01  8.59D-01  8.15D-01
                    CP:  7.47D-01  6.15D-01
 E= -2510.12386759811     Delta-E=       -0.000000000165 Rises=F Damp=F
 DIIS: error= 2.57D-08 at cycle   8 NSaved=   8.
 NSaved= 8 IEnMin= 8 EnMin= -2510.12386759811     IErMin= 8 ErrMin= 2.57D-08
 ErrMax= 2.57D-08  0.00D+00 EMaxC= 1.00D-01 BMatC= 8.64D-13 BMatP= 1.75D-11
 IDIUse=1 WtCom= 1.00D+00 WtEn= 0.00D+00
 Coeff-Com:  0.497D-04-0.446D-02-0.197D-02 0.393D-02 0.419D-01 0.131D+00
 Coeff-Com:  0.279D+00 0.551D+00
 Coeff:      0.497D-04-0.446D-02-0.197D-02 0.393D-02 0.419D-01 0.131D+00
 Coeff:      0.279D+00 0.551D+00
 Gap=     0.092 Goal=   None    Shift=    0.000
 RMSDP=3.11D-09 MaxDP=1.63D-07 DE=-1.65D-10 OVMax= 3.53D-07

 SCF Done:  E(RPBE1PBE) =  -2510.12386760     A.U. after   13 cycles
            NFock= 13  Conv=0.31D-08     -V/T= 2.0066
 KE= 2.493755950769D+03 PE=-1.530579060670D+04 EE= 5.599506510891D+03
 Leave Link  502 at Thu Dec  6 16:16:42 2018, MaxMem=   536870912 cpu:      4037.8
 (Enter /pbs_home/pkowalski/g09d01/g09/l701.exe)
 Compute integral first derivatives.
 ... and contract with generalized density number  0.
 Leave Link  701 at Thu Dec  6 16:16:43 2018, MaxMem=   536870912 cpu:         5.9
 (Enter /pbs_home/pkowalski/g09d01/g09/l702.exe)
 L702 exits ... SP integral derivatives will be done elsewhere.
 Leave Link  702 at Thu Dec  6 16:16:43 2018, MaxMem=   536870912 cpu:         0.3
 (Enter /pbs_home/pkowalski/g09d01/g09/l703.exe)
 Compute integral first derivatives, UseDBF=F ICtDFT=           0.
 Integral derivatives from FoFJK, PRISM(SPDF).
 Calling FoFJK, ICntrl=      2127 FMM=F ISym2X=0 I1Cent= 0 IOpClX= 0 NMat=1 NMatS=1 NMatT=0.
 FoFJK:  IHMeth= 1 ICntrl=    2127 DoSepK=F KAlg= 0 I1Cent=   0 FoldK=F
 IRaf=         0 NMat=   1 IRICut=       1 DoRegI=T DoRafI=F ISym2E= 0.
 FoFCou: FMM=F IPFlag=           0 FMFlag=      100000 FMFlg1=         800
         NFxFlg=           0 DoJE=F BraDBF=F KetDBF=F FulRan=T
         wScrn=  0.000000 ICntrl=    2127 IOpCl=  0 I1Cent=           0 NGrid=           0
         NMat0=    1 NMatS0=      1 NMatT0=    0 NMatD0=    1 NMtDS0=    0 NMtDT0=    0
 Symmetry not used in FoFCou.
 Leave Link  703 at Thu Dec  6 16:19:05 2018, MaxMem=   536870912 cpu:      1133.7
 (Enter /pbs_home/pkowalski/g09d01/g09/l716.exe)
 Dipole        = 2.01825781D-02-1.80404049D+00-5.40218271D-02
 ***** Axes restored to original set *****
 -------------------------------------------------------------------
 Center     Atomic                   Forces (Hartrees/Bohr)
 Number     Number              X              Y              Z
 -------------------------------------------------------------------
      1       16          -0.000416302    0.000140585   -0.000176580
      2       16          -0.000183369   -0.000079493   -0.000649582
      3        9          -0.000526850   -0.000199269    0.000231797
      4        9          -0.000257435   -0.000032444   -0.000088404
      5        9          -0.000152439   -0.000078996    0.000151603
      6        9           0.000060729    0.000093535   -0.000298780
      7        9          -0.000230946    0.000036348    0.000161140
      8        9          -0.000130782    0.000300023   -0.000262001
      9        6          -0.000585372   -0.000894517    0.000785268
     10        6          -0.000215561   -0.000328501    0.000210117
     11        6           0.000882424    0.000389142   -0.000431532
     12        1          -0.000588976   -0.000494056   -0.000116975
     13        6          -0.000118282    0.000214955    0.000483453
     14        6          -0.000019785   -0.000404319    0.000059772
     15        6           0.001321094    0.000783350   -0.000331415
     16        6          -0.000728329   -0.000345761    0.000054627
     17        6           0.000896134   -0.000329912    0.000077537
     18        6          -0.000639877    0.000106995    0.000127734
     19        6           0.000875863    0.000467535    0.000167416
     20        6           0.000493212    0.000635235   -0.000657082
     21        6           0.000330698   -0.000528137   -0.000082023
     22        1          -0.000361991    0.000649990   -0.000112952
     23        6           0.000377420   -0.000218951   -0.000322588
     24        6           0.000333708    0.000822556   -0.000305637
     25        1          -0.000211014   -0.000167727    0.000042212
     26        1           0.000090102   -0.000171917    0.000348488
     27        6          -0.000253238   -0.000734973    0.000349847
     28        1           0.000458277   -0.000102647   -0.000039327
     29        1          -0.000042340    0.000180205    0.000101427
     30        1           0.000019465    0.000160355   -0.000386481
     31        6          -0.000438108   -0.000587779   -0.000119520
     32        1          -0.000171715    0.000230865   -0.000070638
     33        1           0.000267994    0.000038614    0.000277643
     34        6           0.000231265    0.000726452    0.000389764
     35        1          -0.000024820    0.000107213    0.000456288
     36        1           0.000038430   -0.000393447   -0.000006842
     37        1          -0.000463679   -0.000026693    0.000016553
     38        6           0.000062047   -0.000334115   -0.000247142
     39        6           0.000465394    0.000108608    0.000336163
     40        1          -0.000538908    0.000098345   -0.000175856
     41        6           0.000403020    0.000447564    0.000259204
     42        1          -0.000342299   -0.000442774   -0.000243836
     43        6          -0.000292462    0.000503454    0.000102141
     44        1           0.000281146   -0.000486354   -0.000109806
     45        6          -0.000581564    0.000112791   -0.000291955
     46        1           0.000533907   -0.000162075    0.000254036
     47        6          -0.000076063   -0.000146256   -0.000332135
     48        1           0.000156181    0.000301452    0.000290701
     49        6           0.000142495    0.000385650    0.000384757
     50        6           0.000289528   -0.000193976    0.000303404
     51        1          -0.000479638   -0.000132734   -0.000321942
     52        6           0.000463123   -0.000409647    0.000002367
     53        1          -0.000372872    0.000454716    0.000033825
     54        6          -0.000156344   -0.000505467   -0.000367720
     55        1           0.000115320    0.000461247    0.000338472
     56        6          -0.000588315    0.000011962   -0.000257496
     57        1           0.000540717    0.000081825    0.000285289
     58        6          -0.000201299    0.000231518   -0.000276942
     59        1           0.000261283   -0.000350144    0.000000145
 -------------------------------------------------------------------
 Cartesian Forces:  Max     0.001321094 RMS     0.000375124
 Leave Link  716 at Thu Dec  6 16:19:06 2018, MaxMem=   536870912 cpu:         0.3
 (Enter /pbs_home/pkowalski/g09d01/g09/l103.exe)

 GradGradGradGradGradGradGradGradGradGradGradGradGradGradGradGradGradGrad
 Berny optimization.
 Using GEDIIS/GDIIS optimizer.
 FormGI is forming the generalized inverse of G from B-inverse, IUseBI=4.
 Internal  Forces:  Max     0.001654601 RMS     0.000247974
 Search for a local minimum.
 Step number   5 out of a maximum of  354
 All quantities printed in internal units (Hartrees-Bohrs-Radians)
 RMS Force = .24797D-03 SwitMx=.10000D-02 MixMth= 2
 Mixed Optimization -- En-DIIS/RFO-DIIS
 Swapping is turned off.
 Update second derivatives using D2CorX and points    3    4    5
 DE= -3.51D-04 DEPred=-3.67D-04 R= 9.56D-01
 TightC=F SS=  1.41D+00  RLast= 1.62D-01 DXNew= 1.4270D+00 4.8556D-01
 Trust test= 9.56D-01 RLast= 1.62D-01 DXMaxT set to 8.49D-01
 ITU=  1  1  0  1  0
     Eigenvalues ---    0.00230   0.00237   0.00467   0.00484   0.00544
     Eigenvalues ---    0.00780   0.00877   0.01052   0.01194   0.01241
     Eigenvalues ---    0.01420   0.01557   0.01599   0.01658   0.01722
     Eigenvalues ---    0.01768   0.01861   0.01866   0.01960   0.01976
     Eigenvalues ---    0.02100   0.02171   0.02204   0.02213   0.02222
     Eigenvalues ---    0.02237   0.02252   0.02259   0.02271   0.02275
     Eigenvalues ---    0.02301   0.02308   0.02325   0.02328   0.02332
     Eigenvalues ---    0.02337   0.02347   0.02359   0.03250   0.03306
     Eigenvalues ---    0.04558   0.04680   0.04789   0.04851   0.05098
     Eigenvalues ---    0.05453   0.05488   0.05737   0.05805   0.05925
     Eigenvalues ---    0.06123   0.07361   0.07599   0.07907   0.08686
     Eigenvalues ---    0.08843   0.08906   0.09221   0.09379   0.09918
     Eigenvalues ---    0.10347   0.10589   0.11055   0.12160   0.12378
     Eigenvalues ---    0.12557   0.12613   0.14069   0.14408   0.15488
     Eigenvalues ---    0.15944   0.15994   0.15997   0.15997   0.15998
     Eigenvalues ---    0.15999   0.15999   0.16000   0.16000   0.16000
     Eigenvalues ---    0.16000   0.16000   0.16000   0.16000   0.16000
     Eigenvalues ---    0.16006   0.16069   0.16894   0.17213   0.20658
     Eigenvalues ---    0.21692   0.21999   0.22000   0.22000   0.22000
     Eigenvalues ---    0.22881   0.23036   0.23177   0.23471   0.23499
     Eigenvalues ---    0.23776   0.23828   0.24233   0.24466   0.24956
     Eigenvalues ---    0.24989   0.24999   0.24999   0.25090   0.26703
     Eigenvalues ---    0.27016   0.27368   0.27514   0.27583   0.27635
     Eigenvalues ---    0.28020   0.28913   0.29111   0.30201   0.31691
     Eigenvalues ---    0.32337   0.33818   0.35230   0.36125   0.36568
     Eigenvalues ---    0.40316   0.40874   0.41838   0.42904   0.42996
     Eigenvalues ---    0.43218   0.43504   0.46787   0.46999   0.47574
     Eigenvalues ---    0.47773   0.47926   0.48683   0.49211   0.49346
     Eigenvalues ---    0.49418   0.49550   0.49680   0.50151   0.50281
     Eigenvalues ---    0.50601   0.50834   0.51224   0.51256   0.51319
     Eigenvalues ---    0.51351   0.51444   0.51492   0.51699   0.52149
     Eigenvalues ---    0.53559   0.53941   0.53972   0.56515   0.57206
     Eigenvalues ---    0.57517   0.57632   0.57642   0.57653   0.57691
     Eigenvalues ---    0.57737   0.57767   0.57793   0.57807   0.57823
     Eigenvalues ---    0.57836
 En-DIIS/RFO-DIIS IScMMF=        0 using points:     5    4
 RFO step:  Lambda=-5.95151935D-05.
 NNeg= 0 NP= 2 Switch=  2.50D-03 Rises=F DC=  3.51D-04 SmlDif=  1.00D-05
 RMS Error=  0.9149154978D-03 NUsed= 2 EDIIS=F
 DidBck=F Rises=F RFO-DIIS coefs:    0.97824    0.02176
 Iteration  1 RMS(Cart)=  0.03724877 RMS(Int)=  0.00035094
 Iteration  2 RMS(Cart)=  0.00060717 RMS(Int)=  0.00000897
 Iteration  3 RMS(Cart)=  0.00000013 RMS(Int)=  0.00000897
 ITry= 1 IFail=0 DXMaxC= 1.97D-01 DCOld= 1.00D+10 DXMaxT= 8.49D-01 DXLimC= 3.00D+00 Rises=F
 Variable       Old X    -DE/DX   Delta X   Delta X   Delta X     New X
                                 (Linear)    (Quad)   (Total)
    R1        3.49290   0.00040  -0.00002   0.00170   0.00167   3.49457
    R2        3.32561   0.00008  -0.00001   0.00104   0.00102   3.32664
    R3        3.48915   0.00071  -0.00004   0.00389   0.00384   3.49299
    R4        3.32628   0.00012  -0.00001   0.00074   0.00074   3.32702
    R5        2.54557   0.00025   0.00004  -0.00043  -0.00039   2.54518
    R6        2.55834  -0.00021   0.00009  -0.00235  -0.00226   2.55609
    R7        2.53605   0.00023   0.00003  -0.00032  -0.00028   2.53577
    R8        2.51653  -0.00007  -0.00002   0.00030   0.00028   2.51682
    R9        2.54203   0.00006   0.00001  -0.00007  -0.00006   2.54197
   R10        2.55807   0.00000   0.00011  -0.00233  -0.00222   2.55585
   R11        2.89101  -0.00025   0.00002  -0.00215  -0.00213   2.88887
   R12        2.91861  -0.00097  -0.00006  -0.00266  -0.00274   2.91587
   R13        2.92976   0.00019  -0.00009   0.00259   0.00250   2.93225
   R14        2.68722  -0.00004   0.00004  -0.00095  -0.00090   2.68632
   R15        2.57756  -0.00024   0.00003  -0.00099  -0.00094   2.57662
   R16        2.06140  -0.00059   0.00001  -0.00107  -0.00106   2.06033
   R17        2.58632  -0.00001   0.00006  -0.00104  -0.00096   2.58536
   R18        2.76326  -0.00003   0.00007  -0.00154  -0.00147   2.76179
   R19        2.82724  -0.00007  -0.00008   0.00150   0.00142   2.82866
   R20        2.72798  -0.00033   0.00002  -0.00128  -0.00124   2.72673
   R21        2.93376   0.00017  -0.00003   0.00174   0.00171   2.93547
   R22        2.93457  -0.00014  -0.00002   0.00015   0.00013   2.93470
   R23        2.82348   0.00010  -0.00007   0.00125   0.00119   2.82468
   R24        2.57628  -0.00033   0.00002  -0.00078  -0.00076   2.57552
   R25        2.89271  -0.00034   0.00001  -0.00149  -0.00152   2.89119
   R26        2.92994   0.00107   0.00015   0.00068   0.00083   2.93078
   R27        2.68967   0.00009   0.00000   0.00013   0.00013   2.68980
   R28        2.06174  -0.00074   0.00002  -0.00145  -0.00144   2.06030
   R29        2.58545  -0.00007   0.00004  -0.00094  -0.00089   2.58456
   R30        2.76544  -0.00010   0.00005  -0.00137  -0.00131   2.76412
   R31        2.08297   0.00000  -0.00001   0.00044   0.00043   2.08340
   R32        2.08133  -0.00029   0.00000  -0.00047  -0.00047   2.08085
   R33        2.87196  -0.00034   0.00028  -0.00677  -0.00650   2.86546
   R34        2.08072  -0.00035  -0.00002  -0.00009  -0.00011   2.08060
   R35        2.07907  -0.00013  -0.00003   0.00055   0.00052   2.07958
   R36        2.07985  -0.00026  -0.00002  -0.00003  -0.00005   2.07980
   R37        2.08290  -0.00001  -0.00002   0.00052   0.00050   2.08340
   R38        2.08121  -0.00027  -0.00001  -0.00023  -0.00024   2.08098
   R39        2.87106  -0.00003   0.00032  -0.00664  -0.00632   2.86474
   R40        2.08049  -0.00040  -0.00003   0.00007   0.00003   2.08052
   R41        2.07922  -0.00009  -0.00003   0.00065   0.00062   2.07984
   R42        2.07941  -0.00030  -0.00002  -0.00004  -0.00006   2.07935
   R43        2.65812   0.00021   0.00003  -0.00010  -0.00007   2.65805
   R44        2.65584   0.00002   0.00003  -0.00052  -0.00049   2.65535
   R45        2.06437  -0.00057   0.00000  -0.00088  -0.00088   2.06350
   R46        2.62547  -0.00001   0.00004  -0.00077  -0.00073   2.62474
   R47        2.06626  -0.00061   0.00001  -0.00107  -0.00106   2.06520
   R48        2.63821   0.00003   0.00002  -0.00035  -0.00032   2.63789
   R49        2.06616  -0.00056   0.00000  -0.00090  -0.00089   2.06527
   R50        2.63412   0.00002   0.00004  -0.00070  -0.00067   2.63345
   R51        2.06618  -0.00061   0.00001  -0.00106  -0.00105   2.06513
   R52        2.62886  -0.00002   0.00003  -0.00071  -0.00068   2.62818
   R53        2.06716  -0.00044  -0.00001  -0.00050  -0.00051   2.06665
   R54        2.65834   0.00017   0.00003  -0.00024  -0.00021   2.65813
   R55        2.65526   0.00014   0.00000   0.00023   0.00024   2.65550
   R56        2.06456  -0.00058   0.00000  -0.00090  -0.00089   2.06366
   R57        2.62558  -0.00003   0.00002  -0.00056  -0.00053   2.62505
   R58        2.06628  -0.00059   0.00001  -0.00100  -0.00100   2.06529
   R59        2.63827   0.00003   0.00003  -0.00052  -0.00049   2.63778
   R60        2.06624  -0.00058   0.00001  -0.00097  -0.00096   2.06528
   R61        2.63376   0.00000   0.00004  -0.00071  -0.00068   2.63309
   R62        2.06629  -0.00061   0.00001  -0.00107  -0.00107   2.06522
   R63        2.62985  -0.00007   0.00004  -0.00091  -0.00088   2.62897
   R64        2.06680  -0.00044   0.00000  -0.00054  -0.00054   2.06626
    A1        1.61269   0.00000   0.00005  -0.00159  -0.00154   1.61115
    A2        1.60832   0.00004   0.00000   0.00077   0.00076   1.60907
    A3        1.82469  -0.00005   0.00004   0.00062   0.00067   1.82537
    A4        1.97805   0.00012  -0.00005   0.00496   0.00491   1.98295
    A5        1.89249   0.00029   0.00019  -0.00005   0.00014   1.89263
    A6        1.88636   0.00014  -0.00007  -0.00218  -0.00228   1.88408
    A7        1.91440   0.00003   0.00002  -0.00139  -0.00137   1.91304
    A8        1.96236  -0.00049  -0.00012  -0.00195  -0.00206   1.96030
    A9        1.97442   0.00003   0.00003  -0.00040  -0.00039   1.97403
   A10        2.03916  -0.00010  -0.00004  -0.00161  -0.00170   2.03747
   A11        2.26944   0.00007   0.00000   0.00228   0.00224   2.27167
   A12        2.13320  -0.00015   0.00002  -0.00120  -0.00122   2.13198
   A13        1.99665   0.00018   0.00000   0.00071   0.00072   1.99737
   A14        2.15069  -0.00004   0.00001  -0.00047  -0.00050   2.15019
   A15        1.98234  -0.00015   0.00000   0.00002   0.00001   1.98236
   A16        2.08520  -0.00018   0.00000  -0.00089  -0.00094   2.08427
   A17        2.21555   0.00033   0.00000   0.00106   0.00101   2.21656
   A18        2.24387  -0.00015   0.00004  -0.00010  -0.00006   2.24381
   A19        2.11962  -0.00009  -0.00002  -0.00174  -0.00175   2.11787
   A20        1.91932   0.00024  -0.00001   0.00169   0.00164   1.92096
   A21        1.86196   0.00017   0.00014  -0.00035  -0.00021   1.86175
   A22        1.99548  -0.00006  -0.00003  -0.00146  -0.00149   1.99399
   A23        1.94320  -0.00003   0.00003  -0.00184  -0.00181   1.94139
   A24        1.95480   0.00000  -0.00007   0.00192   0.00186   1.95666
   A25        1.89819   0.00019  -0.00002   0.00225   0.00224   1.90043
   A26        1.80970  -0.00028  -0.00006  -0.00034  -0.00042   1.80928
   A27        1.90189   0.00011   0.00008  -0.00071  -0.00063   1.90126
   A28        1.89970   0.00013   0.00002   0.00052   0.00055   1.90025
   A29        1.89407  -0.00003   0.00003  -0.00007  -0.00003   1.89404
   A30        1.96981  -0.00022  -0.00004  -0.00109  -0.00112   1.96869
   A31        1.97175  -0.00009  -0.00009  -0.00001  -0.00009   1.97166
   A32        1.82351   0.00010  -0.00001   0.00147   0.00145   1.82497
   A33        1.86806   0.00021   0.00010   0.00055   0.00065   1.86871
   A34        1.94549  -0.00008  -0.00005   0.00075   0.00070   1.94620
   A35        1.99443   0.00001  -0.00010   0.00208   0.00198   1.99641
   A36        1.89362   0.00017   0.00004   0.00034   0.00037   1.89399
   A37        1.96636  -0.00020   0.00007  -0.00344  -0.00337   1.96300
   A38        1.79467  -0.00011  -0.00006  -0.00037  -0.00042   1.79425
   A39        1.90748  -0.00005   0.00002  -0.00095  -0.00096   1.90653
   A40        2.11982   0.00001  -0.00003  -0.00033  -0.00039   2.11943
   A41        2.25526   0.00004   0.00000   0.00172   0.00171   2.25697
   A42        1.97690  -0.00009  -0.00012   0.00170   0.00159   1.97849
   A43        1.82293  -0.00023   0.00003  -0.00004  -0.00002   1.82290
   A44        1.89590   0.00061   0.00029   0.00224   0.00252   1.89843
   A45        1.89353  -0.00007  -0.00011  -0.00537  -0.00549   1.88803
   A46        1.95948  -0.00057  -0.00006  -0.00250  -0.00256   1.95692
   A47        1.90948   0.00039  -0.00002   0.00430   0.00427   1.91375
   A48        2.03958  -0.00002  -0.00004  -0.00147  -0.00153   2.03806
   A49        2.27684  -0.00014   0.00004  -0.00027  -0.00020   2.27664
   A50        1.96665   0.00015  -0.00001   0.00176   0.00174   1.96839
   A51        2.13680  -0.00023   0.00001  -0.00166  -0.00165   2.13515
   A52        1.99538   0.00014  -0.00002   0.00134   0.00131   1.99669
   A53        2.15073   0.00009   0.00001   0.00043   0.00044   2.15117
   A54        1.98162  -0.00017   0.00001  -0.00031  -0.00031   1.98132
   A55        2.08537  -0.00005  -0.00003   0.00027   0.00022   2.08559
   A56        2.21612   0.00021   0.00002   0.00015   0.00015   2.21627
   A57        1.87422  -0.00047  -0.00010  -0.00185  -0.00195   1.87227
   A58        1.88014  -0.00043  -0.00001  -0.00100  -0.00103   1.87912
   A59        2.01919   0.00103  -0.00009   0.00714   0.00704   2.02622
   A60        1.85521   0.00006   0.00012  -0.00496  -0.00484   1.85037
   A61        1.90694  -0.00021   0.00000  -0.00114  -0.00114   1.90581
   A62        1.92076  -0.00006   0.00009   0.00076   0.00084   1.92160
   A63        1.94560   0.00033  -0.00009   0.00414   0.00404   1.94964
   A64        1.91262   0.00007  -0.00007   0.00140   0.00133   1.91395
   A65        1.95026   0.00038  -0.00002   0.00316   0.00313   1.95339
   A66        1.88063  -0.00027   0.00011  -0.00449  -0.00438   1.87625
   A67        1.89411  -0.00030   0.00001  -0.00120  -0.00120   1.89291
   A68        1.87808  -0.00026   0.00008  -0.00358  -0.00350   1.87458
   A69        1.87233  -0.00051  -0.00014  -0.00032  -0.00046   1.87188
   A70        1.87509  -0.00050  -0.00006   0.00102   0.00095   1.87605
   A71        2.02555   0.00165   0.00019   0.00480   0.00498   2.03054
   A72        1.85740   0.00009   0.00009  -0.00630  -0.00621   1.85119
   A73        1.90617  -0.00053  -0.00012  -0.00088  -0.00100   1.90516
   A74        1.91963  -0.00030   0.00003   0.00067   0.00069   1.92032
   A75        1.94914   0.00015  -0.00006   0.00229   0.00223   1.95137
   A76        1.90798   0.00040  -0.00010   0.00417   0.00407   1.91205
   A77        1.95308   0.00037   0.00001   0.00225   0.00226   1.95534
   A78        1.87964  -0.00033   0.00007  -0.00397  -0.00390   1.87573
   A79        1.89251  -0.00022   0.00002  -0.00131  -0.00129   1.89122
   A80        1.87874  -0.00041   0.00006  -0.00394  -0.00388   1.87486
   A81        2.10840   0.00014   0.00002   0.00015   0.00017   2.10857
   A82        2.10931   0.00000  -0.00004   0.00087   0.00082   2.11013
   A83        2.06548  -0.00014   0.00002  -0.00102  -0.00100   2.06448
   A84        2.09149  -0.00002   0.00002  -0.00054  -0.00052   2.09097
   A85        2.10661   0.00005  -0.00001   0.00048   0.00047   2.10708
   A86        2.08493  -0.00002  -0.00001   0.00007   0.00006   2.08499
   A87        2.08734   0.00000   0.00001  -0.00015  -0.00015   2.08719
   A88        2.09991   0.00000   0.00000   0.00004   0.00004   2.09995
   A89        2.09590   0.00000   0.00000   0.00011   0.00010   2.09600
   A90        2.09751  -0.00002   0.00000  -0.00020  -0.00020   2.09731
   A91        2.08788  -0.00001   0.00000  -0.00014  -0.00014   2.08774
   A92        2.09780   0.00003  -0.00001   0.00034   0.00033   2.09813
   A93        2.09691   0.00004  -0.00002   0.00068   0.00066   2.09757
   A94        2.09759   0.00000   0.00001  -0.00021  -0.00020   2.09739
   A95        2.08868  -0.00003   0.00001  -0.00048  -0.00046   2.08822
   A96        2.10886   0.00010  -0.00002   0.00088   0.00086   2.10972
   A97        2.08758  -0.00002   0.00000  -0.00005  -0.00005   2.08754
   A98        2.08668  -0.00008   0.00002  -0.00084  -0.00082   2.08586
   A99        2.10523   0.00038  -0.00002   0.00181   0.00180   2.10702
   A100       2.11123  -0.00015  -0.00003   0.00008   0.00005   2.11128
   A101       2.06673  -0.00023   0.00005  -0.00189  -0.00184   2.06488
   A102       2.08975   0.00007   0.00002   0.00014   0.00016   2.08992
   A103       2.10612   0.00008  -0.00002   0.00080   0.00078   2.10690
   A104       2.08713  -0.00015   0.00000  -0.00093  -0.00092   2.08620
   A105       2.08772  -0.00005   0.00001  -0.00049  -0.00048   2.08724
   A106       2.09982   0.00004  -0.00001   0.00035   0.00034   2.10016
   A107       2.09561   0.00001   0.00000   0.00014   0.00014   2.09575
   A108       2.09721   0.00001  -0.00001   0.00018   0.00017   2.09738
   A109       2.08790  -0.00004   0.00001  -0.00050  -0.00048   2.08742
   A110       2.09806   0.00004  -0.00001   0.00033   0.00032   2.09838
   A111       2.09670   0.00003  -0.00001   0.00040   0.00039   2.09709
   A112       2.09827   0.00000   0.00001  -0.00017  -0.00017   2.09810
   A113       2.08821  -0.00003   0.00000  -0.00022  -0.00022   2.08799
   A114       2.10748   0.00015  -0.00004   0.00142   0.00138   2.10886
   A115       2.08481  -0.00006   0.00002  -0.00066  -0.00063   2.08418
   A116       2.09075  -0.00010   0.00002  -0.00078  -0.00076   2.08999
    D1        0.20312  -0.00002  -0.00040   0.00286   0.00246   0.20558
    D2        2.25318   0.00019  -0.00049   0.00318   0.00268   2.25585
    D3       -1.83819  -0.00015  -0.00054   0.00417   0.00363  -1.83457
    D4       -0.12043   0.00000   0.00032  -0.00338  -0.00306  -0.12349
    D5        3.03459  -0.00012   0.00063  -0.01727  -0.01663   3.01796
    D6        2.30680  -0.00012  -0.00029  -0.01493  -0.01524   2.29156
    D7        0.24978   0.00015  -0.00011  -0.00931  -0.00943   0.24036
    D8       -1.78654  -0.00046  -0.00024  -0.01526  -0.01549  -1.80203
    D9       -0.15516  -0.00007   0.00018   0.00682   0.00700  -0.14815
   D10        2.99819  -0.00017   0.00007  -0.00217  -0.00210   2.99609
   D11       -0.25349   0.00005   0.00043  -0.00189  -0.00145  -0.25494
   D12        2.87060   0.00019   0.00007   0.01225   0.01230   2.88290
   D13       -2.36550  -0.00013   0.00051  -0.00691  -0.00639  -2.37189
   D14        0.75859   0.00002   0.00015   0.00723   0.00737   0.76595
   D15        1.77265   0.00037   0.00069  -0.00226  -0.00157   1.77108
   D16       -1.38645   0.00051   0.00033   0.01188   0.01219  -1.37426
   D17        1.23925   0.00012  -0.00018  -0.01224  -0.01241   1.22684
   D18       -3.02848  -0.00025  -0.00029  -0.01473  -0.01502  -3.04350
   D19       -0.91607  -0.00017  -0.00043  -0.01458  -0.01500  -0.93108
   D20       -3.03021   0.00022  -0.00021  -0.01005  -0.01025  -3.04046
   D21       -1.01475  -0.00016  -0.00031  -0.01254  -0.01286  -1.02761
   D22        1.09765  -0.00008  -0.00046  -0.01239  -0.01284   1.08481
   D23       -0.91467   0.00004  -0.00030  -0.01450  -0.01480  -0.92947
   D24        1.10078  -0.00033  -0.00041  -0.01699  -0.01741   1.08338
   D25       -3.06999  -0.00025  -0.00055  -0.01684  -0.01739  -3.08738
   D26       -3.08188   0.00024   0.00019   0.02578   0.02596  -3.05592
   D27       -1.09001  -0.00012   0.00027   0.01864   0.01892  -1.07109
   D28        1.06697   0.00018   0.00032   0.02387   0.02419   1.09116
   D29        1.21851   0.00013   0.00002   0.02579   0.02580   1.24431
   D30       -3.07280  -0.00023   0.00011   0.01866   0.01876  -3.05404
   D31       -0.91582   0.00007   0.00016   0.02388   0.02403  -0.89179
   D32       -0.88090   0.00025   0.00018   0.03078   0.03096  -0.84995
   D33        1.11097  -0.00011   0.00026   0.02365   0.02392   1.13488
   D34       -3.01523   0.00019   0.00031   0.02887   0.02918  -2.98605
   D35       -3.03038  -0.00014   0.00029  -0.01426  -0.01396  -3.04434
   D36        0.18698  -0.00004  -0.00024  -0.00055  -0.00079   0.18619
   D37        0.13162  -0.00030   0.00071  -0.03068  -0.02998   0.10164
   D38       -2.93421  -0.00020   0.00018  -0.01697  -0.01681  -2.95102
   D39        2.95393   0.00004   0.00002  -0.00387  -0.00383   2.95010
   D40       -0.15508   0.00019   0.00006   0.00253   0.00260  -0.15249
   D41       -0.20868   0.00021  -0.00041   0.01307   0.01268  -0.19600
   D42        2.96548   0.00036  -0.00037   0.01947   0.01911   2.98459
   D43       -0.01643   0.00004  -0.00010   0.00298   0.00288  -0.01355
   D44        3.11055   0.00017  -0.00045   0.01810   0.01765   3.12820
   D45       -3.08140   0.00015  -0.00064   0.01689   0.01624  -3.06516
   D46        0.04557   0.00027  -0.00098   0.03200   0.03102   0.07659
   D47       -2.88277  -0.00005   0.00003  -0.00639  -0.00636  -2.88913
   D48        0.25964  -0.00011   0.00019  -0.01265  -0.01247   0.24717
   D49        0.27421  -0.00018   0.00040  -0.02231  -0.02191   0.25230
   D50       -2.86656  -0.00024   0.00055  -0.02857  -0.02802  -2.89458
   D51        0.83272   0.00037  -0.00022   0.02229   0.02207   0.85479
   D52       -1.28788   0.00018  -0.00033   0.02235   0.02202  -1.26586
   D53        2.95170   0.00011  -0.00024   0.01897   0.01872   2.97042
   D54       -2.33844   0.00023  -0.00026   0.01643   0.01617  -2.32227
   D55        1.82415   0.00004  -0.00037   0.01650   0.01612   1.84027
   D56       -0.21946  -0.00003  -0.00028   0.01311   0.01282  -0.20663
   D57        2.98344  -0.00016   0.00016  -0.01799  -0.01782   2.96562
   D58       -0.19278  -0.00007  -0.00008  -0.00551  -0.00560  -0.19837
   D59       -0.13106  -0.00003   0.00020  -0.01265  -0.01245  -0.14351
   D60        2.97591   0.00006  -0.00005  -0.00017  -0.00023   2.97569
   D61        0.60247  -0.00022   0.00017  -0.01244  -0.01227   0.59020
   D62       -1.51129  -0.00031   0.00007  -0.01119  -0.01112  -1.52242
   D63        2.62310  -0.00015   0.00021  -0.01154  -0.01133   2.61177
   D64        2.64918   0.00009   0.00035  -0.01256  -0.01221   2.63696
   D65        0.53541   0.00000   0.00025  -0.01131  -0.01106   0.52435
   D66       -1.61338   0.00017   0.00039  -0.01166  -0.01127  -1.62465
   D67       -1.55120   0.00004   0.00022  -0.00946  -0.00923  -1.56043
   D68        2.61822  -0.00005   0.00013  -0.00821  -0.00808   2.61015
   D69        0.46943   0.00011   0.00027  -0.00856  -0.00828   0.46114
   D70       -0.66263   0.00013   0.00007  -0.00013  -0.00006  -0.66269
   D71       -2.71531  -0.00018  -0.00004  -0.00146  -0.00150  -2.71681
   D72        1.48167   0.00003  -0.00011   0.00252   0.00241   1.48409
   D73        1.44847   0.00020   0.00014  -0.00109  -0.00094   1.44752
   D74       -0.60421  -0.00011   0.00003  -0.00241  -0.00238  -0.60659
   D75       -2.69042   0.00010  -0.00004   0.00157   0.00153  -2.68888
   D76       -2.68718  -0.00005   0.00004  -0.00144  -0.00140  -2.68858
   D77        1.54333  -0.00036  -0.00008  -0.00276  -0.00284   1.54049
   D78       -0.54288  -0.00015  -0.00015   0.00122   0.00108  -0.54180
   D79        2.53312  -0.00007  -0.00019   0.00845   0.00826   2.54138
   D80       -0.57035  -0.00016   0.00008  -0.00524  -0.00516  -0.57552
   D81       -1.61299   0.00006  -0.00008   0.00807   0.00798  -1.60500
   D82        1.56673  -0.00003   0.00019  -0.00562  -0.00544   1.56129
   D83        0.42197   0.00010  -0.00003   0.00666   0.00662   0.42859
   D84       -2.68149   0.00001   0.00024  -0.00703  -0.00681  -2.68830
   D85       -0.13126  -0.00003  -0.00010  -0.00149  -0.00159  -0.13285
   D86        3.02792   0.00006   0.00000  -0.00325  -0.00324   3.02468
   D87        2.96814   0.00007  -0.00040   0.01365   0.01326   2.98141
   D88       -0.15586   0.00016  -0.00029   0.01189   0.01161  -0.14425
   D89        2.85183  -0.00011   0.00012   0.00893   0.00904   2.86087
   D90       -0.30427  -0.00019   0.00003   0.01036   0.01039  -0.29388
   D91        0.73852   0.00015   0.00030   0.00966   0.00995   0.74847
   D92       -2.41758   0.00007   0.00021   0.01109   0.01130  -2.40628
   D93       -1.40446   0.00066   0.00046   0.01347   0.01392  -1.39054
   D94        1.72263   0.00058   0.00037   0.01490   0.01527   1.73790
   D95       -3.10303   0.00035   0.00016   0.04487   0.04503  -3.05800
   D96       -1.11199  -0.00004   0.00018   0.03795   0.03812  -1.07387
   D97        1.04399   0.00032   0.00031   0.04300   0.04331   1.08730
   D98       -0.90302   0.00029   0.00018   0.04697   0.04716  -0.85586
   D99        1.08802  -0.00010   0.00019   0.04004   0.04024   1.12826
   D100      -3.03919   0.00025   0.00032   0.04510   0.04543  -2.99376
   D101       1.20019   0.00010  -0.00002   0.04150   0.04148   1.24167
   D102      -3.09195  -0.00029   0.00000   0.03458   0.03456  -3.05739
   D103      -0.93598   0.00007   0.00013   0.03963   0.03975  -0.89623
   D104       0.17459   0.00007  -0.00011   0.00066   0.00054   0.17514
   D105      -2.94245   0.00011  -0.00001  -0.00426  -0.00427  -2.94672
   D106      -2.94999   0.00016  -0.00001  -0.00101  -0.00103  -2.95102
   D107       0.21615   0.00020   0.00010  -0.00593  -0.00585   0.21031
   D108      -0.00740  -0.00001  -0.00020  -0.00147  -0.00167  -0.00907
   D109       3.12138   0.00009  -0.00007   0.00833   0.00825   3.12964
   D110      -3.12422   0.00003  -0.00009  -0.00641  -0.00650  -3.13072
   D111       0.00456   0.00013   0.00004   0.00339   0.00342   0.00799
   D112       2.80238   0.00031  -0.00047   0.03690   0.03643   2.83880
   D113      -0.33958   0.00029  -0.00042   0.03467   0.03425  -0.30533
   D114      -0.32572   0.00020  -0.00061   0.02658   0.02598  -0.29975
   D115       2.81550   0.00018  -0.00055   0.02435   0.02380   2.83930
   D116      -1.02512  -0.00013  -0.00011  -0.00069  -0.00081  -1.02593
   D117      -3.10541  -0.00005  -0.00014   0.00139   0.00125  -3.10417
   D118       1.09773  -0.00001  -0.00018   0.00295   0.00277   1.10050
   D119       3.14122  -0.00007   0.00008  -0.00238  -0.00230   3.13892
   D120       1.06093   0.00001   0.00005  -0.00030  -0.00025   1.06068
   D121      -1.01911   0.00005   0.00001   0.00126   0.00127  -1.01784
   D122       1.11044   0.00001  -0.00012   0.00384   0.00372   1.11416
   D123      -0.96985   0.00009  -0.00015   0.00592   0.00578  -0.96408
   D124      -3.04989   0.00013  -0.00019   0.00748   0.00730  -3.04259
   D125      -1.02682  -0.00014  -0.00004  -0.00543  -0.00546  -1.03228
   D126      -3.10508  -0.00008  -0.00002  -0.00463  -0.00465  -3.10973
   D127       1.09851  -0.00006  -0.00004  -0.00387  -0.00391   1.09460
   D128       3.13813  -0.00021   0.00011  -0.00771  -0.00760   3.13053
   D129       1.05988  -0.00015   0.00013  -0.00692  -0.00679   1.05309
   D130      -1.01972  -0.00013   0.00011  -0.00615  -0.00604  -1.02576
   D131       1.10580   0.00016   0.00005   0.00002   0.00007   1.10587
   D132      -0.97246   0.00022   0.00007   0.00082   0.00088  -0.97157
   D133      -3.05206   0.00025   0.00005   0.00158   0.00163  -3.05043
   D134       0.02884  -0.00010   0.00029  -0.01060  -0.01031   0.01853
   D135      -3.13149  -0.00009   0.00028  -0.01013  -0.00984  -3.14133
   D136      -3.11355  -0.00004   0.00014  -0.00449  -0.00436  -3.11791
   D137       0.00930  -0.00003   0.00013  -0.00402  -0.00389   0.00542
   D138       3.13174   0.00009  -0.00035   0.01167   0.01132  -3.14013
   D139       0.00196   0.00009  -0.00035   0.01186   0.01151   0.01347
   D140      -0.00906   0.00004  -0.00020   0.00556   0.00536  -0.00369
   D141      -3.13883   0.00004  -0.00020   0.00575   0.00555  -3.13328
   D142      -3.13604  -0.00001   0.00000  -0.00053  -0.00053  -3.13657
   D143      -0.00359   0.00000   0.00003  -0.00070  -0.00067  -0.00426
   D144      -0.01312   0.00000   0.00000  -0.00007  -0.00007  -0.01319
   D145       3.11933   0.00001   0.00003  -0.00024  -0.00021   3.11912
   D146      -3.14140   0.00005  -0.00013   0.00494   0.00481  -3.13660
   D147      -0.00259   0.00003  -0.00013   0.00397   0.00384   0.00125
   D148      -0.00900   0.00006  -0.00010   0.00476   0.00467  -0.00433
   D149       3.12981   0.00004  -0.00010   0.00380   0.00370   3.13351
   D150      -3.14064   0.00000   0.00009  -0.00208  -0.00199   3.14055
   D151       0.00284  -0.00002   0.00007  -0.00244  -0.00237   0.00047
   D152      -0.00183  -0.00003   0.00008  -0.00304  -0.00296  -0.00479
   D153      -3.14153  -0.00005   0.00006  -0.00340  -0.00334   3.13832
   D154       0.00309  -0.00001   0.00010  -0.00238  -0.00228   0.00080
   D155       3.13286  -0.00001   0.00010  -0.00257  -0.00246   3.13040
   D156      -3.13662  -0.00003   0.00008  -0.00274  -0.00266  -3.13928
   D157      -0.00684  -0.00003   0.00008  -0.00293  -0.00284  -0.00969
   D158      -0.03043   0.00000   0.00005  -0.00128  -0.00123  -0.03166
   D159       3.13170  -0.00002   0.00005  -0.00229  -0.00224   3.12946
   D160       3.11152   0.00001  -0.00001   0.00090   0.00089   3.11241
   D161      -0.00953  -0.00001   0.00000  -0.00011  -0.00012  -0.00965
   D162      -3.13040   0.00002   0.00001   0.00090   0.00091  -3.12950
   D163      -0.00749   0.00001   0.00002   0.00023   0.00025  -0.00724
   D164       0.01083   0.00000   0.00007  -0.00128  -0.00122   0.00961
   D165       3.13374  -0.00001   0.00008  -0.00195  -0.00187   3.13186
   D166       3.13572   0.00002  -0.00001   0.00124   0.00122   3.13695
   D167       0.00282   0.00000  -0.00005   0.00116   0.00110   0.00392
   D168       0.01464   0.00000  -0.00001   0.00021   0.00021   0.01484
   D169      -3.11827  -0.00002  -0.00005   0.00013   0.00008  -3.11819
   D170       3.13902   0.00002  -0.00004   0.00143   0.00139   3.14041
   D171       0.00283   0.00001   0.00005  -0.00079  -0.00074   0.00210
   D172       0.00615  -0.00001  -0.00008   0.00135   0.00127   0.00742
   D173      -3.13004  -0.00001   0.00001  -0.00087  -0.00085  -3.13089
   D174      -3.14026  -0.00002   0.00001  -0.00117  -0.00116  -3.14142
   D175      -0.00155  -0.00001   0.00001  -0.00061  -0.00060  -0.00215
   D176       0.00675  -0.00003   0.00010  -0.00339  -0.00329   0.00345
   D177      -3.13773  -0.00002   0.00010  -0.00283  -0.00273  -3.14046
   D178      -0.00541   0.00000  -0.00007   0.00165   0.00158  -0.00382
   D179      -3.12825   0.00001  -0.00008   0.00232   0.00224  -3.12601
   D180       3.13332   0.00002  -0.00007   0.00221   0.00214   3.13546
   D181       0.01047   0.00003  -0.00008   0.00288   0.00280   0.01327
         Item               Value     Threshold  Converged?
 Maximum Force            0.001655     0.000450     NO 
 RMS     Force            0.000248     0.000300     YES
 Maximum Displacement     0.196509     0.001800     NO 
 RMS     Displacement     0.037209     0.001200     NO 
 Predicted change in Energy=-1.512406D-04
 Lowest energy point so far.  Saving SCF results.
 GradGradGradGradGradGradGradGradGradGradGradGradGradGradGradGradGradGrad

 Leave Link  103 at Thu Dec  6 16:19:06 2018, MaxMem=   536870912 cpu:         1.8
 (Enter /pbs_home/pkowalski/g09d01/g09/l202.exe)
 Stoichiometry    C29H22F6S2
 Framework group  C1[X(C29H22F6S2)]
 Deg. of freedom   171
 Full point group                 C1      NOp   1
 RotChk:  IX=0 Diff= 1.93D-03
 Largest Abelian subgroup         C1      NOp   1
 Largest concise Abelian subgroup C1      NOp   1
                         Standard orientation:                         
 ---------------------------------------------------------------------
 Center     Atomic      Atomic             Coordinates (Angstroms)
 Number     Number       Type             X           Y           Z
 ---------------------------------------------------------------------
      1         16           0        1.791275   -2.163868    0.164659
      2         16           0       -1.796511   -2.154023   -0.033830
      3          9           0        2.243707    3.229721   -0.873199
      4          9           0        1.695318    3.489690    1.205381
      5          9           0       -0.086393    3.942980   -1.726725
      6          9           0        0.021836    5.126642    0.095758
      7          9           0       -2.330527    3.308553   -0.565410
      8          9           0       -1.459666    3.428908    1.417983
      9          6           0        0.623087   -0.772876    0.511334
     10          6           0        1.428122    0.490716    0.207599
     11          6           0        2.824864    0.249632    0.099132
     12          1           0        3.545292    1.058384   -0.025841
     13          6           0        3.169092   -1.073715    0.054524
     14          6           0        0.723483    1.650916    0.079041
     15          6           0        1.240735    3.053785    0.008331
     16          6           0       -0.009345    3.886260   -0.388269
     17          6           0       -1.212911    3.059495    0.140524
     18          6           0       -0.718857    1.652484    0.037943
     19          6           0       -0.624041   -0.772049   -0.397271
     20          6           0       -1.427134    0.496794   -0.104304
     21          6           0       -2.829243    0.259597   -0.042335
     22          1           0       -3.557324    1.070719   -0.016793
     23          6           0       -3.177082   -1.062216    0.006612
     24          6           0        0.254248   -0.805686    2.018184
     25          1           0       -0.508642   -0.027553    2.185487
     26          1           0       -0.243198   -1.767194    2.219581
     27          6           0        1.399654   -0.597984    2.989871
     28          1           0        2.186503   -1.357088    2.860061
     29          1           0        1.028449   -0.679373    4.022639
     30          1           0        1.855109    0.398031    2.881269
     31          6           0       -0.250537   -0.817086   -1.901850
     32          1           0        0.513123   -0.040443   -2.072533
     33          1           0        0.247561   -1.780917   -2.090487
     34          6           0       -1.388667   -0.619969   -2.883645
     35          1           0       -2.173390   -1.381974   -2.758415
     36          1           0       -1.006647   -0.705006   -3.912311
     37          1           0       -1.851393    0.373480   -2.785131
     38          6           0        4.515363   -1.628599   -0.070260
     39          6           0        5.649030   -0.823246    0.141100
     40          1           0        5.525578    0.225573    0.418776
     41          6           0        6.927690   -1.352370    0.021736
     42          1           0        7.795417   -0.710905    0.194664
     43          6           0        7.105911   -2.697501   -0.306026
     44          1           0        8.113096   -3.112384   -0.394722
     45          6           0        5.992332   -3.508865   -0.514951
     46          1           0        6.121196   -4.562956   -0.772909
     47          6           0        4.710990   -2.980911   -0.398026
     48          1           0        3.844847   -3.624819   -0.574633
     49          6           0       -4.529300   -1.613804    0.088942
     50          6           0       -5.611862   -0.806773    0.483086
     51          1           0       -5.438323    0.235407    0.759314
     52          6           0       -6.898257   -1.327054    0.547404
     53          1           0       -7.725214   -0.684612    0.860207
     54          6           0       -7.134641   -2.664432    0.225004
     55          1           0       -8.147600   -3.071349    0.277570
     56          6           0       -6.071002   -3.477904   -0.160242
     57          1           0       -6.245799   -4.526247   -0.414779
     58          6           0       -4.781497   -2.959927   -0.225736
     59          1           0       -3.954704   -3.601227   -0.543076
 ---------------------------------------------------------------------
 Rotational constants (GHZ):      0.1280615      0.0708149      0.0506382
 Leave Link  202 at Thu Dec  6 16:19:06 2018, MaxMem=   536870912 cpu:         0.1
 (Enter /pbs_home/pkowalski/g09d01/g09/l301.exe)
 Basis read from rwf:  (5D, 7F)
 No pseudopotential information found on rwf file.
 There are   673 symmetry adapted cartesian basis functions of A   symmetry.
 There are   636 symmetry adapted basis functions of A   symmetry.
   636 basis functions,  1103 primitive gaussians,   673 cartesian basis functions
   141 alpha electrons      141 beta electrons
       nuclear repulsion energy      4703.1718524152 Hartrees.
 IExCor= 1009 DFT=T Ex+Corr=PBE1PBE ExCW=0 ScaHFX=  0.250000
 ScaDFX=  0.750000  0.750000  1.000000  1.000000 ScalE2=  1.000000  1.000000
 IRadAn=      0 IRanWt=     -1 IRanGd=            0 ICorTp=0 IEmpDi=  4
 NAtoms=   59 NActive=   59 NUniq=   59 SFac= 1.00D+00 NAtFMM=   60 NAOKFM=F Big=F
 Integral buffers will be    131072 words long.
 Raffenetti 2 integral format.
 Two-electron integral symmetry is turned on.
 No density basis found on file   724.
 Leave Link  301 at Thu Dec  6 16:19:06 2018, MaxMem=   536870912 cpu:         0.6
 (Enter /pbs_home/pkowalski/g09d01/g09/l302.exe)
 NPDir=0 NMtPBC=     1 NCelOv=     1 NCel=       1 NClECP=     1 NCelD=      1
         NCelK=      1 NCelE2=     1 NClLst=     1 CellRange=     0.0.
 One-electron integrals computed using PRISM.
 NBasis=   636 RedAO= T EigKep=  2.90D-04  NBF=   636
 NBsUse=   636 1.00D-06 EigRej= -1.00D+00 NBFU=   636
 Precomputing XC quadrature grid using
 IXCGrd= 4 IRadAn=           0 IRanWt=          -1 IRanGd=           0 AccXCQ= 0.00D+00.
 Generated NRdTot=       0 NPtTot=           0 NUsed=           0 NTot=          32
 NSgBfM=   599   602   604   611   616 MxSgAt=    59 MxSgA2=    59.
 Leave Link  302 at Thu Dec  6 16:19:08 2018, MaxMem=   536870912 cpu:        16.2
 (Enter /pbs_home/pkowalski/g09d01/g09/l303.exe)
 DipDrv:  MaxL=1.
 Leave Link  303 at Thu Dec  6 16:19:09 2018, MaxMem=   536870912 cpu:         1.5
 (Enter /pbs_home/pkowalski/g09d01/g09/l401.exe)
 Initial guess from the checkpoint file:  "dae0068freq_closed_pbe0.chk"
 B after Tr=     0.000000    0.000000    0.000000
         Rot=    0.999999   -0.001384   -0.000277   -0.000701 Ang=  -0.18 deg.
 Guess basis will be translated and rotated to current coordinates.
 JPrj=2 DoOrth=T DoCkMO=T.
 Generating alternative initial guess.
 ExpMin= 1.22D-01 ExpMax= 9.18D+03 ExpMxC= 1.38D+03 IAcc=1 IRadAn=         1 AccDes= 0.00D+00
 Harris functional with IExCor= 1009 and IRadAn=       1 diagonalized for initial guess.
 HarFok:  IExCor= 1009 AccDes= 0.00D+00 IRadAn=         1 IDoV= 1 UseB2=F ITyADJ=14
 ICtDFT=  3500011 ScaDFX=  1.000000  1.000000  1.000000  1.000000
 FoFCou: FMM=F IPFlag=           0 FMFlag=      100000 FMFlg1=           0
         NFxFlg=           0 DoJE=T BraDBF=F KetDBF=T FulRan=T
         wScrn=  0.000000 ICntrl=     500 IOpCl=  0 I1Cent=   200000004 NGrid=           0
         NMat0=    1 NMatS0=      1 NMatT0=    0 NMatD0=    1 NMtDS0=    0 NMtDT0=    0
 Petite list used in FoFCou.
 Harris En= -2510.26235798225    
 Leave Link  401 at Thu Dec  6 16:19:14 2018, MaxMem=   536870912 cpu:        42.0
 (Enter /pbs_home/pkowalski/g09d01/g09/l502.exe)
 Closed shell SCF:
 Using DIIS extrapolation, IDIIS=  1040.
 Integral symmetry usage will be decided dynamically.
 IVT=     1387805 IEndB=     1387805 NGot=   536870912 MDV=   535953350
 LenX=   535953350 LenY=   535499748
 Requested convergence on RMS density matrix=1.00D-08 within 128 cycles.
 Requested convergence on MAX density matrix=1.00D-06.
 Requested convergence on             energy=1.00D-06.
 No special actions if energy rises.
 Fock matrices will be formed incrementally for  20 cycles.
 Integral accuracy reduced to 1.0D-05 until final iterations.

 Cycle   1  Pass 0  IDiag  1:
 FoFJK:  IHMeth= 1 ICntrl=       0 DoSepK=F KAlg= 0 I1Cent=   0 FoldK=F
 IRaf= 670000000 NMat=   1 IRICut=       1 DoRegI=T DoRafI=F ISym2E= 0.
 FoFCou: FMM=F IPFlag=           0 FMFlag=      100000 FMFlg1=           0
         NFxFlg=           0 DoJE=F BraDBF=F KetDBF=F FulRan=T
         wScrn=  0.000000 ICntrl=       0 IOpCl=  0 I1Cent=           0 NGrid=           0
         NMat0=    1 NMatS0=      1 NMatT0=    0 NMatD0=    1 NMtDS0=    0 NMtDT0=    0
 Symmetry not used in FoFCou.
 E= -2510.11797562485    
 DIIS: error= 1.81D-03 at cycle   1 NSaved=   1.
 NSaved= 1 IEnMin= 1 EnMin= -2510.11797562485     IErMin= 1 ErrMin= 1.81D-03
 ErrMax= 1.81D-03  0.00D+00 EMaxC= 1.00D-01 BMatC= 3.99D-03 BMatP= 3.99D-03
 IDIUse=3 WtCom= 9.82D-01 WtEn= 1.81D-02
 Coeff-Com:  0.100D+01
 Coeff-En:   0.100D+01
 Coeff:      0.100D+01
 Gap=     0.571 Goal=   None    Shift=    0.000
 GapD=    0.571 DampG=2.000 DampE=1.000 DampFc=2.0000 IDamp=-1.
 RMSDP=2.54D-04 MaxDP=9.59D-03              OVMax= 1.32D-02

 Cycle   2  Pass 0  IDiag  1:
 RMSU=  2.53D-04    CP:  1.00D+00
 E= -2510.12400945398     Delta-E=       -0.006033829131 Rises=F Damp=F
 DIIS: error= 2.21D-04 at cycle   2 NSaved=   2.
 NSaved= 2 IEnMin= 2 EnMin= -2510.12400945398     IErMin= 2 ErrMin= 2.21D-04
 ErrMax= 2.21D-04  0.00D+00 EMaxC= 1.00D-01 BMatC= 4.46D-05 BMatP= 3.99D-03
 IDIUse=3 WtCom= 9.98D-01 WtEn= 2.21D-03
 Coeff-Com: -0.752D-01 0.108D+01
 Coeff-En:   0.000D+00 0.100D+01
 Coeff:     -0.750D-01 0.108D+01
 Gap=     0.092 Goal=   None    Shift=    0.000
 RMSDP=3.02D-05 MaxDP=9.38D-04 DE=-6.03D-03 OVMax= 2.58D-03

 Cycle   3  Pass 0  IDiag  1:
 RMSU=  2.72D-05    CP:  1.00D+00  1.05D+00
 E= -2510.12410077919     Delta-E=       -0.000091325204 Rises=F Damp=F
 DIIS: error= 9.03D-05 at cycle   3 NSaved=   3.
 NSaved= 3 IEnMin= 3 EnMin= -2510.12410077919     IErMin= 3 ErrMin= 9.03D-05
 ErrMax= 9.03D-05  0.00D+00 EMaxC= 1.00D-01 BMatC= 1.41D-05 BMatP= 4.46D-05
 IDIUse=1 WtCom= 1.00D+00 WtEn= 0.00D+00
 Coeff-Com: -0.341D-01 0.434D+00 0.600D+00
 Coeff:     -0.341D-01 0.434D+00 0.600D+00
 Gap=     0.092 Goal=   None    Shift=    0.000
 RMSDP=1.69D-05 MaxDP=7.33D-04 DE=-9.13D-05 OVMax= 2.69D-03

 Cycle   4  Pass 0  IDiag  1:
 RMSU=  1.42D-05    CP:  1.00D+00  1.06D+00  6.68D-01
 E= -2510.12410690588     Delta-E=       -0.000006126695 Rises=F Damp=F
 DIIS: error= 5.34D-05 at cycle   4 NSaved=   4.
 NSaved= 4 IEnMin= 4 EnMin= -2510.12410690588     IErMin= 4 ErrMin= 5.34D-05
 ErrMax= 5.34D-05  0.00D+00 EMaxC= 1.00D-01 BMatC= 7.14D-06 BMatP= 1.41D-05
 IDIUse=1 WtCom= 1.00D+00 WtEn= 0.00D+00
 Coeff-Com: -0.638D-02 0.579D-01 0.409D+00 0.540D+00
 Coeff:     -0.638D-02 0.579D-01 0.409D+00 0.540D+00
 Gap=     0.092 Goal=   None    Shift=    0.000
 RMSDP=9.42D-06 MaxDP=5.28D-04 DE=-6.13D-06 OVMax= 1.92D-03

 Initial convergence to 1.0D-05 achieved.  Increase integral accuracy.
 Cycle   5  Pass 1  IDiag  1:
 E= -2510.12392214895     Delta-E=        0.000184756934 Rises=F Damp=F
 DIIS: error= 1.70D-04 at cycle   1 NSaved=   1.
 NSaved= 1 IEnMin= 1 EnMin= -2510.12392214895     IErMin= 1 ErrMin= 1.70D-04
 ErrMax= 1.70D-04  0.00D+00 EMaxC= 1.00D-01 BMatC= 1.68D-05 BMatP= 1.68D-05
 IDIUse=3 WtCom= 9.98D-01 WtEn= 1.70D-03
 Coeff-Com:  0.100D+01
 Coeff-En:   0.100D+01
 Coeff:      0.100D+01
 Gap=     0.092 Goal=   None    Shift=    0.000
 RMSDP=9.42D-06 MaxDP=5.28D-04 DE= 1.85D-04 OVMax= 2.03D-03

 Cycle   6  Pass 1  IDiag  1:
 RMSU=  1.71D-04    CP:  1.00D+00
 E= -2510.12393277871     Delta-E=       -0.000010629766 Rises=F Damp=F
 DIIS: error= 6.86D-05 at cycle   2 NSaved=   2.
 NSaved= 2 IEnMin= 2 EnMin= -2510.12393277871     IErMin= 2 ErrMin= 6.86D-05
 ErrMax= 6.86D-05  0.00D+00 EMaxC= 1.00D-01 BMatC= 6.59D-06 BMatP= 1.68D-05
 IDIUse=1 WtCom= 1.00D+00 WtEn= 0.00D+00
 Coeff-Com:  0.322D+00 0.678D+00
 Coeff:      0.322D+00 0.678D+00
 Gap=     0.092 Goal=   None    Shift=    0.000
 RMSDP=1.58D-05 MaxDP=1.04D-03 DE=-1.06D-05 OVMax= 3.30D-03

 Cycle   7  Pass 1  IDiag  1:
 RMSU=  1.58D-05    CP:  1.00D+00  1.00D+00
 E= -2510.12392681071     Delta-E=        0.000005968004 Rises=F Damp=F
 DIIS: error= 9.81D-05 at cycle   3 NSaved=   3.
 NSaved= 3 IEnMin= 2 EnMin= -2510.12393277871     IErMin= 2 ErrMin= 6.86D-05
 ErrMax= 9.81D-05  0.00D+00 EMaxC= 1.00D-01 BMatC= 1.16D-05 BMatP= 6.59D-06
 IDIUse=1 WtCom= 1.00D+00 WtEn= 0.00D+00
 Coeff-Com:  0.140D-03 0.571D+00 0.429D+00
 Coeff:      0.140D-03 0.571D+00 0.429D+00
 Gap=     0.092 Goal=   None    Shift=    0.000
 RMSDP=9.23D-06 MaxDP=6.23D-04 DE= 5.97D-06 OVMax= 1.94D-03

 Cycle   8  Pass 1  IDiag  1:
 RMSU=  1.60D-06    CP:  1.00D+00  1.01D+00  4.30D-01
 E= -2510.12394031508     Delta-E=       -0.000013504367 Rises=F Damp=F
 DIIS: error= 9.85D-06 at cycle   4 NSaved=   4.
 NSaved= 4 IEnMin= 4 EnMin= -2510.12394031508     IErMin= 4 ErrMin= 9.85D-06
 ErrMax= 9.85D-06  0.00D+00 EMaxC= 1.00D-01 BMatC= 1.08D-07 BMatP= 6.59D-06
 IDIUse=1 WtCom= 1.00D+00 WtEn= 0.00D+00
 Coeff-Com: -0.540D-02 0.321D+00 0.249D+00 0.435D+00
 Coeff:     -0.540D-02 0.321D+00 0.249D+00 0.435D+00
 Gap=     0.092 Goal=   None    Shift=    0.000
 RMSDP=7.91D-07 MaxDP=4.45D-05 DE=-1.35D-05 OVMax= 4.87D-05

 Cycle   9  Pass 1  IDiag  1:
 RMSU=  4.03D-07    CP:  1.00D+00  1.01D+00  4.40D-01  5.88D-01
 E= -2510.12394040606     Delta-E=       -0.000000090983 Rises=F Damp=F
 DIIS: error= 1.23D-06 at cycle   5 NSaved=   5.
 NSaved= 5 IEnMin= 5 EnMin= -2510.12394040606     IErMin= 5 ErrMin= 1.23D-06
 ErrMax= 1.23D-06  0.00D+00 EMaxC= 1.00D-01 BMatC= 8.97D-10 BMatP= 1.08D-07
 IDIUse=1 WtCom= 1.00D+00 WtEn= 0.00D+00
 Coeff-Com: -0.238D-02 0.131D+00 0.102D+00 0.193D+00 0.577D+00
 Coeff:     -0.238D-02 0.131D+00 0.102D+00 0.193D+00 0.577D+00
 Gap=     0.092 Goal=   None    Shift=    0.000
 RMSDP=1.18D-07 MaxDP=4.56D-06 DE=-9.10D-08 OVMax= 1.36D-05

 Cycle  10  Pass 1  IDiag  1:
 RMSU=  1.17D-07    CP:  1.00D+00  1.01D+00  4.40D-01  5.85D-01  9.80D-01
 E= -2510.12394040701     Delta-E=       -0.000000000949 Rises=F Damp=F
 DIIS: error= 8.83D-07 at cycle   6 NSaved=   6.
 NSaved= 6 IEnMin= 6 EnMin= -2510.12394040701     IErMin= 6 ErrMin= 8.83D-07
 ErrMax= 8.83D-07  0.00D+00 EMaxC= 1.00D-01 BMatC= 3.07D-10 BMatP= 8.97D-10
 IDIUse=1 WtCom= 1.00D+00 WtEn= 0.00D+00
 Coeff-Com: -0.495D-03 0.230D-01 0.180D-01 0.405D-01 0.370D+00 0.549D+00
 Coeff:     -0.495D-03 0.230D-01 0.180D-01 0.405D-01 0.370D+00 0.549D+00
 Gap=     0.092 Goal=   None    Shift=    0.000
 RMSDP=6.00D-08 MaxDP=3.69D-06 DE=-9.49D-10 OVMax= 1.10D-05

 Cycle  11  Pass 1  IDiag  1:
 RMSU=  3.96D-08    CP:  1.00D+00  1.01D+00  4.39D-01  5.86D-01  1.03D+00
                    CP:  6.52D-01
 E= -2510.12394040737     Delta-E=       -0.000000000363 Rises=F Damp=F
 DIIS: error= 2.70D-07 at cycle   7 NSaved=   7.
 NSaved= 7 IEnMin= 7 EnMin= -2510.12394040737     IErMin= 7 ErrMin= 2.70D-07
 ErrMax= 2.70D-07  0.00D+00 EMaxC= 1.00D-01 BMatC= 6.53D-11 BMatP= 3.07D-10
 IDIUse=1 WtCom= 1.00D+00 WtEn= 0.00D+00
 Coeff-Com:  0.299D-04-0.457D-02-0.344D-02-0.211D-02 0.166D+00 0.375D+00
 Coeff-Com:  0.469D+00
 Coeff:      0.299D-04-0.457D-02-0.344D-02-0.211D-02 0.166D+00 0.375D+00
 Coeff:      0.469D+00
 Gap=     0.092 Goal=   None    Shift=    0.000
 RMSDP=2.41D-08 MaxDP=1.62D-06 DE=-3.63D-10 OVMax= 4.45D-06

 Cycle  12  Pass 1  IDiag  1:
 RMSU=  1.34D-08    CP:  1.00D+00  1.01D+00  4.40D-01  5.90D-01  1.03D+00
                    CP:  7.19D-01  5.76D-01
 E= -2510.12394040737     Delta-E=        0.000000000002 Rises=F Damp=F
 DIIS: error= 5.97D-08 at cycle   8 NSaved=   8.
 NSaved= 8 IEnMin= 7 EnMin= -2510.12394040737     IErMin= 8 ErrMin= 5.97D-08
 ErrMax= 5.97D-08  0.00D+00 EMaxC= 1.00D-01 BMatC= 4.28D-12 BMatP= 6.53D-11
 IDIUse=1 WtCom= 1.00D+00 WtEn= 0.00D+00
 Coeff-Com:  0.612D-04-0.470D-02-0.355D-02-0.503D-02 0.606D-01 0.164D+00
 Coeff-Com:  0.272D+00 0.517D+00
 Coeff:      0.612D-04-0.470D-02-0.355D-02-0.503D-02 0.606D-01 0.164D+00
 Coeff:      0.272D+00 0.517D+00
 Gap=     0.092 Goal=   None    Shift=    0.000
 RMSDP=7.01D-09 MaxDP=4.12D-07 DE= 1.82D-12 OVMax= 1.28D-06

 SCF Done:  E(RPBE1PBE) =  -2510.12394041     A.U. after   12 cycles
            NFock= 12  Conv=0.70D-08     -V/T= 2.0066
 KE= 2.493788056222D+03 PE=-1.530735249401D+04 EE= 5.600268644968D+03
 Leave Link  502 at Thu Dec  6 16:27:24 2018, MaxMem=   536870912 cpu:      3899.6
 (Enter /pbs_home/pkowalski/g09d01/g09/l701.exe)
 Compute integral first derivatives.
 ... and contract with generalized density number  0.
 Leave Link  701 at Thu Dec  6 16:27:25 2018, MaxMem=   536870912 cpu:         5.9
 (Enter /pbs_home/pkowalski/g09d01/g09/l702.exe)
 L702 exits ... SP integral derivatives will be done elsewhere.
 Leave Link  702 at Thu Dec  6 16:27:25 2018, MaxMem=   536870912 cpu:         0.2
 (Enter /pbs_home/pkowalski/g09d01/g09/l703.exe)
 Compute integral first derivatives, UseDBF=F ICtDFT=           0.
 Integral derivatives from FoFJK, PRISM(SPDF).
 Calling FoFJK, ICntrl=      2127 FMM=F ISym2X=0 I1Cent= 0 IOpClX= 0 NMat=1 NMatS=1 NMatT=0.
 FoFJK:  IHMeth= 1 ICntrl=    2127 DoSepK=F KAlg= 0 I1Cent=   0 FoldK=F
 IRaf=         0 NMat=   1 IRICut=       1 DoRegI=T DoRafI=F ISym2E= 0.
 FoFCou: FMM=F IPFlag=           0 FMFlag=      100000 FMFlg1=         800
         NFxFlg=           0 DoJE=F BraDBF=F KetDBF=F FulRan=T
         wScrn=  0.000000 ICntrl=    2127 IOpCl=  0 I1Cent=           0 NGrid=           0
         NMat0=    1 NMatS0=      1 NMatT0=    0 NMatD0=    1 NMtDS0=    0 NMtDT0=    0
 Symmetry not used in FoFCou.
 Leave Link  703 at Thu Dec  6 16:29:46 2018, MaxMem=   536870912 cpu:      1126.3
 (Enter /pbs_home/pkowalski/g09d01/g09/l716.exe)
 Dipole        = 2.72483737D-02-1.79766397D+00-4.93753118D-02
 ***** Axes restored to original set *****
 -------------------------------------------------------------------
 Center     Atomic                   Forces (Hartrees/Bohr)
 Number     Number              X              Y              Z
 -------------------------------------------------------------------
      1       16           0.000169516   -0.000366495    0.000110697
      2       16           0.000043257    0.000269328    0.000241849
      3        9          -0.000634276    0.000049222    0.000478068
      4        9           0.000302690    0.000171750   -0.000362654
      5        9          -0.000264169   -0.000099193    0.000137756
      6        9           0.000115806    0.000063920   -0.000390241
      7        9          -0.000295212    0.000088282    0.000169552
      8        9           0.000798342    0.000132549   -0.000559134
      9        6          -0.000129200   -0.000181057   -0.000178215
     10        6           0.000437677    0.000471793   -0.000266316
     11        6           0.000197025   -0.000508691    0.000824283
     12        1           0.000184989    0.000008408   -0.000285231
     13        6          -0.000147676    0.000223216   -0.000549480
     14        6           0.000514335   -0.000276665    0.000811093
     15        6           0.000458639    0.000007615   -0.000625595
     16        6          -0.000576187   -0.000289880    0.000137263
     17        6          -0.000175123    0.000183129    0.000170081
     18        6          -0.000066092   -0.000355887    0.000615508
     19        6           0.000136815    0.000215265   -0.000081088
     20        6           0.000149738   -0.000165709   -0.000350354
     21        6           0.000268089   -0.000069400    0.000514944
     22        1           0.000021161    0.000288199   -0.000043662
     23        6          -0.000321321   -0.000094981   -0.000081134
     24        6          -0.000402002   -0.001559074   -0.000270428
     25        1          -0.000165202    0.000258844    0.000047499
     26        1          -0.000254016   -0.000082600    0.000160627
     27        6           0.000519236    0.001328469   -0.000075056
     28        1           0.000061961   -0.000075070    0.000110412
     29        1          -0.000198578   -0.000085054    0.000142593
     30        1          -0.000173092    0.000066194   -0.000107087
     31        6           0.000066998    0.001631602   -0.000022002
     32        1          -0.000146186   -0.000193285   -0.000176515
     33        1           0.000175541    0.000131496   -0.000154941
     34        6          -0.000675253   -0.001388180    0.000298777
     35        1           0.000132275    0.000051495    0.000041407
     36        1           0.000182426   -0.000003073   -0.000196629
     37        1          -0.000113296   -0.000022174   -0.000144495
     38        6          -0.000162920    0.000046713    0.000027458
     39        6           0.000455542   -0.000114137    0.000349196
     40        1          -0.000215339    0.000125880   -0.000109732
     41        6           0.000267107    0.000412553    0.000223929
     42        1          -0.000125499   -0.000148721   -0.000114259
     43        6          -0.000161534    0.000510425    0.000097186
     44        1           0.000071941   -0.000221438    0.000012320
     45        6          -0.000515173    0.000065558   -0.000203896
     46        1           0.000199853   -0.000030681    0.000120625
     47        6          -0.000230412   -0.000479500   -0.000323811
     48        1           0.000166284    0.000192332    0.000019971
     49        6          -0.000062587   -0.000018468   -0.000036283
     50        6           0.000405649   -0.000052396    0.000295259
     51        1          -0.000225774   -0.000153550   -0.000140742
     52        6           0.000486821   -0.000282591    0.000013901
     53        1          -0.000149449    0.000167310    0.000022911
     54        6          -0.000171475   -0.000502779   -0.000222612
     55        1           0.000085546    0.000209879    0.000083779
     56        6          -0.000477481    0.000012077   -0.000278007
     57        1           0.000181422    0.000016417    0.000142460
     58        6          -0.000124911    0.000620500   -0.000001508
     59        1           0.000102754   -0.000199693   -0.000070300
 -------------------------------------------------------------------
 Cartesian Forces:  Max     0.001631602 RMS     0.000355463
 Leave Link  716 at Thu Dec  6 16:29:47 2018, MaxMem=   536870912 cpu:         0.2
 (Enter /pbs_home/pkowalski/g09d01/g09/l103.exe)

 GradGradGradGradGradGradGradGradGradGradGradGradGradGradGradGradGradGrad
 Berny optimization.
 Using GEDIIS/GDIIS optimizer.
 FormGI is forming the generalized inverse of G from B-inverse, IUseBI=4.
 Internal  Forces:  Max     0.001357181 RMS     0.000201781
 Search for a local minimum.
 Step number   6 out of a maximum of  354
 All quantities printed in internal units (Hartrees-Bohrs-Radians)
 RMS Force = .20178D-03 SwitMx=.10000D-02 MixMth= 2
 Mixed Optimization -- En-DIIS/RFO-DIIS
 Swapping is turned off.
 Update second derivatives using D2CorX and points    4    5    6
 DE= -7.28D-05 DEPred=-1.51D-04 R= 4.81D-01
 Trust test= 4.81D-01 RLast= 2.00D-01 DXMaxT set to 8.49D-01
 ITU=  0  1  1  0  1  0
     Eigenvalues ---    0.00229   0.00298   0.00450   0.00468   0.00543
     Eigenvalues ---    0.00658   0.00905   0.00973   0.01210   0.01243
     Eigenvalues ---    0.01531   0.01564   0.01612   0.01672   0.01747
     Eigenvalues ---    0.01805   0.01864   0.01878   0.01957   0.01979
     Eigenvalues ---    0.02156   0.02171   0.02203   0.02216   0.02228
     Eigenvalues ---    0.02242   0.02252   0.02259   0.02271   0.02289
     Eigenvalues ---    0.02307   0.02308   0.02325   0.02328   0.02332
     Eigenvalues ---    0.02338   0.02347   0.02360   0.03208   0.03349
     Eigenvalues ---    0.04557   0.04709   0.04775   0.04875   0.05102
     Eigenvalues ---    0.05412   0.05466   0.05719   0.05775   0.05900
     Eigenvalues ---    0.06178   0.07385   0.07631   0.07902   0.08663
     Eigenvalues ---    0.08910   0.08974   0.09221   0.09351   0.09998
     Eigenvalues ---    0.10342   0.10614   0.11062   0.12163   0.12372
     Eigenvalues ---    0.12609   0.12660   0.13990   0.14388   0.15478
     Eigenvalues ---    0.15923   0.15997   0.15997   0.15997   0.15999
     Eigenvalues ---    0.15999   0.15999   0.16000   0.16000   0.16000
     Eigenvalues ---    0.16000   0.16000   0.16000   0.16000   0.16003
     Eigenvalues ---    0.16012   0.16105   0.16901   0.17214   0.20650
     Eigenvalues ---    0.21923   0.22000   0.22000   0.22000   0.22001
     Eigenvalues ---    0.22870   0.23036   0.23367   0.23470   0.23757
     Eigenvalues ---    0.23792   0.24236   0.24363   0.24490   0.24937
     Eigenvalues ---    0.24992   0.25000   0.25016   0.25081   0.26636
     Eigenvalues ---    0.27000   0.27496   0.27511   0.27642   0.27662
     Eigenvalues ---    0.28347   0.28956   0.29123   0.30271   0.32054
     Eigenvalues ---    0.32727   0.34109   0.35288   0.36153   0.36709
     Eigenvalues ---    0.39487   0.40890   0.41837   0.42913   0.42986
     Eigenvalues ---    0.43211   0.43497   0.46791   0.46997   0.47603
     Eigenvalues ---    0.47784   0.48138   0.48683   0.49222   0.49408
     Eigenvalues ---    0.49473   0.49574   0.49688   0.50149   0.50308
     Eigenvalues ---    0.50697   0.51021   0.51253   0.51290   0.51319
     Eigenvalues ---    0.51394   0.51448   0.51492   0.52114   0.52452
     Eigenvalues ---    0.53430   0.53937   0.54466   0.56640   0.57231
     Eigenvalues ---    0.57513   0.57632   0.57642   0.57657   0.57691
     Eigenvalues ---    0.57734   0.57768   0.57792   0.57808   0.57823
     Eigenvalues ---    0.57837
 En-DIIS/RFO-DIIS IScMMF=        0 using points:     6    5    4
 RFO step:  Lambda=-3.43136006D-05.
 NNeg= 0 NP= 3 Switch=  2.50D-03 Rises=F DC=  3.51D-04 SmlDif=  1.00D-05
 RMS Error=  0.6417520873D-03 NUsed= 3 EDIIS=F
 DidBck=T Rises=F RFO-DIIS coefs:    0.66184    0.42296   -0.08480
 Iteration  1 RMS(Cart)=  0.02069199 RMS(Int)=  0.00014225
 Iteration  2 RMS(Cart)=  0.00023511 RMS(Int)=  0.00000258
 Iteration  3 RMS(Cart)=  0.00000002 RMS(Int)=  0.00000258
 ITry= 1 IFail=0 DXMaxC= 9.99D-02 DCOld= 1.00D+10 DXMaxT= 8.49D-01 DXLimC= 3.00D+00 Rises=F
 Variable       Old X    -DE/DX   Delta X   Delta X   Delta X     New X
                                 (Linear)    (Quad)   (Total)
    R1        3.49457  -0.00034  -0.00049  -0.00003  -0.00052   3.49404
    R2        3.32664   0.00010  -0.00029   0.00063   0.00033   3.32697
    R3        3.49299  -0.00028  -0.00114   0.00135   0.00021   3.49320
    R4        3.32702   0.00020  -0.00022   0.00072   0.00050   3.32752
    R5        2.54518   0.00062  -0.00003   0.00071   0.00068   2.54586
    R6        2.55609   0.00044   0.00040  -0.00028   0.00012   2.55620
    R7        2.53577   0.00030  -0.00004   0.00034   0.00031   2.53608
    R8        2.51682  -0.00005  -0.00001   0.00001  -0.00001   2.51681
    R9        2.54197   0.00003  -0.00001   0.00006   0.00004   2.54201
   R10        2.55585   0.00097   0.00031   0.00045   0.00077   2.55662
   R11        2.88887   0.00034   0.00064  -0.00012   0.00052   2.88939
   R12        2.91587  -0.00048   0.00118  -0.00278  -0.00161   2.91427
   R13        2.93225  -0.00041  -0.00048   0.00006  -0.00042   2.93184
   R14        2.68632  -0.00003   0.00015  -0.00029  -0.00015   2.68617
   R15        2.57662   0.00040   0.00020  -0.00006   0.00013   2.57676
   R16        2.06033  -0.00013   0.00032  -0.00088  -0.00056   2.05977
   R17        2.58536   0.00076   0.00008   0.00060   0.00068   2.58604
   R18        2.76179   0.00043   0.00023   0.00022   0.00045   2.76224
   R19        2.82866  -0.00052  -0.00018  -0.00044  -0.00063   2.82803
   R20        2.72673   0.00010   0.00035  -0.00075  -0.00041   2.72633
   R21        2.93547   0.00008  -0.00047   0.00107   0.00060   2.93607
   R22        2.93470  -0.00025   0.00002  -0.00065  -0.00063   2.93407
   R23        2.82468  -0.00031  -0.00015  -0.00028  -0.00043   2.82425
   R24        2.57552   0.00025   0.00018  -0.00015   0.00003   2.57555
   R25        2.89119   0.00022   0.00049   0.00002   0.00051   2.89170
   R26        2.93078   0.00003  -0.00087   0.00142   0.00054   2.93132
   R27        2.68980  -0.00019  -0.00004  -0.00018  -0.00022   2.68958
   R28        2.06030  -0.00022   0.00042  -0.00116  -0.00074   2.05956
   R29        2.58456   0.00043   0.00014   0.00013   0.00026   2.58483
   R30        2.76412   0.00024   0.00024  -0.00008   0.00016   2.76428
   R31        2.08340  -0.00029  -0.00009  -0.00032  -0.00040   2.08300
   R32        2.08085   0.00001   0.00015  -0.00039  -0.00024   2.08061
   R33        2.86546   0.00113   0.00112  -0.00003   0.00109   2.86655
   R34        2.08060  -0.00012   0.00012  -0.00047  -0.00035   2.08025
   R35        2.07958  -0.00022  -0.00005  -0.00027  -0.00033   2.07925
   R36        2.07980  -0.00017   0.00008  -0.00046  -0.00038   2.07942
   R37        2.08340  -0.00029  -0.00010  -0.00030  -0.00039   2.08301
   R38        2.08098   0.00000   0.00011  -0.00033  -0.00022   2.08076
   R39        2.86474   0.00136   0.00090   0.00070   0.00160   2.86634
   R40        2.08052  -0.00011   0.00012  -0.00044  -0.00033   2.08020
   R41        2.07984  -0.00026  -0.00008  -0.00028  -0.00035   2.07948
   R42        2.07935  -0.00013   0.00009  -0.00044  -0.00035   2.07900
   R43        2.65805   0.00043  -0.00008   0.00066   0.00058   2.65863
   R44        2.65535   0.00029   0.00006   0.00024   0.00029   2.65564
   R45        2.06350  -0.00026   0.00029  -0.00095  -0.00067   2.06283
   R46        2.62474   0.00033   0.00010   0.00018   0.00028   2.62502
   R47        2.06520  -0.00023   0.00033  -0.00099  -0.00066   2.06453
   R48        2.63789   0.00025   0.00003   0.00022   0.00025   2.63814
   R49        2.06527  -0.00023   0.00029  -0.00093  -0.00064   2.06463
   R50        2.63345   0.00034   0.00008   0.00023   0.00031   2.63377
   R51        2.06513  -0.00023   0.00033  -0.00100  -0.00067   2.06446
   R52        2.62818   0.00032   0.00010   0.00016   0.00026   2.62843
   R53        2.06665  -0.00023   0.00019  -0.00074  -0.00055   2.06610
   R54        2.65813   0.00040  -0.00005   0.00055   0.00050   2.65864
   R55        2.65550   0.00019  -0.00010   0.00039   0.00030   2.65580
   R56        2.06366  -0.00027   0.00030  -0.00098  -0.00068   2.06298
   R57        2.62505   0.00016   0.00008   0.00002   0.00010   2.62515
   R58        2.06529  -0.00022   0.00031  -0.00096  -0.00065   2.06464
   R59        2.63778   0.00033   0.00005   0.00028   0.00033   2.63810
   R60        2.06528  -0.00023   0.00031  -0.00096  -0.00065   2.06463
   R61        2.63309   0.00035   0.00009   0.00021   0.00030   2.63338
   R62        2.06522  -0.00023   0.00033  -0.00100  -0.00067   2.06455
   R63        2.62897   0.00029   0.00015   0.00005   0.00020   2.62917
   R64        2.06626  -0.00022   0.00020  -0.00074  -0.00055   2.06571
    A1        1.61115   0.00017   0.00032  -0.00036  -0.00005   1.61110
    A2        1.60907   0.00006  -0.00027   0.00036   0.00008   1.60915
    A3        1.82537   0.00007  -0.00037   0.00022  -0.00016   1.82521
    A4        1.98295  -0.00016  -0.00145   0.00053  -0.00092   1.98204
    A5        1.89263  -0.00012  -0.00080  -0.00125  -0.00205   1.89059
    A6        1.88408   0.00016   0.00105   0.00199   0.00305   1.88713
    A7        1.91304   0.00004   0.00037   0.00101   0.00138   1.91441
    A8        1.96030   0.00002   0.00116  -0.00225  -0.00109   1.95920
    A9        1.97403   0.00002   0.00002  -0.00048  -0.00046   1.97357
   A10        2.03747  -0.00003   0.00073   0.00013   0.00086   2.03833
   A11        2.27167   0.00001  -0.00077   0.00036  -0.00040   2.27127
   A12        2.13198   0.00001   0.00035  -0.00067  -0.00033   2.13165
   A13        1.99737  -0.00008  -0.00025   0.00036   0.00011   1.99748
   A14        2.15019   0.00008   0.00011  -0.00004   0.00007   2.15026
   A15        1.98236  -0.00017   0.00000  -0.00049  -0.00049   1.98187
   A16        2.08427  -0.00011   0.00033  -0.00080  -0.00046   2.08380
   A17        2.21656   0.00028  -0.00034   0.00129   0.00095   2.21751
   A18        2.24381  -0.00003  -0.00012  -0.00059  -0.00071   2.24310
   A19        2.11787  -0.00013   0.00068  -0.00082  -0.00014   2.11773
   A20        1.92096   0.00016  -0.00050   0.00137   0.00087   1.92183
   A21        1.86175   0.00021  -0.00049   0.00228   0.00179   1.86354
   A22        1.99399  -0.00007   0.00062  -0.00226  -0.00164   1.99235
   A23        1.94139  -0.00006   0.00051  -0.00176  -0.00124   1.94015
   A24        1.95666  -0.00007  -0.00034   0.00052   0.00017   1.95683
   A25        1.90043   0.00019  -0.00068   0.00225   0.00157   1.90200
   A26        1.80928  -0.00019   0.00036  -0.00098  -0.00062   1.80866
   A27        1.90126   0.00017  -0.00011   0.00120   0.00109   1.90235
   A28        1.90025   0.00005  -0.00027   0.00102   0.00075   1.90100
   A29        1.89404  -0.00002  -0.00011   0.00046   0.00035   1.89439
   A30        1.96869  -0.00012   0.00054  -0.00183  -0.00129   1.96740
   A31        1.97166  -0.00017   0.00037  -0.00188  -0.00151   1.97014
   A32        1.82497   0.00009  -0.00047   0.00116   0.00069   1.82566
   A33        1.86871   0.00018  -0.00060   0.00217   0.00157   1.87028
   A34        1.94620  -0.00009  -0.00002  -0.00053  -0.00056   1.94564
   A35        1.99641  -0.00008  -0.00027  -0.00010  -0.00038   1.99604
   A36        1.89399   0.00005  -0.00028   0.00080   0.00052   1.89451
   A37        1.96300   0.00000   0.00086  -0.00163  -0.00077   1.96223
   A38        1.79425  -0.00007   0.00036  -0.00082  -0.00046   1.79379
   A39        1.90653  -0.00008   0.00024  -0.00080  -0.00056   1.90597
   A40        2.11943  -0.00001   0.00026   0.00037   0.00064   2.12007
   A41        2.25697   0.00009  -0.00059   0.00066   0.00006   2.25702
   A42        1.97849  -0.00009  -0.00006  -0.00203  -0.00209   1.97640
   A43        1.82290   0.00004  -0.00011  -0.00094  -0.00105   1.82186
   A44        1.89843  -0.00027  -0.00198   0.00005  -0.00193   1.89649
   A45        1.88803  -0.00001   0.00229  -0.00094   0.00134   1.88938
   A46        1.95692   0.00010   0.00110  -0.00122  -0.00013   1.95679
   A47        1.91375   0.00024  -0.00135   0.00542   0.00408   1.91783
   A48        2.03806   0.00008   0.00066   0.00069   0.00136   2.03942
   A49        2.27664  -0.00012  -0.00010  -0.00108  -0.00119   2.27546
   A50        1.96839   0.00004  -0.00056   0.00041  -0.00015   1.96824
   A51        2.13515  -0.00014   0.00052  -0.00137  -0.00086   2.13429
   A52        1.99669  -0.00004  -0.00036   0.00036  -0.00001   1.99669
   A53        2.15117   0.00017  -0.00017   0.00098   0.00080   2.15197
   A54        1.98132  -0.00013   0.00005  -0.00071  -0.00066   1.98065
   A55        2.08559  -0.00005   0.00006  -0.00005   0.00001   2.08561
   A56        2.21627   0.00018  -0.00013   0.00077   0.00064   2.21692
   A57        1.87227   0.00020   0.00106  -0.00080   0.00025   1.87252
   A58        1.87912  -0.00001   0.00038  -0.00222  -0.00183   1.87729
   A59        2.02622  -0.00067  -0.00203   0.00148  -0.00055   2.02568
   A60        1.85037  -0.00005   0.00116  -0.00122  -0.00006   1.85030
   A61        1.90581   0.00028   0.00037   0.00111   0.00147   1.90728
   A62        1.92160   0.00030  -0.00062   0.00133   0.00071   1.92231
   A63        1.94964  -0.00001  -0.00100   0.00171   0.00070   1.95034
   A64        1.91395  -0.00018  -0.00017  -0.00019  -0.00036   1.91359
   A65        1.95339   0.00009  -0.00097   0.00204   0.00107   1.95446
   A66        1.87625   0.00009   0.00106  -0.00164  -0.00058   1.87567
   A67        1.89291  -0.00008   0.00036  -0.00113  -0.00076   1.89215
   A68        1.87458   0.00009   0.00087  -0.00105  -0.00017   1.87440
   A69        1.87188   0.00027   0.00070   0.00079   0.00148   1.87336
   A70        1.87605  -0.00001  -0.00010  -0.00154  -0.00164   1.87441
   A71        2.03054  -0.00062  -0.00242   0.00212  -0.00029   2.03024
   A72        1.85119  -0.00009   0.00173  -0.00281  -0.00108   1.85012
   A73        1.90516   0.00026   0.00082   0.00079   0.00161   1.90677
   A74        1.92032   0.00023  -0.00036   0.00018  -0.00018   1.92014
   A75        1.95137  -0.00009  -0.00052   0.00047  -0.00005   1.95132
   A76        1.91205  -0.00004  -0.00098   0.00186   0.00087   1.91293
   A77        1.95534   0.00011  -0.00082   0.00178   0.00096   1.95630
   A78        1.87573   0.00006   0.00104  -0.00165  -0.00060   1.87513
   A79        1.89122  -0.00007   0.00034  -0.00115  -0.00081   1.89041
   A80        1.87486   0.00002   0.00109  -0.00156  -0.00047   1.87439
   A81        2.10857   0.00023  -0.00013   0.00073   0.00060   2.10917
   A82        2.11013  -0.00023  -0.00011  -0.00030  -0.00041   2.10971
   A83        2.06448   0.00000   0.00024  -0.00043  -0.00019   2.06429
   A84        2.09097   0.00008   0.00009   0.00010   0.00019   2.09117
   A85        2.10708  -0.00002  -0.00011   0.00016   0.00006   2.10713
   A86        2.08499  -0.00006   0.00002  -0.00025  -0.00024   2.08475
   A87        2.08719   0.00001   0.00002   0.00001   0.00004   2.08723
   A88        2.09995   0.00000  -0.00001   0.00002   0.00001   2.09997
   A89        2.09600  -0.00002  -0.00002  -0.00003  -0.00004   2.09596
   A90        2.09731  -0.00001   0.00006  -0.00012  -0.00007   2.09725
   A91        2.08774   0.00001   0.00003  -0.00003   0.00000   2.08773
   A92        2.09813   0.00000  -0.00008   0.00015   0.00007   2.09820
   A93        2.09757  -0.00003  -0.00014   0.00016   0.00002   2.09759
   A94        2.09739   0.00002   0.00004  -0.00004   0.00000   2.09739
   A95        2.08822   0.00002   0.00010  -0.00012  -0.00001   2.08821
   A96        2.10972  -0.00002  -0.00020   0.00033   0.00013   2.10985
   A97        2.08754   0.00002   0.00001   0.00005   0.00006   2.08760
   A98        2.08586   0.00000   0.00019  -0.00038  -0.00019   2.08568
   A99        2.10702   0.00015  -0.00054   0.00132   0.00077   2.10780
   A100       2.11128  -0.00018   0.00011  -0.00057  -0.00046   2.11081
   A101       2.06488   0.00003   0.00043  -0.00074  -0.00031   2.06457
   A102       2.08992   0.00013  -0.00012   0.00070   0.00058   2.09050
   A103       2.10690   0.00001  -0.00018   0.00034   0.00016   2.10706
   A104       2.08620  -0.00014   0.00030  -0.00103  -0.00073   2.08547
   A105       2.08724   0.00000   0.00012  -0.00024  -0.00012   2.08713
   A106       2.10016  -0.00001  -0.00008   0.00011   0.00004   2.10019
   A107       2.09575   0.00002  -0.00004   0.00013   0.00009   2.09584
   A108       2.09738  -0.00001  -0.00003   0.00001  -0.00002   2.09736
   A109       2.08742   0.00000   0.00012  -0.00021  -0.00010   2.08732
   A110       2.09838   0.00001  -0.00008   0.00020   0.00012   2.09850
   A111       2.09709   0.00001  -0.00010   0.00023   0.00012   2.09721
   A112       2.09810   0.00001   0.00003  -0.00003   0.00000   2.09811
   A113       2.08799  -0.00002   0.00007  -0.00019  -0.00013   2.08787
   A114       2.10886  -0.00003  -0.00032   0.00052   0.00020   2.10906
   A115       2.08418   0.00010   0.00013   0.00012   0.00024   2.08442
   A116       2.08999  -0.00007   0.00020  -0.00064  -0.00045   2.08954
    D1        0.20558  -0.00002   0.00074   0.00293   0.00367   0.20925
    D2        2.25585   0.00013   0.00102   0.00576   0.00678   2.26263
    D3       -1.83457  -0.00005   0.00088   0.00223   0.00311  -1.83146
    D4       -0.12349   0.00002  -0.00019  -0.00304  -0.00323  -0.12672
    D5        3.01796   0.00015   0.00315  -0.00335  -0.00021   3.01775
    D6        2.29156   0.00003   0.00629  -0.00178   0.00451   2.29607
    D7        0.24036   0.00006   0.00363   0.00099   0.00462   0.24497
    D8       -1.80203  -0.00011   0.00616  -0.00481   0.00135  -1.80068
    D9       -0.14815  -0.00004  -0.00309  -0.00005  -0.00314  -0.15129
   D10        2.99609   0.00003   0.00045  -0.00220  -0.00175   2.99434
   D11       -0.25494   0.00003  -0.00119  -0.00232  -0.00351  -0.25846
   D12        2.88290  -0.00006  -0.00445   0.00017  -0.00428   2.87862
   D13       -2.37189   0.00010   0.00018  -0.00406  -0.00389  -2.37578
   D14        0.76595   0.00001  -0.00309  -0.00157  -0.00466   0.76130
   D15        1.77108  -0.00006  -0.00214  -0.00318  -0.00533   1.76575
   D16       -1.37426  -0.00014  -0.00540  -0.00069  -0.00609  -1.38035
   D17        1.22684  -0.00004   0.00491   0.00245   0.00736   1.23420
   D18       -3.04350  -0.00005   0.00619  -0.00045   0.00574  -3.03776
   D19       -0.93108   0.00030   0.00675   0.00492   0.01167  -0.91941
   D20       -3.04046   0.00005   0.00430   0.00430   0.00859  -3.03186
   D21       -1.02761   0.00005   0.00557   0.00140   0.00697  -1.02064
   D22        1.08481   0.00040   0.00613   0.00677   0.01290   1.09771
   D23       -0.92947   0.00023   0.00619   0.00550   0.01169  -0.91778
   D24        1.08338   0.00022   0.00747   0.00260   0.01007   1.09344
   D25       -3.08738   0.00057   0.00802   0.00797   0.01599  -3.07139
   D26       -3.05592   0.00001  -0.00950  -0.00997  -0.01947  -3.07539
   D27       -1.07109   0.00004  -0.00746  -0.01283  -0.02030  -1.09139
   D28        1.09116  -0.00005  -0.00941  -0.01180  -0.02121   1.06995
   D29        1.24431  -0.00003  -0.00882  -0.01009  -0.01890   1.22541
   D30       -3.05404   0.00000  -0.00678  -0.01295  -0.01973  -3.07377
   D31       -0.89179  -0.00009  -0.00873  -0.01192  -0.02064  -0.91244
   D32       -0.84995  -0.00027  -0.01115  -0.01183  -0.02298  -0.87293
   D33        1.13488  -0.00024  -0.00911  -0.01470  -0.02381   1.11108
   D34       -2.98605  -0.00034  -0.01106  -0.01366  -0.02472  -3.01077
   D35       -3.04434   0.00005   0.00359  -0.00405  -0.00046  -3.04480
   D36        0.18619  -0.00004   0.00119   0.00021   0.00140   0.18759
   D37        0.10164   0.00015   0.00738  -0.00696   0.00043   0.10207
   D38       -2.95102   0.00006   0.00498  -0.00270   0.00229  -2.94874
   D39        2.95010   0.00007   0.00124   0.00055   0.00178   2.95188
   D40       -0.15249   0.00004  -0.00112   0.00189   0.00076  -0.15172
   D41       -0.19600  -0.00004  -0.00268   0.00355   0.00086  -0.19514
   D42        2.98459  -0.00007  -0.00504   0.00488  -0.00016   2.98444
   D43       -0.01355  -0.00001  -0.00057   0.00217   0.00160  -0.01195
   D44        3.12820  -0.00016  -0.00422   0.00251  -0.00171   3.12649
   D45       -3.06516  -0.00010  -0.00301   0.00651   0.00350  -3.06166
   D46        0.07659  -0.00024  -0.00666   0.00685   0.00019   0.07679
   D47       -2.88913  -0.00020   0.00203  -0.01256  -0.01053  -2.89966
   D48        0.24717  -0.00015   0.00349  -0.01362  -0.01013   0.23705
   D49        0.25230  -0.00005   0.00587  -0.01292  -0.00705   0.24525
   D50       -2.89458   0.00000   0.00733  -0.01398  -0.00665  -2.90123
   D51        0.85479   0.00019  -0.00661   0.01348   0.00687   0.86166
   D52       -1.26586   0.00002  -0.00616   0.01174   0.00558  -1.26027
   D53        2.97042  -0.00006  -0.00539   0.00940   0.00401   2.97443
   D54       -2.32227   0.00022  -0.00445   0.01223   0.00778  -2.31449
   D55        1.84027   0.00005  -0.00400   0.01049   0.00650   1.84677
   D56       -0.20663  -0.00003  -0.00323   0.00815   0.00492  -0.20171
   D57        2.96562  -0.00001   0.00540  -0.00986  -0.00446   2.96116
   D58       -0.19837   0.00009   0.00222   0.00009   0.00231  -0.19606
   D59       -0.14351  -0.00003   0.00344  -0.00872  -0.00528  -0.14879
   D60        2.97569   0.00006   0.00026   0.00123   0.00149   2.97718
   D61        0.59020  -0.00017   0.00350  -0.01025  -0.00675   0.58344
   D62       -1.52242  -0.00035   0.00347  -0.01128  -0.00781  -1.53023
   D63        2.61177  -0.00012   0.00301  -0.00867  -0.00566   2.60611
   D64        2.63696   0.00016   0.00278  -0.00711  -0.00433   2.63263
   D65        0.52435  -0.00001   0.00275  -0.00814  -0.00539   0.51896
   D66       -1.62465   0.00021   0.00230  -0.00553  -0.00324  -1.62789
   D67       -1.56043   0.00007   0.00225  -0.00597  -0.00372  -1.56414
   D68        2.61015  -0.00011   0.00222  -0.00700  -0.00478   2.60537
   D69        0.46114   0.00012   0.00177  -0.00439  -0.00262   0.45852
   D70       -0.66269   0.00012  -0.00026   0.00219   0.00193  -0.66076
   D71       -2.71681  -0.00008   0.00067  -0.00065   0.00001  -2.71679
   D72        1.48409  -0.00006  -0.00038   0.00128   0.00090   1.48499
   D73        1.44752   0.00022  -0.00023   0.00280   0.00257   1.45009
   D74       -0.60659   0.00001   0.00069  -0.00003   0.00066  -0.60594
   D75       -2.68888   0.00003  -0.00035   0.00190   0.00154  -2.68734
   D76       -2.68858   0.00002   0.00033   0.00023   0.00056  -2.68802
   D77        1.54049  -0.00018   0.00126  -0.00261  -0.00135   1.53914
   D78       -0.54180  -0.00016   0.00022  -0.00068  -0.00046  -0.54227
   D79        2.54138  -0.00010  -0.00206   0.00419   0.00213   2.54351
   D80       -0.57552  -0.00021   0.00143  -0.00678  -0.00534  -0.58086
   D81       -1.60500   0.00008  -0.00239   0.00572   0.00333  -1.60167
   D82        1.56129  -0.00003   0.00110  -0.00525  -0.00414   1.55715
   D83        0.42859   0.00010  -0.00212   0.00544   0.00332   0.43191
   D84       -2.68830  -0.00001   0.00137  -0.00553  -0.00415  -2.69245
   D85       -0.13285   0.00000   0.00094  -0.00085   0.00009  -0.13276
   D86        3.02468  -0.00002   0.00108  -0.00303  -0.00195   3.02272
   D87        2.98141   0.00011  -0.00292   0.01127   0.00835   2.98976
   D88       -0.14425   0.00009  -0.00278   0.00909   0.00631  -0.13794
   D89        2.86087  -0.00010  -0.00352  -0.00359  -0.00710   2.85377
   D90       -0.29388  -0.00008  -0.00363  -0.00180  -0.00543  -0.29930
   D91        0.74847  -0.00001  -0.00453  -0.00025  -0.00477   0.74369
   D92       -2.40628   0.00000  -0.00464   0.00154  -0.00310  -2.40938
   D93       -1.39054  -0.00028  -0.00649  -0.00150  -0.00800  -1.39854
   D94        1.73790  -0.00027  -0.00661   0.00029  -0.00633   1.73158
   D95       -3.05800  -0.00002  -0.01587  -0.00914  -0.02500  -3.08300
   D96       -1.07387   0.00000  -0.01358  -0.01273  -0.02632  -1.10019
   D97        1.08730  -0.00015  -0.01584  -0.01224  -0.02808   1.05921
   D98       -0.85586  -0.00027  -0.01665  -0.01260  -0.02926  -0.88512
   D99        1.12826  -0.00025  -0.01436  -0.01620  -0.03057   1.09769
   D100      -2.99376  -0.00040  -0.01662  -0.01571  -0.03233  -3.02609
   D101       1.24167  -0.00005  -0.01397  -0.01091  -0.02487   1.21680
   D102      -3.05739  -0.00003  -0.01168  -0.01451  -0.02618  -3.08357
   D103      -0.89623  -0.00018  -0.01394  -0.01401  -0.02795  -0.92417
   D104       0.17514  -0.00004   0.00026   0.00211   0.00237   0.17751
   D105      -2.94672   0.00005   0.00147   0.00419   0.00566  -2.94106
   D106      -2.95102  -0.00006   0.00039  -0.00001   0.00038  -2.95064
   D107       0.21031   0.00003   0.00159   0.00207   0.00367   0.21398
   D108      -0.00907   0.00000   0.00134  -0.00109   0.00025  -0.00882
   D109       3.12964  -0.00008  -0.00251   0.00125  -0.00126   3.12838
   D110      -3.13072   0.00009   0.00254   0.00105   0.00360  -3.12712
   D111       0.00799   0.00002  -0.00131   0.00339   0.00209   0.01007
   D112       2.83880   0.00011  -0.01047   0.02429   0.01382   2.85263
   D113      -0.30533   0.00014  -0.00996   0.02428   0.01431  -0.29102
   D114      -0.29975   0.00019  -0.00641   0.02183   0.01542  -0.28433
   D115       2.83930   0.00022  -0.00591   0.02181   0.01591   2.85521
   D116      -1.02593   0.00011   0.00070   0.00020   0.00090  -1.02503
   D117      -3.10417   0.00011   0.00012   0.00129   0.00142  -3.10275
   D118       1.10050   0.00006  -0.00024   0.00143   0.00119   1.10169
   D119       3.13892   0.00009   0.00046  -0.00066  -0.00020   3.13872
   D120       1.06068   0.00010  -0.00011   0.00043   0.00032   1.06100
   D121      -1.01784   0.00005  -0.00048   0.00058   0.00009  -1.01774
   D122       1.11416  -0.00017  -0.00080  -0.00057  -0.00137   1.11279
   D123      -0.96408  -0.00016  -0.00137   0.00052  -0.00086  -0.96493
   D124      -3.04259  -0.00021  -0.00174   0.00066  -0.00108  -3.04368
   D125      -1.03228   0.00016   0.00198  -0.00089   0.00109  -1.03119
   D126      -3.10973   0.00016   0.00166  -0.00035   0.00130  -3.10842
   D127       1.09460   0.00009   0.00146  -0.00076   0.00071   1.09531
   D128       3.13053   0.00004   0.00212  -0.00407  -0.00194   3.12859
   D129       1.05309   0.00004   0.00180  -0.00353  -0.00173   1.05136
   D130      -1.02576  -0.00004   0.00160  -0.00393  -0.00233  -1.02809
   D131       1.10587  -0.00013  -0.00024  -0.00123  -0.00147   1.10440
   D132      -0.97157  -0.00013  -0.00057  -0.00069  -0.00126  -0.97283
   D133      -3.05043  -0.00020  -0.00076  -0.00110  -0.00186  -3.05228
   D134       0.01853   0.00006   0.00236  -0.00260  -0.00023   0.01830
   D135      -3.14133   0.00008   0.00222  -0.00184   0.00038  -3.14095
   D136      -3.11791   0.00001   0.00094  -0.00156  -0.00062  -3.11853
   D137       0.00542   0.00003   0.00080  -0.00081  -0.00001   0.00541
   D138      -3.14013  -0.00011  -0.00247   0.00167  -0.00081  -3.14093
   D139       0.01347  -0.00010  -0.00252   0.00182  -0.00069   0.01278
   D140      -0.00369  -0.00006  -0.00104   0.00063  -0.00041  -0.00411
   D141      -3.13328  -0.00005  -0.00109   0.00079  -0.00030  -3.13358
   D142      -3.13657  -0.00001   0.00017  -0.00061  -0.00044  -3.13701
   D143      -0.00426   0.00002   0.00010   0.00028   0.00039  -0.00387
   D144      -0.01319   0.00001   0.00003   0.00014   0.00018  -0.01301
   D145       3.11912   0.00004  -0.00004   0.00104   0.00100   3.12012
   D146      -3.13660  -0.00003  -0.00113   0.00144   0.00032  -3.13628
   D147       0.00125  -0.00004  -0.00078   0.00043  -0.00034   0.00091
   D148      -0.00433   0.00000  -0.00120   0.00234   0.00115  -0.00319
   D149       3.13351  -0.00001  -0.00084   0.00133   0.00049   3.13400
   D150       3.14055   0.00003   0.00033   0.00005   0.00038   3.14093
   D151       0.00047   0.00002   0.00053  -0.00061  -0.00008   0.00040
   D152      -0.00479   0.00001   0.00068  -0.00096  -0.00028  -0.00507
   D153       3.13832   0.00000   0.00088  -0.00162  -0.00074   3.13758
   D154       0.00080   0.00003   0.00039   0.00007   0.00046   0.00126
   D155       3.13040   0.00003   0.00043  -0.00008   0.00035   3.13075
   D156      -3.13928   0.00002   0.00059  -0.00058   0.00001  -3.13928
   D157      -0.00969   0.00002   0.00063  -0.00074  -0.00010  -0.00979
   D158      -0.03166   0.00004   0.00024   0.00078   0.00102  -0.03064
   D159       3.12946   0.00003   0.00055  -0.00021   0.00034   3.12980
   D160       3.11241   0.00001  -0.00025   0.00080   0.00054   3.11296
   D161      -0.00965   0.00000   0.00006  -0.00019  -0.00014  -0.00979
   D162      -3.12950  -0.00001  -0.00034   0.00034   0.00001  -3.12949
   D163      -0.00724  -0.00001  -0.00016  -0.00006  -0.00022  -0.00747
   D164       0.00961   0.00002   0.00016   0.00033   0.00049   0.01010
   D165       3.13186   0.00002   0.00033  -0.00007   0.00025   3.13212
   D166       3.13695   0.00001  -0.00036   0.00091   0.00056   3.13750
   D167       0.00392  -0.00002  -0.00016  -0.00019  -0.00035   0.00357
   D168       0.01484  -0.00001  -0.00004  -0.00009  -0.00014   0.01470
   D169      -3.11819  -0.00004   0.00016  -0.00120  -0.00105  -3.11923
   D170       3.14041  -0.00001  -0.00033   0.00044   0.00011   3.14052
   D171       0.00210   0.00002   0.00005   0.00045   0.00050   0.00259
   D172       0.00742  -0.00004  -0.00013  -0.00067  -0.00080   0.00662
   D173      -3.13089  -0.00001   0.00024  -0.00066  -0.00042  -3.13131
   D174      -3.14142  -0.00001   0.00036  -0.00091  -0.00055   3.14122
   D175      -0.00215   0.00000   0.00016  -0.00031  -0.00015  -0.00229
   D176       0.00345   0.00002   0.00074  -0.00090  -0.00016   0.00329
   D177      -3.14046   0.00003   0.00054  -0.00031   0.00024  -3.14022
   D178      -0.00382  -0.00002  -0.00027  -0.00008  -0.00035  -0.00417
   D179      -3.12601  -0.00002  -0.00044   0.00031  -0.00013  -3.12614
   D180       3.13546  -0.00001  -0.00046   0.00051   0.00005   3.13551
   D181       0.01327  -0.00001  -0.00063   0.00091   0.00027   0.01355
         Item               Value     Threshold  Converged?
 Maximum Force            0.001357     0.000450     NO 
 RMS     Force            0.000202     0.000300     YES
 Maximum Displacement     0.099865     0.001800     NO 
 RMS     Displacement     0.020690     0.001200     NO 
 Predicted change in Energy=-7.407025D-05
 Lowest energy point so far.  Saving SCF results.
 GradGradGradGradGradGradGradGradGradGradGradGradGradGradGradGradGradGrad

 Leave Link  103 at Thu Dec  6 16:29:47 2018, MaxMem=   536870912 cpu:         1.7
 (Enter /pbs_home/pkowalski/g09d01/g09/l202.exe)
 Stoichiometry    C29H22F6S2
 Framework group  C1[X(C29H22F6S2)]
 Deg. of freedom   171
 Full point group                 C1      NOp   1
 RotChk:  IX=0 Diff= 2.56D-03
 Largest Abelian subgroup         C1      NOp   1
 Largest concise Abelian subgroup C1      NOp   1
                         Standard orientation:                         
 ---------------------------------------------------------------------
 Center     Atomic      Atomic             Coordinates (Angstroms)
 Number     Number       Type             X           Y           Z
 ---------------------------------------------------------------------
      1         16           0        1.792646   -2.159103    0.154064
      2         16           0       -1.797302   -2.149538   -0.025362
      3          9           0        2.240557    3.233351   -0.876495
      4          9           0        1.699425    3.490149    1.206235
      5          9           0       -0.087434    3.954521   -1.721956
      6          9           0        0.020514    5.127971    0.108295
      7          9           0       -2.330327    3.313479   -0.564565
      8          9           0       -1.459890    3.424445    1.421314
      9          6           0        0.623614   -0.770545    0.506137
     10          6           0        1.428094    0.494911    0.207342
     11          6           0        2.825277    0.255179    0.102643
     12          1           0        3.544929    1.064745   -0.018890
     13          6           0        3.170816   -1.068080    0.054657
     14          6           0        0.723249    1.654978    0.077968
     15          6           0        1.240980    3.057425    0.009433
     16          6           0       -0.010058    3.890707   -0.383675
     17          6           0       -1.213325    3.061795    0.141452
     18          6           0       -0.718742    1.655696    0.032436
     19          6           0       -0.624425   -0.770694   -0.399770
     20          6           0       -1.426687    0.499887   -0.110659
     21          6           0       -2.828998    0.264179   -0.050279
     22          1           0       -3.555398    1.076378   -0.027954
     23          6           0       -3.178028   -1.057192    0.005551
     24          6           0        0.255998   -0.812624    2.012829
     25          1           0       -0.492527   -0.023007    2.189539
     26          1           0       -0.258839   -1.767164    2.202624
     27          6           0        1.407339   -0.637881    2.984889
     28          1           0        2.179667   -1.409793    2.845346
     29          1           0        1.036306   -0.724707    4.017091
     30          1           0        1.881936    0.350143    2.887921
     31          6           0       -0.253563   -0.829438   -1.904827
     32          1           0        0.491174   -0.038337   -2.090704
     33          1           0        0.267516   -1.783759   -2.078465
     34          6           0       -1.399889   -0.677722   -2.886459
     35          1           0       -2.164217   -1.457373   -2.746128
     36          1           0       -1.019797   -0.769903   -3.915024
     37          1           0       -1.888587    0.304415   -2.803201
     38          6           0        4.517462   -1.622805   -0.069573
     39          6           0        5.651680   -0.816596    0.137561
     40          1           0        5.528875    0.232965    0.411307
     41          6           0        6.930330   -1.346113    0.018129
     42          1           0        7.798019   -0.704179    0.187250
     43          6           0        7.108188   -2.692326   -0.305928
     44          1           0        8.114986   -3.107323   -0.394335
     45          6           0        5.994229   -3.504515   -0.510680
     46          1           0        6.122725   -4.559103   -0.765262
     47          6           0        4.712897   -2.976304   -0.393191
     48          1           0        3.846889   -3.620884   -0.566163
     49          6           0       -4.530504   -1.608094    0.089695
     50          6           0       -5.617049   -0.794977    0.460641
     51          1           0       -5.447634    0.252633    0.716732
     52          6           0       -6.903219   -1.315736    0.526756
     53          1           0       -7.732802   -0.668377    0.820699
     54          6           0       -7.135866   -2.659636    0.228944
     55          1           0       -8.148339   -3.066667    0.282766
     56          6           0       -6.068442   -3.479135   -0.132921
[truncated: 2,544,805 more chars]
