# Supplementary material for: Wide-range IR spectra of diarylethene derivatives and their simulation using the density functional theory
Source: Sci Rep. 2022 Oct 7;12:16834. doi: 10.1038/s41598-022-20264-x (PMC9546887; doi:10.1038/s41598-022-20264-x)
Supplement: Supplementary file 1 — Supplementary Information 1. [file 41598_2022_20264_MOESM1_ESM.zip › IR_files/3_3cz/closed/closed_lc-wpbeD3.log]

 Entering Gaussian System, Link 0=g09
 Input=closed_lc-wpbeD3.gjf
 Output=closed_lc-wpbeD3.log
 AtFile(1): /pbs_home/ewapastorczak/DAE/0068/Def2SVP.gbs
            H     0
            S   3   1.00
                 13.0107010              0.19682158E-01
                  1.9622572              0.13796524
                  0.44453796             0.47831935
            S   1   1.00
                  0.12194962             1.0000000
            P   1   1.00
                  0.8000000              1.0000000
            ****
            C     0
            S   5   1.00
               1238.4016938              0.54568832082E-02
                186.29004992             0.40638409211E-01
                 42.251176346            0.18025593888
                 11.676557932            0.46315121755
                  3.5930506482           0.44087173314
            S   1   1.00
                  0.40245147363          1.0000000
            S   1   1.00
                  0.13090182668          1.0000000
            P   3   1.00
                  9.4680970621           0.38387871728E-01
                  2.0103545142           0.21117025112
                  0.54771004707          0.51328172114
            P   1   1.00
                  0.15268613795          1.0000000
            D   1   1.00
                  0.8000000              1.0000000
            ****
            F     0
            S   5   1.00
               2894.8325990             -0.53408255515E-02
                435.41939120            -0.39904258866E-01
                 98.843328866           -0.17912768038
                 27.485198001           -0.46758090825
                  8.5405498171          -0.44653131020
            S   1   1.00
                  1.0654578038           1.0000000
            S   1   1.00
                  0.33247346748          1.0000000
            P   3   1.00
                 22.696633924           -0.45212874436E-01
                  4.9872339257          -0.23754317067
                  1.3491613954          -0.51287353587
            P   1   1.00
                  0.34829881977          1.0000000
            D   1   1.00
                  1.4000000              1.0000000
            ****
            S     0
            S   5   1.00
               9184.9303010             -0.22294387756E-02
               1381.5105503             -0.16683029937E-01
                313.87147580            -0.75262436116E-01
                 88.053870623           -0.19376827038
                 27.039914905           -0.17718020803
            S   3   1.00
                 45.648731303           -0.10736062573
                  4.9664522326           0.65066293018
                  2.0116242047           0.59712155354
            S   1   1.00
                  0.35661077013          1.0000000
            S   1   1.00
                  0.13507221477          1.0000000
            P   5   1.00
                261.98233439            -0.92729929822E-02
                 61.306894736           -0.66547669241E-01
                 19.103729887           -0.24828595903
                  6.6567720378          -0.48703847402
                  2.3959635161          -0.39337850312
            P   1   1.00
                  0.61776161679          1.0000000
            P   1   1.00
                  0.16993376871          1.0000000
            D   1   1.00
                  0.5500000              1.0000000
            ****
 Initial command:
 /pbs_home/pkowalski/g09d01/g09/l1.exe "/pbs_home/daria/obliczenia/3_czastka/closed/LC-WPBE/Gau-20869.inp" -scrdir="/pbs_home/daria/obliczenia/3_czastka/closed/LC-WPBE/"
 Entering Link 1 = /pbs_home/pkowalski/g09d01/g09/l1.exe PID=     20870.
  
 Copyright (c) 1988,1990,1992,1993,1995,1998,2003,2009,2013,
            Gaussian, Inc.  All Rights Reserved.
  
 This is part of the Gaussian(R) 09 program.  It is based on
 the Gaussian(R) 03 system (copyright 2003, Gaussian, Inc.),
 the Gaussian(R) 98 system (copyright 1998, Gaussian, Inc.),
 the Gaussian(R) 94 system (copyright 1995, Gaussian, Inc.),
 the Gaussian 92(TM) system (copyright 1992, Gaussian, Inc.),
 the Gaussian 90(TM) system (copyright 1990, Gaussian, Inc.),
 the Gaussian 88(TM) system (copyright 1988, Gaussian, Inc.),
 the Gaussian 86(TM) system (copyright 1986, Carnegie Mellon
 University), and the Gaussian 82(TM) system (copyright 1983,
 Carnegie Mellon University). Gaussian is a federally registered
 trademark of Gaussian, Inc.
  
 This software contains proprietary and confidential information,
 including trade secrets, belonging to Gaussian, Inc.
  
 This software is provided under written license and may be
 used, copied, transmitted, or stored only in accord with that
 written license.
  
 The following legend is applicable only to US Government
 contracts under FAR:
  
                    RESTRICTED RIGHTS LEGEND
  
 Use, reproduction and disclosure by the US Government is
 subject to restrictions as set forth in subparagraphs (a)
 and (c) of the Commercial Computer Software - Restricted
 Rights clause in FAR 52.227-19.
  
 Gaussian, Inc.
 340 Quinnipiac St., Bldg. 40, Wallingford CT 06492
  
  
 ---------------------------------------------------------------
 Warning -- This program may not be used in any manner that
 competes with the business of Gaussian, Inc. or will provide
 assistance to any competitor of Gaussian, Inc.  The licensee
 of this program is prohibited from giving any competitor of
 Gaussian, Inc. access to this program.  By using this program,
 the user acknowledges that Gaussian, Inc. is engaged in the
 business of creating and licensing software in the field of
 computational chemistry and represents and warrants to the
 licensee that it is not a competitor of Gaussian, Inc. and that
 it will not use this program in any manner prohibited above.
 ---------------------------------------------------------------
  

 Cite this work as:
 Gaussian 09, Revision D.01,
 M. J. Frisch, G. W. Trucks, H. B. Schlegel, G. E. Scuseria, 
 M. A. Robb, J. R. Cheeseman, G. Scalmani, V. Barone, B. Mennucci, 
 G. A. Petersson, H. Nakatsuji, M. Caricato, X. Li, H. P. Hratchian, 
 A. F. Izmaylov, J. Bloino, G. Zheng, J. L. Sonnenberg, M. Hada, 
 M. Ehara, K. Toyota, R. Fukuda, J. Hasegawa, M. Ishida, T. Nakajima, 
 Y. Honda, O. Kitao, H. Nakai, T. Vreven, J. A. Montgomery, Jr., 
 J. E. Peralta, F. Ogliaro, M. Bearpark, J. J. Heyd, E. Brothers, 
 K. N. Kudin, V. N. Staroverov, T. Keith, R. Kobayashi, J. Normand, 
 K. Raghavachari, A. Rendell, J. C. Burant, S. S. Iyengar, J. Tomasi, 
 M. Cossi, N. Rega, J. M. Millam, M. Klene, J. E. Knox, J. B. Cross, 
 V. Bakken, C. Adamo, J. Jaramillo, R. Gomperts, R. E. Stratmann, 
 O. Yazyev, A. J. Austin, R. Cammi, C. Pomelli, J. W. Ochterski, 
 R. L. Martin, K. Morokuma, V. G. Zakrzewski, G. A. Voth, 
 P. Salvador, J. J. Dannenberg, S. Dapprich, A. D. Daniels, 
 O. Farkas, J. B. Foresman, J. V. Ortiz, J. Cioslowski, 
 and D. J. Fox, Gaussian, Inc., Wallingford CT, 2013.
 
 ******************************************
 Gaussian 09:  ES64L-G09RevD.01 24-Apr-2013
                 6-Dec-2018 
 ******************************************
 %chk=dae0068freq_closed_lc-wpbed3.chk
 %NProcShared=8
 Will use up to    8 processors via shared memory.
 %Mem=4GB
 -----------------------------------------------
 #P opt freq LC-wPBE/Gen EmpiricalDispersion=GD3
 -----------------------------------------------
 1/14=-1,18=20,19=15,26=3,38=1/1,3;
 2/9=110,12=2,17=6,18=5,40=1/2;
 3/5=7,11=2,16=1,25=1,30=1,71=1,74=-41,124=31/1,2,3;
 4//1;
 5/5=2,38=5/2;
 6/7=2,8=2,9=2,10=2,28=1/1;
 7//1,2,3,16;
 1/14=-1,18=20,19=15,26=3/3(2);
 2/9=110/2;
 99//99;
 2/9=110/2;
 3/5=7,6=1,11=2,16=1,25=1,30=1,71=1,74=-41,82=7,124=31/1,2,3;
 4/5=5,16=3,69=1/1;
 5/5=2,38=5/2;
 7//1,2,3,16;
 1/14=-1,18=20,19=15,26=3/3(-5);
 2/9=110/2;
 6/7=2,8=2,9=2,10=2,19=2,28=1/1;
 99/9=1/99;
 Leave Link    1 at Thu Dec  6 15:16:38 2018, MaxMem=   536870912 cpu:         0.9
 (Enter /pbs_home/pkowalski/g09d01/g09/l101.exe)
 -------------------
 Title Card Required
 -------------------
 Symbolic Z-matrix:
 Charge =  0 Multiplicity = 1
 S                     2.4859    10.0696   0.7969 
 S                     2.3292    6.5674    0.0996 
 F                     5.421     9.4637    5.3918 
 F                     7.1259    9.0948    4.1051 
 F                     5.1661    6.943     5.9793 
 F                     7.3149    7.0462    5.676 
 F                     5.5354    5.0058    4.283 
 F                     7.1455    6.0558    3.2629 
 C                     3.6926    8.761     1.2656 
 C                     4.327     9.2719    2.5646 
 C                     4.0143    10.6225   2.8491 
 H                     4.4427    11.1122   3.5415 
 C                     3.0557    11.1613   2.0562 
 C                     5.0191    8.3635    3.303 
 C                     5.908     8.5939    4.4733 
 C                     6.1267    7.1889    5.0728 
 C                     5.9346    6.2334    3.8704 
 C                     4.9714    6.9468    3.0003 
 C                     3.0213    7.4066    1.5795 
 C                     4.089     6.441     2.1054 
 C                     3.9542    5.1312    1.5689 
 H                     4.4364    4.3855    1.9086 
 C                     3.083     5.0332    0.5334 
 C                     4.7744    8.6467    0.1605 
 H                     5.3993    7.9197    0.4062 
 H                     4.3322    8.387    -0.6859 
 C                     5.5794    9.9159   -0.0831 
 H                     4.9717    10.6475  -0.3218 
 H                     6.2138    9.7651   -0.8151 
 H                     6.07      10.1529   0.7307 
 C                     1.9033    7.5406    2.6505 
 H                     2.2849    7.9881    3.4478 
 H                     1.1943    8.1285    2.2911 
 C                     1.2687    6.2349    3.0896 
 H                     0.8994    5.7736    2.3082 
 H                     0.5499    6.4198    3.7301 
 H                     1.9482    5.668     3.5124 
 C                     2.429     12.4734   2.2212 
 C                     3.0235    13.4526   3.0174 
 H                     3.8725    13.2894   3.4096 
 C                     2.3859    14.6581   3.2393 
 H                     2.7981    15.3163   3.7868 
 C                     1.154     14.9143   2.6704 
 H                     0.7132    15.7388   2.8358 
 C                     0.566     13.9586   1.8571 
 H                    -0.2754    14.1357   1.4548 
 C                     1.1949    12.7551   1.6291 
 H                     0.7866    12.1101   1.0644 
 C                     2.734     3.8184   -0.2108 
 C                     3.6027    2.7269   -0.2075 
 H                     4.4223    2.7774    0.2691 
 C                     3.2749    1.5672   -0.8958 
 H                     3.8699    0.8264   -0.885 
 C                     2.0844    1.4838   -1.5981 
 H                     1.8662    0.6922   -2.0761 
 C                     1.2195    2.5542   -1.5997 
 H                     0.3984    2.4953   -2.0734 
 C                     1.5348    3.7179   -0.9164 
 H                     0.9317    4.4514   -0.9286 
 
 NAtoms=     59 NQM=       59 NQMF=       0 NMMI=      0 NMMIF=      0
                NMic=       0 NMicF=      0.
                    Isotopes and Nuclear Properties:
 (Nuclear quadrupole moments (NQMom) in fm**2, nuclear magnetic moments (NMagM)
  in nuclear magnetons)

  Atom         1           2           3           4           5           6           7           8           9          10
 IAtWgt=          32          32          19          19          19          19          19          19          12          12
 AtmWgt=  31.9720718  31.9720718  18.9984033  18.9984033  18.9984033  18.9984033  18.9984033  18.9984033  12.0000000  12.0000000
 NucSpn=           0           0           1           1           1           1           1           1           0           0
 AtZEff=   0.0000000   0.0000000   0.0000000   0.0000000   0.0000000   0.0000000   0.0000000   0.0000000   0.0000000   0.0000000
 NQMom=    0.0000000   0.0000000   0.0000000   0.0000000   0.0000000   0.0000000   0.0000000   0.0000000   0.0000000   0.0000000
 NMagM=    0.0000000   0.0000000   2.6288670   2.6288670   2.6288670   2.6288670   2.6288670   2.6288670   0.0000000   0.0000000
 AtZNuc=  16.0000000  16.0000000   9.0000000   9.0000000   9.0000000   9.0000000   9.0000000   9.0000000   6.0000000   6.0000000

  Atom        11          12          13          14          15          16          17          18          19          20
 IAtWgt=          12           1          12          12          12          12          12          12          12          12
 AtmWgt=  12.0000000   1.0078250  12.0000000  12.0000000  12.0000000  12.0000000  12.0000000  12.0000000  12.0000000  12.0000000
 NucSpn=           0           1           0           0           0           0           0           0           0           0
 AtZEff=   0.0000000   0.0000000   0.0000000   0.0000000   0.0000000   0.0000000   0.0000000   0.0000000   0.0000000   0.0000000
 NQMom=    0.0000000   0.0000000   0.0000000   0.0000000   0.0000000   0.0000000   0.0000000   0.0000000   0.0000000   0.0000000
 NMagM=    0.0000000   2.7928460   0.0000000   0.0000000   0.0000000   0.0000000   0.0000000   0.0000000   0.0000000   0.0000000
 AtZNuc=   6.0000000   1.0000000   6.0000000   6.0000000   6.0000000   6.0000000   6.0000000   6.0000000   6.0000000   6.0000000

  Atom        21          22          23          24          25          26          27          28          29          30
 IAtWgt=          12           1          12          12           1           1          12           1           1           1
 AtmWgt=  12.0000000   1.0078250  12.0000000  12.0000000   1.0078250   1.0078250  12.0000000   1.0078250   1.0078250   1.0078250
 NucSpn=           0           1           0           0           1           1           0           1           1           1
 AtZEff=   0.0000000   0.0000000   0.0000000   0.0000000   0.0000000   0.0000000   0.0000000   0.0000000   0.0000000   0.0000000
 NQMom=    0.0000000   0.0000000   0.0000000   0.0000000   0.0000000   0.0000000   0.0000000   0.0000000   0.0000000   0.0000000
 NMagM=    0.0000000   2.7928460   0.0000000   0.0000000   2.7928460   2.7928460   0.0000000   2.7928460   2.7928460   2.7928460
 AtZNuc=   6.0000000   1.0000000   6.0000000   6.0000000   1.0000000   1.0000000   6.0000000   1.0000000   1.0000000   1.0000000

  Atom        31          32          33          34          35          36          37          38          39          40
 IAtWgt=          12           1           1          12           1           1           1          12          12           1
 AtmWgt=  12.0000000   1.0078250   1.0078250  12.0000000   1.0078250   1.0078250   1.0078250  12.0000000  12.0000000   1.0078250
 NucSpn=           0           1           1           0           1           1           1           0           0           1
 AtZEff=   0.0000000   0.0000000   0.0000000   0.0000000   0.0000000   0.0000000   0.0000000   0.0000000   0.0000000   0.0000000
 NQMom=    0.0000000   0.0000000   0.0000000   0.0000000   0.0000000   0.0000000   0.0000000   0.0000000   0.0000000   0.0000000
 NMagM=    0.0000000   2.7928460   2.7928460   0.0000000   2.7928460   2.7928460   2.7928460   0.0000000   0.0000000   2.7928460
 AtZNuc=   6.0000000   1.0000000   1.0000000   6.0000000   1.0000000   1.0000000   1.0000000   6.0000000   6.0000000   1.0000000

  Atom        41          42          43          44          45          46          47          48          49          50
 IAtWgt=          12           1          12           1          12           1          12           1          12          12
 AtmWgt=  12.0000000   1.0078250  12.0000000   1.0078250  12.0000000   1.0078250  12.0000000   1.0078250  12.0000000  12.0000000
 NucSpn=           0           1           0           1           0           1           0           1           0           0
 AtZEff=   0.0000000   0.0000000   0.0000000   0.0000000   0.0000000   0.0000000   0.0000000   0.0000000   0.0000000   0.0000000
 NQMom=    0.0000000   0.0000000   0.0000000   0.0000000   0.0000000   0.0000000   0.0000000   0.0000000   0.0000000   0.0000000
 NMagM=    0.0000000   2.7928460   0.0000000   2.7928460   0.0000000   2.7928460   0.0000000   2.7928460   0.0000000   0.0000000
 AtZNuc=   6.0000000   1.0000000   6.0000000   1.0000000   6.0000000   1.0000000   6.0000000   1.0000000   6.0000000   6.0000000

  Atom        51          52          53          54          55          56          57          58          59
 IAtWgt=           1          12           1          12           1          12           1          12           1
 AtmWgt=   1.0078250  12.0000000   1.0078250  12.0000000   1.0078250  12.0000000   1.0078250  12.0000000   1.0078250
 NucSpn=           1           0           1           0           1           0           1           0           1
 AtZEff=   0.0000000   0.0000000   0.0000000   0.0000000   0.0000000   0.0000000   0.0000000   0.0000000   0.0000000
 NQMom=    0.0000000   0.0000000   0.0000000   0.0000000   0.0000000   0.0000000   0.0000000   0.0000000   0.0000000
 NMagM=    2.7928460   0.0000000   2.7928460   0.0000000   2.7928460   0.0000000   2.7928460   0.0000000   2.7928460
 AtZNuc=   1.0000000   6.0000000   1.0000000   6.0000000   1.0000000   6.0000000   1.0000000   6.0000000   1.0000000
 Leave Link  101 at Thu Dec  6 15:16:39 2018, MaxMem=   536870912 cpu:         2.5
 (Enter /pbs_home/pkowalski/g09d01/g09/l103.exe)

 GradGradGradGradGradGradGradGradGradGradGradGradGradGradGradGradGradGrad
 Berny optimization.
 Initialization pass.
                           ----------------------------
                           !    Initial Parameters    !
                           ! (Angstroms and Degrees)  !
 --------------------------                            --------------------------
 ! Name  Definition              Value          Derivative Info.                !
 --------------------------------------------------------------------------------
 ! R1    R(1,9)                  1.8407         estimate D2E/DX2                !
 ! R2    R(1,13)                 1.7613         estimate D2E/DX2                !
 ! R3    R(2,19)                 1.8367         estimate D2E/DX2                !
 ! R4    R(2,23)                 1.7636         estimate D2E/DX2                !
 ! R5    R(3,15)                 1.3555         estimate D2E/DX2                !
 ! R6    R(4,15)                 1.3674         estimate D2E/DX2                !
 ! R7    R(5,16)                 1.3435         estimate D2E/DX2                !
 ! R8    R(6,16)                 1.3402         estimate D2E/DX2                !
 ! R9    R(7,17)                 1.3552         estimate D2E/DX2                !
 ! R10   R(8,17)                 1.3663         estimate D2E/DX2                !
 ! R11   R(9,10)                 1.5333         estimate D2E/DX2                !
 ! R12   R(9,19)                 1.5439         estimate D2E/DX2                !
 ! R13   R(9,24)                 1.5507         estimate D2E/DX2                !
 ! R14   R(10,11)                1.4152         estimate D2E/DX2                !
 ! R15   R(10,14)                1.3599         estimate D2E/DX2                !
 ! R16   R(11,12)                0.9501         estimate D2E/DX2                !
 ! R17   R(11,13)                1.3557         estimate D2E/DX2                !
 ! R18   R(13,38)                1.4634         estimate D2E/DX2                !
 ! R19   R(14,15)                1.4876         estimate D2E/DX2                !
 ! R20   R(14,18)                1.4495         estimate D2E/DX2                !
 ! R21   R(15,16)                1.5431         estimate D2E/DX2                !
 ! R22   R(16,17)                1.5478         estimate D2E/DX2                !
 ! R23   R(17,18)                1.4811         estimate D2E/DX2                !
 ! R24   R(18,20)                1.3547         estimate D2E/DX2                !
 ! R25   R(19,20)                1.5326         estimate D2E/DX2                !
 ! R26   R(19,31)                1.554          estimate D2E/DX2                !
 ! R27   R(20,21)                1.4218         estimate D2E/DX2                !
 ! R28   R(21,22)                0.9508         estimate D2E/DX2                !
 ! R29   R(21,23)                1.3568         estimate D2E/DX2                !
 ! R30   R(23,49)                1.4668         estimate D2E/DX2                !
 ! R31   R(24,25)                0.9896         estimate D2E/DX2                !
 ! R32   R(24,26)                0.9896         estimate D2E/DX2                !
 ! R33   R(24,27)                1.5226         estimate D2E/DX2                !
 ! R34   R(27,28)                0.9806         estimate D2E/DX2                !
 ! R35   R(27,29)                0.9803         estimate D2E/DX2                !
 ! R36   R(27,30)                0.9794         estimate D2E/DX2                !
 ! R37   R(31,32)                0.9907         estimate D2E/DX2                !
 ! R38   R(31,33)                0.9887         estimate D2E/DX2                !
 ! R39   R(31,34)                1.5167         estimate D2E/DX2                !
 ! R40   R(34,35)                0.9797         estimate D2E/DX2                !
 ! R41   R(34,36)                0.9804         estimate D2E/DX2                !
 ! R42   R(34,37)                0.9807         estimate D2E/DX2                !
 ! R43   R(38,39)                1.3951         estimate D2E/DX2                !
 ! R44   R(38,47)                1.3975         estimate D2E/DX2                !
 ! R45   R(39,40)                0.9493         estimate D2E/DX2                !
 ! R46   R(39,41)                1.3817         estimate D2E/DX2                !
 ! R47   R(41,42)                0.9502         estimate D2E/DX2                !
 ! R48   R(41,43)                1.3809         estimate D2E/DX2                !
 ! R49   R(43,44)                0.9495         estimate D2E/DX2                !
 ! R50   R(43,45)                1.3858         estimate D2E/DX2                !
 ! R51   R(45,46)                0.9493         estimate D2E/DX2                !
 ! R52   R(45,47)                1.3769         estimate D2E/DX2                !
 ! R53   R(47,48)                0.9495         estimate D2E/DX2                !
 ! R54   R(49,50)                1.395          estimate D2E/DX2                !
 ! R55   R(49,58)                1.395          estimate D2E/DX2                !
 ! R56   R(50,51)                0.9494         estimate D2E/DX2                !
 ! R57   R(50,52)                1.3878         estimate D2E/DX2                !
 ! R58   R(52,53)                0.9502         estimate D2E/DX2                !
 ! R59   R(52,54)                1.3847         estimate D2E/DX2                !
 ! R60   R(54,55)                0.9501         estimate D2E/DX2                !
 ! R61   R(54,56)                1.3762         estimate D2E/DX2                !
 ! R62   R(56,57)                0.9498         estimate D2E/DX2                !
 ! R63   R(56,58)                1.3858         estimate D2E/DX2                !
 ! R64   R(58,59)                0.9497         estimate D2E/DX2                !
 ! A1    A(9,1,13)              92.6657         estimate D2E/DX2                !
 ! A2    A(19,2,23)             92.1907         estimate D2E/DX2                !
 ! A3    A(1,9,10)             104.4824         estimate D2E/DX2                !
 ! A4    A(1,9,19)             112.9789         estimate D2E/DX2                !
 ! A5    A(1,9,24)             109.1642         estimate D2E/DX2                !
 ! A6    A(10,9,19)            107.4558         estimate D2E/DX2                !
 ! A7    A(10,9,24)            109.8576         estimate D2E/DX2                !
 ! A8    A(19,9,24)            112.5551         estimate D2E/DX2                !
 ! A9    A(9,10,11)            113.3839         estimate D2E/DX2                !
 ! A10   A(9,10,14)            116.6157         estimate D2E/DX2                !
 ! A11   A(11,10,14)           129.8492         estimate D2E/DX2                !
 ! A12   A(10,11,12)           122.598          estimate D2E/DX2                !
 ! A13   A(10,11,13)           114.7051         estimate D2E/DX2                !
 ! A14   A(12,11,13)           122.6968         estimate D2E/DX2                !
 ! A15   A(1,13,11)            113.6139         estimate D2E/DX2                !
 ! A16   A(1,13,38)            119.8544         estimate D2E/DX2                !
 ! A17   A(11,13,38)           126.3848         estimate D2E/DX2                !
 ! A18   A(10,14,15)           128.8892         estimate D2E/DX2                !
 ! A19   A(10,14,18)           121.5159         estimate D2E/DX2                !
 ! A20   A(15,14,18)           109.5935         estimate D2E/DX2                !
 ! A21   A(3,15,4)             105.5097         estimate D2E/DX2                !
 ! A22   A(3,15,14)            114.6953         estimate D2E/DX2                !
 ! A23   A(3,15,16)            111.8337         estimate D2E/DX2                !
 ! A24   A(4,15,14)            112.1556         estimate D2E/DX2                !
 ! A25   A(4,15,16)            108.1743         estimate D2E/DX2                !
 ! A26   A(14,15,16)           104.4365         estimate D2E/DX2                !
 ! A27   A(5,16,6)             108.1041         estimate D2E/DX2                !
 ! A28   A(5,16,15)            109.1138         estimate D2E/DX2                !
 ! A29   A(5,16,17)            108.8104         estimate D2E/DX2                !
 ! A30   A(6,16,15)            113.4197         estimate D2E/DX2                !
 ! A31   A(6,16,17)            113.2013         estimate D2E/DX2                !
 ! A32   A(15,16,17)           104.0448         estimate D2E/DX2                !
 ! A33   A(7,17,8)             106.1814         estimate D2E/DX2                !
 ! A34   A(7,17,16)            111.0539         estimate D2E/DX2                !
 ! A35   A(7,17,18)            115.0618         estimate D2E/DX2                !
 ! A36   A(8,17,16)            108.4002         estimate D2E/DX2                !
 ! A37   A(8,17,18)            112.194          estimate D2E/DX2                !
 ! A38   A(16,17,18)           103.8708         estimate D2E/DX2                !
 ! A39   A(14,18,17)           109.0678         estimate D2E/DX2                !
 ! A40   A(14,18,20)           121.6214         estimate D2E/DX2                !
 ! A41   A(17,18,20)           129.1832         estimate D2E/DX2                !
 ! A42   A(2,19,9)             113.6319         estimate D2E/DX2                !
 ! A43   A(2,19,20)            104.5442         estimate D2E/DX2                !
 ! A44   A(2,19,31)            108.8817         estimate D2E/DX2                !
 ! A45   A(9,19,20)            108.6363         estimate D2E/DX2                !
 ! A46   A(9,19,31)            112.1664         estimate D2E/DX2                !
 ! A47   A(20,19,31)           108.6044         estimate D2E/DX2                !
 ! A48   A(18,20,19)           116.436          estimate D2E/DX2                !
 ! A49   A(18,20,21)           130.9158         estimate D2E/DX2                !
 ! A50   A(19,20,21)           112.6355         estimate D2E/DX2                !
 ! A51   A(20,21,22)           122.6572         estimate D2E/DX2                !
 ! A52   A(20,21,23)           114.5444         estimate D2E/DX2                !
 ! A53   A(22,21,23)           122.7984         estimate D2E/DX2                !
 ! A54   A(2,23,21)            113.5377         estimate D2E/DX2                !
 ! A55   A(2,23,49)            119.6037         estimate D2E/DX2                !
 ! A56   A(21,23,49)           126.8583         estimate D2E/DX2                !
 ! A57   A(9,24,25)            108.5255         estimate D2E/DX2                !
 ! A58   A(9,24,26)            108.4894         estimate D2E/DX2                !
 ! A59   A(9,24,27)            114.9243         estimate D2E/DX2                !
 ! A60   A(25,24,26)           107.5602         estimate D2E/DX2                !
 ! A61   A(25,24,27)           108.5561         estimate D2E/DX2                !
 ! A62   A(26,24,27)           108.5516         estimate D2E/DX2                !
 ! A63   A(24,27,28)           109.4644         estimate D2E/DX2                !
 ! A64   A(24,27,29)           109.4743         estimate D2E/DX2                !
 ! A65   A(24,27,30)           109.4894         estimate D2E/DX2                !
 ! A66   A(28,27,29)           109.5153         estimate D2E/DX2                !
 ! A67   A(28,27,30)           109.4013         estimate D2E/DX2                !
 ! A68   A(29,27,30)           109.4825         estimate D2E/DX2                !
 ! A69   A(19,31,32)           108.4498         estimate D2E/DX2                !
 ! A70   A(19,31,33)           108.4613         estimate D2E/DX2                !
 ! A71   A(19,31,34)           115.2337         estimate D2E/DX2                !
 ! A72   A(32,31,33)           107.4676         estimate D2E/DX2                !
 ! A73   A(32,31,34)           108.4828         estimate D2E/DX2                !
 ! A74   A(33,31,34)           108.4878         estimate D2E/DX2                !
 ! A75   A(31,34,35)           109.4006         estimate D2E/DX2                !
 ! A76   A(31,34,36)           109.4849         estimate D2E/DX2                !
 ! A77   A(31,34,37)           109.4227         estimate D2E/DX2                !
 ! A78   A(35,34,36)           109.4828         estimate D2E/DX2                !
 ! A79   A(35,34,37)           109.4418         estimate D2E/DX2                !
 ! A80   A(36,34,37)           109.5944         estimate D2E/DX2                !
 ! A81   A(13,38,39)           120.7427         estimate D2E/DX2                !
 ! A82   A(13,38,47)           120.74           estimate D2E/DX2                !
 ! A83   A(39,38,47)           118.4669         estimate D2E/DX2                !
 ! A84   A(38,39,40)           119.7504         estimate D2E/DX2                !
 ! A85   A(38,39,41)           120.4918         estimate D2E/DX2                !
 ! A86   A(40,39,41)           119.7578         estimate D2E/DX2                !
 ! A87   A(39,41,42)           119.7834         estimate D2E/DX2                !
 ! A88   A(39,41,43)           120.4903         estimate D2E/DX2                !
 ! A89   A(42,41,43)           119.7263         estimate D2E/DX2                !
 ! A90   A(41,43,44)           120.2332         estimate D2E/DX2                !
 ! A91   A(41,43,45)           119.4946         estimate D2E/DX2                !
 ! A92   A(44,43,45)           120.2722         estimate D2E/DX2                !
 ! A93   A(43,45,46)           119.7434         estimate D2E/DX2                !
 ! A94   A(43,45,47)           120.4074         estimate D2E/DX2                !
 ! A95   A(46,45,47)           119.8492         estimate D2E/DX2                !
 ! A96   A(38,47,45)           120.6224         estimate D2E/DX2                !
 ! A97   A(38,47,48)           119.655          estimate D2E/DX2                !
 ! A98   A(45,47,48)           119.7226         estimate D2E/DX2                !
 ! A99   A(23,49,50)           119.9114         estimate D2E/DX2                !
 ! A100  A(23,49,58)           121.3888         estimate D2E/DX2                !
 ! A101  A(50,49,58)           118.6948         estimate D2E/DX2                !
 ! A102  A(49,50,51)           119.8105         estimate D2E/DX2                !
 ! A103  A(49,50,52)           120.3684         estimate D2E/DX2                !
 ! A104  A(51,50,52)           119.8211         estimate D2E/DX2                !
 ! A105  A(50,52,53)           119.8621         estimate D2E/DX2                !
 ! A106  A(50,52,54)           120.3264         estimate D2E/DX2                !
 ! A107  A(53,52,54)           119.8116         estimate D2E/DX2                !
 ! A108  A(52,54,55)           120.1841         estimate D2E/DX2                !
 ! A109  A(52,54,56)           119.6089         estimate D2E/DX2                !
 ! A110  A(55,54,56)           120.207          estimate D2E/DX2                !
 ! A111  A(54,56,57)           119.7151         estimate D2E/DX2                !
 ! A112  A(54,56,58)           120.6359         estimate D2E/DX2                !
 ! A113  A(57,56,58)           119.649          estimate D2E/DX2                !
 ! A114  A(49,58,56)           120.3626         estimate D2E/DX2                !
 ! A115  A(49,58,59)           119.7865         estimate D2E/DX2                !
 ! A116  A(56,58,59)           119.8509         estimate D2E/DX2                !
 ! D1    D(13,1,9,10)            8.0089         estimate D2E/DX2                !
 ! D2    D(13,1,9,19)          124.4989         estimate D2E/DX2                !
 ! D3    D(13,1,9,24)         -109.4544         estimate D2E/DX2                !
 ! D4    D(9,1,13,11)           -3.4262         estimate D2E/DX2                !
 ! D5    D(9,1,13,38)         -179.2979         estimate D2E/DX2                !
 ! D6    D(23,2,19,9)          131.9529         estimate D2E/DX2                !
 ! D7    D(23,2,19,20)          13.6665         estimate D2E/DX2                !
 ! D8    D(23,2,19,31)        -102.2507         estimate D2E/DX2                !
 ! D9    D(19,2,23,21)          -8.866          estimate D2E/DX2                !
 ! D10   D(19,2,23,49)         170.9552         estimate D2E/DX2                !
 ! D11   D(1,9,10,11)          -11.3319         estimate D2E/DX2                !
 ! D12   D(1,9,10,14)          164.6438         estimate D2E/DX2                !
 ! D13   D(19,9,10,11)        -131.5894         estimate D2E/DX2                !
 ! D14   D(19,9,10,14)          44.3863         estimate D2E/DX2                !
 ! D15   D(24,9,10,11)         105.6539         estimate D2E/DX2                !
 ! D16   D(24,9,10,14)         -78.3705         estimate D2E/DX2                !
 ! D17   D(1,9,19,2)            70.3331         estimate D2E/DX2                !
 ! D18   D(1,9,19,20)         -173.7642         estimate D2E/DX2                !
 ! D19   D(1,9,19,31)          -53.7012         estimate D2E/DX2                !
 ! D20   D(10,9,19,2)         -174.9528         estimate D2E/DX2                !
 ! D21   D(10,9,19,20)         -59.0501         estimate D2E/DX2                !
 ! D22   D(10,9,19,31)          61.0129         estimate D2E/DX2                !
 ! D23   D(24,9,19,2)          -53.8766         estimate D2E/DX2                !
 ! D24   D(24,9,19,20)          62.026          estimate D2E/DX2                !
 ! D25   D(24,9,19,31)        -177.911          estimate D2E/DX2                !
 ! D26   D(1,9,24,25)         -178.0296         estimate D2E/DX2                !
 ! D27   D(1,9,24,26)          -61.442          estimate D2E/DX2                !
 ! D28   D(1,9,24,27)           60.2477         estimate D2E/DX2                !
 ! D29   D(10,9,24,25)          67.9533         estimate D2E/DX2                !
 ! D30   D(10,9,24,26)        -175.4591         estimate D2E/DX2                !
 ! D31   D(10,9,24,27)         -53.7694         estimate D2E/DX2                !
 ! D32   D(19,9,24,25)         -51.7396         estimate D2E/DX2                !
 ! D33   D(19,9,24,26)          64.848          estimate D2E/DX2                !
 ! D34   D(19,9,24,27)        -173.4623         estimate D2E/DX2                !
 ! D35   D(9,10,11,12)        -170.1492         estimate D2E/DX2                !
 ! D36   D(9,10,11,13)           9.8662         estimate D2E/DX2                !
 ! D37   D(14,10,11,12)         14.5385         estimate D2E/DX2                !
 ! D38   D(14,10,11,13)       -165.446          estimate D2E/DX2                !
 ! D39   D(9,10,14,15)         169.4495         estimate D2E/DX2                !
 ! D40   D(9,10,14,18)         -10.0716         estimate D2E/DX2                !
 ! D41   D(11,10,14,15)        -15.3635         estimate D2E/DX2                !
 ! D42   D(11,10,14,18)        165.1154         estimate D2E/DX2                !
 ! D43   D(10,11,13,1)          -3.1033         estimate D2E/DX2                !
 ! D44   D(10,11,13,38)        172.4486         estimate D2E/DX2                !
 ! D45   D(12,11,13,1)         176.9121         estimate D2E/DX2                !
 ! D46   D(12,11,13,38)         -7.5359         estimate D2E/DX2                !
 ! D47   D(1,13,38,39)        -167.0635         estimate D2E/DX2                !
 ! D48   D(1,13,38,47)          15.5597         estimate D2E/DX2                !
 ! D49   D(11,13,38,39)         17.6363         estimate D2E/DX2                !
 ! D50   D(11,13,38,47)       -159.7405         estimate D2E/DX2                !
 ! D51   D(10,14,15,3)          44.3315         estimate D2E/DX2                !
 ! D52   D(10,14,15,4)         -76.0018         estimate D2E/DX2                !
 ! D53   D(10,14,15,16)        167.0888         estimate D2E/DX2                !
 ! D54   D(18,14,15,3)        -136.1018         estimate D2E/DX2                !
 ! D55   D(18,14,15,4)         103.5649         estimate D2E/DX2                !
 ! D56   D(18,14,15,16)        -13.3445         estimate D2E/DX2                !
 ! D57   D(10,14,18,17)        173.7208         estimate D2E/DX2                !
 ! D58   D(10,14,18,20)        -10.0303         estimate D2E/DX2                !
 ! D59   D(15,14,18,17)         -5.8836         estimate D2E/DX2                !
 ! D60   D(15,14,18,20)        170.3653         estimate D2E/DX2                !
 ! D61   D(3,15,16,5)           35.0049         estimate D2E/DX2                !
 ! D62   D(3,15,16,6)          -85.5597         estimate D2E/DX2                !
 ! D63   D(3,15,16,17)         151.0104         estimate D2E/DX2                !
 ! D64   D(4,15,16,5)          150.7724         estimate D2E/DX2                !
 ! D65   D(4,15,16,6)           30.2078         estimate D2E/DX2                !
 ! D66   D(4,15,16,17)         -93.2221         estimate D2E/DX2                !
 ! D67   D(14,15,16,5)         -89.5988         estimate D2E/DX2                !
 ! D68   D(14,15,16,6)         149.8366         estimate D2E/DX2                !
 ! D69   D(14,15,16,17)         26.4067         estimate D2E/DX2                !
 ! D70   D(5,16,17,7)          -37.837          estimate D2E/DX2                !
 ! D71   D(5,16,17,8)         -154.117          estimate D2E/DX2                !
 ! D72   D(5,16,17,18)          86.3978         estimate D2E/DX2                !
 ! D73   D(6,16,17,7)           82.3727         estimate D2E/DX2                !
 ! D74   D(6,16,17,8)          -33.9073         estimate D2E/DX2                !
 ! D75   D(6,16,17,18)        -153.3925         estimate D2E/DX2                !
 ! D76   D(15,16,17,7)        -154.0552         estimate D2E/DX2                !
 ! D77   D(15,16,17,8)          89.6648         estimate D2E/DX2                !
 ! D78   D(15,16,17,18)        -29.8205         estimate D2E/DX2                !
 ! D79   D(7,17,18,14)         144.0514         estimate D2E/DX2                !
 ! D80   D(7,17,18,20)         -31.8272         estimate D2E/DX2                !
 ! D81   D(8,17,18,14)         -94.4125         estimate D2E/DX2                !
 ! D82   D(8,17,18,20)          89.7089         estimate D2E/DX2                !
 ! D83   D(16,17,18,14)         22.4526         estimate D2E/DX2                !
 ! D84   D(16,17,18,20)       -153.4259         estimate D2E/DX2                !
 ! D85   D(14,18,20,19)         -8.2363         estimate D2E/DX2                !
 ! D86   D(14,18,20,21)        173.1739         estimate D2E/DX2                !
 ! D87   D(17,18,20,19)        167.1883         estimate D2E/DX2                !
 ! D88   D(17,18,20,21)        -11.4015         estimate D2E/DX2                !
 ! D89   D(2,19,20,18)         164.8183         estimate D2E/DX2                !
 ! D90   D(2,19,20,21)         -16.3362         estimate D2E/DX2                !
 ! D91   D(9,19,20,18)          43.181          estimate D2E/DX2                !
 ! D92   D(9,19,20,21)        -137.9735         estimate D2E/DX2                !
 ! D93   D(31,19,20,18)        -79.0716         estimate D2E/DX2                !
 ! D94   D(31,19,20,21)         99.7738         estimate D2E/DX2                !
 ! D95   D(2,19,31,32)         179.612          estimate D2E/DX2                !
 ! D96   D(2,19,31,33)         -63.9661         estimate D2E/DX2                !
 ! D97   D(2,19,31,34)          57.8306         estimate D2E/DX2                !
 ! D98   D(9,19,31,32)         -53.7463         estimate D2E/DX2                !
 ! D99   D(9,19,31,33)          62.6755         estimate D2E/DX2                !
 ! D100  D(9,19,31,34)        -175.5277         estimate D2E/DX2                !
 ! D101  D(20,19,31,32)         66.3352         estimate D2E/DX2                !
 ! D102  D(20,19,31,33)       -177.243          estimate D2E/DX2                !
 ! D103  D(20,19,31,34)        -55.4462         estimate D2E/DX2                !
 ! D104  D(18,20,21,22)          9.7921         estimate D2E/DX2                !
 ! D105  D(18,20,21,23)       -170.1646         estimate D2E/DX2                !
 ! D106  D(19,20,21,22)       -168.8398         estimate D2E/DX2                !
 ! D107  D(19,20,21,23)         11.2035         estimate D2E/DX2                !
 ! D108  D(20,21,23,2)           0.1911         estimate D2E/DX2                !
 ! D109  D(20,21,23,49)       -179.6146         estimate D2E/DX2                !
 ! D110  D(22,21,23,2)        -179.7656         estimate D2E/DX2                !
 ! D111  D(22,21,23,49)          0.4287         estimate D2E/DX2                !
 ! D112  D(2,23,49,50)         158.4757         estimate D2E/DX2                !
 ! D113  D(2,23,49,58)         -22.348          estimate D2E/DX2                !
 ! D114  D(21,23,49,50)        -21.7292         estimate D2E/DX2                !
 ! D115  D(21,23,49,58)        157.4471         estimate D2E/DX2                !
 ! D116  D(9,24,27,28)         -57.906          estimate D2E/DX2                !
 ! D117  D(9,24,27,29)        -177.9577         estimate D2E/DX2                !
 ! D118  D(9,24,27,30)          62.0154         estimate D2E/DX2                !
 ! D119  D(25,24,27,28)       -179.6121         estimate D2E/DX2                !
 ! D120  D(25,24,27,29)         60.3362         estimate D2E/DX2                !
 ! D121  D(25,24,27,30)        -59.6907         estimate D2E/DX2                !
 ! D122  D(26,24,27,28)         63.7499         estimate D2E/DX2                !
 ! D123  D(26,24,27,29)        -56.3018         estimate D2E/DX2                !
 ! D124  D(26,24,27,30)       -176.3287         estimate D2E/DX2                !
 ! D125  D(19,31,34,35)        -57.3179         estimate D2E/DX2                !
 ! D126  D(19,31,34,36)       -177.2973         estimate D2E/DX2                !
 ! D127  D(19,31,34,37)         62.5732         estimate D2E/DX2                !
 ! D128  D(32,31,34,35)       -179.0815         estimate D2E/DX2                !
 ! D129  D(32,31,34,36)         60.9391         estimate D2E/DX2                !
 ! D130  D(32,31,34,37)        -59.1904         estimate D2E/DX2                !
 ! D131  D(33,31,34,35)         64.4646         estimate D2E/DX2                !
 ! D132  D(33,31,34,36)        -55.5148         estimate D2E/DX2                !
 ! D133  D(33,31,34,37)       -175.6443         estimate D2E/DX2                !
 ! D134  D(13,38,39,40)          4.1921         estimate D2E/DX2                !
 ! D135  D(13,38,39,41)       -175.8117         estimate D2E/DX2                !
 ! D136  D(47,38,39,40)       -178.3725         estimate D2E/DX2                !
 ! D137  D(47,38,39,41)          1.6237         estimate D2E/DX2                !
 ! D138  D(13,38,47,45)        175.7289         estimate D2E/DX2                !
 ! D139  D(13,38,47,48)         -4.264          estimate D2E/DX2                !
 ! D140  D(39,38,47,45)         -1.7065         estimate D2E/DX2                !
 ! D141  D(39,38,47,48)        178.3006         estimate D2E/DX2                !
 ! D142  D(38,39,41,42)        179.7005         estimate D2E/DX2                !
 ! D143  D(38,39,41,43)         -0.3488         estimate D2E/DX2                !
 ! D144  D(40,39,41,42)         -0.3032         estimate D2E/DX2                !
 ! D145  D(40,39,41,43)        179.6475         estimate D2E/DX2                !
 ! D146  D(39,41,43,44)        179.0858         estimate D2E/DX2                !
 ! D147  D(39,41,43,45)         -0.8768         estimate D2E/DX2                !
 ! D148  D(42,41,43,44)         -0.9635         estimate D2E/DX2                !
 ! D149  D(42,41,43,45)        179.074          estimate D2E/DX2                !
 ! D150  D(41,43,45,46)       -179.1799         estimate D2E/DX2                !
 ! D151  D(41,43,45,47)          0.7952         estimate D2E/DX2                !
 ! D152  D(44,43,45,46)          0.8576         estimate D2E/DX2                !
 ! D153  D(44,43,45,47)       -179.1673         estimate D2E/DX2                !
 ! D154  D(43,45,47,38)          0.5123         estimate D2E/DX2                !
 ! D155  D(43,45,47,48)       -179.4948         estimate D2E/DX2                !
 ! D156  D(46,45,47,38)       -179.5126         estimate D2E/DX2                !
 ! D157  D(46,45,47,48)          0.4803         estimate D2E/DX2                !
 ! D158  D(23,49,50,51)         -0.6715         estimate D2E/DX2                !
 ! D159  D(23,49,50,52)        179.2602         estimate D2E/DX2                !
 ! D160  D(58,49,50,51)       -179.8699         estimate D2E/DX2                !
 ! D161  D(58,49,50,52)          0.0618         estimate D2E/DX2                !
 ! D162  D(23,49,58,56)       -179.2539         estimate D2E/DX2                !
 ! D163  D(23,49,58,59)          0.7752         estimate D2E/DX2                !
 ! D164  D(50,49,58,56)         -0.0679         estimate D2E/DX2                !
 ! D165  D(50,49,58,59)        179.9613         estimate D2E/DX2                !
 ! D166  D(49,50,52,53)       -179.6837         estimate D2E/DX2                !
 ! D167  D(49,50,52,54)          0.2889         estimate D2E/DX2                !
 ! D168  D(51,50,52,53)          0.248          estimate D2E/DX2                !
 ! D169  D(51,50,52,54)       -179.7794         estimate D2E/DX2                !
 ! D170  D(50,52,54,55)        179.358          estimate D2E/DX2                !
 ! D171  D(50,52,54,56)         -0.6329         estimate D2E/DX2                !
 ! D172  D(53,52,54,55)         -0.6694         estimate D2E/DX2                !
 ! D173  D(53,52,54,56)        179.3397         estimate D2E/DX2                !
 ! D174  D(52,54,56,57)       -179.3619         estimate D2E/DX2                !
 ! D175  D(52,54,56,58)          0.6287         estimate D2E/DX2                !
 ! D176  D(55,54,56,57)          0.6472         estimate D2E/DX2                !
 ! D177  D(55,54,56,58)       -179.3622         estimate D2E/DX2                !
 ! D178  D(54,56,58,49)         -0.2796         estimate D2E/DX2                !
 ! D179  D(54,56,58,59)        179.6913         estimate D2E/DX2                !
 ! D180  D(57,56,58,49)        179.7111         estimate D2E/DX2                !
 ! D181  D(57,56,58,59)         -0.318          estimate D2E/DX2                !
 --------------------------------------------------------------------------------
 Trust Radius=3.00D-01 FncErr=1.00D-07 GrdErr=1.00D-06
 Number of steps in this run=    354 maximum allowed number of steps=    354.
 GradGradGradGradGradGradGradGradGradGradGradGradGradGradGradGradGradGrad

 Leave Link  103 at Thu Dec  6 15:16:39 2018, MaxMem=   536870912 cpu:         0.5
 (Enter /pbs_home/pkowalski/g09d01/g09/l202.exe)
 Stoichiometry    C29H22F6S2
 Framework group  C1[X(C29H22F6S2)]
 Deg. of freedom   171
 Full point group                 C1      NOp   1
 Largest Abelian subgroup         C1      NOp   1
 Largest concise Abelian subgroup C1      NOp   1
                         Standard orientation:                         
 ---------------------------------------------------------------------
 Center     Atomic      Atomic             Coordinates (Angstroms)
 Number     Number       Type             X           Y           Z
 ---------------------------------------------------------------------
      1         16           0        1.755650   -2.171249    0.476041
      2         16           0       -1.799113   -2.131187    0.104224
      3          9           0        2.375206    3.145061   -0.727300
      4          9           0        1.630557    3.554406    1.266766
      5          9           0        0.119376    3.811078   -1.837124
      6          9           0        0.089640    5.119493   -0.103010
      7          9           0       -2.217101    3.269916   -0.829861
      8          9           0       -1.522580    3.539363    1.214782
      9          6           0        0.601242   -0.759569    0.726523
     10          6           0        1.436239    0.482396    0.393074
     11          6           0        2.819298    0.211414    0.264389
     12          1           0        3.471401    0.899010    0.195656
     13          6           0        3.139346   -1.105842    0.246677
     14          6           0        0.751586    1.638558    0.183390
     15          6           0        1.276178    3.024791    0.056942
     16          6           0        0.086013    3.837736   -0.494314
     17          6           0       -1.159114    3.055976   -0.010414
     18          6           0       -0.692384    1.651965    0.058039
     19          6           0       -0.600015   -0.783979   -0.242993
     20          6           0       -1.406059    0.506183   -0.056683
     21          6           0       -2.809753    0.279909   -0.061174
     22          1           0       -3.443262    0.987070   -0.111882
     23          6           0       -3.170375   -1.025926    0.013659
     24          6           0        0.164460   -0.716881    2.213802
     25          1           0       -0.479955    0.024986    2.331099
     26          1           0       -0.308645   -1.559737    2.426273
     27          6           0        1.300335   -0.534269    3.211137
     28          1           0        1.950733   -1.259945    3.102089
     29          1           0        0.940582   -0.551201    4.122905
     30          1           0        1.741628    0.325051    3.050023
     31          6           0       -0.152913   -0.879114   -1.728244
     32          1           0        0.488478   -0.146253   -1.910164
     33          1           0        0.328303   -1.733235   -1.856245
     34          6           0       -1.273695   -0.801158   -2.747140
     35          1           0       -1.924235   -1.512007   -2.570345
     36          1           0       -0.904551   -0.912529   -3.648489
     37          1           0       -1.716660    0.071161   -2.678607
     38          6           0        4.459172   -1.674904   -0.028665
     39          6           0        5.606813   -0.885774    0.051286
     40          1           0        5.539870    0.014690    0.344441
     41          6           0        6.840061   -1.405024   -0.292927
     42          1           0        7.614603   -0.857263   -0.238756
     43          6           0        6.955889   -2.714933   -0.714336
     44          1           0        7.803217   -3.064194   -0.962356
     45          6           0        5.825994   -3.515211   -0.773128
     46          1           0        5.903358   -4.419580   -1.051146
     47          6           0        4.593174   -3.006657   -0.430432
     48          1           0        3.826505   -3.565651   -0.467366
     49          6           0       -4.535362   -1.562708    0.020672
     50          6           0       -5.601975   -0.746304    0.397295
     51          1           0       -5.439672    0.152302    0.657308
     52          6           0       -6.899071   -1.239896    0.392657
     53          1           0       -7.620739   -0.676139    0.646229
     54          6           0       -7.147236   -2.550157    0.019694
     55          1           0       -8.034987   -2.888659    0.025990
     56          6           0       -6.100517   -3.358936   -0.359868
     57          1           0       -6.270064   -4.255148   -0.624678
     58          6           0       -4.800687   -2.878361   -0.359738
     59          1           0       -4.086249   -3.447543   -0.619568
 ---------------------------------------------------------------------
 Rotational constants (GHZ):      0.1284985      0.0716033      0.0514695
 Leave Link  202 at Thu Dec  6 15:16:40 2018, MaxMem=   536870912 cpu:         0.4
 (Enter /pbs_home/pkowalski/g09d01/g09/l301.exe)
 General basis read from cards:  (5D, 7F)
 Centers:      12     22     25     26     28     29     30     32     33     35
 Centers:      36     37     40     42     44     46     48     51     53     55
 Centers:      57     59
 S 3 1.00
     Exponent=  1.3010701000D+01 Coefficients=  1.9682158000D-02
     Exponent=  1.9622572000D+00 Coefficients=  1.3796524000D-01
     Exponent=  4.4453796000D-01 Coefficients=  4.7831935000D-01
 S 1 1.00
     Exponent=  1.2194962000D-01 Coefficients=  1.0000000000D+00
 P 1 1.00
     Exponent=  8.0000000000D-01 Coefficients=  1.0000000000D+00
 ****
 Centers:       9     10     11     13     14     15     16     17     18     19
 Centers:      20     21     23     24     27     31     34     38     39     41
 Centers:      43     45     47     49     50     52     54     56     58
 S 5 1.00
     Exponent=  1.2384016938D+03 Coefficients=  5.4568832082D-03
     Exponent=  1.8629004992D+02 Coefficients=  4.0638409211D-02
     Exponent=  4.2251176346D+01 Coefficients=  1.8025593888D-01
     Exponent=  1.1676557932D+01 Coefficients=  4.6315121755D-01
     Exponent=  3.5930506482D+00 Coefficients=  4.4087173314D-01
 S 1 1.00
     Exponent=  4.0245147363D-01 Coefficients=  1.0000000000D+00
 S 1 1.00
     Exponent=  1.3090182668D-01 Coefficients=  1.0000000000D+00
 P 3 1.00
     Exponent=  9.4680970621D+00 Coefficients=  3.8387871728D-02
     Exponent=  2.0103545142D+00 Coefficients=  2.1117025112D-01
     Exponent=  5.4771004707D-01 Coefficients=  5.1328172114D-01
 P 1 1.00
     Exponent=  1.5268613795D-01 Coefficients=  1.0000000000D+00
 D 1 1.00
     Exponent=  8.0000000000D-01 Coefficients=  1.0000000000D+00
 ****
 Centers:       3      4      5      6      7      8
 S 5 1.00
     Exponent=  2.8948325990D+03 Coefficients= -5.3408255515D-03
     Exponent=  4.3541939120D+02 Coefficients= -3.9904258866D-02
     Exponent=  9.8843328866D+01 Coefficients= -1.7912768038D-01
     Exponent=  2.7485198001D+01 Coefficients= -4.6758090825D-01
     Exponent=  8.5405498171D+00 Coefficients= -4.4653131020D-01
 S 1 1.00
     Exponent=  1.0654578038D+00 Coefficients=  1.0000000000D+00
 S 1 1.00
     Exponent=  3.3247346748D-01 Coefficients=  1.0000000000D+00
 P 3 1.00
     Exponent=  2.2696633924D+01 Coefficients= -4.5212874436D-02
     Exponent=  4.9872339257D+00 Coefficients= -2.3754317067D-01
     Exponent=  1.3491613954D+00 Coefficients= -5.1287353587D-01
 P 1 1.00
     Exponent=  3.4829881977D-01 Coefficients=  1.0000000000D+00
 D 1 1.00
     Exponent=  1.4000000000D+00 Coefficients=  1.0000000000D+00
 ****
 Centers:       1      2
 S 5 1.00
     Exponent=  9.1849303010D+03 Coefficients= -2.2294387756D-03
     Exponent=  1.3815105503D+03 Coefficients= -1.6683029937D-02
     Exponent=  3.1387147580D+02 Coefficients= -7.5262436116D-02
     Exponent=  8.8053870623D+01 Coefficients= -1.9376827038D-01
     Exponent=  2.7039914905D+01 Coefficients= -1.7718020803D-01
 S 3 1.00
     Exponent=  4.5648731303D+01 Coefficients= -1.0736062573D-01
     Exponent=  4.9664522326D+00 Coefficients=  6.5066293018D-01
     Exponent=  2.0116242047D+00 Coefficients=  5.9712155354D-01
 S 1 1.00
     Exponent=  3.5661077013D-01 Coefficients=  1.0000000000D+00
 S 1 1.00
     Exponent=  1.3507221477D-01 Coefficients=  1.0000000000D+00
 P 5 1.00
     Exponent=  2.6198233439D+02 Coefficients= -9.2729929822D-03
     Exponent=  6.1306894736D+01 Coefficients= -6.6547669241D-02
     Exponent=  1.9103729887D+01 Coefficients= -2.4828595903D-01
     Exponent=  6.6567720378D+00 Coefficients= -4.8703847402D-01
     Exponent=  2.3959635161D+00 Coefficients= -3.9337850312D-01
 P 1 1.00
     Exponent=  6.1776161679D-01 Coefficients=  1.0000000000D+00
 P 1 1.00
     Exponent=  1.6993376871D-01 Coefficients=  1.0000000000D+00
 D 1 1.00
     Exponent=  5.5000000000D-01 Coefficients=  1.0000000000D+00
 ****
 Ernie: Thresh=  0.10000D-02 Tol=  0.10000D-05 Strict=F.
 There are   673 symmetry adapted cartesian basis functions of A   symmetry.
 There are   636 symmetry adapted basis functions of A   symmetry.
   636 basis functions,  1103 primitive gaussians,   673 cartesian basis functions
   141 alpha electrons      141 beta electrons
       nuclear repulsion energy      4731.4254479197 Hartrees.
 IExCor=32609 DFT=T Ex+Corr=LC-wPBE ExCW=0 ScaHFX=  1.000000
 ScaDFX=  1.000000  0.000000  1.000000  1.000000 ScalE2=  1.000000  1.000000
 IRadAn=      0 IRanWt=     -1 IRanGd=            0 ICorTp=0 IEmpDi=131
  HFx wShort=  0.000000 wLong=  0.400000 cFull=  0.000000 cShort=  0.000000 cLong=  1.000000
  DFx wShort=  0.000000 wLong=  0.400000 cFull=  0.000000 cShort=  0.000000 cLong=  1.000000
 NAtoms=   59 NActive=   59 NUniq=   59 SFac= 1.00D+00 NAtFMM=   60 NAOKFM=F Big=F
 Integral buffers will be    131072 words long.
 Raffenetti 2 integral format.
 Two-electron integral symmetry is turned on.
 R6Disp:  Grimme-D3 Dispersion energy=       -0.0592128430 Hartrees.
 Nuclear repulsion after empirical dispersion term =     4731.3662350767 Hartrees.
 Leave Link  301 at Thu Dec  6 15:16:40 2018, MaxMem=   536870912 cpu:         2.5
 (Enter /pbs_home/pkowalski/g09d01/g09/l302.exe)
 NPDir=0 NMtPBC=     1 NCelOv=     1 NCel=       1 NClECP=     1 NCelD=      1
         NCelK=      1 NCelE2=     1 NClLst=     1 CellRange=     0.0.
 One-electron integrals computed using PRISM.
 NBasis=   636 RedAO= T EigKep=  2.84D-04  NBF=   636
 NBsUse=   636 1.00D-06 EigRej= -1.00D+00 NBFU=   636
 Precomputing XC quadrature grid using
 IXCGrd= 4 IRadAn=           0 IRanWt=          -1 IRanGd=           0 AccXCQ= 0.00D+00.
 Generated NRdTot=       0 NPtTot=           0 NUsed=           0 NTot=          32
 NSgBfM=   614   614   618   618   618 MxSgAt=    59 MxSgA2=    59.
 Leave Link  302 at Thu Dec  6 15:16:44 2018, MaxMem=   536870912 cpu:        19.3
 (Enter /pbs_home/pkowalski/g09d01/g09/l303.exe)
 DipDrv:  MaxL=1.
 Leave Link  303 at Thu Dec  6 15:16:47 2018, MaxMem=   536870912 cpu:         2.1
 (Enter /pbs_home/pkowalski/g09d01/g09/l401.exe)
 ExpMin= 1.22D-01 ExpMax= 9.18D+03 ExpMxC= 1.38D+03 IAcc=1 IRadAn=         1 AccDes= 0.00D+00
 Harris functional with IExCor=32609 and IRadAn=       1 diagonalized for initial guess.
 HarFok:  IExCor=32609 AccDes= 0.00D+00 IRadAn=         1 IDoV= 1 UseB2=F ITyADJ=14
 ICtDFT=  3500011 ScaDFX=  1.000000  1.000000  1.000000  1.000000
 FoFCou: FMM=F IPFlag=           0 FMFlag=      100000 FMFlg1=           0
         NFxFlg=           0 DoJE=T BraDBF=F KetDBF=T FulRan=T
         wScrn=  0.000000 ICntrl=     500 IOpCl=  0 I1Cent=   200000004 NGrid=           0
         NMat0=    1 NMatS0=      1 NMatT0=    0 NMatD0=    1 NMtDS0=    0 NMtDT0=    0
 Petite list used in FoFCou.
 Harris En= -2510.47462721198    
 JPrj=0 DoOrth=F DoCkMO=F.
 Leave Link  401 at Thu Dec  6 15:16:53 2018, MaxMem=   536870912 cpu:        33.9
 (Enter /pbs_home/pkowalski/g09d01/g09/l502.exe)
 Closed shell SCF:
 Using DIIS extrapolation, IDIIS=  1040.
 Integral symmetry usage will be decided dynamically.
 IVT=     1387805 IEndB=     1387805 NGot=   536870912 MDV=   535953350
 LenX=   535953350 LenY=   535499748
 Requested convergence on RMS density matrix=1.00D-08 within 128 cycles.
 Requested convergence on MAX density matrix=1.00D-06.
 Requested convergence on             energy=1.00D-06.
 No special actions if energy rises.
 Fock matrices will be formed incrementally for  20 cycles.
 Integral accuracy reduced to 1.0D-05 until final iterations.

 Cycle   1  Pass 0  IDiag  1:
 FoFJK:  IHMeth= 1 ICntrl=       0 DoSepK=T KAlg= 0 I1Cent=   0 FoldK=F
 IRaf=         1 NMat=   1 IRICut=       1 DoRegI=T DoRafI=F ISym2E= 0.
 FoFCou: FMM=F IPFlag=           0 FMFlag=      100000 FMFlg1=           0
         NFxFlg=           0 DoJE=T BraDBF=F KetDBF=F FulRan=T
         wScrn=  0.000000 ICntrl=     500 IOpCl=  0 I1Cent=           0 NGrid=           0
         NMat0=    1 NMatS0=      1 NMatT0=    0 NMatD0=    1 NMtDS0=    0 NMtDT0=    0
 Symmetry not used in FoFCou.
 E= -2509.78920881941    
 DIIS: error= 3.69D-02 at cycle   1 NSaved=   1.
 NSaved= 1 IEnMin= 1 EnMin= -2509.78920881941     IErMin= 1 ErrMin= 3.69D-02
 ErrMax= 3.69D-02  0.00D+00 EMaxC= 1.00D-01 BMatC= 7.81D-01 BMatP= 7.81D-01
 IDIUse=3 WtCom= 6.31D-01 WtEn= 3.69D-01
 Coeff-Com:  0.100D+01
 Coeff-En:   0.100D+01
 Coeff:      0.100D+01
 Gap=     0.296 Goal=   None    Shift=    0.000
 GapD=    0.296 DampG=1.000 DampE=0.500 DampFc=0.5000 IDamp=-1.
 Damping current iteration by 5.00D-01
 RMSDP=3.87D-03 MaxDP=1.48D-01              OVMax= 2.19D-01

 Cycle   2  Pass 0  IDiag  1:
 RMSU=  1.87D-03    CP:  9.68D-01
 E= -2510.23602124787     Delta-E=       -0.446812428459 Rises=F Damp=T
 DIIS: error= 1.18D-02 at cycle   2 NSaved=   2.
 NSaved= 2 IEnMin= 2 EnMin= -2510.23602124787     IErMin= 2 ErrMin= 1.18D-02
 ErrMax= 1.18D-02  0.00D+00 EMaxC= 1.00D-01 BMatC= 5.26D-02 BMatP= 7.81D-01
 IDIUse=3 WtCom= 8.82D-01 WtEn= 1.18D-01
 Coeff-Com: -0.134D+00 0.113D+01
 Coeff-En:   0.000D+00 0.100D+01
 Coeff:     -0.118D+00 0.112D+01
 Gap=     0.239 Goal=   None    Shift=    0.000
 RMSDP=1.53D-03 MaxDP=6.49D-02 DE=-4.47D-01 OVMax= 1.41D-01

 Cycle   3  Pass 0  IDiag  1:
 RMSU=  1.35D-03    CP:  9.41D-01  1.29D+00
 E= -2510.64160925669     Delta-E=       -0.405588008823 Rises=F Damp=F
 DIIS: error= 2.48D-03 at cycle   3 NSaved=   3.
 NSaved= 3 IEnMin= 3 EnMin= -2510.64160925669     IErMin= 3 ErrMin= 2.48D-03
 ErrMax= 2.48D-03  0.00D+00 EMaxC= 1.00D-01 BMatC= 1.32D-02 BMatP= 5.26D-02
 IDIUse=3 WtCom= 9.75D-01 WtEn= 2.48D-02
 Coeff-Com: -0.742D-01 0.378D+00 0.696D+00
 Coeff-En:   0.000D+00 0.000D+00 0.100D+01
 Coeff:     -0.724D-01 0.369D+00 0.704D+00
 Gap=     0.227 Goal=   None    Shift=    0.000
 RMSDP=3.80D-04 MaxDP=2.81D-02 DE=-4.06D-01 OVMax= 6.03D-02

 Cycle   4  Pass 0  IDiag  1:
 RMSU=  3.08D-04    CP:  9.41D-01  1.37D+00  8.72D-01
 E= -2510.65500185228     Delta-E=       -0.013392595586 Rises=F Damp=F
 DIIS: error= 1.48D-03 at cycle   4 NSaved=   4.
 NSaved= 4 IEnMin= 4 EnMin= -2510.65500185228     IErMin= 4 ErrMin= 1.48D-03
 ErrMax= 1.48D-03  0.00D+00 EMaxC= 1.00D-01 BMatC= 2.10D-03 BMatP= 1.32D-02
 IDIUse=3 WtCom= 9.85D-01 WtEn= 1.48D-02
 Coeff-Com: -0.720D-02 0.188D-01 0.272D+00 0.717D+00
 Coeff-En:   0.000D+00 0.000D+00 0.000D+00 0.100D+01
 Coeff:     -0.709D-02 0.185D-01 0.268D+00 0.721D+00
 Gap=     0.232 Goal=   None    Shift=    0.000
 RMSDP=1.59D-04 MaxDP=1.14D-02 DE=-1.34D-02 OVMax= 1.41D-02

 Cycle   5  Pass 0  IDiag  1:
 RMSU=  1.18D-04    CP:  9.41D-01  1.36D+00  9.43D-01  8.58D-01
 E= -2510.65785812684     Delta-E=       -0.002856274564 Rises=F Damp=F
 DIIS: error= 5.33D-04 at cycle   5 NSaved=   5.
 NSaved= 5 IEnMin= 5 EnMin= -2510.65785812684     IErMin= 5 ErrMin= 5.33D-04
 ErrMax= 5.33D-04  0.00D+00 EMaxC= 1.00D-01 BMatC= 2.23D-04 BMatP= 2.10D-03
 IDIUse=3 WtCom= 9.95D-01 WtEn= 5.33D-03
 Coeff-Com:  0.668D-02-0.333D-01 0.238D-01 0.215D+00 0.788D+00
 Coeff-En:   0.000D+00 0.000D+00 0.000D+00 0.000D+00 0.100D+01
 Coeff:      0.665D-02-0.331D-01 0.237D-01 0.214D+00 0.789D+00
 Gap=     0.235 Goal=   None    Shift=    0.000
 RMSDP=7.19D-05 MaxDP=3.19D-03 DE=-2.86D-03 OVMax= 1.62D-02

 Cycle   6  Pass 0  IDiag  1:
 RMSU=  5.54D-05    CP:  9.40D-01  1.36D+00  9.61D-01  9.81D-01  1.06D+00
 E= -2510.65845896557     Delta-E=       -0.000600838726 Rises=F Damp=F
 DIIS: error= 3.16D-04 at cycle   6 NSaved=   6.
 NSaved= 6 IEnMin= 6 EnMin= -2510.65845896557     IErMin= 6 ErrMin= 3.16D-04
 ErrMax= 3.16D-04  0.00D+00 EMaxC= 1.00D-01 BMatC= 6.82D-05 BMatP= 2.23D-04
 IDIUse=3 WtCom= 9.97D-01 WtEn= 3.16D-03
 Coeff-Com:  0.460D-02-0.177D-01-0.480D-01-0.103D+00 0.294D+00 0.870D+00
 Coeff-En:   0.000D+00 0.000D+00 0.000D+00 0.000D+00 0.000D+00 0.100D+01
 Coeff:      0.458D-02-0.176D-01-0.478D-01-0.103D+00 0.293D+00 0.870D+00
 Gap=     0.237 Goal=   None    Shift=    0.000
 RMSDP=4.92D-05 MaxDP=2.68D-03 DE=-6.01D-04 OVMax= 1.15D-02

 Cycle   7  Pass 0  IDiag  1:
 RMSU=  2.27D-05    CP:  9.40D-01  1.36D+00  9.76D-01  1.00D+00  1.36D+00
                    CP:  1.23D+00
 E= -2510.65870357259     Delta-E=       -0.000244607023 Rises=F Damp=F
 DIIS: error= 1.33D-04 at cycle   7 NSaved=   7.
 NSaved= 7 IEnMin= 7 EnMin= -2510.65870357259     IErMin= 7 ErrMin= 1.33D-04
 ErrMax= 1.33D-04  0.00D+00 EMaxC= 1.00D-01 BMatC= 9.53D-06 BMatP= 6.82D-05
 IDIUse=3 WtCom= 9.99D-01 WtEn= 1.33D-03
 Coeff-Com: -0.572D-03 0.431D-02-0.728D-02-0.702D-01-0.123D+00 0.150D+00
 Coeff-Com:  0.105D+01
 Coeff-En:   0.000D+00 0.000D+00 0.000D+00 0.000D+00 0.000D+00 0.000D+00
 Coeff-En:   0.100D+01
 Coeff:     -0.571D-03 0.430D-02-0.727D-02-0.701D-01-0.123D+00 0.150D+00
 Coeff:      0.105D+01
 Gap=     0.238 Goal=   None    Shift=    0.000
 RMSDP=2.68D-05 MaxDP=1.28D-03 DE=-2.45D-04 OVMax= 7.78D-03

 Cycle   8  Pass 0  IDiag  1:
 RMSU=  1.10D-05    CP:  9.40D-01  1.36D+00  9.81D-01  1.02D+00  1.49D+00
                    CP:  1.52D+00  1.29D+00
 E= -2510.65875167821     Delta-E=       -0.000048105619 Rises=F Damp=F
 DIIS: error= 4.29D-05 at cycle   8 NSaved=   8.
 NSaved= 8 IEnMin= 8 EnMin= -2510.65875167821     IErMin= 8 ErrMin= 4.29D-05
 ErrMax= 4.29D-05  0.00D+00 EMaxC= 1.00D-01 BMatC= 2.47D-06 BMatP= 9.53D-06
 IDIUse=1 WtCom= 1.00D+00 WtEn= 0.00D+00
 Coeff-Com: -0.744D-03 0.372D-02 0.293D-02-0.191D-01-0.918D-01-0.601D-01
 Coeff-Com:  0.448D+00 0.717D+00
 Coeff:     -0.744D-03 0.372D-02 0.293D-02-0.191D-01-0.918D-01-0.601D-01
 Coeff:      0.448D+00 0.717D+00
 Gap=     0.239 Goal=   None    Shift=    0.000
 RMSDP=9.29D-06 MaxDP=4.74D-04 DE=-4.81D-05 OVMax= 1.93D-03

 Initial convergence to 1.0D-05 achieved.  Increase integral accuracy.
 Cycle   9  Pass 1  IDiag  1:
 E= -2510.65866343780     Delta-E=        0.000088240409 Rises=F Damp=F
 DIIS: error= 2.02D-04 at cycle   1 NSaved=   1.
 NSaved= 1 IEnMin= 1 EnMin= -2510.65866343780     IErMin= 1 ErrMin= 2.02D-04
 ErrMax= 2.02D-04  0.00D+00 EMaxC= 1.00D-01 BMatC= 1.91D-05 BMatP= 1.91D-05
 IDIUse=3 WtCom= 9.98D-01 WtEn= 2.02D-03
 Coeff-Com:  0.100D+01
 Coeff-En:   0.100D+01
 Coeff:      0.100D+01
 Gap=     0.239 Goal=   None    Shift=    0.000
 RMSDP=9.29D-06 MaxDP=4.74D-04 DE= 8.82D-05 OVMax= 6.12D-04

 Cycle  10  Pass 1  IDiag  1:
 RMSU=  1.80D-04    CP:  1.00D+00
 E= -2510.65868252266     Delta-E=       -0.000019084861 Rises=F Damp=F
 DIIS: error= 1.25D-05 at cycle   2 NSaved=   2.
 NSaved= 2 IEnMin= 2 EnMin= -2510.65868252266     IErMin= 2 ErrMin= 1.25D-05
 ErrMax= 1.25D-05  0.00D+00 EMaxC= 1.00D-01 BMatC= 3.11D-07 BMatP= 1.91D-05
 IDIUse=1 WtCom= 1.00D+00 WtEn= 0.00D+00
 Coeff-Com: -0.164D-01 0.102D+01
 Coeff:     -0.164D-01 0.102D+01
 Gap=     0.239 Goal=   None    Shift=    0.000
 RMSDP=9.60D-06 MaxDP=2.90D-04 DE=-1.91D-05 OVMax= 2.93D-04

 Cycle  11  Pass 1  IDiag  1:
 RMSU=  3.78D-06    CP:  1.00D+00  1.05D+00
 E= -2510.65868262953     Delta-E=       -0.000000106866 Rises=F Damp=F
 DIIS: error= 1.31D-05 at cycle   3 NSaved=   3.
 NSaved= 3 IEnMin= 3 EnMin= -2510.65868262953     IErMin= 2 ErrMin= 1.25D-05
 ErrMax= 1.31D-05  0.00D+00 EMaxC= 1.00D-01 BMatC= 3.46D-07 BMatP= 3.11D-07
 IDIUse=1 WtCom= 1.00D+00 WtEn= 0.00D+00
 Coeff-Com: -0.234D-01 0.533D+00 0.490D+00
 Coeff:     -0.234D-01 0.533D+00 0.490D+00
 Gap=     0.239 Goal=   None    Shift=    0.000
 RMSDP=1.69D-06 MaxDP=1.05D-04 DE=-1.07D-07 OVMax= 1.52D-04

 Cycle  12  Pass 1  IDiag  1:
 RMSU=  1.39D-06    CP:  1.00D+00  1.05D+00  7.65D-01
 E= -2510.65868296236     Delta-E=       -0.000000332834 Rises=F Damp=F
 DIIS: error= 2.43D-06 at cycle   4 NSaved=   4.
 NSaved= 4 IEnMin= 4 EnMin= -2510.65868296236     IErMin= 4 ErrMin= 2.43D-06
 ErrMax= 2.43D-06  0.00D+00 EMaxC= 1.00D-01 BMatC= 6.58D-09 BMatP= 3.11D-07
 IDIUse=1 WtCom= 1.00D+00 WtEn= 0.00D+00
 Coeff-Com: -0.340D-03-0.281D-01 0.483D-01 0.980D+00
 Coeff:     -0.340D-03-0.281D-01 0.483D-01 0.980D+00
 Gap=     0.239 Goal=   None    Shift=    0.000
 RMSDP=5.21D-07 MaxDP=2.33D-05 DE=-3.33D-07 OVMax= 1.18D-04

 Cycle  13  Pass 1  IDiag  1:
 RMSU=  3.79D-07    CP:  1.00D+00  1.05D+00  8.27D-01  1.18D+00
 E= -2510.65868298735     Delta-E=       -0.000000024984 Rises=F Damp=F
 DIIS: error= 1.68D-06 at cycle   5 NSaved=   5.
 NSaved= 5 IEnMin= 5 EnMin= -2510.65868298735     IErMin= 5 ErrMin= 1.68D-06
 ErrMax= 1.68D-06  0.00D+00 EMaxC= 1.00D-01 BMatC= 2.35D-09 BMatP= 6.58D-09
 IDIUse=1 WtCom= 1.00D+00 WtEn= 0.00D+00
 Coeff-Com:  0.585D-02-0.147D+00-0.948D-01 0.352D+00 0.883D+00
 Coeff:      0.585D-02-0.147D+00-0.948D-01 0.352D+00 0.883D+00
 Gap=     0.239 Goal=   None    Shift=    0.000
 RMSDP=3.55D-07 MaxDP=1.95D-05 DE=-2.50D-08 OVMax= 8.49D-05

 Cycle  14  Pass 1  IDiag  1:
 RMSU=  2.04D-07    CP:  1.00D+00  1.05D+00  8.63D-01  1.29D+00  1.51D+00
 E= -2510.65868299713     Delta-E=       -0.000000009786 Rises=F Damp=F
 DIIS: error= 5.79D-07 at cycle   6 NSaved=   6.
 NSaved= 6 IEnMin= 6 EnMin= -2510.65868299713     IErMin= 6 ErrMin= 5.79D-07
 ErrMax= 5.79D-07  0.00D+00 EMaxC= 1.00D-01 BMatC= 3.62D-10 BMatP= 2.35D-09
 IDIUse=1 WtCom= 1.00D+00 WtEn= 0.00D+00
 Coeff-Com:  0.173D-02-0.356D-01-0.341D-01-0.117D+00 0.221D+00 0.964D+00
 Coeff:      0.173D-02-0.356D-01-0.341D-01-0.117D+00 0.221D+00 0.964D+00
 Gap=     0.239 Goal=   None    Shift=    0.000
 RMSDP=1.79D-07 MaxDP=9.73D-06 DE=-9.79D-09 OVMax= 4.25D-05

 Cycle  15  Pass 1  IDiag  1:
 RMSU=  6.54D-08    CP:  1.00D+00  1.05D+00  8.71D-01  1.33D+00  1.90D+00
                    CP:  1.24D+00
 E= -2510.65868299910     Delta-E=       -0.000000001969 Rises=F Damp=F
 DIIS: error= 2.43D-07 at cycle   7 NSaved=   7.
 NSaved= 7 IEnMin= 7 EnMin= -2510.65868299910     IErMin= 7 ErrMin= 2.43D-07
 ErrMax= 2.43D-07  0.00D+00 EMaxC= 1.00D-01 BMatC= 6.54D-11 BMatP= 3.62D-10
 IDIUse=1 WtCom= 1.00D+00 WtEn= 0.00D+00
 Coeff-Com: -0.393D-03 0.124D-01 0.543D-02-0.901D-01-0.781D-01 0.332D+00
 Coeff-Com:  0.819D+00
 Coeff:     -0.393D-03 0.124D-01 0.543D-02-0.901D-01-0.781D-01 0.332D+00
 Coeff:      0.819D+00
 Gap=     0.239 Goal=   None    Shift=    0.000
 RMSDP=5.54D-08 MaxDP=2.71D-06 DE=-1.97D-09 OVMax= 1.34D-05

 Cycle  16  Pass 1  IDiag  1:
 RMSU=  3.27D-08    CP:  1.00D+00  1.05D+00  8.71D-01  1.33D+00  1.99D+00
                    CP:  1.36D+00  1.04D+00
 E= -2510.65868299914     Delta-E=       -0.000000000035 Rises=F Damp=F
 DIIS: error= 9.09D-08 at cycle   8 NSaved=   8.
 NSaved= 8 IEnMin= 8 EnMin= -2510.65868299914     IErMin= 8 ErrMin= 9.09D-08
 ErrMax= 9.09D-08  0.00D+00 EMaxC= 1.00D-01 BMatC= 1.33D-11 BMatP= 6.54D-11
 IDIUse=1 WtCom= 1.00D+00 WtEn= 0.00D+00
 Coeff-Com: -0.367D-03 0.925D-02 0.617D-02-0.225D-01-0.646D-01 0.176D-02
 Coeff-Com:  0.323D+00 0.748D+00
 Coeff:     -0.367D-03 0.925D-02 0.617D-02-0.225D-01-0.646D-01 0.176D-02
 Coeff:      0.323D+00 0.748D+00
 Gap=     0.239 Goal=   None    Shift=    0.000
 RMSDP=2.43D-08 MaxDP=1.47D-06 DE=-3.46D-11 OVMax= 4.91D-06

 Cycle  17  Pass 1  IDiag  1:
 RMSU=  1.32D-08    CP:  1.00D+00  1.05D+00  8.71D-01  1.33D+00  2.02D+00
                    CP:  1.40D+00  1.22D+00  1.09D+00
 E= -2510.65868299852     Delta-E=        0.000000000612 Rises=F Damp=F
 DIIS: error= 4.96D-08 at cycle   9 NSaved=   9.
 NSaved= 9 IEnMin= 8 EnMin= -2510.65868299914     IErMin= 9 ErrMin= 4.96D-08
 ErrMax= 4.96D-08  0.00D+00 EMaxC= 1.00D-01 BMatC= 2.32D-12 BMatP= 1.33D-11
 IDIUse=1 WtCom= 1.00D+00 WtEn= 0.00D+00
 Coeff-Com:  0.233D-04-0.120D-02-0.146D-03 0.199D-01 0.671D-02-0.782D-01
 Coeff-Com: -0.133D+00 0.148D+00 0.104D+01
 Coeff:      0.233D-04-0.120D-02-0.146D-03 0.199D-01 0.671D-02-0.782D-01
 Coeff:     -0.133D+00 0.148D+00 0.104D+01
 Gap=     0.239 Goal=   None    Shift=    0.000
 RMSDP=1.34D-08 MaxDP=6.72D-07 DE= 6.12D-10 OVMax= 3.67D-06

 Cycle  18  Pass 1  IDiag  1:
 RMSU=  6.37D-09    CP:  1.00D+00  1.05D+00  8.71D-01  1.33D+00  2.03D+00
                    CP:  1.41D+00  1.29D+00  1.37D+00  1.42D+00
 E= -2510.65868299901     Delta-E=       -0.000000000482 Rises=F Damp=F
 DIIS: error= 2.69D-08 at cycle  10 NSaved=  10.
 NSaved=10 IEnMin= 8 EnMin= -2510.65868299914     IErMin=10 ErrMin= 2.69D-08
 ErrMax= 2.69D-08  0.00D+00 EMaxC= 1.00D-01 BMatC= 5.39D-13 BMatP= 2.32D-12
 IDIUse=1 WtCom= 1.00D+00 WtEn= 0.00D+00
 Coeff-Com:  0.856D-04-0.228D-02-0.149D-02 0.869D-02 0.154D-01-0.176D-01
 Coeff-Com: -0.101D+00-0.124D+00 0.213D+00 0.101D+01
 Coeff:      0.856D-04-0.228D-02-0.149D-02 0.869D-02 0.154D-01-0.176D-01
 Coeff:     -0.101D+00-0.124D+00 0.213D+00 0.101D+01
 Gap=     0.239 Goal=   None    Shift=    0.000
 RMSDP=7.95D-09 MaxDP=3.48D-07 DE=-4.82D-10 OVMax= 2.29D-06

 SCF Done:  E(RLC-wPBE) =  -2510.65868300     A.U. after   18 cycles
            NFock= 18  Conv=0.79D-08     -V/T= 2.0055
 KE= 2.496850160585D+03 PE=-1.536541662895D+04 EE= 5.626541550289D+03
 Leave Link  502 at Thu Dec  6 15:31:00 2018, MaxMem=   536870912 cpu:      6742.6
 (Enter /pbs_home/pkowalski/g09d01/g09/l601.exe)
 Copying SCF densities to generalized density rwf, IOpCl= 0 IROHF=0.

 **********************************************************************

            Population analysis using the SCF density.

 **********************************************************************

 Orbital symmetries:
       Occupied  (A) (A) (A) (A) (A) (A) (A) (A) (A) (A) (A) (A)
                 (A) (A) (A) (A) (A) (A) (A) (A) (A) (A) (A) (A)
                 (A) (A) (A) (A) (A) (A) (A) (A) (A) (A) (A) (A)
                 (A) (A) (A) (A) (A) (A) (A) (A) (A) (A) (A) (A)
                 (A) (A) (A) (A) (A) (A) (A) (A) (A) (A) (A) (A)
                 (A) (A) (A) (A) (A) (A) (A) (A) (A) (A) (A) (A)
                 (A) (A) (A) (A) (A) (A) (A) (A) (A) (A) (A) (A)
                 (A) (A) (A) (A) (A) (A) (A) (A) (A) (A) (A) (A)
                 (A) (A) (A) (A) (A) (A) (A) (A) (A) (A) (A) (A)
                 (A) (A) (A) (A) (A) (A) (A) (A) (A) (A) (A) (A)
                 (A) (A) (A) (A) (A) (A) (A) (A) (A) (A) (A) (A)
                 (A) (A) (A) (A) (A) (A) (A) (A) (A)
       Virtual   (A) (A) (A) (A) (A) (A) (A) (A) (A) (A) (A) (A)
                 (A) (A) (A) (A) (A) (A) (A) (A) (A) (A) (A) (A)
                 (A) (A) (A) (A) (A) (A) (A) (A) (A) (A) (A) (A)
                 (A) (A) (A) (A) (A) (A) (A) (A) (A) (A) (A) (A)
                 (A) (A) (A) (A) (A) (A) (A) (A) (A) (A) (A) (A)
                 (A) (A) (A) (A) (A) (A) (A) (A) (A) (A) (A) (A)
                 (A) (A) (A) (A) (A) (A) (A) (A) (A) (A) (A) (A)
                 (A) (A) (A) (A) (A) (A) (A) (A) (A) (A) (A) (A)
                 (A) (A) (A) (A) (A) (A) (A) (A) (A) (A) (A) (A)
                 (A) (A) (A) (A) (A) (A) (A) (A) (A) (A) (A) (A)
                 (A) (A) (A) (A) (A) (A) (A) (A) (A) (A) (A) (A)
                 (A) (A) (A) (A) (A) (A) (A) (A) (A) (A) (A) (A)
                 (A) (A) (A) (A) (A) (A) (A) (A) (A) (A) (A) (A)
                 (A) (A) (A) (A) (A) (A) (A) (A) (A) (A) (A) (A)
                 (A) (A) (A) (A) (A) (A) (A) (A) (A) (A) (A) (A)
                 (A) (A) (A) (A) (A) (A) (A) (A) (A) (A) (A) (A)
                 (A) (A) (A) (A) (A) (A) (A) (A) (A) (A) (A) (A)
                 (A) (A) (A) (A) (A) (A) (A) (A) (A) (A) (A) (A)
                 (A) (A) (A) (A) (A) (A) (A) (A) (A) (A) (A) (A)
                 (A) (A) (A) (A) (A) (A) (A) (A) (A) (A) (A) (A)
                 (A) (A) (A) (A) (A) (A) (A) (A) (A) (A) (A) (A)
                 (A) (A) (A) (A) (A) (A) (A) (A) (A) (A) (A) (A)
                 (A) (A) (A) (A) (A) (A) (A) (A) (A) (A) (A) (A)
                 (A) (A) (A) (A) (A) (A) (A) (A) (A) (A) (A) (A)
                 (A) (A) (A) (A) (A) (A) (A) (A) (A) (A) (A) (A)
                 (A) (A) (A) (A) (A) (A) (A) (A) (A) (A) (A) (A)
                 (A) (A) (A) (A) (A) (A) (A) (A) (A) (A) (A) (A)
                 (A) (A) (A) (A) (A) (A) (A) (A) (A) (A) (A) (A)
                 (A) (A) (A) (A) (A) (A) (A) (A) (A) (A) (A) (A)
                 (A) (A) (A) (A) (A) (A) (A) (A) (A) (A) (A) (A)
                 (A) (A) (A) (A) (A) (A) (A) (A) (A) (A) (A) (A)
                 (A) (A) (A) (A) (A) (A) (A) (A) (A) (A) (A) (A)
                 (A) (A) (A) (A) (A) (A) (A) (A) (A) (A) (A) (A)
                 (A) (A) (A) (A) (A) (A) (A) (A) (A) (A) (A) (A)
                 (A) (A) (A) (A) (A) (A) (A) (A) (A) (A) (A) (A)
                 (A) (A) (A) (A) (A) (A) (A) (A) (A) (A) (A) (A)
                 (A) (A) (A) (A) (A) (A) (A) (A) (A) (A) (A) (A)
                 (A) (A) (A) (A) (A) (A) (A) (A) (A) (A) (A) (A)
                 (A) (A) (A) (A) (A) (A) (A) (A) (A) (A) (A) (A)
                 (A) (A) (A) (A) (A) (A) (A) (A) (A) (A) (A) (A)
                 (A) (A) (A) (A) (A) (A) (A) (A) (A) (A) (A) (A)
                 (A) (A) (A)
 The electronic state is 1-A.
 Alpha  occ. eigenvalues --  -88.28335 -88.28275 -24.51126 -24.50866 -24.50521
 Alpha  occ. eigenvalues --  -24.50393 -24.49651 -24.49625 -10.30170 -10.30123
 Alpha  occ. eigenvalues --  -10.30105 -10.19369 -10.19288 -10.18655 -10.18616
 Alpha  occ. eigenvalues --  -10.16961 -10.16843 -10.15265 -10.15228 -10.14943
 Alpha  occ. eigenvalues --  -10.14917 -10.12930 -10.12907 -10.12729 -10.12703
 Alpha  occ. eigenvalues --  -10.12665 -10.12647 -10.12319 -10.12302 -10.12250
 Alpha  occ. eigenvalues --  -10.12223 -10.12202 -10.12160 -10.10852 -10.10787
 Alpha  occ. eigenvalues --  -10.07526 -10.07497  -7.92085  -7.92033  -5.94198
 Alpha  occ. eigenvalues --   -5.94144  -5.93686  -5.93639  -5.92936  -5.92882
 Alpha  occ. eigenvalues --   -1.40134  -1.37356  -1.36424  -1.32367  -1.30307
 Alpha  occ. eigenvalues --   -1.30045  -1.08227  -1.04776  -1.03550  -1.02129
 Alpha  occ. eigenvalues --   -1.01898  -0.97266  -0.95028  -0.93718  -0.93408
 Alpha  occ. eigenvalues --   -0.91928  -0.91718  -0.91105  -0.90527  -0.89649
 Alpha  occ. eigenvalues --   -0.86788  -0.85080  -0.84317  -0.80674  -0.79689
 Alpha  occ. eigenvalues --   -0.78814  -0.78709  -0.77372  -0.77333  -0.75521
 Alpha  occ. eigenvalues --   -0.75233  -0.73987  -0.72855  -0.71641  -0.71442
 Alpha  occ. eigenvalues --   -0.70673  -0.70186  -0.68998  -0.68135  -0.67698
 Alpha  occ. eigenvalues --   -0.67407  -0.66618  -0.66285  -0.64301  -0.64295
 Alpha  occ. eigenvalues --   -0.62227  -0.61952  -0.61431  -0.61231  -0.60470
 Alpha  occ. eigenvalues --   -0.60097  -0.59713  -0.59070  -0.58316  -0.58011
 Alpha  occ. eigenvalues --   -0.57772  -0.57592  -0.57459  -0.56831  -0.56558
 Alpha  occ. eigenvalues --   -0.55906  -0.55330  -0.54587  -0.54404  -0.53860
 Alpha  occ. eigenvalues --   -0.53688  -0.53287  -0.53182  -0.52786  -0.52627
 Alpha  occ. eigenvalues --   -0.52251  -0.52001  -0.51347  -0.50801  -0.50449
 Alpha  occ. eigenvalues --   -0.49237  -0.49027  -0.48849  -0.48658  -0.48474
 Alpha  occ. eigenvalues --   -0.48175  -0.47296  -0.47143  -0.46099  -0.45443
 Alpha  occ. eigenvalues --   -0.45147  -0.44789  -0.44356  -0.42519  -0.39847
 Alpha  occ. eigenvalues --   -0.37973  -0.37753  -0.37134  -0.36781  -0.33871
 Alpha  occ. eigenvalues --   -0.27882
 Alpha virt. eigenvalues --   -0.03986   0.01746   0.05666   0.06064   0.06306
 Alpha virt. eigenvalues --    0.09294   0.10507   0.12364   0.13623   0.14847
 Alpha virt. eigenvalues --    0.15961   0.17189   0.17290   0.17549   0.18034
 Alpha virt. eigenvalues --    0.18500   0.19400   0.19633   0.20489   0.20673
 Alpha virt. eigenvalues --    0.21341   0.21442   0.22089   0.22411   0.22838
 Alpha virt. eigenvalues --    0.23552   0.23750   0.24433   0.24562   0.24662
 Alpha virt. eigenvalues --    0.25252   0.25890   0.26167   0.26686   0.26895
 Alpha virt. eigenvalues --    0.28046   0.28292   0.28546   0.28915   0.29141
 Alpha virt. eigenvalues --    0.30091   0.30501   0.31618   0.32696   0.33543
 Alpha virt. eigenvalues --    0.33949   0.34615   0.34959   0.35051   0.35569
 Alpha virt. eigenvalues --    0.37192   0.37573   0.37860   0.38856   0.39105
 Alpha virt. eigenvalues --    0.39165   0.39491   0.39628   0.40198   0.40306
 Alpha virt. eigenvalues --    0.40591   0.40765   0.41593   0.42169   0.42728
 Alpha virt. eigenvalues --    0.43112   0.44318   0.44775   0.46023   0.46499
 Alpha virt. eigenvalues --    0.47488   0.47924   0.48936   0.49358   0.50244
 Alpha virt. eigenvalues --    0.50667   0.51030   0.51279   0.51988   0.52346
 Alpha virt. eigenvalues --    0.52395   0.52985   0.54187   0.54723   0.55286
 Alpha virt. eigenvalues --    0.55833   0.56576   0.56855   0.57352   0.57817
 Alpha virt. eigenvalues --    0.57941   0.58455   0.59155   0.59519   0.59869
 Alpha virt. eigenvalues --    0.60015   0.60265   0.61070   0.61710   0.61837
 Alpha virt. eigenvalues --    0.62120   0.62376   0.62715   0.63149   0.63443
 Alpha virt. eigenvalues --    0.63806   0.64122   0.64609   0.64711   0.65284
 Alpha virt. eigenvalues --    0.65947   0.66186   0.66969   0.67081   0.67629
 Alpha virt. eigenvalues --    0.68714   0.70130   0.70405   0.70855   0.71483
 Alpha virt. eigenvalues --    0.72106   0.72385   0.73222   0.73469   0.73818
 Alpha virt. eigenvalues --    0.74931   0.75459   0.76059   0.76777   0.76994
 Alpha virt. eigenvalues --    0.77590   0.78100   0.79004   0.79127   0.79527
 Alpha virt. eigenvalues --    0.79634   0.80155   0.80551   0.80845   0.81431
 Alpha virt. eigenvalues --    0.81521   0.82028   0.82280   0.82756   0.83054
 Alpha virt. eigenvalues --    0.83231   0.83324   0.83448   0.83900   0.84311
 Alpha virt. eigenvalues --    0.84503   0.85122   0.85240   0.85638   0.85875
 Alpha virt. eigenvalues --    0.86198   0.86714   0.86945   0.87215   0.87712
 Alpha virt. eigenvalues --    0.87849   0.88322   0.88566   0.89189   0.89325
 Alpha virt. eigenvalues --    0.89680   0.90021   0.90375   0.90563   0.91044
 Alpha virt. eigenvalues --    0.91328   0.91771   0.92002   0.92328   0.92796
 Alpha virt. eigenvalues --    0.93186   0.93442   0.94696   0.94994   0.95812
 Alpha virt. eigenvalues --    0.96369   0.96908   0.97807   0.98213   0.98947
 Alpha virt. eigenvalues --    0.99457   1.00228   1.02124   1.02968   1.04912
 Alpha virt. eigenvalues --    1.05193   1.06416   1.07051   1.08144   1.10127
 Alpha virt. eigenvalues --    1.10826   1.12050   1.12954   1.13418   1.14417
 Alpha virt. eigenvalues --    1.15662   1.16549   1.17313   1.18312   1.19035
 Alpha virt. eigenvalues --    1.20147   1.20764   1.21447   1.22120   1.23217
 Alpha virt. eigenvalues --    1.23508   1.24328   1.24803   1.25674   1.26027
 Alpha virt. eigenvalues --    1.27663   1.28134   1.28841   1.29538   1.30184
 Alpha virt. eigenvalues --    1.30756   1.31329   1.31528   1.32556   1.33950
 Alpha virt. eigenvalues --    1.34840   1.35183   1.35321   1.35607   1.36030
 Alpha virt. eigenvalues --    1.36111   1.38195   1.39238   1.39978   1.40318
 Alpha virt. eigenvalues --    1.40844   1.41317   1.41642   1.41894   1.42483
 Alpha virt. eigenvalues --    1.43082   1.43362   1.44230   1.45062   1.45548
 Alpha virt. eigenvalues --    1.46553   1.47069   1.47900   1.48220   1.49884
 Alpha virt. eigenvalues --    1.50682   1.50873   1.51731   1.53280   1.53753
 Alpha virt. eigenvalues --    1.54908   1.55575   1.56456   1.58325   1.58524
 Alpha virt. eigenvalues --    1.59879   1.61027   1.61177   1.61894   1.62771
 Alpha virt. eigenvalues --    1.63275   1.63525   1.63732   1.64675   1.65412
 Alpha virt. eigenvalues --    1.67362   1.68885   1.72497   1.73550   1.75692
 Alpha virt. eigenvalues --    1.76068   1.76324   1.77447   1.77871   1.79312
 Alpha virt. eigenvalues --    1.79889   1.80712   1.80991   1.82232   1.83340
 Alpha virt. eigenvalues --    1.83886   1.84610   1.85055   1.85473   1.86067
 Alpha virt. eigenvalues --    1.86743   1.87984   1.88230   1.88449   1.88869
 Alpha virt. eigenvalues --    1.88990   1.89176   1.90033   1.90438   1.90605
 Alpha virt. eigenvalues --    1.91122   1.91892   1.92329   1.92723   1.93453
 Alpha virt. eigenvalues --    1.94189   1.94599   1.94924   1.95579   1.95832
 Alpha virt. eigenvalues --    1.96475   1.96752   1.97544   1.97795   1.98285
 Alpha virt. eigenvalues --    1.99746   2.00119   2.00316   2.00447   2.01045
 Alpha virt. eigenvalues --    2.01556   2.02049   2.03352   2.04078   2.04479
 Alpha virt. eigenvalues --    2.06059   2.06263   2.07176   2.07618   2.08613
 Alpha virt. eigenvalues --    2.09526   2.09849   2.10835   2.11178   2.12454
 Alpha virt. eigenvalues --    2.13056   2.13827   2.14773   2.14808   2.15786
 Alpha virt. eigenvalues --    2.15867   2.16598   2.17014   2.17341   2.17584
 Alpha virt. eigenvalues --    2.18881   2.19235   2.19866   2.20087   2.20499
 Alpha virt. eigenvalues --    2.21154   2.22185   2.23170   2.23754   2.24104
 Alpha virt. eigenvalues --    2.24640   2.25313   2.25419   2.26688   2.27245
 Alpha virt. eigenvalues --    2.28259   2.28832   2.29589   2.29811   2.30231
 Alpha virt. eigenvalues --    2.30987   2.32278   2.32871   2.33362   2.34128
 Alpha virt. eigenvalues --    2.34825   2.35648   2.36270   2.36764   2.37271
 Alpha virt. eigenvalues --    2.39646   2.39863   2.40312   2.41488   2.42107
 Alpha virt. eigenvalues --    2.42732   2.43145   2.44192   2.45507   2.46207
 Alpha virt. eigenvalues --    2.47752   2.49200   2.50250   2.52098   2.53378
 Alpha virt. eigenvalues --    2.54654   2.55015   2.56292   2.56576   2.57139
 Alpha virt. eigenvalues --    2.57590   2.58515   2.59114   2.59397   2.59902
 Alpha virt. eigenvalues --    2.62151   2.64678   2.65131   2.66554   2.68000
 Alpha virt. eigenvalues --    2.69344   2.70804   2.71710   2.73962   2.74783
 Alpha virt. eigenvalues --    2.75260   2.76222   2.76517   2.76807   2.77000
 Alpha virt. eigenvalues --    2.78725   2.78917   2.79816   2.81313   2.81966
 Alpha virt. eigenvalues --    2.84941   2.88054   2.88549   2.89138   2.90044
 Alpha virt. eigenvalues --    2.90528   2.92961   2.93087   2.97341   2.98329
 Alpha virt. eigenvalues --    2.98493   3.02174   3.09013   3.10808   3.12519
 Alpha virt. eigenvalues --    3.12961   3.15320   3.15773   3.16165   3.16297
 Alpha virt. eigenvalues --    3.17008   3.17221   3.17379   3.18496   3.19335
 Alpha virt. eigenvalues --    3.19669   3.20017   3.20970   3.21337   3.23075
 Alpha virt. eigenvalues --    3.23154   3.23310   3.23824   3.23991   3.24170
 Alpha virt. eigenvalues --    3.25076   3.26074   3.27263   3.27351   3.28339
 Alpha virt. eigenvalues --    3.28962   3.29628   3.30024   3.30828   3.31596
 Alpha virt. eigenvalues --    3.36131   3.36529   3.37474   3.40667   3.41997
 Alpha virt. eigenvalues --    3.42788   3.44488   3.45884   3.46049   3.48686
 Alpha virt. eigenvalues --    3.49556   3.52361   3.53461   3.55164   3.57013
 Alpha virt. eigenvalues --    3.57982   3.58629   3.58871   3.59665   3.60548
 Alpha virt. eigenvalues --    3.68022   3.69727   3.78899   3.82073   3.84762
 Alpha virt. eigenvalues --    3.98038   3.98279   3.99287   3.99629   4.01413
          Condensed to atoms (all electrons):
 Mulliken charges:
               1
     1  S    0.067570
     2  S    0.079219
     3  F   -0.164691
     4  F   -0.168291
     5  F   -0.148729
     6  F   -0.143469
     7  F   -0.163480
     8  F   -0.167909
     9  C   -0.365463
    10  C   -0.021088
    11  C    0.074278
    12  H   -0.081064
    13  C   -0.011569
    14  C   -0.066324
    15  C    0.384346
    16  C    0.229762
    17  C    0.368216
    18  C   -0.067749
    19  C   -0.381295
    20  C    0.007817
    21  C    0.075269
    22  H   -0.078685
    23  C   -0.029564
    24  C    0.164790
    25  H    0.011211
    26  H    0.006867
    27  C    0.133426
    28  H   -0.004440
    29  H   -0.004836
    30  H   -0.000558
    31  C    0.171448
    32  H    0.012429
    33  H    0.004588
    34  C    0.138131
    35  H   -0.006767
    36  H   -0.005423
    37  H    0.001545
    38  C    0.060339
    39  C    0.057391
    40  H   -0.081546
    41  C    0.091257
    42  H   -0.067186
    43  C    0.087594
    44  H   -0.064834
    45  C    0.086498
    46  H   -0.067985
    47  C    0.044788
    48  H   -0.070209
    49  C    0.055816
    50  C    0.058676
    51  H   -0.081466
    52  C    0.088653
    53  H   -0.066317
    54  C    0.086436
    55  H   -0.064514
    56  C    0.087133
    57  H   -0.067274
    58  C    0.050799
    59  H   -0.073569
 Sum of Mulliken charges =   0.00000
 Mulliken charges with hydrogens summed into heavy atoms:
               1
     1  S    0.067570
     2  S    0.079219
     3  F   -0.164691
     4  F   -0.168291
     5  F   -0.148729
     6  F   -0.143469
     7  F   -0.163480
     8  F   -0.167909
     9  C   -0.365463
    10  C   -0.021088
    11  C   -0.006786
    13  C   -0.011569
    14  C   -0.066324
    15  C    0.384346
    16  C    0.229762
    17  C    0.368216
    18  C   -0.067749
    19  C   -0.381295
    20  C    0.007817
    21  C   -0.003416
    23  C   -0.029564
    24  C    0.182868
    27  C    0.123592
    31  C    0.188465
    34  C    0.127487
    38  C    0.060339
    39  C   -0.024156
    41  C    0.024071
    43  C    0.022759
    45  C    0.018513
    47  C   -0.025421
    49  C    0.055816
    50  C   -0.022790
    52  C    0.022336
    54  C    0.021922
    56  C    0.019858
    58  C   -0.022770
 Electronic spatial extent (au):  <R**2>=          19976.9769
 Charge=              0.0000 electrons
 Dipole moment (field-independent basis, Debye):
    X=             -0.0310    Y=             -4.6330    Z=             -0.3422  Tot=              4.6457
 Quadrupole moment (field-independent basis, Debye-Ang):
   XX=           -181.3852   YY=           -232.1048   ZZ=           -226.3255
   XY=             -0.3218   XZ=             -3.0482   YZ=              4.5540
 Traceless Quadrupole moment (field-independent basis, Debye-Ang):
   XX=             31.8866   YY=            -18.8329   ZZ=            -13.0537
   XY=             -0.3218   XZ=             -3.0482   YZ=              4.5540
 Octapole moment (field-independent basis, Debye-Ang**2):
  XXX=             -3.9104  YYY=             21.9008  ZZZ=             -1.5768  XYY=             -0.7680
  XXY=            -46.7985  XXZ=            -12.4385  XZZ=              2.5134  YZZ=             42.0632
  YYZ=            -26.8069  XYZ=              7.0493
 Hexadecapole moment (field-independent basis, Debye-Ang**3):
 XXXX=         -14157.7703 YYYY=          -7407.9901 ZZZZ=          -1655.5374 XXXY=             57.0090
 XXXZ=           -250.5191 YYYX=              1.7659 YYYZ=             49.5173 ZZZX=             14.8405
 ZZZY=            -23.4566 XXYY=          -3667.9342 XXZZ=          -3298.2079 YYZZ=          -1562.0028
 XXYZ=            161.0136 YYXZ=            -28.7185 ZZXY=             -8.5116
 N-N= 4.731366235077D+03 E-N=-1.536541662551D+04  KE= 2.496850160585D+03
 No NMR shielding tensors so no spin-rotation constants.
 Leave Link  601 at Thu Dec  6 15:31:05 2018, MaxMem=   536870912 cpu:         7.9
 (Enter /pbs_home/pkowalski/g09d01/g09/l701.exe)
 Compute integral first derivatives.
 ... and contract with generalized density number  0.
 R6Disp: Adding Grimme-D3 dispersion energy 1st derivatives to the gradient.
 Leave Link  701 at Thu Dec  6 15:31:08 2018, MaxMem=   536870912 cpu:         8.1
 (Enter /pbs_home/pkowalski/g09d01/g09/l702.exe)
 L702 exits ... SP integral derivatives will be done elsewhere.
 Leave Link  702 at Thu Dec  6 15:31:08 2018, MaxMem=   536870912 cpu:         0.2
 (Enter /pbs_home/pkowalski/g09d01/g09/l703.exe)
 Compute integral first derivatives, UseDBF=F ICtDFT=           0.
 Integral derivatives from FoFJK, PRISM(SPDF).
 Calling FoFJK, ICntrl=      2127 FMM=F ISym2X=0 I1Cent= 0 IOpClX= 0 NMat=1 NMatS=1 NMatT=0.
 FoFJK:  IHMeth= 1 ICntrl=    2127 DoSepK=T KAlg= 0 I1Cent=   0 FoldK=F
 IRaf=         1 NMat=   1 IRICut=       1 DoRegI=T DoRafI=F ISym2E= 0.
 FoFCou: FMM=F IPFlag=           0 FMFlag=      100000 FMFlg1=         800
         NFxFlg=           0 DoJE=F BraDBF=F KetDBF=F FulRan=T
         wScrn=  0.000000 ICntrl=    2527 IOpCl=  0 I1Cent=           0 NGrid=           0
         NMat0=    1 NMatS0=      1 NMatT0=    0 NMatD0=    1 NMtDS0=    0 NMtDT0=    0
 Symmetry not used in FoFCou.
 Leave Link  703 at Thu Dec  6 15:35:23 2018, MaxMem=   536870912 cpu:      2032.4
 (Enter /pbs_home/pkowalski/g09d01/g09/l716.exe)
 Dipole        =-1.21914785D-02-1.82277021D+00-1.34627753D-01
 ***** Axes restored to original set *****
 -------------------------------------------------------------------
 Center     Atomic                   Forces (Hartrees/Bohr)
 Number     Number              X              Y              Z
 -------------------------------------------------------------------
      1       16           0.001225705   -0.001968313    0.003360417
      2       16           0.003467581   -0.000310877    0.001326245
      3        9          -0.001189485   -0.006002643   -0.004255670
      4        9          -0.008878370   -0.005472856   -0.001085075
      5        9          -0.001954513    0.000739241   -0.002972416
      6        9          -0.005346871    0.001701804   -0.006211146
      7        9          -0.001291362    0.008244459   -0.003465107
      8        9          -0.007161789    0.003460434    0.003816197
      9        6          -0.001591585    0.002643570    0.001323056
     10        6           0.006066692   -0.026408614   -0.000273557
     11        6          -0.062461265   -0.053719885   -0.109769272
     12        1           0.063417492    0.074010586    0.112519961
     13        6           0.001345382   -0.012696387   -0.001166910
     14        6          -0.008385655    0.010216403   -0.007525211
     15        6           0.012035456    0.015648782    0.007668894
     16        6           0.002845541   -0.003278920    0.006664789
     17        6           0.016937395   -0.015897683    0.000434271
     18        6          -0.009620969   -0.004461185   -0.008210364
     19        6          -0.000574942   -0.002624431   -0.001027328
     20        6           0.003586166    0.019129774    0.006166037
     21        6          -0.078788917    0.099425428   -0.056961805
     22        1           0.075678060   -0.115492315    0.053326339
     23        6           0.000753358    0.011669290    0.005052786
     24        6          -0.018312696    0.097500400    0.057121708
     25        1           0.061347198   -0.075543417    0.027532135
     26        1          -0.047336271   -0.028122086   -0.083911549
     27        6          -0.062812854   -0.091373573    0.022854470
     28        1          -0.066700159    0.084196311   -0.027808901
     29        1           0.071456463   -0.016887298   -0.082193122
     30        1           0.058188943    0.029099219    0.091824883
     31        6           0.032119879   -0.098415314   -0.042221045
     32        1           0.041233415    0.046065016    0.078162695
     33        1          -0.070119535    0.061837402   -0.039313837
     34        6           0.051687924    0.090954738   -0.033214165
     35        1          -0.043775594   -0.054654317   -0.087126144
     36        1          -0.080599781    0.020690893    0.072171815
     37        1           0.073675342   -0.066054547    0.048998979
     38        6          -0.002882916    0.005769183   -0.000878286
     39        6          -0.129264371    0.020884111   -0.060901224
     40        1           0.135163973   -0.025627672    0.063038052
     41        6          -0.059722193   -0.099458398   -0.081908885
     42        1           0.066158982    0.103796107    0.087078262
     43        6           0.064786279   -0.128222844   -0.027188222
     44        1          -0.070350385    0.132107790    0.025861951
     45        6           0.127231929   -0.021494822    0.062698090
     46        1          -0.134885224    0.027590146   -0.064688184
     47        6           0.069176912    0.092940991    0.085518534
     48        1          -0.066407810   -0.103391787   -0.089140349
     49        6          -0.000600603   -0.002958259   -0.001427076
     50        6          -0.127820850   -0.011649890   -0.074012650
     51        1           0.131082503    0.007838739    0.074988204
     52        6          -0.088164313    0.117297704    0.001700133
     53        1           0.095359551   -0.116758377    0.001839447
     54        6           0.037318475    0.116594677    0.073740061
     55        1          -0.034686770   -0.125953125   -0.075493507
     56        6           0.120829245    0.015857205    0.072642565
     57        1          -0.131051447   -0.008264811   -0.075481947
     58        6           0.095365548   -0.111360424    0.001992314
     59        1          -0.096801891    0.116614668   -0.001590335
 -------------------------------------------------------------------
 Cartesian Forces:  Max     0.135163973 RMS     0.062393309
 Leave Link  716 at Thu Dec  6 15:35:24 2018, MaxMem=   536870912 cpu:         0.3
 (Enter /pbs_home/pkowalski/g09d01/g09/l103.exe)

 GradGradGradGradGradGradGradGradGradGradGradGradGradGradGradGradGradGrad
 Berny optimization.
 FormGI is forming the generalized inverse of G from B-inverse, IUseBI=4.
 Internal  Forces:  Max     0.152117020 RMS     0.032866077
 Search for a local minimum.
 Step number   1 out of a maximum of  354
 All quantities printed in internal units (Hartrees-Bohrs-Radians)
 RMS Force = .32866D-01 SwitMx=.10000D-02 MixMth= 1
 Mixed Optimization -- RFO/linear search
 Second derivative matrix not updated -- first step.
 ITU=  0
     Eigenvalues ---    0.00230   0.00230   0.00467   0.00483   0.00545
     Eigenvalues ---    0.00686   0.00923   0.01173   0.01206   0.01250
     Eigenvalues ---    0.01471   0.01568   0.01600   0.01706   0.01752
     Eigenvalues ---    0.01774   0.01864   0.01875   0.01957   0.01984
     Eigenvalues ---    0.02164   0.02170   0.02202   0.02218   0.02236
     Eigenvalues ---    0.02251   0.02258   0.02270   0.02271   0.02300
     Eigenvalues ---    0.02308   0.02314   0.02325   0.02328   0.02332
     Eigenvalues ---    0.02336   0.02348   0.02360   0.03359   0.03360
     Eigenvalues ---    0.04468   0.04807   0.04826   0.04880   0.05079
     Eigenvalues ---    0.05825   0.05867   0.05871   0.05920   0.05934
     Eigenvalues ---    0.06126   0.07187   0.07414   0.07840   0.08541
     Eigenvalues ---    0.08657   0.08730   0.08993   0.09189   0.09603
     Eigenvalues ---    0.10078   0.10489   0.11051   0.12396   0.12438
     Eigenvalues ---    0.12485   0.12579   0.14073   0.14674   0.16000
     Eigenvalues ---    0.16000   0.16000   0.16000   0.16000   0.16000
     Eigenvalues ---    0.16000   0.16000   0.16000   0.16000   0.16000
     Eigenvalues ---    0.16000   0.16000   0.16000   0.16000   0.16000
     Eigenvalues ---    0.16000   0.16000   0.17007   0.17178   0.20435
     Eigenvalues ---    0.21998   0.21999   0.22000   0.22000   0.22001
     Eigenvalues ---    0.22005   0.22980   0.23104   0.23459   0.23473
     Eigenvalues ---    0.23793   0.23836   0.24211   0.24507   0.24930
     Eigenvalues ---    0.24937   0.24973   0.24997   0.25000   0.26629
     Eigenvalues ---    0.27033   0.27314   0.27504   0.27594   0.27608
     Eigenvalues ---    0.27632   0.28917   0.29135   0.30120   0.30687
     Eigenvalues ---    0.32253   0.33722   0.35325   0.36131   0.36540
     Eigenvalues ---    0.40876   0.41845   0.42825   0.42941   0.43156
     Eigenvalues ---    0.43446   0.46784   0.46984   0.47516   0.47710
     Eigenvalues ---    0.47890   0.48686   0.49196   0.49351   0.49354
     Eigenvalues ---    0.49556   0.49558   0.49736   0.50273   0.50603
     Eigenvalues ---    0.50838   0.51241   0.51274   0.51315   0.51323
     Eigenvalues ---    0.51448   0.51482   0.51511   0.51687   0.52086
     Eigenvalues ---    0.53869   0.53927   0.56430   0.57169   0.57505
     Eigenvalues ---    0.57630   0.57634   0.57651   0.57654   0.57733
     Eigenvalues ---    0.57753   0.57786   0.57805   0.57807   0.57830
     Eigenvalues ---    0.57841
 RFO step:  Lambda=-4.06202090D-01 EMin= 2.30000000D-03
 Linear search not attempted -- first point.
 Maximum step size (   0.300) exceeded in Quadratic search.
    -- Step size scaled by   0.461
 Iteration  1 RMS(Cart)=  0.01680455 RMS(Int)=  0.00002976
 Iteration  2 RMS(Cart)=  0.00003400 RMS(Int)=  0.00000123
 Iteration  3 RMS(Cart)=  0.00000000 RMS(Int)=  0.00000123
 ITry= 1 IFail=0 DXMaxC= 7.11D-02 DCOld= 1.00D+10 DXMaxT= 3.00D-01 DXLimC= 3.00D+00 Rises=F
 Variable       Old X    -DE/DX   Delta X   Delta X   Delta X     New X
                                 (Linear)    (Quad)   (Total)
    R1        3.47845  -0.00393   0.00000  -0.00297  -0.00297   3.47548
    R2        3.32845  -0.00257   0.00000  -0.00178  -0.00178   3.32667
    R3        3.47081  -0.00358   0.00000  -0.00260  -0.00260   3.46820
    R4        3.33266  -0.00311   0.00000  -0.00216  -0.00216   3.33050
    R5        2.56151  -0.00631   0.00000  -0.00308  -0.00308   2.55843
    R6        2.58399  -0.00962   0.00000  -0.00482  -0.00482   2.57917
    R7        2.53883  -0.00074   0.00000  -0.00035  -0.00035   2.53847
    R8        2.53254  -0.00772   0.00000  -0.00364  -0.00364   2.52890
    R9        2.56098  -0.00814   0.00000  -0.00397  -0.00397   2.55701
   R10        2.58200  -0.00849   0.00000  -0.00424  -0.00424   2.57776
   R11        2.89744  -0.00433   0.00000  -0.00276  -0.00276   2.89468
   R12        2.91752  -0.00668   0.00000  -0.00426  -0.00426   2.91326
   R13        2.93036  -0.00669   0.00000  -0.00452  -0.00452   2.92583
   R14        2.67437   0.01400   0.00000   0.00783   0.00783   2.68220
   R15        2.56991  -0.01378   0.00000  -0.00693  -0.00693   2.56298
   R16        1.79549   0.14874   0.00000   0.06979   0.06979   1.86528
   R17        2.56189  -0.00276   0.00000  -0.00130  -0.00130   2.56060
   R18        2.76545   0.00476   0.00000   0.00284   0.00284   2.76830
   R19        2.81108   0.00125   0.00000   0.00074   0.00074   2.81181
   R20        2.73909   0.00195   0.00000   0.00089   0.00089   2.73998
   R21        2.91610   0.00183   0.00000   0.00128   0.00128   2.91738
   R22        2.92490   0.00019   0.00000   0.00013   0.00013   2.92502
   R23        2.79894   0.00431   0.00000   0.00267   0.00267   2.80162
   R24        2.56008  -0.01035   0.00000  -0.00509  -0.00509   2.55499
   R25        2.89624  -0.00469   0.00000  -0.00284  -0.00284   2.89340
   R26        2.93664  -0.00475   0.00000  -0.00323  -0.00323   2.93341
   R27        2.68686   0.00956   0.00000   0.00540   0.00540   2.69225
   R28        1.79671   0.14802   0.00000   0.06956   0.06956   1.86627
   R29        2.56394  -0.00486   0.00000  -0.00239  -0.00239   2.56155
   R30        2.77177   0.00263   0.00000   0.00158   0.00158   2.77335
   R31        1.87016   0.10107   0.00000   0.05168   0.05168   1.92184
   R32        1.87014   0.10030   0.00000   0.05129   0.05129   1.92143
   R33        2.87725   0.00352   0.00000   0.00229   0.00229   2.87954
   R34        1.85301   0.11093   0.00000   0.05566   0.05566   1.90867
   R35        1.85254   0.11021   0.00000   0.05528   0.05528   1.90781
   R36        1.85070   0.11249   0.00000   0.05630   0.05630   1.90701
   R37        1.87222   0.09959   0.00000   0.05104   0.05104   1.92327
   R38        1.86832   0.10135   0.00000   0.05172   0.05172   1.92004
   R39        2.86615   0.00763   0.00000   0.00494   0.00494   2.87108
   R40        1.85132   0.11173   0.00000   0.05596   0.05596   1.90728
   R41        1.85261   0.11015   0.00000   0.05525   0.05525   1.90786
   R42        1.85333   0.11035   0.00000   0.05540   0.05540   1.90873
   R43        2.63628   0.00339   0.00000   0.00172   0.00172   2.63801
   R44        2.64085   0.00216   0.00000   0.00109   0.00109   2.64194
   R45        1.79400   0.15132   0.00000   0.07088   0.07088   1.86488
   R46        2.61097   0.00577   0.00000   0.00296   0.00296   2.61393
   R47        1.79563   0.15077   0.00000   0.07076   0.07076   1.86639
   R48        2.60951   0.00993   0.00000   0.00517   0.00517   2.61468
   R49        1.79421   0.15189   0.00000   0.07116   0.07116   1.86537
   R50        2.61887   0.00536   0.00000   0.00286   0.00286   2.62172
   R51        1.79391   0.15212   0.00000   0.07124   0.07124   1.86515
   R52        2.60200   0.01015   0.00000   0.00520   0.00520   2.60720
   R53        1.79436   0.15180   0.00000   0.07113   0.07113   1.86550
   R54        2.63617   0.00471   0.00000   0.00237   0.00237   2.63854
   R55        2.63619   0.00239   0.00000   0.00120   0.00120   2.63739
   R56        1.79419   0.15122   0.00000   0.07084   0.07084   1.86503
   R57        2.62265  -0.00108   0.00000  -0.00062  -0.00062   2.62203
   R58        1.79566   0.15076   0.00000   0.07076   0.07076   1.86642
   R59        2.61676   0.00724   0.00000   0.00382   0.00382   2.62058
   R60        1.79546   0.15089   0.00000   0.07080   0.07080   1.86626
   R61        2.60056   0.01334   0.00000   0.00692   0.00692   2.60749
   R62        1.79481   0.15146   0.00000   0.07101   0.07101   1.86582
   R63        2.61883   0.00271   0.00000   0.00147   0.00147   2.62030
   R64        1.79464   0.15156   0.00000   0.07105   0.07105   1.86569
    A1        1.61732   0.00151   0.00000   0.00067   0.00067   1.61799
    A2        1.60903   0.00024   0.00000  -0.00001  -0.00001   1.60902
    A3        1.82356   0.00085   0.00000   0.00069   0.00069   1.82426
    A4        1.97185  -0.00011   0.00000  -0.00009  -0.00009   1.97176
    A5        1.90528   0.00089   0.00000   0.00087   0.00087   1.90615
    A6        1.87546   0.00039   0.00000   0.00057   0.00057   1.87602
    A7        1.91738  -0.00098   0.00000  -0.00095  -0.00095   1.91643
    A8        1.96446  -0.00097   0.00000  -0.00102  -0.00102   1.96344
    A9        1.97892  -0.00019   0.00000   0.00003   0.00002   1.97895
   A10        2.03533   0.00057   0.00000   0.00040   0.00040   2.03572
   A11        2.26630  -0.00034   0.00000  -0.00037  -0.00037   2.26593
   A12        2.13974   0.00150   0.00000   0.00091   0.00091   2.14065
   A13        2.00198  -0.00490   0.00000  -0.00337  -0.00337   1.99862
   A14        2.14146   0.00340   0.00000   0.00246   0.00246   2.14392
   A15        1.98294   0.00259   0.00000   0.00183   0.00183   1.98477
   A16        2.09185  -0.00123   0.00000  -0.00085  -0.00085   2.09100
   A17        2.20583  -0.00127   0.00000  -0.00088  -0.00088   2.20495
   A18        2.24954  -0.00086   0.00000  -0.00049  -0.00049   2.24905
   A19        2.12085   0.00039   0.00000   0.00005   0.00005   2.12090
   A20        1.91277   0.00047   0.00000   0.00044   0.00044   1.91321
   A21        1.84149   0.00257   0.00000   0.00249   0.00249   1.84398
   A22        2.00181  -0.00102   0.00000  -0.00093  -0.00093   2.00088
   A23        1.95187   0.00050   0.00000   0.00025   0.00025   1.95212
   A24        1.95748  -0.00084   0.00000  -0.00090  -0.00090   1.95659
   A25        1.88800   0.00061   0.00000   0.00058   0.00058   1.88858
   A26        1.82276  -0.00180   0.00000  -0.00149  -0.00149   1.82127
   A27        1.88677   0.00278   0.00000   0.00236   0.00236   1.88913
   A28        1.90439  -0.00157   0.00000  -0.00112  -0.00112   1.90327
   A29        1.89910  -0.00077   0.00000  -0.00062  -0.00062   1.89848
   A30        1.97955  -0.00143   0.00000  -0.00121  -0.00121   1.97834
   A31        1.97574  -0.00204   0.00000  -0.00153  -0.00153   1.97421
   A32        1.81592   0.00289   0.00000   0.00201   0.00201   1.81793
   A33        1.85321   0.00156   0.00000   0.00164   0.00164   1.85486
   A34        1.93826   0.00195   0.00000   0.00140   0.00139   1.93965
   A35        2.00821  -0.00195   0.00000  -0.00186  -0.00186   2.00634
   A36        1.89194   0.00005   0.00000   0.00006   0.00006   1.89200
   A37        1.95815   0.00126   0.00000   0.00098   0.00098   1.95913
   A38        1.81289  -0.00279   0.00000  -0.00216  -0.00216   1.81073
   A39        1.90359   0.00063   0.00000   0.00054   0.00054   1.90414
   A40        2.12269  -0.00086   0.00000  -0.00074  -0.00074   2.12195
   A41        2.25467   0.00025   0.00000   0.00021   0.00021   2.25488
   A42        1.98325  -0.00041   0.00000  -0.00054  -0.00054   1.98271
   A43        1.82464   0.00028   0.00000   0.00025   0.00025   1.82489
   A44        1.90034   0.00169   0.00000   0.00163   0.00164   1.90198
   A45        1.89606  -0.00053   0.00000  -0.00034  -0.00034   1.89573
   A46        1.95767  -0.00122   0.00000  -0.00112  -0.00112   1.95655
   A47        1.89550   0.00032   0.00000   0.00021   0.00021   1.89572
   A48        2.03219   0.00069   0.00000   0.00068   0.00068   2.03287
   A49        2.28491  -0.00112   0.00000  -0.00107  -0.00107   2.28384
   A50        1.96586   0.00043   0.00000   0.00039   0.00038   1.96625
   A51        2.14077   0.00155   0.00000   0.00101   0.00101   2.14178
   A52        1.99918  -0.00475   0.00000  -0.00336  -0.00336   1.99582
   A53        2.14324   0.00320   0.00000   0.00235   0.00235   2.14559
   A54        1.98161   0.00339   0.00000   0.00232   0.00232   1.98392
   A55        2.08748  -0.00094   0.00000  -0.00063  -0.00063   2.08685
   A56        2.21410  -0.00245   0.00000  -0.00169  -0.00169   2.21241
   A57        1.89413  -0.00087   0.00000  -0.00115  -0.00114   1.89298
   A58        1.89350  -0.00059   0.00000  -0.00078  -0.00078   1.89272
   A59        2.00581  -0.00446   0.00000  -0.00332  -0.00332   2.00249
   A60        1.87728  -0.00054   0.00000  -0.00025  -0.00026   1.87702
   A61        1.89466   0.00277   0.00000   0.00229   0.00228   1.89694
   A62        1.89458   0.00386   0.00000   0.00336   0.00336   1.89794
   A63        1.91051   0.00295   0.00000   0.00244   0.00244   1.91296
   A64        1.91069  -0.00129   0.00000  -0.00112  -0.00112   1.90957
   A65        1.91095   0.00355   0.00000   0.00293   0.00293   1.91388
   A66        1.91140  -0.00133   0.00000  -0.00116  -0.00116   1.91025
   A67        1.90941  -0.00222   0.00000  -0.00166  -0.00166   1.90775
   A68        1.91083  -0.00167   0.00000  -0.00144  -0.00144   1.90939
   A69        1.89281  -0.00175   0.00000  -0.00177  -0.00177   1.89103
   A70        1.89301  -0.00182   0.00000  -0.00171  -0.00171   1.89129
   A71        2.01121  -0.00123   0.00000  -0.00093  -0.00093   2.01028
   A72        1.87566   0.00007   0.00000   0.00015   0.00014   1.87581
   A73        1.89338   0.00171   0.00000   0.00151   0.00151   1.89489
   A74        1.89347   0.00308   0.00000   0.00282   0.00282   1.89629
   A75        1.90940   0.00373   0.00000   0.00308   0.00308   1.91248
   A76        1.91087  -0.00171   0.00000  -0.00148  -0.00148   1.90940
   A77        1.90979   0.00449   0.00000   0.00370   0.00370   1.91348
   A78        1.91084  -0.00161   0.00000  -0.00140  -0.00140   1.90944
   A79        1.91012  -0.00284   0.00000  -0.00213  -0.00214   1.90798
   A80        1.91278  -0.00206   0.00000  -0.00177  -0.00176   1.91102
   A81        2.10736  -0.00276   0.00000  -0.00186  -0.00186   2.10550
   A82        2.10731  -0.00053   0.00000  -0.00029  -0.00029   2.10702
   A83        2.06764   0.00332   0.00000   0.00218   0.00218   2.06982
   A84        2.09004   0.00080   0.00000   0.00068   0.00068   2.09072
   A85        2.10298  -0.00057   0.00000  -0.00053  -0.00053   2.10245
   A86        2.09017  -0.00023   0.00000  -0.00015  -0.00015   2.09001
   A87        2.09061  -0.00043   0.00000  -0.00042  -0.00042   2.09019
   A88        2.10295  -0.00096   0.00000  -0.00063  -0.00063   2.10232
   A89        2.08962   0.00138   0.00000   0.00105   0.00105   2.09067
   A90        2.09847  -0.00005   0.00000  -0.00013  -0.00013   2.09834
   A91        2.08557   0.00039   0.00000   0.00049   0.00049   2.08606
   A92        2.09915  -0.00034   0.00000  -0.00036  -0.00036   2.09879
   A93        2.08992   0.00131   0.00000   0.00095   0.00095   2.09086
   A94        2.10151  -0.00117   0.00000  -0.00072  -0.00072   2.10079
   A95        2.09176  -0.00014   0.00000  -0.00023  -0.00023   2.09153
   A96        2.10526  -0.00100   0.00000  -0.00078  -0.00078   2.10448
   A97        2.08837   0.00098   0.00000   0.00078   0.00078   2.08915
   A98        2.08955   0.00002   0.00000   0.00000   0.00000   2.08955
   A99        2.09285  -0.00062   0.00000  -0.00032  -0.00032   2.09253
   A100       2.11863  -0.00301   0.00000  -0.00200  -0.00200   2.11664
   A101       2.07161   0.00363   0.00000   0.00232   0.00232   2.07393
   A102       2.09109   0.00048   0.00000   0.00051   0.00051   2.09160
   A103       2.10082   0.00007   0.00000  -0.00019  -0.00019   2.10063
   A104       2.09127  -0.00055   0.00000  -0.00032  -0.00032   2.09095
   A105       2.09199  -0.00061   0.00000  -0.00054  -0.00054   2.09145
   A106       2.10009  -0.00071   0.00000  -0.00050  -0.00050   2.09959
   A107       2.09111   0.00133   0.00000   0.00104   0.00104   2.09214
   A108       2.09761  -0.00027   0.00000  -0.00036  -0.00036   2.09725
   A109       2.08757   0.00020   0.00000   0.00043   0.00043   2.08800
   A110       2.09801   0.00008   0.00000  -0.00007  -0.00007   2.09793
   A111       2.08942   0.00207   0.00000   0.00146   0.00146   2.09088
   A112       2.10549  -0.00218   0.00000  -0.00133  -0.00133   2.10417
   A113       2.08827   0.00011   0.00000  -0.00013  -0.00013   2.08814
   A114       2.10072  -0.00100   0.00000  -0.00073  -0.00073   2.10000
   A115       2.09067   0.00084   0.00000   0.00064   0.00064   2.09131
   A116       2.09179   0.00017   0.00000   0.00009   0.00009   2.09188
    D1        0.13978   0.00091   0.00000   0.00086   0.00086   0.14064
    D2        2.17292   0.00183   0.00000   0.00191   0.00191   2.17482
    D3       -1.91034   0.00117   0.00000   0.00118   0.00118  -1.90916
    D4       -0.05980  -0.00039   0.00000  -0.00053  -0.00053  -0.06033
    D5       -3.12934  -0.00168   0.00000  -0.00193  -0.00193  -3.13127
    D6        2.30301   0.00036   0.00000   0.00046   0.00046   2.30347
    D7        0.23853   0.00105   0.00000   0.00099   0.00099   0.23951
    D8       -1.78461  -0.00023   0.00000  -0.00013  -0.00013  -1.78474
    D9       -0.15474  -0.00027   0.00000  -0.00026  -0.00026  -0.15500
   D10        2.98373   0.00007   0.00000   0.00008   0.00008   2.98381
   D11       -0.19778  -0.00067   0.00000  -0.00075  -0.00075  -0.19853
   D12        2.87358  -0.00005   0.00000  -0.00006  -0.00006   2.87352
   D13       -2.29667  -0.00117   0.00000  -0.00127  -0.00128  -2.29794
   D14        0.77469  -0.00055   0.00000  -0.00058  -0.00058   0.77410
   D15        1.84401   0.00036   0.00000   0.00019   0.00019   1.84419
   D16       -1.36782   0.00098   0.00000   0.00088   0.00088  -1.36695
   D17        1.22755  -0.00006   0.00000  -0.00021  -0.00021   1.22733
   D18       -3.03276  -0.00030   0.00000  -0.00044  -0.00044  -3.03319
   D19       -0.93726  -0.00103   0.00000  -0.00109  -0.00109  -0.93835
   D20       -3.05350   0.00114   0.00000   0.00093   0.00093  -3.05258
   D21       -1.03062   0.00090   0.00000   0.00070   0.00070  -1.02992
   D22        1.06488   0.00018   0.00000   0.00005   0.00005   1.06492
   D23       -0.94032  -0.00041   0.00000  -0.00050  -0.00050  -0.94083
   D24        1.08256  -0.00065   0.00000  -0.00072  -0.00073   1.08183
   D25       -3.10513  -0.00138   0.00000  -0.00138  -0.00138  -3.10651
   D26       -3.10720   0.00114   0.00000   0.00108   0.00108  -3.10612
   D27       -1.07237  -0.00029   0.00000  -0.00026  -0.00027  -1.07263
   D28        1.05152   0.00123   0.00000   0.00124   0.00124   1.05276
   D29        1.18601   0.00016   0.00000   0.00029   0.00029   1.18630
   D30       -3.06234  -0.00127   0.00000  -0.00106  -0.00106  -3.06340
   D31       -0.93845   0.00026   0.00000   0.00045   0.00045  -0.93800
   D32       -0.90303   0.00098   0.00000   0.00088   0.00088  -0.90214
   D33        1.13181  -0.00045   0.00000  -0.00046  -0.00046   1.13135
   D34       -3.02749   0.00107   0.00000   0.00104   0.00104  -3.02645
   D35       -2.96966  -0.00148   0.00000  -0.00157  -0.00157  -2.97123
   D36        0.17220   0.00014   0.00000   0.00016   0.00016   0.17236
   D37        0.25374  -0.00225   0.00000  -0.00242  -0.00242   0.25133
   D38       -2.88758  -0.00063   0.00000  -0.00068  -0.00068  -2.88826
   D39        2.95745   0.00060   0.00000   0.00064   0.00064   2.95809
   D40       -0.17578   0.00097   0.00000   0.00107   0.00107  -0.17471
   D41       -0.26814   0.00136   0.00000   0.00149   0.00149  -0.26665
   D42        2.88181   0.00173   0.00000   0.00192   0.00192   2.88373
   D43       -0.05416   0.00036   0.00000   0.00039   0.00039  -0.05377
   D44        3.00980   0.00177   0.00000   0.00191   0.00191   3.01170
   D45        3.08770   0.00198   0.00000   0.00213   0.00213   3.08983
   D46       -0.13153   0.00339   0.00000   0.00365   0.00365  -0.12788
   D47       -2.91581   0.00121   0.00000   0.00125   0.00125  -2.91456
   D48        0.27157   0.00042   0.00000   0.00044   0.00044   0.27201
   D49        0.30781  -0.00044   0.00000  -0.00046  -0.00046   0.30736
   D50       -2.78800  -0.00122   0.00000  -0.00127  -0.00126  -2.78926
   D51        0.77373   0.00192   0.00000   0.00189   0.00189   0.77562
   D52       -1.32648  -0.00009   0.00000  -0.00004  -0.00004  -1.32652
   D53        2.91625   0.00065   0.00000   0.00059   0.00059   2.91684
   D54       -2.37542   0.00159   0.00000   0.00150   0.00150  -2.37393
   D55        1.80755  -0.00042   0.00000  -0.00043  -0.00043   1.80712
   D56       -0.23291   0.00032   0.00000   0.00020   0.00020  -0.23271
   D57        3.03200  -0.00096   0.00000  -0.00105  -0.00105   3.03095
   D58       -0.17506  -0.00077   0.00000  -0.00085  -0.00085  -0.17591
   D59       -0.10269  -0.00065   0.00000  -0.00069  -0.00069  -0.10338
   D60        2.97344  -0.00047   0.00000  -0.00049  -0.00049   2.97295
   D61        0.61095  -0.00085   0.00000  -0.00072  -0.00072   0.61023
   D62       -1.49330  -0.00235   0.00000  -0.00214  -0.00214  -1.49544
   D63        2.63563  -0.00097   0.00000  -0.00091  -0.00091   2.63472
   D64        2.63147   0.00292   0.00000   0.00279   0.00280   2.63427
   D65        0.52723   0.00142   0.00000   0.00138   0.00138   0.52861
   D66       -1.62703   0.00280   0.00000   0.00260   0.00260  -1.62443
   D67       -1.56379   0.00130   0.00000   0.00126   0.00126  -1.56254
   D68        2.61514  -0.00020   0.00000  -0.00016  -0.00016   2.61498
   D69        0.46088   0.00118   0.00000   0.00107   0.00107   0.46195
   D70       -0.66038   0.00127   0.00000   0.00115   0.00115  -0.65923
   D71       -2.68985  -0.00174   0.00000  -0.00165  -0.00165  -2.69150
   D72        1.50793  -0.00177   0.00000  -0.00168  -0.00168   1.50624
   D73        1.43767   0.00294   0.00000   0.00272   0.00272   1.44040
   D74       -0.59179  -0.00007   0.00000  -0.00008  -0.00008  -0.59187
   D75       -2.67720  -0.00009   0.00000  -0.00012  -0.00012  -2.67732
   D76       -2.68877   0.00196   0.00000   0.00171   0.00171  -2.68706
   D77        1.56495  -0.00105   0.00000  -0.00110  -0.00110   1.56385
   D78       -0.52047  -0.00108   0.00000  -0.00113  -0.00113  -0.52160
   D79        2.51417  -0.00005   0.00000  -0.00005  -0.00005   2.51412
   D80       -0.55549  -0.00020   0.00000  -0.00023  -0.00023  -0.55572
   D81       -1.64781   0.00156   0.00000   0.00151   0.00151  -1.64630
   D82        1.56572   0.00141   0.00000   0.00133   0.00133   1.56705
   D83        0.39187   0.00060   0.00000   0.00080   0.00080   0.39267
   D84       -2.67779   0.00045   0.00000   0.00062   0.00062  -2.67717
   D85       -0.14375   0.00036   0.00000   0.00048   0.00048  -0.14327
   D86        3.02246   0.00072   0.00000   0.00085   0.00085   3.02330
   D87        2.91799   0.00059   0.00000   0.00073   0.00073   2.91872
   D88       -0.19899   0.00095   0.00000   0.00110   0.00110  -0.19789
   D89        2.87662  -0.00118   0.00000  -0.00121  -0.00121   2.87541
   D90       -0.28512  -0.00151   0.00000  -0.00154  -0.00154  -0.28666
   D91        0.75365  -0.00058   0.00000  -0.00055  -0.00055   0.75310
   D92       -2.40809  -0.00090   0.00000  -0.00087  -0.00088  -2.40897
   D93       -1.38006   0.00104   0.00000   0.00089   0.00089  -1.37917
   D94        1.74138   0.00072   0.00000   0.00056   0.00056   1.74195
   D95        3.13482   0.00153   0.00000   0.00152   0.00152   3.13634
   D96       -1.11642  -0.00031   0.00000  -0.00019  -0.00019  -1.11661
   D97        1.00933   0.00148   0.00000   0.00154   0.00154   1.01087
   D98       -0.93805   0.00139   0.00000   0.00125   0.00124  -0.93681
   D99        1.09389  -0.00045   0.00000  -0.00046  -0.00046   1.09343
   D100      -3.06354   0.00133   0.00000   0.00127   0.00126  -3.06227
   D101       1.15777   0.00017   0.00000   0.00027   0.00027   1.15804
   D102      -3.09347  -0.00167   0.00000  -0.00143  -0.00143  -3.09491
   D103      -0.96772   0.00012   0.00000   0.00029   0.00029  -0.96743
   D104       0.17090  -0.00004   0.00000  -0.00007  -0.00007   0.17084
   D105      -2.96993   0.00095   0.00000   0.00098   0.00098  -2.96895
   D106      -2.94681   0.00031   0.00000   0.00029   0.00029  -2.94652
   D107       0.19554   0.00131   0.00000   0.00133   0.00133   0.19687
   D108       0.00334  -0.00047   0.00000  -0.00053  -0.00053   0.00280
   D109      -3.13487  -0.00084   0.00000  -0.00090  -0.00090  -3.13577
   D110      -3.13750   0.00053   0.00000   0.00052   0.00052  -3.13698
   D111       0.00748   0.00016   0.00000   0.00015   0.00015   0.00763
   D112       2.76592  -0.00021   0.00000  -0.00020  -0.00020   2.76572
   D113      -0.39005   0.00000   0.00000   0.00001   0.00001  -0.39003
   D114      -0.37925   0.00019   0.00000   0.00020   0.00020  -0.37905
   D115       2.74797   0.00039   0.00000   0.00041   0.00041   2.74838
   D116      -1.01065  -0.00099   0.00000  -0.00102  -0.00102  -1.01167
   D117      -3.10595  -0.00038   0.00000  -0.00041  -0.00041  -3.10636
   D118       1.08237   0.00028   0.00000   0.00024   0.00024   1.08262
   D119      -3.13482   0.00108   0.00000   0.00101   0.00101  -3.13381
   D120       1.05306   0.00169   0.00000   0.00161   0.00162   1.05468
   D121      -1.04180   0.00235   0.00000   0.00227   0.00227  -1.03953
   D122       1.11265  -0.00189   0.00000  -0.00176  -0.00177   1.11088
   D123      -0.98265  -0.00128   0.00000  -0.00116  -0.00116  -0.98381
   D124      -3.07752  -0.00062   0.00000  -0.00050  -0.00051  -3.07802
   D125      -1.00039  -0.00109   0.00000  -0.00112  -0.00113  -1.00151
   D126      -3.09442  -0.00036   0.00000  -0.00040  -0.00040  -3.09482
   D127       1.09211   0.00045   0.00000   0.00040   0.00040   1.09251
   D128      -3.12556   0.00072   0.00000   0.00067   0.00067  -3.12490
   D129       1.06359   0.00146   0.00000   0.00140   0.00140   1.06499
   D130      -1.03307   0.00227   0.00000   0.00219   0.00220  -1.03087
   D131       1.12512  -0.00195   0.00000  -0.00184  -0.00185   1.12327
   D132      -0.96892  -0.00122   0.00000  -0.00112  -0.00112  -0.97003
   D133      -3.06557  -0.00041   0.00000  -0.00032  -0.00032  -3.06589
   D134       0.07317  -0.00075   0.00000  -0.00081  -0.00081   0.07235
   D135      -3.06849  -0.00112   0.00000  -0.00121  -0.00121  -3.06970
   D136      -3.11319  -0.00007   0.00000  -0.00008  -0.00008  -3.11327
   D137       0.02834  -0.00044   0.00000  -0.00048  -0.00048   0.02786
   D138       3.06705   0.00102   0.00000   0.00112   0.00112   3.06817
   D139      -0.07442   0.00122   0.00000   0.00134   0.00134  -0.07308
   D140      -0.02978   0.00040   0.00000   0.00043   0.00043  -0.02936
   D141       3.11193   0.00060   0.00000   0.00065   0.00065   3.11258
   D142       3.13637   0.00026   0.00000   0.00027   0.00027   3.13664
   D143      -0.00609   0.00020   0.00000   0.00020   0.00020  -0.00589
   D144      -0.00529  -0.00011   0.00000  -0.00012  -0.00012  -0.00541
   D145       3.13544  -0.00017   0.00000  -0.00019  -0.00019   3.13525
   D146       3.12564   0.00023   0.00000   0.00025   0.00025   3.12588
   D147      -0.01530   0.00018   0.00000   0.00019   0.00019  -0.01512
   D148      -0.01682   0.00016   0.00000   0.00017   0.00017  -0.01665
   D149       3.12543   0.00011   0.00000   0.00011   0.00011   3.12554
   D150      -3.12728  -0.00027   0.00000  -0.00028  -0.00028  -3.12756
   D151       0.01388  -0.00023   0.00000  -0.00024  -0.00024   0.01364
   D152       0.01497  -0.00032   0.00000  -0.00034  -0.00034   0.01463
   D153      -3.12706  -0.00028   0.00000  -0.00030  -0.00030  -3.12736
   D154       0.00894  -0.00011   0.00000  -0.00010  -0.00010   0.00884
   D155      -3.13278  -0.00031   0.00000  -0.00032  -0.00032  -3.13310
   D156      -3.13309  -0.00007   0.00000  -0.00006  -0.00006  -3.13315
   D157       0.00838  -0.00027   0.00000  -0.00028  -0.00028   0.00810
   D158      -0.01172  -0.00043   0.00000  -0.00046  -0.00046  -0.01218
   D159       3.12868   0.00003   0.00000   0.00003   0.00004   3.12872
   D160      -3.13932  -0.00058   0.00000  -0.00063  -0.00063  -3.13995
   D161       0.00108  -0.00012   0.00000  -0.00014  -0.00014   0.00094
   D162      -3.12857   0.00008   0.00000   0.00008   0.00008  -3.12849
   D163       0.01353  -0.00031   0.00000  -0.00034  -0.00034   0.01319
   D164      -0.00118   0.00025   0.00000   0.00027   0.00027  -0.00092
   D165       3.14092  -0.00014   0.00000  -0.00015  -0.00015   3.14077
   D166      -3.13607  -0.00030   0.00000  -0.00032  -0.00032  -3.13639
   D167       0.00504  -0.00019   0.00000  -0.00020  -0.00020   0.00484
   D168       0.00433   0.00016   0.00000   0.00017   0.00017   0.00450
   D169      -3.13774   0.00027   0.00000   0.00029   0.00029  -3.13745
   D170       3.13039   0.00021   0.00000   0.00023   0.00023   3.13062
   D171      -0.01105   0.00039   0.00000   0.00041   0.00041  -0.01063
   D172      -0.01168   0.00032   0.00000   0.00035   0.00035  -0.01134
   D173       3.13007   0.00049   0.00000   0.00053   0.00053   3.13060
   D174      -3.13046  -0.00022   0.00000  -0.00024  -0.00024  -3.13070
   D175       0.01097  -0.00027   0.00000  -0.00029  -0.00029   0.01069
   D176       0.01130  -0.00005   0.00000  -0.00006  -0.00006   0.01124
   D177      -3.13046  -0.00010   0.00000  -0.00010  -0.00010  -3.13056
   D178      -0.00488  -0.00005   0.00000  -0.00005  -0.00005  -0.00493
   D179       3.13620   0.00034   0.00000   0.00037   0.00037   3.13657
   D180       3.13655  -0.00009   0.00000  -0.00010  -0.00010   3.13645
   D181      -0.00555   0.00030   0.00000   0.00032   0.00032  -0.00523
         Item               Value     Threshold  Converged?
 Maximum Force            0.152117     0.000450     NO 
 RMS     Force            0.032866     0.000300     NO 
 Maximum Displacement     0.071127     0.001800     NO 
 RMS     Displacement     0.016808     0.001200     NO 
 Predicted change in Energy=-1.624414D-01
 Lowest energy point so far.  Saving SCF results.
 GradGradGradGradGradGradGradGradGradGradGradGradGradGradGradGradGradGrad

 Leave Link  103 at Thu Dec  6 15:35:26 2018, MaxMem=   536870912 cpu:         9.9
 (Enter /pbs_home/pkowalski/g09d01/g09/l202.exe)
 Stoichiometry    C29H22F6S2
 Framework group  C1[X(C29H22F6S2)]
 Deg. of freedom   171
 Full point group                 C1      NOp   1
 RotChk:  IX=0 Diff= 1.04D-03
 Largest Abelian subgroup         C1      NOp   1
 Largest concise Abelian subgroup C1      NOp   1
                         Standard orientation:                         
 ---------------------------------------------------------------------
 Center     Atomic      Atomic             Coordinates (Angstroms)
 Number     Number       Type             X           Y           Z
 ---------------------------------------------------------------------
      1         16           0        1.754191   -2.166903    0.472043
      2         16           0       -1.796370   -2.129002    0.104272
      3          9           0        2.371146    3.143724   -0.729983
      4          9           0        1.628844    3.551578    1.263874
      5          9           0        0.114882    3.807502   -1.836959
      6          9           0        0.086447    5.115794   -0.102549
      7          9           0       -2.219953    3.266826   -0.826857
      8          9           0       -1.523710    3.538552    1.214622
      9          6           0        0.600465   -0.756769    0.722845
     10          6           0        1.433597    0.484943    0.390514
     11          6           0        2.821069    0.214658    0.262256
     12          1           0        3.498337    0.929078    0.190079
     13          6           0        3.137920   -1.102667    0.244679
     14          6           0        0.750255    1.637772    0.181950
     15          6           0        1.275065    3.024359    0.055706
     16          6           0        0.082715    3.836203   -0.494350
     17          6           0       -1.162794    3.055777   -0.009067
     18          6           0       -0.694283    1.650782    0.057641
     19          6           0       -0.599699   -0.781897   -0.244420
     20          6           0       -1.405367    0.506596   -0.057285
     21          6           0       -2.811892    0.279931   -0.061716
     22          1           0       -3.470640    1.013859   -0.113969
     23          6           0       -3.167853   -1.025820    0.013957
     24          6           0        0.163856   -0.713513    2.207664
     25          1           0       -0.499151    0.048474    2.326296
     26          1           0       -0.322354   -1.579559    2.425373
     27          6           0        1.303426   -0.528408    3.202173
     28          1           0        1.974706   -1.274873    3.091160
     29          1           0        0.934678   -0.544915    4.141846
     30          1           0        1.758438    0.356903    3.036145
     31          6           0       -0.152372   -0.875598   -1.727907
     32          1           0        0.506462   -0.122053   -1.912077
     33          1           0        0.343367   -1.752910   -1.857949
     34          6           0       -1.275522   -0.796387   -2.747989
     35          1           0       -1.946873   -1.528537   -2.569353
     36          1           0       -0.894369   -0.909949   -3.675947
     37          1           0       -1.733704    0.101147   -2.679318
     38          6           0        4.458945   -1.674076   -0.028043
     39          6           0        5.606795   -0.884013    0.055523
     40          1           0        5.536562    0.052134    0.359782
     41          6           0        6.842480   -1.404267   -0.284699
     42          1           0        7.647253   -0.834778   -0.225717
     43          6           0        6.958807   -2.717076   -0.705920
     44          1           0        7.840347   -3.080990   -0.960560
     45          6           0        5.827559   -3.517782   -0.768418
     46          1           0        5.907661   -4.458264   -1.056928
     47          6           0        4.591746   -3.006764   -0.429116
     48          1           0        3.794141   -3.586994   -0.470118
     49          6           0       -4.532767   -1.565048    0.022434
     50          6           0       -5.601022   -0.749038    0.399902
     51          1           0       -5.433698    0.185377    0.669913
     52          6           0       -6.897093   -1.244410    0.396733
     53          1           0       -7.647444   -0.659052    0.660959
     54          6           0       -7.143389   -2.557199    0.023911
     55          1           0       -8.065601   -2.910461    0.031273
     56          6           0       -6.092949   -3.366831   -0.356852
     57          1           0       -6.266606   -4.299143   -0.631617
     58          6           0       -4.793718   -2.882409   -0.357425
     59          1           0       -4.049438   -3.472070   -0.627739
 ---------------------------------------------------------------------
 Rotational constants (GHZ):      0.1285568      0.0716272      0.0514765
 Leave Link  202 at Thu Dec  6 15:35:29 2018, MaxMem=   536870912 cpu:         0.0
 (Enter /pbs_home/pkowalski/g09d01/g09/l301.exe)
 Basis read from rwf:  (5D, 7F)
 No pseudopotential information found on rwf file.
 There are   673 symmetry adapted cartesian basis functions of A   symmetry.
 There are   636 symmetry adapted basis functions of A   symmetry.
   636 basis functions,  1103 primitive gaussians,   673 cartesian basis functions
   141 alpha electrons      141 beta electrons
       nuclear repulsion energy      4728.9007855384 Hartrees.
 IExCor=32609 DFT=T Ex+Corr=LC-wPBE ExCW=0 ScaHFX=  1.000000
 ScaDFX=  1.000000  0.000000  1.000000  1.000000 ScalE2=  1.000000  1.000000
 IRadAn=      0 IRanWt=     -1 IRanGd=            0 ICorTp=0 IEmpDi=131
  HFx wShort=  0.000000 wLong=  0.400000 cFull=  0.000000 cShort=  0.000000 cLong=  1.000000
  DFx wShort=  0.000000 wLong=  0.400000 cFull=  0.000000 cShort=  0.000000 cLong=  1.000000
 NAtoms=   59 NActive=   59 NUniq=   59 SFac= 1.00D+00 NAtFMM=   60 NAOKFM=F Big=F
 Integral buffers will be    131072 words long.
 Raffenetti 2 integral format.
 Two-electron integral symmetry is turned on.
 R6Disp:  Grimme-D3 Dispersion energy=       -0.0591866145 Hartrees.
 Nuclear repulsion after empirical dispersion term =     4728.8415989239 Hartrees.
 No density basis found on file   724.
 Leave Link  301 at Thu Dec  6 15:35:29 2018, MaxMem=   536870912 cpu:         0.6
 (Enter /pbs_home/pkowalski/g09d01/g09/l302.exe)
 NPDir=0 NMtPBC=     1 NCelOv=     1 NCel=       1 NClECP=     1 NCelD=      1
         NCelK=      1 NCelE2=     1 NClLst=     1 CellRange=     0.0.
 One-electron integrals computed using PRISM.
 NBasis=   636 RedAO= T EigKep=  2.81D-04  NBF=   636
 NBsUse=   636 1.00D-06 EigRej= -1.00D+00 NBFU=   636
 Precomputing XC quadrature grid using
 IXCGrd= 4 IRadAn=           0 IRanWt=          -1 IRanGd=           0 AccXCQ= 0.00D+00.
 Generated NRdTot=       0 NPtTot=           0 NUsed=           0 NTot=          32
 NSgBfM=   611   615   615   625   637 MxSgAt=    59 MxSgA2=    59.
 Leave Link  302 at Thu Dec  6 15:35:31 2018, MaxMem=   536870912 cpu:        16.3
 (Enter /pbs_home/pkowalski/g09d01/g09/l303.exe)
 DipDrv:  MaxL=1.
 Leave Link  303 at Thu Dec  6 15:35:34 2018, MaxMem=   536870912 cpu:         1.5
 (Enter /pbs_home/pkowalski/g09d01/g09/l401.exe)
 Initial guess from the checkpoint file:  "dae0068freq_closed_lc-wpbed3.chk"
 B after Tr=     0.000000    0.000000    0.000000
         Rot=    1.000000    0.000183   -0.000021   -0.000269 Ang=   0.04 deg.
 Guess basis will be translated and rotated to current coordinates.
 JPrj=2 DoOrth=T DoCkMO=T.
 Generating alternative initial guess.
 ExpMin= 1.22D-01 ExpMax= 9.18D+03 ExpMxC= 1.38D+03 IAcc=1 IRadAn=         1 AccDes= 0.00D+00
 Harris functional with IExCor=32609 and IRadAn=       1 diagonalized for initial guess.
 HarFok:  IExCor=32609 AccDes= 0.00D+00 IRadAn=         1 IDoV= 1 UseB2=F ITyADJ=14
 ICtDFT=  3500011 ScaDFX=  1.000000  1.000000  1.000000  1.000000
 FoFCou: FMM=F IPFlag=           0 FMFlag=      100000 FMFlg1=           0
         NFxFlg=           0 DoJE=T BraDBF=F KetDBF=T FulRan=T
         wScrn=  0.000000 ICntrl=     500 IOpCl=  0 I1Cent=   200000004 NGrid=           0
         NMat0=    1 NMatS0=      1 NMatT0=    0 NMatD0=    1 NMtDS0=    0 NMtDT0=    0
 Petite list used in FoFCou.
 Harris En= -2510.56315235383    
 Leave Link  401 at Thu Dec  6 15:35:40 2018, MaxMem=   536870912 cpu:        42.6
 (Enter /pbs_home/pkowalski/g09d01/g09/l502.exe)
 Closed shell SCF:
 Using DIIS extrapolation, IDIIS=  1040.
 Integral symmetry usage will be decided dynamically.
 IVT=     1387805 IEndB=     1387805 NGot=   536870912 MDV=   535953350
 LenX=   535953350 LenY=   535499748
 Requested convergence on RMS density matrix=1.00D-08 within 128 cycles.
 Requested convergence on MAX density matrix=1.00D-06.
 Requested convergence on             energy=1.00D-06.
 No special actions if energy rises.
 Fock matrices will be formed incrementally for  20 cycles.
 Integral accuracy reduced to 1.0D-05 until final iterations.

 Cycle   1  Pass 0  IDiag  1:
 FoFJK:  IHMeth= 1 ICntrl=       0 DoSepK=T KAlg= 0 I1Cent=   0 FoldK=F
 IRaf=         1 NMat=   1 IRICut=       1 DoRegI=T DoRafI=F ISym2E= 0.
 FoFCou: FMM=F IPFlag=           0 FMFlag=      100000 FMFlg1=           0
         NFxFlg=           0 DoJE=T BraDBF=F KetDBF=F FulRan=T
         wScrn=  0.000000 ICntrl=     500 IOpCl=  0 I1Cent=           0 NGrid=           0
         NMat0=    1 NMatS0=      1 NMatT0=    0 NMatD0=    1 NMtDS0=    0 NMtDT0=    0
 Symmetry not used in FoFCou.
 E= -2510.80959833876    
 DIIS: error= 2.38D-03 at cycle   1 NSaved=   1.
 NSaved= 1 IEnMin= 1 EnMin= -2510.80959833876     IErMin= 1 ErrMin= 2.38D-03
 ErrMax= 2.38D-03  0.00D+00 EMaxC= 1.00D-01 BMatC= 4.48D-03 BMatP= 4.48D-03
 IDIUse=3 WtCom= 9.76D-01 WtEn= 2.38D-02
 Coeff-Com:  0.100D+01
 Coeff-En:   0.100D+01
 Coeff:      0.100D+01
 Gap=     0.740 Goal=   None    Shift=    0.000
 GapD=    0.740 DampG=2.000 DampE=1.000 DampFc=2.0000 IDamp=-1.
 RMSDP=4.41D-04 MaxDP=1.39D-02              OVMax= 6.81D-03

 Cycle   2  Pass 0  IDiag  1:
 RMSU=  4.33D-04    CP:  9.94D-01
 E= -2510.81397288408     Delta-E=       -0.004374545318 Rises=F Damp=F
 DIIS: error= 4.54D-04 at cycle   2 NSaved=   2.
 NSaved= 2 IEnMin= 2 EnMin= -2510.81397288408     IErMin= 2 ErrMin= 4.54D-04
 ErrMax= 4.54D-04  0.00D+00 EMaxC= 1.00D-01 BMatC= 1.89D-04 BMatP= 4.48D-03
 IDIUse=3 WtCom= 9.95D-01 WtEn= 4.54D-03
 Coeff-Com:  0.133D-01 0.987D+00
 Coeff-En:   0.000D+00 0.100D+01
 Coeff:      0.132D-01 0.987D+00
 Gap=     0.240 Goal=   None    Shift=    0.000
 RMSDP=5.49D-05 MaxDP=3.74D-03 DE=-4.37D-03 OVMax= 2.57D-03

 Cycle   3  Pass 0  IDiag  1:
 RMSU=  4.71D-05    CP:  9.94D-01  1.06D+00
 E= -2510.81412369917     Delta-E=       -0.000150815087 Rises=F Damp=F
 DIIS: error= 2.06D-04 at cycle   3 NSaved=   3.
 NSaved= 3 IEnMin= 3 EnMin= -2510.81412369917     IErMin= 3 ErrMin= 2.06D-04
 ErrMax= 2.06D-04  0.00D+00 EMaxC= 1.00D-01 BMatC= 7.66D-05 BMatP= 1.89D-04
 IDIUse=3 WtCom= 9.98D-01 WtEn= 2.06D-03
 Coeff-Com: -0.305D-01 0.377D+00 0.653D+00
 Coeff-En:   0.000D+00 0.000D+00 0.100D+01
 Coeff:     -0.304D-01 0.376D+00 0.654D+00
 Gap=     0.240 Goal=   None    Shift=    0.000
 RMSDP=2.16D-05 MaxDP=9.27D-04 DE=-1.51D-04 OVMax= 1.59D-03

 Cycle   4  Pass 0  IDiag  1:
 RMSU=  1.85D-05    CP:  9.94D-01  1.07D+00  7.69D-01
 E= -2510.81419555532     Delta-E=       -0.000071856153 Rises=F Damp=F
 DIIS: error= 5.50D-05 at cycle   4 NSaved=   4.
 NSaved= 4 IEnMin= 4 EnMin= -2510.81419555532     IErMin= 4 ErrMin= 5.50D-05
 ErrMax= 5.50D-05  0.00D+00 EMaxC= 1.00D-01 BMatC= 4.72D-06 BMatP= 7.66D-05
 IDIUse=1 WtCom= 1.00D+00 WtEn= 0.00D+00
 Coeff-Com: -0.103D-01 0.449D-01 0.204D+00 0.762D+00
 Coeff:     -0.103D-01 0.449D-01 0.204D+00 0.762D+00
 Gap=     0.240 Goal=   None    Shift=    0.000
 RMSDP=7.16D-06 MaxDP=2.96D-04 DE=-7.19D-05 OVMax= 6.62D-04

 Initial convergence to 1.0D-05 achieved.  Increase integral accuracy.
 Cycle   5  Pass 1  IDiag  1:
 E= -2510.81401162083     Delta-E=        0.000183934494 Rises=F Damp=F
 DIIS: error= 1.60D-04 at cycle   1 NSaved=   1.
 NSaved= 1 IEnMin= 1 EnMin= -2510.81401162083     IErMin= 1 ErrMin= 1.60D-04
 ErrMax= 1.60D-04  0.00D+00 EMaxC= 1.00D-01 BMatC= 1.57D-05 BMatP= 1.57D-05
 IDIUse=3 WtCom= 9.98D-01 WtEn= 1.60D-03
 Coeff-Com:  0.100D+01
 Coeff-En:   0.100D+01
 Coeff:      0.100D+01
 Gap=     0.240 Goal=   None    Shift=    0.000
 RMSDP=7.16D-06 MaxDP=2.96D-04 DE= 1.84D-04 OVMax= 6.32D-04

 Cycle   6  Pass 1  IDiag  1:
 RMSU=  1.66D-04    CP:  1.00D+00
 E= -2510.81402640655     Delta-E=       -0.000014785719 Rises=F Damp=F
 DIIS: error= 2.77D-05 at cycle   2 NSaved=   2.
 NSaved= 2 IEnMin= 2 EnMin= -2510.81402640655     IErMin= 2 ErrMin= 2.77D-05
 ErrMax= 2.77D-05  0.00D+00 EMaxC= 1.00D-01 BMatC= 1.11D-06 BMatP= 1.57D-05
 IDIUse=1 WtCom= 1.00D+00 WtEn= 0.00D+00
 Coeff-Com:  0.760D-01 0.924D+00
 Coeff:      0.760D-01 0.924D+00
 Gap=     0.240 Goal=   None    Shift=    0.000
 RMSDP=9.09D-06 MaxDP=2.70D-04 DE=-1.48D-05 OVMax= 5.67D-04

 Cycle   7  Pass 1  IDiag  1:
 RMSU=  5.54D-06    CP:  1.00D+00  1.04D+00
 E= -2510.81402626487     Delta-E=        0.000000141672 Rises=F Damp=F
 DIIS: error= 3.25D-05 at cycle   3 NSaved=   3.
 NSaved= 3 IEnMin= 2 EnMin= -2510.81402640655     IErMin= 2 ErrMin= 2.77D-05
 ErrMax= 3.25D-05  0.00D+00 EMaxC= 1.00D-01 BMatC= 1.25D-06 BMatP= 1.11D-06
 IDIUse=1 WtCom= 1.00D+00 WtEn= 0.00D+00
 Coeff-Com: -0.230D-01 0.521D+00 0.502D+00
 Coeff:     -0.230D-01 0.521D+00 0.502D+00
 Gap=     0.240 Goal=   None    Shift=    0.000
 RMSDP=2.98D-06 MaxDP=1.53D-04 DE= 1.42D-07 OVMax= 2.93D-04

 Cycle   8  Pass 1  IDiag  1:
 RMSU=  1.49D-06    CP:  1.00D+00  1.05D+00  5.77D-01
 E= -2510.81402749467     Delta-E=       -0.000001229792 Rises=F Damp=F
 DIIS: error= 1.96D-06 at cycle   4 NSaved=   4.
 NSaved= 4 IEnMin= 4 EnMin= -2510.81402749467     IErMin= 4 ErrMin= 1.96D-06
 ErrMax= 1.96D-06  0.00D+00 EMaxC= 1.00D-01 BMatC= 7.64D-09 BMatP= 1.11D-06
 IDIUse=1 WtCom= 1.00D+00 WtEn= 0.00D+00
 Coeff-Com: -0.819D-02 0.140D+00 0.157D+00 0.711D+00
 Coeff:     -0.819D-02 0.140D+00 0.157D+00 0.711D+00
 Gap=     0.240 Goal=   None    Shift=    0.000
 RMSDP=3.40D-07 MaxDP=2.12D-05 DE=-1.23D-06 OVMax= 4.27D-05

 Cycle   9  Pass 1  IDiag  1:
 RMSU=  2.84D-07    CP:  1.00D+00  1.05D+00  6.03D-01  1.05D+00
 E= -2510.81402750639     Delta-E=       -0.000000011725 Rises=F Damp=F
 DIIS: error= 1.16D-06 at cycle   5 NSaved=   5.
 NSaved= 5 IEnMin= 5 EnMin= -2510.81402750639     IErMin= 5 ErrMin= 1.16D-06
 ErrMax= 1.16D-06  0.00D+00 EMaxC= 1.00D-01 BMatC= 1.29D-09 BMatP= 7.64D-09
 IDIUse=1 WtCom= 1.00D+00 WtEn= 0.00D+00
 Coeff-Com:  0.292D-02-0.746D-01-0.593D-01 0.121D+00 0.101D+01
 Coeff:      0.292D-02-0.746D-01-0.593D-01 0.121D+00 0.101D+01
 Gap=     0.240 Goal=   None    Shift=    0.000
 RMSDP=2.51D-07 MaxDP=1.15D-05 DE=-1.17D-08 OVMax= 5.13D-05

 Cycle  10  Pass 1  IDiag  1:
 RMSU=  1.72D-07    CP:  1.00D+00  1.05D+00  6.15D-01  1.15D+00  1.24D+00
 E= -2510.81402751161     Delta-E=       -0.000000005220 Rises=F Damp=F
 DIIS: error= 6.16D-07 at cycle   6 NSaved=   6.
 NSaved= 6 IEnMin= 6 EnMin= -2510.81402751161     IErMin= 6 ErrMin= 6.16D-07
 ErrMax= 6.16D-07  0.00D+00 EMaxC= 1.00D-01 BMatC= 2.86D-10 BMatP= 1.29D-09
 IDIUse=1 WtCom= 1.00D+00 WtEn= 0.00D+00
 Coeff-Com:  0.232D-02-0.483D-01-0.432D-01-0.725D-01 0.320D+00 0.841D+00
 Coeff:      0.232D-02-0.483D-01-0.432D-01-0.725D-01 0.320D+00 0.841D+00
 Gap=     0.240 Goal=   None    Shift=    0.000
 RMSDP=1.07D-07 MaxDP=5.59D-06 DE=-5.22D-09 OVMax= 2.55D-05

 Cycle  11  Pass 1  IDiag  1:
 RMSU=  4.65D-08    CP:  1.00D+00  1.05D+00  6.20D-01  1.17D+00  1.48D+00
                    CP:  1.33D+00
 E= -2510.81402751259     Delta-E=       -0.000000000978 Rises=F Damp=F
 DIIS: error= 2.64D-07 at cycle   7 NSaved=   7.
 NSaved= 7 IEnMin= 7 EnMin= -2510.81402751259     IErMin= 7 ErrMin= 2.64D-07
 ErrMax= 2.64D-07  0.00D+00 EMaxC= 1.00D-01 BMatC= 5.07D-11 BMatP= 2.86D-10
 IDIUse=1 WtCom= 1.00D+00 WtEn= 0.00D+00
 Coeff-Com: -0.425D-03 0.121D-01 0.106D-01-0.389D-01-0.224D+00 0.126D+00
 Coeff-Com:  0.111D+01
 Coeff:     -0.425D-03 0.121D-01 0.106D-01-0.389D-01-0.224D+00 0.126D+00
 Coeff:      0.111D+01
 Gap=     0.240 Goal=   None    Shift=    0.000
 RMSDP=6.90D-08 MaxDP=3.86D-06 DE=-9.78D-10 OVMax= 1.64D-05

 Cycle  12  Pass 1  IDiag  1:
 RMSU=  2.45D-08    CP:  1.00D+00  1.05D+00  6.22D-01  1.17D+00  1.60D+00
                    CP:  1.62D+00  1.40D+00
 E= -2510.81402751324     Delta-E=       -0.000000000651 Rises=F Damp=F
 DIIS: error= 6.44D-08 at cycle   8 NSaved=   8.
 NSaved= 8 IEnMin= 8 EnMin= -2510.81402751324     IErMin= 8 ErrMin= 6.44D-08
 ErrMax= 6.44D-08  0.00D+00 EMaxC= 1.00D-01 BMatC= 5.10D-12 BMatP= 5.07D-11
 IDIUse=1 WtCom= 1.00D+00 WtEn= 0.00D+00
 Coeff-Com: -0.323D-03 0.724D-02 0.658D-02 0.316D-02-0.717D-01-0.800D-01
 Coeff-Com:  0.167D+00 0.968D+00
 Coeff:     -0.323D-03 0.724D-02 0.658D-02 0.316D-02-0.717D-01-0.800D-01
 Coeff:      0.167D+00 0.968D+00
 Gap=     0.240 Goal=   None    Shift=    0.000
 RMSDP=1.95D-08 MaxDP=9.30D-07 DE=-6.51D-10 OVMax= 3.80D-06

 Cycle  13  Pass 1  IDiag  1:
 RMSU=  9.00D-09    CP:  1.00D+00  1.05D+00  6.22D-01  1.17D+00  1.62D+00
                    CP:  1.69D+00  1.59D+00  1.30D+00
 E= -2510.81402751313     Delta-E=        0.000000000108 Rises=F Damp=F
 DIIS: error= 2.81D-08 at cycle   9 NSaved=   9.
 NSaved= 9 IEnMin= 8 EnMin= -2510.81402751324     IErMin= 9 ErrMin= 2.81D-08
 ErrMax= 2.81D-08  0.00D+00 EMaxC= 1.00D-01 BMatC= 1.23D-12 BMatP= 5.10D-12
 IDIUse=1 WtCom= 1.00D+00 WtEn= 0.00D+00
 Coeff-Com: -0.278D-04 0.188D-03 0.279D-03 0.748D-02 0.149D-01-0.424D-01
 Coeff-Com: -0.124D+00 0.284D+00 0.860D+00
 Coeff:     -0.278D-04 0.188D-03 0.279D-03 0.748D-02 0.149D-01-0.424D-01
 Coeff:     -0.124D+00 0.284D+00 0.860D+00
 Gap=     0.240 Goal=   None    Shift=    0.000
 RMSDP=7.41D-09 MaxDP=3.96D-07 DE= 1.08D-10 OVMax= 1.86D-06

 SCF Done:  E(RLC-wPBE) =  -2510.81402751     A.U. after   13 cycles
            NFock= 13  Conv=0.74D-08     -V/T= 2.0061
 KE= 2.495511100200D+03 PE=-1.535969714692D+04 EE= 5.624530420281D+03
 Leave Link  502 at Thu Dec  6 15:46:44 2018, MaxMem=   536870912 cpu:      5270.9
 (Enter /pbs_home/pkowalski/g09d01/g09/l701.exe)
 Compute integral first derivatives.
 ... and contract with generalized density number  0.
 R6Disp: Adding Grimme-D3 dispersion energy 1st derivatives to the gradient.
 Leave Link  701 at Thu Dec  6 15:46:49 2018, MaxMem=   536870912 cpu:         6.2
 (Enter /pbs_home/pkowalski/g09d01/g09/l702.exe)
 L702 exits ... SP integral derivatives will be done elsewhere.
 Leave Link  702 at Thu Dec  6 15:46:49 2018, MaxMem=   536870912 cpu:         0.2
 (Enter /pbs_home/pkowalski/g09d01/g09/l703.exe)
 Compute integral first derivatives, UseDBF=F ICtDFT=           0.
 Integral derivatives from FoFJK, PRISM(SPDF).
 Calling FoFJK, ICntrl=      2127 FMM=F ISym2X=0 I1Cent= 0 IOpClX= 0 NMat=1 NMatS=1 NMatT=0.
 FoFJK:  IHMeth= 1 ICntrl=    2127 DoSepK=T KAlg= 0 I1Cent=   0 FoldK=F
 IRaf=         1 NMat=   1 IRICut=       1 DoRegI=T DoRafI=F ISym2E= 0.
 FoFCou: FMM=F IPFlag=           0 FMFlag=      100000 FMFlg1=         800
         NFxFlg=           0 DoJE=F BraDBF=F KetDBF=F FulRan=T
         wScrn=  0.000000 ICntrl=    2527 IOpCl=  0 I1Cent=           0 NGrid=           0
         NMat0=    1 NMatS0=      1 NMatT0=    0 NMatD0=    1 NMtDS0=    0 NMtDT0=    0
 Symmetry not used in FoFCou.
 Leave Link  703 at Thu Dec  6 15:51:02 2018, MaxMem=   536870912 cpu:      2021.1
 (Enter /pbs_home/pkowalski/g09d01/g09/l716.exe)
 Dipole        =-1.41407376D-02-1.78362508D+00-1.30959007D-01
 ***** Axes restored to original set *****
 -------------------------------------------------------------------
 Center     Atomic                   Forces (Hartrees/Bohr)
 Number     Number              X              Y              Z
 -------------------------------------------------------------------
      1       16           0.000827464   -0.001776251    0.002686992
      2       16           0.002888638   -0.000090414    0.000992126
      3        9          -0.001367976   -0.005178089   -0.003265282
      4        9          -0.007286230   -0.004705030   -0.001327823
      5        9          -0.002006080    0.000602600   -0.002557151
      6        9          -0.003991262    0.001467904   -0.005074206
      7        9          -0.001547347    0.006731349   -0.002716432
      8        9          -0.005841562    0.003207390    0.003061002
      9        6          -0.001822305    0.002894602    0.001201955
     10        6           0.004806915   -0.021453214   -0.000252866
     11        6          -0.039643661   -0.031194132   -0.073729427
     12        1           0.040743270    0.047684353    0.075092322
     13        6           0.000955623   -0.010845526   -0.000499381
     14        6          -0.006639771    0.008225761   -0.005760280
     15        6           0.010670683    0.013586128    0.006876517
     16        6           0.001932475   -0.002870109    0.005829557
     17        6           0.015171138   -0.013509140   -0.000002503
     18        6          -0.007560777   -0.003878836   -0.006411667
     19        6          -0.000910875   -0.002788288   -0.001077721
     20        6           0.002916195    0.015737703    0.005078675
     21        6          -0.052923663    0.062744514   -0.037932701
     22        1           0.049928921   -0.075665819    0.035314456
     23        6           0.000575423    0.009686073    0.004033424
     24        6          -0.011826358    0.069392187    0.038903534
     25        1           0.042026414   -0.052871373    0.019196543
     26        1          -0.033028734   -0.020215404   -0.057955451
     27        6          -0.044868596   -0.064966144    0.017157925
     28        1          -0.045180283    0.058540548   -0.019415422
     29        1           0.049530624   -0.010870056   -0.056459580
     30        1           0.040642759    0.020644196    0.062624840
     31        6           0.020957073   -0.069611996   -0.029080186
     32        1           0.028940912    0.032552353    0.053879314
     33        1          -0.048118776    0.043408658   -0.027327716
     34        6           0.037649872    0.064321416   -0.024138667
     35        1          -0.030837353   -0.038356970   -0.059172878
     36        1          -0.055498204    0.013718332    0.049895089
     37        1           0.049908056   -0.046221963    0.034240526
     38        6          -0.002299444    0.004630491   -0.001026246
     39        6          -0.084977464    0.013561379   -0.039942270
     40        1           0.088802549   -0.016683615    0.041507325
     41        6          -0.038789251   -0.065013076   -0.053212545
     42        1           0.043808386    0.068306536    0.057107687
     43        6           0.041906546   -0.084600284   -0.017853670
     44        1          -0.046042799    0.087045279    0.016582069
     45        6           0.082946689   -0.012917765    0.041154146
     46        1          -0.088693844    0.017930641   -0.042583447
     47        6           0.046646025    0.060621841    0.055728170
     48        1          -0.044121249   -0.068293503   -0.058057682
     49        6          -0.000174174   -0.002251069   -0.000931714
     50        6          -0.084433367   -0.008045667   -0.048526835
     51        1           0.086336745    0.005109865    0.048949399
     52        6          -0.057588751    0.076980175    0.001410123
     53        1           0.062918103   -0.076697506    0.001036959
     54        6           0.024752100    0.076140212    0.048643833
     55        1          -0.022914573   -0.082867962   -0.049695846
     56        6           0.078555768    0.010500053    0.047275587
     57        1          -0.086201766   -0.005140023   -0.049669583
     58        6           0.063095546   -0.073129372    0.000889077
     59        1          -0.063704418    0.076736060   -0.000691994
 -------------------------------------------------------------------
 Cartesian Forces:  Max     0.088802549 RMS     0.041615850
 Leave Link  716 at Thu Dec  6 15:51:02 2018, MaxMem=   536870912 cpu:         0.2
 (Enter /pbs_home/pkowalski/g09d01/g09/l103.exe)

 GradGradGradGradGradGradGradGradGradGradGradGradGradGradGradGradGradGrad
 Berny optimization.
 Using GEDIIS/GDIIS optimizer.
 FormGI is forming the generalized inverse of G from B-inverse, IUseBI=4.
 Internal  Forces:  Max     0.100006657 RMS     0.021965583
 Search for a local minimum.
 Step number   2 out of a maximum of  354
 All quantities printed in internal units (Hartrees-Bohrs-Radians)
 RMS Force = .21966D-01 SwitMx=.10000D-02 MixMth= 1
 Mixed Optimization -- RFO/linear search
 Update second derivatives using D2CorX and points    1    2
 DE= -1.55D-01 DEPred=-1.62D-01 R= 9.56D-01
 TightC=F SS=  1.41D+00  RLast= 3.00D-01 DXNew= 5.0454D-01 9.0093D-01
 Trust test= 9.56D-01 RLast= 3.00D-01 DXMaxT set to 5.05D-01
 ITU=  1  0
 Use linear search instead of GDIIS.
 Linear search step of   0.600 exceeds DXMaxT=   0.505 but not scaled.
 Quartic linear search produced a step of  2.00000.
 Iteration  1 RMS(Cart)=  0.03361846 RMS(Int)=  0.00011116
 Iteration  2 RMS(Cart)=  0.00013595 RMS(Int)=  0.00000733
 Iteration  3 RMS(Cart)=  0.00000003 RMS(Int)=  0.00000733
 ITry= 1 IFail=0 DXMaxC= 1.42D-01 DCOld= 1.00D+10 DXMaxT= 5.05D-01 DXLimC= 3.00D+00 Rises=F
 Variable       Old X    -DE/DX   Delta X   Delta X   Delta X     New X
                                 (Linear)    (Quad)   (Total)
    R1        3.47548  -0.00329  -0.00593   0.00000  -0.00594   3.46955
    R2        3.32667  -0.00210  -0.00356   0.00000  -0.00355   3.32311
    R3        3.46820  -0.00291  -0.00521   0.00000  -0.00521   3.46299
    R4        3.33050  -0.00257  -0.00432   0.00000  -0.00432   3.32618
    R5        2.55843  -0.00504  -0.00616   0.00000  -0.00616   2.55228
    R6        2.57917  -0.00785  -0.00963   0.00000  -0.00963   2.56954
    R7        2.53847  -0.00040  -0.00071   0.00000  -0.00071   2.53776
    R8        2.52890  -0.00597  -0.00728   0.00000  -0.00728   2.52162
    R9        2.55701  -0.00647  -0.00794   0.00000  -0.00794   2.54906
   R10        2.57776  -0.00695  -0.00848   0.00000  -0.00848   2.56928
   R11        2.89468  -0.00334  -0.00553   0.00000  -0.00553   2.88914
   R12        2.91326  -0.00443  -0.00851   0.00000  -0.00851   2.90475
   R13        2.92583  -0.00475  -0.00905   0.00000  -0.00905   2.91679
   R14        2.68220   0.01137   0.01565   0.00000   0.01565   2.69785
   R15        2.56298  -0.01034  -0.01386   0.00000  -0.01386   2.54912
   R16        1.86528   0.09767   0.13959   0.00000   0.13959   2.00487
   R17        2.56060  -0.00218  -0.00259   0.00000  -0.00258   2.55801
   R18        2.76830   0.00440   0.00569   0.00000   0.00569   2.77399
   R19        2.81181   0.00150   0.00147   0.00000   0.00147   2.81329
   R20        2.73998   0.00192   0.00179   0.00000   0.00178   2.74176
   R21        2.91738   0.00171   0.00256   0.00000   0.00257   2.91994
   R22        2.92502   0.00041   0.00026   0.00000   0.00026   2.92529
   R23        2.80162   0.00386   0.00535   0.00000   0.00535   2.80696
   R24        2.55499  -0.00767  -0.01019   0.00000  -0.01019   2.54479
   R25        2.89340  -0.00357  -0.00568   0.00000  -0.00569   2.88771
   R26        2.93341  -0.00335  -0.00645   0.00000  -0.00645   2.92696
   R27        2.69225   0.00796   0.01079   0.00000   0.01079   2.70304
   R28        1.86627   0.09728   0.13912   0.00000   0.13912   2.00539
   R29        2.56155  -0.00356  -0.00478   0.00000  -0.00478   2.55677
   R30        2.77335   0.00272   0.00316   0.00000   0.00316   2.77651
   R31        1.92184   0.07015   0.10336   0.00000   0.10336   2.02520
   R32        1.92143   0.06963   0.10258   0.00000   0.10258   2.02400
   R33        2.87954   0.00225   0.00459   0.00000   0.00459   2.88413
   R34        1.90867   0.07641   0.11133   0.00000   0.11133   2.02000
   R35        1.90781   0.07588   0.11055   0.00000   0.11055   2.01837
   R36        1.90701   0.07740   0.11261   0.00000   0.11261   2.01962
   R37        1.92327   0.06922   0.10208   0.00000   0.10208   2.02535
   R38        1.92004   0.07026   0.10344   0.00000   0.10344   2.02349
   R39        2.87108   0.00536   0.00987   0.00000   0.00987   2.88095
   R40        1.90728   0.07690   0.11192   0.00000   0.11192   2.01920
   R41        1.90786   0.07588   0.11050   0.00000   0.11050   2.01836
   R42        1.90873   0.07607   0.11079   0.00000   0.11079   2.01952
   R43        2.63801   0.00268   0.00345   0.00000   0.00345   2.64145
   R44        2.64194   0.00132   0.00218   0.00000   0.00218   2.64412
   R45        1.86488   0.09943   0.14176   0.00000   0.14176   2.00664
   R46        2.61393   0.00411   0.00592   0.00000   0.00592   2.61985
   R47        1.86639   0.09922   0.14152   0.00000   0.14152   2.00791
   R48        2.61468   0.00729   0.01034   0.00000   0.01034   2.62502
   R49        1.86537   0.09986   0.14232   0.00000   0.14232   2.00769
   R50        2.62172   0.00355   0.00572   0.00000   0.00572   2.62744
   R51        1.86515   0.10001   0.14248   0.00000   0.14248   2.00764
   R52        2.60720   0.00771   0.01040   0.00000   0.01040   2.61761
   R53        1.86550   0.09990   0.14227   0.00000   0.14227   2.00777
   R54        2.63854   0.00345   0.00474   0.00000   0.00474   2.64327
   R55        2.63739   0.00180   0.00241   0.00000   0.00241   2.63980
   R56        1.86503   0.09937   0.14169   0.00000   0.14169   2.00672
   R57        2.62203  -0.00067  -0.00124   0.00000  -0.00124   2.62079
   R58        1.86642   0.09920   0.14151   0.00000   0.14151   2.00794
   R59        2.62058   0.00520   0.00764   0.00000   0.00764   2.62821
   R60        1.86626   0.09931   0.14160   0.00000   0.14160   2.00786
   R61        2.60749   0.00956   0.01385   0.00000   0.01385   2.62133
   R62        1.86582   0.09962   0.14202   0.00000   0.14202   2.00784
   R63        2.62030   0.00218   0.00294   0.00000   0.00294   2.62324
   R64        1.86569   0.09973   0.14209   0.00000   0.14209   2.00778
    A1        1.61799   0.00121   0.00135   0.00000   0.00134   1.61934
    A2        1.60902   0.00030  -0.00001   0.00000  -0.00001   1.60901
    A3        1.82426   0.00088   0.00139   0.00000   0.00138   1.82564
    A4        1.97176  -0.00008  -0.00018   0.00000  -0.00018   1.97158
    A5        1.90615   0.00066   0.00174   0.00000   0.00174   1.90789
    A6        1.87602   0.00025   0.00113   0.00000   0.00113   1.87716
    A7        1.91643  -0.00099  -0.00190   0.00000  -0.00190   1.91453
    A8        1.96344  -0.00066  -0.00203   0.00000  -0.00204   1.96140
    A9        1.97895  -0.00052   0.00005   0.00000   0.00004   1.97899
   A10        2.03572   0.00074   0.00079   0.00000   0.00080   2.03652
   A11        2.26593  -0.00018  -0.00074   0.00000  -0.00073   2.26520
   A12        2.14065   0.00069   0.00182   0.00000   0.00181   2.14246
   A13        1.99862  -0.00369  -0.00673   0.00000  -0.00673   1.99188
   A14        2.14392   0.00300   0.00491   0.00000   0.00491   2.14882
   A15        1.98477   0.00199   0.00367   0.00000   0.00368   1.98845
   A16        2.09100  -0.00136  -0.00171   0.00000  -0.00171   2.08929
   A17        2.20495  -0.00053  -0.00176   0.00000  -0.00177   2.20318
   A18        2.24905  -0.00049  -0.00098   0.00000  -0.00097   2.24808
   A19        2.12090   0.00014   0.00009   0.00000   0.00009   2.12099
   A20        1.91321   0.00035   0.00088   0.00000   0.00088   1.91408
   A21        1.84398   0.00245   0.00498   0.00000   0.00498   1.84896
   A22        2.00088  -0.00088  -0.00186   0.00000  -0.00186   1.99902
   A23        1.95212   0.00028   0.00051   0.00000   0.00050   1.95262
   A24        1.95659  -0.00084  -0.00179   0.00000  -0.00179   1.95480
   A25        1.88858   0.00052   0.00116   0.00000   0.00115   1.88973
   A26        1.82127  -0.00153  -0.00298   0.00000  -0.00298   1.81829
   A27        1.88913   0.00248   0.00472   0.00000   0.00472   1.89385
   A28        1.90327  -0.00134  -0.00225   0.00000  -0.00225   1.90103
   A29        1.89848  -0.00069  -0.00123   0.00000  -0.00123   1.89726
   A30        1.97834  -0.00129  -0.00241   0.00000  -0.00241   1.97593
   A31        1.97421  -0.00172  -0.00306   0.00000  -0.00306   1.97115
   A32        1.81793   0.00245   0.00402   0.00000   0.00403   1.82196
   A33        1.85486   0.00158   0.00328   0.00000   0.00328   1.85814
   A34        1.93965   0.00154   0.00278   0.00000   0.00276   1.94241
   A35        2.00634  -0.00181  -0.00373   0.00000  -0.00372   2.00262
   A36        1.89200   0.00005   0.00012   0.00000   0.00011   1.89211
   A37        1.95913   0.00106   0.00196   0.00000   0.00196   1.96109
   A38        1.81073  -0.00236  -0.00431   0.00000  -0.00431   1.80642
   A39        1.90414   0.00051   0.00109   0.00000   0.00109   1.90523
   A40        2.12195  -0.00091  -0.00149   0.00000  -0.00149   2.12046
   A41        2.25488   0.00041   0.00042   0.00000   0.00043   2.25531
   A42        1.98271  -0.00044  -0.00108   0.00000  -0.00107   1.98164
   A43        1.82489   0.00038   0.00050   0.00000   0.00049   1.82538
   A44        1.90198   0.00138   0.00327   0.00000   0.00327   1.90525
   A45        1.89573  -0.00062  -0.00067   0.00000  -0.00067   1.89506
   A46        1.95655  -0.00081  -0.00224   0.00000  -0.00224   1.95431
   A47        1.89572   0.00019   0.00043   0.00000   0.00043   1.89615
   A48        2.03287   0.00092   0.00136   0.00000   0.00136   2.03424
   A49        2.28384  -0.00093  -0.00215   0.00000  -0.00214   2.28170
   A50        1.96625   0.00000   0.00077   0.00000   0.00076   1.96700
   A51        2.14178   0.00082   0.00201   0.00000   0.00201   2.14379
   A52        1.99582  -0.00360  -0.00672   0.00000  -0.00671   1.98910
   A53        2.14559   0.00278   0.00470   0.00000   0.00470   2.15029
   A54        1.98392   0.00255   0.00464   0.00000   0.00465   1.98857
   A55        2.08685  -0.00095  -0.00125   0.00000  -0.00126   2.08559
   A56        2.21241  -0.00160  -0.00338   0.00000  -0.00338   2.20902
   A57        1.89298  -0.00097  -0.00229   0.00000  -0.00228   1.89071
   A58        1.89272  -0.00071  -0.00156   0.00000  -0.00153   1.89118
   A59        2.00249  -0.00294  -0.00664   0.00000  -0.00664   1.99585
   A60        1.87702  -0.00055  -0.00052   0.00000  -0.00056   1.87646
   A61        1.89694   0.00208   0.00457   0.00000   0.00454   1.90148
   A62        1.89794   0.00318   0.00671   0.00000   0.00670   1.90463
   A63        1.91296   0.00296   0.00488   0.00000   0.00487   1.91783
   A64        1.90957  -0.00042  -0.00224   0.00000  -0.00223   1.90733
   A65        1.91388   0.00348   0.00585   0.00000   0.00584   1.91972
   A66        1.91025  -0.00171  -0.00231   0.00000  -0.00231   1.90794
   A67        1.90775  -0.00229  -0.00333   0.00000  -0.00336   1.90439
   A68        1.90939  -0.00204  -0.00287   0.00000  -0.00287   1.90653
   A69        1.89103  -0.00168  -0.00355   0.00000  -0.00355   1.88749
   A70        1.89129  -0.00176  -0.00343   0.00000  -0.00342   1.88787
   A71        2.01028  -0.00022  -0.00185   0.00000  -0.00185   2.00843
   A72        1.87581  -0.00004   0.00028   0.00000   0.00025   1.87605
   A73        1.89489   0.00117   0.00302   0.00000   0.00301   1.89790
   A74        1.89629   0.00252   0.00563   0.00000   0.00563   1.90191
   A75        1.91248   0.00364   0.00616   0.00000   0.00614   1.91862
   A76        1.90940  -0.00090  -0.00295   0.00000  -0.00294   1.90645
   A77        1.91348   0.00427   0.00740   0.00000   0.00737   1.92086
   A78        1.90944  -0.00192  -0.00280   0.00000  -0.00279   1.90665
   A79        1.90798  -0.00280  -0.00428   0.00000  -0.00433   1.90365
   A80        1.91102  -0.00232  -0.00353   0.00000  -0.00352   1.90750
   A81        2.10550  -0.00165  -0.00371   0.00000  -0.00371   2.10179
   A82        2.10702  -0.00036  -0.00059   0.00000  -0.00059   2.10643
   A83        2.06982   0.00204   0.00436   0.00000   0.00435   2.07417
   A84        2.09072   0.00060   0.00137   0.00000   0.00137   2.09209
   A85        2.10245  -0.00014  -0.00106   0.00000  -0.00106   2.10139
   A86        2.09001  -0.00046  -0.00031   0.00000  -0.00031   2.08970
   A87        2.09019  -0.00032  -0.00084   0.00000  -0.00084   2.08935
   A88        2.10232  -0.00081  -0.00126   0.00000  -0.00126   2.10106
   A89        2.09067   0.00113   0.00210   0.00000   0.00210   2.09277
   A90        2.09834  -0.00007  -0.00025   0.00000  -0.00025   2.09808
   A91        2.08606   0.00034   0.00098   0.00000   0.00098   2.08704
   A92        2.09879  -0.00027  -0.00072   0.00000  -0.00072   2.09806
   A93        2.09086   0.00108   0.00189   0.00000   0.00189   2.09276
   A94        2.10079  -0.00093  -0.00143   0.00000  -0.00143   2.09936
   A95        2.09153  -0.00015  -0.00046   0.00000  -0.00046   2.09107
   A96        2.10448  -0.00048  -0.00155   0.00000  -0.00155   2.10293
   A97        2.08915   0.00070   0.00156   0.00000   0.00156   2.09071
   A98        2.08955  -0.00022  -0.00001   0.00000  -0.00001   2.08955
   A99        2.09253   0.00019  -0.00063   0.00000  -0.00063   2.09190
   A100       2.11664  -0.00232  -0.00400   0.00000  -0.00400   2.11264
   A101       2.07393   0.00214   0.00463   0.00000   0.00463   2.07856
   A102       2.09160   0.00027   0.00103   0.00000   0.00103   2.09263
   A103       2.10063   0.00031  -0.00038   0.00000  -0.00038   2.10025
   A104       2.09095  -0.00059  -0.00065   0.00000  -0.00065   2.09030
   A105       2.09145  -0.00049  -0.00108   0.00000  -0.00108   2.09037
   A106       2.09959  -0.00051  -0.00100   0.00000  -0.00100   2.09859
   A107       2.09214   0.00099   0.00208   0.00000   0.00208   2.09422
   A108       2.09725  -0.00017  -0.00071   0.00000  -0.00071   2.09654
   A109       2.08800   0.00012   0.00086   0.00000   0.00086   2.08885
   A110       2.09793   0.00005  -0.00014   0.00000  -0.00014   2.09779
   A111       2.09088   0.00159   0.00292   0.00000   0.00292   2.09380
   A112       2.10417  -0.00173  -0.00265   0.00000  -0.00265   2.10152
   A113       2.08814   0.00014  -0.00027   0.00000  -0.00027   2.08787
   A114       2.10000  -0.00034  -0.00145   0.00000  -0.00145   2.09855
   A115       2.09131   0.00041   0.00127   0.00000   0.00127   2.09258
   A116       2.09188  -0.00007   0.00018   0.00000   0.00018   2.09206
    D1        0.14064   0.00086   0.00172   0.00000   0.00171   0.14235
    D2        2.17482   0.00165   0.00382   0.00000   0.00381   2.17864
    D3       -1.90916   0.00123   0.00236   0.00000   0.00236  -1.90680
    D4       -0.06033  -0.00041  -0.00106   0.00000  -0.00106  -0.06139
    D5       -3.13127  -0.00173  -0.00385   0.00000  -0.00386  -3.13512
    D6        2.30347   0.00023   0.00091   0.00000   0.00091   2.30438
    D7        0.23951   0.00097   0.00198   0.00000   0.00198   0.24149
    D8       -1.78474  -0.00008  -0.00026   0.00000  -0.00026  -1.78501
    D9       -0.15500  -0.00017  -0.00052   0.00000  -0.00051  -0.15551
   D10        2.98381   0.00010   0.00016   0.00000   0.00017   2.98398
   D11       -0.19853  -0.00062  -0.00150   0.00000  -0.00149  -0.20002
   D12        2.87352  -0.00001  -0.00012   0.00000  -0.00011   2.87341
   D13       -2.29794  -0.00110  -0.00255   0.00000  -0.00255  -2.30050
   D14        0.77410  -0.00049  -0.00117   0.00000  -0.00117   0.77293
   D15        1.84419   0.00014   0.00037   0.00000   0.00037   1.84457
   D16       -1.36695   0.00075   0.00175   0.00000   0.00176  -1.36519
   D17        1.22733  -0.00012  -0.00043   0.00000  -0.00042   1.22691
   D18       -3.03319  -0.00031  -0.00087   0.00000  -0.00087  -3.03407
   D19       -0.93835  -0.00099  -0.00218   0.00000  -0.00218  -0.94053
   D20       -3.05258   0.00105   0.00185   0.00000   0.00185  -3.05072
   D21       -1.02992   0.00086   0.00141   0.00000   0.00140  -1.02851
   D22        1.06492   0.00019   0.00010   0.00000   0.00009   1.06502
   D23       -0.94083  -0.00041  -0.00101   0.00000  -0.00100  -0.94183
   D24        1.08183  -0.00060  -0.00145   0.00000  -0.00146   1.08038
   D25       -3.10651  -0.00128  -0.00276   0.00000  -0.00276  -3.10928
   D26       -3.10612   0.00117   0.00216   0.00000   0.00217  -3.10395
   D27       -1.07263  -0.00040  -0.00053   0.00000  -0.00054  -1.07317
   D28        1.05276   0.00119   0.00248   0.00000   0.00247   1.05524
   D29        1.18630   0.00030   0.00058   0.00000   0.00059   1.18689
   D30       -3.06340  -0.00127  -0.00211   0.00000  -0.00211  -3.06551
   D31       -0.93800   0.00032   0.00090   0.00000   0.00090  -0.93710
   D32       -0.90214   0.00108   0.00177   0.00000   0.00177  -0.90037
   D33        1.13135  -0.00049  -0.00093   0.00000  -0.00093   1.13042
   D34       -3.02645   0.00110   0.00209   0.00000   0.00208  -3.02436
   D35       -2.97123  -0.00143  -0.00314   0.00000  -0.00314  -2.97437
   D36        0.17236   0.00014   0.00033   0.00000   0.00033   0.17269
   D37        0.25133  -0.00218  -0.00483   0.00000  -0.00483   0.24650
   D38       -2.88826  -0.00062  -0.00136   0.00000  -0.00136  -2.88962
   D39        2.95809   0.00054   0.00128   0.00000   0.00128   2.95937
   D40       -0.17471   0.00088   0.00214   0.00000   0.00213  -0.17258
   D41       -0.26665   0.00127   0.00298   0.00000   0.00298  -0.26367
   D42        2.88373   0.00161   0.00384   0.00000   0.00384   2.88757
   D43       -0.05377   0.00032   0.00078   0.00000   0.00078  -0.05299
   D44        3.01170   0.00172   0.00381   0.00000   0.00381   3.01552
   D45        3.08983   0.00189   0.00426   0.00000   0.00427   3.09410
   D46       -0.12788   0.00329   0.00729   0.00000   0.00730  -0.12058
   D47       -2.91456   0.00127   0.00250   0.00000   0.00249  -2.91207
   D48        0.27201   0.00052   0.00088   0.00000   0.00088   0.27289
   D49        0.30736  -0.00034  -0.00091   0.00000  -0.00091   0.30644
   D50       -2.78926  -0.00109  -0.00253   0.00000  -0.00252  -2.79179
   D51        0.77562   0.00190   0.00377   0.00000   0.00377   0.77938
   D52       -1.32652  -0.00005  -0.00008   0.00000  -0.00007  -1.32660
   D53        2.91684   0.00064   0.00117   0.00000   0.00118   2.91801
   D54       -2.37393   0.00159   0.00299   0.00000   0.00299  -2.37094
   D55        1.80712  -0.00037  -0.00086   0.00000  -0.00085   1.80627
   D56       -0.23271   0.00032   0.00039   0.00000   0.00040  -0.23231
   D57        3.03095  -0.00098  -0.00210   0.00000  -0.00210   3.02885
   D58       -0.17591  -0.00079  -0.00169   0.00000  -0.00169  -0.17760
   D59       -0.10338  -0.00069  -0.00139   0.00000  -0.00139  -0.10477
   D60        2.97295  -0.00050  -0.00097   0.00000  -0.00098   2.97197
   D61        0.61023  -0.00073  -0.00144   0.00000  -0.00144   0.60878
   D62       -1.49544  -0.00210  -0.00427   0.00000  -0.00428  -1.49971
   D63        2.63472  -0.00088  -0.00183   0.00000  -0.00182   2.63289
   D64        2.63427   0.00272   0.00559   0.00000   0.00559   2.63986
   D65        0.52861   0.00136   0.00276   0.00000   0.00276   0.53137
   D66       -1.62443   0.00257   0.00521   0.00000   0.00521  -1.61921
   D67       -1.56254   0.00120   0.00252   0.00000   0.00252  -1.56002
   D68        2.61498  -0.00016  -0.00031   0.00000  -0.00031   2.61467
   D69        0.46195   0.00105   0.00213   0.00000   0.00214   0.46409
   D70       -0.65923   0.00116   0.00231   0.00000   0.00231  -0.65691
   D71       -2.69150  -0.00165  -0.00330   0.00000  -0.00330  -2.69480
   D72        1.50624  -0.00167  -0.00337   0.00000  -0.00337   1.50287
   D73        1.44040   0.00271   0.00545   0.00000   0.00545   1.44585
   D74       -0.59187  -0.00010  -0.00016   0.00000  -0.00016  -0.59204
   D75       -2.67732  -0.00012  -0.00023   0.00000  -0.00023  -2.67755
   D76       -2.68706   0.00177   0.00341   0.00000   0.00342  -2.68365
   D77        1.56385  -0.00104  -0.00220   0.00000  -0.00220   1.56165
   D78       -0.52160  -0.00106  -0.00227   0.00000  -0.00227  -0.52386
   D79        2.51412  -0.00010  -0.00009   0.00000  -0.00008   2.51404
   D80       -0.55572  -0.00025  -0.00045   0.00000  -0.00044  -0.55616
   D81       -1.64630   0.00148   0.00303   0.00000   0.00303  -1.64327
   D82        1.56705   0.00133   0.00267   0.00000   0.00267   1.56972
   D83        0.39267   0.00067   0.00160   0.00000   0.00159   0.39426
   D84       -2.67717   0.00052   0.00124   0.00000   0.00123  -2.67594
   D85       -0.14327   0.00028   0.00096   0.00000   0.00096  -0.14232
   D86        3.02330   0.00059   0.00169   0.00000   0.00169   3.02500
   D87        2.91872   0.00050   0.00146   0.00000   0.00146   2.92018
   D88       -0.19789   0.00082   0.00220   0.00000   0.00220  -0.19570
   D89        2.87541  -0.00109  -0.00243   0.00000  -0.00243   2.87298
   D90       -0.28666  -0.00136  -0.00308   0.00000  -0.00308  -0.28974
   D91        0.75310  -0.00046  -0.00110   0.00000  -0.00110   0.75200
   D92       -2.40897  -0.00074  -0.00175   0.00000  -0.00175  -2.41072
   D93       -1.37917   0.00078   0.00178   0.00000   0.00178  -1.37740
   D94        1.74195   0.00051   0.00113   0.00000   0.00113   1.74307
   D95        3.13634   0.00153   0.00303   0.00000   0.00303   3.13937
   D96       -1.11661  -0.00035  -0.00037   0.00000  -0.00037  -1.11698
   D97        1.01087   0.00144   0.00307   0.00000   0.00307   1.01395
   D98       -0.93681   0.00142   0.00249   0.00000   0.00249  -0.93432
   D99        1.09343  -0.00046  -0.00092   0.00000  -0.00092   1.09252
   D100      -3.06227   0.00132   0.00253   0.00000   0.00253  -3.05974
   D101       1.15804   0.00027   0.00054   0.00000   0.00054   1.15858
   D102      -3.09491  -0.00161  -0.00287   0.00000  -0.00286  -3.09777
   D103      -0.96743   0.00018   0.00058   0.00000   0.00058  -0.96685
   D104       0.17084   0.00000  -0.00014   0.00000  -0.00013   0.17070
   D105      -2.96895   0.00095   0.00196   0.00000   0.00195  -2.96700
   D106      -2.94652   0.00030   0.00057   0.00000   0.00057  -2.94595
   D107       0.19687   0.00125   0.00267   0.00000   0.00266   0.19953
   D108       0.00280  -0.00055  -0.00106   0.00000  -0.00106   0.00175
   D109      -3.13577  -0.00085  -0.00180   0.00000  -0.00180  -3.13757
   D110      -3.13698   0.00040   0.00104   0.00000   0.00104  -3.13594
   D111       0.00763   0.00010   0.00030   0.00000   0.00030   0.00793
   D112       2.76572  -0.00027  -0.00040   0.00000  -0.00040   2.76533
   D113      -0.39003  -0.00006   0.00002   0.00000   0.00002  -0.39001
   D114      -0.37905   0.00005   0.00039   0.00000   0.00039  -0.37866
   D115       2.74838   0.00026   0.00081   0.00000   0.00081   2.74919
   D116      -1.01167  -0.00092  -0.00203   0.00000  -0.00204  -1.01371
   D117      -3.10636  -0.00038  -0.00082   0.00000  -0.00082  -3.10718
   D118       1.08262   0.00025   0.00049   0.00000   0.00050   1.08312
   D119      -3.13381   0.00077   0.00202   0.00000   0.00203  -3.13178
   D120       1.05468   0.00131   0.00324   0.00000   0.00325   1.05794
   D121      -1.03953   0.00194   0.00454   0.00000   0.00457  -1.03495
   D122       1.11088  -0.00146  -0.00353   0.00000  -0.00356   1.10732
   D123      -0.98381  -0.00092  -0.00232   0.00000  -0.00234  -0.98615
   D124      -3.07802  -0.00029  -0.00101   0.00000  -0.00102  -3.07904
   D125      -1.00151  -0.00103  -0.00225   0.00000  -0.00227  -1.00378
   D126      -3.09482  -0.00035  -0.00079   0.00000  -0.00079  -3.09561
   D127       1.09251   0.00042   0.00081   0.00000   0.00083   1.09334
   D128      -3.12490   0.00042   0.00133   0.00000   0.00132  -3.12357
   D129       1.06499   0.00109   0.00279   0.00000   0.00280   1.06779
   D130      -1.03087   0.00187   0.00440   0.00000   0.00442  -1.02645
   D131       1.12327  -0.00155  -0.00370   0.00000  -0.00372   1.11955
   D132      -0.97003  -0.00088  -0.00223   0.00000  -0.00224  -0.97228
   D133      -3.06589  -0.00010  -0.00063   0.00000  -0.00062  -3.06651
   D134       0.07235  -0.00071  -0.00163   0.00000  -0.00163   0.07072
   D135      -3.06970  -0.00110  -0.00242   0.00000  -0.00242  -3.07212
   D136      -3.11327  -0.00003  -0.00017   0.00000  -0.00017  -3.11344
   D137       0.02786  -0.00042  -0.00095   0.00000  -0.00095   0.02691
   D138       3.06817   0.00102   0.00224   0.00000   0.00224   3.07041
   D139      -0.07308   0.00123   0.00268   0.00000   0.00268  -0.07040
   D140      -0.02936   0.00038   0.00086   0.00000   0.00086  -0.02850
   D141       3.11258   0.00058   0.00130   0.00000   0.00130   3.11388
   D142       3.13664   0.00026   0.00055   0.00000   0.00055   3.13719
   D143      -0.00589   0.00017   0.00040   0.00000   0.00040  -0.00549
   D144      -0.00541  -0.00013  -0.00024   0.00000  -0.00024  -0.00565
   D145       3.13525  -0.00022  -0.00039   0.00000  -0.00039   3.13486
   D146       3.12588   0.00023   0.00049   0.00000   0.00049   3.12638
   D147      -0.01512   0.00017   0.00037   0.00000   0.00037  -0.01475
   D148      -0.01665   0.00014   0.00034   0.00000   0.00034  -0.01630
   D149       3.12554   0.00008   0.00022   0.00000   0.00022   3.12576
   D150      -3.12756  -0.00025  -0.00055   0.00000  -0.00055  -3.12811
   D151       0.01364  -0.00021  -0.00048   0.00000  -0.00048   0.01317
   D152       0.01463  -0.00031  -0.00067   0.00000  -0.00067   0.01396
   D153      -3.12736  -0.00028  -0.00060   0.00000  -0.00060  -3.12796
   D154       0.00884  -0.00009  -0.00020   0.00000  -0.00020   0.00865
   D155      -3.13310  -0.00029  -0.00064   0.00000  -0.00064  -3.13373
   D156      -3.13315  -0.00006  -0.00012   0.00000  -0.00012  -3.13327
   D157       0.00810  -0.00026  -0.00056   0.00000  -0.00056   0.00754
   D158      -0.01218  -0.00044  -0.00092   0.00000  -0.00092  -0.01310
   D159       3.12872   0.00002   0.00007   0.00000   0.00007   3.12879
   D160      -3.13995  -0.00061  -0.00126   0.00000  -0.00126  -3.14121
   D161       0.00094  -0.00014  -0.00027   0.00000  -0.00027   0.00067
   D162      -3.12849   0.00007   0.00016   0.00000   0.00016  -3.12833
   D163       0.01319  -0.00032  -0.00068   0.00000  -0.00068   0.01251
   D164      -0.00092   0.00026   0.00053   0.00000   0.00053  -0.00038
   D165       3.14077  -0.00013  -0.00030   0.00000  -0.00030   3.14046
   D166      -3.13639  -0.00029  -0.00064   0.00000  -0.00064  -3.13703
   D167       0.00484  -0.00017  -0.00040   0.00000  -0.00040   0.00444
   D168       0.00450   0.00018   0.00035   0.00000   0.00035   0.00485
   D169      -3.13745   0.00030   0.00058   0.00000   0.00058  -3.13687
   D170       3.13062   0.00020   0.00046   0.00000   0.00046   3.13108
   D171      -0.01063   0.00038   0.00083   0.00000   0.00083  -0.00980
   D172      -0.01134   0.00032   0.00069   0.00000   0.00069  -0.01064
   D173       3.13060   0.00049   0.00106   0.00000   0.00106   3.13166
   D174      -3.13070  -0.00022  -0.00048   0.00000  -0.00048  -3.13118
   D175       0.01069  -0.00027  -0.00058   0.00000  -0.00058   0.01011
   D176       0.01124  -0.00005  -0.00011   0.00000  -0.00011   0.01113
   D177      -3.13056  -0.00009  -0.00021   0.00000  -0.00021  -3.13077
   D178      -0.00493  -0.00005  -0.00010   0.00000  -0.00010  -0.00503
   D179       3.13657   0.00034   0.00073   0.00000   0.00073   3.13730
   D180       3.13645  -0.00010  -0.00020   0.00000  -0.00020   3.13625
   D181      -0.00523   0.00029   0.00064   0.00000   0.00064  -0.00460
         Item               Value     Threshold  Converged?
 Maximum Force            0.100007     0.000450     NO 
 RMS     Force            0.021966     0.000300     NO 
 Maximum Displacement     0.142469     0.001800     NO 
 RMS     Displacement     0.033631     0.001200     NO 
 Predicted change in Energy=-1.265274D-01
 Lowest energy point so far.  Saving SCF results.
 GradGradGradGradGradGradGradGradGradGradGradGradGradGradGradGradGradGrad

 Leave Link  103 at Thu Dec  6 15:51:03 2018, MaxMem=   536870912 cpu:         1.4
 (Enter /pbs_home/pkowalski/g09d01/g09/l202.exe)
 Stoichiometry    C29H22F6S2
 Framework group  C1[X(C29H22F6S2)]
 Deg. of freedom   171
 Full point group                 C1      NOp   1
 RotChk:  IX=0 Diff= 2.09D-03
 Largest Abelian subgroup         C1      NOp   1
 Largest concise Abelian subgroup C1      NOp   1
                         Standard orientation:                         
 ---------------------------------------------------------------------
 Center     Atomic      Atomic             Coordinates (Angstroms)
 Number     Number       Type             X           Y           Z
 ---------------------------------------------------------------------
      1         16           0        1.751289   -2.158198    0.464023
      2         16           0       -1.790870   -2.124627    0.104340
      3          9           0        2.363005    3.141065   -0.735344
      4          9           0        1.625428    3.545928    1.258064
      5          9           0        0.105875    3.800327   -1.836599
      6          9           0        0.080039    5.108369   -0.101616
      7          9           0       -2.225641    3.260637   -0.820815
      8          9           0       -1.525991    3.536890    1.214314
      9          6           0        0.598916   -0.751172    0.715477
     10          6           0        1.428313    0.490027    0.385378
     11          6           0        2.824608    0.221154    0.257981
     12          1           0        3.552170    0.989238    0.178755
     13          6           0        3.135065   -1.096291    0.240649
     14          6           0        0.747596    1.636191    0.179059
     15          6           0        1.272835    3.023489    0.053225
     16          6           0        0.076105    3.833110   -0.494403
     17          6           0       -1.170157    3.055345   -0.006347
     18          6           0       -0.698075    1.648397    0.056844
     19          6           0       -0.599058   -0.777732   -0.247286
     20          6           0       -1.403980    0.507408   -0.058491
     21          6           0       -2.816159    0.279938   -0.062796
     22          1           0       -3.525556    1.067251   -0.118039
     23          6           0       -3.162791   -1.025603    0.014540
     24          6           0        0.162662   -0.706798    2.195374
     25          1           0       -0.537661    0.095340    2.316387
     26          1           0       -0.349779   -1.619230    2.423482
     27          6           0        1.309593   -0.516696    3.184186
     28          1           0        2.022873   -1.304535    3.069448
     29          1           0        0.923155   -0.532183    4.179779
     30          1           0        1.792091    0.420565    3.008308
     31          6           0       -0.151301   -0.868558   -1.727248
     32          1           0        0.542394   -0.073545   -1.915477
     33          1           0        0.373672   -1.792166   -1.861139
     34          6           0       -1.279197   -0.786826   -2.749684
     35          1           0       -1.992331   -1.561518   -2.567979
     36          1           0       -0.873864   -0.904556   -3.730813
     37          1           0       -1.768130    0.160972   -2.681053
     38          6           0        4.458461   -1.672401   -0.026823
     39          6           0        5.606693   -0.880468    0.063965
     40          1           0        5.529738    0.127075    0.390306
     41          6           0        6.847214   -1.402736   -0.268230
     42          1           0        7.712349   -0.789755   -0.199031
     43          6           0        6.964526   -2.721351   -0.689050
     44          1           0        7.914588   -3.114753   -0.956186
     45          6           0        5.830609   -3.522913   -0.758976
     46          1           0        5.916104   -4.535664   -1.068346
     47          6           0        4.588847   -3.006951   -0.426518
     48          1           0        3.729279   -3.629444   -0.476255
     49          6           0       -4.527539   -1.569733    0.025963
     50          6           0       -5.599080   -0.754529    0.405137
     51          1           0       -5.422038    0.251574    0.695082
     52          6           0       -6.893083   -1.253463    0.404918
     53          1           0       -7.700857   -0.625049    0.690610
     54          6           0       -7.135604   -2.571301    0.032380
     55          1           0       -8.126598   -2.954416    0.042068
     56          6           0       -6.077704   -3.382599   -0.350802
     57          1           0       -6.258968   -4.387233   -0.645362
     58          6           0       -4.779712   -2.890465   -0.352797
     59          1           0       -3.975408   -3.520593   -0.644143
 ---------------------------------------------------------------------
 Rotational constants (GHZ):      0.1286695      0.0716752      0.0514903
 Leave Link  202 at Thu Dec  6 15:51:06 2018, MaxMem=   536870912 cpu:         0.0
 (Enter /pbs_home/pkowalski/g09d01/g09/l301.exe)
 Basis read from rwf:  (5D, 7F)
 No pseudopotential information found on rwf file.
 There are   673 symmetry adapted cartesian basis functions of A   symmetry.
 There are   636 symmetry adapted basis functions of A   symmetry.
   636 basis functions,  1103 primitive gaussians,   673 cartesian basis functions
   141 alpha electrons      141 beta electrons
       nuclear repulsion energy      4724.4231263071 Hartrees.
 IExCor=32609 DFT=T Ex+Corr=LC-wPBE ExCW=0 ScaHFX=  1.000000
 ScaDFX=  1.000000  0.000000  1.000000  1.000000 ScalE2=  1.000000  1.000000
 IRadAn=      0 IRanWt=     -1 IRanGd=            0 ICorTp=0 IEmpDi=131
  HFx wShort=  0.000000 wLong=  0.400000 cFull=  0.000000 cShort=  0.000000 cLong=  1.000000
  DFx wShort=  0.000000 wLong=  0.400000 cFull=  0.000000 cShort=  0.000000 cLong=  1.000000
 NAtoms=   59 NActive=   59 NUniq=   59 SFac= 1.00D+00 NAtFMM=   60 NAOKFM=F Big=F
 Integral buffers will be    131072 words long.
 Raffenetti 2 integral format.
 Two-electron integral symmetry is turned on.
 R6Disp:  Grimme-D3 Dispersion energy=       -0.0591705111 Hartrees.
 Nuclear repulsion after empirical dispersion term =     4724.3639557960 Hartrees.
 No density basis found on file   724.
 Leave Link  301 at Thu Dec  6 15:51:06 2018, MaxMem=   536870912 cpu:         0.6
 (Enter /pbs_home/pkowalski/g09d01/g09/l302.exe)
 NPDir=0 NMtPBC=     1 NCelOv=     1 NCel=       1 NClECP=     1 NCelD=      1
         NCelK=      1 NCelE2=     1 NClLst=     1 CellRange=     0.0.
 One-electron integrals computed using PRISM.
 NBasis=   636 RedAO= T EigKep=  2.76D-04  NBF=   636
 NBsUse=   636 1.00D-06 EigRej= -1.00D+00 NBFU=   636
 Precomputing XC quadrature grid using
 IXCGrd= 4 IRadAn=           0 IRanWt=          -1 IRanGd=           0 AccXCQ= 0.00D+00.
 Generated NRdTot=       0 NPtTot=           0 NUsed=           0 NTot=          32
 NSgBfM=   607   610   611   624   633 MxSgAt=    59 MxSgA2=    59.
 Leave Link  302 at Thu Dec  6 15:51:08 2018, MaxMem=   536870912 cpu:        16.3
 (Enter /pbs_home/pkowalski/g09d01/g09/l303.exe)
 DipDrv:  MaxL=1.
 Leave Link  303 at Thu Dec  6 15:51:10 2018, MaxMem=   536870912 cpu:         1.5
 (Enter /pbs_home/pkowalski/g09d01/g09/l401.exe)
 Initial guess from the checkpoint file:  "dae0068freq_closed_lc-wpbed3.chk"
 B after Tr=     0.000000    0.000000    0.000000
         Rot=    1.000000    0.000364   -0.000043   -0.000539 Ang=   0.07 deg.
 Guess basis will be translated and rotated to current coordinates.
 JPrj=2 DoOrth=T DoCkMO=T.
 Generating alternative initial guess.
 ExpMin= 1.22D-01 ExpMax= 9.18D+03 ExpMxC= 1.38D+03 IAcc=1 IRadAn=         1 AccDes= 0.00D+00
 Harris functional with IExCor=32609 and IRadAn=       1 diagonalized for initial guess.
 HarFok:  IExCor=32609 AccDes= 0.00D+00 IRadAn=         1 IDoV= 1 UseB2=F ITyADJ=14
 ICtDFT=  3500011 ScaDFX=  1.000000  1.000000  1.000000  1.000000
 FoFCou: FMM=F IPFlag=           0 FMFlag=      100000 FMFlg1=           0
         NFxFlg=           0 DoJE=T BraDBF=F KetDBF=T FulRan=T
         wScrn=  0.000000 ICntrl=     500 IOpCl=  0 I1Cent=   200000004 NGrid=           0
         NMat0=    1 NMatS0=      1 NMatT0=    0 NMatD0=    1 NMtDS0=    0 NMtDT0=    0
 Petite list used in FoFCou.
 Harris En= -2510.60875437542    
 Leave Link  401 at Thu Dec  6 15:51:16 2018, MaxMem=   536870912 cpu:        42.4
 (Enter /pbs_home/pkowalski/g09d01/g09/l502.exe)
 Closed shell SCF:
 Using DIIS extrapolation, IDIIS=  1040.
 Integral symmetry usage will be decided dynamically.
 IVT=     1387805 IEndB=     1387805 NGot=   536870912 MDV=   535953350
 LenX=   535953350 LenY=   535499748
 Requested convergence on RMS density matrix=1.00D-08 within 128 cycles.
 Requested convergence on MAX density matrix=1.00D-06.
 Requested convergence on             energy=1.00D-06.
 No special actions if energy rises.
 Fock matrices will be formed incrementally for  20 cycles.
 Integral accuracy reduced to 1.0D-05 until final iterations.

 Cycle   1  Pass 0  IDiag  1:
 FoFJK:  IHMeth= 1 ICntrl=       0 DoSepK=T KAlg= 0 I1Cent=   0 FoldK=F
 IRaf=         1 NMat=   1 IRICut=       1 DoRegI=T DoRafI=F ISym2E= 0.
 FoFCou: FMM=F IPFlag=           0 FMFlag=      100000 FMFlg1=           0
         NFxFlg=           0 DoJE=T BraDBF=F KetDBF=F FulRan=T
         wScrn=  0.000000 ICntrl=     500 IOpCl=  0 I1Cent=           0 NGrid=           0
         NMat0=    1 NMatS0=      1 NMatT0=    0 NMatD0=    1 NMtDS0=    0 NMtDT0=    0
 Symmetry not used in FoFCou.
 E= -2510.94845914454    
 DIIS: error= 2.92D-03 at cycle   1 NSaved=   1.
 NSaved= 1 IEnMin= 1 EnMin= -2510.94845914454     IErMin= 1 ErrMin= 2.92D-03
 ErrMax= 2.92D-03  0.00D+00 EMaxC= 1.00D-01 BMatC= 1.50D-02 BMatP= 1.50D-02
 IDIUse=3 WtCom= 9.71D-01 WtEn= 2.92D-02
 Coeff-Com:  0.100D+01
 Coeff-En:   0.100D+01
 Coeff:      0.100D+01
 Gap=     0.752 Goal=   None    Shift=    0.000
 GapD=    0.752 DampG=2.000 DampE=1.000 DampFc=2.0000 IDamp=-1.
 RMSDP=8.06D-04 MaxDP=3.16D-02              OVMax= 1.25D-02

 Cycle   2  Pass 0  IDiag  1:
 RMSU=  7.89D-04    CP:  9.90D-01
 E= -2510.96380364310     Delta-E=       -0.015344498560 Rises=F Damp=F
 DIIS: error= 8.62D-04 at cycle   2 NSaved=   2.
 NSaved= 2 IEnMin= 2 EnMin= -2510.96380364310     IErMin= 2 ErrMin= 8.62D-04
 ErrMax= 8.62D-04  0.00D+00 EMaxC= 1.00D-01 BMatC= 6.53D-04 BMatP= 1.50D-02
 IDIUse=3 WtCom= 9.91D-01 WtEn= 8.62D-03
 Coeff-Com:  0.500D-02 0.995D+00
 Coeff-En:   0.000D+00 0.100D+01
 Coeff:      0.496D-02 0.995D+00
 Gap=     0.243 Goal=   None    Shift=    0.000
 RMSDP=1.01D-04 MaxDP=7.00D-03 DE=-1.53D-02 OVMax= 4.68D-03

 Cycle   3  Pass 0  IDiag  1:
 RMSU=  8.59D-05    CP:  9.89D-01  1.07D+00
 E= -2510.96433935844     Delta-E=       -0.000535715336 Rises=F Damp=F
 DIIS: error= 4.08D-04 at cycle   3 NSaved=   3.
 NSaved= 3 IEnMin= 3 EnMin= -2510.96433935844     IErMin= 3 ErrMin= 4.08D-04
 ErrMax= 4.08D-04  0.00D+00 EMaxC= 1.00D-01 BMatC= 2.70D-04 BMatP= 6.53D-04
 IDIUse=3 WtCom= 9.96D-01 WtEn= 4.08D-03
 Coeff-Com: -0.349D-01 0.383D+00 0.652D+00
 Coeff-En:   0.000D+00 0.000D+00 0.100D+01
 Coeff:     -0.348D-01 0.381D+00 0.654D+00
 Gap=     0.243 Goal=   None    Shift=    0.000
 RMSDP=3.92D-05 MaxDP=1.82D-03 DE=-5.36D-04 OVMax= 2.96D-03

 Cycle   4  Pass 0  IDiag  1:
 RMSU=  3.26D-05    CP:  9.89D-01  1.07D+00  7.50D-01
 E= -2510.96459594030     Delta-E=       -0.000256581856 Rises=F Damp=F
 DIIS: error= 1.00D-04 at cycle   4 NSaved=   4.
 NSaved= 4 IEnMin= 4 EnMin= -2510.96459594030     IErMin= 4 ErrMin= 1.00D-04
 ErrMax= 1.00D-04  0.00D+00 EMaxC= 1.00D-01 BMatC= 1.57D-05 BMatP= 2.70D-04
 IDIUse=3 WtCom= 9.99D-01 WtEn= 1.00D-03
 Coeff-Com: -0.104D-01 0.361D-01 0.192D+00 0.783D+00
 Coeff-En:   0.000D+00 0.000D+00 0.000D+00 0.100D+01
 Coeff:     -0.104D-01 0.361D-01 0.191D+00 0.783D+00
 Gap=     0.243 Goal=   None    Shift=    0.000
 RMSDP=1.32D-05 MaxDP=5.35D-04 DE=-2.57D-04 OVMax= 1.19D-03

 Cycle   5  Pass 0  IDiag  1:
 RMSU=  1.17D-05    CP:  9.89D-01  1.07D+00  8.20D-01  9.83D-01
 E= -2510.96461215533     Delta-E=       -0.000016215038 Rises=F Damp=F
 DIIS: error= 5.63D-05 at cycle   5 NSaved=   5.
 NSaved= 5 IEnMin= 5 EnMin= -2510.96461215533     IErMin= 5 ErrMin= 5.63D-05
 ErrMax= 5.63D-05  0.00D+00 EMaxC= 1.00D-01 BMatC= 2.94D-06 BMatP= 1.57D-05
 IDIUse=1 WtCom= 1.00D+00 WtEn= 0.00D+00
 Coeff-Com: -0.573D-03-0.278D-01 0.580D-02 0.326D+00 0.697D+00
 Coeff:     -0.573D-03-0.278D-01 0.580D-02 0.326D+00 0.697D+00
 Gap=     0.243 Goal=   None    Shift=    0.000
 RMSDP=5.57D-06 MaxDP=2.40D-04 DE=-1.62D-05 OVMax= 8.05D-04

 Initial convergence to 1.0D-05 achieved.  Increase integral accuracy.
 Cycle   6  Pass 1  IDiag  1:
 E= -2510.96451462608     Delta-E=        0.000097529259 Rises=F Damp=F
 DIIS: error= 2.00D-04 at cycle   1 NSaved=   1.
 NSaved= 1 IEnMin= 1 EnMin= -2510.96451462608     IErMin= 1 ErrMin= 2.00D-04
 ErrMax= 2.00D-04  0.00D+00 EMaxC= 1.00D-01 BMatC= 1.58D-05 BMatP= 1.58D-05
 IDIUse=3 WtCom= 9.98D-01 WtEn= 2.00D-03
 Coeff-Com:  0.100D+01
 Coeff-En:   0.100D+01
 Coeff:      0.100D+01
 Gap=     0.243 Goal=   None    Shift=    0.000
 RMSDP=5.57D-06 MaxDP=2.40D-04 DE= 9.75D-05 OVMax= 4.38D-04

 Cycle   7  Pass 1  IDiag  1:
 RMSU=  1.65D-04    CP:  1.00D+00
 E= -2510.96452976232     Delta-E=       -0.000015136249 Rises=F Damp=F
 DIIS: error= 2.16D-05 at cycle   2 NSaved=   2.
 NSaved= 2 IEnMin= 2 EnMin= -2510.96452976232     IErMin= 2 ErrMin= 2.16D-05
 ErrMax= 2.16D-05  0.00D+00 EMaxC= 1.00D-01 BMatC= 4.54D-07 BMatP= 1.58D-05
 IDIUse=1 WtCom= 1.00D+00 WtEn= 0.00D+00
 Coeff-Com:  0.913D-02 0.991D+00
 Coeff:      0.913D-02 0.991D+00
 Gap=     0.243 Goal=   None    Shift=    0.000
 RMSDP=9.12D-06 MaxDP=3.49D-04 DE=-1.51D-05 OVMax= 4.03D-04

 Cycle   8  Pass 1  IDiag  1:
 RMSU=  4.64D-06    CP:  1.00D+00  1.05D+00
 E= -2510.96453013331     Delta-E=       -0.000000370984 Rises=F Damp=F
 DIIS: error= 2.20D-05 at cycle   3 NSaved=   3.
 NSaved= 3 IEnMin= 3 EnMin= -2510.96453013331     IErMin= 2 ErrMin= 2.16D-05
 ErrMax= 2.20D-05  0.00D+00 EMaxC= 1.00D-01 BMatC= 6.64D-07 BMatP= 4.54D-07
 IDIUse=1 WtCom= 1.00D+00 WtEn= 0.00D+00
 Coeff-Com: -0.243D-01 0.561D+00 0.464D+00
 Coeff:     -0.243D-01 0.561D+00 0.464D+00
 Gap=     0.243 Goal=   None    Shift=    0.000
 RMSDP=2.18D-06 MaxDP=1.55D-04 DE=-3.71D-07 OVMax= 1.82D-04

 Cycle   9  Pass 1  IDiag  1:
 RMSU=  1.32D-06    CP:  1.00D+00  1.05D+00  6.46D-01
 E= -2510.96453064156     Delta-E=       -0.000000508254 Rises=F Damp=F
 DIIS: error= 2.35D-06 at cycle   4 NSaved=   4.
 NSaved= 4 IEnMin= 4 EnMin= -2510.96453064156     IErMin= 4 ErrMin= 2.35D-06
 ErrMax= 2.35D-06  0.00D+00 EMaxC= 1.00D-01 BMatC= 3.00D-09 BMatP= 4.54D-07
 IDIUse=1 WtCom= 1.00D+00 WtEn= 0.00D+00
 Coeff-Com: -0.231D-02 0.212D-01 0.257D-01 0.955D+00
 Coeff:     -0.231D-02 0.212D-01 0.257D-01 0.955D+00
 Gap=     0.243 Goal=   None    Shift=    0.000
 RMSDP=3.83D-07 MaxDP=1.76D-05 DE=-5.08D-07 OVMax= 8.06D-05

 Cycle  10  Pass 1  IDiag  1:
 RMSU=  2.78D-07    CP:  1.00D+00  1.05D+00  6.71D-01  1.16D+00
 E= -2510.96453073677     Delta-E=       -0.000000095211 Rises=F Damp=F
 DIIS: error= 1.41D-06 at cycle   5 NSaved=   5.
 NSaved= 5 IEnMin= 5 EnMin= -2510.96453073677     IErMin= 5 ErrMin= 1.41D-06
 ErrMax= 1.41D-06  0.00D+00 EMaxC= 1.00D-01 BMatC= 1.35D-09 BMatP= 3.00D-09
 IDIUse=1 WtCom= 1.00D+00 WtEn= 0.00D+00
 Coeff-Com:  0.405D-02-0.101D+00-0.903D-01 0.273D+00 0.915D+00
 Coeff:      0.405D-02-0.101D+00-0.903D-01 0.273D+00 0.915D+00
 Gap=     0.243 Goal=   None    Shift=    0.000
 RMSDP=2.45D-07 MaxDP=1.31D-05 DE=-9.52D-08 OVMax= 5.09D-05

 Cycle  11  Pass 1  IDiag  1:
 RMSU=  1.63D-07    CP:  1.00D+00  1.05D+00  6.82D-01  1.26D+00  1.38D+00
 E= -2510.96453072395     Delta-E=        0.000000012825 Rises=F Damp=F
 DIIS: error= 5.81D-07 at cycle   6 NSaved=   6.
 NSaved= 6 IEnMin= 5 EnMin= -2510.96453073677     IErMin= 6 ErrMin= 5.81D-07
 ErrMax= 5.81D-07  0.00D+00 EMaxC= 1.00D-01 BMatC= 2.21D-10 BMatP= 1.35D-09
 IDIUse=1 WtCom= 1.00D+00 WtEn= 0.00D+00
 Coeff-Com:  0.150D-02-0.295D-01-0.311D-01-0.132D+00 0.202D+00 0.989D+00
 Coeff:      0.150D-02-0.295D-01-0.311D-01-0.132D+00 0.202D+00 0.989D+00
 Gap=     0.243 Goal=   None    Shift=    0.000
 RMSDP=1.27D-07 MaxDP=7.33D-06 DE= 1.28D-08 OVMax= 3.20D-05

 Cycle  12  Pass 1  IDiag  1:
 RMSU=  4.80D-08    CP:  1.00D+00  1.05D+00  6.81D-01  1.30D+00  1.70D+00
                    CP:  1.35D+00
 E= -2510.96453072493     Delta-E=       -0.000000000977 Rises=F Damp=F
 DIIS: error= 2.31D-07 at cycle   7 NSaved=   7.
 NSaved= 7 IEnMin= 5 EnMin= -2510.96453073677     IErMin= 7 ErrMin= 2.31D-07
 ErrMax= 2.31D-07  0.00D+00 EMaxC= 1.00D-01 BMatC= 3.80D-11 BMatP= 2.21D-10
 IDIUse=1 WtCom= 1.00D+00 WtEn= 0.00D+00
 Coeff-Com: -0.414D-03 0.122D-01 0.924D-02-0.770D-01-0.139D+00 0.218D+00
 Coeff-Com:  0.978D+00
 Coeff:     -0.414D-03 0.122D-01 0.924D-02-0.770D-01-0.139D+00 0.218D+00
 Coeff:      0.978D+00
 Gap=     0.243 Goal=   None    Shift=    0.000
 RMSDP=5.49D-08 MaxDP=2.81D-06 DE=-9.77D-10 OVMax= 1.19D-05

 Cycle  13  Pass 1  IDiag  1:
 RMSU=  2.07D-08    CP:  1.00D+00  1.05D+00  6.80D-01  1.31D+00  1.82D+00
                    CP:  1.56D+00  1.28D+00
 E= -2510.96453072506     Delta-E=       -0.000000000131 Rises=F Damp=F
 DIIS: error= 9.99D-08 at cycle   8 NSaved=   8.
 NSaved= 8 IEnMin= 5 EnMin= -2510.96453073677     IErMin= 8 ErrMin= 9.99D-08
 ErrMax= 9.99D-08  0.00D+00 EMaxC= 1.00D-01 BMatC= 4.24D-12 BMatP= 3.80D-11
 IDIUse=1 WtCom= 1.00D+00 WtEn= 0.00D+00
 Coeff-Com: -0.254D-03 0.578D-02 0.542D-02 0.218D-02-0.520D-01-0.644D-01
 Coeff-Com:  0.189D+00 0.914D+00
 Coeff:     -0.254D-03 0.578D-02 0.542D-02 0.218D-02-0.520D-01-0.644D-01
 Coeff:      0.189D+00 0.914D+00
 Gap=     0.243 Goal=   None    Shift=    0.000
 RMSDP=1.47D-08 MaxDP=7.38D-07 DE=-1.31D-10 OVMax= 3.45D-06

 Cycle  14  Pass 1  IDiag  1:
 RMSU=  7.27D-09    CP:  1.00D+00  1.05D+00  6.79D-01  1.31D+00  1.84D+00
                    CP:  1.59D+00  1.44D+00  1.33D+00
 E= -2510.96453072525     Delta-E=       -0.000000000191 Rises=F Damp=F
 DIIS: error= 4.37D-08 at cycle   9 NSaved=   9.
 NSaved= 9 IEnMin= 5 EnMin= -2510.96453073677     IErMin= 9 ErrMin= 4.37D-08
 ErrMax= 4.37D-08  0.00D+00 EMaxC= 1.00D-01 BMatC= 1.09D-12 BMatP= 4.24D-12
 IDIUse=1 WtCom= 1.00D+00 WtEn= 0.00D+00
 Coeff-Com:  0.209D-04-0.975D-03-0.460D-03 0.143D-01 0.126D-01-0.532D-01
 Coeff-Com: -0.143D+00 0.195D+00 0.976D+00
 Coeff:      0.209D-04-0.975D-03-0.460D-03 0.143D-01 0.126D-01-0.532D-01
 Coeff:     -0.143D+00 0.195D+00 0.976D+00
 Gap=     0.243 Goal=   None    Shift=    0.000
 RMSDP=8.49D-09 MaxDP=4.13D-07 DE=-1.91D-10 OVMax= 2.28D-06

 SCF Done:  E(RLC-wPBE) =  -2510.96453073     A.U. after   14 cycles
            NFock= 14  Conv=0.85D-08     -V/T= 2.0071
 KE= 2.493205081720D+03 PE=-1.534933845560D+04 EE= 5.620804887361D+03
 Leave Link  502 at Thu Dec  6 16:02:53 2018, MaxMem=   536870912 cpu:      5532.7
 (Enter /pbs_home/pkowalski/g09d01/g09/l701.exe)
 Compute integral first derivatives.
 ... and contract with generalized density number  0.
 R6Disp: Adding Grimme-D3 dispersion energy 1st derivatives to the gradient.
 Leave Link  701 at Thu Dec  6 16:02:57 2018, MaxMem=   536870912 cpu:         6.1
 (Enter /pbs_home/pkowalski/g09d01/g09/l702.exe)
 L702 exits ... SP integral derivatives will be done elsewhere.
 Leave Link  702 at Thu Dec  6 16:02:57 2018, MaxMem=   536870912 cpu:         0.2
 (Enter /pbs_home/pkowalski/g09d01/g09/l703.exe)
 Compute integral first derivatives, UseDBF=F ICtDFT=           0.
 Integral derivatives from FoFJK, PRISM(SPDF).
 Calling FoFJK, ICntrl=      2127 FMM=F ISym2X=0 I1Cent= 0 IOpClX= 0 NMat=1 NMatS=1 NMatT=0.
 FoFJK:  IHMeth= 1 ICntrl=    2127 DoSepK=T KAlg= 0 I1Cent=   0 FoldK=F
 IRaf=         1 NMat=   1 IRICut=       1 DoRegI=T DoRafI=F ISym2E= 0.
 FoFCou: FMM=F IPFlag=           0 FMFlag=      100000 FMFlg1=         800
         NFxFlg=           0 DoJE=F BraDBF=F KetDBF=F FulRan=T
         wScrn=  0.000000 ICntrl=    2527 IOpCl=  0 I1Cent=           0 NGrid=           0
         NMat0=    1 NMatS0=      1 NMatT0=    0 NMatD0=    1 NMtDS0=    0 NMtDT0=    0
 Symmetry not used in FoFCou.
 Leave Link  703 at Thu Dec  6 16:07:10 2018, MaxMem=   536870912 cpu:      2021.3
 (Enter /pbs_home/pkowalski/g09d01/g09/l716.exe)
 Dipole        =-1.74222807D-02-1.70373485D+00-1.23019919D-01
 ***** Axes restored to original set *****
 -------------------------------------------------------------------
 Center     Atomic                   Forces (Hartrees/Bohr)
 Number     Number              X              Y              Z
 -------------------------------------------------------------------
      1       16           0.000030120   -0.001373546    0.001341068
      2       16           0.001705962    0.000325186    0.000352421
      3        9          -0.001741305   -0.003545976   -0.001242991
      4        9          -0.004035108   -0.003133288   -0.001853107
      5        9          -0.002114254    0.000328515   -0.001729562
      6        9          -0.001221240    0.001002163   -0.002779952
      7        9          -0.002073273    0.003665188   -0.001189153
      8        9          -0.003146533    0.002715789    0.001514786
      9        6          -0.002195814    0.003404438    0.000863496
     10        6           0.002231335   -0.011467072   -0.000311825
     11        6          -0.005879676    0.000563716   -0.020773923
     12        1           0.007068908    0.008350146    0.019148931
     13        6           0.000297164   -0.007202089    0.000970679
     14        6          -0.003010234    0.004084873   -0.002115023
     15        6           0.007902399    0.009434424    0.005315066
     16        6           0.000057629   -0.002055399    0.004151796
     17        6           0.011611288   -0.008727610   -0.000832347
     18        6          -0.003353488   -0.002662875   -0.002736941
     19        6          -0.001706707   -0.003124107   -0.001114651
     20        6           0.001508047    0.008843788    0.002894806
     21        6          -0.014344914    0.009681993   -0.009321840
     22        1           0.011388870   -0.016155177    0.008627822
     23        6           0.000350864    0.005700190    0.002111670
     24        6          -0.001213638    0.025346706    0.009818282
     25        1           0.011297417   -0.016284224    0.005603072
     26        1          -0.009865688   -0.007298265   -0.016419279
     27        6          -0.016308335   -0.023655733    0.007625964
     28        1          -0.011302494    0.017685991   -0.006122502
     29        1           0.014669226   -0.001528056   -0.015714662
     30        1           0.012891869    0.007078608    0.016572617
     31        6           0.003163990   -0.024601128   -0.007995049
     32        1           0.008747323    0.010615919    0.015142945
     33        1          -0.013066710    0.013662822   -0.007987982
     34        6           0.015181725    0.022936590   -0.009180815
     35        1          -0.010026432   -0.012174518   -0.015346871
     36        1          -0.015814975    0.002536891    0.014404934
     37        1           0.012503009   -0.014461425    0.010815222
     38        6          -0.001171892    0.002481273   -0.001246368
     39        6          -0.020629466    0.003758208   -0.009203786
     40        1           0.019973976   -0.003341577    0.009512275
     41        6          -0.008165371   -0.014637881   -0.011837628
     42        1           0.010224607    0.015531286    0.013004532
     43        6           0.009067152   -0.020811734   -0.004571687
     44        1          -0.010242857    0.020025066    0.003338384
     45        6           0.018623906   -0.000973136    0.009634766
     46        1          -0.020235298    0.003796104   -0.009744834
     47        6           0.012954401    0.014201437    0.012842104
     48        1          -0.010849141   -0.015986582   -0.012480434
     49        6           0.000654697   -0.000965244    0.000017099
     50        6          -0.020974280   -0.002676216   -0.011319969
     51        1           0.019876157    0.001232881    0.010342681
     52        6          -0.013219239    0.017454684    0.000342281
     53        1           0.014613032   -0.017330472   -0.000042736
     54        6           0.005843549    0.017732277    0.011791296
     55        1          -0.005404488   -0.018989949   -0.011222299
     56        6           0.017345666    0.002050492    0.010154774
     57        1          -0.019606161   -0.000973096   -0.011458873
     58        6           0.015890357   -0.017593121   -0.000689250
     59        1          -0.014755637    0.017501850    0.000330570
 -------------------------------------------------------------------
 Cartesian Forces:  Max     0.025346706 RMS     0.010776854
 Leave Link  716 at Thu Dec  6 16:07:11 2018, MaxMem=   536870912 cpu:         0.2
 (Enter /pbs_home/pkowalski/g09d01/g09/l103.exe)

 GradGradGradGradGradGradGradGradGradGradGradGradGradGradGradGradGradGrad
 Berny optimization.
 Using GEDIIS/GDIIS optimizer.
 FormGI is forming the generalized inverse of G from B-inverse, IUseBI=4.
 Internal  Forces:  Max     0.022961361 RMS     0.005535359
 Search for a local minimum.
 Step number   3 out of a maximum of  354
 All quantities printed in internal units (Hartrees-Bohrs-Radians)
 RMS Force = .55354D-02 SwitMx=.10000D-02 MixMth= 1
 Mixed Optimization -- RFO/linear search
 Update second derivatives using D2CorX and points    2    3
 ITU=  0  1  0
 Use linear search instead of GDIIS.
     Eigenvalues ---    0.00230   0.00230   0.00467   0.00484   0.00545
     Eigenvalues ---    0.00685   0.00923   0.01176   0.01206   0.01250
     Eigenvalues ---    0.01470   0.01565   0.01598   0.01707   0.01751
     Eigenvalues ---    0.01772   0.01866   0.01876   0.01954   0.01979
     Eigenvalues ---    0.02164   0.02170   0.02202   0.02218   0.02236
     Eigenvalues ---    0.02250   0.02258   0.02270   0.02271   0.02300
     Eigenvalues ---    0.02308   0.02315   0.02325   0.02328   0.02332
     Eigenvalues ---    0.02336   0.02348   0.02360   0.03375   0.03407
     Eigenvalues ---    0.04502   0.04818   0.04832   0.04901   0.05081
     Eigenvalues ---    0.05792   0.05823   0.05834   0.05857   0.05910
     Eigenvalues ---    0.06120   0.07254   0.07409   0.07841   0.08528
     Eigenvalues ---    0.08566   0.08702   0.08963   0.09204   0.09613
     Eigenvalues ---    0.10100   0.10538   0.11064   0.12318   0.12373
     Eigenvalues ---    0.12465   0.12520   0.14067   0.14585   0.15991
     Eigenvalues ---    0.16000   0.16000   0.16000   0.16000   0.16000
     Eigenvalues ---    0.16000   0.16000   0.16000   0.16000   0.16000
     Eigenvalues ---    0.16000   0.16000   0.16000   0.16000   0.16000
     Eigenvalues ---    0.16000   0.16002   0.16988   0.17176   0.20442
     Eigenvalues ---    0.21988   0.21998   0.21999   0.21999   0.22000
     Eigenvalues ---    0.22002   0.22984   0.23103   0.23465   0.23477
     Eigenvalues ---    0.23801   0.23837   0.24215   0.24493   0.24938
     Eigenvalues ---    0.24939   0.24976   0.24997   0.25000   0.26624
     Eigenvalues ---    0.27029   0.27315   0.27500   0.27596   0.27603
     Eigenvalues ---    0.27630   0.28913   0.29134   0.30120   0.30690
     Eigenvalues ---    0.32257   0.33711   0.35317   0.36127   0.36535
     Eigenvalues ---    0.40865   0.41833   0.42836   0.42973   0.43169
     Eigenvalues ---    0.43490   0.46782   0.46981   0.47507   0.47709
     Eigenvalues ---    0.47890   0.48683   0.49174   0.49319   0.49366
     Eigenvalues ---    0.49514   0.49557   0.49716   0.50261   0.50596
     Eigenvalues ---    0.50803   0.50889   0.51254   0.51293   0.51319
     Eigenvalues ---    0.51412   0.51485   0.51503   0.51695   0.52084
     Eigenvalues ---    0.53862   0.53919   0.55330   0.56432   0.57171
     Eigenvalues ---    0.57522   0.57632   0.57643   0.57655   0.57694
     Eigenvalues ---    0.57741   0.57767   0.57794   0.57807   0.57823
     Eigenvalues ---    0.57837
 RFO step:  Lambda=-6.54705474D-03 EMin= 2.29998634D-03
 Quartic linear search produced a step of  0.44252.
 Iteration  1 RMS(Cart)=  0.12384434 RMS(Int)=  0.00279760
 Iteration  2 RMS(Cart)=  0.00786915 RMS(Int)=  0.00012945
 Iteration  3 RMS(Cart)=  0.00002088 RMS(Int)=  0.00012913
 Iteration  4 RMS(Cart)=  0.00000000 RMS(Int)=  0.00012913
 ITry= 1 IFail=0 DXMaxC= 6.00D-01 DCOld= 1.00D+10 DXMaxT= 5.05D-01 DXLimC= 3.00D+00 Rises=F
 Variable       Old X    -DE/DX   Delta X   Delta X   Delta X     New X
                                 (Linear)    (Quad)   (Total)
    R1        3.46955  -0.00200  -0.00263  -0.00940  -0.01224   3.45731
    R2        3.32311  -0.00120  -0.00157  -0.00249  -0.00400   3.31911
    R3        3.46299  -0.00158  -0.00231  -0.00614  -0.00846   3.45453
    R4        3.32618  -0.00150  -0.00191  -0.00389  -0.00575   3.32043
    R5        2.55228  -0.00247  -0.00272  -0.00312  -0.00585   2.54643
    R6        2.56954  -0.00423  -0.00426  -0.00615  -0.01041   2.55913
    R7        2.53776   0.00029  -0.00031   0.00098   0.00066   2.53843
    R8        2.52162  -0.00243  -0.00322  -0.00225  -0.00547   2.51615
    R9        2.54906  -0.00307  -0.00352  -0.00373  -0.00725   2.54182
   R10        2.56928  -0.00380  -0.00375  -0.00558  -0.00933   2.55995
   R11        2.88914  -0.00135  -0.00245  -0.00508  -0.00757   2.88158
   R12        2.90475   0.00018  -0.00377   0.00859   0.00491   2.90966
   R13        2.91679  -0.00096  -0.00400   0.00065  -0.00336   2.91343
   R14        2.69785   0.00617   0.00693   0.01134   0.01837   2.71623
   R15        2.54912  -0.00319  -0.00613  -0.00237  -0.00850   2.54063
   R16        2.00487   0.02145   0.06177  -0.00669   0.05508   2.05995
   R17        2.55801  -0.00120  -0.00114  -0.00073  -0.00167   2.55635
   R18        2.77399   0.00375   0.00252   0.01020   0.01272   2.78671
   R19        2.81329   0.00202   0.00065   0.00693   0.00767   2.82095
   R20        2.74176   0.00186   0.00079   0.00392   0.00462   2.74638
   R21        2.91994   0.00146   0.00114   0.00670   0.00790   2.92784
   R22        2.92529   0.00086   0.00012   0.00289   0.00299   2.92827
   R23        2.80696   0.00301   0.00237   0.00823   0.01050   2.81746
   R24        2.54479  -0.00215  -0.00451  -0.00054  -0.00513   2.53966
   R25        2.88771  -0.00132  -0.00252  -0.00262  -0.00519   2.88252
   R26        2.92696  -0.00073  -0.00286   0.00018  -0.00268   2.92428
   R27        2.70304   0.00472   0.00478   0.00939   0.01413   2.71717
   R28        2.00539   0.02153   0.06156  -0.00627   0.05529   2.06068
   R29        2.55677  -0.00112  -0.00211  -0.00012  -0.00222   2.55456
   R30        2.77651   0.00294   0.00140   0.00878   0.01018   2.78669
   R31        2.02520   0.02050   0.04574   0.00938   0.05512   2.08032
   R32        2.02400   0.02037   0.04539   0.00938   0.05478   2.07878
   R33        2.88413  -0.00073   0.00203  -0.00578  -0.00375   2.88038
   R34        2.02000   0.02170   0.04926   0.00801   0.05727   2.07727
   R35        2.01837   0.02147   0.04892   0.00772   0.05664   2.07501
   R36        2.01962   0.02195   0.04983   0.00797   0.05780   2.07742
   R37        2.02535   0.02037   0.04517   0.00971   0.05488   2.08023
   R38        2.02349   0.02041   0.04578   0.00900   0.05478   2.07827
   R39        2.88095   0.00044   0.00437  -0.00366   0.00070   2.88166
   R40        2.01920   0.02179   0.04953   0.00789   0.05742   2.07662
   R41        2.01836   0.02148   0.04890   0.00775   0.05665   2.07500
   R42        2.01952   0.02171   0.04903   0.00825   0.05728   2.07680
   R43        2.64145   0.00106   0.00152   0.00117   0.00272   2.64417
   R44        2.64412  -0.00059   0.00096  -0.00281  -0.00182   2.64230
   R45        2.00664   0.02236   0.06273  -0.00552   0.05721   2.06385
   R46        2.61985   0.00040   0.00262  -0.00180   0.00082   2.62067
   R47        2.00791   0.02269   0.06263  -0.00461   0.05801   2.06592
   R48        2.62502   0.00167   0.00458  -0.00039   0.00417   2.62919
   R49        2.00769   0.02273   0.06298  -0.00488   0.05810   2.06579
   R50        2.62744  -0.00046   0.00253  -0.00389  -0.00139   2.62605
   R51        2.00764   0.02278   0.06305  -0.00487   0.05818   2.06582
   R52        2.61761   0.00248   0.00460   0.00155   0.00615   2.62376
   R53        2.00777   0.02296   0.06296  -0.00436   0.05860   2.06636
   R54        2.64327   0.00074   0.00210  -0.00039   0.00172   2.64499
   R55        2.63980   0.00040   0.00107  -0.00016   0.00091   2.64071
   R56        2.00672   0.02242   0.06270  -0.00536   0.05734   2.06406
   R57        2.62079  -0.00032  -0.00055  -0.00050  -0.00105   2.61973
   R58        2.00794   0.02266   0.06262  -0.00466   0.05796   2.06590
   R59        2.62821   0.00075   0.00338  -0.00156   0.00181   2.63002
   R60        2.00786   0.02271   0.06266  -0.00462   0.05805   2.06591
   R61        2.62133   0.00174   0.00613  -0.00174   0.00438   2.62571
   R62        2.00784   0.02273   0.06285  -0.00476   0.05809   2.06593
   R63        2.62324   0.00067   0.00130   0.00040   0.00170   2.62494
   R64        2.00778   0.02288   0.06288  -0.00444   0.05844   2.06622
    A1        1.61934   0.00062   0.00059  -0.00430  -0.00416   1.61518
    A2        1.60901   0.00040  -0.00001  -0.00065  -0.00072   1.60829
    A3        1.82564   0.00094   0.00061   0.00546   0.00587   1.83150
    A4        1.97158  -0.00004  -0.00008   0.00390   0.00387   1.97545
    A5        1.90789   0.00013   0.00077   0.00305   0.00388   1.91177
    A6        1.87716  -0.00004   0.00050   0.00423   0.00467   1.88183
    A7        1.91453  -0.00098  -0.00084  -0.01483  -0.01556   1.89897
    A8        1.96140   0.00000  -0.00090  -0.00206  -0.00302   1.95838
    A9        1.97899  -0.00124   0.00002  -0.00933  -0.00970   1.96928
   A10        2.03652   0.00111   0.00035   0.00607   0.00620   2.04272
   A11        2.26520   0.00017  -0.00032   0.00596   0.00549   2.27069
   A12        2.14246  -0.00097   0.00080  -0.00961  -0.00925   2.13321
   A13        1.99188  -0.00119  -0.00298  -0.00292  -0.00608   1.98580
   A14        2.14882   0.00215   0.00217   0.01230   0.01398   2.16281
   A15        1.98845   0.00075   0.00163   0.00233   0.00370   1.99215
   A16        2.08929  -0.00173  -0.00076  -0.00687  -0.00812   2.08117
   A17        2.20318   0.00107  -0.00078   0.00780   0.00653   2.20971
   A18        2.24808   0.00028  -0.00043   0.00372   0.00340   2.25147
   A19        2.12099  -0.00038   0.00004  -0.00396  -0.00412   2.11687
   A20        1.91408   0.00010   0.00039   0.00007   0.00031   1.91439
   A21        1.84896   0.00222   0.00220   0.02678   0.02898   1.87794
   A22        1.99902  -0.00058  -0.00083  -0.00601  -0.00698   1.99203
   A23        1.95262  -0.00020   0.00022  -0.00633  -0.00618   1.94644
   A24        1.95480  -0.00084  -0.00079  -0.01002  -0.01069   1.94411
   A25        1.88973   0.00035   0.00051   0.00584   0.00624   1.89597
   A26        1.81829  -0.00100  -0.00132  -0.01083  -0.01240   1.80589
   A27        1.89385   0.00188   0.00209   0.01747   0.01953   1.91338
   A28        1.90103  -0.00087  -0.00099  -0.00326  -0.00422   1.89680
   A29        1.89726  -0.00053  -0.00054  -0.00496  -0.00537   1.89188
   A30        1.97593  -0.00103  -0.00107  -0.00828  -0.00924   1.96670
   A31        1.97115  -0.00110  -0.00135  -0.00404  -0.00539   1.96575
   A32        1.82196   0.00157   0.00178   0.00216   0.00370   1.82566
   A33        1.85814   0.00162   0.00145   0.02271   0.02414   1.88228
   A34        1.94241   0.00069   0.00122  -0.00065   0.00035   1.94276
   A35        2.00262  -0.00153  -0.00165  -0.01706  -0.01873   1.98389
   A36        1.89211   0.00005   0.00005   0.00438   0.00443   1.89655
   A37        1.96109   0.00066   0.00087   0.00624   0.00721   1.96830
   A38        1.80642  -0.00149  -0.00191  -0.01584  -0.01819   1.78823
   A39        1.90523   0.00028   0.00048  -0.00077  -0.00047   1.90475
   A40        2.12046  -0.00102  -0.00066  -0.00401  -0.00480   2.11565
   A41        2.25531   0.00075   0.00019   0.00524   0.00573   2.26104
   A42        1.98164  -0.00049  -0.00047  -0.00708  -0.00750   1.97414
   A43        1.82538   0.00059   0.00022   0.00286   0.00297   1.82835
   A44        1.90525   0.00073   0.00145   0.01168   0.01313   1.91838
   A45        1.89506  -0.00077  -0.00030  -0.00617  -0.00650   1.88855
   A46        1.95431   0.00004  -0.00099   0.00207   0.00102   1.95533
   A47        1.89615  -0.00009   0.00019  -0.00354  -0.00331   1.89284
   A48        2.03424   0.00142   0.00060   0.00861   0.00911   2.04334
   A49        2.28170  -0.00050  -0.00095  -0.00114  -0.00188   2.27982
   A50        1.96700  -0.00093   0.00034  -0.00759  -0.00736   1.95964
   A51        2.14379  -0.00070   0.00089  -0.00797  -0.00711   2.13667
   A52        1.98910  -0.00121  -0.00297  -0.00246  -0.00567   1.98343
   A53        2.15029   0.00191   0.00208   0.01034   0.01239   2.16267
   A54        1.98857   0.00084   0.00206   0.00143   0.00344   1.99201
   A55        2.08559  -0.00107  -0.00056  -0.00466  -0.00520   2.08039
   A56        2.20902   0.00023  -0.00150   0.00324   0.00176   2.21078
   A57        1.89071  -0.00119  -0.00101  -0.01807  -0.01911   1.87159
   A58        1.89118  -0.00104  -0.00068  -0.00494  -0.00590   1.88529
   A59        1.99585   0.00029  -0.00294   0.00860   0.00561   2.00146
   A60        1.87646  -0.00047  -0.00025  -0.01214  -0.01261   1.86385
   A61        1.90148   0.00060   0.00201   0.00138   0.00341   1.90489
   A62        1.90463   0.00174   0.00296   0.02351   0.02642   1.93105
   A63        1.91783   0.00285   0.00216   0.02051   0.02238   1.94021
   A64        1.90733   0.00116  -0.00099   0.00714   0.00612   1.91346
   A65        1.91972   0.00324   0.00258   0.02223   0.02454   1.94426
   A66        1.90794  -0.00234  -0.00102  -0.01908  -0.02013   1.88781
   A67        1.90439  -0.00231  -0.00149  -0.00873  -0.01071   1.89368
   A68        1.90653  -0.00267  -0.00127  -0.02261  -0.02390   1.88263
   A69        1.88749  -0.00153  -0.00157  -0.01804  -0.01967   1.86782
   A70        1.88787  -0.00168  -0.00152  -0.00807  -0.00999   1.87788
   A71        2.00843   0.00181  -0.00082   0.01442   0.01353   2.02196
   A72        1.87605  -0.00017   0.00011  -0.01174  -0.01187   1.86418
   A73        1.89790   0.00005   0.00133  -0.00076   0.00069   1.89858
   A74        1.90191   0.00139   0.00249   0.02213   0.02458   1.92650
   A75        1.91862   0.00337   0.00272   0.02412   0.02646   1.94508
   A76        1.90645   0.00058  -0.00130   0.00219   0.00092   1.90737
   A77        1.92086   0.00374   0.00326   0.02548   0.02838   1.94923
   A78        1.90665  -0.00241  -0.00123  -0.02033  -0.02154   1.88511
   A79        1.90365  -0.00262  -0.00192  -0.00858  -0.01120   1.89245
   A80        1.90750  -0.00274  -0.00156  -0.02351  -0.02503   1.88247
   A81        2.10179   0.00077  -0.00164   0.00672   0.00489   2.10668
   A82        2.10643  -0.00011  -0.00026   0.00026  -0.00018   2.10625
   A83        2.07417  -0.00063   0.00193  -0.00579  -0.00396   2.07021
   A84        2.09209   0.00022   0.00061   0.00169   0.00223   2.09432
   A85        2.10139   0.00073  -0.00047   0.00448   0.00402   2.10541
   A86        2.08970  -0.00095  -0.00014  -0.00619  -0.00640   2.08331
   A87        2.08935  -0.00010  -0.00037  -0.00064  -0.00102   2.08833
   A88        2.10106  -0.00050  -0.00056  -0.00203  -0.00258   2.09847
   A89        2.09277   0.00060   0.00093   0.00266   0.00359   2.09636
   A90        2.09808  -0.00010  -0.00011  -0.00051  -0.00062   2.09747
   A91        2.08704   0.00025   0.00043   0.00105   0.00146   2.08850
   A92        2.09806  -0.00015  -0.00032  -0.00054  -0.00085   2.09722
   A93        2.09276   0.00062   0.00084   0.00298   0.00382   2.09658
   A94        2.09936  -0.00045  -0.00063  -0.00157  -0.00221   2.09715
   A95        2.09107  -0.00017  -0.00021  -0.00141  -0.00161   2.08946
   A96        2.10293   0.00061  -0.00069   0.00421   0.00355   2.10649
   A97        2.09071   0.00007   0.00069   0.00020   0.00086   2.09157
   A98        2.08955  -0.00068   0.00000  -0.00442  -0.00446   2.08509
   A99        2.09190   0.00196  -0.00028   0.01066   0.01035   2.10225
   A100       2.11264  -0.00102  -0.00177  -0.00255  -0.00434   2.10829
   A101       2.07856  -0.00093   0.00205  -0.00798  -0.00593   2.07263
   A102       2.09263  -0.00014   0.00046  -0.00061  -0.00021   2.09242
   A103       2.10025   0.00084  -0.00017   0.00436   0.00414   2.10439
   A104       2.09030  -0.00070  -0.00029  -0.00376  -0.00410   2.08620
   A105       2.09037  -0.00024  -0.00048  -0.00098  -0.00146   2.08891
   A106       2.09859  -0.00007  -0.00044   0.00002  -0.00043   2.09816
   A107       2.09422   0.00031   0.00092   0.00096   0.00188   2.09610
   A108       2.09654   0.00003  -0.00032   0.00048   0.00017   2.09671
   A109       2.08885  -0.00001   0.00038  -0.00024   0.00011   2.08896
   A110       2.09779  -0.00001  -0.00006  -0.00024  -0.00031   2.09748
   A111       2.09380   0.00063   0.00129   0.00186   0.00316   2.09696
   A112       2.10152  -0.00084  -0.00117  -0.00272  -0.00391   2.09761
   A113       2.08787   0.00020  -0.00012   0.00086   0.00074   2.08861
   A114       2.09855   0.00102  -0.00064   0.00667   0.00600   2.10455
   A115       2.09258  -0.00050   0.00056  -0.00366  -0.00314   2.08944
   A116       2.09206  -0.00052   0.00008  -0.00302  -0.00298   2.08908
    D1        0.14235   0.00076   0.00076   0.04619   0.04700   0.18935
    D2        2.17864   0.00127   0.00169   0.05653   0.05819   2.23683
    D3       -1.90680   0.00134   0.00105   0.05907   0.06012  -1.84667
    D4       -0.06139  -0.00044  -0.00047  -0.04147  -0.04182  -0.10321
    D5       -3.13512  -0.00183  -0.00171  -0.09055  -0.09186   3.05621
    D6        2.30438  -0.00002   0.00040   0.00152   0.00194   2.30632
    D7        0.24149   0.00079   0.00088   0.01094   0.01188   0.25337
    D8       -1.78501   0.00025  -0.00012   0.00818   0.00803  -1.77698
    D9       -0.15551   0.00003  -0.00023   0.00803   0.00790  -0.14761
   D10        2.98398   0.00016   0.00007   0.01135   0.01152   2.99550
   D11       -0.20002  -0.00052  -0.00066  -0.04311  -0.04367  -0.24369
   D12        2.87341   0.00006  -0.00005  -0.00587  -0.00593   2.86747
   D13       -2.30050  -0.00095  -0.00113  -0.05252  -0.05356  -2.35406
   D14        0.77293  -0.00036  -0.00052  -0.01527  -0.01583   0.75711
   D15        1.84457  -0.00034   0.00017  -0.04370  -0.04346   1.80110
   D16       -1.36519   0.00025   0.00078  -0.00645  -0.00573  -1.37092
   D17        1.22691  -0.00026  -0.00019  -0.00004  -0.00016   1.22675
   D18       -3.03407  -0.00031  -0.00039  -0.00464  -0.00498  -3.03904
   D19       -0.94053  -0.00090  -0.00096  -0.01183  -0.01272  -0.95325
   D20       -3.05072   0.00084   0.00082   0.01132   0.01204  -3.03868
   D21       -1.02851   0.00079   0.00062   0.00672   0.00722  -1.02129
   D22        1.06502   0.00020   0.00004  -0.00047  -0.00052   1.06450
   D23       -0.94183  -0.00041  -0.00044  -0.00556  -0.00601  -0.94784
   D24        1.08038  -0.00046  -0.00064  -0.01016  -0.01083   1.06954
   D25       -3.10928  -0.00104  -0.00122  -0.01735  -0.01857  -3.12785
   D26       -3.10395   0.00119   0.00096   0.05364   0.05445  -3.04950
   D27       -1.07317  -0.00056  -0.00024   0.02701   0.02677  -1.04640
   D28        1.05524   0.00110   0.00110   0.05941   0.06040   1.11563
   D29        1.18689   0.00053   0.00026   0.05352   0.05382   1.24071
   D30       -3.06551  -0.00122  -0.00094   0.02689   0.02614  -3.03937
   D31       -0.93710   0.00044   0.00040   0.05930   0.05977  -0.87734
   D32       -0.90037   0.00124   0.00078   0.05956   0.06027  -0.84010
   D33        1.13042  -0.00051  -0.00041   0.03293   0.03259   1.16300
   D34       -3.02436   0.00115   0.00092   0.06533   0.06621  -2.95815
   D35       -2.97437  -0.00134  -0.00139  -0.03214  -0.03326  -3.00763
   D36        0.17269   0.00014   0.00015   0.01535   0.01531   0.18800
   D37        0.24650  -0.00206  -0.00214  -0.07534  -0.07710   0.16940
   D38       -2.88962  -0.00058  -0.00060  -0.02785  -0.02853  -2.91816
   D39        2.95937   0.00040   0.00056   0.00851   0.00909   2.96846
   D40       -0.17258   0.00069   0.00094   0.03431   0.03521  -0.13737
   D41       -0.26367   0.00105   0.00132   0.05230   0.05387  -0.20980
   D42        2.88757   0.00134   0.00170   0.07811   0.07999   2.96755
   D43       -0.05299   0.00023   0.00035   0.02197   0.02223  -0.03076
   D44        3.01552   0.00160   0.00169   0.07413   0.07594   3.09145
   D45        3.09410   0.00173   0.00189   0.06974   0.07183  -3.11726
   D46       -0.12058   0.00309   0.00323   0.12190   0.12553   0.00495
   D47       -2.91207   0.00141   0.00110   0.06403   0.06511  -2.84696
   D48        0.27289   0.00071   0.00039   0.03172   0.03199   0.30488
   D49        0.30644  -0.00012  -0.00040   0.00875   0.00846   0.31490
   D50       -2.79179  -0.00082  -0.00112  -0.02357  -0.02466  -2.81645
   D51        0.77938   0.00189   0.00167   0.04219   0.04386   0.82324
   D52       -1.32660   0.00002  -0.00003   0.01887   0.01891  -1.30769
   D53        2.91801   0.00060   0.00052   0.02313   0.02370   2.94171
   D54       -2.37094   0.00162   0.00132   0.01881   0.02013  -2.35081
   D55        1.80627  -0.00025  -0.00038  -0.00452  -0.00482   1.80145
   D56       -0.23231   0.00033   0.00018  -0.00026  -0.00003  -0.23234
   D57        3.02885  -0.00101  -0.00093  -0.04839  -0.04920   2.97965
   D58       -0.17760  -0.00080  -0.00075  -0.04132  -0.04196  -0.21956
   D59       -0.10477  -0.00077  -0.00061  -0.02706  -0.02767  -0.13243
   D60        2.97197  -0.00056  -0.00043  -0.01999  -0.02043   2.95154
   D61        0.60878  -0.00048  -0.00064   0.01631   0.01571   0.62449
   D62       -1.49971  -0.00159  -0.00189   0.00184  -0.00005  -1.49976
   D63        2.63289  -0.00069  -0.00081   0.01023   0.00949   2.64238
   D64        2.63986   0.00232   0.00248   0.04891   0.05144   2.69131
   D65        0.53137   0.00122   0.00122   0.03443   0.03568   0.56705
   D66       -1.61921   0.00211   0.00231   0.04282   0.04522  -1.57399
   D67       -1.56002   0.00100   0.00111   0.03446   0.03562  -1.52440
   D68        2.61467  -0.00010  -0.00014   0.01999   0.01986   2.63453
   D69        0.46409   0.00079   0.00095   0.02838   0.02940   0.49349
   D70       -0.65691   0.00093   0.00102  -0.01684  -0.01581  -0.67272
   D71       -2.69480  -0.00147  -0.00146  -0.04671  -0.04824  -2.74304
   D72        1.50287  -0.00147  -0.00149  -0.04772  -0.04915   1.45372
   D73        1.44585   0.00223   0.00241  -0.00082   0.00164   1.44749
   D74       -0.59204  -0.00016  -0.00007  -0.03069  -0.03079  -0.62283
   D75       -2.67755  -0.00017  -0.00010  -0.03170  -0.03170  -2.70925
   D76       -2.68365   0.00138   0.00151  -0.01195  -0.01039  -2.69404
   D77        1.56165  -0.00101  -0.00097  -0.04182  -0.04282   1.51883
   D78       -0.52386  -0.00102  -0.00100  -0.04283  -0.04373  -0.56760
   D79        2.51404  -0.00022  -0.00004   0.02043   0.02051   2.53455
   D80       -0.55616  -0.00036  -0.00020   0.01313   0.01302  -0.54314
   D81       -1.64327   0.00130   0.00134   0.04279   0.04413  -1.59914
   D82        1.56972   0.00116   0.00118   0.03549   0.03665   1.60636
   D83        0.39426   0.00081   0.00070   0.04172   0.04216   0.43642
   D84       -2.67594   0.00067   0.00054   0.03442   0.03467  -2.64127
   D85       -0.14232   0.00012   0.00042   0.02420   0.02467  -0.11764
   D86        3.02500   0.00035   0.00075   0.03050   0.03127   3.05626
   D87        2.92018   0.00033   0.00065   0.03247   0.03316   2.95334
   D88       -0.19570   0.00056   0.00097   0.03877   0.03976  -0.15594
   D89        2.87298  -0.00086  -0.00107  -0.02051  -0.02161   2.85137
   D90       -0.28974  -0.00105  -0.00136  -0.02563  -0.02699  -0.31673
   D91        0.75200  -0.00023  -0.00049  -0.01063  -0.01117   0.74083
   D92       -2.41072  -0.00041  -0.00078  -0.01575  -0.01654  -2.42727
   D93       -1.37740   0.00024   0.00079  -0.00724  -0.00650  -1.38390
   D94        1.74307   0.00005   0.00050  -0.01237  -0.01188   1.73119
   D95        3.13937   0.00148   0.00134   0.06799   0.06917  -3.07464
   D96       -1.11698  -0.00041  -0.00016   0.04043   0.04035  -1.07663
   D97        1.01395   0.00135   0.00136   0.07284   0.07412   1.08806
   D98       -0.93432   0.00143   0.00110   0.06915   0.07018  -0.86413
   D99        1.09252  -0.00045  -0.00041   0.04160   0.04136   1.13388
   D100      -3.05974   0.00130   0.00112   0.07400   0.07513  -2.98461
   D101       1.15858   0.00045   0.00024   0.06042   0.06057   1.21914
   D102      -3.09777  -0.00144  -0.00127   0.03287   0.03174  -3.06603
   D103      -0.96685   0.00032   0.00026   0.06527   0.06552  -0.90133
   D104       0.17070   0.00010  -0.00006   0.00257   0.00268   0.17338
   D105      -2.96700   0.00092   0.00087   0.02739   0.02822  -2.93878
   D106      -2.94595   0.00029   0.00025   0.00849   0.00883  -2.93712
   D107       0.19953   0.00111   0.00118   0.03330   0.03438   0.23391
   D108       0.00175  -0.00070  -0.00047  -0.02562  -0.02610  -0.02435
   D109      -3.13757  -0.00085  -0.00080  -0.02921  -0.03003   3.11559
   D110      -3.13594   0.00013   0.00046  -0.00066  -0.00007  -3.13601
   D111       0.00793  -0.00002   0.00013  -0.00424  -0.00400   0.00393
   D112       2.76533  -0.00042  -0.00018  -0.02387  -0.02406   2.74127
   D113      -0.39001  -0.00020   0.00001  -0.01349  -0.01346  -0.40347
   D114      -0.37866  -0.00026   0.00017  -0.02009  -0.01994  -0.39860
   D115       2.74919  -0.00004   0.00036  -0.00972  -0.00934   2.73984
   D116      -1.01371  -0.00077  -0.00090  -0.01409  -0.01519  -1.02890
   D117      -3.10718  -0.00036  -0.00036  -0.00765  -0.00809  -3.11527
   D118       1.08312   0.00021   0.00022   0.00205   0.00232   1.08544
   D119      -3.13178   0.00013   0.00090   0.00237   0.00316  -3.12862
   D120       1.05794   0.00054   0.00144   0.00880   0.01026   1.06819
   D121      -1.03495   0.00111   0.00202   0.01850   0.02067  -1.01428
   D122       1.10732  -0.00062  -0.00158   0.00290   0.00126   1.10857
   D123      -0.98615  -0.00022  -0.00104   0.00933   0.00835  -0.97780
   D124      -3.07904   0.00036  -0.00045   0.01903   0.01877  -3.06028
   D125      -1.00378  -0.00089  -0.00100  -0.02077  -0.02207  -1.02585
   D126      -3.09561  -0.00034  -0.00035  -0.01191  -0.01237  -3.10798
   D127       1.09334   0.00037   0.00037  -0.00003   0.00043   1.09377
   D128      -3.12357  -0.00017   0.00059  -0.00662  -0.00623  -3.12980
   D129       1.06779   0.00037   0.00124   0.00224   0.00347   1.07125
   D130      -1.02645   0.00108   0.00196   0.01412   0.01627  -1.01018
   D131       1.11955  -0.00077  -0.00165  -0.00445  -0.00618   1.11337
   D132      -0.97228  -0.00022  -0.00099   0.00441   0.00352  -0.96876
   D133      -3.06651   0.00049  -0.00028   0.01629   0.01632  -3.05019
   D134       0.07072  -0.00063  -0.00072  -0.02700  -0.02770   0.04303
   D135      -3.07212  -0.00105  -0.00107  -0.04395  -0.04505  -3.11717
   D136      -3.11344   0.00007  -0.00007   0.00487   0.00484  -3.10860
   D137       0.02691  -0.00035  -0.00042  -0.01209  -0.01252   0.01439
   D138       3.07041   0.00104   0.00099   0.04286   0.04380   3.11420
   D139      -0.07040   0.00126   0.00119   0.05158   0.05272  -0.01768
   D140      -0.02850   0.00032   0.00038   0.01075   0.01114  -0.01735
   D141       3.11388   0.00053   0.00057   0.01947   0.02007   3.13395
   D142       3.13719   0.00024   0.00024   0.00918   0.00942  -3.13658
   D143      -0.00549   0.00012   0.00018   0.00404   0.00423  -0.00126
   D144      -0.00565  -0.00018  -0.00011  -0.00775  -0.00782  -0.01347
   D145       3.13486  -0.00030  -0.00017  -0.01288  -0.01301   3.12184
   D146       3.12638   0.00024   0.00022   0.00901   0.00924   3.13561
   D147      -0.01475   0.00015   0.00016   0.00538   0.00557  -0.00917
   D148      -0.01630   0.00011   0.00015   0.00387   0.00402  -0.01228
   D149       3.12576   0.00002   0.00010   0.00024   0.00036   3.12611
   D150      -3.12811  -0.00020  -0.00024  -0.00737  -0.00764  -3.13574
   D151       0.01317  -0.00018  -0.00021  -0.00672  -0.00694   0.00622
   D152       0.01396  -0.00029  -0.00030  -0.01100  -0.01130   0.00266
   D153      -3.12796  -0.00027  -0.00027  -0.01035  -0.01061  -3.13856
   D154       0.00865  -0.00004  -0.00009  -0.00133  -0.00145   0.00720
   D155      -3.13373  -0.00026  -0.00028  -0.01004  -0.01034   3.13912
   D156      -3.13327  -0.00003  -0.00005  -0.00068  -0.00076  -3.13402
   D157       0.00754  -0.00024  -0.00025  -0.00939  -0.00965  -0.00211
   D158      -0.01310  -0.00047  -0.00041  -0.01778  -0.01817  -0.03126
   D159       3.12879   0.00002   0.00003   0.00154   0.00161   3.13040
   D160      -3.14121  -0.00068  -0.00056  -0.02799  -0.02856   3.11342
   D161       0.00067  -0.00020  -0.00012  -0.00868  -0.00878  -0.00811
   D162      -3.12833   0.00005   0.00007   0.00176   0.00188  -3.12646
   D163       0.01251  -0.00034  -0.00030  -0.01394  -0.01421  -0.00169
   D164      -0.00038   0.00029   0.00024   0.01221   0.01242   0.01204
   D165       3.14046  -0.00010  -0.00013  -0.00350  -0.00366   3.13680
   D166      -3.13703  -0.00027  -0.00028  -0.00997  -0.01024   3.13592
   D167       0.00444  -0.00013  -0.00018  -0.00419  -0.00434   0.00009
   D168       0.00485   0.00022   0.00015   0.00931   0.00947   0.01432
   D169      -3.13687   0.00036   0.00026   0.01510   0.01536  -3.12151
   D170       3.13108   0.00017   0.00020   0.00615   0.00634   3.13742
   D171      -0.00980   0.00036   0.00037   0.01359   0.01395   0.00415
   D172      -0.01064   0.00031   0.00031   0.01194   0.01226   0.00162
   D173       3.13166   0.00050   0.00047   0.01939   0.01987  -3.13165
   D174      -3.13118  -0.00022  -0.00021  -0.00848  -0.00869  -3.13987
   D175       0.01011  -0.00027  -0.00026  -0.01007  -0.01034  -0.00023
   D176       0.01113  -0.00003  -0.00005  -0.00103  -0.00108   0.01005
   D177      -3.13077  -0.00008  -0.00009  -0.00263  -0.00272  -3.13350
   D178      -0.00503  -0.00006  -0.00005  -0.00289  -0.00294  -0.00797
   D179       3.13730   0.00033   0.00032   0.01281   0.01314  -3.13274
   D180       3.13625  -0.00010  -0.00009  -0.00448  -0.00457   3.13168
   D181      -0.00460   0.00029   0.00028   0.01122   0.01151   0.00691
         Item               Value     Threshold  Converged?
 Maximum Force            0.022961     0.000450     NO 
 RMS     Force            0.005535     0.000300     NO 
 Maximum Displacement     0.599749     0.001800     NO 
 RMS     Displacement     0.125933     0.001200     NO 
 Predicted change in Energy=-1.233076D-02
 Lowest energy point so far.  Saving SCF results.
 GradGradGradGradGradGradGradGradGradGradGradGradGradGradGradGradGradGrad

 Leave Link  103 at Thu Dec  6 16:07:12 2018, MaxMem=   536870912 cpu:         1.8
 (Enter /pbs_home/pkowalski/g09d01/g09/l202.exe)
 Stoichiometry    C29H22F6S2
 Framework group  C1[X(C29H22F6S2)]
 Deg. of freedom   171
 Full point group                 C1      NOp   1
 RotChk:  IX=0 Diff= 1.45D-02
 Largest Abelian subgroup         C1      NOp   1
 Largest concise Abelian subgroup C1      NOp   1
                         Standard orientation:                         
 ---------------------------------------------------------------------
 Center     Atomic      Atomic             Coordinates (Angstroms)
 Number     Number       Type             X           Y           Z
 ---------------------------------------------------------------------
      1         16           0        1.766910   -2.145454    0.261664
      2         16           0       -1.776598   -2.130871    0.023290
      3          9           0        2.276510    3.186612   -0.844804
      4          9           0        1.639457    3.513782    1.214393
      5          9           0       -0.053028    3.809336   -1.797800
      6          9           0        0.026967    5.109160   -0.041964
      7          9           0       -2.311956    3.267528   -0.630145
      8          9           0       -1.456302    3.483870    1.365408
      9          6           0        0.616802   -0.759154    0.581979
     10          6           0        1.422159    0.498704    0.274726
     11          6           0        2.832596    0.244786    0.164229
     12          1           0        3.562358    1.049041    0.069961
     13          6           0        3.148462   -1.069908    0.122192
     14          6           0        0.732829    1.641759    0.114191
     15          6           0        1.244160    3.040270    0.008794
     16          6           0        0.003844    3.843948   -0.456173
     17          6           0       -1.205891    3.054845    0.105111
     18          6           0       -0.719510    1.646168    0.060901
     19          6           0       -0.614875   -0.767495   -0.341959
     20          6           0       -1.414782    0.504887   -0.081324
     21          6           0       -2.832215    0.263921   -0.064814
     22          1           0       -3.563039    1.073108   -0.079757
     23          6           0       -3.158631   -1.045927    0.006965
     24          6           0        0.226371   -0.747270    2.073397
     25          1           0       -0.535587    0.036331    2.204848
     26          1           0       -0.260507   -1.706045    2.305337
     27          6           0        1.382478   -0.486039    3.031757
     28          1           0        2.170655   -1.243900    2.918784
     29          1           0        1.018743   -0.522189    4.067177
     30          1           0        1.825812    0.505914    2.864454
     31          6           0       -0.218496   -0.799126   -1.837459
     32          1           0        0.530735   -0.006996   -1.989000
     33          1           0        0.288237   -1.756640   -2.026887
     34          6           0       -1.356754   -0.594925   -2.831446
     35          1           0       -2.138030   -1.358087   -2.709911
     36          1           0       -0.963526   -0.671478   -3.853802
     37          1           0       -1.818980    0.396056   -2.721475
     38          6           0        4.495426   -1.645707   -0.047421
     39          6           0        5.637718   -0.872261    0.186689
     40          1           0        5.537615    0.157209    0.537318
     41          6           0        6.903568   -1.406647   -0.001111
     42          1           0        7.785195   -0.789426    0.191094
     43          6           0        7.052295   -2.723545   -0.424659
     44          1           0        8.050483   -3.142105   -0.577776
     45          6           0        5.925466   -3.505403   -0.648437
     46          1           0        6.033646   -4.542716   -0.976050
     47          6           0        4.657638   -2.972614   -0.457404
     48          1           0        3.778705   -3.597245   -0.639055
     49          6           0       -4.518632   -1.612319    0.071772
     50          6           0       -5.588661   -0.837020    0.533319
     51          1           0       -5.412338    0.185104    0.875649
     52          6           0       -6.870496   -1.362649    0.582841
     53          1           0       -7.694707   -0.745923    0.950904
     54          6           0       -7.107174   -2.671372    0.172728
     55          1           0       -8.117892   -3.085777    0.216030
     56          6           0       -6.051335   -3.451528   -0.282444
     57          1           0       -6.229014   -4.479959   -0.607929
     58          6           0       -4.765439   -2.928237   -0.328456
     59          1           0       -3.941875   -3.546510   -0.695875
 ---------------------------------------------------------------------
 Rotational constants (GHZ):      0.1289150      0.0713746      0.0511805
 Leave Link  202 at Thu Dec  6 16:07:15 2018, MaxMem=   536870912 cpu:         0.0
 (Enter /pbs_home/pkowalski/g09d01/g09/l301.exe)
 Basis read from rwf:  (5D, 7F)
 No pseudopotential information found on rwf file.
 There are   673 symmetry adapted cartesian basis functions of A   symmetry.
 There are   636 symmetry adapted basis functions of A   symmetry.
   636 basis functions,  1103 primitive gaussians,   673 cartesian basis functions
   141 alpha electrons      141 beta electrons
       nuclear repulsion energy      4721.4044678807 Hartrees.
 IExCor=32609 DFT=T Ex+Corr=LC-wPBE ExCW=0 ScaHFX=  1.000000
 ScaDFX=  1.000000  0.000000  1.000000  1.000000 ScalE2=  1.000000  1.000000
 IRadAn=      0 IRanWt=     -1 IRanGd=            0 ICorTp=0 IEmpDi=131
  HFx wShort=  0.000000 wLong=  0.400000 cFull=  0.000000 cShort=  0.000000 cLong=  1.000000
  DFx wShort=  0.000000 wLong=  0.400000 cFull=  0.000000 cShort=  0.000000 cLong=  1.000000
 NAtoms=   59 NActive=   59 NUniq=   59 SFac= 1.00D+00 NAtFMM=   60 NAOKFM=F Big=F
 Integral buffers will be    131072 words long.
 Raffenetti 2 integral format.
 Two-electron integral symmetry is turned on.
 R6Disp:  Grimme-D3 Dispersion energy=       -0.0594373096 Hartrees.
 Nuclear repulsion after empirical dispersion term =     4721.3450305712 Hartrees.
 No density basis found on file   724.
 Leave Link  301 at Thu Dec  6 16:07:15 2018, MaxMem=   536870912 cpu:         0.6
 (Enter /pbs_home/pkowalski/g09d01/g09/l302.exe)
 NPDir=0 NMtPBC=     1 NCelOv=     1 NCel=       1 NClECP=     1 NCelD=      1
         NCelK=      1 NCelE2=     1 NClLst=     1 CellRange=     0.0.
 One-electron integrals computed using PRISM.
 NBasis=   636 RedAO= T EigKep=  2.71D-04  NBF=   636
 NBsUse=   636 1.00D-06 EigRej= -1.00D+00 NBFU=   636
 Precomputing XC quadrature grid using
 IXCGrd= 4 IRadAn=           0 IRanWt=          -1 IRanGd=           0 AccXCQ= 0.00D+00.
 Generated NRdTot=       0 NPtTot=           0 NUsed=           0 NTot=          32
 NSgBfM=   604   604   608   610   611 MxSgAt=    59 MxSgA2=    59.
 Leave Link  302 at Thu Dec  6 16:07:17 2018, MaxMem=   536870912 cpu:        16.3
 (Enter /pbs_home/pkowalski/g09d01/g09/l303.exe)
 DipDrv:  MaxL=1.
 Leave Link  303 at Thu Dec  6 16:07:20 2018, MaxMem=   536870912 cpu:         1.5
 (Enter /pbs_home/pkowalski/g09d01/g09/l401.exe)
 Initial guess from the checkpoint file:  "dae0068freq_closed_lc-wpbed3.chk"
 B after Tr=     0.000000    0.000000    0.000000
         Rot=    0.999978   -0.004023   -0.002753   -0.004497 Ang=  -0.76 deg.
 Guess basis will be translated and rotated to current coordinates.
 JPrj=2 DoOrth=T DoCkMO=T.
 Generating alternative initial guess.
 ExpMin= 1.22D-01 ExpMax= 9.18D+03 ExpMxC= 1.38D+03 IAcc=1 IRadAn=         1 AccDes= 0.00D+00
 Harris functional with IExCor=32609 and IRadAn=       1 diagonalized for initial guess.
 HarFok:  IExCor=32609 AccDes= 0.00D+00 IRadAn=         1 IDoV= 1 UseB2=F ITyADJ=14
 ICtDFT=  3500011 ScaDFX=  1.000000  1.000000  1.000000  1.000000
 FoFCou: FMM=F IPFlag=           0 FMFlag=      100000 FMFlg1=           0
         NFxFlg=           0 DoJE=T BraDBF=F KetDBF=T FulRan=T
         wScrn=  0.000000 ICntrl=     500 IOpCl=  0 I1Cent=   200000004 NGrid=           0
         NMat0=    1 NMatS0=      1 NMatT0=    0 NMatD0=    1 NMtDS0=    0 NMtDT0=    0
 Petite list used in FoFCou.
 Harris En= -2510.58624702993    
 Leave Link  401 at Thu Dec  6 16:07:26 2018, MaxMem=   536870912 cpu:        42.3
 (Enter /pbs_home/pkowalski/g09d01/g09/l502.exe)
 Closed shell SCF:
 Using DIIS extrapolation, IDIIS=  1040.
 Integral symmetry usage will be decided dynamically.
 IVT=     1387805 IEndB=     1387805 NGot=   536870912 MDV=   535953350
 LenX=   535953350 LenY=   535499748
 Requested convergence on RMS density matrix=1.00D-08 within 128 cycles.
 Requested convergence on MAX density matrix=1.00D-06.
 Requested convergence on             energy=1.00D-06.
 No special actions if energy rises.
 Fock matrices will be formed incrementally for  20 cycles.
 Integral accuracy reduced to 1.0D-05 until final iterations.

 Cycle   1  Pass 0  IDiag  1:
 FoFJK:  IHMeth= 1 ICntrl=       0 DoSepK=T KAlg= 0 I1Cent=   0 FoldK=F
 IRaf=         1 NMat=   1 IRICut=       1 DoRegI=T DoRafI=F ISym2E= 0.
 FoFCou: FMM=F IPFlag=           0 FMFlag=      100000 FMFlg1=           0
         NFxFlg=           0 DoJE=T BraDBF=F KetDBF=F FulRan=T
         wScrn=  0.000000 ICntrl=     500 IOpCl=  0 I1Cent=           0 NGrid=           0
         NMat0=    1 NMatS0=      1 NMatT0=    0 NMatD0=    1 NMtDS0=    0 NMtDT0=    0
 Symmetry not used in FoFCou.
 E= -2510.92369961332    
 DIIS: error= 6.34D-03 at cycle   1 NSaved=   1.
 NSaved= 1 IEnMin= 1 EnMin= -2510.92369961332     IErMin= 1 ErrMin= 6.34D-03
 ErrMax= 6.34D-03  0.00D+00 EMaxC= 1.00D-01 BMatC= 3.63D-02 BMatP= 3.63D-02
 IDIUse=3 WtCom= 9.37D-01 WtEn= 6.34D-02
 Coeff-Com:  0.100D+01
 Coeff-En:   0.100D+01
 Coeff:      0.100D+01
 Gap=     0.758 Goal=   None    Shift=    0.000
 GapD=    0.758 DampG=2.000 DampE=1.000 DampFc=2.0000 IDamp=-1.
 RMSDP=5.59D-04 MaxDP=2.09D-02              OVMax= 2.85D-02

 Cycle   2  Pass 0  IDiag  1:
 RMSU=  5.57D-04    CP:  9.97D-01
 E= -2510.97520391814     Delta-E=       -0.051504304815 Rises=F Damp=F
 DIIS: error= 2.00D-03 at cycle   2 NSaved=   2.
 NSaved= 2 IEnMin= 2 EnMin= -2510.97520391814     IErMin= 2 ErrMin= 2.00D-03
 ErrMax= 2.00D-03  0.00D+00 EMaxC= 1.00D-01 BMatC= 1.85D-03 BMatP= 3.63D-02
 IDIUse=3 WtCom= 9.80D-01 WtEn= 2.00D-02
 Coeff-Com: -0.163D+00 0.116D+01
 Coeff-En:   0.000D+00 0.100D+01
 Coeff:     -0.160D+00 0.116D+01
 Gap=     0.248 Goal=   None    Shift=    0.000
 RMSDP=1.48D-04 MaxDP=7.41D-03 DE=-5.15D-02 OVMax= 1.25D-02

 Cycle   3  Pass 0  IDiag  1:
 RMSU=  1.13D-04    CP:  9.97D-01  1.17D+00
 E= -2510.98025381480     Delta-E=       -0.005049896663 Rises=F Damp=F
 DIIS: error= 5.57D-04 at cycle   3 NSaved=   3.
 NSaved= 3 IEnMin= 3 EnMin= -2510.98025381480     IErMin= 3 ErrMin= 5.57D-04
 ErrMax= 5.57D-04  0.00D+00 EMaxC= 1.00D-01 BMatC= 2.63D-04 BMatP= 1.85D-03
 IDIUse=3 WtCom= 9.94D-01 WtEn= 5.57D-03
 Coeff-Com: -0.522D-01 0.177D+00 0.875D+00
 Coeff-En:   0.000D+00 0.000D+00 0.100D+01
 Coeff:     -0.519D-01 0.176D+00 0.876D+00
 Gap=     0.248 Goal=   None    Shift=    0.000
 RMSDP=5.71D-05 MaxDP=2.27D-03 DE=-5.05D-03 OVMax= 3.69D-03

 Cycle   4  Pass 0  IDiag  1:
 RMSU=  5.44D-05    CP:  9.97D-01  1.19D+00  1.13D+00
 E= -2510.98065878718     Delta-E=       -0.000404972378 Rises=F Damp=F
 DIIS: error= 2.39D-04 at cycle   4 NSaved=   4.
 NSaved= 4 IEnMin= 4 EnMin= -2510.98065878718     IErMin= 4 ErrMin= 2.39D-04
 ErrMax= 2.39D-04  0.00D+00 EMaxC= 1.00D-01 BMatC= 1.04D-04 BMatP= 2.63D-04
 IDIUse=3 WtCom= 9.98D-01 WtEn= 2.39D-03
 Coeff-Com:  0.853D-02-0.155D+00 0.390D+00 0.757D+00
 Coeff-En:   0.000D+00 0.000D+00 0.000D+00 0.100D+01
 Coeff:      0.851D-02-0.155D+00 0.389D+00 0.757D+00
 Gap=     0.248 Goal=   None    Shift=    0.000
 RMSDP=2.93D-05 MaxDP=1.46D-03 DE=-4.05D-04 OVMax= 2.14D-03

 Cycle   5  Pass 0  IDiag  1:
 RMSU=  1.67D-05    CP:  9.97D-01  1.19D+00  1.32D+00  8.11D-01
 E= -2510.98078898128     Delta-E=       -0.000130194103 Rises=F Damp=F
 DIIS: error= 6.82D-05 at cycle   5 NSaved=   5.
 NSaved= 5 IEnMin= 5 EnMin= -2510.98078898128     IErMin= 5 ErrMin= 6.82D-05
 ErrMax= 6.82D-05  0.00D+00 EMaxC= 1.00D-01 BMatC= 6.51D-06 BMatP= 1.04D-04
 IDIUse=1 WtCom= 1.00D+00 WtEn= 0.00D+00
 Coeff-Com:  0.637D-02-0.648D-01 0.711D-01 0.257D+00 0.730D+00
 Coeff:      0.637D-02-0.648D-01 0.711D-01 0.257D+00 0.730D+00
 Gap=     0.248 Goal=   None    Shift=    0.000
 RMSDP=8.93D-06 MaxDP=4.95D-04 DE=-1.30D-04 OVMax= 8.26D-04

 Initial convergence to 1.0D-05 achieved.  Increase integral accuracy.
 Cycle   6  Pass 1  IDiag  1:
 E= -2510.98067090500     Delta-E=        0.000118076277 Rises=F Damp=F
 DIIS: error= 2.20D-04 at cycle   1 NSaved=   1.
 NSaved= 1 IEnMin= 1 EnMin= -2510.98067090500     IErMin= 1 ErrMin= 2.20D-04
 ErrMax= 2.20D-04  0.00D+00 EMaxC= 1.00D-01 BMatC= 1.69D-05 BMatP= 1.69D-05
 IDIUse=3 WtCom= 9.98D-01 WtEn= 2.20D-03
 Coeff-Com:  0.100D+01
 Coeff-En:   0.100D+01
 Coeff:      0.100D+01
 Gap=     0.248 Goal=   None    Shift=    0.000
 RMSDP=8.93D-06 MaxDP=4.95D-04 DE= 1.18D-04 OVMax= 4.96D-04

 Cycle   7  Pass 1  IDiag  1:
 RMSU=  1.64D-04    CP:  1.00D+00
 E= -2510.98068723342     Delta-E=       -0.000016328419 Rises=F Damp=F
 DIIS: error= 2.84D-05 at cycle   2 NSaved=   2.
 NSaved= 2 IEnMin= 2 EnMin= -2510.98068723342     IErMin= 2 ErrMin= 2.84D-05
 ErrMax= 2.84D-05  0.00D+00 EMaxC= 1.00D-01 BMatC= 1.24D-06 BMatP= 1.69D-05
 IDIUse=1 WtCom= 1.00D+00 WtEn= 0.00D+00
 Coeff-Com:  0.779D-01 0.922D+00
 Coeff:      0.779D-01 0.922D+00
 Gap=     0.248 Goal=   None    Shift=    0.000
 RMSDP=9.51D-06 MaxDP=4.53D-04 DE=-1.63D-05 OVMax= 4.47D-04

 Cycle   8  Pass 1  IDiag  1:
 RMSU=  6.22D-06    CP:  1.00D+00  1.04D+00
 E= -2510.98068727405     Delta-E=       -0.000000040631 Rises=F Damp=F
 DIIS: error= 3.11D-05 at cycle   3 NSaved=   3.
 NSaved= 3 IEnMin= 3 EnMin= -2510.98068727405     IErMin= 2 ErrMin= 2.84D-05
 ErrMax= 3.11D-05  0.00D+00 EMaxC= 1.00D-01 BMatC= 1.36D-06 BMatP= 1.24D-06
 IDIUse=1 WtCom= 1.00D+00 WtEn= 0.00D+00
 Coeff-Com: -0.255D-01 0.519D+00 0.507D+00
 Coeff:     -0.255D-01 0.519D+00 0.507D+00
 Gap=     0.248 Goal=   None    Shift=    0.000
 RMSDP=3.11D-06 MaxDP=1.81D-04 DE=-4.06D-08 OVMax= 2.64D-04

 Cycle   9  Pass 1  IDiag  1:
 RMSU=  1.60D-06    CP:  1.00D+00  1.05D+00  6.14D-01
 E= -2510.98068831361     Delta-E=       -0.000001039561 Rises=F Damp=F
 DIIS: error= 3.71D-06 at cycle   4 NSaved=   4.
 NSaved= 4 IEnMin= 4 EnMin= -2510.98068831361     IErMin= 4 ErrMin= 3.71D-06
 ErrMax= 3.71D-06  0.00D+00 EMaxC= 1.00D-01 BMatC= 9.68D-09 BMatP= 1.24D-06
 IDIUse=1 WtCom= 1.00D+00 WtEn= 0.00D+00
 Coeff-Com: -0.566D-02 0.502D-01 0.687D-01 0.887D+00
 Coeff:     -0.566D-02 0.502D-01 0.687D-01 0.887D+00
 Gap=     0.248 Goal=   None    Shift=    0.000
 RMSDP=4.84D-07 MaxDP=3.17D-05 DE=-1.04D-06 OVMax= 6.97D-05

 Cycle  10  Pass 1  IDiag  1:
 RMSU=  3.71D-07    CP:  1.00D+00  1.05D+00  6.43D-01  1.14D+00
 E= -2510.98068833953     Delta-E=       -0.000000025917 Rises=F Damp=F
 DIIS: error= 1.70D-06 at cycle   5 NSaved=   5.
 NSaved= 5 IEnMin= 5 EnMin= -2510.98068833953     IErMin= 5 ErrMin= 1.70D-06
 ErrMax= 1.70D-06  0.00D+00 EMaxC= 1.00D-01 BMatC= 3.19D-09 BMatP= 9.68D-09
 IDIUse=1 WtCom= 1.00D+00 WtEn= 0.00D+00
 Coeff-Com:  0.526D-02-0.125D+00-0.119D+00 0.260D+00 0.979D+00
 Coeff:      0.526D-02-0.125D+00-0.119D+00 0.260D+00 0.979D+00
 Gap=     0.248 Goal=   None    Shift=    0.000
 RMSDP=3.62D-07 MaxDP=2.52D-05 DE=-2.59D-08 OVMax= 4.80D-05

 Cycle  11  Pass 1  IDiag  1:
 RMSU=  2.26D-07    CP:  1.00D+00  1.05D+00  6.55D-01  1.29D+00  1.35D+00
 E= -2510.98068834924     Delta-E=       -0.000000009714 Rises=F Damp=F
 DIIS: error= 6.10D-07 at cycle   6 NSaved=   6.
 NSaved= 6 IEnMin= 6 EnMin= -2510.98068834924     IErMin= 6 ErrMin= 6.10D-07
 ErrMax= 6.10D-07  0.00D+00 EMaxC= 1.00D-01 BMatC= 3.22D-10 BMatP= 3.19D-09
 IDIUse=1 WtCom= 1.00D+00 WtEn= 0.00D+00
 Coeff-Com:  0.217D-02-0.434D-01-0.440D-01-0.277D-02 0.297D+00 0.791D+00
 Coeff:      0.217D-02-0.434D-01-0.440D-01-0.277D-02 0.297D+00 0.791D+00
 Gap=     0.248 Goal=   None    Shift=    0.000
 RMSDP=9.77D-08 MaxDP=7.60D-06 DE=-9.71D-09 OVMax= 1.84D-05

 Cycle  12  Pass 1  IDiag  1:
 RMSU=  5.71D-08    CP:  1.00D+00  1.05D+00  6.56D-01  1.31D+00  1.51D+00
                    CP:  1.19D+00
 E= -2510.98068835050     Delta-E=       -0.000000001252 Rises=F Damp=F
 DIIS: error= 2.73D-07 at cycle   7 NSaved=   7.
 NSaved= 7 IEnMin= 7 EnMin= -2510.98068835050     IErMin= 7 ErrMin= 2.73D-07
 ErrMax= 2.73D-07  0.00D+00 EMaxC= 1.00D-01 BMatC= 6.92D-11 BMatP= 3.22D-10
 IDIUse=1 WtCom= 1.00D+00 WtEn= 0.00D+00
 Coeff-Com: -0.236D-03 0.819D-02 0.655D-02-0.463D-01-0.812D-01 0.264D+00
 Coeff-Com:  0.849D+00
 Coeff:     -0.236D-03 0.819D-02 0.655D-02-0.463D-01-0.812D-01 0.264D+00
 Coeff:      0.849D+00
 Gap=     0.248 Goal=   None    Shift=    0.000
 RMSDP=5.34D-08 MaxDP=3.87D-06 DE=-1.25D-09 OVMax= 8.27D-06

 Cycle  13  Pass 1  IDiag  1:
 RMSU=  2.83D-08    CP:  1.00D+00  1.05D+00  6.56D-01  1.31D+00  1.58D+00
                    CP:  1.34D+00  1.08D+00
 E= -2510.98068835073     Delta-E=       -0.000000000230 Rises=F Damp=F
 DIIS: error= 1.29D-07 at cycle   8 NSaved=   8.
 NSaved= 8 IEnMin= 8 EnMin= -2510.98068835073     IErMin= 8 ErrMin= 1.29D-07
 ErrMax= 1.29D-07  0.00D+00 EMaxC= 1.00D-01 BMatC= 1.07D-11 BMatP= 6.92D-11
 IDIUse=1 WtCom= 1.00D+00 WtEn= 0.00D+00
 Coeff-Com: -0.424D-03 0.949D-02 0.896D-02-0.113D-01-0.732D-01-0.525D-01
 Coeff-Com:  0.214D+00 0.905D+00
 Coeff:     -0.424D-03 0.949D-02 0.896D-02-0.113D-01-0.732D-01-0.525D-01
 Coeff:      0.214D+00 0.905D+00
 Gap=     0.248 Goal=   None    Shift=    0.000
 RMSDP=2.35D-08 MaxDP=1.70D-06 DE=-2.30D-10 OVMax= 4.36D-06

 Cycle  14  Pass 1  IDiag  1:
 RMSU=  1.26D-08    CP:  1.00D+00  1.05D+00  6.56D-01  1.31D+00  1.61D+00
                    CP:  1.40D+00  1.26D+00  1.25D+00
 E= -2510.98068835079     Delta-E=       -0.000000000062 Rises=F Damp=F
 DIIS: error= 5.92D-08 at cycle   9 NSaved=   9.
 NSaved= 9 IEnMin= 9 EnMin= -2510.98068835079     IErMin= 9 ErrMin= 5.92D-08
 ErrMax= 5.92D-08  0.00D+00 EMaxC= 1.00D-01 BMatC= 2.61D-12 BMatP= 1.07D-11
 IDIUse=1 WtCom= 1.00D+00 WtEn= 0.00D+00
 Coeff-Com: -0.707D-04 0.911D-03 0.103D-02 0.758D-02-0.387D-02-0.700D-01
 Coeff-Com: -0.140D+00 0.274D+00 0.931D+00
 Coeff:     -0.707D-04 0.911D-03 0.103D-02 0.758D-02-0.387D-02-0.700D-01
 Coeff:     -0.140D+00 0.274D+00 0.931D+00
 Gap=     0.248 Goal=   None    Shift=    0.000
 RMSDP=1.24D-08 MaxDP=8.12D-07 DE=-6.18D-11 OVMax= 2.10D-06

 Cycle  15  Pass 1  IDiag  1:
 RMSU=  5.32D-09    CP:  1.00D+00  1.05D+00  6.56D-01  1.32D+00  1.62D+00
                    CP:  1.42D+00  1.30D+00  1.54D+00  1.14D+00
 E= -2510.98068835039     Delta-E=        0.000000000395 Rises=F Damp=F
 DIIS: error= 2.20D-08 at cycle  10 NSaved=  10.
 NSaved=10 IEnMin= 9 EnMin= -2510.98068835079     IErMin=10 ErrMin= 2.20D-08
 ErrMax= 2.20D-08  0.00D+00 EMaxC= 1.00D-01 BMatC= 4.56D-13 BMatP= 2.61D-12
 IDIUse=1 WtCom= 1.00D+00 WtEn= 0.00D+00
 Coeff-Com:  0.588D-04-0.152D-02-0.140D-02 0.473D-02 0.123D-01-0.117D-01
 Coeff-Com: -0.891D-01-0.880D-01 0.302D+00 0.872D+00
 Coeff:      0.588D-04-0.152D-02-0.140D-02 0.473D-02 0.123D-01-0.117D-01
 Coeff:     -0.891D-01-0.880D-01 0.302D+00 0.872D+00
 Gap=     0.248 Goal=   None    Shift=    0.000
 RMSDP=5.12D-09 MaxDP=2.17D-07 DE= 3.95D-10 OVMax= 9.99D-07

 SCF Done:  E(RLC-wPBE) =  -2510.98068835     A.U. after   15 cycles
            NFock= 15  Conv=0.51D-08     -V/T= 2.0075
 KE= 2.492279587371D+03 PE=-1.534265861572D+04 EE= 5.618053309428D+03
 Leave Link  502 at Thu Dec  6 16:19:48 2018, MaxMem=   536870912 cpu:      5892.4
 (Enter /pbs_home/pkowalski/g09d01/g09/l701.exe)
 Compute integral first derivatives.
 ... and contract with generalized density number  0.
 R6Disp: Adding Grimme-D3 dispersion energy 1st derivatives to the gradient.
 Leave Link  701 at Thu Dec  6 16:19:52 2018, MaxMem=   536870912 cpu:         6.1
 (Enter /pbs_home/pkowalski/g09d01/g09/l702.exe)
 L702 exits ... SP integral derivatives will be done elsewhere.
 Leave Link  702 at Thu Dec  6 16:19:52 2018, MaxMem=   536870912 cpu:         0.2
 (Enter /pbs_home/pkowalski/g09d01/g09/l703.exe)
 Compute integral first derivatives, UseDBF=F ICtDFT=           0.
 Integral derivatives from FoFJK, PRISM(SPDF).
 Calling FoFJK, ICntrl=      2127 FMM=F ISym2X=0 I1Cent= 0 IOpClX= 0 NMat=1 NMatS=1 NMatT=0.
 FoFJK:  IHMeth= 1 ICntrl=    2127 DoSepK=T KAlg= 0 I1Cent=   0 FoldK=F
 IRaf=         1 NMat=   1 IRICut=       1 DoRegI=T DoRafI=F ISym2E= 0.
 FoFCou: FMM=F IPFlag=           0 FMFlag=      100000 FMFlg1=         800
         NFxFlg=           0 DoJE=F BraDBF=F KetDBF=F FulRan=T
         wScrn=  0.000000 ICntrl=    2527 IOpCl=  0 I1Cent=           0 NGrid=           0
         NMat0=    1 NMatS0=      1 NMatT0=    0 NMatD0=    1 NMtDS0=    0 NMtDT0=    0
 Symmetry not used in FoFCou.
 Leave Link  703 at Thu Dec  6 16:24:04 2018, MaxMem=   536870912 cpu:      2008.4
 (Enter /pbs_home/pkowalski/g09d01/g09/l716.exe)
 Dipole        = 9.21062357D-03-1.57260218D+00-6.68239927D-02
 ***** Axes restored to original set *****
 -------------------------------------------------------------------
 Center     Atomic                   Forces (Hartrees/Bohr)
 Number     Number              X              Y              Z
 -------------------------------------------------------------------
      1       16           0.000487979   -0.000204983   -0.000493878
      2       16          -0.000520321    0.000072491    0.000814617
      3        9           0.001533795   -0.000497464   -0.000925411
      4        9          -0.001570274    0.000018092    0.001467978
      5        9           0.000642863    0.000154088   -0.000419669
      6        9          -0.000013031   -0.000203814    0.001401245
      7        9           0.001438036   -0.000469854   -0.000366560
      8        9          -0.002843179    0.000125536    0.001483019
      9        6          -0.001691809    0.000856184    0.002048781
     10        6          -0.000057335   -0.002264418    0.001116777
     11        6           0.000565843    0.003054050   -0.001986556
     12        1          -0.001371727   -0.001058736    0.000439696
     13        6           0.000982666   -0.000307431    0.001848409
     14        6          -0.000286428    0.002063694   -0.001389270
     15        6           0.000553986    0.000391445    0.000207984
     16        6           0.000765629    0.000217603   -0.000658884
     17        6           0.000954600    0.000066625   -0.000017037
     18        6          -0.000980386   -0.001507555   -0.001969480
     19        6           0.000467450   -0.001394206    0.000291858
     20        6          -0.000007120    0.001676279    0.002038285
     21        6          -0.000072239   -0.002595545   -0.001755279
     22        1          -0.000695889    0.000883832   -0.000038925
     23        6           0.000652126   -0.000194463    0.000820712
     24        6           0.002411044    0.002998008   -0.000590767
     25        1          -0.000251009    0.000224651   -0.001001283
     26        1           0.000796366    0.000316450    0.000201280
     27        6          -0.002487119   -0.003284370   -0.000054839
     28        1           0.000269193    0.000257977   -0.000171617
     29        1           0.000041657    0.000557658   -0.000074506
     30        1           0.000193367   -0.000150902   -0.000540540
     31        6          -0.000448471   -0.002639905    0.000476679
     32        1          -0.000950387    0.000387986   -0.000358439
     33        1          -0.000025718   -0.000452218    0.000549226
     34        6           0.001554832    0.003821093   -0.002438925
     35        1          -0.000175171   -0.000299257   -0.000072339
     36        1          -0.000171787   -0.000476108    0.000045888
     37        1          -0.000183796    0.000223760    0.000076067
     38        6          -0.000005349   -0.000284199   -0.000472345
     39        6           0.000414759   -0.000002090   -0.000287636
     40        1          -0.000575303   -0.000138734   -0.000114865
     41        6           0.000280976    0.000157721    0.000183492
     42        1          -0.000413358   -0.000601030   -0.000252351
     43        6          -0.000369440   -0.000004413   -0.000083126
     44        1           0.000387337   -0.000499710   -0.000226693
     45        6          -0.000276078    0.000444796   -0.000175250
     46        1           0.000662078   -0.000263468    0.000289418
     47        6           0.000390208   -0.000039098    0.000194287
     48        1          -0.000061757    0.000278198    0.000553540
     49        6           0.000464496    0.000213799    0.000233814
     50        6           0.000067973    0.000598522    0.000106099
     51        1          -0.000450242    0.000179529   -0.000235437
     52        6          -0.000134287   -0.000616301   -0.000125202
     53        1          -0.000447722    0.000588239    0.000023757
     54        6           0.000028197    0.000026998   -0.000327186
     55        1           0.000062641    0.000467476    0.000506741
     56        6          -0.000281490   -0.000195249   -0.000156810
     57        1           0.000722143    0.000144614    0.000267743
     58        6          -0.000264475   -0.000409875    0.000055025
     59        1           0.000290460   -0.000412001    0.000038687
 -------------------------------------------------------------------
 Cartesian Forces:  Max     0.003821093 RMS     0.000987257
 Leave Link  716 at Thu Dec  6 16:24:04 2018, MaxMem=   536870912 cpu:         0.2
 (Enter /pbs_home/pkowalski/g09d01/g09/l103.exe)

 GradGradGradGradGradGradGradGradGradGradGradGradGradGradGradGradGradGrad
 Berny optimization.
 Using GEDIIS/GDIIS optimizer.
 FormGI is forming the generalized inverse of G from B-inverse, IUseBI=4.
 Internal  Forces:  Max     0.004021037 RMS     0.000574261
 Search for a local minimum.
 Step number   4 out of a maximum of  354
 All quantities printed in internal units (Hartrees-Bohrs-Radians)
 RMS Force = .57426D-03 SwitMx=.10000D-02 MixMth= 2
 Mixed Optimization -- En-DIIS/RFO-DIIS
 Update second derivatives using D2CorX and points    3    4
 DE= -1.62D-02 DEPred=-1.23D-02 R= 1.31D+00
 TightC=F SS=  1.41D+00  RLast= 5.33D-01 DXNew= 8.4853D-01 1.5982D+00
 Trust test= 1.31D+00 RLast= 5.33D-01 DXMaxT set to 8.49D-01
 ITU=  1  0  1  0
 Use linear search instead of GDIIS.
     Eigenvalues ---    0.00230   0.00234   0.00467   0.00500   0.00545
     Eigenvalues ---    0.00683   0.00931   0.01186   0.01205   0.01249
     Eigenvalues ---    0.01479   0.01555   0.01605   0.01708   0.01742
     Eigenvalues ---    0.01767   0.01865   0.01871   0.01967   0.01976
     Eigenvalues ---    0.02160   0.02170   0.02203   0.02219   0.02236
     Eigenvalues ---    0.02251   0.02258   0.02270   0.02277   0.02300
     Eigenvalues ---    0.02305   0.02309   0.02325   0.02328   0.02332
     Eigenvalues ---    0.02337   0.02348   0.02360   0.03291   0.03362
     Eigenvalues ---    0.04627   0.04788   0.04801   0.04933   0.05125
     Eigenvalues ---    0.05531   0.05537   0.05744   0.05817   0.05829
     Eigenvalues ---    0.06099   0.07319   0.07576   0.07892   0.08597
     Eigenvalues ---    0.08663   0.08862   0.09014   0.09271   0.09741
     Eigenvalues ---    0.10202   0.10554   0.10989   0.12074   0.12334
     Eigenvalues ---    0.12431   0.12574   0.14095   0.14292   0.15913
     Eigenvalues ---    0.15973   0.15992   0.15997   0.15998   0.15998
     Eigenvalues ---    0.15999   0.15999   0.16000   0.16000   0.16000
     Eigenvalues ---    0.16000   0.16000   0.16000   0.16000   0.16000
     Eigenvalues ---    0.16001   0.16021   0.16849   0.17158   0.20433
     Eigenvalues ---    0.21955   0.21994   0.21999   0.22000   0.22000
     Eigenvalues ---    0.22038   0.22967   0.23061   0.23472   0.23481
     Eigenvalues ---    0.23787   0.23832   0.24151   0.24386   0.24956
     Eigenvalues ---    0.24989   0.24999   0.25000   0.25035   0.26611
     Eigenvalues ---    0.26951   0.27305   0.27474   0.27577   0.27587
     Eigenvalues ---    0.27621   0.28899   0.29112   0.29970   0.30572
     Eigenvalues ---    0.32214   0.33502   0.35279   0.36146   0.36571
     Eigenvalues ---    0.39218   0.41139   0.42035   0.42861   0.42972
     Eigenvalues ---    0.43180   0.43486   0.46788   0.46989   0.47546
     Eigenvalues ---    0.47728   0.47900   0.48687   0.49202   0.49357
     Eigenvalues ---    0.49402   0.49557   0.49669   0.50098   0.50263
     Eigenvalues ---    0.50630   0.50862   0.51253   0.51291   0.51319
     Eigenvalues ---    0.51407   0.51486   0.51507   0.51796   0.52066
     Eigenvalues ---    0.53670   0.53918   0.54013   0.56437   0.57177
     Eigenvalues ---    0.57522   0.57632   0.57642   0.57654   0.57694
     Eigenvalues ---    0.57742   0.57767   0.57794   0.57806   0.57823
     Eigenvalues ---    0.57837
 RFO step:  Lambda=-1.08037964D-03 EMin= 2.29990346D-03
 Quartic linear search produced a step of -0.00866.
 Iteration  1 RMS(Cart)=  0.05726436 RMS(Int)=  0.00066840
 Iteration  2 RMS(Cart)=  0.00156708 RMS(Int)=  0.00003396
 Iteration  3 RMS(Cart)=  0.00000070 RMS(Int)=  0.00003396
 ITry= 1 IFail=0 DXMaxC= 2.64D-01 DCOld= 1.00D+10 DXMaxT= 8.49D-01 DXLimC= 3.00D+00 Rises=F
 Variable       Old X    -DE/DX   Delta X   Delta X   Delta X     New X
                                 (Linear)    (Quad)   (Total)
    R1        3.45731  -0.00064   0.00011  -0.00275  -0.00270   3.45460
    R2        3.31911   0.00027   0.00003   0.00016   0.00024   3.31936
    R3        3.45453  -0.00053   0.00007  -0.00227  -0.00221   3.45232
    R4        3.32043   0.00020   0.00005  -0.00019  -0.00013   3.32030
    R5        2.54643  -0.00154   0.00005  -0.00301  -0.00296   2.54347
    R6        2.55913  -0.00178   0.00009  -0.00373  -0.00364   2.55549
    R7        2.53843  -0.00077  -0.00001  -0.00134  -0.00134   2.53708
    R8        2.51615   0.00062   0.00005   0.00091   0.00096   2.51711
    R9        2.54182  -0.00002   0.00006  -0.00026  -0.00019   2.54162
   R10        2.55995  -0.00321   0.00008  -0.00642  -0.00634   2.55361
   R11        2.88158   0.00013   0.00007   0.00216   0.00212   2.88370
   R12        2.90966   0.00111  -0.00004   0.00534   0.00522   2.91489
   R13        2.91343   0.00224   0.00003   0.00786   0.00789   2.92133
   R14        2.71623   0.00062  -0.00016   0.00202   0.00188   2.71810
   R15        2.54063  -0.00088   0.00007  -0.00246  -0.00235   2.53827
   R16        2.05995  -0.00082  -0.00048   0.00035  -0.00013   2.05982
   R17        2.55635  -0.00194   0.00001  -0.00397  -0.00388   2.55247
   R18        2.78671  -0.00106  -0.00011  -0.00249  -0.00260   2.78410
   R19        2.82095   0.00117  -0.00007   0.00462   0.00455   2.82550
   R20        2.74638   0.00100  -0.00004   0.00239   0.00241   2.74880
   R21        2.92784   0.00007  -0.00007  -0.00027  -0.00033   2.92751
   R22        2.92827   0.00032  -0.00003  -0.00052  -0.00054   2.92773
   R23        2.81746   0.00122  -0.00009   0.00376   0.00367   2.82113
   R24        2.53966  -0.00059   0.00004  -0.00174  -0.00164   2.53802
   R25        2.88252   0.00025   0.00004   0.00279   0.00278   2.88531
   R26        2.92428  -0.00092   0.00002  -0.00341  -0.00339   2.92089
   R27        2.71717   0.00134  -0.00012   0.00367   0.00355   2.72072
   R28        2.06068  -0.00107  -0.00048  -0.00008  -0.00056   2.06012
   R29        2.55456  -0.00129   0.00002  -0.00281  -0.00276   2.55180
   R30        2.78669  -0.00070  -0.00009  -0.00161  -0.00170   2.78499
   R31        2.08032  -0.00054  -0.00048   0.00069   0.00021   2.08053
   R32        2.07878  -0.00061  -0.00047   0.00054   0.00007   2.07885
   R33        2.88038  -0.00317   0.00003  -0.01046  -0.01042   2.86995
   R34        2.07727   0.00008  -0.00050   0.00199   0.00150   2.07877
   R35        2.07501   0.00002  -0.00049   0.00185   0.00136   2.07636
   R36        2.07742  -0.00038  -0.00050   0.00113   0.00062   2.07804
   R37        2.08023  -0.00046  -0.00048   0.00085   0.00038   2.08061
   R38        2.07827  -0.00043  -0.00047   0.00091   0.00044   2.07870
   R39        2.88166  -0.00402  -0.00001  -0.01286  -0.01287   2.86879
   R40        2.07662   0.00029  -0.00050   0.00239   0.00189   2.07851
   R41        2.07500   0.00008  -0.00049   0.00196   0.00147   2.07647
   R42        2.07680  -0.00022  -0.00050   0.00141   0.00091   2.07771
   R43        2.64417  -0.00071  -0.00002  -0.00145  -0.00147   2.64270
   R44        2.64230  -0.00067   0.00002  -0.00150  -0.00148   2.64081
   R45        2.06385  -0.00054  -0.00050   0.00089   0.00040   2.06424
   R46        2.62067  -0.00050  -0.00001  -0.00096  -0.00097   2.61970
   R47        2.06592  -0.00076  -0.00050   0.00053   0.00003   2.06595
   R48        2.62919  -0.00023  -0.00004  -0.00029  -0.00032   2.62886
   R49        2.06579  -0.00063  -0.00050   0.00076   0.00026   2.06605
   R50        2.62605  -0.00060   0.00001  -0.00122  -0.00121   2.62484
   R51        2.06582  -0.00076  -0.00050   0.00054   0.00004   2.06586
   R52        2.62376  -0.00033  -0.00005  -0.00046  -0.00051   2.62325
   R53        2.06636  -0.00044  -0.00051   0.00110   0.00059   2.06696
   R54        2.64499  -0.00092  -0.00001  -0.00189  -0.00190   2.64309
   R55        2.64071  -0.00017  -0.00001  -0.00032  -0.00033   2.64038
   R56        2.06406  -0.00050  -0.00050   0.00097   0.00047   2.06453
   R57        2.61973  -0.00002   0.00001  -0.00006  -0.00005   2.61968
   R58        2.06590  -0.00074  -0.00050   0.00057   0.00007   2.06597
   R59        2.63002  -0.00049  -0.00002  -0.00092  -0.00094   2.62909
   R60        2.06591  -0.00067  -0.00050   0.00070   0.00019   2.06610
   R61        2.62571  -0.00059  -0.00004  -0.00101  -0.00104   2.62467
   R62        2.06593  -0.00077  -0.00050   0.00052   0.00002   2.06595
   R63        2.62494  -0.00041  -0.00001  -0.00080  -0.00081   2.62413
   R64        2.06622  -0.00050  -0.00051   0.00099   0.00049   2.06670
    A1        1.61518  -0.00033   0.00004  -0.00184  -0.00199   1.61319
    A2        1.60829   0.00000   0.00001  -0.00015  -0.00020   1.60809
    A3        1.83150   0.00023  -0.00005  -0.00166  -0.00173   1.82977
    A4        1.97545   0.00033  -0.00003  -0.00017  -0.00012   1.97533
    A5        1.91177  -0.00109  -0.00003  -0.01436  -0.01440   1.89738
    A6        1.88183  -0.00031  -0.00004   0.00703   0.00685   1.88868
    A7        1.89897   0.00041   0.00013   0.00732   0.00748   1.90645
    A8        1.95838   0.00045   0.00003   0.00249   0.00243   1.96081
    A9        1.96928  -0.00045   0.00008  -0.00325  -0.00327   1.96601
   A10        2.04272   0.00049  -0.00005   0.00665   0.00652   2.04924
   A11        2.27069  -0.00003  -0.00005  -0.00310  -0.00300   2.26769
   A12        2.13321  -0.00025   0.00008  -0.00159  -0.00158   2.13163
   A13        1.98580   0.00006   0.00005  -0.00104  -0.00110   1.98471
   A14        2.16281   0.00017  -0.00012   0.00138   0.00118   2.16399
   A15        1.99215   0.00051  -0.00003   0.00086   0.00082   1.99297
   A16        2.08117  -0.00017   0.00007  -0.00020  -0.00015   2.08101
   A17        2.20971  -0.00034  -0.00006  -0.00046  -0.00054   2.20918
   A18        2.25147   0.00014  -0.00003   0.00036   0.00038   2.25185
   A19        2.11687  -0.00007   0.00004   0.00098   0.00097   2.11784
   A20        1.91439  -0.00007   0.00000  -0.00114  -0.00116   1.91323
   A21        1.87794  -0.00075  -0.00025  -0.00721  -0.00747   1.87047
   A22        1.99203   0.00023   0.00006   0.00246   0.00253   1.99456
   A23        1.94644  -0.00002   0.00005  -0.00143  -0.00137   1.94507
   A24        1.94411   0.00038   0.00009   0.00486   0.00495   1.94906
   A25        1.89597  -0.00012  -0.00005   0.00171   0.00166   1.89762
   A26        1.80589   0.00033   0.00011   0.00008   0.00016   1.80606
   A27        1.91338  -0.00046  -0.00017  -0.00401  -0.00417   1.90921
   A28        1.89680   0.00021   0.00004  -0.00175  -0.00172   1.89509
   A29        1.89188  -0.00023   0.00005  -0.00233  -0.00229   1.88959
   A30        1.96670  -0.00006   0.00008   0.00431   0.00439   1.97109
   A31        1.96575   0.00064   0.00005   0.00723   0.00729   1.97304
   A32        1.82566  -0.00008  -0.00003  -0.00381  -0.00387   1.82179
   A33        1.88228  -0.00048  -0.00021  -0.00502  -0.00522   1.87706
   A34        1.94276   0.00004   0.00000   0.00405   0.00404   1.94680
   A35        1.98389   0.00039   0.00016   0.00788   0.00803   1.99193
   A36        1.89655  -0.00021  -0.00004  -0.00290  -0.00294   1.89361
   A37        1.96830  -0.00022  -0.00006  -0.00352  -0.00357   1.96473
   A38        1.78823   0.00051   0.00016  -0.00043  -0.00032   1.78791
   A39        1.90475  -0.00056   0.00000  -0.00455  -0.00459   1.90016
   A40        2.11565  -0.00019   0.00004   0.00153   0.00152   2.11718
   A41        2.26104   0.00075  -0.00005   0.00374   0.00372   2.26476
   A42        1.97414   0.00048   0.00006   0.00078   0.00085   1.97500
   A43        1.82835   0.00020  -0.00003  -0.00083  -0.00082   1.82753
   A44        1.91838  -0.00130  -0.00011  -0.01726  -0.01738   1.90100
   A45        1.88855  -0.00018   0.00006   0.00899   0.00888   1.89743
   A46        1.95533   0.00042  -0.00001   0.00173   0.00165   1.95698
   A47        1.89284   0.00040   0.00003   0.00744   0.00747   1.90031
   A48        2.04334   0.00039  -0.00008   0.00594   0.00574   2.04908
   A49        2.27982   0.00000   0.00002  -0.00361  -0.00352   2.27630
   A50        1.95964  -0.00039   0.00006  -0.00197  -0.00194   1.95770
   A51        2.13667  -0.00018   0.00006  -0.00123  -0.00117   2.13551
   A52        1.98343  -0.00005   0.00005  -0.00047  -0.00043   1.98300
   A53        2.16267   0.00024  -0.00011   0.00183   0.00172   2.16440
   A54        1.99201   0.00036  -0.00003   0.00065   0.00061   1.99262
   A55        2.08039   0.00029   0.00005   0.00145   0.00149   2.08188
   A56        2.21078  -0.00065  -0.00002  -0.00211  -0.00212   2.20866
   A57        1.87159   0.00031   0.00017   0.00942   0.00953   1.88112
   A58        1.88529  -0.00006   0.00005  -0.00296  -0.00289   1.88240
   A59        2.00146   0.00082  -0.00005   0.00519   0.00510   2.00656
   A60        1.86385  -0.00012   0.00011  -0.00565  -0.00553   1.85832
   A61        1.90489  -0.00017  -0.00003   0.00402   0.00390   1.90879
   A62        1.93105  -0.00081  -0.00023  -0.01025  -0.01048   1.92057
   A63        1.94021   0.00041  -0.00019   0.00357   0.00337   1.94358
   A64        1.91346   0.00056  -0.00005   0.00294   0.00289   1.91635
   A65        1.94426   0.00010  -0.00021   0.00169   0.00148   1.94574
   A66        1.88781  -0.00057   0.00017  -0.00469  -0.00452   1.88329
   A67        1.89368  -0.00014   0.00009  -0.00001   0.00008   1.89376
   A68        1.88263  -0.00042   0.00021  -0.00395  -0.00375   1.87888
   A69        1.86782   0.00099   0.00017   0.01058   0.01076   1.87858
   A70        1.87788   0.00087   0.00009   0.00019   0.00020   1.87808
   A71        2.02196  -0.00203  -0.00012  -0.00845  -0.00860   2.01336
   A72        1.86418  -0.00057   0.00010  -0.00387  -0.00376   1.86042
   A73        1.89858   0.00078  -0.00001   0.00842   0.00844   1.90703
   A74        1.92650   0.00006  -0.00021  -0.00626  -0.00651   1.91999
   A75        1.94508   0.00022  -0.00023   0.00226   0.00204   1.94711
   A76        1.90737   0.00067  -0.00001   0.00420   0.00419   1.91156
   A77        1.94923  -0.00021  -0.00025  -0.00066  -0.00090   1.94834
   A78        1.88511  -0.00040   0.00019  -0.00269  -0.00251   1.88260
   A79        1.89245  -0.00002   0.00010  -0.00068  -0.00058   1.89187
   A80        1.88247  -0.00028   0.00022  -0.00272  -0.00250   1.87997
   A81        2.10668  -0.00074  -0.00004  -0.00275  -0.00280   2.10388
   A82        2.10625   0.00063   0.00000   0.00254   0.00254   2.10879
   A83        2.07021   0.00011   0.00003   0.00028   0.00030   2.07051
   A84        2.09432  -0.00019  -0.00002  -0.00108  -0.00110   2.09322
   A85        2.10541  -0.00003  -0.00003  -0.00004  -0.00008   2.10534
   A86        2.08331   0.00021   0.00006   0.00112   0.00118   2.08449
   A87        2.08833  -0.00003   0.00001  -0.00026  -0.00025   2.08808
   A88        2.09847  -0.00002   0.00002  -0.00008  -0.00007   2.09841
   A89        2.09636   0.00004  -0.00003   0.00034   0.00031   2.09667
   A90        2.09747  -0.00003   0.00001  -0.00029  -0.00028   2.09718
   A91        2.08850  -0.00002  -0.00001   0.00009   0.00007   2.08857
   A92        2.09722   0.00005   0.00001   0.00020   0.00021   2.09743
   A93        2.09658   0.00016  -0.00003   0.00102   0.00099   2.09757
   A94        2.09715  -0.00008   0.00002  -0.00034  -0.00033   2.09682
   A95        2.08946  -0.00008   0.00001  -0.00068  -0.00066   2.08880
   A96        2.10649   0.00004  -0.00003   0.00023   0.00019   2.10668
   A97        2.09157   0.00010  -0.00001   0.00071   0.00070   2.09227
   A98        2.08509  -0.00014   0.00004  -0.00095  -0.00091   2.08418
   A99        2.10225  -0.00048  -0.00009  -0.00158  -0.00167   2.10058
   A100       2.10829   0.00059   0.00004   0.00219   0.00223   2.11052
   A101       2.07263  -0.00012   0.00005  -0.00062  -0.00057   2.07206
   A102       2.09242  -0.00022   0.00000  -0.00131  -0.00130   2.09112
   A103       2.10439   0.00004  -0.00004   0.00028   0.00024   2.10464
   A104       2.08620   0.00018   0.00004   0.00103   0.00106   2.08726
   A105       2.08891  -0.00005   0.00001  -0.00036  -0.00035   2.08856
   A106       2.09816   0.00003   0.00000   0.00013   0.00013   2.09829
   A107       2.09610   0.00002  -0.00002   0.00022   0.00020   2.09631
   A108       2.09671   0.00002   0.00000   0.00011   0.00010   2.09681
   A109       2.08896  -0.00004   0.00000  -0.00018  -0.00019   2.08878
   A110       2.09748   0.00002   0.00000   0.00010   0.00010   2.09758
   A111       2.09696   0.00006  -0.00003   0.00045   0.00042   2.09739
   A112       2.09761  -0.00002   0.00003  -0.00025  -0.00022   2.09739
   A113       2.08861  -0.00003  -0.00001  -0.00020  -0.00020   2.08841
   A114       2.10455   0.00012  -0.00005   0.00067   0.00061   2.10517
   A115       2.08944  -0.00005   0.00003  -0.00028  -0.00026   2.08918
   A116       2.08908  -0.00007   0.00003  -0.00039  -0.00036   2.08872
    D1        0.18935   0.00000  -0.00041   0.02530   0.02491   0.21426
    D2        2.23683  -0.00006  -0.00050   0.03266   0.03204   2.26887
    D3       -1.84667  -0.00007  -0.00052   0.02451   0.02394  -1.82274
    D4       -0.10321  -0.00007   0.00036  -0.02100  -0.02067  -0.12388
    D5        3.05621  -0.00041   0.00080  -0.03221  -0.03144   3.02477
    D6        2.30632  -0.00009  -0.00002   0.01975   0.01961   2.32593
    D7        0.25337  -0.00025  -0.00010   0.00903   0.00895   0.26232
    D8       -1.77698  -0.00020  -0.00007   0.00898   0.00885  -1.76813
    D9       -0.14761   0.00008  -0.00007  -0.00981  -0.00991  -0.15752
   D10        2.99550   0.00004  -0.00010  -0.00491  -0.00502   2.99048
   D11       -0.24369   0.00008   0.00038  -0.02579  -0.02543  -0.26913
   D12        2.86747   0.00038   0.00005  -0.01653  -0.01650   2.85098
   D13       -2.35406  -0.00027   0.00046  -0.02824  -0.02782  -2.38188
   D14        0.75711   0.00002   0.00014  -0.01898  -0.01888   0.73823
   D15        1.80110  -0.00087   0.00038  -0.03981  -0.03948   1.76162
   D16       -1.37092  -0.00057   0.00005  -0.03055  -0.03054  -1.40146
   D17        1.22675  -0.00032   0.00000   0.02422   0.02426   1.25101
   D18       -3.03904   0.00008   0.00004   0.02932   0.02938  -3.00966
   D19       -0.95325   0.00071   0.00011   0.04543   0.04557  -0.90768
   D20       -3.03868  -0.00005  -0.00010   0.02652   0.02639  -3.01229
   D21       -1.02129   0.00035  -0.00006   0.03161   0.03152  -0.98977
   D22        1.06450   0.00098   0.00000   0.04772   0.04770   1.11220
   D23       -0.94784   0.00052   0.00005   0.04168   0.04174  -0.90611
   D24        1.06954   0.00093   0.00009   0.04677   0.04686   1.11641
   D25       -3.12785   0.00156   0.00016   0.06288   0.06304  -3.06480
   D26       -3.04950   0.00012  -0.00047  -0.00726  -0.00777  -3.05727
   D27       -1.04640   0.00011  -0.00023  -0.01055  -0.01085  -1.05725
   D28        1.11563  -0.00041  -0.00052  -0.02257  -0.02318   1.09246
   D29        1.24071   0.00021  -0.00047  -0.00161  -0.00205   1.23867
   D30       -3.03937   0.00020  -0.00023  -0.00490  -0.00513  -3.04450
   D31       -0.87734  -0.00032  -0.00052  -0.01692  -0.01746  -0.89479
   D32       -0.84010   0.00005  -0.00052  -0.01671  -0.01714  -0.85724
   D33        1.16300   0.00004  -0.00028  -0.02000  -0.02023   1.14278
   D34       -2.95815  -0.00048  -0.00057  -0.03202  -0.03255  -2.99070
   D35       -3.00763  -0.00051   0.00029  -0.01218  -0.01190  -3.01953
   D36        0.18800  -0.00015  -0.00013   0.01245   0.01230   0.20030
   D37        0.16940  -0.00087   0.00067  -0.02318  -0.02246   0.14694
   D38       -2.91816  -0.00050   0.00025   0.00145   0.00174  -2.91642
   D39        2.96846  -0.00014  -0.00008   0.00792   0.00787   2.97633
   D40       -0.13737  -0.00019  -0.00030  -0.00003  -0.00033  -0.13770
   D41       -0.20980   0.00021  -0.00047   0.01913   0.01867  -0.19113
   D42        2.96755   0.00016  -0.00069   0.01118   0.01047   2.97803
   D43       -0.03076   0.00010  -0.00019   0.00834   0.00817  -0.02260
   D44        3.09145   0.00047  -0.00066   0.02054   0.01987   3.11133
   D45       -3.11726   0.00048  -0.00062   0.03356   0.03298  -3.08428
   D46        0.00495   0.00086  -0.00109   0.04576   0.04469   0.04964
   D47       -2.84696   0.00056  -0.00056   0.03221   0.03163  -2.81532
   D48        0.30488   0.00042  -0.00028   0.02406   0.02377   0.32865
   D49        0.31490   0.00016  -0.00007   0.01945   0.01938   0.33429
   D50       -2.81645   0.00002   0.00021   0.01129   0.01152  -2.80493
   D51        0.82324  -0.00012  -0.00038  -0.00496  -0.00535   0.81789
   D52       -1.30769   0.00041  -0.00016  -0.00100  -0.00118  -1.30887
   D53        2.94171   0.00020  -0.00021  -0.00530  -0.00552   2.93619
   D54       -2.35081  -0.00007  -0.00017   0.00229   0.00212  -2.34869
   D55        1.80145   0.00046   0.00004   0.00625   0.00629   1.80774
   D56       -0.23234   0.00024   0.00000   0.00195   0.00195  -0.23039
   D57        2.97965  -0.00005   0.00043  -0.00534  -0.00486   2.97478
   D58       -0.21956  -0.00003   0.00036   0.00675   0.00714  -0.21242
   D59       -0.13243  -0.00009   0.00024  -0.01192  -0.01165  -0.14408
   D60        2.95154  -0.00008   0.00018   0.00016   0.00036   2.95190
   D61        0.62449   0.00042  -0.00014   0.01583   0.01569   0.64018
   D62       -1.49976   0.00090   0.00000   0.01931   0.01930  -1.48046
   D63        2.64238   0.00021  -0.00008   0.01046   0.01037   2.65275
   D64        2.69131  -0.00059  -0.00045   0.00719   0.00674   2.69805
   D65        0.56705  -0.00011  -0.00031   0.01067   0.01036   0.57741
   D66       -1.57399  -0.00080  -0.00039   0.00182   0.00143  -1.57256
   D67       -1.52440  -0.00004  -0.00031   0.01359   0.01328  -1.51112
   D68        2.63453   0.00044  -0.00017   0.01707   0.01690   2.65142
   D69        0.49349  -0.00025  -0.00025   0.00823   0.00797   0.50145
   D70       -0.67272  -0.00062   0.00014  -0.03166  -0.03152  -0.70425
   D71       -2.74304   0.00008   0.00042  -0.02609  -0.02567  -2.76871
   D72        1.45372   0.00017   0.00043  -0.02054  -0.02012   1.43360
   D73        1.44749  -0.00095  -0.00001  -0.03366  -0.03368   1.41381
   D74       -0.62283  -0.00025   0.00027  -0.02809  -0.02782  -0.65065
   D75       -2.70925  -0.00016   0.00027  -0.02255  -0.02227  -2.73153
   D76       -2.69404  -0.00071   0.00009  -0.02672  -0.02663  -2.72067
   D77        1.51883  -0.00001   0.00037  -0.02114  -0.02078   1.49805
   D78       -0.56760   0.00008   0.00038  -0.01560  -0.01523  -0.58282
   D79        2.53455   0.00055  -0.00018   0.02564   0.02547   2.56002
   D80       -0.54314   0.00058  -0.00011   0.01237   0.01226  -0.53088
   D81       -1.59914   0.00004  -0.00038   0.02228   0.02189  -1.57724
   D82        1.60636   0.00007  -0.00032   0.00901   0.00869   1.61505
   D83        0.43642  -0.00002  -0.00037   0.01701   0.01663   0.45305
   D84       -2.64127   0.00001  -0.00030   0.00374   0.00342  -2.63784
   D85       -0.11764   0.00002  -0.00021   0.00634   0.00613  -0.11151
   D86        3.05626   0.00000  -0.00027  -0.00906  -0.00935   3.04691
   D87        2.95334  -0.00001  -0.00029   0.02083   0.02059   2.97393
   D88       -0.15594  -0.00004  -0.00034   0.00543   0.00510  -0.15084
   D89        2.85137   0.00042   0.00019  -0.01944  -0.01933   2.83204
   D90       -0.31673   0.00045   0.00023  -0.00687  -0.00666  -0.32339
   D91        0.74083  -0.00015   0.00010  -0.02443  -0.02439   0.71644
   D92       -2.42727  -0.00012   0.00014  -0.01186  -0.01172  -2.43899
   D93       -1.38390  -0.00079   0.00006  -0.03629  -0.03632  -1.42022
   D94        1.73119  -0.00076   0.00010  -0.02372  -0.02365   1.70754
   D95       -3.07464   0.00000  -0.00060   0.00764   0.00700  -3.06765
   D96       -1.07663   0.00025  -0.00035   0.00842   0.00803  -1.06860
   D97        1.08806  -0.00042  -0.00064  -0.00568  -0.00636   1.08170
   D98       -0.86413  -0.00006  -0.00061  -0.00339  -0.00393  -0.86807
   D99        1.13388   0.00019  -0.00036  -0.00261  -0.00290   1.13098
   D100      -2.98461  -0.00048  -0.00065  -0.01672  -0.01729  -3.00190
   D101       1.21914   0.00023  -0.00052   0.01365   0.01309   1.23224
   D102      -3.06603   0.00048  -0.00027   0.01443   0.01413  -3.05190
   D103      -0.90133  -0.00019  -0.00057   0.00033  -0.00026  -0.90160
   D104       0.17338   0.00002  -0.00002   0.01991   0.01986   0.19324
   D105      -2.93878  -0.00038  -0.00024   0.01524   0.01496  -2.92381
   D106      -2.93712  -0.00002  -0.00008   0.00497   0.00490  -2.93222
   D107       0.23391  -0.00042  -0.00030   0.00030   0.00000   0.23391
   D108      -0.02435   0.00013   0.00023   0.00689   0.00713  -0.01722
   D109       3.11559   0.00017   0.00026   0.00156   0.00183   3.11741
   D110      -3.13601  -0.00027   0.00000   0.00220   0.00220  -3.13381
   D111       0.00393  -0.00022   0.00003  -0.00313  -0.00311   0.00083
   D112       2.74127  -0.00021   0.00021  -0.02128  -0.02108   2.72019
   D113      -0.40347  -0.00027   0.00012  -0.02393  -0.02381  -0.42729
   D114      -0.39860  -0.00025   0.00017  -0.01570  -0.01553  -0.41412
   D115       2.73984  -0.00031   0.00008  -0.01835  -0.01826   2.72158
   D116      -1.02890   0.00033   0.00013   0.02554   0.02568  -1.00322
   D117      -3.11527   0.00041   0.00007   0.02722   0.02730  -3.08798
   D118       1.08544   0.00050  -0.00002   0.02916   0.02915   1.11459
   D119      -3.12862  -0.00049  -0.00003   0.00696   0.00693  -3.12169
   D120       1.06819  -0.00041  -0.00009   0.00865   0.00855   1.07674
   D121      -1.01428  -0.00032  -0.00018   0.01059   0.01040  -1.00388
   D122       1.10857   0.00023  -0.00001   0.01742   0.01740   1.12598
   D123      -0.97780   0.00031  -0.00007   0.01910   0.01902  -0.95878
   D124      -3.06028   0.00040  -0.00016   0.02104   0.02088  -3.03940
   D125      -1.02585   0.00036   0.00019   0.01754   0.01772  -1.00813
   D126      -3.10798   0.00029   0.00011   0.01675   0.01684  -3.09114
   D127       1.09377   0.00033   0.00000   0.01780   0.01778   1.11155
   D128      -3.12980  -0.00014   0.00005   0.00308   0.00313  -3.12668
   D129       1.07125  -0.00021  -0.00003   0.00228   0.00225   1.07350
   D130      -1.01018  -0.00017  -0.00014   0.00334   0.00319  -1.00699
   D131       1.11337   0.00005   0.00005   0.00637   0.00645   1.11982
   D132      -0.96876  -0.00002  -0.00003   0.00557   0.00557  -0.96319
   D133      -3.05019   0.00002  -0.00014   0.00663   0.00651  -3.04368
   D134       0.04303  -0.00026   0.00024  -0.01267  -0.01242   0.03060
   D135      -3.11717  -0.00025   0.00039  -0.01278  -0.01237  -3.12954
   D136      -3.10860  -0.00012  -0.00004  -0.00467  -0.00471  -3.11332
   D137       0.01439  -0.00011   0.00011  -0.00478  -0.00467   0.00972
   D138       3.11420   0.00031  -0.00038   0.01534   0.01497   3.12918
   D139      -0.01768   0.00034  -0.00046   0.01705   0.01661  -0.00107
   D140      -0.01735   0.00017  -0.00010   0.00737   0.00728  -0.01008
   D141       3.13395   0.00021  -0.00017   0.00908   0.00891  -3.14033
   D142      -3.13658  -0.00001  -0.00008  -0.00017  -0.00025  -3.13683
   D143      -0.00126  -0.00005  -0.00004  -0.00183  -0.00186  -0.00313
   D144      -0.01347   0.00000   0.00007  -0.00029  -0.00022  -0.01370
   D145       3.12184  -0.00004   0.00011  -0.00196  -0.00184   3.12000
   D146       3.13561   0.00014  -0.00008   0.00608   0.00600  -3.14157
   D147      -0.00917   0.00014  -0.00005   0.00593   0.00588  -0.00330
   D148      -0.01228   0.00011  -0.00003   0.00441   0.00438  -0.00791
   D149       3.12611   0.00010   0.00000   0.00425   0.00425   3.13036
   D150      -3.13574  -0.00009   0.00007  -0.00410  -0.00403  -3.13977
   D151       0.00622  -0.00008   0.00006  -0.00334  -0.00328   0.00295
   D152       0.00266  -0.00009   0.00010  -0.00426  -0.00416  -0.00150
   D153      -3.13856  -0.00008   0.00009  -0.00349  -0.00340   3.14122
   D154       0.00720  -0.00008   0.00001  -0.00338  -0.00336   0.00384
   D155       3.13912  -0.00012   0.00009  -0.00507  -0.00498   3.13414
   D156      -3.13402  -0.00007   0.00001  -0.00262  -0.00261  -3.13663
   D157      -0.00211  -0.00010   0.00008  -0.00431  -0.00423  -0.00633
   D158      -0.03126  -0.00007   0.00016  -0.00378  -0.00362  -0.03488
   D159       3.13040  -0.00008  -0.00001  -0.00365  -0.00366   3.12673
   D160       3.11342  -0.00001   0.00025  -0.00119  -0.00095   3.11247
   D161      -0.00811  -0.00002   0.00008  -0.00107  -0.00099  -0.00910
   D162      -3.12646   0.00001  -0.00002   0.00091   0.00090  -3.12556
   D163      -0.00169   0.00002   0.00012   0.00070   0.00082  -0.00087
   D164       0.01204  -0.00004  -0.00011  -0.00169  -0.00180   0.01024
   D165       3.13680  -0.00004   0.00003  -0.00190  -0.00187   3.13493
   D166       3.13592   0.00002   0.00009   0.00042   0.00051   3.13643
   D167       0.00009   0.00007   0.00004   0.00270   0.00274   0.00283
   D168       0.01432   0.00001  -0.00008   0.00057   0.00049   0.01481
   D169      -3.12151   0.00006  -0.00013   0.00285   0.00272  -3.11879
   D170       3.13742   0.00004  -0.00005   0.00163   0.00157   3.13899
   D171       0.00415  -0.00005  -0.00012  -0.00156  -0.00168   0.00247
   D172       0.00162   0.00009  -0.00011   0.00392   0.00381   0.00543
   D173      -3.13165   0.00001  -0.00017   0.00073   0.00056  -3.13110
   D174      -3.13987  -0.00002   0.00008  -0.00111  -0.00103  -3.14090
   D175      -0.00023  -0.00002   0.00009  -0.00119  -0.00110  -0.00133
   D176       0.01005  -0.00011   0.00001  -0.00430  -0.00429   0.00576
   D177      -3.13350  -0.00011   0.00002  -0.00438  -0.00436  -3.13785
   D178      -0.00797   0.00007   0.00003   0.00283   0.00285  -0.00512
   D179      -3.13274   0.00006  -0.00011   0.00304   0.00293  -3.12981
   D180       3.13168   0.00007   0.00004   0.00275   0.00279   3.13447
   D181       0.00691   0.00006  -0.00010   0.00296   0.00286   0.00977
         Item               Value     Threshold  Converged?
 Maximum Force            0.004021     0.000450     NO 
 RMS     Force            0.000574     0.000300     NO 
 Maximum Displacement     0.264148     0.001800     NO 
 RMS     Displacement     0.057125     0.001200     NO 
 Predicted change in Energy=-5.772136D-04
 Lowest energy point so far.  Saving SCF results.
 GradGradGradGradGradGradGradGradGradGradGradGradGradGradGradGradGradGrad

 Leave Link  103 at Thu Dec  6 16:24:05 2018, MaxMem=   536870912 cpu:         1.7
 (Enter /pbs_home/pkowalski/g09d01/g09/l202.exe)
 Stoichiometry    C29H22F6S2
 Framework group  C1[X(C29H22F6S2)]
 Deg. of freedom   171
 Full point group                 C1      NOp   1
 RotChk:  IX=0 Diff= 6.72D-03
 Largest Abelian subgroup         C1      NOp   1
 Largest concise Abelian subgroup C1      NOp   1
                         Standard orientation:                         
 ---------------------------------------------------------------------
 Center     Atomic      Atomic             Coordinates (Angstroms)
 Number     Number       Type             X           Y           Z
 ---------------------------------------------------------------------
      1         16           0        1.779399   -2.142082    0.177504
      2         16           0       -1.789153   -2.128136    0.038287
      3          9           0        2.269186    3.197937   -0.847995
      4          9           0        1.644383    3.512584    1.207620
      5          9           0       -0.069718    3.804005   -1.791439
      6          9           0        0.025211    5.116155   -0.049789
      7          9           0       -2.327884    3.287092   -0.581452
      8          9           0       -1.424693    3.467011    1.389021
      9          6           0        0.626699   -0.771697    0.545293
     10          6           0        1.421707    0.497234    0.251333
     11          6           0        2.835396    0.253336    0.147063
     12          1           0        3.558072    1.063758    0.051797
     13          6           0        3.157320   -1.056860    0.082551
     14          6           0        0.730872    1.639811    0.104905
     15          6           0        1.240537    3.041963    0.005890
     16          6           0       -0.001984    3.846391   -0.451251
     17          6           0       -1.204673    3.054969    0.121011
     18          6           0       -0.722781    1.643664    0.052591
     19          6           0       -0.626535   -0.774629   -0.353969
     20          6           0       -1.418821    0.504470   -0.094312
     21          6           0       -2.838723    0.267853   -0.066803
     22          1           0       -3.565968    1.079780   -0.085638
     23          6           0       -3.167888   -1.039262    0.014139
     24          6           0        0.271089   -0.812861    2.049171
     25          1           0       -0.488802   -0.038463    2.236275
     26          1           0       -0.211487   -1.779716    2.255287
     27          6           0        1.444135   -0.605369    2.991192
     28          1           0        2.233801   -1.351391    2.818105
     29          1           0        1.107513   -0.705156    4.032351
     30          1           0        1.880282    0.397545    2.876422
     31          6           0       -0.265614   -0.843313   -1.855337
     32          1           0        0.492229   -0.069210   -2.051957
     33          1           0        0.221357   -1.812882   -2.036451
     34          6           0       -1.429296   -0.659651   -2.812800
     35          1           0       -2.217722   -1.406551   -2.638728
     36          1           0       -1.076197   -0.776928   -3.846713
     37          1           0       -1.874072    0.341807   -2.722754
     38          6           0        4.509830   -1.622395   -0.063906
     39          6           0        5.638048   -0.854925    0.242350
     40          1           0        5.518635    0.162879    0.620562
     41          6           0        6.911929   -1.380563    0.091618
     42          1           0        7.782529   -0.767765    0.340089
     43          6           0        7.082446   -2.683772   -0.364263
     44          1           0        8.087629   -3.097172   -0.482695
     45          6           0        5.969186   -3.458314   -0.664391
     46          1           0        6.093376   -4.484017   -1.021613
     47          6           0        4.693234   -2.932842   -0.513329
     48          1           0        3.825100   -3.550871   -0.759813
     49          6           0       -4.529408   -1.598383    0.088976
     50          6           0       -5.587788   -0.819956    0.568710
     51          1           0       -5.398303    0.196943    0.920246
     52          6           0       -6.873540   -1.335188    0.624723
     53          1           0       -7.688780   -0.715089    1.006936
     54          6           0       -7.124831   -2.637891    0.205912
     55          1           0       -8.138990   -3.043658    0.252970
     56          6           0       -6.080223   -3.421989   -0.266391
     57          1           0       -6.268678   -4.446497   -0.598155
     58          6           0       -4.791468   -2.907872   -0.321893
     59          1           0       -3.976938   -3.528679   -0.705579
 ---------------------------------------------------------------------
 Rotational constants (GHZ):      0.1295695      0.0709964      0.0510297
 Leave Link  202 at Thu Dec  6 16:24:07 2018, MaxMem=   536870912 cpu:         0.0
 (Enter /pbs_home/pkowalski/g09d01/g09/l301.exe)
 Basis read from rwf:  (5D, 7F)
 No pseudopotential information found on rwf file.
 There are   673 symmetry adapted cartesian basis functions of A   symmetry.
 There are   636 symmetry adapted basis functions of A   symmetry.
   636 basis functions,  1103 primitive gaussians,   673 cartesian basis functions
   141 alpha electrons      141 beta electrons
       nuclear repulsion energy      4718.6805557452 Hartrees.
 IExCor=32609 DFT=T Ex+Corr=LC-wPBE ExCW=0 ScaHFX=  1.000000
 ScaDFX=  1.000000  0.000000  1.000000  1.000000 ScalE2=  1.000000  1.000000
 IRadAn=      0 IRanWt=     -1 IRanGd=            0 ICorTp=0 IEmpDi=131
  HFx wShort=  0.000000 wLong=  0.400000 cFull=  0.000000 cShort=  0.000000 cLong=  1.000000
  DFx wShort=  0.000000 wLong=  0.400000 cFull=  0.000000 cShort=  0.000000 cLong=  1.000000
 NAtoms=   59 NActive=   59 NUniq=   59 SFac= 1.00D+00 NAtFMM=   60 NAOKFM=F Big=F
 Integral buffers will be    131072 words long.
 Raffenetti 2 integral format.
 Two-electron integral symmetry is turned on.
 R6Disp:  Grimme-D3 Dispersion energy=       -0.0593781759 Hartrees.
 Nuclear repulsion after empirical dispersion term =     4718.6211775693 Hartrees.
 No density basis found on file   724.
 Leave Link  301 at Thu Dec  6 16:24:08 2018, MaxMem=   536870912 cpu:         0.6
 (Enter /pbs_home/pkowalski/g09d01/g09/l302.exe)
 NPDir=0 NMtPBC=     1 NCelOv=     1 NCel=       1 NClECP=     1 NCelD=      1
         NCelK=      1 NCelE2=     1 NClLst=     1 CellRange=     0.0.
 One-electron integrals computed using PRISM.
 NBasis=   636 RedAO= T EigKep=  2.72D-04  NBF=   636
 NBsUse=   636 1.00D-06 EigRej= -1.00D+00 NBFU=   636
 Precomputing XC quadrature grid using
 IXCGrd= 4 IRadAn=           0 IRanWt=          -1 IRanGd=           0 AccXCQ= 0.00D+00.
 Generated NRdTot=       0 NPtTot=           0 NUsed=           0 NTot=          32
 NSgBfM=   604   604   604   607   609 MxSgAt=    59 MxSgA2=    59.
 Leave Link  302 at Thu Dec  6 16:24:10 2018, MaxMem=   536870912 cpu:        16.3
 (Enter /pbs_home/pkowalski/g09d01/g09/l303.exe)
 DipDrv:  MaxL=1.
 Leave Link  303 at Thu Dec  6 16:24:12 2018, MaxMem=   536870912 cpu:         1.5
 (Enter /pbs_home/pkowalski/g09d01/g09/l401.exe)
 Initial guess from the checkpoint file:  "dae0068freq_closed_lc-wpbed3.chk"
 B after Tr=     0.000000    0.000000    0.000000
         Rot=    0.999998   -0.001420   -0.001568   -0.000237 Ang=  -0.24 deg.
 Guess basis will be translated and rotated to current coordinates.
 JPrj=2 DoOrth=T DoCkMO=T.
 Generating alternative initial guess.
 ExpMin= 1.22D-01 ExpMax= 9.18D+03 ExpMxC= 1.38D+03 IAcc=1 IRadAn=         1 AccDes= 0.00D+00
 Harris functional with IExCor=32609 and IRadAn=       1 diagonalized for initial guess.
 HarFok:  IExCor=32609 AccDes= 0.00D+00 IRadAn=         1 IDoV= 1 UseB2=F ITyADJ=14
 ICtDFT=  3500011 ScaDFX=  1.000000  1.000000  1.000000  1.000000
 FoFCou: FMM=F IPFlag=           0 FMFlag=      100000 FMFlg1=           0
         NFxFlg=           0 DoJE=T BraDBF=F KetDBF=T FulRan=T
         wScrn=  0.000000 ICntrl=     500 IOpCl=  0 I1Cent=   200000004 NGrid=           0
         NMat0=    1 NMatS0=      1 NMatT0=    0 NMatD0=    1 NMtDS0=    0 NMtDT0=    0
 Petite list used in FoFCou.
 Harris En= -2510.58715842430    
 Leave Link  401 at Thu Dec  6 16:24:18 2018, MaxMem=   536870912 cpu:        42.8
 (Enter /pbs_home/pkowalski/g09d01/g09/l502.exe)
 Closed shell SCF:
 Using DIIS extrapolation, IDIIS=  1040.
 Integral symmetry usage will be decided dynamically.
 IVT=     1387805 IEndB=     1387805 NGot=   536870912 MDV=   535953350
 LenX=   535953350 LenY=   535499748
 Requested convergence on RMS density matrix=1.00D-08 within 128 cycles.
 Requested convergence on MAX density matrix=1.00D-06.
 Requested convergence on             energy=1.00D-06.
 No special actions if energy rises.
 Fock matrices will be formed incrementally for  20 cycles.
 Integral accuracy reduced to 1.0D-05 until final iterations.

 Cycle   1  Pass 0  IDiag  1:
 FoFJK:  IHMeth= 1 ICntrl=       0 DoSepK=T KAlg= 0 I1Cent=   0 FoldK=F
 IRaf=         1 NMat=   1 IRICut=       1 DoRegI=T DoRafI=F ISym2E= 0.
 FoFCou: FMM=F IPFlag=           0 FMFlag=      100000 FMFlg1=           0
         NFxFlg=           0 DoJE=T BraDBF=F KetDBF=F FulRan=T
         wScrn=  0.000000 ICntrl=     500 IOpCl=  0 I1Cent=           0 NGrid=           0
         NMat0=    1 NMatS0=      1 NMatT0=    0 NMatD0=    1 NMtDS0=    0 NMtDT0=    0
 Symmetry not used in FoFCou.
 E= -2510.97132743551    
 DIIS: error= 2.73D-03 at cycle   1 NSaved=   1.
 NSaved= 1 IEnMin= 1 EnMin= -2510.97132743551     IErMin= 1 ErrMin= 2.73D-03
 ErrMax= 2.73D-03  0.00D+00 EMaxC= 1.00D-01 BMatC= 5.88D-03 BMatP= 5.88D-03
 IDIUse=3 WtCom= 9.73D-01 WtEn= 2.73D-02
 Coeff-Com:  0.100D+01
 Coeff-En:   0.100D+01
 Coeff:      0.100D+01
 Gap=     0.754 Goal=   None    Shift=    0.000
 GapD=    0.754 DampG=2.000 DampE=1.000 DampFc=2.0000 IDamp=-1.
 RMSDP=2.71D-04 MaxDP=1.27D-02              OVMax= 1.21D-02

 Cycle   2  Pass 0  IDiag  1:
 RMSU=  2.71D-04    CP:  1.00D+00
 E= -2510.98012147691     Delta-E=       -0.008794041401 Rises=F Damp=F
 DIIS: error= 7.98D-04 at cycle   2 NSaved=   2.
 NSaved= 2 IEnMin= 2 EnMin= -2510.98012147691     IErMin= 2 ErrMin= 7.98D-04
 ErrMax= 7.98D-04  0.00D+00 EMaxC= 1.00D-01 BMatC= 3.09D-04 BMatP= 5.88D-03
 IDIUse=3 WtCom= 9.92D-01 WtEn= 7.98D-03
 Coeff-Com: -0.193D+00 0.119D+01
 Coeff-En:   0.000D+00 0.100D+01
 Coeff:     -0.192D+00 0.119D+01
 Gap=     0.250 Goal=   None    Shift=    0.000
 RMSDP=6.33D-05 MaxDP=2.98D-03 DE=-8.79D-03 OVMax= 5.57D-03

 Cycle   3  Pass 0  IDiag  1:
 RMSU=  5.20D-05    CP:  1.00D+00  1.13D+00
 E= -2510.98100076598     Delta-E=       -0.000879289066 Rises=F Damp=F
 DIIS: error= 1.99D-04 at cycle   3 NSaved=   3.
 NSaved= 3 IEnMin= 3 EnMin= -2510.98100076598     IErMin= 3 ErrMin= 1.99D-04
 ErrMax= 1.99D-04  0.00D+00 EMaxC= 1.00D-01 BMatC= 2.85D-05 BMatP= 3.09D-04
 IDIUse=3 WtCom= 9.98D-01 WtEn= 1.99D-03
 Coeff-Com: -0.344D-01 0.581D-01 0.976D+00
 Coeff-En:   0.000D+00 0.000D+00 0.100D+01
 Coeff:     -0.344D-01 0.580D-01 0.976D+00
 Gap=     0.250 Goal=   None    Shift=    0.000
 RMSDP=2.81D-05 MaxDP=1.53D-03 DE=-8.79D-04 OVMax= 2.14D-03

 Cycle   4  Pass 0  IDiag  1:
 RMSU=  2.62D-05    CP:  1.00D+00  1.17D+00  1.06D+00
 E= -2510.98105159995     Delta-E=       -0.000050833976 Rises=F Damp=F
 DIIS: error= 9.23D-05 at cycle   4 NSaved=   4.
 NSaved= 4 IEnMin= 4 EnMin= -2510.98105159995     IErMin= 4 ErrMin= 9.23D-05
 ErrMax= 9.23D-05  0.00D+00 EMaxC= 1.00D-01 BMatC= 1.92D-05 BMatP= 2.85D-05
 IDIUse=1 WtCom= 1.00D+00 WtEn= 0.00D+00
 Coeff-Com:  0.137D-01-0.171D+00 0.522D+00 0.635D+00
 Coeff:      0.137D-01-0.171D+00 0.522D+00 0.635D+00
 Gap=     0.250 Goal=   None    Shift=    0.000
 RMSDP=1.37D-05 MaxDP=9.34D-04 DE=-5.08D-05 OVMax= 1.22D-03

 Cycle   5  Pass 0  IDiag  1:
 RMSU=  6.44D-06    CP:  1.00D+00  1.16D+00  1.24D+00  7.15D-01
 E= -2510.98107195172     Delta-E=       -0.000020351765 Rises=F Damp=F
 DIIS: error= 3.11D-05 at cycle   5 NSaved=   5.
 NSaved= 5 IEnMin= 5 EnMin= -2510.98107195172     IErMin= 5 ErrMin= 3.11D-05
 ErrMax= 3.11D-05  0.00D+00 EMaxC= 1.00D-01 BMatC= 6.13D-07 BMatP= 1.92D-05
 IDIUse=1 WtCom= 1.00D+00 WtEn= 0.00D+00
 Coeff-Com:  0.602D-02-0.465D-01 0.535D-01 0.152D+00 0.835D+00
 Coeff:      0.602D-02-0.465D-01 0.535D-01 0.152D+00 0.835D+00
 Gap=     0.250 Goal=   None    Shift=    0.000
 RMSDP=3.18D-06 MaxDP=1.27D-04 DE=-2.04D-05 OVMax= 2.06D-04

 Initial convergence to 1.0D-05 achieved.  Increase integral accuracy.
 Cycle   6  Pass 1  IDiag  1:
 E= -2510.98102963171     Delta-E=        0.000042320012 Rises=F Damp=F
 DIIS: error= 2.02D-04 at cycle   1 NSaved=   1.
 NSaved= 1 IEnMin= 1 EnMin= -2510.98102963171     IErMin= 1 ErrMin= 2.02D-04
 ErrMax= 2.02D-04  0.00D+00 EMaxC= 1.00D-01 BMatC= 1.59D-05 BMatP= 1.59D-05
 IDIUse=3 WtCom= 9.98D-01 WtEn= 2.02D-03
 Coeff-Com:  0.100D+01
 Coeff-En:   0.100D+01
 Coeff:      0.100D+01
 Gap=     0.250 Goal=   None    Shift=    0.000
 RMSDP=3.18D-06 MaxDP=1.27D-04 DE= 4.23D-05 OVMax= 4.19D-04

 Cycle   7  Pass 1  IDiag  1:
 RMSU=  1.63D-04    CP:  1.00D+00
 E= -2510.98104491065     Delta-E=       -0.000015278945 Rises=F Damp=F
 DIIS: error= 1.22D-05 at cycle   2 NSaved=   2.
 NSaved= 2 IEnMin= 2 EnMin= -2510.98104491065     IErMin= 2 ErrMin= 1.22D-05
 ErrMax= 1.22D-05  0.00D+00 EMaxC= 1.00D-01 BMatC= 2.85D-07 BMatP= 1.59D-05
 IDIUse=1 WtCom= 1.00D+00 WtEn= 0.00D+00
 Coeff-Com: -0.900D-02 0.101D+01
 Coeff:     -0.900D-02 0.101D+01
 Gap=     0.250 Goal=   None    Shift=    0.000
 RMSDP=8.62D-06 MaxDP=3.00D-04 DE=-1.53D-05 OVMax= 1.03D-04

 Cycle   8  Pass 1  IDiag  1:
 RMSU=  3.33D-06    CP:  1.00D+00  1.05D+00
 E= -2510.98104526164     Delta-E=       -0.000000350989 Rises=F Damp=F
 DIIS: error= 1.26D-05 at cycle   3 NSaved=   3.
 NSaved= 3 IEnMin= 3 EnMin= -2510.98104526164     IErMin= 2 ErrMin= 1.22D-05
 ErrMax= 1.26D-05  0.00D+00 EMaxC= 1.00D-01 BMatC= 3.00D-07 BMatP= 2.85D-07
 IDIUse=1 WtCom= 1.00D+00 WtEn= 0.00D+00
 Coeff-Com: -0.221D-01 0.521D+00 0.501D+00
 Coeff:     -0.221D-01 0.521D+00 0.501D+00
 Gap=     0.250 Goal=   None    Shift=    0.000
 RMSDP=1.28D-06 MaxDP=7.60D-05 DE=-3.51D-07 OVMax= 7.33D-05

 Cycle   9  Pass 1  IDiag  1:
 RMSU=  1.03D-06    CP:  1.00D+00  1.05D+00  8.04D-01
 E= -2510.98104549328     Delta-E=       -0.000000231641 Rises=F Damp=F
 DIIS: error= 1.69D-06 at cycle   4 NSaved=   4.
 NSaved= 4 IEnMin= 4 EnMin= -2510.98104549328     IErMin= 4 ErrMin= 1.69D-06
 ErrMax= 1.69D-06  0.00D+00 EMaxC= 1.00D-01 BMatC= 4.06D-09 BMatP= 2.85D-07
 IDIUse=1 WtCom= 1.00D+00 WtEn= 0.00D+00
 Coeff-Com: -0.636D-02 0.121D+00 0.153D+00 0.733D+00
 Coeff:     -0.636D-02 0.121D+00 0.153D+00 0.733D+00
 Gap=     0.250 Goal=   None    Shift=    0.000
 RMSDP=2.95D-07 MaxDP=1.65D-05 DE=-2.32D-07 OVMax= 2.53D-05

 Cycle  10  Pass 1  IDiag  1:
 RMSU=  2.49D-07    CP:  1.00D+00  1.05D+00  8.45D-01  1.00D+00
 E= -2510.98104549828     Delta-E=       -0.000000005000 Rises=F Damp=F
 DIIS: error= 6.86D-07 at cycle   5 NSaved=   5.
 NSaved= 5 IEnMin= 5 EnMin= -2510.98104549828     IErMin= 5 ErrMin= 6.86D-07
 ErrMax= 6.86D-07  0.00D+00 EMaxC= 1.00D-01 BMatC= 7.93D-10 BMatP= 4.06D-09
 IDIUse=1 WtCom= 1.00D+00 WtEn= 0.00D+00
 Coeff-Com:  0.180D-02-0.518D-01-0.390D-01 0.246D+00 0.843D+00
 Coeff:      0.180D-02-0.518D-01-0.390D-01 0.246D+00 0.843D+00
 Gap=     0.250 Goal=   None    Shift=    0.000
 RMSDP=1.56D-07 MaxDP=5.68D-06 DE=-5.00D-09 OVMax= 2.24D-05

 Cycle  11  Pass 1  IDiag  1:
 RMSU=  1.11D-07    CP:  1.00D+00  1.05D+00  8.64D-01  1.08D+00  9.25D-01
 E= -2510.98104550015     Delta-E=       -0.000000001865 Rises=F Damp=F
 DIIS: error= 2.81D-07 at cycle   6 NSaved=   6.
 NSaved= 6 IEnMin= 6 EnMin= -2510.98104550015     IErMin= 6 ErrMin= 2.81D-07
 ErrMax= 2.81D-07  0.00D+00 EMaxC= 1.00D-01 BMatC= 1.03D-10 BMatP= 7.93D-10
 IDIUse=1 WtCom= 1.00D+00 WtEn= 0.00D+00
 Coeff-Com:  0.131D-02-0.296D-01-0.301D-01-0.337D-01 0.226D+00 0.866D+00
 Coeff:      0.131D-02-0.296D-01-0.301D-01-0.337D-01 0.226D+00 0.866D+00
 Gap=     0.250 Goal=   None    Shift=    0.000
 RMSDP=5.90D-08 MaxDP=2.52D-06 DE=-1.87D-09 OVMax= 1.29D-05

 Cycle  12  Pass 1  IDiag  1:
 RMSU=  3.79D-08    CP:  1.00D+00  1.05D+00  8.68D-01  1.09D+00  1.05D+00
                    CP:  1.26D+00
 E= -2510.98104550053     Delta-E=       -0.000000000385 Rises=F Damp=F
 DIIS: error= 1.80D-07 at cycle   7 NSaved=   7.
 NSaved= 7 IEnMin= 7 EnMin= -2510.98104550053     IErMin= 7 ErrMin= 1.80D-07
 ErrMax= 1.80D-07  0.00D+00 EMaxC= 1.00D-01 BMatC= 1.99D-11 BMatP= 1.03D-10
 IDIUse=1 WtCom= 1.00D+00 WtEn= 0.00D+00
 Coeff-Com: -0.117D-03 0.479D-02 0.230D-02-0.562D-01-0.121D+00 0.154D+00
 Coeff-Com:  0.102D+01
 Coeff:     -0.117D-03 0.479D-02 0.230D-02-0.562D-01-0.121D+00 0.154D+00
 Coeff:      0.102D+01
 Gap=     0.250 Goal=   None    Shift=    0.000
 RMSDP=3.77D-08 MaxDP=1.53D-06 DE=-3.85D-10 OVMax= 9.93D-06

 Cycle  13  Pass 1  IDiag  1:
 RMSU=  1.76D-08    CP:  1.00D+00  1.05D+00  8.68D-01  1.09D+00  1.09D+00
                    CP:  1.50D+00  1.42D+00
 E= -2510.98104550060     Delta-E=       -0.000000000070 Rises=F Damp=F
 DIIS: error= 9.70D-08 at cycle   8 NSaved=   8.
 NSaved= 8 IEnMin= 8 EnMin= -2510.98104550060     IErMin= 8 ErrMin= 9.70D-08
 ErrMax= 9.70D-08  0.00D+00 EMaxC= 1.00D-01 BMatC= 4.38D-12 BMatP= 1.99D-11
 IDIUse=1 WtCom= 1.00D+00 WtEn= 0.00D+00
 Coeff-Com: -0.255D-03 0.628D-02 0.581D-02-0.853D-02-0.673D-01-0.109D+00
 Coeff-Com:  0.233D+00 0.940D+00
 Coeff:     -0.255D-03 0.628D-02 0.581D-02-0.853D-02-0.673D-01-0.109D+00
 Coeff:      0.233D+00 0.940D+00
 Gap=     0.250 Goal=   None    Shift=    0.000
 RMSDP=1.91D-08 MaxDP=8.14D-07 DE=-7.00D-11 OVMax= 5.51D-06

 Cycle  14  Pass 1  IDiag  1:
 RMSU=  7.63D-09    CP:  1.00D+00  1.05D+00  8.68D-01  1.09D+00  1.11D+00
                    CP:  1.59D+00  1.70D+00  1.48D+00
 E= -2510.98104550050     Delta-E=        0.000000000101 Rises=F Damp=F
 DIIS: error= 4.83D-08 at cycle   9 NSaved=   9.
 NSaved= 9 IEnMin= 8 EnMin= -2510.98104550060     IErMin= 9 ErrMin= 4.83D-08
 ErrMax= 4.83D-08  0.00D+00 EMaxC= 1.00D-01 BMatC= 1.29D-12 BMatP= 4.38D-12
 IDIUse=1 WtCom= 1.00D+00 WtEn= 0.00D+00
 Coeff-Com: -0.166D-05-0.518D-03 0.196D-03 0.153D-01 0.275D-01-0.589D-01
 Coeff-Com: -0.290D+00 0.171D+00 0.114D+01
 Coeff:     -0.166D-05-0.518D-03 0.196D-03 0.153D-01 0.275D-01-0.589D-01
 Coeff:     -0.290D+00 0.171D+00 0.114D+01
 Gap=     0.250 Goal=   None    Shift=    0.000
 RMSDP=1.36D-08 MaxDP=5.62D-07 DE= 1.01D-10 OVMax= 3.92D-06

 Cycle  15  Pass 1  IDiag  1:
 RMSU=  3.87D-09    CP:  1.00D+00  1.05D+00  8.68D-01  1.09D+00  1.12D+00
                    CP:  1.64D+00  1.89D+00  1.94D+00  1.40D+00
 E= -2510.98104550047     Delta-E=        0.000000000035 Rises=F Damp=F
 DIIS: error= 1.69D-08 at cycle  10 NSaved=  10.
 NSaved=10 IEnMin= 8 EnMin= -2510.98104550060     IErMin=10 ErrMin= 1.69D-08
 ErrMax= 1.69D-08  0.00D+00 EMaxC= 1.00D-01 BMatC= 1.88D-13 BMatP= 1.29D-12
 IDIUse=1 WtCom= 1.00D+00 WtEn= 0.00D+00
 Coeff-Com:  0.546D-04-0.149D-02-0.121D-02 0.557D-02 0.215D-01 0.885D-02
 Coeff-Com: -0.127D+00-0.143D+00 0.271D+00 0.966D+00
 Coeff:      0.546D-04-0.149D-02-0.121D-02 0.557D-02 0.215D-01 0.885D-02
 Coeff:     -0.127D+00-0.143D+00 0.271D+00 0.966D+00
 Gap=     0.250 Goal=   None    Shift=    0.000
 RMSDP=5.22D-09 MaxDP=2.24D-07 DE= 3.55D-11 OVMax= 1.51D-06

 SCF Done:  E(RLC-wPBE) =  -2510.98104550     A.U. after   15 cycles
            NFock= 15  Conv=0.52D-08     -V/T= 2.0075
 KE= 2.492319751893D+03 PE=-1.533723816651D+04 EE= 5.615316191543D+03
 Leave Link  502 at Thu Dec  6 16:36:22 2018, MaxMem=   536870912 cpu:      5758.7
 (Enter /pbs_home/pkowalski/g09d01/g09/l701.exe)
 Compute integral first derivatives.
 ... and contract with generalized density number  0.
 R6Disp: Adding Grimme-D3 dispersion energy 1st derivatives to the gradient.
 Leave Link  701 at Thu Dec  6 16:36:27 2018, MaxMem=   536870912 cpu:         6.1
 (Enter /pbs_home/pkowalski/g09d01/g09/l702.exe)
 L702 exits ... SP integral derivatives will be done elsewhere.
 Leave Link  702 at Thu Dec  6 16:36:27 2018, MaxMem=   536870912 cpu:         0.2
 (Enter /pbs_home/pkowalski/g09d01/g09/l703.exe)
 Compute integral first derivatives, UseDBF=F ICtDFT=           0.
 Integral derivatives from FoFJK, PRISM(SPDF).
 Calling FoFJK, ICntrl=      2127 FMM=F ISym2X=0 I1Cent= 0 IOpClX= 0 NMat=1 NMatS=1 NMatT=0.
 FoFJK:  IHMeth= 1 ICntrl=    2127 DoSepK=T KAlg= 0 I1Cent=   0 FoldK=F
 IRaf=         1 NMat=   1 IRICut=       1 DoRegI=T DoRafI=F ISym2E= 0.
 FoFCou: FMM=F IPFlag=           0 FMFlag=      100000 FMFlg1=         800
         NFxFlg=           0 DoJE=F BraDBF=F KetDBF=F FulRan=T
         wScrn=  0.000000 ICntrl=    2527 IOpCl=  0 I1Cent=           0 NGrid=           0
         NMat0=    1 NMatS0=      1 NMatT0=    0 NMatD0=    1 NMtDS0=    0 NMtDT0=    0
 Symmetry not used in FoFCou.
 Leave Link  703 at Thu Dec  6 16:40:40 2018, MaxMem=   536870912 cpu:      2017.8
 (Enter /pbs_home/pkowalski/g09d01/g09/l716.exe)
 Dipole        = 1.59607817D-02-1.57143766D+00-5.23889947D-02
 ***** Axes restored to original set *****
 -------------------------------------------------------------------
 Center     Atomic                   Forces (Hartrees/Bohr)
 Number     Number              X              Y              Z
 -------------------------------------------------------------------
      1       16          -0.000268768    0.000815067   -0.000464604
      2       16          -0.000212227   -0.000666786   -0.000828574
      3        9          -0.000362415   -0.000088792    0.000082663
      4        9          -0.000133381   -0.000235654   -0.000109321
      5        9          -0.000395567   -0.000124260    0.000258961
      6        9          -0.000207135    0.000023868   -0.000145384
      7        9          -0.000083296    0.000131424    0.000008306
      8        9          -0.000061850    0.000602681   -0.000258522
      9        6          -0.000502094   -0.000387870    0.000720785
     10        6          -0.000354234   -0.001500820   -0.000263665
     11        6           0.000492548    0.001078153    0.000017332
     12        1          -0.000580923   -0.000519072   -0.000272281
     13        6           0.000027603    0.000084127    0.000495992
     14        6          -0.000219832    0.000590926    0.000097410
     15        6           0.000834086    0.000393963    0.000282995
     16        6           0.000108808   -0.000016544   -0.000765410
     17        6           0.000362374   -0.000486434    0.000936536
     18        6          -0.000361156   -0.000777558   -0.001426908
     19        6           0.000751412   -0.000051094    0.000042485
     20        6           0.000407647    0.002038765   -0.000070532
     21        6           0.000067492   -0.001511000   -0.000351352
     22        1          -0.000585260    0.000683781   -0.000065836
     23        6           0.000765692    0.000123307   -0.000269033
     24        6           0.000238034    0.000429895   -0.000167718
     25        1          -0.000421149   -0.000183306    0.000307955
     26        1           0.000329329   -0.000014115    0.000585966
     27        6           0.000369407   -0.000389459    0.000448116
     28        1           0.000589769   -0.000348912   -0.000021653
     29        1          -0.000264137    0.000148553    0.000262733
     30        1          -0.000136942    0.000157688   -0.000410006
     31        6          -0.000261623   -0.000040058    0.000060804
     32        1           0.000054939    0.000236659   -0.000272484
     33        1           0.000461735   -0.000245202    0.000483451
     34        6           0.000038785    0.000203144    0.000804708
     35        1           0.000014006    0.000265286    0.000680842
     36        1           0.000210937   -0.000362520   -0.000217646
     37        1          -0.000582713    0.000046993   -0.000079092
     38        6          -0.000304768   -0.000175352   -0.000198744
     39        6           0.000934627    0.000015170    0.000131848
     40        1          -0.000603656    0.000001502   -0.000285729
     41        6           0.000342622    0.000645622    0.000283140
     42        1          -0.000442509   -0.000537940   -0.000285286
     43        6          -0.000254770    0.000658954    0.000145420
     44        1           0.000330256   -0.000633871   -0.000114695
     45        6          -0.000720389    0.000160805   -0.000290740
     46        1           0.000692403   -0.000182019    0.000294906
     47        6          -0.000344321   -0.000445981   -0.000202547
     48        1           0.000301300    0.000360839    0.000363968
     49        6          -0.000076235   -0.000003626    0.000070863
     50        6           0.000733417    0.000153520    0.000222574
     51        1          -0.000566569    0.000025804   -0.000325746
     52        6           0.000387278   -0.000707354   -0.000185082
     53        1          -0.000503917    0.000562958    0.000046134
     54        6          -0.000037069   -0.000637804   -0.000370201
     55        1           0.000153417    0.000588949    0.000406812
     56        6          -0.000691843   -0.000043905   -0.000258916
     57        1           0.000688126    0.000090157    0.000346369
     58        6          -0.000631498    0.000401941    0.000106740
     59        1           0.000484196   -0.000403193   -0.000019105
 -------------------------------------------------------------------
 Cartesian Forces:  Max     0.002038765 RMS     0.000473128
 Leave Link  716 at Thu Dec  6 16:40:40 2018, MaxMem=   536870912 cpu:         0.2
 (Enter /pbs_home/pkowalski/g09d01/g09/l103.exe)

 GradGradGradGradGradGradGradGradGradGradGradGradGradGradGradGradGradGrad
 Berny optimization.
 Using GEDIIS/GDIIS optimizer.
 FormGI is forming the generalized inverse of G from B-inverse, IUseBI=4.
 Internal  Forces:  Max     0.002115349 RMS     0.000340746
 Search for a local minimum.
 Step number   5 out of a maximum of  354
 All quantities printed in internal units (Hartrees-Bohrs-Radians)
 RMS Force = .34075D-03 SwitMx=.10000D-02 MixMth= 2
 Mixed Optimization -- En-DIIS/RFO-DIIS
 Swapping is turned off.
 Update second derivatives using D2CorX and points    4    5
 DE= -3.57D-04 DEPred=-5.77D-04 R= 6.19D-01
 TightC=F SS=  1.41D+00  RLast= 2.42D-01 DXNew= 1.4270D+00 7.2577D-01
 Trust test= 6.19D-01 RLast= 2.42D-01 DXMaxT set to 8.49D-01
 ITU=  1  1  0  1  0
     Eigenvalues ---    0.00228   0.00239   0.00464   0.00493   0.00545
     Eigenvalues ---    0.00900   0.00926   0.01092   0.01220   0.01259
     Eigenvalues ---    0.01506   0.01548   0.01623   0.01708   0.01735
     Eigenvalues ---    0.01765   0.01863   0.01867   0.01968   0.01988
     Eigenvalues ---    0.02140   0.02171   0.02203   0.02219   0.02232
     Eigenvalues ---    0.02240   0.02252   0.02260   0.02270   0.02289
     Eigenvalues ---    0.02301   0.02308   0.02325   0.02328   0.02332
     Eigenvalues ---    0.02337   0.02347   0.02359   0.03318   0.03524
     Eigenvalues ---    0.04585   0.04730   0.04810   0.04870   0.05113
     Eigenvalues ---    0.05493   0.05528   0.05722   0.05790   0.05850
     Eigenvalues ---    0.06093   0.07439   0.07553   0.07962   0.08699
     Eigenvalues ---    0.08739   0.08794   0.09243   0.09333   0.09856
     Eigenvalues ---    0.10323   0.10627   0.11056   0.12081   0.12333
     Eigenvalues ---    0.12469   0.12513   0.14128   0.14297   0.15731
     Eigenvalues ---    0.15941   0.15994   0.15997   0.15998   0.15998
     Eigenvalues ---    0.15999   0.15999   0.16000   0.16000   0.16000
     Eigenvalues ---    0.16000   0.16000   0.16000   0.16000   0.16000
     Eigenvalues ---    0.16002   0.16052   0.16827   0.17207   0.20700
     Eigenvalues ---    0.21786   0.21999   0.22000   0.22000   0.22000
     Eigenvalues ---    0.22751   0.23013   0.23442   0.23473   0.23500
     Eigenvalues ---    0.23774   0.23935   0.24070   0.24367   0.24928
     Eigenvalues ---    0.24979   0.24999   0.25000   0.25070   0.26658
     Eigenvalues ---    0.26990   0.27333   0.27422   0.27582   0.27610
     Eigenvalues ---    0.28023   0.28879   0.29090   0.29945   0.30780
     Eigenvalues ---    0.32202   0.33502   0.35290   0.36107   0.36492
     Eigenvalues ---    0.38845   0.40850   0.41916   0.42844   0.42967
     Eigenvalues ---    0.43179   0.43485   0.46776   0.46992   0.47510
     Eigenvalues ---    0.47689   0.47893   0.48687   0.49203   0.49345
     Eigenvalues ---    0.49413   0.49552   0.49688   0.49928   0.50176
     Eigenvalues ---    0.50373   0.50776   0.51250   0.51274   0.51319
     Eigenvalues ---    0.51328   0.51412   0.51495   0.51586   0.52252
     Eigenvalues ---    0.53547   0.53856   0.53954   0.56498   0.57206
     Eigenvalues ---    0.57513   0.57632   0.57642   0.57653   0.57691
     Eigenvalues ---    0.57738   0.57767   0.57794   0.57806   0.57823
     Eigenvalues ---    0.57836
 En-DIIS/RFO-DIIS IScMMF=        0 using points:     5    4
 RFO step:  Lambda=-1.17500396D-04.
 NNeg= 0 NP= 2 Switch=  2.50D-03 Rises=F DC=  3.57D-04 SmlDif=  1.00D-05
 RMS Error=  0.1305609117D-02 NUsed= 2 EDIIS=F
 DidBck=T Rises=F RFO-DIIS coefs:    0.75155    0.24845
 Iteration  1 RMS(Cart)=  0.05142279 RMS(Int)=  0.00072827
 Iteration  2 RMS(Cart)=  0.00117965 RMS(Int)=  0.00001452
 Iteration  3 RMS(Cart)=  0.00000055 RMS(Int)=  0.00001451
 ITry= 1 IFail=0 DXMaxC= 2.45D-01 DCOld= 1.00D+10 DXMaxT= 8.49D-01 DXLimC= 3.00D+00 Rises=F
 Variable       Old X    -DE/DX   Delta X   Delta X   Delta X     New X
                                 (Linear)    (Quad)   (Total)
    R1        3.45460   0.00089   0.00067   0.00077   0.00144   3.45604
    R2        3.31936  -0.00009  -0.00006   0.00063   0.00058   3.31993
    R3        3.45232   0.00115   0.00055   0.00224   0.00277   3.45509
    R4        3.32030  -0.00012   0.00003   0.00008   0.00014   3.32044
    R5        2.54347   0.00015   0.00074  -0.00188  -0.00115   2.54232
    R6        2.55549  -0.00018   0.00090  -0.00275  -0.00184   2.55364
    R7        2.53708   0.00048   0.00033  -0.00038  -0.00005   2.53704
    R8        2.51711  -0.00025  -0.00024   0.00052   0.00028   2.51739
    R9        2.54162  -0.00010   0.00005  -0.00012  -0.00007   2.54155
   R10        2.55361   0.00006   0.00158  -0.00446  -0.00288   2.55072
   R11        2.88370  -0.00081  -0.00053  -0.00165  -0.00218   2.88152
   R12        2.91489  -0.00039  -0.00130   0.00189   0.00058   2.91547
   R13        2.92133  -0.00026  -0.00196   0.00527   0.00330   2.92463
   R14        2.71810   0.00059  -0.00047   0.00192   0.00145   2.71956
   R15        2.53827  -0.00068   0.00058  -0.00232  -0.00171   2.53656
   R16        2.05982  -0.00072   0.00003  -0.00227  -0.00224   2.05758
   R17        2.55247  -0.00022   0.00096  -0.00287  -0.00190   2.55056
   R18        2.78410  -0.00011   0.00065  -0.00249  -0.00184   2.78226
   R19        2.82550   0.00002  -0.00113   0.00341   0.00229   2.82779
   R20        2.74880   0.00017  -0.00060   0.00250   0.00191   2.75071
   R21        2.92751  -0.00020   0.00008  -0.00060  -0.00051   2.92700
   R22        2.92773  -0.00043   0.00013  -0.00146  -0.00132   2.92641
   R23        2.82113   0.00016  -0.00091   0.00250   0.00158   2.82271
   R24        2.53802  -0.00098   0.00041  -0.00218  -0.00178   2.53624
   R25        2.88531  -0.00071  -0.00069  -0.00047  -0.00122   2.88409
   R26        2.92089   0.00106   0.00084   0.00040   0.00125   2.92213
   R27        2.72072   0.00089  -0.00088   0.00379   0.00290   2.72363
   R28        2.06012  -0.00086   0.00014  -0.00279  -0.00265   2.05746
   R29        2.55180  -0.00040   0.00069  -0.00249  -0.00176   2.55003
   R30        2.78499  -0.00003   0.00042  -0.00160  -0.00118   2.78382
   R31        2.08053  -0.00007  -0.00005  -0.00119  -0.00124   2.07929
   R32        2.07885  -0.00065  -0.00002  -0.00216  -0.00218   2.07667
   R33        2.86995  -0.00011   0.00259  -0.00800  -0.00541   2.86455
   R34        2.07877  -0.00063  -0.00037  -0.00108  -0.00145   2.07731
   R35        2.07636  -0.00038  -0.00034  -0.00081  -0.00115   2.07521
   R36        2.07804  -0.00037  -0.00016  -0.00138  -0.00153   2.07651
   R37        2.08061  -0.00007  -0.00009  -0.00106  -0.00115   2.07945
   R38        2.07870  -0.00066  -0.00011  -0.00190  -0.00201   2.07670
   R39        2.86879   0.00034   0.00320  -0.00882  -0.00562   2.86317
   R40        2.07851  -0.00067  -0.00047  -0.00085  -0.00132   2.07719
   R41        2.07647  -0.00035  -0.00037  -0.00068  -0.00104   2.07543
   R42        2.07771  -0.00048  -0.00023  -0.00130  -0.00153   2.07618
   R43        2.64270   0.00012   0.00037  -0.00097  -0.00061   2.64209
   R44        2.64081  -0.00008   0.00037  -0.00119  -0.00082   2.63999
   R45        2.06424  -0.00065  -0.00010  -0.00185  -0.00195   2.06230
   R46        2.61970   0.00010   0.00024  -0.00058  -0.00034   2.61936
   R47        2.06595  -0.00075  -0.00001  -0.00227  -0.00228   2.06367
   R48        2.62886  -0.00002   0.00008  -0.00035  -0.00027   2.62860
   R49        2.06605  -0.00072  -0.00006  -0.00205  -0.00212   2.06393
   R50        2.62484   0.00010   0.00030  -0.00071  -0.00041   2.62443
   R51        2.06586  -0.00077  -0.00001  -0.00230  -0.00231   2.06355
   R52        2.62325   0.00003   0.00013  -0.00048  -0.00035   2.62289
   R53        2.06696  -0.00058  -0.00015  -0.00164  -0.00179   2.06517
   R54        2.64309   0.00003   0.00047  -0.00140  -0.00093   2.64216
   R55        2.64038   0.00000   0.00008  -0.00027  -0.00018   2.64020
   R56        2.06453  -0.00065  -0.00012  -0.00179  -0.00191   2.06263
   R57        2.61968   0.00016   0.00001   0.00024   0.00025   2.61993
   R58        2.06597  -0.00076  -0.00002  -0.00225  -0.00227   2.06370
   R59        2.62909  -0.00008   0.00023  -0.00085  -0.00061   2.62847
   R60        2.06610  -0.00073  -0.00005  -0.00213  -0.00217   2.06393
   R61        2.62467   0.00010   0.00026  -0.00072  -0.00046   2.62421
   R62        2.06595  -0.00077   0.00000  -0.00231  -0.00232   2.06363
   R63        2.62413  -0.00003   0.00020  -0.00069  -0.00049   2.62364
   R64        2.06670  -0.00062  -0.00012  -0.00177  -0.00189   2.06481
    A1        1.61319   0.00004   0.00050  -0.00122  -0.00069   1.61249
    A2        1.60809   0.00020   0.00005   0.00173   0.00169   1.60978
    A3        1.82977  -0.00012   0.00043   0.00099   0.00145   1.83122
    A4        1.97533   0.00030   0.00003   0.00737   0.00741   1.98273
    A5        1.89738   0.00065   0.00358  -0.00235   0.00122   1.89860
    A6        1.88868   0.00014  -0.00170  -0.00376  -0.00548   1.88320
    A7        1.90645  -0.00038  -0.00186  -0.00056  -0.00244   1.90401
    A8        1.96081  -0.00059  -0.00060  -0.00170  -0.00230   1.95851
    A9        1.96601   0.00010   0.00081  -0.00066   0.00016   1.96617
   A10        2.04924  -0.00004  -0.00162   0.00011  -0.00157   2.04767
   A11        2.26769  -0.00006   0.00075   0.00085   0.00160   2.26929
   A12        2.13163  -0.00012   0.00039  -0.00165  -0.00126   2.13037
   A13        1.98471   0.00013   0.00027  -0.00004   0.00026   1.98496
   A14        2.16399  -0.00002  -0.00029   0.00043   0.00013   2.16412
   A15        1.99297  -0.00011  -0.00020   0.00118   0.00097   1.99394
   A16        2.08101  -0.00011   0.00004  -0.00070  -0.00071   2.08031
   A17        2.20918   0.00023   0.00013  -0.00035  -0.00026   2.20891
   A18        2.25185   0.00002  -0.00009   0.00281   0.00274   2.25459
   A19        2.11784  -0.00017  -0.00024  -0.00248  -0.00273   2.11511
   A20        1.91323   0.00014   0.00029  -0.00038  -0.00012   1.91311
   A21        1.87047   0.00019   0.00186  -0.00421  -0.00236   1.86811
   A22        1.99456  -0.00009  -0.00063   0.00143   0.00080   1.99537
   A23        1.94507   0.00010   0.00034  -0.00048  -0.00013   1.94494
   A24        1.94906   0.00002  -0.00123   0.00422   0.00299   1.95205
   A25        1.89762  -0.00008  -0.00041   0.00118   0.00077   1.89839
   A26        1.80606  -0.00015  -0.00004  -0.00187  -0.00192   1.80414
   A27        1.90921   0.00006   0.00104  -0.00330  -0.00227   1.90694
   A28        1.89509   0.00009   0.00043  -0.00107  -0.00063   1.89446
   A29        1.88959  -0.00009   0.00057  -0.00168  -0.00110   1.88849
   A30        1.97109  -0.00020  -0.00109   0.00332   0.00223   1.97332
   A31        1.97304  -0.00005  -0.00181   0.00542   0.00362   1.97666
   A32        1.82179   0.00018   0.00096  -0.00296  -0.00203   1.81977
   A33        1.87706   0.00029   0.00130  -0.00196  -0.00067   1.87639
   A34        1.94680  -0.00007  -0.00100   0.00357   0.00258   1.94939
   A35        1.99193  -0.00004  -0.00200   0.00743   0.00544   1.99737
   A36        1.89361  -0.00001   0.00073  -0.00213  -0.00140   1.89221
   A37        1.96473  -0.00027   0.00089  -0.00503  -0.00414   1.96059
   A38        1.78791   0.00008   0.00008  -0.00211  -0.00208   1.78582
   A39        1.90016  -0.00029   0.00114  -0.00509  -0.00397   1.89619
   A40        2.11718   0.00003  -0.00038  -0.00088  -0.00128   2.11590
   A41        2.26476   0.00026  -0.00092   0.00621   0.00534   2.27010
   A42        1.97500   0.00030  -0.00021   0.00543   0.00526   1.98026
   A43        1.82753  -0.00041   0.00020   0.00133   0.00151   1.82904
   A44        1.90100   0.00088   0.00432  -0.00255   0.00177   1.90278
   A45        1.89743  -0.00016  -0.00221  -0.00520  -0.00741   1.89003
   A46        1.95698  -0.00094  -0.00041  -0.00368  -0.00408   1.95290
   A47        1.90031   0.00037  -0.00186   0.00513   0.00327   1.90358
   A48        2.04908   0.00007  -0.00143  -0.00049  -0.00195   2.04713
   A49        2.27630  -0.00029   0.00087  -0.00103  -0.00005   2.27624
   A50        1.95770   0.00022   0.00048   0.00162   0.00205   1.95975
   A51        2.13551  -0.00016   0.00029  -0.00170  -0.00141   2.13410
   A52        1.98300   0.00008   0.00011   0.00076   0.00082   1.98382
   A53        2.16440   0.00008  -0.00043   0.00118   0.00076   2.16515
   A54        1.99262  -0.00013  -0.00015   0.00115   0.00097   1.99359
   A55        2.08188   0.00001  -0.00037   0.00074   0.00035   2.08223
   A56        2.20866   0.00013   0.00053  -0.00182  -0.00131   2.20735
   A57        1.88112  -0.00077  -0.00237   0.00089  -0.00147   1.87965
   A58        1.88240  -0.00026   0.00072  -0.00048   0.00024   1.88264
   A59        2.00656   0.00104  -0.00127   0.00761   0.00635   2.01291
   A60        1.85832   0.00012   0.00137  -0.00501  -0.00365   1.85468
   A61        1.90879  -0.00017  -0.00097   0.00069  -0.00026   1.90853
   A62        1.92057  -0.00003   0.00260  -0.00457  -0.00197   1.91860
   A63        1.94358   0.00027  -0.00084   0.00325   0.00241   1.94600
   A64        1.91635  -0.00001  -0.00072   0.00166   0.00094   1.91729
   A65        1.94574   0.00034  -0.00037   0.00245   0.00208   1.94782
   A66        1.88329  -0.00023   0.00112  -0.00460  -0.00348   1.87981
   A67        1.89376  -0.00026  -0.00002  -0.00037  -0.00040   1.89336
   A68        1.87888  -0.00015   0.00093  -0.00284  -0.00191   1.87697
   A69        1.87858  -0.00090  -0.00267   0.00307   0.00039   1.87896
   A70        1.87808  -0.00050  -0.00005   0.00160   0.00157   1.87965
   A71        2.01336   0.00212   0.00214   0.00145   0.00359   2.01694
   A72        1.86042   0.00020   0.00093  -0.00558  -0.00465   1.85577
   A73        1.90703  -0.00056  -0.00210   0.00297   0.00086   1.90788
   A74        1.91999  -0.00048   0.00162  -0.00401  -0.00239   1.91760
   A75        1.94711   0.00019  -0.00051   0.00182   0.00132   1.94843
   A76        1.91156   0.00030  -0.00104   0.00413   0.00309   1.91465
   A77        1.94834   0.00039   0.00022   0.00079   0.00101   1.94934
   A78        1.88260  -0.00034   0.00062  -0.00354  -0.00292   1.87969
   A79        1.89187  -0.00022   0.00014  -0.00057  -0.00043   1.89144
   A80        1.87997  -0.00036   0.00062  -0.00300  -0.00238   1.87759
   A81        2.10388  -0.00022   0.00069  -0.00290  -0.00221   2.10167
   A82        2.10879   0.00014  -0.00063   0.00232   0.00169   2.11047
   A83        2.07051   0.00008  -0.00007   0.00060   0.00052   2.07104
   A84        2.09322  -0.00011   0.00027  -0.00144  -0.00117   2.09205
   A85        2.10534  -0.00005   0.00002  -0.00032  -0.00030   2.10504
   A86        2.08449   0.00016  -0.00029   0.00176   0.00147   2.08595
   A87        2.08808   0.00004   0.00006  -0.00003   0.00003   2.08811
   A88        2.09841  -0.00003   0.00002  -0.00007  -0.00005   2.09836
   A89        2.09667  -0.00001  -0.00008   0.00009   0.00002   2.09668
   A90        2.09718  -0.00005   0.00007  -0.00040  -0.00033   2.09686
   A91        2.08857   0.00003  -0.00002   0.00013   0.00012   2.08869
   A92        2.09743   0.00001  -0.00005   0.00026   0.00021   2.09763
   A93        2.09757   0.00002  -0.00025   0.00078   0.00053   2.09810
   A94        2.09682   0.00001   0.00008  -0.00018  -0.00009   2.09672
   A95        2.08880  -0.00003   0.00016  -0.00060  -0.00044   2.08836
   A96        2.10668  -0.00004  -0.00005  -0.00012  -0.00017   2.10651
   A97        2.09227  -0.00003  -0.00017   0.00036   0.00019   2.09246
   A98        2.08418   0.00007   0.00023  -0.00026  -0.00004   2.08415
   A99        2.10058   0.00007   0.00042  -0.00134  -0.00092   2.09966
   A100       2.11052  -0.00011  -0.00055   0.00143   0.00087   2.11140
   A101       2.07206   0.00005   0.00014  -0.00011   0.00004   2.07210
   A102       2.09112  -0.00005   0.00032  -0.00121  -0.00089   2.09023
   A103       2.10464  -0.00003  -0.00006  -0.00001  -0.00007   2.10457
   A104       2.08726   0.00008  -0.00026   0.00123   0.00096   2.08822
   A105       2.08856   0.00000   0.00009  -0.00024  -0.00015   2.08840
   A106       2.09829  -0.00002  -0.00003   0.00004   0.00001   2.09830
   A107       2.09631   0.00002  -0.00005   0.00019   0.00014   2.09644
   A108       2.09681  -0.00002  -0.00003   0.00000  -0.00003   2.09678
   A109       2.08878   0.00001   0.00005  -0.00010  -0.00005   2.08872
   A110       2.09758   0.00001  -0.00002   0.00012   0.00009   2.09767
   A111       2.09739   0.00000  -0.00011   0.00031   0.00021   2.09759
   A112       2.09739   0.00003   0.00005   0.00002   0.00008   2.09747
   A113       2.08841  -0.00004   0.00005  -0.00033  -0.00028   2.08813
   A114       2.10517  -0.00004  -0.00015   0.00015  -0.00001   2.10516
   A115       2.08918  -0.00006   0.00006  -0.00041  -0.00034   2.08884
   A116       2.08872   0.00010   0.00009   0.00026   0.00035   2.08907
    D1        0.21426  -0.00012  -0.00619  -0.00058  -0.00678   0.20748
    D2        2.26887   0.00013  -0.00796  -0.00064  -0.00860   2.26026
    D3       -1.82274   0.00007  -0.00595   0.00066  -0.00527  -1.82801
    D4       -0.12388   0.00017   0.00514   0.00032   0.00547  -0.11842
    D5        3.02477   0.00000   0.00781  -0.01710  -0.00928   3.01549
    D6        2.32593  -0.00023  -0.00487  -0.01946  -0.02435   2.30159
    D7        0.26232   0.00006  -0.00222  -0.01687  -0.01911   0.24322
    D8       -1.76813  -0.00057  -0.00220  -0.02230  -0.02449  -1.79262
    D9       -0.15752   0.00004   0.00246   0.01324   0.01572  -0.14181
   D10        2.99048  -0.00009   0.00125   0.00248   0.00371   2.99419
   D11       -0.26913   0.00015   0.00632   0.00089   0.00722  -0.26191
   D12        2.85098   0.00033   0.00410   0.01421   0.01830   2.86928
   D13       -2.38188  -0.00021   0.00691  -0.00635   0.00057  -2.38131
   D14        0.73823  -0.00003   0.00469   0.00697   0.01165   0.74987
   D15        1.76162   0.00066   0.00981  -0.00158   0.00824   1.76986
   D16       -1.40146   0.00084   0.00759   0.01174   0.01932  -1.38214
   D17        1.25101   0.00015  -0.00603  -0.01658  -0.02257   1.22845
   D18       -3.00966  -0.00028  -0.00730  -0.01509  -0.02240  -3.03206
   D19       -0.90768  -0.00051  -0.01132  -0.01449  -0.02579  -0.93348
   D20       -3.01229   0.00027  -0.00656  -0.01354  -0.02005  -3.03234
   D21       -0.98977  -0.00016  -0.00783  -0.01205  -0.01989  -1.00966
   D22        1.11220  -0.00040  -0.01185  -0.01145  -0.02328   1.08892
   D23       -0.90611  -0.00048  -0.01037  -0.01783  -0.02817  -0.93428
   D24        1.11641  -0.00091  -0.01164  -0.01634  -0.02801   1.08840
   D25       -3.06480  -0.00115  -0.01566  -0.01574  -0.03139  -3.09620
   D26       -3.05727   0.00014   0.00193   0.05002   0.05195  -3.00532
   D27       -1.05725  -0.00024   0.00270   0.04439   0.04710  -1.01015
   D28        1.09246   0.00023   0.00576   0.04333   0.04911   1.14156
   D29        1.23867   0.00013   0.00051   0.05039   0.05088   1.28954
   D30       -3.04450  -0.00025   0.00127   0.04477   0.04602  -2.99848
   D31       -0.89479   0.00022   0.00434   0.04371   0.04803  -0.84676
   D32       -0.85724   0.00059   0.00426   0.05658   0.06085  -0.79640
   D33        1.14278   0.00021   0.00503   0.05096   0.05599   1.19877
   D34       -2.99070   0.00068   0.00809   0.04990   0.05800  -2.93270
   D35       -3.01953  -0.00010   0.00296  -0.01793  -0.01497  -3.03450
   D36        0.20030   0.00001  -0.00306  -0.00082  -0.00387   0.19643
   D37        0.14694  -0.00031   0.00558  -0.03333  -0.02777   0.11917
   D38       -2.91642  -0.00020  -0.00043  -0.01621  -0.01667  -2.93309
   D39        2.97633   0.00005  -0.00196   0.00178  -0.00019   2.97614
   D40       -0.13770   0.00024   0.00008   0.00467   0.00474  -0.13296
   D41       -0.19113   0.00027  -0.00464   0.01778   0.01313  -0.17799
   D42        2.97803   0.00047  -0.00260   0.02067   0.01806   2.99609
   D43       -0.02260  -0.00007  -0.00203   0.00028  -0.00175  -0.02435
   D44        3.11133   0.00011  -0.00494   0.01921   0.01427   3.12560
   D45       -3.08428   0.00005  -0.00819   0.01787   0.00966  -3.07462
   D46        0.04964   0.00023  -0.01110   0.03679   0.02569   0.07533
   D47       -2.81532   0.00042  -0.00786   0.04723   0.03937  -2.77595
   D48        0.32865   0.00036  -0.00591   0.03960   0.03369   0.36234
   D49        0.33429   0.00022  -0.00482   0.02744   0.02262   0.35691
   D50       -2.80493   0.00016  -0.00286   0.01980   0.01694  -2.78798
   D51        0.81789   0.00025   0.00133   0.00586   0.00720   0.82509
   D52       -1.30887   0.00005   0.00029   0.00711   0.00740  -1.30146
   D53        2.93619   0.00022   0.00137   0.00480   0.00619   2.94238
   D54       -2.34869   0.00007  -0.00053   0.00320   0.00268  -2.34601
   D55        1.80774  -0.00013  -0.00156   0.00445   0.00288   1.81062
   D56       -0.23039   0.00005  -0.00048   0.00214   0.00167  -0.22872
   D57        2.97478  -0.00017   0.00121  -0.01637  -0.01516   2.95963
   D58       -0.21242  -0.00029  -0.00177  -0.01117  -0.01294  -0.22536
   D59       -0.14408  -0.00001   0.00289  -0.01404  -0.01115  -0.15523
   D60        2.95190  -0.00013  -0.00009  -0.00884  -0.00894   2.94297
   D61        0.64018  -0.00014  -0.00390   0.01447   0.01057   0.65075
   D62       -1.48046  -0.00016  -0.00480   0.01723   0.01244  -1.46803
   D63        2.65275  -0.00011  -0.00258   0.01061   0.00804   2.66079
   D64        2.69805   0.00010  -0.00167   0.00975   0.00808   2.70613
   D65        0.57741   0.00009  -0.00257   0.01252   0.00994   0.58735
   D66       -1.57256   0.00014  -0.00035   0.00590   0.00554  -1.56702
   D67       -1.51112   0.00001  -0.00330   0.01418   0.01088  -1.50024
   D68        2.65142  -0.00001  -0.00420   0.01695   0.01274   2.66416
   D69        0.50145   0.00004  -0.00198   0.01033   0.00834   0.50980
   D70       -0.70425   0.00006   0.00783  -0.03191  -0.02407  -0.72832
   D71       -2.76871  -0.00025   0.00638  -0.03027  -0.02390  -2.79261
   D72        1.43360   0.00003   0.00500  -0.02252  -0.01752   1.41608
   D73        1.41381   0.00005   0.00837  -0.03376  -0.02539   1.38843
   D74       -0.65065  -0.00026   0.00691  -0.03213  -0.02521  -0.67587
   D75       -2.73153   0.00002   0.00553  -0.02437  -0.01884  -2.75036
   D76       -2.72067  -0.00010   0.00662  -0.02850  -0.02188  -2.74255
   D77        1.49805  -0.00041   0.00516  -0.02687  -0.02171   1.47634
   D78       -0.58282  -0.00013   0.00378  -0.01911  -0.01533  -0.59816
   D79        2.56002  -0.00003  -0.00633   0.02691   0.02057   2.58058
   D80       -0.53088   0.00011  -0.00305   0.02141   0.01836  -0.51252
   D81       -1.57724   0.00011  -0.00544   0.02606   0.02061  -1.55663
   D82        1.61505   0.00026  -0.00216   0.02056   0.01841   1.63346
   D83        0.45305   0.00002  -0.00413   0.02007   0.01593   0.46899
   D84       -2.63784   0.00016  -0.00085   0.01458   0.01373  -2.62411
   D85       -0.11151   0.00005  -0.00152   0.00344   0.00192  -0.10959
   D86        3.04691   0.00024   0.00232  -0.00413  -0.00180   3.04511
   D87        2.97393  -0.00012  -0.00512   0.00946   0.00433   2.97826
   D88       -0.15084   0.00007  -0.00127   0.00189   0.00061  -0.15023
   D89        2.83204   0.00009   0.00480   0.01193   0.01674   2.84877
   D90       -0.32339  -0.00007   0.00165   0.01813   0.01979  -0.30360
   D91        0.71644   0.00004   0.00606   0.00748   0.01353   0.72997
   D92       -2.43899  -0.00012   0.00291   0.01369   0.01658  -2.42241
   D93       -1.42022   0.00107   0.00902   0.01204   0.02108  -1.39914
   D94        1.70754   0.00091   0.00588   0.01825   0.02414   1.73167
   D95       -3.06765   0.00027  -0.00174   0.06337   0.06163  -3.00602
   D96       -1.06860  -0.00019  -0.00200   0.05921   0.05720  -1.01140
   D97        1.08170   0.00026   0.00158   0.05621   0.05778   1.13949
   D98       -0.86807   0.00065   0.00098   0.06585   0.06684  -0.80123
   D99        1.13098   0.00019   0.00072   0.06168   0.06241   1.19339
   D100      -3.00190   0.00064   0.00430   0.05869   0.06300  -2.93891
   D101       1.23224   0.00010  -0.00325   0.06044   0.05719   1.28943
   D102      -3.05190  -0.00037  -0.00351   0.05628   0.05276  -2.99914
   D103      -0.90160   0.00009   0.00007   0.05328   0.05334  -0.84825
   D104       0.19324   0.00008  -0.00493   0.00829   0.00335   0.19659
   D105      -2.92381   0.00005  -0.00372  -0.00236  -0.00608  -2.92990
   D106      -2.93222   0.00026  -0.00122   0.00104  -0.00020  -2.93242
   D107       0.23391   0.00023   0.00000  -0.00961  -0.00963   0.22428
   D108      -0.01722  -0.00008  -0.00177  -0.00422  -0.00600  -0.02322
   D109       3.11741   0.00007  -0.00045   0.00748   0.00703   3.12444
   D110      -3.13381  -0.00011  -0.00055  -0.01502  -0.01558   3.13379
   D111       0.00083   0.00004   0.00077  -0.00332  -0.00256  -0.00173
   D112       2.72019  -0.00013   0.00524  -0.02041  -0.01517   2.70503
   D113      -0.42729  -0.00015   0.00592  -0.02355  -0.01763  -0.44492
   D114      -0.41412  -0.00028   0.00386  -0.03265  -0.02879  -0.44291
   D115       2.72158  -0.00030   0.00454  -0.03579  -0.03125   2.69033
   D116      -1.00322  -0.00034  -0.00638   0.01286   0.00648  -0.99674
   D117      -3.08798  -0.00022  -0.00678   0.01546   0.00868  -3.07930
   D118       1.11459  -0.00025  -0.00724   0.01637   0.00913   1.12371
   D119      -3.12169   0.00006  -0.00172   0.00588   0.00416  -3.11753
   D120       1.07674   0.00018  -0.00212   0.00848   0.00635   1.08310
   D121      -1.00388   0.00016  -0.00258   0.00939   0.00680  -0.99708
   D122       1.12598   0.00004  -0.00432   0.01418   0.00985   1.13582
   D123      -0.95878   0.00015  -0.00473   0.01677   0.01204  -0.94674
   D124      -3.03940   0.00013  -0.00519   0.01768   0.01249  -3.02691
   D125      -1.00813  -0.00030  -0.00440   0.00746   0.00307  -1.00507
   D126      -3.09114  -0.00019  -0.00418   0.00803   0.00386  -3.08729
   D127       1.11155  -0.00018  -0.00442   0.00858   0.00417   1.11572
   D128      -3.12668  -0.00016  -0.00078   0.00016  -0.00062  -3.12729
   D129       1.07350  -0.00005  -0.00056   0.00073   0.00017   1.07367
   D130      -1.00699  -0.00005  -0.00079   0.00127   0.00048  -1.00651
   D131       1.11982   0.00020  -0.00160   0.00748   0.00587   1.12569
   D132      -0.96319   0.00031  -0.00138   0.00805   0.00666  -0.95654
   D133      -3.04368   0.00032  -0.00162   0.00859   0.00697  -3.03672
   D134       0.03060  -0.00005   0.00309  -0.01077  -0.00768   0.02292
   D135      -3.12954  -0.00006   0.00307  -0.01081  -0.00774  -3.13728
   D136      -3.11332   0.00001   0.00117  -0.00330  -0.00213  -3.11545
   D137       0.00972  -0.00001   0.00116  -0.00334  -0.00218   0.00754
   D138       3.12918   0.00007  -0.00372   0.01293   0.00921   3.13839
   D139      -0.00107   0.00009  -0.00413   0.01496   0.01084   0.00977
   D140      -0.01008   0.00001  -0.00181   0.00544   0.00363  -0.00644
   D141      -3.14033   0.00004  -0.00221   0.00747   0.00526  -3.13507
   D142      -3.13683  -0.00001   0.00006  -0.00065  -0.00059  -3.13742
   D143      -0.00313  -0.00001   0.00046  -0.00187  -0.00140  -0.00453
   D144      -0.01370  -0.00002   0.00006  -0.00073  -0.00067  -0.01437
   D145       3.12000  -0.00003   0.00046  -0.00194  -0.00148   3.11852
   D146      -3.14157   0.00005  -0.00149   0.00603   0.00454  -3.13703
   D147      -0.00330   0.00002  -0.00146   0.00504   0.00358   0.00028
   D148      -0.00791   0.00005  -0.00109   0.00481   0.00372  -0.00419
   D149       3.13036   0.00002  -0.00106   0.00382   0.00276   3.13313
   D150      -3.13977  -0.00001   0.00100  -0.00309  -0.00209   3.14133
   D151       0.00295  -0.00002   0.00081  -0.00295  -0.00213   0.00081
   D152      -0.00150  -0.00004   0.00103  -0.00408  -0.00305  -0.00455
   D153       3.14122  -0.00005   0.00085  -0.00394  -0.00310   3.13812
   D154       0.00384   0.00000   0.00084  -0.00234  -0.00150   0.00233
   D155       3.13414  -0.00003   0.00124  -0.00436  -0.00312   3.13102
   D156      -3.13663  -0.00001   0.00065  -0.00220  -0.00155  -3.13819
   D157      -0.00633  -0.00004   0.00105  -0.00422  -0.00317  -0.00950
   D158      -0.03488  -0.00005   0.00090  -0.00400  -0.00310  -0.03798
   D159       3.12673  -0.00005   0.00091  -0.00449  -0.00358   3.12316
   D160       3.11247  -0.00003   0.00024  -0.00093  -0.00070   3.11178
   D161      -0.00910  -0.00003   0.00025  -0.00142  -0.00117  -0.01027
   D162      -3.12556   0.00005  -0.00022   0.00251   0.00229  -3.12327
   D163      -0.00087   0.00005  -0.00020   0.00270   0.00250   0.00163
   D164       0.01024   0.00003   0.00045  -0.00059  -0.00014   0.01010
   D165       3.13493   0.00003   0.00047  -0.00039   0.00007   3.13500
   D166       3.13643   0.00001  -0.00013   0.00104   0.00092   3.13735
   D167       0.00283   0.00000  -0.00068   0.00230   0.00162   0.00445
   D168       0.01481   0.00001  -0.00012   0.00059   0.00046   0.01527
   D169      -3.11879   0.00000  -0.00068   0.00184   0.00117  -3.11762
   D170       3.13899   0.00001  -0.00039   0.00139   0.00099   3.13999
   D171       0.00247   0.00001   0.00042  -0.00116  -0.00074   0.00173
   D172       0.00543   0.00000  -0.00095   0.00265   0.00170   0.00713
   D173      -3.13110   0.00000  -0.00014   0.00011  -0.00003  -3.13113
   D174      -3.14090  -0.00003   0.00026  -0.00155  -0.00129   3.14099
   D175      -0.00133  -0.00001   0.00027  -0.00084  -0.00057  -0.00190
   D176       0.00576  -0.00003   0.00107  -0.00409  -0.00303   0.00273
   D177      -3.13785   0.00000   0.00108  -0.00338  -0.00230  -3.14016
   D178      -0.00512  -0.00002  -0.00071   0.00172   0.00101  -0.00411
   D179      -3.12981  -0.00001  -0.00073   0.00153   0.00080  -3.12901
   D180       3.13447   0.00001  -0.00069   0.00242   0.00173   3.13619
   D181       0.00977   0.00001  -0.00071   0.00224   0.00152   0.01130
         Item               Value     Threshold  Converged?
 Maximum Force            0.002115     0.000450     NO 
 RMS     Force            0.000341     0.000300     NO 
 Maximum Displacement     0.245314     0.001800     NO 
 RMS     Displacement     0.051456     0.001200     NO 
 Predicted change in Energy=-3.077869D-04
 Lowest energy point so far.  Saving SCF results.
 GradGradGradGradGradGradGradGradGradGradGradGradGradGradGradGradGradGrad

 Leave Link  103 at Thu Dec  6 16:40:40 2018, MaxMem=   536870912 cpu:         1.8
 (Enter /pbs_home/pkowalski/g09d01/g09/l202.exe)
 Stoichiometry    C29H22F6S2
 Framework group  C1[X(C29H22F6S2)]
 Deg. of freedom   171
 Full point group                 C1      NOp   1
 RotChk:  IX=0 Diff= 3.94D-03
 Largest Abelian subgroup         C1      NOp   1
 Largest concise Abelian subgroup C1      NOp   1
                         Standard orientation:                         
 ---------------------------------------------------------------------
 Center     Atomic      Atomic             Coordinates (Angstroms)
 Number     Number       Type             X           Y           Z
 ---------------------------------------------------------------------
      1         16           0        1.780360   -2.149647    0.176016
      2         16           0       -1.785777   -2.140490   -0.010185
      3          9           0        2.248842    3.198740   -0.889545
      4          9           0        1.661876    3.508768    1.174566
      5          9           0       -0.113949    3.787525   -1.790305
      6          9           0        0.018396    5.112900   -0.063247
      7          9           0       -2.349708    3.293015   -0.508593
      8          9           0       -1.376152    3.446348    1.428359
      9          6           0        0.626070   -0.774828    0.525603
     10          6           0        1.420510    0.491220    0.223766
     11          6           0        2.834728    0.246287    0.118491
     12          1           0        3.554472    1.055251    0.004112
     13          6           0        3.156667   -1.063375    0.065314
     14          6           0        0.729733    1.633806    0.085652
     15          6           0        1.236256    3.038017   -0.018469
     16          6           0       -0.016259    3.839313   -0.452325
     17          6           0       -1.203152    3.047985    0.150354
     18          6           0       -0.725569    1.635849    0.055683
     19          6           0       -0.626014   -0.775145   -0.375794
     20          6           0       -1.420152    0.497099   -0.092941
     21          6           0       -2.840221    0.255559   -0.044423
     22          1           0       -3.568024    1.065318   -0.044604
     23          6           0       -3.165278   -1.052588    0.018986
     24          6           0        0.263941   -0.798589    2.030100
     25          1           0       -0.534381   -0.059254    2.193673
     26          1           0       -0.174926   -1.780473    2.255790
     27          6           0        1.412418   -0.515757    2.978157
     28          1           0        2.242082   -1.221007    2.827597
     29          1           0        1.071966   -0.617541    4.017233
     30          1           0        1.797018    0.506092    2.854227
     31          6           0       -0.255980   -0.816474   -1.876624
     32          1           0        0.544716   -0.080293   -2.043366
     33          1           0        0.182330   -1.802321   -2.085578
     34          6           0       -1.394712   -0.544835   -2.838447
     35          1           0       -2.224101   -1.251702   -2.694597
     36          1           0       -1.039834   -0.652414   -3.872218
     37          1           0       -1.786089    0.475637   -2.726492
     38          6           0        4.509835   -1.629407   -0.062107
     39          6           0        5.631048   -0.867044    0.279157
     40          1           0        5.502768    0.146574    0.662696
     41          6           0        6.907075   -1.394170    0.155931
     42          1           0        7.771493   -0.786034    0.430737
     43          6           0        7.086169   -2.694196   -0.305283
     44          1           0        8.092026   -3.109603   -0.397790
     45          6           0        5.979585   -3.462620   -0.642524
     46          1           0        6.110000   -4.484135   -1.005747
     47          6           0        4.701591   -2.935033   -0.520632
     48          1           0        3.839694   -3.546655   -0.798754
     49          6           0       -4.524786   -1.614160    0.099567
     50          6           0       -5.570556   -0.856180    0.635022
     51          1           0       -5.370264    0.142555    1.027165
     52          6           0       -6.856589   -1.370777    0.693676
     53          1           0       -7.661306   -0.767077    1.118625
     54          6           0       -7.119722   -2.653132    0.223561
     55          1           0       -8.133074   -3.057670    0.271837
     56          6           0       -6.087100   -3.417489   -0.303560
     57          1           0       -6.284240   -4.425493   -0.674484
     58          6           0       -4.798705   -2.903639   -0.363240
     59          1           0       -3.994409   -3.507415   -0.790380
 ---------------------------------------------------------------------
 Rotational constants (GHZ):      0.1295573      0.0710379      0.0510947
 Leave Link  202 at Thu Dec  6 16:40:43 2018, MaxMem=   536870912 cpu:         0.0
 (Enter /pbs_home/pkowalski/g09d01/g09/l301.exe)
 Basis read from rwf:  (5D, 7F)
 No pseudopotential information found on rwf file.
 There are   673 symmetry adapted cartesian basis functions of A   symmetry.
 There are   636 symmetry adapted basis functions of A   symmetry.
   636 basis functions,  1103 primitive gaussians,   673 cartesian basis functions
   141 alpha electrons      141 beta electrons
       nuclear repulsion energy      4720.5486500121 Hartrees.
 IExCor=32609 DFT=T Ex+Corr=LC-wPBE ExCW=0 ScaHFX=  1.000000
 ScaDFX=  1.000000  0.000000  1.000000  1.000000 ScalE2=  1.000000  1.000000
 IRadAn=      0 IRanWt=     -1 IRanGd=            0 ICorTp=0 IEmpDi=131
  HFx wShort=  0.000000 wLong=  0.400000 cFull=  0.000000 cShort=  0.000000 cLong=  1.000000
  DFx wShort=  0.000000 wLong=  0.400000 cFull=  0.000000 cShort=  0.000000 cLong=  1.000000
 NAtoms=   59 NActive=   59 NUniq=   59 SFac= 1.00D+00 NAtFMM=   60 NAOKFM=F Big=F
 Integral buffers will be    131072 words long.
 Raffenetti 2 integral format.
 Two-electron integral symmetry is turned on.
 R6Disp:  Grimme-D3 Dispersion energy=       -0.0595753281 Hartrees.
 Nuclear repulsion after empirical dispersion term =     4720.4890746840 Hartrees.
 No density basis found on file   724.
 Leave Link  301 at Thu Dec  6 16:40:44 2018, MaxMem=   536870912 cpu:         1.0
 (Enter /pbs_home/pkowalski/g09d01/g09/l302.exe)
 NPDir=0 NMtPBC=     1 NCelOv=     1 NCel=       1 NClECP=     1 NCelD=      1
         NCelK=      1 NCelE2=     1 NClLst=     1 CellRange=     0.0.
 One-electron integrals computed using PRISM.
 NBasis=   636 RedAO= T EigKep=  2.70D-04  NBF=   636
 NBsUse=   636 1.00D-06 EigRej= -1.00D+00 NBFU=   636
 Precomputing XC quadrature grid using
 IXCGrd= 4 IRadAn=           0 IRanWt=          -1 IRanGd=           0 AccXCQ= 0.00D+00.
 Generated NRdTot=       0 NPtTot=           0 NUsed=           0 NTot=          32
 NSgBfM=   604   604   604   608   616 MxSgAt=    59 MxSgA2=    59.
 Leave Link  302 at Thu Dec  6 16:40:46 2018, MaxMem=   536870912 cpu:        16.4
 (Enter /pbs_home/pkowalski/g09d01/g09/l303.exe)
 DipDrv:  MaxL=1.
 Leave Link  303 at Thu Dec  6 16:40:48 2018, MaxMem=   536870912 cpu:         1.5
 (Enter /pbs_home/pkowalski/g09d01/g09/l401.exe)
 Initial guess from the checkpoint file:  "dae0068freq_closed_lc-wpbed3.chk"
 B after Tr=     0.000000    0.000000    0.000000
         Rot=    1.000000   -0.000652    0.000047   -0.000403 Ang=  -0.09 deg.
 Guess basis will be translated and rotated to current coordinates.
 JPrj=2 DoOrth=T DoCkMO=T.
 Generating alternative initial guess.
 ExpMin= 1.22D-01 ExpMax= 9.18D+03 ExpMxC= 1.38D+03 IAcc=1 IRadAn=         1 AccDes= 0.00D+00
 Harris functional with IExCor=32609 and IRadAn=       1 diagonalized for initial guess.
 HarFok:  IExCor=32609 AccDes= 0.00D+00 IRadAn=         1 IDoV= 1 UseB2=F ITyADJ=14
 ICtDFT=  3500011 ScaDFX=  1.000000  1.000000  1.000000  1.000000
 FoFCou: FMM=F IPFlag=           0 FMFlag=      100000 FMFlg1=           0
         NFxFlg=           0 DoJE=T BraDBF=F KetDBF=T FulRan=T
         wScrn=  0.000000 ICntrl=     500 IOpCl=  0 I1Cent=   200000004 NGrid=           0
         NMat0=    1 NMatS0=      1 NMatT0=    0 NMatD0=    1 NMtDS0=    0 NMtDT0=    0
 Petite list used in FoFCou.
 Harris En= -2510.58834044766    
 Leave Link  401 at Thu Dec  6 16:40:54 2018, MaxMem=   536870912 cpu:        42.5
 (Enter /pbs_home/pkowalski/g09d01/g09/l502.exe)
 Closed shell SCF:
 Using DIIS extrapolation, IDIIS=  1040.
 Integral symmetry usage will be decided dynamically.
 IVT=     1387805 IEndB=     1387805 NGot=   536870912 MDV=   535953350
 LenX=   535953350 LenY=   535499748
 Requested convergence on RMS density matrix=1.00D-08 within 128 cycles.
 Requested convergence on MAX density matrix=1.00D-06.
 Requested convergence on             energy=1.00D-06.
 No special actions if energy rises.
 Fock matrices will be formed incrementally for  20 cycles.
 Integral accuracy reduced to 1.0D-05 until final iterations.

 Cycle   1  Pass 0  IDiag  1:
 FoFJK:  IHMeth= 1 ICntrl=       0 DoSepK=T KAlg= 0 I1Cent=   0 FoldK=F
 IRaf=         1 NMat=   1 IRICut=       1 DoRegI=T DoRafI=F ISym2E= 0.
 FoFCou: FMM=F IPFlag=           0 FMFlag=      100000 FMFlg1=           0
         NFxFlg=           0 DoJE=T BraDBF=F KetDBF=F FulRan=T
         wScrn=  0.000000 ICntrl=     500 IOpCl=  0 I1Cent=           0 NGrid=           0
         NMat0=    1 NMatS0=      1 NMatT0=    0 NMatD0=    1 NMtDS0=    0 NMtDT0=    0
 Symmetry not used in FoFCou.
 E= -2510.96993182577    
 DIIS: error= 3.17D-03 at cycle   1 NSaved=   1.
 NSaved= 1 IEnMin= 1 EnMin= -2510.96993182577     IErMin= 1 ErrMin= 3.17D-03
 ErrMax= 3.17D-03  0.00D+00 EMaxC= 1.00D-01 BMatC= 6.95D-03 BMatP= 6.95D-03
 IDIUse=3 WtCom= 9.68D-01 WtEn= 3.17D-02
 Coeff-Com:  0.100D+01
 Coeff-En:   0.100D+01
 Coeff:      0.100D+01
 Gap=     0.754 Goal=   None    Shift=    0.000
 GapD=    0.754 DampG=2.000 DampE=1.000 DampFc=2.0000 IDamp=-1.
 RMSDP=2.77D-04 MaxDP=1.19D-02              OVMax= 1.02D-02

 Cycle   2  Pass 0  IDiag  1:
 RMSU=  2.77D-04    CP:  1.00D+00
 E= -2510.98014377521     Delta-E=       -0.010211949441 Rises=F Damp=F
 DIIS: error= 7.58D-04 at cycle   2 NSaved=   2.
 NSaved= 2 IEnMin= 2 EnMin= -2510.98014377521     IErMin= 2 ErrMin= 7.58D-04
 ErrMax= 7.58D-04  0.00D+00 EMaxC= 1.00D-01 BMatC= 3.58D-04 BMatP= 6.95D-03
 IDIUse=3 WtCom= 9.92D-01 WtEn= 7.58D-03
 Coeff-Com: -0.196D+00 0.120D+01
 Coeff-En:   0.000D+00 0.100D+01
 Coeff:     -0.194D+00 0.119D+01
 Gap=     0.251 Goal=   None    Shift=    0.000
 RMSDP=6.87D-05 MaxDP=2.78D-03 DE=-1.02D-02 OVMax= 4.49D-03

 Cycle   3  Pass 0  IDiag  1:
 RMSU=  5.05D-05    CP:  1.00D+00  1.17D+00
 E= -2510.98115884043     Delta-E=       -0.001015065212 Rises=F Damp=F
 DIIS: error= 2.00D-04 at cycle   3 NSaved=   3.
 NSaved= 3 IEnMin= 3 EnMin= -2510.98115884043     IErMin= 3 ErrMin= 2.00D-04
 ErrMax= 2.00D-04  0.00D+00 EMaxC= 1.00D-01 BMatC= 2.34D-05 BMatP= 3.58D-04
 IDIUse=3 WtCom= 9.98D-01 WtEn= 2.00D-03
 Coeff-Com: -0.120D-01-0.800D-01 0.109D+01
 Coeff-En:   0.000D+00 0.000D+00 0.100D+01
 Coeff:     -0.120D-01-0.798D-01 0.109D+01
 Gap=     0.250 Goal=   None    Shift=    0.000
 RMSDP=2.22D-05 MaxDP=7.14D-04 DE=-1.02D-03 OVMax= 1.33D-03

 Cycle   4  Pass 0  IDiag  1:
 RMSU=  1.72D-05    CP:  1.00D+00  1.19D+00  1.25D+00
 E= -2510.98121449641     Delta-E=       -0.000055655982 Rises=F Damp=F
 DIIS: error= 9.24D-05 at cycle   4 NSaved=   4.
 NSaved= 4 IEnMin= 4 EnMin= -2510.98121449641     IErMin= 4 ErrMin= 9.24D-05
 ErrMax= 9.24D-05  0.00D+00 EMaxC= 1.00D-01 BMatC= 1.22D-05 BMatP= 2.34D-05
 IDIUse=1 WtCom= 1.00D+00 WtEn= 0.00D+00
 Coeff-Com:  0.146D-01-0.165D+00 0.522D+00 0.628D+00
 Coeff:      0.146D-01-0.165D+00 0.522D+00 0.628D+00
 Gap=     0.251 Goal=   None    Shift=    0.000
 RMSDP=8.06D-06 MaxDP=4.30D-04 DE=-5.57D-05 OVMax= 3.84D-04

 Initial convergence to 1.0D-05 achieved.  Increase integral accuracy.
 Cycle   5  Pass 1  IDiag  1:
 E= -2510.98117536397     Delta-E=        0.000039132439 Rises=F Damp=F
 DIIS: error= 2.06D-04 at cycle   1 NSaved=   1.
 NSaved= 1 IEnMin= 1 EnMin= -2510.98117536397     IErMin= 1 ErrMin= 2.06D-04
 ErrMax= 2.06D-04  0.00D+00 EMaxC= 1.00D-01 BMatC= 1.63D-05 BMatP= 1.63D-05
 IDIUse=3 WtCom= 9.98D-01 WtEn= 2.06D-03
 Coeff-Com:  0.100D+01
 Coeff-En:   0.100D+01
 Coeff:      0.100D+01
 Gap=     0.251 Goal=   None    Shift=    0.000
 RMSDP=8.06D-06 MaxDP=4.30D-04 DE= 3.91D-05 OVMax= 4.42D-04

 Cycle   6  Pass 1  IDiag  1:
 RMSU=  1.67D-04    CP:  1.00D+00
 E= -2510.98119172924     Delta-E=       -0.000016365268 Rises=F Damp=F
 DIIS: error= 1.15D-05 at cycle   2 NSaved=   2.
 NSaved= 2 IEnMin= 2 EnMin= -2510.98119172924     IErMin= 2 ErrMin= 1.15D-05
 ErrMax= 1.15D-05  0.00D+00 EMaxC= 1.00D-01 BMatC= 2.98D-07 BMatP= 1.63D-05
 IDIUse=1 WtCom= 1.00D+00 WtEn= 0.00D+00
 Coeff-Com: -0.135D-01 0.101D+01
 Coeff:     -0.135D-01 0.101D+01
 Gap=     0.251 Goal=   None    Shift=    0.000
 RMSDP=8.81D-06 MaxDP=3.10D-04 DE=-1.64D-05 OVMax= 2.13D-04

 Cycle   7  Pass 1  IDiag  1:
 RMSU=  3.40D-06    CP:  1.00D+00  1.05D+00
 E= -2510.98119187197     Delta-E=       -0.000000142739 Rises=F Damp=F
 DIIS: error= 1.24D-05 at cycle   3 NSaved=   3.
 NSaved= 3 IEnMin= 3 EnMin= -2510.98119187197     IErMin= 2 ErrMin= 1.15D-05
 ErrMax= 1.24D-05  0.00D+00 EMaxC= 1.00D-01 BMatC= 2.98D-07 BMatP= 2.98D-07
 IDIUse=1 WtCom= 1.00D+00 WtEn= 0.00D+00
 Coeff-Com: -0.240D-01 0.517D+00 0.507D+00
 Coeff:     -0.240D-01 0.517D+00 0.507D+00
 Gap=     0.251 Goal=   None    Shift=    0.000
 RMSDP=1.32D-06 MaxDP=7.07D-05 DE=-1.43D-07 OVMax= 9.54D-05

 Cycle   8  Pass 1  IDiag  1:
 RMSU=  1.13D-06    CP:  1.00D+00  1.05D+00  8.26D-01
 E= -2510.98119211622     Delta-E=       -0.000000244244 Rises=F Damp=F
 DIIS: error= 3.38D-06 at cycle   4 NSaved=   4.
 NSaved= 4 IEnMin= 4 EnMin= -2510.98119211622     IErMin= 4 ErrMin= 3.38D-06
 ErrMax= 3.38D-06  0.00D+00 EMaxC= 1.00D-01 BMatC= 5.93D-09 BMatP= 2.98D-07
 IDIUse=1 WtCom= 1.00D+00 WtEn= 0.00D+00
 Coeff-Com: -0.185D-02-0.895D-02 0.559D-01 0.955D+00
 Coeff:     -0.185D-02-0.895D-02 0.559D-01 0.955D+00
 Gap=     0.251 Goal=   None    Shift=    0.000
 RMSDP=4.26D-07 MaxDP=2.22D-05 DE=-2.44D-07 OVMax= 4.80D-05

 Cycle   9  Pass 1  IDiag  1:
 RMSU=  3.17D-07    CP:  1.00D+00  1.05D+00  9.00D-01  1.07D+00
 E= -2510.98119213086     Delta-E=       -0.000000014640 Rises=F Damp=F
 DIIS: error= 1.21D-06 at cycle   5 NSaved=   5.
 NSaved= 5 IEnMin= 5 EnMin= -2510.98119213086     IErMin= 5 ErrMin= 1.21D-06
 ErrMax= 1.21D-06  0.00D+00 EMaxC= 1.00D-01 BMatC= 2.32D-09 BMatP= 5.93D-09
 IDIUse=1 WtCom= 1.00D+00 WtEn= 0.00D+00
 Coeff-Com:  0.434D-02-0.114D+00-0.834D-01 0.403D+00 0.790D+00
 Coeff:      0.434D-02-0.114D+00-0.834D-01 0.403D+00 0.790D+00
 Gap=     0.251 Goal=   None    Shift=    0.000
 RMSDP=2.25D-07 MaxDP=1.25D-05 DE=-1.46D-08 OVMax= 2.44D-05

 Cycle  10  Pass 1  IDiag  1:
 RMSU=  1.59D-07    CP:  1.00D+00  1.05D+00  9.18D-01  1.19D+00  1.16D+00
 E= -2510.98119213535     Delta-E=       -0.000000004487 Rises=F Damp=F
 DIIS: error= 3.59D-07 at cycle   6 NSaved=   6.
 NSaved= 6 IEnMin= 6 EnMin= -2510.98119213535     IErMin= 6 ErrMin= 3.59D-07
 ErrMax= 3.59D-07  0.00D+00 EMaxC= 1.00D-01 BMatC= 2.81D-10 BMatP= 2.32D-09
 IDIUse=1 WtCom= 1.00D+00 WtEn= 0.00D+00
 Coeff-Com:  0.190D-02-0.413D-01-0.394D-01 0.124D-01 0.291D+00 0.775D+00
 Coeff:      0.190D-02-0.413D-01-0.394D-01 0.124D-01 0.291D+00 0.775D+00
 Gap=     0.251 Goal=   None    Shift=    0.000
 RMSDP=8.10D-08 MaxDP=5.42D-06 DE=-4.49D-09 OVMax= 1.41D-05

 Cycle  11  Pass 1  IDiag  1:
 RMSU=  5.25D-08    CP:  1.00D+00  1.05D+00  9.23D-01  1.20D+00  1.32D+00
                    CP:  1.19D+00
 E= -2510.98119213577     Delta-E=       -0.000000000427 Rises=F Damp=F
 DIIS: error= 1.60D-07 at cycle   7 NSaved=   7.
 NSaved= 7 IEnMin= 7 EnMin= -2510.98119213577     IErMin= 7 ErrMin= 1.60D-07
 ErrMax= 1.60D-07  0.00D+00 EMaxC= 1.00D-01 BMatC= 2.75D-11 BMatP= 2.81D-10
 IDIUse=1 WtCom= 1.00D+00 WtEn= 0.00D+00
 Coeff-Com: -0.304D-03 0.925D-02 0.539D-02-0.536D-01-0.688D-01 0.135D+00
 Coeff-Com:  0.973D+00
 Coeff:     -0.304D-03 0.925D-02 0.539D-02-0.536D-01-0.688D-01 0.135D+00
 Coeff:      0.973D+00
 Gap=     0.251 Goal=   None    Shift=    0.000
 RMSDP=4.34D-08 MaxDP=2.81D-06 DE=-4.27D-10 OVMax= 8.48D-06

 Cycle  12  Pass 1  IDiag  1:
 RMSU=  2.30D-08    CP:  1.00D+00  1.05D+00  9.20D-01  1.20D+00  1.39D+00
                    CP:  1.34D+00  1.20D+00
 E= -2510.98119213592     Delta-E=       -0.000000000147 Rises=F Damp=F
 DIIS: error= 9.80D-08 at cycle   8 NSaved=   8.
 NSaved= 8 IEnMin= 8 EnMin= -2510.98119213592     IErMin= 8 ErrMin= 9.80D-08
 ErrMax= 9.80D-08  0.00D+00 EMaxC= 1.00D-01 BMatC= 5.34D-12 BMatP= 2.75D-11
 IDIUse=1 WtCom= 1.00D+00 WtEn= 0.00D+00
 Coeff-Com: -0.274D-03 0.642D-02 0.573D-02-0.105D-01-0.461D-01-0.698D-01
 Coeff-Com:  0.162D+00 0.952D+00
 Coeff:     -0.274D-03 0.642D-02 0.573D-02-0.105D-01-0.461D-01-0.698D-01
 Coeff:      0.162D+00 0.952D+00
 Gap=     0.251 Goal=   None    Shift=    0.000
 RMSDP=1.90D-08 MaxDP=1.14D-06 DE=-1.47D-10 OVMax= 4.74D-06

 Cycle  13  Pass 1  IDiag  1:
 RMSU=  8.65D-09    CP:  1.00D+00  1.05D+00  9.21D-01  1.20D+00  1.41D+00
                    CP:  1.38D+00  1.37D+00  1.41D+00
 E= -2510.98119213597     Delta-E=       -0.000000000047 Rises=F Damp=F
 DIIS: error= 4.99D-08 at cycle   9 NSaved=   9.
 NSaved= 9 IEnMin= 9 EnMin= -2510.98119213597     IErMin= 9 ErrMin= 4.99D-08
 ErrMax= 4.99D-08  0.00D+00 EMaxC= 1.00D-01 BMatC= 1.74D-12 BMatP= 5.34D-12
 IDIUse=1 WtCom= 1.00D+00 WtEn= 0.00D+00
 Coeff-Com:  0.202D-04-0.116D-02-0.604D-05 0.145D-01 0.853D-02-0.625D-01
 Coeff-Com: -0.270D+00 0.259D+00 0.105D+01
 Coeff:      0.202D-04-0.116D-02-0.604D-05 0.145D-01 0.853D-02-0.625D-01
 Coeff:     -0.270D+00 0.259D+00 0.105D+01
 Gap=     0.251 Goal=   None    Shift=    0.000
 RMSDP=1.45D-08 MaxDP=7.26D-07 DE=-4.73D-11 OVMax= 3.82D-06

 Cycle  14  Pass 1  IDiag  1:
 RMSU=  5.18D-09    CP:  1.00D+00  1.05D+00  9.21D-01  1.20D+00  1.42D+00
                    CP:  1.42D+00  1.48D+00  1.83D+00  1.44D+00
 E= -2510.98119213594     Delta-E=        0.000000000026 Rises=F Damp=F
 DIIS: error= 2.07D-08 at cycle  10 NSaved=  10.
 NSaved=10 IEnMin= 9 EnMin= -2510.98119213597     IErMin=10 ErrMin= 2.07D-08
 ErrMax= 2.07D-08  0.00D+00 EMaxC= 1.00D-01 BMatC= 2.91D-13 BMatP= 1.74D-12
 IDIUse=1 WtCom= 1.00D+00 WtEn= 0.00D+00
 Coeff-Com:  0.604D-04-0.160D-02-0.113D-02 0.585D-02 0.115D-01-0.236D-02
 Coeff-Com: -0.103D+00-0.125D+00 0.284D+00 0.932D+00
 Coeff:      0.604D-04-0.160D-02-0.113D-02 0.585D-02 0.115D-01-0.236D-02
 Coeff:     -0.103D+00-0.125D+00 0.284D+00 0.932D+00
 Gap=     0.251 Goal=   None    Shift=    0.000
 RMSDP=5.49D-09 MaxDP=2.52D-07 DE= 2.64D-11 OVMax= 1.57D-06

 SCF Done:  E(RLC-wPBE) =  -2510.98119214     A.U. after   14 cycles
            NFock= 14  Conv=0.55D-08     -V/T= 2.0075
 KE= 2.492368462286D+03 PE=-1.534100935085D+04 EE= 5.617170621748D+03
 Leave Link  502 at Thu Dec  6 16:52:36 2018, MaxMem=   536870912 cpu:      5575.8
 (Enter /pbs_home/pkowalski/g09d01/g09/l701.exe)
 Compute integral first derivatives.
 ... and contract with generalized density number  0.
 R6Disp: Adding Grimme-D3 dispersion energy 1st derivatives to the gradient.
 Leave Link  701 at Thu Dec  6 16:52:40 2018, MaxMem=   536870912 cpu:         6.1
 (Enter /pbs_home/pkowalski/g09d01/g09/l702.exe)
 L702 exits ... SP integral derivatives will be done elsewhere.
 Leave Link  702 at Thu Dec  6 16:52:40 2018, MaxMem=   536870912 cpu:         0.2
 (Enter /pbs_home/pkowalski/g09d01/g09/l703.exe)
 Compute integral first derivatives, UseDBF=F ICtDFT=           0.
 Integral derivatives from FoFJK, PRISM(SPDF).
 Calling FoFJK, ICntrl=      2127 FMM=F ISym2X=0 I1Cent= 0 IOpClX= 0 NMat=1 NMatS=1 NMatT=0.
 FoFJK:  IHMeth= 1 ICntrl=    2127 DoSepK=T KAlg= 0 I1Cent=   0 FoldK=F
 IRaf=         1 NMat=   1 IRICut=       1 DoRegI=T DoRafI=F ISym2E= 0.
 FoFCou: FMM=F IPFlag=           0 FMFlag=      100000 FMFlg1=         800
         NFxFlg=           0 DoJE=F BraDBF=F KetDBF=F FulRan=T
         wScrn=  0.000000 ICntrl=    2527 IOpCl=  0 I1Cent=           0 NGrid=           0
         NMat0=    1 NMatS0=      1 NMatT0=    0 NMatD0=    1 NMtDS0=    0 NMtDT0=    0
 Symmetry not used in FoFCou.
 Leave Link  703 at Thu Dec  6 16:56:54 2018, MaxMem=   536870912 cpu:      2020.4
 (Enter /pbs_home/pkowalski/g09d01/g09/l716.exe)
 Dipole        = 2.43815351D-02-1.56303358D+00-4.34752556D-02
 ***** Axes restored to original set *****
 -------------------------------------------------------------------
 Center     Atomic                   Forces (Hartrees/Bohr)
 Number     Number              X              Y              Z
 -------------------------------------------------------------------
      1       16           0.000214306    0.000043142    0.000012682
      2       16           0.000623804    0.000049390   -0.000354561
      3        9          -0.001042507    0.000076073    0.000479201
      4        9           0.000628974   -0.000070868   -0.000834585
      5        9          -0.000873666   -0.000279410    0.000466982
      6        9          -0.000123663    0.000131145   -0.000778624
      7        9          -0.000718854    0.000535604    0.000112454
      8        9           0.001480694    0.000557708   -0.000894317
      9        6           0.000229974   -0.000590781   -0.000272325
     10        6           0.000316525    0.000227782   -0.000419744
     11        6           0.000216413   -0.000907813    0.000885462
     12        1           0.000213742    0.000227459    0.000025017
     13        6          -0.000051947   -0.000009996   -0.000785327
     14        6           0.000733048   -0.000056884    0.000898453
     15        6           0.000231463    0.000047586    0.000046263
     16        6           0.000058134   -0.000096572   -0.000477095
     17        6          -0.000453332   -0.000555650    0.000902793
     18        6           0.000127469   -0.000591465    0.000075040
     19        6           0.000051311    0.000464863    0.000141784
     20        6           0.000172386    0.000346870   -0.000384559
     21        6          -0.000041409    0.000136317    0.000857932
     22        1           0.000146679   -0.000144283    0.000011491
     23        6          -0.000421200    0.000403512    0.000105506
     24        6          -0.000990361   -0.001431637   -0.000117366
     25        1           0.000040206    0.000029589    0.000230430
     26        1          -0.000532848   -0.000460433   -0.000001692
     27        6           0.000430212    0.001103566    0.000342492
     28        1          -0.000132863    0.000112160    0.000026914
     29        1          -0.000036625   -0.000084634   -0.000100051
     30        1          -0.000043276    0.000213969    0.000245168
     31        6           0.000061197    0.001658651   -0.000360994
     32        1           0.000000190   -0.000130058    0.000112086
     33        1           0.000101825    0.000565547   -0.000280213
     34        6          -0.000369384   -0.001323464    0.000452466
     35        1           0.000008735   -0.000034564   -0.000126545
     36        1          -0.000045299   -0.000048687    0.000015327
     37        1           0.000115220   -0.000240889    0.000007893
     38        6          -0.000409859    0.000120756    0.000002692
     39        6           0.000349360    0.000097483    0.000083330
     40        1           0.000138460   -0.000052907   -0.000076964
     41        6          -0.000042172    0.000275316   -0.000001116
     42        1           0.000038540    0.000097058    0.000025198
     43        6           0.000111287    0.000184112    0.000143418
     44        1          -0.000032109    0.000064468    0.000026067
     45        6          -0.000173951   -0.000087804   -0.000019163
     46        1          -0.000071099    0.000047680   -0.000023576
     47        6          -0.000364304   -0.000175570   -0.000017894
     48        1           0.000066726   -0.000166471   -0.000084719
     49        6          -0.000124193   -0.000259005   -0.000220444
     50        6           0.000292475   -0.000091586   -0.000071548
     51        1           0.000113991    0.000051522    0.000042472
     52        6           0.000109452   -0.000084104   -0.000125057
     53        1           0.000053052   -0.000073091    0.000002304
     54        6           0.000126976   -0.000294242    0.000067995
     55        1           0.000015687   -0.000033168   -0.000098394
     56        6          -0.000191481    0.000160568    0.000036500
     57        1          -0.000092974   -0.000027119   -0.000009327
     58        6          -0.000248771    0.000250187    0.000053519
     59        1           0.000009637    0.000123070   -0.000001130
 -------------------------------------------------------------------
 Cartesian Forces:  Max     0.001658651 RMS     0.000406034
 Leave Link  716 at Thu Dec  6 16:56:54 2018, MaxMem=   536870912 cpu:         0.2
 (Enter /pbs_home/pkowalski/g09d01/g09/l103.exe)

 GradGradGradGradGradGradGradGradGradGradGradGradGradGradGradGradGradGrad
 Berny optimization.
 Using GEDIIS/GDIIS optimizer.
 FormGI is forming the generalized inverse of G from B-inverse, IUseBI=4.
 Internal  Forces:  Max     0.001738267 RMS     0.000279876
 Search for a local minimum.
 Step number   6 out of a maximum of  354
 All quantities printed in internal units (Hartrees-Bohrs-Radians)
 RMS Force = .27988D-03 SwitMx=.10000D-02 MixMth= 2
 Mixed Optimization -- En-DIIS/RFO-DIIS
 Swapping is turned off.
 Update second derivatives using D2CorX and points    4    5    6
 DE= -1.47D-04 DEPred=-3.08D-04 R= 4.76D-01
 Trust test= 4.76D-01 RLast= 2.94D-01 DXMaxT set to 8.49D-01
 ITU=  0  1  1  0  1  0
     Eigenvalues ---    0.00230   0.00319   0.00458   0.00479   0.00545
     Eigenvalues ---    0.00818   0.00923   0.01027   0.01220   0.01261
     Eigenvalues ---    0.01548   0.01558   0.01650   0.01727   0.01764
     Eigenvalues ---    0.01851   0.01865   0.01877   0.01969   0.01984
     Eigenvalues ---    0.02147   0.02174   0.02203   0.02219   0.02226
     Eigenvalues ---    0.02244   0.02253   0.02260   0.02270   0.02289
     Eigenvalues ---    0.02302   0.02308   0.02325   0.02328   0.02332
     Eigenvalues ---    0.02337   0.02347   0.02360   0.03285   0.03501
     Eigenvalues ---    0.04588   0.04751   0.04797   0.04903   0.05109
     Eigenvalues ---    0.05471   0.05517   0.05711   0.05770   0.05838
     Eigenvalues ---    0.06161   0.07433   0.07605   0.08003   0.08663
     Eigenvalues ---    0.08801   0.08859   0.09233   0.09331   0.10150
     Eigenvalues ---    0.10381   0.10567   0.11024   0.12069   0.12311
     Eigenvalues ---    0.12526   0.12596   0.14095   0.14271   0.15660
     Eigenvalues ---    0.15921   0.15997   0.15998   0.15998   0.15998
     Eigenvalues ---    0.15999   0.15999   0.16000   0.16000   0.16000
     Eigenvalues ---    0.16000   0.16000   0.16000   0.16000   0.16001
     Eigenvalues ---    0.16009   0.16062   0.16814   0.17181   0.20740
     Eigenvalues ---    0.21994   0.21999   0.22000   0.22000   0.22131
     Eigenvalues ---    0.22812   0.23033   0.23468   0.23487   0.23644
     Eigenvalues ---    0.23797   0.24000   0.24268   0.24331   0.24906
     Eigenvalues ---    0.24980   0.24999   0.25017   0.25072   0.26700
     Eigenvalues ---    0.26895   0.27408   0.27566   0.27606   0.27825
     Eigenvalues ---    0.28032   0.28916   0.29112   0.30198   0.31605
     Eigenvalues ---    0.32289   0.33668   0.35283   0.36180   0.36639
     Eigenvalues ---    0.38896   0.40830   0.41896   0.42855   0.42966
     Eigenvalues ---    0.43181   0.43485   0.46780   0.46992   0.47591
     Eigenvalues ---    0.47733   0.47936   0.48694   0.49225   0.49380
     Eigenvalues ---    0.49416   0.49581   0.49696   0.50103   0.50230
     Eigenvalues ---    0.50441   0.50849   0.51253   0.51297   0.51319
     Eigenvalues ---    0.51412   0.51447   0.51496   0.51767   0.52682
     Eigenvalues ---    0.53476   0.53896   0.54209   0.56790   0.57392
     Eigenvalues ---    0.57517   0.57632   0.57643   0.57663   0.57692
     Eigenvalues ---    0.57736   0.57766   0.57794   0.57807   0.57823
     Eigenvalues ---    0.57835
 En-DIIS/RFO-DIIS IScMMF=        0 using points:     6    5    4
 RFO step:  Lambda=-6.06019891D-05.
 NNeg= 0 NP= 3 Switch=  2.50D-03 Rises=F DC=  3.57D-04 SmlDif=  1.00D-05
 RMS Error=  0.7874135908D-03 NUsed= 3 EDIIS=F
 DidBck=T Rises=F RFO-DIIS coefs:    0.63839    0.30487    0.05674
 Iteration  1 RMS(Cart)=  0.02133002 RMS(Int)=  0.00022042
 Iteration  2 RMS(Cart)=  0.00033016 RMS(Int)=  0.00000591
 Iteration  3 RMS(Cart)=  0.00000004 RMS(Int)=  0.00000591
 ITry= 1 IFail=0 DXMaxC= 1.03D-01 DCOld= 1.00D+10 DXMaxT= 8.49D-01 DXLimC= 3.00D+00 Rises=F
 Variable       Old X    -DE/DX   Delta X   Delta X   Delta X     New X
                                 (Linear)    (Quad)   (Total)
    R1        3.45604  -0.00013  -0.00037   0.00034  -0.00001   3.45603
    R2        3.31993  -0.00009  -0.00022   0.00004  -0.00019   3.31975
    R3        3.45509  -0.00005  -0.00088   0.00143   0.00056   3.45566
    R4        3.32044  -0.00010  -0.00004  -0.00023  -0.00029   3.32016
    R5        2.54232   0.00080   0.00058   0.00026   0.00085   2.54317
    R6        2.55364   0.00074   0.00087  -0.00018   0.00069   2.55434
    R7        2.53704   0.00101   0.00009   0.00108   0.00117   2.53821
    R8        2.51739  -0.00048  -0.00016  -0.00041  -0.00057   2.51682
    R9        2.54155  -0.00034   0.00004  -0.00047  -0.00044   2.54111
   R10        2.55072   0.00174   0.00140   0.00046   0.00186   2.55258
   R11        2.88152   0.00011   0.00067  -0.00094  -0.00026   2.88126
   R12        2.91547  -0.00133  -0.00051  -0.00234  -0.00284   2.91263
   R13        2.92463  -0.00131  -0.00164  -0.00118  -0.00282   2.92181
   R14        2.71956  -0.00016  -0.00063   0.00077   0.00014   2.71969
   R15        2.53656   0.00016   0.00075  -0.00094  -0.00019   2.53637
   R16        2.05758   0.00022   0.00082  -0.00061   0.00021   2.05779
   R17        2.55056   0.00088   0.00091   0.00000   0.00090   2.55146
   R18        2.78226   0.00052   0.00081  -0.00002   0.00079   2.78305
   R19        2.82779  -0.00081  -0.00109  -0.00020  -0.00129   2.82650
   R20        2.75071   0.00007  -0.00083   0.00081  -0.00002   2.75068
   R21        2.92700  -0.00013   0.00020  -0.00038  -0.00018   2.92682
   R22        2.92641  -0.00060   0.00051  -0.00191  -0.00140   2.92501
   R23        2.82271  -0.00051  -0.00078  -0.00003  -0.00081   2.82190
   R24        2.53624  -0.00020   0.00074  -0.00127  -0.00053   2.53571
   R25        2.88409  -0.00002   0.00028  -0.00046  -0.00016   2.88392
   R26        2.92213  -0.00002  -0.00026   0.00073   0.00047   2.92260
   R27        2.72363  -0.00026  -0.00125   0.00132   0.00007   2.72370
   R28        2.05746   0.00019   0.00099  -0.00086   0.00014   2.05760
   R29        2.55003   0.00037   0.00079  -0.00056   0.00023   2.55026
   R30        2.78382   0.00039   0.00052   0.00010   0.00063   2.78444
   R31        2.07929   0.00004   0.00044  -0.00023   0.00021   2.07950
   R32        2.07667   0.00034   0.00078  -0.00039   0.00039   2.07706
   R33        2.86455   0.00118   0.00255  -0.00049   0.00205   2.86660
   R34        2.07731   0.00016   0.00044  -0.00022   0.00022   2.07753
   R35        2.07521   0.00006   0.00034  -0.00017   0.00017   2.07539
   R36        2.07651   0.00021   0.00052  -0.00019   0.00033   2.07684
   R37        2.07945   0.00001   0.00040  -0.00022   0.00018   2.07963
   R38        2.07670   0.00031   0.00070  -0.00034   0.00036   2.07705
   R39        2.86317   0.00167   0.00276   0.00038   0.00314   2.86631
   R40        2.07719   0.00011   0.00037  -0.00022   0.00016   2.07734
   R41        2.07543   0.00004   0.00029  -0.00014   0.00015   2.07558
   R42        2.07618   0.00020   0.00050  -0.00020   0.00030   2.07648
   R43        2.64209   0.00046   0.00030   0.00032   0.00062   2.64271
   R44        2.63999   0.00025   0.00038  -0.00012   0.00027   2.64026
   R45        2.06230   0.00011   0.00068  -0.00055   0.00013   2.06242
   R46        2.61936   0.00037   0.00018   0.00029   0.00046   2.61983
   R47        2.06367   0.00010   0.00082  -0.00073   0.00009   2.06376
   R48        2.62860   0.00013   0.00012   0.00004   0.00015   2.62875
   R49        2.06393   0.00007   0.00075  -0.00068   0.00007   2.06401
   R50        2.62443   0.00041   0.00022   0.00028   0.00049   2.62493
   R51        2.06355   0.00008   0.00083  -0.00077   0.00007   2.06362
   R52        2.62289   0.00024   0.00016   0.00015   0.00031   2.62320
   R53        2.06517   0.00012   0.00061  -0.00045   0.00017   2.06534
   R54        2.64216   0.00040   0.00044   0.00004   0.00049   2.64265
   R55        2.64020   0.00012   0.00009   0.00007   0.00015   2.64035
   R56        2.06263   0.00013   0.00066  -0.00051   0.00015   2.06278
   R57        2.61993   0.00018  -0.00009   0.00036   0.00028   2.62021
   R58        2.06370   0.00009   0.00082  -0.00074   0.00008   2.06378
   R59        2.62847   0.00017   0.00028  -0.00010   0.00017   2.62865
   R60        2.06393   0.00008   0.00077  -0.00070   0.00007   2.06400
   R61        2.62421   0.00048   0.00023   0.00038   0.00060   2.62481
   R62        2.06363   0.00009   0.00084  -0.00077   0.00007   2.06370
   R63        2.62364   0.00017   0.00022  -0.00004   0.00019   2.62382
   R64        2.06481   0.00008   0.00066  -0.00054   0.00011   2.06492
    A1        1.61249   0.00009   0.00036  -0.00032   0.00006   1.61255
    A2        1.60978  -0.00002  -0.00060   0.00037  -0.00021   1.60957
    A3        1.83122   0.00007  -0.00042   0.00085   0.00043   1.83164
    A4        1.98273  -0.00019  -0.00267   0.00237  -0.00032   1.98242
    A5        1.89860   0.00002   0.00038  -0.00041  -0.00003   1.89856
    A6        1.88320   0.00022   0.00159   0.00050   0.00211   1.88531
    A7        1.90401  -0.00002   0.00046  -0.00070  -0.00024   1.90377
    A8        1.95851  -0.00009   0.00069  -0.00247  -0.00177   1.95674
    A9        1.96617   0.00012   0.00013  -0.00005   0.00008   1.96625
   A10        2.04767  -0.00004   0.00020   0.00009   0.00031   2.04798
   A11        2.26929  -0.00008  -0.00041  -0.00002  -0.00043   2.26886
   A12        2.13037   0.00016   0.00055  -0.00044   0.00012   2.13049
   A13        1.98496  -0.00020  -0.00003  -0.00018  -0.00020   1.98476
   A14        2.16412   0.00004  -0.00012  -0.00001  -0.00010   2.16402
   A15        1.99394  -0.00006  -0.00040   0.00048   0.00009   1.99403
   A16        2.08031  -0.00023   0.00026  -0.00106  -0.00077   2.07954
   A17        2.20891   0.00029   0.00013   0.00056   0.00070   2.20962
   A18        2.25459   0.00004  -0.00101   0.00100  -0.00002   2.25457
   A19        2.11511  -0.00021   0.00093  -0.00162  -0.00068   2.11442
   A20        1.91311   0.00017   0.00011   0.00064   0.00076   1.91388
   A21        1.86811   0.00051   0.00128   0.00271   0.00398   1.87209
   A22        1.99537  -0.00019  -0.00043  -0.00139  -0.00183   1.99354
   A23        1.94494   0.00004   0.00012  -0.00027  -0.00016   1.94478
   A24        1.95205  -0.00022  -0.00136   0.00012  -0.00124   1.95081
   A25        1.89839   0.00011  -0.00037   0.00093   0.00055   1.89894
   A26        1.80414  -0.00027   0.00069  -0.00216  -0.00147   1.80267
   A27        1.90694   0.00032   0.00106   0.00078   0.00184   1.90878
   A28        1.89446  -0.00004   0.00033   0.00021   0.00053   1.89499
   A29        1.88849  -0.00005   0.00053  -0.00040   0.00013   1.88862
   A30        1.97332  -0.00015  -0.00106  -0.00031  -0.00137   1.97195
   A31        1.97666  -0.00033  -0.00172  -0.00030  -0.00203   1.97462
   A32        1.81977   0.00025   0.00095   0.00000   0.00097   1.82073
   A33        1.87639   0.00048   0.00054   0.00314   0.00368   1.88007
   A34        1.94939  -0.00003  -0.00116   0.00068  -0.00049   1.94890
   A35        1.99737  -0.00027  -0.00242   0.00067  -0.00176   1.99561
   A36        1.89221  -0.00005   0.00067  -0.00053   0.00014   1.89235
   A37        1.96059  -0.00004   0.00170  -0.00233  -0.00063   1.95996
   A38        1.78582  -0.00014   0.00077  -0.00198  -0.00118   1.78465
   A39        1.89619  -0.00009   0.00170  -0.00223  -0.00052   1.89567
   A40        2.11590  -0.00005   0.00038  -0.00034   0.00005   2.11595
   A41        2.27010   0.00014  -0.00214   0.00259   0.00043   2.27053
   A42        1.98026  -0.00025  -0.00195  -0.00026  -0.00222   1.97804
   A43        1.82904  -0.00005  -0.00050  -0.00085  -0.00134   1.82769
   A44        1.90278   0.00013   0.00034   0.00136   0.00170   1.90448
   A45        1.89003   0.00006   0.00217  -0.00208   0.00011   1.89014
   A46        1.95290  -0.00008   0.00138  -0.00220  -0.00081   1.95208
   A47        1.90358   0.00020  -0.00161   0.00433   0.00272   1.90630
   A48        2.04713   0.00011   0.00038   0.00080   0.00120   2.04833
   A49        2.27624  -0.00024   0.00022  -0.00123  -0.00103   2.27521
   A50        1.95975   0.00013  -0.00063   0.00043  -0.00019   1.95956
   A51        2.13410   0.00010   0.00057  -0.00037   0.00021   2.13431
   A52        1.98382  -0.00017  -0.00027  -0.00043  -0.00070   1.98313
   A53        2.16515   0.00007  -0.00037   0.00081   0.00044   2.16559
   A54        1.99359   0.00002  -0.00038   0.00019  -0.00019   1.99340
   A55        2.08223  -0.00011  -0.00021   0.00005  -0.00015   2.08208
   A56        2.20735   0.00009   0.00059  -0.00024   0.00036   2.20771
   A57        1.87965   0.00032  -0.00001  -0.00110  -0.00110   1.87855
   A58        1.88264   0.00009   0.00008  -0.00109  -0.00101   1.88163
   A59        2.01291  -0.00135  -0.00259  -0.00060  -0.00318   2.00973
   A60        1.85468  -0.00018   0.00163  -0.00107   0.00056   1.85524
   A61        1.90853   0.00049  -0.00013   0.00167   0.00154   1.91008
   A62        1.91860   0.00071   0.00131   0.00205   0.00335   1.92196
   A63        1.94600  -0.00010  -0.00106   0.00078  -0.00028   1.94572
   A64        1.91729  -0.00013  -0.00050   0.00027  -0.00023   1.91706
   A65        1.94782   0.00013  -0.00084   0.00189   0.00106   1.94888
   A66        1.87981   0.00008   0.00151  -0.00188  -0.00036   1.87945
   A67        1.89336  -0.00009   0.00014  -0.00105  -0.00091   1.89245
   A68        1.87697   0.00011   0.00090  -0.00020   0.00070   1.87767
   A69        1.87896   0.00030  -0.00075   0.00080   0.00006   1.87902
   A70        1.87965  -0.00009  -0.00058  -0.00074  -0.00131   1.87834
   A71        2.01694  -0.00069  -0.00081   0.00035  -0.00046   2.01649
   A72        1.85577  -0.00014   0.00190  -0.00268  -0.00079   1.85498
   A73        1.90788   0.00017  -0.00079   0.00123   0.00045   1.90833
   A74        1.91760   0.00048   0.00123   0.00073   0.00196   1.91956
   A75        1.94843  -0.00016  -0.00059   0.00007  -0.00052   1.94791
   A76        1.91465   0.00009  -0.00136   0.00218   0.00083   1.91548
   A77        1.94934   0.00017  -0.00031   0.00152   0.00120   1.95054
   A78        1.87969   0.00001   0.00120  -0.00183  -0.00063   1.87905
   A79        1.89144  -0.00007   0.00019  -0.00093  -0.00074   1.89070
   A80        1.87759  -0.00005   0.00100  -0.00121  -0.00021   1.87738
   A81        2.10167   0.00013   0.00096  -0.00084   0.00012   2.10179
   A82        2.11047  -0.00022  -0.00075   0.00033  -0.00042   2.11005
   A83        2.07104   0.00009  -0.00021   0.00050   0.00030   2.07134
   A84        2.09205  -0.00003   0.00048  -0.00078  -0.00029   2.09176
   A85        2.10504  -0.00006   0.00011  -0.00027  -0.00016   2.10488
   A86        2.08595   0.00009  -0.00060   0.00103   0.00043   2.08638
   A87        2.08811   0.00005   0.00000   0.00020   0.00020   2.08831
   A88        2.09836  -0.00004   0.00002  -0.00016  -0.00014   2.09822
   A89        2.09668  -0.00001  -0.00002  -0.00004  -0.00006   2.09662
   A90        2.09686  -0.00004   0.00013  -0.00029  -0.00015   2.09670
   A91        2.08869   0.00008  -0.00005   0.00025   0.00021   2.08889
   A92        2.09763  -0.00003  -0.00009   0.00003  -0.00006   2.09758
   A93        2.09810  -0.00005  -0.00025   0.00015  -0.00010   2.09801
   A94        2.09672   0.00003   0.00005   0.00001   0.00006   2.09678
   A95        2.08836   0.00002   0.00020  -0.00016   0.00004   2.08839
   A96        2.10651  -0.00010   0.00005  -0.00033  -0.00028   2.10623
   A97        2.09246  -0.00010  -0.00011  -0.00033  -0.00044   2.09202
   A98        2.08415   0.00020   0.00006   0.00064   0.00070   2.08485
   A99        2.09966   0.00006   0.00043  -0.00023   0.00020   2.09985
   A100       2.11140  -0.00024  -0.00044  -0.00017  -0.00061   2.11079
   A101       2.07210   0.00018   0.00002   0.00040   0.00042   2.07252
   A102       2.09023  -0.00001   0.00039  -0.00053  -0.00013   2.09009
   A103       2.10457  -0.00005   0.00001  -0.00014  -0.00013   2.10444
   A104       2.08822   0.00006  -0.00041   0.00067   0.00026   2.08848
   A105       2.08840   0.00004   0.00008   0.00001   0.00009   2.08849
   A106       2.09830  -0.00007  -0.00001  -0.00017  -0.00018   2.09813
   A107       2.09644   0.00003  -0.00006   0.00016   0.00010   2.09654
   A108       2.09678  -0.00003   0.00000  -0.00012  -0.00012   2.09667
   A109       2.08872   0.00006   0.00003   0.00014   0.00017   2.08889
   A110       2.09767  -0.00002  -0.00004  -0.00002  -0.00006   2.09762
   A111       2.09759  -0.00002  -0.00010   0.00007  -0.00003   2.09757
   A112       2.09747   0.00003  -0.00002   0.00011   0.00009   2.09756
   A113       2.08813  -0.00001   0.00011  -0.00018  -0.00007   2.08806
   A114       2.10516  -0.00015  -0.00003  -0.00035  -0.00039   2.10477
   A115       2.08884   0.00000   0.00014  -0.00030  -0.00016   2.08868
   A116       2.08907   0.00015  -0.00011   0.00065   0.00054   2.08961
    D1        0.20748  -0.00006   0.00104  -0.00273  -0.00169   0.20579
    D2        2.26026   0.00016   0.00129  -0.00034   0.00096   2.26123
    D3       -1.82801  -0.00008   0.00055  -0.00217  -0.00162  -1.82963
    D4       -0.11842   0.00006  -0.00080   0.00256   0.00176  -0.11666
    D5        3.01549   0.00022   0.00514   0.00031   0.00545   3.02094
    D6        2.30159   0.00011   0.00769  -0.00331   0.00440   2.30599
    D7        0.24322   0.00020   0.00640  -0.00012   0.00628   0.24949
    D8       -1.79262  -0.00007   0.00835  -0.00533   0.00303  -1.78959
    D9       -0.14181  -0.00012  -0.00512   0.00159  -0.00353  -0.14534
   D10        2.99419   0.00001  -0.00106   0.00023  -0.00083   2.99336
   D11       -0.26191   0.00003  -0.00117   0.00261   0.00144  -0.26047
   D12        2.86928  -0.00010  -0.00568   0.00446  -0.00122   2.86806
   D13       -2.38131   0.00010   0.00137  -0.00087   0.00050  -2.38081
   D14        0.74987  -0.00003  -0.00314   0.00098  -0.00215   0.74772
   D15        1.76986   0.00008  -0.00074   0.00225   0.00151   1.77137
   D16       -1.38214  -0.00005  -0.00525   0.00410  -0.00115  -1.38328
   D17        1.22845   0.00008   0.00678  -0.00248   0.00429   1.23274
   D18       -3.03206  -0.00009   0.00643  -0.00501   0.00143  -3.03063
   D19       -0.93348   0.00016   0.00674  -0.00235   0.00438  -0.92909
   D20       -3.03234   0.00020   0.00575   0.00024   0.00599  -3.02635
   D21       -1.00966   0.00003   0.00540  -0.00228   0.00313  -1.00654
   D22        1.08892   0.00028   0.00571   0.00037   0.00608   1.09500
   D23       -0.93428   0.00027   0.00782  -0.00181   0.00600  -0.92828
   D24        1.08840   0.00010   0.00747  -0.00434   0.00313   1.09153
   D25       -3.09620   0.00034   0.00778  -0.00169   0.00609  -3.09011
   D26       -3.00532  -0.00006  -0.01835  -0.01457  -0.03291  -3.03823
   D27       -1.01015  -0.00007  -0.01642  -0.01690  -0.03331  -1.04347
   D28        1.14156  -0.00002  -0.01644  -0.01548  -0.03192   1.10964
   D29        1.28954  -0.00014  -0.01828  -0.01499  -0.03327   1.25627
   D30       -2.99848  -0.00015  -0.01635  -0.01732  -0.03367  -3.03215
   D31       -0.84676  -0.00010  -0.01638  -0.01591  -0.03228  -0.87904
   D32       -0.79640  -0.00035  -0.02103  -0.01359  -0.03463  -0.83103
   D33        1.19877  -0.00036  -0.01910  -0.01592  -0.03503   1.16374
   D34       -2.93270  -0.00031  -0.01913  -0.01451  -0.03364  -2.96634
   D35       -3.03450  -0.00002   0.00609  -0.00851  -0.00243  -3.03692
   D36        0.19643  -0.00003   0.00070  -0.00103  -0.00033   0.19611
   D37        0.11917   0.00013   0.01132  -0.01066   0.00065   0.11982
   D38       -2.93309   0.00012   0.00593  -0.00318   0.00275  -2.93034
   D39        2.97614   0.00021  -0.00038   0.00482   0.00444   2.98058
   D40       -0.13296   0.00014  -0.00170   0.00362   0.00193  -0.13103
   D41       -0.17799   0.00006  -0.00581   0.00705   0.00124  -0.17675
   D42        2.99609  -0.00002  -0.00713   0.00586  -0.00127   2.99483
   D43       -0.02435  -0.00003   0.00017  -0.00129  -0.00112  -0.02547
   D44        3.12560  -0.00020  -0.00629   0.00116  -0.00513   3.12047
   D45       -3.07462  -0.00004  -0.00537   0.00638   0.00101  -3.07361
   D46        0.07533  -0.00021  -0.01183   0.00883  -0.00300   0.07233
   D47       -2.77595   0.00017  -0.01603   0.03107   0.01504  -2.76091
   D48        0.36234   0.00021  -0.01353   0.02921   0.01568   0.37802
   D49        0.35691   0.00034  -0.00928   0.02852   0.01923   0.37614
   D50       -2.78798   0.00039  -0.00678   0.02665   0.01987  -2.76811
   D51        0.82509   0.00017  -0.00230   0.00339   0.00108   0.82617
   D52       -1.30146  -0.00020  -0.00261   0.00074  -0.00187  -1.30333
   D53        2.94238  -0.00007  -0.00192   0.00083  -0.00110   2.94128
   D54       -2.34601   0.00023  -0.00109   0.00444   0.00335  -2.34267
   D55        1.81062  -0.00013  -0.00140   0.00179   0.00039   1.81101
   D56       -0.22872  -0.00001  -0.00071   0.00188   0.00116  -0.22756
   D57        2.95963   0.00005   0.00576  -0.00607  -0.00033   2.95930
   D58       -0.22536   0.00007   0.00428  -0.00551  -0.00124  -0.22660
   D59       -0.15523  -0.00001   0.00469  -0.00707  -0.00239  -0.15762
   D60        2.94297   0.00001   0.00321  -0.00651  -0.00330   2.93967
   D61        0.65075  -0.00030  -0.00471   0.00150  -0.00321   0.64754
   D62       -1.46803  -0.00058  -0.00559   0.00058  -0.00502  -1.47304
   D63        2.66079  -0.00026  -0.00350   0.00114  -0.00236   2.65843
   D64        2.70613   0.00042  -0.00330   0.00524   0.00193   2.70806
   D65        0.58735   0.00014  -0.00418   0.00431   0.00013   0.58748
   D66       -1.56702   0.00046  -0.00209   0.00487   0.00278  -1.56424
   D67       -1.50024   0.00008  -0.00469   0.00468  -0.00001  -1.50025
   D68        2.66416  -0.00020  -0.00557   0.00375  -0.00181   2.66235
   D69        0.50980   0.00012  -0.00347   0.00431   0.00084   0.51064
   D70       -0.72832   0.00032   0.01049  -0.00860   0.00189  -0.72643
   D71       -2.79261  -0.00023   0.01010  -0.01254  -0.00244  -2.79505
   D72        1.41608  -0.00010   0.00748  -0.00867  -0.00119   1.41489
   D73        1.38843   0.00047   0.01109  -0.00810   0.00299   1.39141
   D74       -0.67587  -0.00007   0.01070  -0.01203  -0.00134  -0.67720
   D75       -2.75036   0.00005   0.00807  -0.00816  -0.00009  -2.75045
   D76       -2.74255   0.00027   0.00942  -0.00866   0.00076  -2.74179
   D77        1.47634  -0.00028   0.00903  -0.01260  -0.00356   1.47278
   D78       -0.59816  -0.00015   0.00641  -0.00873  -0.00232  -0.60047
   D79        2.58058  -0.00023  -0.00888   0.00912   0.00024   2.58082
   D80       -0.51252  -0.00024  -0.00734   0.00861   0.00127  -0.51124
   D81       -1.55663   0.00018  -0.00870   0.01201   0.00331  -1.55331
   D82        1.63346   0.00017  -0.00715   0.01150   0.00435   1.63781
   D83        0.46899   0.00003  -0.00671   0.00924   0.00254   0.47152
   D84       -2.62411   0.00002  -0.00516   0.00873   0.00357  -2.62054
   D85       -0.10959   0.00003  -0.00104   0.00306   0.00201  -0.10758
   D86        3.04511   0.00006   0.00118   0.00283   0.00402   3.04912
   D87        2.97826   0.00005  -0.00274   0.00359   0.00086   2.97912
   D88       -0.15023   0.00008  -0.00051   0.00337   0.00286  -0.14737
   D89        2.84877  -0.00026  -0.00495  -0.00144  -0.00639   2.84238
   D90       -0.30360  -0.00029  -0.00678  -0.00127  -0.00804  -0.31165
   D91        0.72997   0.00002  -0.00351   0.00038  -0.00312   0.72685
   D92       -2.42241   0.00000  -0.00533   0.00056  -0.00477  -2.42718
   D93       -1.39914  -0.00004  -0.00556   0.00172  -0.00384  -1.40298
   D94        1.73167  -0.00007  -0.00739   0.00189  -0.00550   1.72618
   D95       -3.00602  -0.00003  -0.02268  -0.00960  -0.03227  -3.03829
   D96       -1.01140  -0.00009  -0.02114  -0.01268  -0.03381  -1.04521
   D97        1.13949  -0.00002  -0.02053  -0.01206  -0.03258   1.10690
   D98       -0.80123  -0.00031  -0.02395  -0.01050  -0.03446  -0.83569
   D99        1.19339  -0.00037  -0.02240  -0.01358  -0.03600   1.15740
   D100      -2.93891  -0.00030  -0.02180  -0.01296  -0.03477  -2.97368
   D101       1.28943  -0.00015  -0.02142  -0.01161  -0.03303   1.25639
   D102      -2.99914  -0.00021  -0.01988  -0.01469  -0.03457  -3.03371
   D103      -0.84825  -0.00014  -0.01927  -0.01407  -0.03335  -0.88160
   D104       0.19659   0.00001  -0.00234   0.00324   0.00091   0.19749
   D105      -2.92990   0.00017   0.00135   0.00292   0.00428  -2.92562
   D106      -2.93242   0.00004  -0.00021   0.00302   0.00282  -2.92960
   D107       0.22428   0.00020   0.00348   0.00270   0.00619   0.23047
   D108      -0.02322  -0.00002   0.00176  -0.00264  -0.00088  -0.02410
   D109       3.12444  -0.00016  -0.00264  -0.00117  -0.00381   3.12063
   D110       3.13379   0.00015   0.00551  -0.00295   0.00256   3.13636
   D111      -0.00173   0.00001   0.00110  -0.00148  -0.00037  -0.00210
   D112       2.70503  -0.00025   0.00668  -0.02002  -0.01334   2.69169
   D113      -0.44492  -0.00022   0.00773  -0.02035  -0.01262  -0.45754
   D114      -0.44291  -0.00010   0.01129  -0.02156  -0.01027  -0.45318
   D115       2.69033  -0.00007   0.01234  -0.02189  -0.00955   2.68077
   D116      -0.99674   0.00004  -0.00380  -0.00044  -0.00424  -1.00098
   D117      -3.07930   0.00008  -0.00469   0.00123  -0.00346  -3.08276
   D118       1.12371  -0.00006  -0.00495   0.00010  -0.00486   1.11886
   D119      -3.11753   0.00019  -0.00190   0.00015  -0.00175  -3.11927
   D120       1.08310   0.00023  -0.00278   0.00181  -0.00097   1.08213
   D121      -0.99708   0.00010  -0.00305   0.00068  -0.00237  -0.99944
   D122       1.13582  -0.00027  -0.00455  -0.00069  -0.00524   1.13058
   D123      -0.94674  -0.00023  -0.00543   0.00097  -0.00446  -0.95120
   D124      -3.02691  -0.00037  -0.00570  -0.00016  -0.00586  -3.03277
   D125      -1.00507   0.00010  -0.00212   0.00067  -0.00145  -1.00651
   D126      -3.08729   0.00013  -0.00235   0.00148  -0.00087  -3.08816
   D127       1.11572   0.00002  -0.00252   0.00060  -0.00192   1.11380
   D128      -3.12729   0.00006   0.00005  -0.00159  -0.00155  -3.12884
   D129       1.07367   0.00009  -0.00019  -0.00078  -0.00097   1.07270
   D130      -1.00651  -0.00002  -0.00035  -0.00166  -0.00202  -1.00853
   D131       1.12569  -0.00015  -0.00249   0.00052  -0.00197   1.12372
   D132      -0.95654  -0.00012  -0.00272   0.00133  -0.00139  -0.95793
   D133      -3.03672  -0.00023  -0.00289   0.00045  -0.00244  -3.03916
   D134       0.02292   0.00011   0.00348  -0.00117   0.00231   0.02523
   D135      -3.13728   0.00008   0.00350  -0.00219   0.00130  -3.13598
   D136      -3.11545   0.00007   0.00104   0.00065   0.00169  -3.11375
   D137       0.00754   0.00003   0.00105  -0.00037   0.00068   0.00822
   D138       3.13839  -0.00011  -0.00418   0.00207  -0.00211   3.13628
   D139       0.00977  -0.00008  -0.00486   0.00383  -0.00104   0.00873
   D140      -0.00644  -0.00007  -0.00173   0.00024  -0.00149  -0.00793
   D141      -3.13507  -0.00004  -0.00241   0.00199  -0.00041  -3.13548
   D142      -3.13742   0.00001   0.00023  -0.00006   0.00017  -3.13725
[truncated: 1,188,635 more chars]
