# Supplementary material for: Wide-range IR spectra of diarylethene derivatives and their simulation using the density functional theory
Source: Sci Rep. 2022 Oct 7;12:16834. doi: 10.1038/s41598-022-20264-x (PMC9546887; doi:10.1038/s41598-022-20264-x)
Supplement: Supplementary file 1 — Supplementary Information 1. [file 41598_2022_20264_MOESM1_ESM.zip › IR_files/3_3cz/open/open_cam-b3lyp_air_D3.log]

 Entering Gaussian System, Link 0=g09
 Input=open_cam-b3lyp_air_D3.gjf
 Output=open_cam-b3lyp_air_D3.log
 AtFile(1): /pbs_home/ewapastorczak/DAE/0068/Def2SVP.gbs
            H     0
            S   3   1.00
                 13.0107010              0.19682158E-01
                  1.9622572              0.13796524
                  0.44453796             0.47831935
            S   1   1.00
                  0.12194962             1.0000000
            P   1   1.00
                  0.8000000              1.0000000
            ****
            C     0
            S   5   1.00
               1238.4016938              0.54568832082E-02
                186.29004992             0.40638409211E-01
                 42.251176346            0.18025593888
                 11.676557932            0.46315121755
                  3.5930506482           0.44087173314
            S   1   1.00
                  0.40245147363          1.0000000
            S   1   1.00
                  0.13090182668          1.0000000
            P   3   1.00
                  9.4680970621           0.38387871728E-01
                  2.0103545142           0.21117025112
                  0.54771004707          0.51328172114
            P   1   1.00
                  0.15268613795          1.0000000
            D   1   1.00
                  0.8000000              1.0000000
            ****
            F     0
            S   5   1.00
               2894.8325990             -0.53408255515E-02
                435.41939120            -0.39904258866E-01
                 98.843328866           -0.17912768038
                 27.485198001           -0.46758090825
                  8.5405498171          -0.44653131020
            S   1   1.00
                  1.0654578038           1.0000000
            S   1   1.00
                  0.33247346748          1.0000000
            P   3   1.00
                 22.696633924           -0.45212874436E-01
                  4.9872339257          -0.23754317067
                  1.3491613954          -0.51287353587
            P   1   1.00
                  0.34829881977          1.0000000
            D   1   1.00
                  1.4000000              1.0000000
            ****
            S     0
            S   5   1.00
               9184.9303010             -0.22294387756E-02
               1381.5105503             -0.16683029937E-01
                313.87147580            -0.75262436116E-01
                 88.053870623           -0.19376827038
                 27.039914905           -0.17718020803
            S   3   1.00
                 45.648731303           -0.10736062573
                  4.9664522326           0.65066293018
                  2.0116242047           0.59712155354
            S   1   1.00
                  0.35661077013          1.0000000
            S   1   1.00
                  0.13507221477          1.0000000
            P   5   1.00
                261.98233439            -0.92729929822E-02
                 61.306894736           -0.66547669241E-01
                 19.103729887           -0.24828595903
                  6.6567720378          -0.48703847402
                  2.3959635161          -0.39337850312
            P   1   1.00
                  0.61776161679          1.0000000
            P   1   1.00
                  0.16993376871          1.0000000
            D   1   1.00
                  0.5500000              1.0000000
            ****
 Initial command:
 /pbs_home/pkowalski/g09d01/g09/l1.exe "/pbs_home/daria/obliczenia/3_czastka/open/CAM-B3LYP/Gau-19170.inp" -scrdir="/pbs_home/daria/obliczenia/3_czastka/open/CAM-B3LYP/"
 Entering Link 1 = /pbs_home/pkowalski/g09d01/g09/l1.exe PID=     19171.
  
 Copyright (c) 1988,1990,1992,1993,1995,1998,2003,2009,2013,
            Gaussian, Inc.  All Rights Reserved.
  
 This is part of the Gaussian(R) 09 program.  It is based on
 the Gaussian(R) 03 system (copyright 2003, Gaussian, Inc.),
 the Gaussian(R) 98 system (copyright 1998, Gaussian, Inc.),
 the Gaussian(R) 94 system (copyright 1995, Gaussian, Inc.),
 the Gaussian 92(TM) system (copyright 1992, Gaussian, Inc.),
 the Gaussian 90(TM) system (copyright 1990, Gaussian, Inc.),
 the Gaussian 88(TM) system (copyright 1988, Gaussian, Inc.),
 the Gaussian 86(TM) system (copyright 1986, Carnegie Mellon
 University), and the Gaussian 82(TM) system (copyright 1983,
 Carnegie Mellon University). Gaussian is a federally registered
 trademark of Gaussian, Inc.
  
 This software contains proprietary and confidential information,
 including trade secrets, belonging to Gaussian, Inc.
  
 This software is provided under written license and may be
 used, copied, transmitted, or stored only in accord with that
 written license.
  
 The following legend is applicable only to US Government
 contracts under FAR:
  
                    RESTRICTED RIGHTS LEGEND
  
 Use, reproduction and disclosure by the US Government is
 subject to restrictions as set forth in subparagraphs (a)
 and (c) of the Commercial Computer Software - Restricted
 Rights clause in FAR 52.227-19.
  
 Gaussian, Inc.
 340 Quinnipiac St., Bldg. 40, Wallingford CT 06492
  
  
 ---------------------------------------------------------------
 Warning -- This program may not be used in any manner that
 competes with the business of Gaussian, Inc. or will provide
 assistance to any competitor of Gaussian, Inc.  The licensee
 of this program is prohibited from giving any competitor of
 Gaussian, Inc. access to this program.  By using this program,
 the user acknowledges that Gaussian, Inc. is engaged in the
 business of creating and licensing software in the field of
 computational chemistry and represents and warrants to the
 licensee that it is not a competitor of Gaussian, Inc. and that
 it will not use this program in any manner prohibited above.
 ---------------------------------------------------------------
  

 Cite this work as:
 Gaussian 09, Revision D.01,
 M. J. Frisch, G. W. Trucks, H. B. Schlegel, G. E. Scuseria, 
 M. A. Robb, J. R. Cheeseman, G. Scalmani, V. Barone, B. Mennucci, 
 G. A. Petersson, H. Nakatsuji, M. Caricato, X. Li, H. P. Hratchian, 
 A. F. Izmaylov, J. Bloino, G. Zheng, J. L. Sonnenberg, M. Hada, 
 M. Ehara, K. Toyota, R. Fukuda, J. Hasegawa, M. Ishida, T. Nakajima, 
 Y. Honda, O. Kitao, H. Nakai, T. Vreven, J. A. Montgomery, Jr., 
 J. E. Peralta, F. Ogliaro, M. Bearpark, J. J. Heyd, E. Brothers, 
 K. N. Kudin, V. N. Staroverov, T. Keith, R. Kobayashi, J. Normand, 
 K. Raghavachari, A. Rendell, J. C. Burant, S. S. Iyengar, J. Tomasi, 
 M. Cossi, N. Rega, J. M. Millam, M. Klene, J. E. Knox, J. B. Cross, 
 V. Bakken, C. Adamo, J. Jaramillo, R. Gomperts, R. E. Stratmann, 
 O. Yazyev, A. J. Austin, R. Cammi, C. Pomelli, J. W. Ochterski, 
 R. L. Martin, K. Morokuma, V. G. Zakrzewski, G. A. Voth, 
 P. Salvador, J. J. Dannenberg, S. Dapprich, A. D. Daniels, 
 O. Farkas, J. B. Foresman, J. V. Ortiz, J. Cioslowski, 
 and D. J. Fox, Gaussian, Inc., Wallingford CT, 2013.
 
 ******************************************
 Gaussian 09:  ES64L-G09RevD.01 24-Apr-2013
                13-Dec-2018 
 ******************************************
 %chk=dae0068freq_open_cam-b3lyp_air_D3.chk
 %NProcShared=8
 Will use up to    8 processors via shared memory.
 %Mem=6GB
 -------------------------------------------------------
 #P opt freq=Raman CAM-B3LYP/Gen EmpiricalDispersion=GD3
 -------------------------------------------------------
 1/14=-1,18=20,19=15,26=3,38=1/1,3;
 2/9=110,12=2,17=6,18=5,40=1/2;
 3/5=7,11=2,16=1,25=1,30=1,71=1,74=-40,124=31/1,2,3;
 4//1;
 5/5=2,38=5/2;
 6/7=2,8=2,9=2,10=2,28=1/1;
 7//1,2,3,16;
 1/14=-1,18=20,19=15,26=3/3(2);
 2/9=110/2;
 99//99;
 2/9=110/2;
 3/5=7,6=1,11=2,16=1,25=1,30=1,71=1,74=-40,82=7,124=31/1,2,3;
 4/5=5,16=3,69=1/1;
 5/5=2,38=5/2;
 7//1,2,3,16;
 1/14=-1,18=20,19=15,26=3/3(-5);
 2/9=110/2;
 6/7=2,8=2,9=2,10=2,19=2,28=1/1;
 99/9=1/99;
 Leave Link    1 at Thu Dec 13 20:44:23 2018, MaxMem=   805306368 cpu:         0.8
 (Enter /pbs_home/pkowalski/g09d01/g09/l101.exe)
 -------------------
 Title Card Required
 -------------------
 Symbolic Z-matrix:
 Charge =  0 Multiplicity = 1
 S                     1.52063   5.66543   0.31755 
 S                     2.54195   10.6458   0.75863 
 F                     6.78089   6.47596   2.6533 
 F                     5.48974   4.92277   3.70356 
 F                     6.9197    6.83495   5.41917 
 F                     4.67439   6.61662   5.57307 
 F                     6.6516    8.91962   3.72111 
 F                     5.19189   9.27521   5.41159 
 C                     1.86334   2.80721  -0.99395 
 C                     1.87152   1.57193  -1.64808 
 C                     2.93435   0.68878  -1.46552 
 C                     3.99213   1.03907  -0.62776 
 C                     3.99163   2.2729    0.0303 
 C                     2.92337   3.18407  -0.14099 
 C                     1.63854   13.46636   1.87027 
 C                     1.13527   14.71677   2.24052 
 C                     1.62757   15.3635   3.37302 
 C                     2.62509   14.76101   4.13829 
 C                     3.13392   13.51033   3.77462 
 C                     2.64843   12.83701   2.62972 
 C                     0.77142   6.85329   3.42381 
 C                     1.37858   7.67182   2.28777 
 C                     5.5252    10.04752  -0.66056 
 C                     4.55798   8.95252  -0.21394 
 C                     2.88853   4.51665   0.54969 
 C                     3.84199   4.97229   1.36705 
 C                     3.5988    6.30997   1.92428 
 C                     2.29706   6.82375   1.44057 
 C                     4.45643   6.93499   2.78453 
 C                     5.65118   6.27012   3.42847 
 C                     5.72057   7.02282   4.75371 
 C                     5.49219   8.4581    4.33623 
 C                     4.32496   8.35575   3.32676 
 C                     3.17103   11.49428   2.21114 
 C                     4.12233   10.81707   2.85815 
 C                     4.51085   9.49713   2.28315 
 C                     3.76598   9.35822   0.99537 
 H                     1.01909   3.46023  -1.16461 
 H                     1.0502    1.2996   -2.29849 
 H                     2.93824  -0.26719  -1.97307 
 H                     4.8168    0.35214  -0.48661 
 H                     4.83504   2.49036   0.66615 
 H                     1.22798   13.0011   0.98516 
 H                     0.36081   15.18488   1.64652 
 H                     1.23607   16.3316   3.65769 
 H                     3.00651   15.26431   5.01753 
 H                     3.90408   13.09067   4.40231 
 H                     1.57124   6.47479   4.09572 
 H                     0.08362   7.49241   4.01654 
 H                     0.19595   5.99276   3.0214 
 H                     0.56213   8.06515   1.64542 
 H                     1.89013   8.54281   2.72721 
 H                     6.25172   10.27757   0.14763 
 H                     6.08765   9.70302  -1.55363 
 H                     4.97206   10.97282  -0.92713 
 H                     3.85757   8.71891  -1.04383 
 H                     5.13602   8.03263   0.01887 
 H                     4.73193   4.41202   1.58749 
 H                     4.61063   11.1768   3.74907 
 
 NAtoms=     59 NQM=       59 NQMF=       0 NMMI=      0 NMMIF=      0
                NMic=       0 NMicF=      0.
                    Isotopes and Nuclear Properties:
 (Nuclear quadrupole moments (NQMom) in fm**2, nuclear magnetic moments (NMagM)
  in nuclear magnetons)

  Atom         1           2           3           4           5           6           7           8           9          10
 IAtWgt=          32          32          19          19          19          19          19          19          12          12
 AtmWgt=  31.9720718  31.9720718  18.9984033  18.9984033  18.9984033  18.9984033  18.9984033  18.9984033  12.0000000  12.0000000
 NucSpn=           0           0           1           1           1           1           1           1           0           0
 AtZEff=   0.0000000   0.0000000   0.0000000   0.0000000   0.0000000   0.0000000   0.0000000   0.0000000   0.0000000   0.0000000
 NQMom=    0.0000000   0.0000000   0.0000000   0.0000000   0.0000000   0.0000000   0.0000000   0.0000000   0.0000000   0.0000000
 NMagM=    0.0000000   0.0000000   2.6288670   2.6288670   2.6288670   2.6288670   2.6288670   2.6288670   0.0000000   0.0000000
 AtZNuc=  16.0000000  16.0000000   9.0000000   9.0000000   9.0000000   9.0000000   9.0000000   9.0000000   6.0000000   6.0000000

  Atom        11          12          13          14          15          16          17          18          19          20
 IAtWgt=          12          12          12          12          12          12          12          12          12          12
 AtmWgt=  12.0000000  12.0000000  12.0000000  12.0000000  12.0000000  12.0000000  12.0000000  12.0000000  12.0000000  12.0000000
 NucSpn=           0           0           0           0           0           0           0           0           0           0
 AtZEff=   0.0000000   0.0000000   0.0000000   0.0000000   0.0000000   0.0000000   0.0000000   0.0000000   0.0000000   0.0000000
 NQMom=    0.0000000   0.0000000   0.0000000   0.0000000   0.0000000   0.0000000   0.0000000   0.0000000   0.0000000   0.0000000
 NMagM=    0.0000000   0.0000000   0.0000000   0.0000000   0.0000000   0.0000000   0.0000000   0.0000000   0.0000000   0.0000000
 AtZNuc=   6.0000000   6.0000000   6.0000000   6.0000000   6.0000000   6.0000000   6.0000000   6.0000000   6.0000000   6.0000000

  Atom        21          22          23          24          25          26          27          28          29          30
 IAtWgt=          12          12          12          12          12          12          12          12          12          12
 AtmWgt=  12.0000000  12.0000000  12.0000000  12.0000000  12.0000000  12.0000000  12.0000000  12.0000000  12.0000000  12.0000000
 NucSpn=           0           0           0           0           0           0           0           0           0           0
 AtZEff=   0.0000000   0.0000000   0.0000000   0.0000000   0.0000000   0.0000000   0.0000000   0.0000000   0.0000000   0.0000000
 NQMom=    0.0000000   0.0000000   0.0000000   0.0000000   0.0000000   0.0000000   0.0000000   0.0000000   0.0000000   0.0000000
 NMagM=    0.0000000   0.0000000   0.0000000   0.0000000   0.0000000   0.0000000   0.0000000   0.0000000   0.0000000   0.0000000
 AtZNuc=   6.0000000   6.0000000   6.0000000   6.0000000   6.0000000   6.0000000   6.0000000   6.0000000   6.0000000   6.0000000

  Atom        31          32          33          34          35          36          37          38          39          40
 IAtWgt=          12          12          12          12          12          12          12           1           1           1
 AtmWgt=  12.0000000  12.0000000  12.0000000  12.0000000  12.0000000  12.0000000  12.0000000   1.0078250   1.0078250   1.0078250
 NucSpn=           0           0           0           0           0           0           0           1           1           1
 AtZEff=   0.0000000   0.0000000   0.0000000   0.0000000   0.0000000   0.0000000   0.0000000   0.0000000   0.0000000   0.0000000
 NQMom=    0.0000000   0.0000000   0.0000000   0.0000000   0.0000000   0.0000000   0.0000000   0.0000000   0.0000000   0.0000000
 NMagM=    0.0000000   0.0000000   0.0000000   0.0000000   0.0000000   0.0000000   0.0000000   2.7928460   2.7928460   2.7928460
 AtZNuc=   6.0000000   6.0000000   6.0000000   6.0000000   6.0000000   6.0000000   6.0000000   1.0000000   1.0000000   1.0000000

  Atom        41          42          43          44          45          46          47          48          49          50
 IAtWgt=           1           1           1           1           1           1           1           1           1           1
 AtmWgt=   1.0078250   1.0078250   1.0078250   1.0078250   1.0078250   1.0078250   1.0078250   1.0078250   1.0078250   1.0078250
 NucSpn=           1           1           1           1           1           1           1           1           1           1
 AtZEff=   0.0000000   0.0000000   0.0000000   0.0000000   0.0000000   0.0000000   0.0000000   0.0000000   0.0000000   0.0000000
 NQMom=    0.0000000   0.0000000   0.0000000   0.0000000   0.0000000   0.0000000   0.0000000   0.0000000   0.0000000   0.0000000
 NMagM=    2.7928460   2.7928460   2.7928460   2.7928460   2.7928460   2.7928460   2.7928460   2.7928460   2.7928460   2.7928460
 AtZNuc=   1.0000000   1.0000000   1.0000000   1.0000000   1.0000000   1.0000000   1.0000000   1.0000000   1.0000000   1.0000000

  Atom        51          52          53          54          55          56          57          58          59
 IAtWgt=           1           1           1           1           1           1           1           1           1
 AtmWgt=   1.0078250   1.0078250   1.0078250   1.0078250   1.0078250   1.0078250   1.0078250   1.0078250   1.0078250
 NucSpn=           1           1           1           1           1           1           1           1           1
 AtZEff=   0.0000000   0.0000000   0.0000000   0.0000000   0.0000000   0.0000000   0.0000000   0.0000000   0.0000000
 NQMom=    0.0000000   0.0000000   0.0000000   0.0000000   0.0000000   0.0000000   0.0000000   0.0000000   0.0000000
 NMagM=    2.7928460   2.7928460   2.7928460   2.7928460   2.7928460   2.7928460   2.7928460   2.7928460   2.7928460
 AtZNuc=   1.0000000   1.0000000   1.0000000   1.0000000   1.0000000   1.0000000   1.0000000   1.0000000   1.0000000
 Leave Link  101 at Thu Dec 13 20:44:23 2018, MaxMem=   805306368 cpu:         2.6
 (Enter /pbs_home/pkowalski/g09d01/g09/l103.exe)

 GradGradGradGradGradGradGradGradGradGradGradGradGradGradGradGradGradGrad
 Berny optimization.
 Initialization pass.
                           ----------------------------
                           !    Initial Parameters    !
                           ! (Angstroms and Degrees)  !
 --------------------------                            --------------------------
 ! Name  Definition              Value          Derivative Info.                !
 --------------------------------------------------------------------------------
 ! R1    R(1,25)                 1.8013         estimate D2E/DX2                !
 ! R2    R(1,28)                 1.7905         estimate D2E/DX2                !
 ! R3    R(2,34)                 1.7959         estimate D2E/DX2                !
 ! R4    R(2,37)                 1.7922         estimate D2E/DX2                !
 ! R5    R(3,30)                 1.3855         estimate D2E/DX2                !
 ! R6    R(4,30)                 1.3846         estimate D2E/DX2                !
 ! R7    R(5,31)                 1.3842         estimate D2E/DX2                !
 ! R8    R(6,31)                 1.3895         estimate D2E/DX2                !
 ! R9    R(7,32)                 1.3913         estimate D2E/DX2                !
 ! R10   R(8,32)                 1.3836         estimate D2E/DX2                !
 ! R11   R(9,10)                 1.3978         estimate D2E/DX2                !
 ! R12   R(9,14)                 1.4118         estimate D2E/DX2                !
 ! R13   R(9,38)                 1.0809         estimate D2E/DX2                !
 ! R14   R(10,11)                1.3939         estimate D2E/DX2                !
 ! R15   R(10,39)                1.0825         estimate D2E/DX2                !
 ! R16   R(11,12)                1.3941         estimate D2E/DX2                !
 ! R17   R(11,40)                1.0824         estimate D2E/DX2                !
 ! R18   R(12,13)                1.3983         estimate D2E/DX2                !
 ! R19   R(12,41)                1.0825         estimate D2E/DX2                !
 ! R20   R(13,14)                1.4145         estimate D2E/DX2                !
 ! R21   R(13,42)                1.0784         estimate D2E/DX2                !
 ! R22   R(14,25)                1.5013         estimate D2E/DX2                !
 ! R23   R(15,16)                1.3978         estimate D2E/DX2                !
 ! R24   R(15,20)                1.4116         estimate D2E/DX2                !
 ! R25   R(15,43)                1.0809         estimate D2E/DX2                !
 ! R26   R(16,17)                1.394          estimate D2E/DX2                !
 ! R27   R(16,44)                1.0825         estimate D2E/DX2                !
 ! R28   R(17,18)                1.3942         estimate D2E/DX2                !
 ! R29   R(17,45)                1.0824         estimate D2E/DX2                !
 ! R30   R(18,19)                1.3983         estimate D2E/DX2                !
 ! R31   R(18,46)                1.0825         estimate D2E/DX2                !
 ! R32   R(19,20)                1.4142         estimate D2E/DX2                !
 ! R33   R(19,47)                1.0785         estimate D2E/DX2                !
 ! R34   R(20,34)                1.5004         estimate D2E/DX2                !
 ! R35   R(21,22)                1.5262         estimate D2E/DX2                !
 ! R36   R(21,48)                1.1111         estimate D2E/DX2                !
 ! R37   R(21,49)                1.1103         estimate D2E/DX2                !
 ! R38   R(21,50)                1.1107         estimate D2E/DX2                !
 ! R39   R(22,28)                1.5102         estimate D2E/DX2                !
 ! R40   R(22,51)                1.1108         estimate D2E/DX2                !
 ! R41   R(22,52)                1.1015         estimate D2E/DX2                !
 ! R42   R(23,24)                1.5277         estimate D2E/DX2                !
 ! R43   R(23,53)                1.1108         estimate D2E/DX2                !
 ! R44   R(23,54)                1.1102         estimate D2E/DX2                !
 ! R45   R(23,55)                1.1105         estimate D2E/DX2                !
 ! R46   R(24,37)                1.5014         estimate D2E/DX2                !
 ! R47   R(24,56)                1.1108         estimate D2E/DX2                !
 ! R48   R(24,57)                1.1111         estimate D2E/DX2                !
 ! R49   R(25,26)                1.3359         estimate D2E/DX2                !
 ! R50   R(26,27)                1.4694         estimate D2E/DX2                !
 ! R51   R(26,58)                1.0745         estimate D2E/DX2                !
 ! R52   R(27,28)                1.4807         estimate D2E/DX2                !
 ! R53   R(27,29)                1.3661         estimate D2E/DX2                !
 ! R54   R(29,30)                1.5113         estimate D2E/DX2                !
 ! R55   R(29,33)                1.5264         estimate D2E/DX2                !
 ! R56   R(30,31)                1.5257         estimate D2E/DX2                !
 ! R57   R(31,32)                1.5121         estimate D2E/DX2                !
 ! R58   R(32,33)                1.5466         estimate D2E/DX2                !
 ! R59   R(33,36)                1.5577         estimate D2E/DX2                !
 ! R60   R(34,35)                1.335          estimate D2E/DX2                !
 ! R61   R(35,36)                1.4913         estimate D2E/DX2                !
 ! R62   R(35,59)                1.0778         estimate D2E/DX2                !
 ! R63   R(36,37)                1.4942         estimate D2E/DX2                !
 ! A1    A(25,1,28)             90.1397         estimate D2E/DX2                !
 ! A2    A(34,2,37)             89.6196         estimate D2E/DX2                !
 ! A3    A(10,9,14)            120.9456         estimate D2E/DX2                !
 ! A4    A(10,9,38)            117.6831         estimate D2E/DX2                !
 ! A5    A(14,9,38)            121.3713         estimate D2E/DX2                !
 ! A6    A(9,10,11)            120.2046         estimate D2E/DX2                !
 ! A7    A(9,10,39)            119.9384         estimate D2E/DX2                !
 ! A8    A(11,10,39)           119.857          estimate D2E/DX2                !
 ! A9    A(10,11,12)           119.8725         estimate D2E/DX2                !
 ! A10   A(10,11,40)           120.0614         estimate D2E/DX2                !
 ! A11   A(12,11,40)           120.0661         estimate D2E/DX2                !
 ! A12   A(11,12,13)           120.2808         estimate D2E/DX2                !
 ! A13   A(11,12,41)           119.7981         estimate D2E/DX2                !
 ! A14   A(13,12,41)           119.9211         estimate D2E/DX2                !
 ! A15   A(12,13,14)           120.7748         estimate D2E/DX2                !
 ! A16   A(12,13,42)           117.0732         estimate D2E/DX2                !
 ! A17   A(14,13,42)           122.1519         estimate D2E/DX2                !
 ! A18   A(9,14,13)            117.9216         estimate D2E/DX2                !
 ! A19   A(9,14,25)            119.8305         estimate D2E/DX2                !
 ! A20   A(13,14,25)           122.2479         estimate D2E/DX2                !
 ! A21   A(16,15,20)           120.923          estimate D2E/DX2                !
 ! A22   A(16,15,43)           117.721          estimate D2E/DX2                !
 ! A23   A(20,15,43)           121.356          estimate D2E/DX2                !
 ! A24   A(15,16,17)           120.2025         estimate D2E/DX2                !
 ! A25   A(15,16,44)           119.939          estimate D2E/DX2                !
 ! A26   A(17,16,44)           119.8585         estimate D2E/DX2                !
 ! A27   A(16,17,18)           119.877          estimate D2E/DX2                !
 ! A28   A(16,17,45)           120.0591         estimate D2E/DX2                !
 ! A29   A(18,17,45)           120.0639         estimate D2E/DX2                !
 ! A30   A(17,18,19)           120.2727         estimate D2E/DX2                !
 ! A31   A(17,18,46)           119.802          estimate D2E/DX2                !
 ! A32   A(19,18,46)           119.9253         estimate D2E/DX2                !
 ! A33   A(18,19,20)           120.7627         estimate D2E/DX2                !
 ! A34   A(18,19,47)           117.1607         estimate D2E/DX2                !
 ! A35   A(20,19,47)           122.0766         estimate D2E/DX2                !
 ! A36   A(15,20,19)           117.9621         estimate D2E/DX2                !
 ! A37   A(15,20,34)           119.8716         estimate D2E/DX2                !
 ! A38   A(19,20,34)           122.1663         estimate D2E/DX2                !
 ! A39   A(22,21,48)           110.2718         estimate D2E/DX2                !
 ! A40   A(22,21,49)           109.5776         estimate D2E/DX2                !
 ! A41   A(22,21,50)           110.6077         estimate D2E/DX2                !
 ! A42   A(48,21,49)           108.6135         estimate D2E/DX2                !
 ! A43   A(48,21,50)           109.1566         estimate D2E/DX2                !
 ! A44   A(49,21,50)           108.5681         estimate D2E/DX2                !
 ! A45   A(21,22,28)           110.9997         estimate D2E/DX2                !
 ! A46   A(21,22,51)           109.1441         estimate D2E/DX2                !
 ! A47   A(21,22,52)           108.1718         estimate D2E/DX2                !
 ! A48   A(28,22,51)           108.7514         estimate D2E/DX2                !
 ! A49   A(28,22,52)           112.6683         estimate D2E/DX2                !
 ! A50   A(51,22,52)           106.9803         estimate D2E/DX2                !
 ! A51   A(24,23,53)           110.476          estimate D2E/DX2                !
 ! A52   A(24,23,54)           109.4811         estimate D2E/DX2                !
 ! A53   A(24,23,55)           110.6119         estimate D2E/DX2                !
 ! A54   A(53,23,54)           108.5525         estimate D2E/DX2                !
 ! A55   A(53,23,55)           109.139          estimate D2E/DX2                !
 ! A56   A(54,23,55)           108.5297         estimate D2E/DX2                !
 ! A57   A(23,24,37)           112.0711         estimate D2E/DX2                !
 ! A58   A(23,24,56)           109.3617         estimate D2E/DX2                !
 ! A59   A(23,24,57)           108.9831         estimate D2E/DX2                !
 ! A60   A(37,24,56)           109.0238         estimate D2E/DX2                !
 ! A61   A(37,24,57)           109.2308         estimate D2E/DX2                !
 ! A62   A(56,24,57)           108.0871         estimate D2E/DX2                !
 ! A63   A(1,25,14)            121.6274         estimate D2E/DX2                !
 ! A64   A(1,25,26)            113.7855         estimate D2E/DX2                !
 ! A65   A(14,25,26)           124.5843         estimate D2E/DX2                !
 ! A66   A(25,26,27)           115.1124         estimate D2E/DX2                !
 ! A67   A(25,26,58)           122.6027         estimate D2E/DX2                !
 ! A68   A(27,26,58)           122.2744         estimate D2E/DX2                !
 ! A69   A(26,27,28)           109.7243         estimate D2E/DX2                !
 ! A70   A(26,27,29)           123.465          estimate D2E/DX2                !
 ! A71   A(28,27,29)           126.7901         estimate D2E/DX2                !
 ! A72   A(1,28,22)            116.836          estimate D2E/DX2                !
 ! A73   A(1,28,27)            111.2025         estimate D2E/DX2                !
 ! A74   A(22,28,27)           123.1121         estimate D2E/DX2                !
 ! A75   A(27,29,30)           124.2858         estimate D2E/DX2                !
 ! A76   A(27,29,33)           126.5475         estimate D2E/DX2                !
 ! A77   A(30,29,33)           109.0388         estimate D2E/DX2                !
 ! A78   A(3,30,4)             110.537          estimate D2E/DX2                !
 ! A79   A(3,30,29)            109.9284         estimate D2E/DX2                !
 ! A80   A(3,30,31)            112.0624         estimate D2E/DX2                !
 ! A81   A(4,30,29)            114.8706         estimate D2E/DX2                !
 ! A82   A(4,30,31)            108.2291         estimate D2E/DX2                !
 ! A83   A(29,30,31)           100.8953         estimate D2E/DX2                !
 ! A84   A(5,31,6)             109.2123         estimate D2E/DX2                !
 ! A85   A(5,31,30)            112.9567         estimate D2E/DX2                !
 ! A86   A(5,31,32)            113.1037         estimate D2E/DX2                !
 ! A87   A(6,31,30)            109.4956         estimate D2E/DX2                !
 ! A88   A(6,31,32)            109.0599         estimate D2E/DX2                !
 ! A89   A(30,31,32)           102.8034         estimate D2E/DX2                !
 ! A90   A(7,32,8)             109.1843         estimate D2E/DX2                !
 ! A91   A(7,32,31)            108.124          estimate D2E/DX2                !
 ! A92   A(7,32,33)            111.2423         estimate D2E/DX2                !
 ! A93   A(8,32,31)            112.2576         estimate D2E/DX2                !
 ! A94   A(8,32,33)            112.4937         estimate D2E/DX2                !
 ! A95   A(31,32,33)           103.3783         estimate D2E/DX2                !
 ! A96   A(29,33,32)           103.2064         estimate D2E/DX2                !
 ! A97   A(29,33,36)           115.7056         estimate D2E/DX2                !
 ! A98   A(32,33,36)           107.382          estimate D2E/DX2                !
 ! A99   A(2,34,20)            121.7639         estimate D2E/DX2                !
 ! A100  A(2,34,35)            113.6984         estimate D2E/DX2                !
 ! A101  A(20,34,35)           124.5375         estimate D2E/DX2                !
 ! A102  A(34,35,36)           116.6012         estimate D2E/DX2                !
 ! A103  A(34,35,59)           123.6534         estimate D2E/DX2                !
 ! A104  A(36,35,59)           119.7444         estimate D2E/DX2                !
 ! A105  A(33,36,35)           111.0474         estimate D2E/DX2                !
 ! A106  A(33,36,37)           116.7321         estimate D2E/DX2                !
 ! A107  A(35,36,37)           106.5429         estimate D2E/DX2                !
 ! A108  A(2,37,24)            116.615          estimate D2E/DX2                !
 ! A109  A(2,37,36)            112.8003         estimate D2E/DX2                !
 ! A110  A(24,37,36)           117.1509         estimate D2E/DX2                !
 ! D1    D(28,1,25,14)         179.4138         estimate D2E/DX2                !
 ! D2    D(28,1,25,26)          -1.164          estimate D2E/DX2                !
 ! D3    D(25,1,28,22)        -146.7954         estimate D2E/DX2                !
 ! D4    D(25,1,28,27)           1.7358         estimate D2E/DX2                !
 ! D5    D(37,2,34,20)         175.374          estimate D2E/DX2                !
 ! D6    D(37,2,34,35)          -4.7956         estimate D2E/DX2                !
 ! D7    D(34,2,37,24)        -131.9189         estimate D2E/DX2                !
 ! D8    D(34,2,37,36)           7.9283         estimate D2E/DX2                !
 ! D9    D(14,9,10,11)           0.009          estimate D2E/DX2                !
 ! D10   D(14,9,10,39)        -179.9986         estimate D2E/DX2                !
 ! D11   D(38,9,10,11)        -179.9888         estimate D2E/DX2                !
 ! D12   D(38,9,10,39)           0.0036         estimate D2E/DX2                !
 ! D13   D(10,9,14,13)          -0.0209         estimate D2E/DX2                !
 ! D14   D(10,9,14,25)        -179.9652         estimate D2E/DX2                !
 ! D15   D(38,9,14,13)         179.9768         estimate D2E/DX2                !
 ! D16   D(38,9,14,25)           0.0325         estimate D2E/DX2                !
 ! D17   D(9,10,11,12)           0.0045         estimate D2E/DX2                !
 ! D18   D(9,10,11,40)         179.9921         estimate D2E/DX2                !
 ! D19   D(39,10,11,12)       -179.988          estimate D2E/DX2                !
 ! D20   D(39,10,11,40)         -0.0003         estimate D2E/DX2                !
 ! D21   D(10,11,12,13)         -0.0053         estimate D2E/DX2                !
 ! D22   D(10,11,12,41)        179.9819         estimate D2E/DX2                !
 ! D23   D(40,11,12,13)       -179.9929         estimate D2E/DX2                !
 ! D24   D(40,11,12,41)         -0.0057         estimate D2E/DX2                !
 ! D25   D(11,12,13,14)         -0.0073         estimate D2E/DX2                !
 ! D26   D(11,12,13,42)        179.9602         estimate D2E/DX2                !
 ! D27   D(41,12,13,14)       -179.9944         estimate D2E/DX2                !
 ! D28   D(41,12,13,42)         -0.027          estimate D2E/DX2                !
 ! D29   D(12,13,14,9)           0.02           estimate D2E/DX2                !
 ! D30   D(12,13,14,25)        179.9629         estimate D2E/DX2                !
 ! D31   D(42,13,14,9)        -179.9457         estimate D2E/DX2                !
 ! D32   D(42,13,14,25)         -0.0029         estimate D2E/DX2                !
 ! D33   D(9,14,25,1)           -0.1504         estimate D2E/DX2                !
 ! D34   D(9,14,25,26)        -179.5081         estimate D2E/DX2                !
 ! D35   D(13,14,25,1)         179.9078         estimate D2E/DX2                !
 ! D36   D(13,14,25,26)          0.5501         estimate D2E/DX2                !
 ! D37   D(20,15,16,17)         -0.0048         estimate D2E/DX2                !
 ! D38   D(20,15,16,44)       -179.9995         estimate D2E/DX2                !
 ! D39   D(43,15,16,17)        179.996          estimate D2E/DX2                !
 ! D40   D(43,15,16,44)          0.0012         estimate D2E/DX2                !
 ! D41   D(16,15,20,19)         -0.0038         estimate D2E/DX2                !
 ! D42   D(16,15,20,34)        179.9682         estimate D2E/DX2                !
 ! D43   D(43,15,20,19)        179.9954         estimate D2E/DX2                !
 ! D44   D(43,15,20,34)         -0.0326         estimate D2E/DX2                !
 ! D45   D(15,16,17,18)          0.0095         estimate D2E/DX2                !
 ! D46   D(15,16,17,45)       -179.9887         estimate D2E/DX2                !
 ! D47   D(44,16,17,18)       -179.9957         estimate D2E/DX2                !
 ! D48   D(44,16,17,45)          0.0061         estimate D2E/DX2                !
 ! D49   D(16,17,18,19)         -0.0056         estimate D2E/DX2                !
 ! D50   D(16,17,18,46)       -179.9989         estimate D2E/DX2                !
 ! D51   D(45,17,18,19)        179.9926         estimate D2E/DX2                !
 ! D52   D(45,17,18,46)         -0.0007         estimate D2E/DX2                !
 ! D53   D(17,18,19,20)         -0.0031         estimate D2E/DX2                !
 ! D54   D(17,18,19,47)       -179.9844         estimate D2E/DX2                !
 ! D55   D(46,18,19,20)        179.9901         estimate D2E/DX2                !
 ! D56   D(46,18,19,47)          0.0089         estimate D2E/DX2                !
 ! D57   D(18,19,20,15)          0.0078         estimate D2E/DX2                !
 ! D58   D(18,19,20,34)       -179.9636         estimate D2E/DX2                !
 ! D59   D(47,19,20,15)        179.988          estimate D2E/DX2                !
 ! D60   D(47,19,20,34)          0.0167         estimate D2E/DX2                !
 ! D61   D(15,20,34,2)          -0.2193         estimate D2E/DX2                !
 ! D62   D(15,20,34,35)        179.9692         estimate D2E/DX2                !
 ! D63   D(19,20,34,2)         179.7515         estimate D2E/DX2                !
 ! D64   D(19,20,34,35)         -0.06           estimate D2E/DX2                !
 ! D65   D(48,21,22,28)         61.7854         estimate D2E/DX2                !
 ! D66   D(48,21,22,51)       -178.3637         estimate D2E/DX2                !
 ! D67   D(48,21,22,52)        -62.3036         estimate D2E/DX2                !
 ! D68   D(49,21,22,28)       -178.71           estimate D2E/DX2                !
 ! D69   D(49,21,22,51)        -58.8591         estimate D2E/DX2                !
 ! D70   D(49,21,22,52)         57.2009         estimate D2E/DX2                !
 ! D71   D(50,21,22,28)        -59.0531         estimate D2E/DX2                !
 ! D72   D(50,21,22,51)         60.7978         estimate D2E/DX2                !
 ! D73   D(50,21,22,52)        176.8578         estimate D2E/DX2                !
 ! D74   D(21,22,28,1)          75.0868         estimate D2E/DX2                !
 ! D75   D(21,22,28,27)        -69.3881         estimate D2E/DX2                !
 ! D76   D(51,22,28,1)         -44.9979         estimate D2E/DX2                !
 ! D77   D(51,22,28,27)        170.5272         estimate D2E/DX2                !
 ! D78   D(52,22,28,1)        -163.4238         estimate D2E/DX2                !
 ! D79   D(52,22,28,27)         52.1013         estimate D2E/DX2                !
 ! D80   D(53,23,24,37)         60.4318         estimate D2E/DX2                !
 ! D81   D(53,23,24,56)       -178.5502         estimate D2E/DX2                !
 ! D82   D(53,23,24,57)        -60.5885         estimate D2E/DX2                !
 ! D83   D(54,23,24,37)        179.9269         estimate D2E/DX2                !
 ! D84   D(54,23,24,56)        -59.0552         estimate D2E/DX2                !
 ! D85   D(54,23,24,57)         58.9065         estimate D2E/DX2                !
 ! D86   D(55,23,24,37)        -60.5222         estimate D2E/DX2                !
 ! D87   D(55,23,24,56)         60.4958         estimate D2E/DX2                !
 ! D88   D(55,23,24,57)        178.4574         estimate D2E/DX2                !
 ! D89   D(23,24,37,2)          69.5487         estimate D2E/DX2                !
 ! D90   D(23,24,37,36)        -68.5341         estimate D2E/DX2                !
 ! D91   D(56,24,37,2)         -51.6641         estimate D2E/DX2                !
 ! D92   D(56,24,37,36)        170.2531         estimate D2E/DX2                !
 ! D93   D(57,24,37,2)        -169.5741         estimate D2E/DX2                !
 ! D94   D(57,24,37,36)         52.3431         estimate D2E/DX2                !
 ! D95   D(1,25,26,27)           0.2374         estimate D2E/DX2                !
 ! D96   D(1,25,26,58)        -178.6057         estimate D2E/DX2                !
 ! D97   D(14,25,26,27)        179.6398         estimate D2E/DX2                !
 ! D98   D(14,25,26,58)          0.7967         estimate D2E/DX2                !
 ! D99   D(25,26,27,28)          1.0908         estimate D2E/DX2                !
 ! D100  D(25,26,27,29)        179.5408         estimate D2E/DX2                !
 ! D101  D(58,26,27,28)        179.9381         estimate D2E/DX2                !
 ! D102  D(58,26,27,29)         -1.6119         estimate D2E/DX2                !
 ! D103  D(26,27,28,1)          -1.9121         estimate D2E/DX2                !
 ! D104  D(26,27,28,22)        144.2996         estimate D2E/DX2                !
 ! D105  D(29,27,28,1)         179.7025         estimate D2E/DX2                !
 ! D106  D(29,27,28,22)        -34.0858         estimate D2E/DX2                !
 ! D107  D(26,27,29,30)         -9.2111         estimate D2E/DX2                !
 ! D108  D(26,27,29,33)        175.3571         estimate D2E/DX2                !
 ! D109  D(28,27,29,30)        168.9669         estimate D2E/DX2                !
 ! D110  D(28,27,29,33)         -6.4649         estimate D2E/DX2                !
 ! D111  D(27,29,30,3)          92.6231         estimate D2E/DX2                !
 ! D112  D(27,29,30,4)         -32.783          estimate D2E/DX2                !
 ! D113  D(27,29,30,31)       -148.9092         estimate D2E/DX2                !
 ! D114  D(33,29,30,3)         -91.258          estimate D2E/DX2                !
 ! D115  D(33,29,30,4)         143.3359         estimate D2E/DX2                !
 ! D116  D(33,29,30,31)         27.2096         estimate D2E/DX2                !
 ! D117  D(27,29,33,32)        174.9327         estimate D2E/DX2                !
 ! D118  D(27,29,33,36)        -68.0972         estimate D2E/DX2                !
 ! D119  D(30,29,33,32)         -1.0755         estimate D2E/DX2                !
 ! D120  D(30,29,33,36)        115.8947         estimate D2E/DX2                !
 ! D121  D(3,30,31,5)          -48.6549         estimate D2E/DX2                !
 ! D122  D(3,30,31,6)         -170.5976         estimate D2E/DX2                !
 ! D123  D(3,30,31,32)          73.5721         estimate D2E/DX2                !
 ! D124  D(4,30,31,5)           73.4867         estimate D2E/DX2                !
 ! D125  D(4,30,31,6)          -48.456          estimate D2E/DX2                !
 ! D126  D(4,30,31,32)        -164.2863         estimate D2E/DX2                !
 ! D127  D(29,30,31,5)        -165.5616         estimate D2E/DX2                !
 ! D128  D(29,30,31,6)          72.4957         estimate D2E/DX2                !
 ! D129  D(29,30,31,32)        -43.3346         estimate D2E/DX2                !
 ! D130  D(5,31,32,7)           47.869          estimate D2E/DX2                !
 ! D131  D(5,31,32,8)          -72.6324         estimate D2E/DX2                !
 ! D132  D(5,31,32,33)         165.8843         estimate D2E/DX2                !
 ! D133  D(6,31,32,7)          169.5983         estimate D2E/DX2                !
 ! D134  D(6,31,32,8)           49.097          estimate D2E/DX2                !
 ! D135  D(6,31,32,33)         -72.3863         estimate D2E/DX2                !
 ! D136  D(30,31,32,7)         -74.2588         estimate D2E/DX2                !
 ! D137  D(30,31,32,8)         165.2398         estimate D2E/DX2                !
 ! D138  D(30,31,32,33)         43.7565         estimate D2E/DX2                !
 ! D139  D(7,32,33,29)          89.8204         estimate D2E/DX2                !
 ! D140  D(7,32,33,36)         -32.8842         estimate D2E/DX2                !
 ! D141  D(8,32,33,29)        -147.3216         estimate D2E/DX2                !
 ! D142  D(8,32,33,36)          89.9738         estimate D2E/DX2                !
 ! D143  D(31,32,33,29)        -25.9974         estimate D2E/DX2                !
 ! D144  D(31,32,33,36)       -148.7021         estimate D2E/DX2                !
 ! D145  D(29,33,36,35)        169.7548         estimate D2E/DX2                !
 ! D146  D(29,33,36,37)         47.3832         estimate D2E/DX2                !
 ! D147  D(32,33,36,35)        -75.6391         estimate D2E/DX2                !
 ! D148  D(32,33,36,37)        161.9893         estimate D2E/DX2                !
 ! D149  D(2,34,35,36)           0.3504         estimate D2E/DX2                !
 ! D150  D(2,34,35,59)         179.9893         estimate D2E/DX2                !
 ! D151  D(20,34,35,36)       -179.8247         estimate D2E/DX2                !
 ! D152  D(20,34,35,59)         -0.1857         estimate D2E/DX2                !
 ! D153  D(34,35,36,33)       -122.6773         estimate D2E/DX2                !
 ! D154  D(34,35,36,37)          5.4264         estimate D2E/DX2                !
 ! D155  D(59,35,36,33)         57.6688         estimate D2E/DX2                !
 ! D156  D(59,35,36,37)       -174.2274         estimate D2E/DX2                !
 ! D157  D(33,36,37,2)         115.858          estimate D2E/DX2                !
 ! D158  D(33,36,37,24)       -104.5249         estimate D2E/DX2                !
 ! D159  D(35,36,37,2)          -8.8281         estimate D2E/DX2                !
 ! D160  D(35,36,37,24)        130.789          estimate D2E/DX2                !
 --------------------------------------------------------------------------------
 Trust Radius=3.00D-01 FncErr=1.00D-07 GrdErr=1.00D-06
 Number of steps in this run=    343 maximum allowed number of steps=    354.
 GradGradGradGradGradGradGradGradGradGradGradGradGradGradGradGradGradGrad

 Leave Link  103 at Thu Dec 13 20:44:23 2018, MaxMem=   805306368 cpu:         0.2
 (Enter /pbs_home/pkowalski/g09d01/g09/l202.exe)
 Stoichiometry    C29H22F6S2
 Framework group  C1[X(C29H22F6S2)]
 Deg. of freedom   171
 Full point group                 C1      NOp   1
 Largest Abelian subgroup         C1      NOp   1
 Largest concise Abelian subgroup C1      NOp   1
                         Standard orientation:                         
 ---------------------------------------------------------------------
 Center     Atomic      Atomic             Coordinates (Angstroms)
 Number     Number       Type             X           Y           Z
 ---------------------------------------------------------------------
      1         16           0       -2.509147   -2.324363   -0.819622
      2         16           0        2.366761   -2.179750    0.679181
      3          9           0       -1.253620    2.825802    1.564190
      4          9           0       -2.418020    2.927029   -0.389374
      5          9           0       -0.154190    4.780579   -0.099625
      6          9           0       -0.251713    3.359173   -1.855442
      7          9           0        1.392012    3.048206    1.282134
      8          9           0        2.243085    3.141361   -0.811170
      9          6           0       -5.626734   -2.494322   -0.311071
     10          6           0       -6.993703   -2.726061   -0.133352
     11          6           0       -7.825626   -1.702658    0.317683
     12          6           0       -7.292172   -0.444273    0.592141
     13          6           0       -5.925766   -0.204191    0.416998
     14          6           0       -5.063644   -1.228471   -0.039447
     15          6           0        5.410834   -2.533201   -0.105748
     16          6           0        6.729931   -2.846723   -0.445754
     17          6           0        7.646817   -1.830224   -0.708870
     18          6           0        7.246520   -0.496956   -0.632345
     19          6           0        5.928801   -0.174948   -0.292799
     20          6           0        4.982747   -1.190631   -0.022222
     21          6           0       -0.491961   -0.898287   -3.168766
     22          6           0       -0.035835   -1.407351   -1.804201
     23          6           0        1.309278   -0.978878    3.630697
     24          6           0        0.409554   -1.151311    2.408093
     25          6           0       -3.592300   -1.007036   -0.239821
     26          6           0       -2.959931    0.145899   -0.004014
     27          6           0       -1.513786    0.128393   -0.263648
     28          6           0       -1.112027   -1.206019   -0.764073
     29          6           0       -0.703860    1.214513   -0.088856
     30          6           0       -1.203548    2.612079    0.196228
     31          6           0       -0.118732    3.448751   -0.475173
     32          6           0        1.153370    2.747486   -0.055112
     33          6           0        0.814529    1.249949   -0.240861
     34          6           0        3.561062   -0.880993    0.344090
     35          6           0        3.057963    0.351006    0.450274
     36          6           0        1.619458    0.454464    0.829522
     37          6           0        1.155943   -0.935255    1.123369
     38          1           0       -5.019557   -3.316552   -0.662628
     39          1           0       -7.408224   -3.703032   -0.346576
     40          1           0       -8.883794   -1.884622    0.454359
     41          1           0       -7.939425    0.349746    0.942090
     42          1           0       -5.568663    0.787714    0.644033
     43          1           0        4.733679   -3.352706    0.089996
     44          1           0        7.041074   -3.881808   -0.505188
     45          1           0        8.667594   -2.075632   -0.972113
     46          1           0        7.959544    0.291455   -0.836934
     47          1           0        5.673591    0.872033   -0.248526
     48          1           0       -0.696404    0.192872   -3.123904
     49          1           0        0.306391   -1.078722   -3.919065
     50          1           0       -1.411466   -1.428216   -3.496327
     51          1           0        0.191489   -2.492186   -1.877464
     52          1           0        0.905869   -0.898135   -1.544789
     53          1           0        1.729409    0.048950    3.662123
     54          1           0        0.715627   -1.146215    4.553837
     55          1           0        2.142761   -1.712402    3.609291
     56          1           0       -0.020765   -2.175374    2.409023
     57          1           0       -0.428763   -0.424818    2.470925
     58          1           0       -3.465732    1.018295    0.366899
     59          1           0        3.632862    1.247312    0.283815
 ---------------------------------------------------------------------
 Rotational constants (GHZ):      0.1484400      0.0584435      0.0479190
 Leave Link  202 at Thu Dec 13 20:44:23 2018, MaxMem=   805306368 cpu:         0.1
 (Enter /pbs_home/pkowalski/g09d01/g09/l301.exe)
 General basis read from cards:  (5D, 7F)
 Centers:      38     39     40     41     42     43     44     45     46     47
 Centers:      48     49     50     51     52     53     54     55     56     57
 Centers:      58     59
 S 3 1.00
     Exponent=  1.3010701000D+01 Coefficients=  1.9682158000D-02
     Exponent=  1.9622572000D+00 Coefficients=  1.3796524000D-01
     Exponent=  4.4453796000D-01 Coefficients=  4.7831935000D-01
 S 1 1.00
     Exponent=  1.2194962000D-01 Coefficients=  1.0000000000D+00
 P 1 1.00
     Exponent=  8.0000000000D-01 Coefficients=  1.0000000000D+00
 ****
 Centers:       9     10     11     12     13     14     15     16     17     18
 Centers:      19     20     21     22     23     24     25     26     27     28
 Centers:      29     30     31     32     33     34     35     36     37
 S 5 1.00
     Exponent=  1.2384016938D+03 Coefficients=  5.4568832082D-03
     Exponent=  1.8629004992D+02 Coefficients=  4.0638409211D-02
     Exponent=  4.2251176346D+01 Coefficients=  1.8025593888D-01
     Exponent=  1.1676557932D+01 Coefficients=  4.6315121755D-01
     Exponent=  3.5930506482D+00 Coefficients=  4.4087173314D-01
 S 1 1.00
     Exponent=  4.0245147363D-01 Coefficients=  1.0000000000D+00
 S 1 1.00
     Exponent=  1.3090182668D-01 Coefficients=  1.0000000000D+00
 P 3 1.00
     Exponent=  9.4680970621D+00 Coefficients=  3.8387871728D-02
     Exponent=  2.0103545142D+00 Coefficients=  2.1117025112D-01
     Exponent=  5.4771004707D-01 Coefficients=  5.1328172114D-01
 P 1 1.00
     Exponent=  1.5268613795D-01 Coefficients=  1.0000000000D+00
 D 1 1.00
     Exponent=  8.0000000000D-01 Coefficients=  1.0000000000D+00
 ****
 Centers:       3      4      5      6      7      8
 S 5 1.00
     Exponent=  2.8948325990D+03 Coefficients= -5.3408255515D-03
     Exponent=  4.3541939120D+02 Coefficients= -3.9904258866D-02
     Exponent=  9.8843328866D+01 Coefficients= -1.7912768038D-01
     Exponent=  2.7485198001D+01 Coefficients= -4.6758090825D-01
     Exponent=  8.5405498171D+00 Coefficients= -4.4653131020D-01
 S 1 1.00
     Exponent=  1.0654578038D+00 Coefficients=  1.0000000000D+00
 S 1 1.00
     Exponent=  3.3247346748D-01 Coefficients=  1.0000000000D+00
 P 3 1.00
     Exponent=  2.2696633924D+01 Coefficients= -4.5212874436D-02
     Exponent=  4.9872339257D+00 Coefficients= -2.3754317067D-01
     Exponent=  1.3491613954D+00 Coefficients= -5.1287353587D-01
 P 1 1.00
     Exponent=  3.4829881977D-01 Coefficients=  1.0000000000D+00
 D 1 1.00
     Exponent=  1.4000000000D+00 Coefficients=  1.0000000000D+00
 ****
 Centers:       1      2
 S 5 1.00
     Exponent=  9.1849303010D+03 Coefficients= -2.2294387756D-03
     Exponent=  1.3815105503D+03 Coefficients= -1.6683029937D-02
     Exponent=  3.1387147580D+02 Coefficients= -7.5262436116D-02
     Exponent=  8.8053870623D+01 Coefficients= -1.9376827038D-01
     Exponent=  2.7039914905D+01 Coefficients= -1.7718020803D-01
 S 3 1.00
     Exponent=  4.5648731303D+01 Coefficients= -1.0736062573D-01
     Exponent=  4.9664522326D+00 Coefficients=  6.5066293018D-01
     Exponent=  2.0116242047D+00 Coefficients=  5.9712155354D-01
 S 1 1.00
     Exponent=  3.5661077013D-01 Coefficients=  1.0000000000D+00
 S 1 1.00
     Exponent=  1.3507221477D-01 Coefficients=  1.0000000000D+00
 P 5 1.00
     Exponent=  2.6198233439D+02 Coefficients= -9.2729929822D-03
     Exponent=  6.1306894736D+01 Coefficients= -6.6547669241D-02
     Exponent=  1.9103729887D+01 Coefficients= -2.4828595903D-01
     Exponent=  6.6567720378D+00 Coefficients= -4.8703847402D-01
     Exponent=  2.3959635161D+00 Coefficients= -3.9337850312D-01
 P 1 1.00
     Exponent=  6.1776161679D-01 Coefficients=  1.0000000000D+00
 P 1 1.00
     Exponent=  1.6993376871D-01 Coefficients=  1.0000000000D+00
 D 1 1.00
     Exponent=  5.5000000000D-01 Coefficients=  1.0000000000D+00
 ****
 Ernie: Thresh=  0.10000D-02 Tol=  0.10000D-05 Strict=F.
 There are   673 symmetry adapted cartesian basis functions of A   symmetry.
 There are   636 symmetry adapted basis functions of A   symmetry.
   636 basis functions,  1103 primitive gaussians,   673 cartesian basis functions
   141 alpha electrons      141 beta electrons
       nuclear repulsion energy      4566.5282085123 Hartrees.
 IExCor=20419 DFT=T Ex+Corr=CAM-B3LYP ExCW=0 ScaHFX=  1.000000
 ScaDFX=  1.000000  1.000000  1.000000  0.810000 ScalE2=  1.000000  1.000000
 IRadAn=      0 IRanWt=     -1 IRanGd=            0 ICorTp=0 IEmpDi=131
  HFx wShort=  0.000000 wLong=  0.330000 cFull=  0.190000 cShort=  0.000000 cLong=  0.460000
  DFx wShort=  0.000000 wLong=  0.330000 cFull=  0.190000 cShort=  0.000000 cLong=  0.460000
 NAtoms=   59 NActive=   59 NUniq=   59 SFac= 1.00D+00 NAtFMM=   60 NAOKFM=F Big=F
 Integral buffers will be    131072 words long.
 Raffenetti 2 integral format.
 Two-electron integral symmetry is turned on.
 R6Disp:  Grimme-D3 Dispersion energy=       -0.0528256122 Hartrees.
 Nuclear repulsion after empirical dispersion term =     4566.4753829000 Hartrees.
 Leave Link  301 at Thu Dec 13 20:44:23 2018, MaxMem=   805306368 cpu:         1.0
 (Enter /pbs_home/pkowalski/g09d01/g09/l302.exe)
 NPDir=0 NMtPBC=     1 NCelOv=     1 NCel=       1 NClECP=     1 NCelD=      1
         NCelK=      1 NCelE2=     1 NClLst=     1 CellRange=     0.0.
 One-electron integrals computed using PRISM.
 NBasis=   636 RedAO= T EigKep=  3.08D-04  NBF=   636
 NBsUse=   636 1.00D-06 EigRej= -1.00D+00 NBFU=   636
 Precomputing XC quadrature grid using
 IXCGrd= 4 IRadAn=           0 IRanWt=          -1 IRanGd=           0 AccXCQ= 0.00D+00.
 Generated NRdTot=       0 NPtTot=           0 NUsed=           0 NTot=          32
 NSgBfM=   598   599   600   600   602 MxSgAt=    59 MxSgA2=    59.
 Leave Link  302 at Thu Dec 13 20:44:25 2018, MaxMem=   805306368 cpu:        16.8
 (Enter /pbs_home/pkowalski/g09d01/g09/l303.exe)
 DipDrv:  MaxL=1.
 Leave Link  303 at Thu Dec 13 20:44:26 2018, MaxMem=   805306368 cpu:         1.6
 (Enter /pbs_home/pkowalski/g09d01/g09/l401.exe)
 ExpMin= 1.22D-01 ExpMax= 9.18D+03 ExpMxC= 1.38D+03 IAcc=1 IRadAn=         1 AccDes= 0.00D+00
 Harris functional with IExCor=20419 and IRadAn=       1 diagonalized for initial guess.
 HarFok:  IExCor=20419 AccDes= 0.00D+00 IRadAn=         1 IDoV= 1 UseB2=F ITyADJ=14
 ICtDFT=  3500011 ScaDFX=  1.000000  1.000000  1.000000  1.000000
 FoFCou: FMM=F IPFlag=           0 FMFlag=      100000 FMFlg1=           0
         NFxFlg=           0 DoJE=T BraDBF=F KetDBF=T FulRan=T
         wScrn=  0.000000 ICntrl=     500 IOpCl=  0 I1Cent=   200000004 NGrid=           0
         NMat0=    1 NMatS0=      1 NMatT0=    0 NMatD0=    1 NMtDS0=    0 NMtDT0=    0
 Petite list used in FoFCou.
 Harris En= -2437.26340214954    
 JPrj=0 DoOrth=F DoCkMO=F.
 Leave Link  401 at Thu Dec 13 20:44:30 2018, MaxMem=   805306368 cpu:        29.7
 (Enter /pbs_home/pkowalski/g09d01/g09/l502.exe)
 Closed shell SCF:
 Using DIIS extrapolation, IDIIS=  1040.
 Integral symmetry usage will be decided dynamically.
 IVT=     1387805 IEndB=     1387805 NGot=   805306368 MDV=   804388806
 LenX=   804388806 LenY=   803935204
 Requested convergence on RMS density matrix=1.00D-08 within 128 cycles.
 Requested convergence on MAX density matrix=1.00D-06.
 Requested convergence on             energy=1.00D-06.
 No special actions if energy rises.
 Fock matrices will be formed incrementally for  20 cycles.
 Integral accuracy reduced to 1.0D-05 until final iterations.

 Cycle   1  Pass 0  IDiag  1:
 FoFJK:  IHMeth= 1 ICntrl=       0 DoSepK=T KAlg= 0 I1Cent=   0 FoldK=F
 IRaf=         1 NMat=   1 IRICut=       1 DoRegI=T DoRafI=F ISym2E= 0.
 FoFCou: FMM=F IPFlag=           0 FMFlag=      100000 FMFlg1=           0
         NFxFlg=           0 DoJE=T BraDBF=F KetDBF=F FulRan=T
         wScrn=  0.000000 ICntrl=     500 IOpCl=  0 I1Cent=           0 NGrid=           0
         NMat0=    1 NMatS0=      1 NMatT0=    0 NMatD0=    1 NMtDS0=    0 NMtDT0=    0
 Symmetry not used in FoFCou.
 E= -2510.53880507790    
 DIIS: error= 2.74D-02 at cycle   1 NSaved=   1.
 NSaved= 1 IEnMin= 1 EnMin= -2510.53880507790     IErMin= 1 ErrMin= 2.74D-02
 ErrMax= 2.74D-02  0.00D+00 EMaxC= 1.00D-01 BMatC= 1.34D+00 BMatP= 1.34D+00
 IDIUse=3 WtCom= 7.26D-01 WtEn= 2.74D-01
 Coeff-Com:  0.100D+01
 Coeff-En:   0.100D+01
 Coeff:      0.100D+01
 Gap=     0.083 Goal=   None    Shift=    0.000
 GapD=    0.083 DampG=0.500 DampE=0.500 DampFc=0.2500 IDamp=-1.
 Damping current iteration by 2.50D-01
 RMSDP=4.81D-03 MaxDP=4.64D-01              OVMax= 3.14D-01

 Cycle   2  Pass 0  IDiag  1:
 RMSU=  1.14D-03    CP:  9.77D-01
 E= -2510.81953192449     Delta-E=       -0.280726846590 Rises=F Damp=T
 DIIS: error= 1.64D-02 at cycle   2 NSaved=   2.
 NSaved= 2 IEnMin= 2 EnMin= -2510.81953192449     IErMin= 2 ErrMin= 1.64D-02
 ErrMax= 1.64D-02  0.00D+00 EMaxC= 1.00D-01 BMatC= 4.81D-01 BMatP= 1.34D+00
 IDIUse=3 WtCom= 8.36D-01 WtEn= 1.64D-01
 Coeff-Com: -0.111D+01 0.211D+01
 Coeff-En:   0.000D+00 0.100D+01
 Coeff:     -0.925D+00 0.193D+01
 Gap=     0.127 Goal=   None    Shift=    0.000
 RMSDP=2.33D-03 MaxDP=2.40D-01 DE=-2.81D-01 OVMax= 2.63D-01

 Cycle   3  Pass 0  IDiag  1:
 RMSU=  1.69D-03    CP:  9.29D-01  2.23D+00
 E= -2511.25904683884     Delta-E=       -0.439514914350 Rises=F Damp=F
 DIIS: error= 5.63D-03 at cycle   3 NSaved=   3.
 NSaved= 3 IEnMin= 3 EnMin= -2511.25904683884     IErMin= 3 ErrMin= 5.63D-03
 ErrMax= 5.63D-03  0.00D+00 EMaxC= 1.00D-01 BMatC= 7.87D-02 BMatP= 4.81D-01
 IDIUse=3 WtCom= 9.44D-01 WtEn= 5.63D-02
 Coeff-Com: -0.550D+00 0.917D+00 0.634D+00
 Coeff-En:   0.000D+00 0.000D+00 0.100D+01
 Coeff:     -0.519D+00 0.865D+00 0.654D+00
 Gap=     0.146 Goal=   None    Shift=    0.000
 RMSDP=1.08D-03 MaxDP=5.10D-02 DE=-4.40D-01 OVMax= 1.73D-01

 Cycle   4  Pass 0  IDiag  1:
 RMSU=  7.05D-04    CP:  9.23D-01  2.59D+00  5.93D-01
 E= -2511.31967320639     Delta-E=       -0.060626367545 Rises=F Damp=F
 DIIS: error= 2.77D-03 at cycle   4 NSaved=   4.
 NSaved= 4 IEnMin= 4 EnMin= -2511.31967320639     IErMin= 4 ErrMin= 2.77D-03
 ErrMax= 2.77D-03  0.00D+00 EMaxC= 1.00D-01 BMatC= 2.68D-02 BMatP= 7.87D-02
 IDIUse=3 WtCom= 9.72D-01 WtEn= 2.77D-02
 Coeff-Com: -0.144D+00 0.216D+00 0.392D+00 0.537D+00
 Coeff-En:   0.000D+00 0.000D+00 0.270D+00 0.730D+00
 Coeff:     -0.140D+00 0.210D+00 0.388D+00 0.542D+00
 Gap=     0.136 Goal=   None    Shift=    0.000
 RMSDP=4.38D-04 MaxDP=2.41D-02 DE=-6.06D-02 OVMax= 8.15D-02

 Cycle   5  Pass 0  IDiag  1:
 RMSU=  2.18D-04    CP:  9.22D-01  2.52D+00  7.57D-01  6.51D-01
 E= -2511.34693395935     Delta-E=       -0.027260752961 Rises=F Damp=F
 DIIS: error= 1.05D-03 at cycle   5 NSaved=   5.
 NSaved= 5 IEnMin= 5 EnMin= -2511.34693395935     IErMin= 5 ErrMin= 1.05D-03
 ErrMax= 1.05D-03  0.00D+00 EMaxC= 1.00D-01 BMatC= 2.50D-03 BMatP= 2.68D-02
 IDIUse=3 WtCom= 9.89D-01 WtEn= 1.05D-02
 Coeff-Com: -0.359D-01 0.477D-01 0.189D+00 0.330D+00 0.470D+00
 Coeff-En:   0.000D+00 0.000D+00 0.000D+00 0.000D+00 0.100D+01
 Coeff:     -0.355D-01 0.472D-01 0.187D+00 0.326D+00 0.475D+00
 Gap=     0.134 Goal=   None    Shift=    0.000
 RMSDP=1.30D-04 MaxDP=7.31D-03 DE=-2.73D-02 OVMax= 2.12D-02

 Cycle   6  Pass 0  IDiag  1:
 RMSU=  8.43D-05    CP:  9.22D-01  2.52D+00  7.68D-01  6.91D-01  5.72D-01
 E= -2511.34946465465     Delta-E=       -0.002530695295 Rises=F Damp=F
 DIIS: error= 3.47D-04 at cycle   6 NSaved=   6.
 NSaved= 6 IEnMin= 6 EnMin= -2511.34946465465     IErMin= 6 ErrMin= 3.47D-04
 ErrMax= 3.47D-04  0.00D+00 EMaxC= 1.00D-01 BMatC= 1.40D-04 BMatP= 2.50D-03
 IDIUse=3 WtCom= 9.97D-01 WtEn= 3.47D-03
 Coeff-Com:  0.605D-02-0.111D-01 0.322D-01 0.703D-01 0.202D+00 0.701D+00
 Coeff-En:   0.000D+00 0.000D+00 0.000D+00 0.000D+00 0.000D+00 0.100D+01
 Coeff:      0.603D-02-0.111D-01 0.321D-01 0.701D-01 0.201D+00 0.702D+00
 Gap=     0.136 Goal=   None    Shift=    0.000
 RMSDP=4.17D-05 MaxDP=2.08D-03 DE=-2.53D-03 OVMax= 5.84D-03

 Cycle   7  Pass 0  IDiag  1:
 RMSU=  3.38D-05    CP:  9.22D-01  2.52D+00  7.74D-01  6.96D-01  6.69D-01
                    CP:  9.23D-01
 E= -2511.34966406980     Delta-E=       -0.000199415154 Rises=F Damp=F
 DIIS: error= 1.70D-04 at cycle   7 NSaved=   7.
 NSaved= 7 IEnMin= 7 EnMin= -2511.34966406980     IErMin= 7 ErrMin= 1.70D-04
 ErrMax= 1.70D-04  0.00D+00 EMaxC= 1.00D-01 BMatC= 4.01D-05 BMatP= 1.40D-04
 IDIUse=3 WtCom= 9.98D-01 WtEn= 1.70D-03
 Coeff-Com:  0.102D-01-0.145D-01-0.223D-01-0.369D-01-0.122D-01 0.368D+00
 Coeff-Com:  0.708D+00
 Coeff-En:   0.000D+00 0.000D+00 0.000D+00 0.000D+00 0.000D+00 0.000D+00
 Coeff-En:   0.100D+01
 Coeff:      0.101D-01-0.144D-01-0.223D-01-0.368D-01-0.122D-01 0.367D+00
 Coeff:      0.708D+00
 Gap=     0.136 Goal=   None    Shift=    0.000
 RMSDP=2.33D-05 MaxDP=1.32D-03 DE=-1.99D-04 OVMax= 3.71D-03

 Cycle   8  Pass 0  IDiag  1:
 RMSU=  1.52D-05    CP:  9.22D-01  2.52D+00  7.77D-01  7.05D-01  6.87D-01
                    CP:  1.10D+00  9.21D-01
 E= -2511.34972746607     Delta-E=       -0.000063396269 Rises=F Damp=F
 DIIS: error= 5.59D-05 at cycle   8 NSaved=   8.
 NSaved= 8 IEnMin= 8 EnMin= -2511.34972746607     IErMin= 8 ErrMin= 5.59D-05
 ErrMax= 5.59D-05  0.00D+00 EMaxC= 1.00D-01 BMatC= 3.99D-06 BMatP= 4.01D-05
 IDIUse=1 WtCom= 1.00D+00 WtEn= 0.00D+00
 Coeff-Com:  0.368D-02-0.476D-02-0.132D-01-0.253D-01-0.343D-01 0.688D-01
 Coeff-Com:  0.279D+00 0.726D+00
 Coeff:      0.368D-02-0.476D-02-0.132D-01-0.253D-01-0.343D-01 0.688D-01
 Coeff:      0.279D+00 0.726D+00
 Gap=     0.136 Goal=   None    Shift=    0.000
 RMSDP=8.84D-06 MaxDP=7.49D-04 DE=-6.34D-05 OVMax= 1.82D-03

 Initial convergence to 1.0D-05 achieved.  Increase integral accuracy.
 Cycle   9  Pass 1  IDiag  1:
 E= -2511.34973845351     Delta-E=       -0.000010987437 Rises=F Damp=F
 DIIS: error= 1.55D-04 at cycle   1 NSaved=   1.
 NSaved= 1 IEnMin= 1 EnMin= -2511.34973845351     IErMin= 1 ErrMin= 1.55D-04
 ErrMax= 1.55D-04  0.00D+00 EMaxC= 1.00D-01 BMatC= 1.22D-05 BMatP= 1.22D-05
 IDIUse=3 WtCom= 9.98D-01 WtEn= 1.55D-03
 Coeff-Com:  0.100D+01
 Coeff-En:   0.100D+01
 Coeff:      0.100D+01
 Gap=     0.136 Goal=   None    Shift=    0.000
 RMSDP=8.84D-06 MaxDP=7.49D-04 DE=-1.10D-05 OVMax= 1.25D-03

 Cycle  10  Pass 1  IDiag  1:
 RMSU=  1.18D-04    CP:  1.00D+00
 E= -2511.34975107698     Delta-E=       -0.000012623471 Rises=F Damp=F
 DIIS: error= 6.21D-05 at cycle   2 NSaved=   2.
 NSaved= 2 IEnMin= 2 EnMin= -2511.34975107698     IErMin= 2 ErrMin= 6.21D-05
 ErrMax= 6.21D-05  0.00D+00 EMaxC= 1.00D-01 BMatC= 1.50D-06 BMatP= 1.22D-05
 IDIUse=1 WtCom= 1.00D+00 WtEn= 0.00D+00
 Coeff-Com:  0.134D+00 0.866D+00
 Coeff:      0.134D+00 0.866D+00
 Gap=     0.136 Goal=   None    Shift=    0.000
 RMSDP=6.91D-06 MaxDP=3.24D-04 DE=-1.26D-05 OVMax= 8.04D-04

 Cycle  11  Pass 1  IDiag  1:
 RMSU=  5.83D-06    CP:  1.00D+00  1.03D+00
 E= -2511.34975062559     Delta-E=        0.000000451391 Rises=F Damp=F
 DIIS: error= 8.27D-05 at cycle   3 NSaved=   3.
 NSaved= 3 IEnMin= 2 EnMin= -2511.34975107698     IErMin= 2 ErrMin= 6.21D-05
 ErrMax= 8.27D-05  0.00D+00 EMaxC= 1.00D-01 BMatC= 2.29D-06 BMatP= 1.50D-06
 IDIUse=1 WtCom= 1.00D+00 WtEn= 0.00D+00
 Coeff-Com: -0.197D-01 0.561D+00 0.458D+00
 Coeff:     -0.197D-01 0.561D+00 0.458D+00
 Gap=     0.136 Goal=   None    Shift=    0.000
 RMSDP=3.53D-06 MaxDP=2.25D-04 DE= 4.51D-07 OVMax= 5.74D-04

 Cycle  12  Pass 1  IDiag  1:
 RMSU=  2.03D-06    CP:  1.00D+00  1.04D+00  5.26D-01
 E= -2511.34975317268     Delta-E=       -0.000002547093 Rises=F Damp=F
 DIIS: error= 4.86D-06 at cycle   4 NSaved=   4.
 NSaved= 4 IEnMin= 4 EnMin= -2511.34975317268     IErMin= 4 ErrMin= 4.86D-06
 ErrMax= 4.86D-06  0.00D+00 EMaxC= 1.00D-01 BMatC= 4.20D-08 BMatP= 1.50D-06
 IDIUse=1 WtCom= 1.00D+00 WtEn= 0.00D+00
 Coeff-Com: -0.123D-01 0.209D+00 0.198D+00 0.605D+00
 Coeff:     -0.123D-01 0.209D+00 0.198D+00 0.605D+00
 Gap=     0.136 Goal=   None    Shift=    0.000
 RMSDP=8.24D-07 MaxDP=4.96D-05 DE=-2.55D-06 OVMax= 1.64D-04

 Cycle  13  Pass 1  IDiag  1:
 RMSU=  6.82D-07    CP:  1.00D+00  1.04D+00  5.82D-01  1.15D+00
 E= -2511.34975327025     Delta-E=       -0.000000097572 Rises=F Damp=F
 DIIS: error= 2.10D-06 at cycle   5 NSaved=   5.
 NSaved= 5 IEnMin= 5 EnMin= -2511.34975327025     IErMin= 5 ErrMin= 2.10D-06
 ErrMax= 2.10D-06  0.00D+00 EMaxC= 1.00D-01 BMatC= 1.23D-08 BMatP= 4.20D-08
 IDIUse=1 WtCom= 1.00D+00 WtEn= 0.00D+00
 Coeff-Com:  0.513D-02-0.205D+00-0.146D+00 0.224D+00 0.112D+01
 Coeff:      0.513D-02-0.205D+00-0.146D+00 0.224D+00 0.112D+01
 Gap=     0.136 Goal=   None    Shift=    0.000
 RMSDP=1.22D-06 MaxDP=8.19D-05 DE=-9.76D-08 OVMax= 3.59D-04

 Cycle  14  Pass 1  IDiag  1:
 RMSU=  5.19D-07    CP:  1.00D+00  1.04D+00  6.30D-01  1.66D+00  1.43D+00
 E= -2511.34975334750     Delta-E=       -0.000000077251 Rises=F Damp=F
 DIIS: error= 1.80D-06 at cycle   6 NSaved=   6.
 NSaved= 6 IEnMin= 6 EnMin= -2511.34975334750     IErMin= 6 ErrMin= 1.80D-06
 ErrMax= 1.80D-06  0.00D+00 EMaxC= 1.00D-01 BMatC= 6.85D-09 BMatP= 1.23D-08
 IDIUse=1 WtCom= 1.00D+00 WtEn= 0.00D+00
 Coeff-Com:  0.616D-02-0.184D+00-0.138D+00-0.857D-02 0.754D+00 0.571D+00
 Coeff:      0.616D-02-0.184D+00-0.138D+00-0.857D-02 0.754D+00 0.571D+00
 Gap=     0.136 Goal=   None    Shift=    0.000
 RMSDP=4.80D-07 MaxDP=2.51D-05 DE=-7.73D-08 OVMax= 1.50D-04

 Cycle  15  Pass 1  IDiag  1:
 RMSU=  2.23D-07    CP:  1.00D+00  1.04D+00  6.44D-01  1.82D+00  1.78D+00
                    CP:  1.11D+00
 E= -2511.34975336381     Delta-E=       -0.000000016310 Rises=F Damp=F
 DIIS: error= 5.10D-07 at cycle   7 NSaved=   7.
 NSaved= 7 IEnMin= 7 EnMin= -2511.34975336381     IErMin= 7 ErrMin= 5.10D-07
 ErrMax= 5.10D-07  0.00D+00 EMaxC= 1.00D-01 BMatC= 9.55D-10 BMatP= 6.85D-09
 IDIUse=1 WtCom= 1.00D+00 WtEn= 0.00D+00
 Coeff-Com:  0.226D-02-0.597D-01-0.427D-01-0.524D-01 0.211D+00 0.292D+00
 Coeff-Com:  0.649D+00
 Coeff:      0.226D-02-0.597D-01-0.427D-01-0.524D-01 0.211D+00 0.292D+00
 Coeff:      0.649D+00
 Gap=     0.136 Goal=   None    Shift=    0.000
 RMSDP=1.81D-07 MaxDP=7.93D-06 DE=-1.63D-08 OVMax= 5.53D-05

 Cycle  16  Pass 1  IDiag  1:
 RMSU=  1.01D-07    CP:  1.00D+00  1.04D+00  6.50D-01  1.87D+00  1.88D+00
                    CP:  1.29D+00  1.06D+00
 E= -2511.34975336628     Delta-E=       -0.000000002469 Rises=F Damp=F
 DIIS: error= 5.78D-07 at cycle   8 NSaved=   8.
 NSaved= 8 IEnMin= 8 EnMin= -2511.34975336628     IErMin= 7 ErrMin= 5.10D-07
 ErrMax= 5.78D-07  0.00D+00 EMaxC= 1.00D-01 BMatC= 2.31D-10 BMatP= 9.55D-10
 IDIUse=1 WtCom= 1.00D+00 WtEn= 0.00D+00
 Coeff-Com: -0.140D-02 0.452D-01 0.389D-01-0.341D-01-0.194D+00-0.726D-01
 Coeff-Com:  0.272D+00 0.946D+00
 Coeff:     -0.140D-02 0.452D-01 0.389D-01-0.341D-01-0.194D+00-0.726D-01
 Coeff:      0.272D+00 0.946D+00
 Gap=     0.136 Goal=   None    Shift=    0.000
 RMSDP=1.71D-07 MaxDP=8.25D-06 DE=-2.47D-09 OVMax= 6.27D-05

 Cycle  17  Pass 1  IDiag  1:
 RMSU=  7.67D-08    CP:  1.00D+00  1.04D+00  6.55D-01  1.90D+00  1.98D+00
                    CP:  1.44D+00  1.35D+00  1.38D+00
 E= -2511.34975336721     Delta-E=       -0.000000000932 Rises=F Damp=F
 DIIS: error= 2.08D-07 at cycle   9 NSaved=   9.
 NSaved= 9 IEnMin= 9 EnMin= -2511.34975336721     IErMin= 9 ErrMin= 2.08D-07
 ErrMax= 2.08D-07  0.00D+00 EMaxC= 1.00D-01 BMatC= 1.11D-10 BMatP= 2.31D-10
 IDIUse=1 WtCom= 1.00D+00 WtEn= 0.00D+00
 Coeff-Com: -0.122D-02 0.357D-01 0.301D-01-0.866D-02-0.143D+00-0.105D+00
 Coeff-Com: -0.103D+00 0.512D+00 0.783D+00
 Coeff:     -0.122D-02 0.357D-01 0.301D-01-0.866D-02-0.143D+00-0.105D+00
 Coeff:     -0.103D+00 0.512D+00 0.783D+00
 Gap=     0.136 Goal=   None    Shift=    0.000
 RMSDP=9.28D-08 MaxDP=3.46D-06 DE=-9.32D-10 OVMax= 3.13D-05

 Cycle  18  Pass 1  IDiag  1:
 RMSU=  2.76D-08    CP:  1.00D+00  1.04D+00  6.58D-01  1.92D+00  2.03D+00
                    CP:  1.53D+00  1.47D+00  1.79D+00  1.35D+00
 E= -2511.34975336831     Delta-E=       -0.000000001099 Rises=F Damp=F
 DIIS: error= 1.29D-07 at cycle  10 NSaved=  10.
 NSaved=10 IEnMin=10 EnMin= -2511.34975336831     IErMin=10 ErrMin= 1.29D-07
 ErrMax= 1.29D-07  0.00D+00 EMaxC= 1.00D-01 BMatC= 1.72D-11 BMatP= 1.11D-10
 IDIUse=1 WtCom= 1.00D+00 WtEn= 0.00D+00
 Coeff-Com: -0.140D-03 0.264D-02 0.286D-02 0.600D-02-0.146D-03-0.236D-01
 Coeff-Com: -0.158D+00-0.699D-02 0.331D+00 0.846D+00
 Coeff:     -0.140D-03 0.264D-02 0.286D-02 0.600D-02-0.146D-03-0.236D-01
 Coeff:     -0.158D+00-0.699D-02 0.331D+00 0.846D+00
 Gap=     0.136 Goal=   None    Shift=    0.000
 RMSDP=3.92D-08 MaxDP=1.54D-06 DE=-1.10D-09 OVMax= 1.34D-05

 Cycle  19  Pass 1  IDiag  1:
 RMSU=  1.22D-08    CP:  1.00D+00  1.04D+00  6.59D-01  1.93D+00  2.05D+00
                    CP:  1.55D+00  1.51D+00  2.00D+00  1.63D+00  1.05D+00
 E= -2511.34975336816     Delta-E=        0.000000000156 Rises=F Damp=F
 DIIS: error= 8.18D-08 at cycle  11 NSaved=  11.
 NSaved=11 IEnMin=10 EnMin= -2511.34975336831     IErMin=11 ErrMin= 8.18D-08
 ErrMax= 8.18D-08  0.00D+00 EMaxC= 1.00D-01 BMatC= 5.19D-12 BMatP= 1.72D-11
 IDIUse=1 WtCom= 1.00D+00 WtEn= 0.00D+00
 Coeff-Com:  0.145D-03-0.511D-02-0.379D-02 0.394D-02 0.253D-01 0.515D-02
 Coeff-Com: -0.757D-01-0.870D-01 0.408D-01 0.493D+00 0.603D+00
 Coeff:      0.145D-03-0.511D-02-0.379D-02 0.394D-02 0.253D-01 0.515D-02
 Coeff:     -0.757D-01-0.870D-01 0.408D-01 0.493D+00 0.603D+00
 Gap=     0.136 Goal=   None    Shift=    0.000
 RMSDP=1.35D-08 MaxDP=5.28D-07 DE= 1.56D-10 OVMax= 4.28D-06

 Cycle  20  Pass 1  IDiag  1:
 RMSU=  5.35D-09    CP:  1.00D+00  1.04D+00  6.60D-01  1.93D+00  2.05D+00
                    CP:  1.56D+00  1.53D+00  2.05D+00  1.70D+00  1.21D+00
                    CP:  9.14D-01
 E= -2511.34975336818     Delta-E=       -0.000000000028 Rises=F Damp=F
 DIIS: error= 9.72D-09 at cycle  12 NSaved=  12.
 NSaved=12 IEnMin=10 EnMin= -2511.34975336831     IErMin=12 ErrMin= 9.72D-09
 ErrMax= 9.72D-09  0.00D+00 EMaxC= 1.00D-01 BMatC= 3.01D-13 BMatP= 5.19D-12
 IDIUse=1 WtCom= 1.00D+00 WtEn= 0.00D+00
 Coeff-Com:  0.562D-04-0.173D-02-0.132D-02 0.281D-03 0.700D-02 0.431D-02
 Coeff-Com: -0.229D-02-0.244D-01-0.295D-01 0.336D-01 0.157D+00 0.857D+00
 Coeff:      0.562D-04-0.173D-02-0.132D-02 0.281D-03 0.700D-02 0.431D-02
 Coeff:     -0.229D-02-0.244D-01-0.295D-01 0.336D-01 0.157D+00 0.857D+00
 Gap=     0.136 Goal=   None    Shift=    0.000
 RMSDP=4.30D-09 MaxDP=1.87D-07 DE=-2.82D-11 OVMax= 1.25D-06

 SCF Done:  E(RCAM-B3LYP) =  -2511.34975337     A.U. after   20 cycles
            NFock= 20  Conv=0.43D-08     -V/T= 2.0075
 KE= 2.492703951882D+03 PE=-1.503336775398D+04 EE= 5.462838665826D+03
 Leave Link  502 at Thu Dec 13 20:59:39 2018, MaxMem=   805306368 cpu:      7251.1
 (Enter /pbs_home/pkowalski/g09d01/g09/l601.exe)
 Copying SCF densities to generalized density rwf, IOpCl= 0 IROHF=0.

 **********************************************************************

            Population analysis using the SCF density.

 **********************************************************************

 Orbital symmetries:
       Occupied  (A) (A) (A) (A) (A) (A) (A) (A) (A) (A) (A) (A)
                 (A) (A) (A) (A) (A) (A) (A) (A) (A) (A) (A) (A)
                 (A) (A) (A) (A) (A) (A) (A) (A) (A) (A) (A) (A)
                 (A) (A) (A) (A) (A) (A) (A) (A) (A) (A) (A) (A)
                 (A) (A) (A) (A) (A) (A) (A) (A) (A) (A) (A) (A)
                 (A) (A) (A) (A) (A) (A) (A) (A) (A) (A) (A) (A)
                 (A) (A) (A) (A) (A) (A) (A) (A) (A) (A) (A) (A)
                 (A) (A) (A) (A) (A) (A) (A) (A) (A) (A) (A) (A)
                 (A) (A) (A) (A) (A) (A) (A) (A) (A) (A) (A) (A)
                 (A) (A) (A) (A) (A) (A) (A) (A) (A) (A) (A) (A)
                 (A) (A) (A) (A) (A) (A) (A) (A) (A) (A) (A) (A)
                 (A) (A) (A) (A) (A) (A) (A) (A) (A)
       Virtual   (A) (A) (A) (A) (A) (A) (A) (A) (A) (A) (A) (A)
                 (A) (A) (A) (A) (A) (A) (A) (A) (A) (A) (A) (A)
                 (A) (A) (A) (A) (A) (A) (A) (A) (A) (A) (A) (A)
                 (A) (A) (A) (A) (A) (A) (A) (A) (A) (A) (A) (A)
                 (A) (A) (A) (A) (A) (A) (A) (A) (A) (A) (A) (A)
                 (A) (A) (A) (A) (A) (A) (A) (A) (A) (A) (A) (A)
                 (A) (A) (A) (A) (A) (A) (A) (A) (A) (A) (A) (A)
                 (A) (A) (A) (A) (A) (A) (A) (A) (A) (A) (A) (A)
                 (A) (A) (A) (A) (A) (A) (A) (A) (A) (A) (A) (A)
                 (A) (A) (A) (A) (A) (A) (A) (A) (A) (A) (A) (A)
                 (A) (A) (A) (A) (A) (A) (A) (A) (A) (A) (A) (A)
                 (A) (A) (A) (A) (A) (A) (A) (A) (A) (A) (A) (A)
                 (A) (A) (A) (A) (A) (A) (A) (A) (A) (A) (A) (A)
                 (A) (A) (A) (A) (A) (A) (A) (A) (A) (A) (A) (A)
                 (A) (A) (A) (A) (A) (A) (A) (A) (A) (A) (A) (A)
                 (A) (A) (A) (A) (A) (A) (A) (A) (A) (A) (A) (A)
                 (A) (A) (A) (A) (A) (A) (A) (A) (A) (A) (A) (A)
                 (A) (A) (A) (A) (A) (A) (A) (A) (A) (A) (A) (A)
                 (A) (A) (A) (A) (A) (A) (A) (A) (A) (A) (A) (A)
                 (A) (A) (A) (A) (A) (A) (A) (A) (A) (A) (A) (A)
                 (A) (A) (A) (A) (A) (A) (A) (A) (A) (A) (A) (A)
                 (A) (A) (A) (A) (A) (A) (A) (A) (A) (A) (A) (A)
                 (A) (A) (A) (A) (A) (A) (A) (A) (A) (A) (A) (A)
                 (A) (A) (A) (A) (A) (A) (A) (A) (A) (A) (A) (A)
                 (A) (A) (A) (A) (A) (A) (A) (A) (A) (A) (A) (A)
                 (A) (A) (A) (A) (A) (A) (A) (A) (A) (A) (A) (A)
                 (A) (A) (A) (A) (A) (A) (A) (A) (A) (A) (A) (A)
                 (A) (A) (A) (A) (A) (A) (A) (A) (A) (A) (A) (A)
                 (A) (A) (A) (A) (A) (A) (A) (A) (A) (A) (A) (A)
                 (A) (A) (A) (A) (A) (A) (A) (A) (A) (A) (A) (A)
                 (A) (A) (A) (A) (A) (A) (A) (A) (A) (A) (A) (A)
                 (A) (A) (A) (A) (A) (A) (A) (A) (A) (A) (A) (A)
                 (A) (A) (A) (A) (A) (A) (A) (A) (A) (A) (A) (A)
                 (A) (A) (A) (A) (A) (A) (A) (A) (A) (A) (A) (A)
                 (A) (A) (A) (A) (A) (A) (A) (A) (A) (A) (A) (A)
                 (A) (A) (A) (A) (A) (A) (A) (A) (A) (A) (A) (A)
                 (A) (A) (A) (A) (A) (A) (A) (A) (A) (A) (A) (A)
                 (A) (A) (A) (A) (A) (A) (A) (A) (A) (A) (A) (A)
                 (A) (A) (A) (A) (A) (A) (A) (A) (A) (A) (A) (A)
                 (A) (A) (A) (A) (A) (A) (A) (A) (A) (A) (A) (A)
                 (A) (A) (A) (A) (A) (A) (A) (A) (A) (A) (A) (A)
                 (A) (A) (A)
 The electronic state is 1-A.
 Alpha  occ. eigenvalues --  -88.97338 -88.95955 -24.79822 -24.79490 -24.79279
 Alpha  occ. eigenvalues --  -24.78805 -24.77943 -24.77770 -10.45828 -10.44922
 Alpha  occ. eigenvalues --  -10.43697 -10.33363 -10.32616 -10.31796 -10.31328
 Alpha  occ. eigenvalues --  -10.31159 -10.30330 -10.30244 -10.29700 -10.29048
 Alpha  occ. eigenvalues --  -10.28998 -10.28372 -10.28316 -10.28206 -10.27882
 Alpha  occ. eigenvalues --  -10.27856 -10.27573 -10.27560 -10.27312 -10.27239
 Alpha  occ. eigenvalues --  -10.27204 -10.27050 -10.27024 -10.27015 -10.26757
 Alpha  occ. eigenvalues --  -10.26539 -10.26227  -8.06701  -8.05348  -6.03632
 Alpha  occ. eigenvalues --   -6.03249  -6.02908  -6.02270  -6.01897  -6.01557
 Alpha  occ. eigenvalues --   -1.34133  -1.32073  -1.30659  -1.27801  -1.26774
 Alpha  occ. eigenvalues --   -1.25597  -0.98506  -0.96779  -0.95755  -0.94205
 Alpha  occ. eigenvalues --   -0.93562  -0.88400  -0.87542  -0.87120  -0.84711
 Alpha  occ. eigenvalues --   -0.83848  -0.83306  -0.83085  -0.82550  -0.80597
 Alpha  occ. eigenvalues --   -0.79852  -0.77876  -0.76357  -0.72384  -0.71203
 Alpha  occ. eigenvalues --   -0.70935  -0.70110  -0.69131  -0.68513  -0.68154
 Alpha  occ. eigenvalues --   -0.67412  -0.66588  -0.65340  -0.64758  -0.64067
 Alpha  occ. eigenvalues --   -0.62460  -0.61993  -0.61506  -0.60522  -0.60454
 Alpha  occ. eigenvalues --   -0.59679  -0.59453  -0.58541  -0.56358  -0.54713
 Alpha  occ. eigenvalues --   -0.54494  -0.54063  -0.53755  -0.53547  -0.53327
 Alpha  occ. eigenvalues --   -0.52724  -0.52297  -0.51887  -0.51608  -0.51549
 Alpha  occ. eigenvalues --   -0.51178  -0.50768  -0.50415  -0.50283  -0.50116
 Alpha  occ. eigenvalues --   -0.49796  -0.49654  -0.49342  -0.48726  -0.47808
 Alpha  occ. eigenvalues --   -0.47597  -0.47354  -0.47120  -0.46683  -0.46063
 Alpha  occ. eigenvalues --   -0.45746  -0.45367  -0.44985  -0.44593  -0.43972
 Alpha  occ. eigenvalues --   -0.43714  -0.43314  -0.42600  -0.42399  -0.42196
 Alpha  occ. eigenvalues --   -0.41697  -0.41392  -0.41055  -0.40869  -0.40609
 Alpha  occ. eigenvalues --   -0.40195  -0.39272  -0.37665  -0.34575  -0.33425
 Alpha  occ. eigenvalues --   -0.33090  -0.32239  -0.31692  -0.29062  -0.27831
 Alpha  occ. eigenvalues --   -0.23359
 Alpha virt. eigenvalues --   -0.09729  -0.02342  -0.01515   0.01283   0.02576
 Alpha virt. eigenvalues --    0.03267   0.04508   0.05479   0.06062   0.09157
 Alpha virt. eigenvalues --    0.09655   0.09767   0.10257   0.11163   0.11503
 Alpha virt. eigenvalues --    0.11861   0.12830   0.13115   0.13709   0.13890
 Alpha virt. eigenvalues --    0.14370   0.14670   0.15123   0.15554   0.15811
 Alpha virt. eigenvalues --    0.16612   0.16850   0.17124   0.17645   0.18196
 Alpha virt. eigenvalues --    0.18444   0.18847   0.19504   0.19657   0.20504
 Alpha virt. eigenvalues --    0.20829   0.21036   0.21639   0.21765   0.23143
 Alpha virt. eigenvalues --    0.23966   0.24315   0.25506   0.26107   0.27066
 Alpha virt. eigenvalues --    0.27573   0.27984   0.28424   0.29280   0.29620
 Alpha virt. eigenvalues --    0.29957   0.31111   0.31652   0.32455   0.32586
 Alpha virt. eigenvalues --    0.33533   0.34181   0.34341   0.34490   0.35038
 Alpha virt. eigenvalues --    0.35083   0.35515   0.35929   0.37049   0.37062
 Alpha virt. eigenvalues --    0.37603   0.37629   0.38886   0.39418   0.40662
 Alpha virt. eigenvalues --    0.41108   0.42050   0.42434   0.42853   0.44376
 Alpha virt. eigenvalues --    0.44745   0.45365   0.45569   0.45900   0.46102
 Alpha virt. eigenvalues --    0.46384   0.47291   0.47662   0.48251   0.48969
 Alpha virt. eigenvalues --    0.49466   0.50046   0.50190   0.50676   0.51127
 Alpha virt. eigenvalues --    0.51374   0.51784   0.52047   0.52380   0.53362
 Alpha virt. eigenvalues --    0.53738   0.53790   0.54460   0.54571   0.54989
 Alpha virt. eigenvalues --    0.55298   0.55536   0.55873   0.55951   0.56213
 Alpha virt. eigenvalues --    0.56867   0.57573   0.58197   0.58336   0.58834
 Alpha virt. eigenvalues --    0.59512   0.59886   0.60254   0.60311   0.61057
 Alpha virt. eigenvalues --    0.61525   0.62060   0.62491   0.63132   0.63621
 Alpha virt. eigenvalues --    0.64524   0.64728   0.65066   0.65334   0.65662
 Alpha virt. eigenvalues --    0.66087   0.66844   0.67382   0.68088   0.68317
 Alpha virt. eigenvalues --    0.68998   0.69107   0.69520   0.69739   0.69977
 Alpha virt. eigenvalues --    0.70158   0.70199   0.70450   0.71016   0.71313
 Alpha virt. eigenvalues --    0.71822   0.72086   0.72172   0.72536   0.72821
 Alpha virt. eigenvalues --    0.73317   0.73622   0.74038   0.74214   0.74524
 Alpha virt. eigenvalues --    0.74918   0.75167   0.75380   0.75627   0.75805
 Alpha virt. eigenvalues --    0.76049   0.76440   0.76569   0.77172   0.77409
 Alpha virt. eigenvalues --    0.77515   0.77880   0.78325   0.78397   0.79169
 Alpha virt. eigenvalues --    0.80034   0.80897   0.81571   0.81794   0.82219
 Alpha virt. eigenvalues --    0.82519   0.83294   0.83594   0.84520   0.84804
 Alpha virt. eigenvalues --    0.85261   0.85571   0.85804   0.87120   0.87680
 Alpha virt. eigenvalues --    0.88351   0.89290   0.89976   0.90299   0.90466
 Alpha virt. eigenvalues --    0.91798   0.92203   0.92674   0.93424   0.95983
 Alpha virt. eigenvalues --    0.96199   0.97360   0.97721   0.98067   0.99771
 Alpha virt. eigenvalues --    0.99951   1.01106   1.01864   1.03630   1.04451
 Alpha virt. eigenvalues --    1.05043   1.06794   1.07546   1.08405   1.09478
 Alpha virt. eigenvalues --    1.10720   1.11314   1.11732   1.12802   1.13852
 Alpha virt. eigenvalues --    1.14705   1.14991   1.16446   1.17536   1.18296
 Alpha virt. eigenvalues --    1.19906   1.21175   1.22081   1.23354   1.24293
 Alpha virt. eigenvalues --    1.24578   1.25600   1.26781   1.27567   1.28512
 Alpha virt. eigenvalues --    1.29289   1.29775   1.30045   1.30590   1.30781
 Alpha virt. eigenvalues --    1.31339   1.31531   1.32200   1.32596   1.33104
 Alpha virt. eigenvalues --    1.33706   1.34349   1.34787   1.34988   1.35578
 Alpha virt. eigenvalues --    1.35931   1.36152   1.36410   1.36797   1.37118
 Alpha virt. eigenvalues --    1.37990   1.38043   1.39423   1.39784   1.42062
 Alpha virt. eigenvalues --    1.42144   1.43302   1.44075   1.45297   1.45394
 Alpha virt. eigenvalues --    1.46391   1.46700   1.47427   1.48656   1.50042
 Alpha virt. eigenvalues --    1.52128   1.52565   1.53851   1.54643   1.55850
 Alpha virt. eigenvalues --    1.55928   1.56516   1.56776   1.57245   1.58092
 Alpha virt. eigenvalues --    1.59432   1.59795   1.60148   1.60749   1.62996
 Alpha virt. eigenvalues --    1.64009   1.65082   1.69572   1.70095   1.71667
 Alpha virt. eigenvalues --    1.72746   1.72781   1.73849   1.73934   1.74409
 Alpha virt. eigenvalues --    1.75618   1.76324   1.77484   1.77890   1.78666
 Alpha virt. eigenvalues --    1.78872   1.79079   1.80021   1.80388   1.80991
 Alpha virt. eigenvalues --    1.81514   1.81639   1.82221   1.82416   1.82457
 Alpha virt. eigenvalues --    1.82661   1.82801   1.83085   1.83259   1.83340
 Alpha virt. eigenvalues --    1.83405   1.83773   1.84111   1.84960   1.85187
 Alpha virt. eigenvalues --    1.85910   1.86099   1.86145   1.86634   1.86933
 Alpha virt. eigenvalues --    1.87789   1.88333   1.88921   1.89265   1.90214
 Alpha virt. eigenvalues --    1.90833   1.92297   1.92475   1.93019   1.93161
 Alpha virt. eigenvalues --    1.93969   1.94649   1.95691   1.96464   1.96638
 Alpha virt. eigenvalues --    1.97258   1.97953   1.98263   1.98871   2.00260
 Alpha virt. eigenvalues --    2.00638   2.00807   2.01278   2.01994   2.03350
 Alpha virt. eigenvalues --    2.04238   2.04665   2.04940   2.05390   2.05558
 Alpha virt. eigenvalues --    2.05822   2.06132   2.06565   2.07044   2.07175
 Alpha virt. eigenvalues --    2.07649   2.09937   2.10004   2.10895   2.12606
 Alpha virt. eigenvalues --    2.14543   2.15460   2.15739   2.16457   2.17036
 Alpha virt. eigenvalues --    2.17541   2.18224   2.19879   2.20116   2.20257
 Alpha virt. eigenvalues --    2.20786   2.20962   2.21534   2.21988   2.22136
 Alpha virt. eigenvalues --    2.22878   2.23556   2.24615   2.25630   2.25982
 Alpha virt. eigenvalues --    2.28340   2.28969   2.29598   2.30857   2.31336
 Alpha virt. eigenvalues --    2.33293   2.33372   2.34560   2.36089   2.36154
 Alpha virt. eigenvalues --    2.36389   2.36970   2.37298   2.38444   2.39344
 Alpha virt. eigenvalues --    2.39635   2.40309   2.41098   2.41560   2.41849
 Alpha virt. eigenvalues --    2.42485   2.44382   2.44834   2.45793   2.46136
 Alpha virt. eigenvalues --    2.47187   2.49273   2.50211   2.51812   2.52220
 Alpha virt. eigenvalues --    2.53649   2.54742   2.57739   2.58713   2.59231
 Alpha virt. eigenvalues --    2.60595   2.62438   2.63208   2.63723   2.64123
 Alpha virt. eigenvalues --    2.64529   2.65058   2.65281   2.66232   2.67979
 Alpha virt. eigenvalues --    2.68203   2.68577   2.69146   2.71020   2.71455
 Alpha virt. eigenvalues --    2.71883   2.73982   2.76194   2.78533   2.80568
 Alpha virt. eigenvalues --    2.81246   2.81557   2.81998   2.82065   2.83651
 Alpha virt. eigenvalues --    2.86060   2.86578   2.89255   2.89786   2.92616
 Alpha virt. eigenvalues --    2.93406   2.94007   2.95677   2.96254   2.96794
 Alpha virt. eigenvalues --    2.97463   2.98074   2.99949   3.03479   3.04162
 Alpha virt. eigenvalues --    3.04434   3.08439   3.10263   3.11673   3.12423
 Alpha virt. eigenvalues --    3.12552   3.12610   3.12982   3.13606   3.13910
 Alpha virt. eigenvalues --    3.14389   3.15654   3.16066   3.17548   3.18497
 Alpha virt. eigenvalues --    3.18833   3.19205   3.19959   3.21787   3.22224
 Alpha virt. eigenvalues --    3.23600   3.24181   3.24892   3.26942   3.27805
 Alpha virt. eigenvalues --    3.29516   3.34383   3.35632   3.37024   3.38810
 Alpha virt. eigenvalues --    3.41053   3.42167   3.43442   3.45977   3.52728
 Alpha virt. eigenvalues --    3.58324   3.59738   3.69492   3.69950   3.73250
 Alpha virt. eigenvalues --    3.77232   3.78474   3.90168   3.92668   3.94450
          Condensed to atoms (all electrons):
 Mulliken charges:
               1
     1  S    0.134003
     2  S    0.109598
     3  F   -0.188881
     4  F   -0.200882
     5  F   -0.191244
     6  F   -0.197194
     7  F   -0.203400
     8  F   -0.203376
     9  C   -0.057300
    10  C    0.020747
    11  C    0.017178
    12  C    0.022497
    13  C   -0.029410
    14  C    0.126751
    15  C   -0.059695
    16  C    0.020461
    17  C    0.015810
    18  C    0.021167
    19  C   -0.031183
    20  C    0.138173
    21  C    0.003217
    22  C    0.038382
    23  C   -0.004421
    24  C    0.072893
    25  C   -0.038823
    26  C   -0.038002
    27  C    0.056640
    28  C   -0.174702
    29  C   -0.144487
    30  C    0.438034
    31  C    0.347855
    32  C    0.367192
    33  C   -0.085018
    34  C   -0.050435
    35  C   -0.041412
    36  C    0.028573
    37  C   -0.227968
    38  H   -0.014119
    39  H   -0.009516
    40  H   -0.008298
    41  H   -0.007896
    42  H   -0.018251
    43  H   -0.016393
    44  H   -0.012205
    45  H   -0.010992
    46  H   -0.010028
    47  H   -0.017989
    48  H    0.037894
    49  H    0.030727
    50  H    0.017432
    51  H    0.018085
    52  H    0.063140
    53  H    0.038755
    54  H    0.026508
    55  H    0.022828
    56  H    0.012213
    57  H    0.032040
    58  H    0.005480
    59  H    0.009249
 Sum of Mulliken charges =   0.00000
 Mulliken charges with hydrogens summed into heavy atoms:
               1
     1  S    0.134003
     2  S    0.109598
     3  F   -0.188881
     4  F   -0.200882
     5  F   -0.191244
     6  F   -0.197194
     7  F   -0.203400
     8  F   -0.203376
     9  C   -0.071420
    10  C    0.011231
    11  C    0.008880
    12  C    0.014600
    13  C   -0.047662
    14  C    0.126751
    15  C   -0.076088
    16  C    0.008256
    17  C    0.004819
    18  C    0.011139
    19  C   -0.049171
    20  C    0.138173
    21  C    0.089270
    22  C    0.119607
    23  C    0.083670
    24  C    0.117146
    25  C   -0.038823
    26  C   -0.032522
    27  C    0.056640
    28  C   -0.174702
    29  C   -0.144487
    30  C    0.438034
    31  C    0.347855
    32  C    0.367192
    33  C   -0.085018
    34  C   -0.050435
    35  C   -0.032163
    36  C    0.028573
    37  C   -0.227968
 Electronic spatial extent (au):  <R**2>=          21784.9856
 Charge=              0.0000 electrons
 Dipole moment (field-independent basis, Debye):
    X=             -1.1708    Y=             -4.9561    Z=             -0.0051  Tot=              5.0925
 Quadrupole moment (field-independent basis, Debye-Ang):
   XX=           -197.1935   YY=           -229.8994   ZZ=           -230.3991
   XY=              0.5699   XZ=             -5.4269   YZ=              3.1763
 Traceless Quadrupole moment (field-independent basis, Debye-Ang):
   XX=             21.9705   YY=            -10.7354   ZZ=            -11.2351
   XY=              0.5699   XZ=             -5.4269   YZ=              3.1763
 Octapole moment (field-independent basis, Debye-Ang**2):
  XXX=            -44.1706  YYY=             34.6631  ZZZ=              4.9949  XYY=             -5.1859
  XXY=             -2.2260  XXZ=             -7.7831  XZZ=             -1.8952  YZZ=             35.6905
  YYZ=             -8.5510  XYZ=             -9.4189
 Hexadecapole moment (field-independent basis, Debye-Ang**3):
 XXXX=         -18538.4631 YYYY=          -5974.3751 ZZZZ=          -2190.1187 XXXY=            107.4724
 XXXZ=           -473.3878 YYYX=            -11.9782 YYYZ=             29.9793 ZZZX=             18.1379
 ZZZY=            -16.7895 XXYY=          -4159.8076 XXZZ=          -4160.1296 YYZZ=          -1397.8342
 XXYZ=            108.0458 YYXZ=             12.8513 ZZXY=             -8.6261
 N-N= 4.566475382900D+03 E-N=-1.503336775019D+04  KE= 2.492703951882D+03
 No NMR shielding tensors so no spin-rotation constants.
 Leave Link  601 at Thu Dec 13 20:59:41 2018, MaxMem=   805306368 cpu:         6.4
 (Enter /pbs_home/pkowalski/g09d01/g09/l701.exe)
 Compute integral first derivatives.
 ... and contract with generalized density number  0.
 R6Disp: Adding Grimme-D3 dispersion energy 1st derivatives to the gradient.
 Leave Link  701 at Thu Dec 13 20:59:42 2018, MaxMem=   805306368 cpu:         6.2
 (Enter /pbs_home/pkowalski/g09d01/g09/l702.exe)
 L702 exits ... SP integral derivatives will be done elsewhere.
 Leave Link  702 at Thu Dec 13 20:59:42 2018, MaxMem=   805306368 cpu:         0.3
 (Enter /pbs_home/pkowalski/g09d01/g09/l703.exe)
 Compute integral first derivatives, UseDBF=F ICtDFT=           0.
 Integral derivatives from FoFJK, PRISM(SPDF).
 Calling FoFJK, ICntrl=      2127 FMM=F ISym2X=0 I1Cent= 0 IOpClX= 0 NMat=1 NMatS=1 NMatT=0.
 FoFJK:  IHMeth= 1 ICntrl=    2127 DoSepK=T KAlg= 0 I1Cent=   0 FoldK=F
 IRaf=         1 NMat=   1 IRICut=       1 DoRegI=T DoRafI=F ISym2E= 0.
 FoFCou: FMM=F IPFlag=           0 FMFlag=      100000 FMFlg1=         800
         NFxFlg=           0 DoJE=F BraDBF=F KetDBF=F FulRan=T
         wScrn=  0.000000 ICntrl=    2527 IOpCl=  0 I1Cent=           0 NGrid=           0
         NMat0=    1 NMatS0=      1 NMatT0=    0 NMatD0=    1 NMtDS0=    0 NMtDT0=    0
 Symmetry not used in FoFCou.
 Leave Link  703 at Thu Dec 13 21:03:33 2018, MaxMem=   805306368 cpu:      1847.9
 (Enter /pbs_home/pkowalski/g09d01/g09/l716.exe)
 Dipole        =-4.60640863D-01-1.94986449D+00-2.02356263D-03
 ***** Axes restored to original set *****
 -------------------------------------------------------------------
 Center     Atomic                   Forces (Hartrees/Bohr)
 Number     Number              X              Y              Z
 -------------------------------------------------------------------
      1       16           0.041933807    0.005412060    0.030813090
      2       16           0.040744385   -0.001585251    0.019306533
      3        9          -0.026618849   -0.014063048    0.020652770
      4        9           0.012557136    0.023490981   -0.013617380
      5        9          -0.034266626    0.002332860   -0.016845281
      6        9           0.030869707    0.006711100   -0.020253393
      7        9          -0.023457447   -0.003973502    0.022991394
      8        9           0.012566044   -0.013071417   -0.022644584
      9        6           0.012956455   -0.011898655    0.001749432
     10        6           0.008607979    0.005161716    0.007935573
     11        6          -0.000823335    0.006145304    0.002752222
     12        6          -0.009765602    0.011537550    0.000511294
     13        6          -0.012209143   -0.003165196   -0.009179881
     14        6          -0.007030903    0.007114709   -0.003743340
     15        6           0.005049508    0.009324057    0.014260060
     16        6           0.008851442   -0.007235830    0.005961690
     17        6           0.001740522   -0.005885004   -0.002507480
     18        6          -0.002615219   -0.009398185   -0.011723641
     19        6          -0.011126235    0.006413917   -0.008793063
     20        6          -0.006673232   -0.005593365   -0.007150399
     21        6          -0.003371528   -0.006391487    0.005025491
     22        6          -0.004171030    0.012521466   -0.012599383
     23        6           0.004406722    0.005168001   -0.001588578
     24        6          -0.019106463   -0.027917267   -0.006417368
     25        6          -0.022081226   -0.023687067   -0.028256202
     26        6           0.000889063    0.038532520    0.014532364
     27        6          -0.069346999   -0.026447739   -0.070016376
     28        6           0.025589710   -0.044500006    0.026233499
     29        6           0.002349284    0.087540573    0.059217277
     30        6          -0.011772458   -0.016803365    0.006447585
     31        6           0.023543388   -0.006151665    0.039106360
     32        6          -0.013640680    0.015618307    0.001443158
     33        6           0.111085443   -0.050552397   -0.070447748
     34        6          -0.025695619    0.030237588   -0.009028719
     35        6           0.020641448   -0.041077589   -0.010128435
     36        6          -0.115980194    0.012159642    0.008682845
     37        6           0.042767606    0.039525580    0.026845955
     38        1          -0.005080272    0.006907736    0.000701501
     39        1          -0.005384458   -0.000980848   -0.003835055
     40        1          -0.000000229   -0.006068426   -0.003230626
     41        1           0.005455039   -0.003370501    0.001568178
     42        1           0.005190302    0.005711400    0.006117682
     43        1          -0.000708823   -0.005748381   -0.006242836
     44        1          -0.004777251    0.002332624   -0.004160232
     45        1          -0.002500031    0.006205381    0.001794628
     46        1           0.003005093    0.002174472    0.005523749
     47        1           0.006165589   -0.006982609    0.002566898
     48        1          -0.005961499    0.001743444   -0.003828314
     49        1           0.004182027   -0.004460328   -0.002787906
     50        1           0.004015052    0.004597599    0.004614128
     51        1           0.004793062    0.000802582    0.004047239
     52        1           0.000144130   -0.003910300   -0.006488522
     53        1          -0.005442950   -0.000714853   -0.005672854
     54        1          -0.003084194    0.002484204    0.004709060
     55        1           0.004915898   -0.005130304    0.002118195
     56        1           0.005384501   -0.002217385    0.000983323
     57        1          -0.004627593    0.003798535   -0.000698835
     58        1           0.007271173   -0.004318511    0.002373642
     59        1          -0.000351429    0.001594573    0.010299617
 -------------------------------------------------------------------
 Cartesian Forces:  Max     0.115980194 RMS     0.022543427
 Leave Link  716 at Thu Dec 13 21:03:33 2018, MaxMem=   805306368 cpu:         0.3
 (Enter /pbs_home/pkowalski/g09d01/g09/l103.exe)

 GradGradGradGradGradGradGradGradGradGradGradGradGradGradGradGradGradGrad
 Berny optimization.
 FormGI is forming the generalized inverse of G from B-inverse, IUseBI=4.
 GSVD:  received Info=                   1 from GESDD.
 Internal  Forces:  Max     0.052982800 RMS     0.010132897
 Search for a local minimum.
 Step number   1 out of a maximum of  343
 All quantities printed in internal units (Hartrees-Bohrs-Radians)
 RMS Force = .10133D-01 SwitMx=.10000D-02 MixMth= 1
 Mixed Optimization -- RFO/linear search
 Second derivative matrix not updated -- first step.
 ITU=  0
     Eigenvalues ---    0.00230   0.00399   0.00420   0.00486   0.00632
     Eigenvalues ---    0.00747   0.00748   0.00758   0.00760   0.00774
     Eigenvalues ---    0.00856   0.01117   0.01380   0.01397   0.01509
     Eigenvalues ---    0.01555   0.01562   0.01647   0.01659   0.01870
     Eigenvalues ---    0.01941   0.01944   0.01997   0.01999   0.02014
     Eigenvalues ---    0.02024   0.02025   0.02086   0.02086   0.02136
     Eigenvalues ---    0.02136   0.02142   0.02143   0.02154   0.02155
     Eigenvalues ---    0.02167   0.02169   0.02232   0.02304   0.02537
     Eigenvalues ---    0.03146   0.04014   0.04255   0.04287   0.04925
     Eigenvalues ---    0.05505   0.05558   0.05618   0.05649   0.05765
     Eigenvalues ---    0.05767   0.05777   0.07833   0.08106   0.09045
     Eigenvalues ---    0.09287   0.09306   0.09566   0.10027   0.10514
     Eigenvalues ---    0.11623   0.12041   0.12664   0.12727   0.12773
     Eigenvalues ---    0.14692   0.15424   0.15996   0.16000   0.16000
     Eigenvalues ---    0.16000   0.16000   0.16000   0.16000   0.16000
     Eigenvalues ---    0.16000   0.16000   0.16000   0.16000   0.16000
     Eigenvalues ---    0.16000   0.16000   0.16000   0.16000   0.16000
     Eigenvalues ---    0.17352   0.20257   0.20946   0.21293   0.21430
     Eigenvalues ---    0.21915   0.21989   0.22000   0.22000   0.22000
     Eigenvalues ---    0.22000   0.23464   0.23464   0.23464   0.23541
     Eigenvalues ---    0.23859   0.23901   0.24905   0.24986   0.24999
     Eigenvalues ---    0.25000   0.25000   0.25000   0.25909   0.26056
     Eigenvalues ---    0.26493   0.26650   0.26727   0.27007   0.28334
     Eigenvalues ---    0.29084   0.29633   0.29779   0.30252   0.30605
     Eigenvalues ---    0.31334   0.32007   0.32228   0.32237   0.32334
     Eigenvalues ---    0.32485   0.32489   0.32513   0.32514   0.32515
     Eigenvalues ---    0.32528   0.32547   0.32563   0.32576   0.32700
     Eigenvalues ---    0.33512   0.33628   0.35107   0.35691   0.35691
     Eigenvalues ---    0.35696   0.35697   0.35710   0.35710   0.35880
     Eigenvalues ---    0.35887   0.36171   0.36189   0.36265   0.36671
     Eigenvalues ---    0.40768   0.40794   0.41146   0.41159   0.44223
     Eigenvalues ---    0.44244   0.45531   0.45535   0.45940   0.45940
     Eigenvalues ---    0.46501   0.46516   0.47100   0.47397   0.48117
     Eigenvalues ---    0.48274   0.48339   0.48457   0.51736   0.55531
     Eigenvalues ---    0.55579
 RFO step:  Lambda=-1.07232612D-01 EMin= 2.30000000D-03
 Linear search not attempted -- first point.
 Maximum step size (   0.300) exceeded in Quadratic search.
    -- Step size scaled by   0.726
 Iteration  1 RMS(Cart)=  0.07821200 RMS(Int)=  0.00228184
 Iteration  2 RMS(Cart)=  0.00735106 RMS(Int)=  0.00042142
 Iteration  3 RMS(Cart)=  0.00002270 RMS(Int)=  0.00042132
 Iteration  4 RMS(Cart)=  0.00000001 RMS(Int)=  0.00042132
 ITry= 1 IFail=0 DXMaxC= 3.00D-01 DCOld= 1.00D+10 DXMaxT= 3.00D-01 DXLimC= 3.00D+00 Rises=F
 Variable       Old X    -DE/DX   Delta X   Delta X   Delta X     New X
                                 (Linear)    (Quad)   (Total)
    R1        3.40399  -0.03048   0.00000  -0.05738  -0.05733   3.34667
    R2        3.38347  -0.02918   0.00000  -0.05854  -0.05842   3.32505
    R3        3.39384  -0.02855   0.00000  -0.04899  -0.04961   3.34423
    R4        3.38686  -0.01999   0.00000  -0.04074  -0.04065   3.34621
    R5        2.61814  -0.03535   0.00000  -0.04360  -0.04360   2.57454
    R6        2.61648  -0.02703   0.00000  -0.03325  -0.03325   2.58323
    R7        2.61579  -0.03810   0.00000  -0.04682  -0.04682   2.56897
    R8        2.62587  -0.03715   0.00000  -0.04639  -0.04639   2.57948
    R9        2.62910  -0.03103   0.00000  -0.03895  -0.03895   2.59015
   R10        2.61455  -0.02805   0.00000  -0.03440  -0.03440   2.58015
   R11        2.64149  -0.00628   0.00000  -0.00797  -0.00797   2.63352
   R12        2.66795  -0.00975   0.00000  -0.01337  -0.01337   2.65458
   R13        2.04258   0.00803   0.00000   0.01250   0.01250   2.05509
   R14        2.63404  -0.00304   0.00000  -0.00342  -0.00343   2.63061
   R15        2.04559   0.00664   0.00000   0.01038   0.01038   2.05597
   R16        2.63441  -0.00147   0.00000  -0.00150  -0.00151   2.63291
   R17        2.04537   0.00687   0.00000   0.01075   0.01075   2.05612
   R18        2.64250  -0.00736   0.00000  -0.00950  -0.00951   2.63299
   R19        2.04568   0.00650   0.00000   0.01016   0.01016   2.05584
   R20        2.67298  -0.01328   0.00000  -0.01829  -0.01829   2.65469
   R21        2.03788   0.00882   0.00000   0.01364   0.01364   2.05152
   R22        2.83713  -0.01598   0.00000  -0.02700  -0.02700   2.81013
   R23        2.64151  -0.00598   0.00000  -0.00758  -0.00758   2.63393
   R24        2.66761  -0.00933   0.00000  -0.01280  -0.01279   2.65482
   R25        2.04269   0.00786   0.00000   0.01223   0.01223   2.05493
   R26        2.63424  -0.00319   0.00000  -0.00363  -0.00363   2.63061
   R27        2.04557   0.00671   0.00000   0.01049   0.01049   2.05606
   R28        2.63459  -0.00153   0.00000  -0.00158  -0.00159   2.63300
   R29        2.04537   0.00693   0.00000   0.01083   0.01083   2.05619
   R30        2.64248  -0.00726   0.00000  -0.00937  -0.00937   2.63311
   R31        2.04567   0.00656   0.00000   0.01025   0.01025   2.05592
   R32        2.67237  -0.01285   0.00000  -0.01769  -0.01769   2.65469
   R33        2.03816   0.00861   0.00000   0.01333   0.01333   2.05149
   R34        2.83538  -0.01455   0.00000  -0.02453  -0.02453   2.81085
   R35        2.88407   0.00512   0.00000   0.00918   0.00918   2.89325
   R36        2.09958  -0.00720   0.00000  -0.01209  -0.01209   2.08749
   R37        2.09825  -0.00665   0.00000  -0.01114  -0.01114   2.08711
   R38        2.09888  -0.00731   0.00000  -0.01227  -0.01227   2.08661
   R39        2.85379  -0.00376   0.00000  -0.00649  -0.00649   2.84730
   R40        2.09914  -0.00558   0.00000  -0.00937  -0.00937   2.08977
   R41        2.08162  -0.00561   0.00000  -0.00921  -0.00921   2.07241
   R42        2.88701   0.00192   0.00000   0.00346   0.00346   2.89048
   R43        2.09915  -0.00784   0.00000  -0.01315  -0.01315   2.08600
   R44        2.09803  -0.00612   0.00000  -0.01026  -0.01026   2.08777
   R45        2.09854  -0.00723   0.00000  -0.01213  -0.01213   2.08641
   R46        2.83729   0.00266   0.00000   0.00449   0.00449   2.84178
   R47        2.09911  -0.00366   0.00000  -0.00615  -0.00615   2.09296
   R48        2.09965  -0.00570   0.00000  -0.00957  -0.00957   2.09008
   R49        2.52457   0.01710   0.00000   0.01975   0.01966   2.54424
   R50        2.77671  -0.01390   0.00000  -0.02179  -0.02191   2.75480
   R51        2.03045   0.00876   0.00000   0.01342   0.01342   2.04387
   R52        2.79813  -0.05298   0.00000  -0.08786  -0.08787   2.71026
   R53        2.58153   0.05232   0.00000   0.06080   0.06080   2.64233
   R54        2.85602  -0.00027   0.00000  -0.00045  -0.00080   2.85522
   R55        2.88446  -0.05298   0.00000  -0.10009  -0.09975   2.78471
   R56        2.88307  -0.00745   0.00000  -0.00858  -0.00880   2.87427
   R57        2.85747  -0.00459   0.00000  -0.00478  -0.00509   2.85238
   R58        2.92263  -0.00727   0.00000  -0.01668  -0.01615   2.90648
   R59        2.94362  -0.02501   0.00000  -0.04811  -0.04811   2.89552
   R60        2.52277   0.01726   0.00000   0.02051   0.02017   2.54294
   R61        2.81806  -0.01595   0.00000  -0.02871  -0.02839   2.78966
   R62        2.03669   0.00889   0.00000   0.01373   0.01373   2.05041
   R63        2.82355  -0.03897   0.00000  -0.07044  -0.06981   2.75374
    A1        1.57323   0.01522   0.00000   0.03072   0.03111   1.60434
    A2        1.56416   0.01542   0.00000   0.03274   0.03277   1.59693
    A3        2.11090   0.00083   0.00000   0.00136   0.00137   2.11226
    A4        2.05396   0.00274   0.00000   0.00788   0.00787   2.06183
    A5        2.11833  -0.00356   0.00000  -0.00924  -0.00924   2.10909
    A6        2.09797  -0.00087   0.00000  -0.00099  -0.00099   2.09697
    A7        2.09332  -0.00037   0.00000  -0.00169  -0.00169   2.09163
    A8        2.09190   0.00124   0.00000   0.00268   0.00268   2.09458
    A9        2.09217  -0.00314   0.00000  -0.00551  -0.00551   2.08666
   A10        2.09547   0.00155   0.00000   0.00268   0.00269   2.09815
   A11        2.09555   0.00160   0.00000   0.00282   0.00283   2.09837
   A12        2.09930   0.00081   0.00000   0.00239   0.00238   2.10168
   A13        2.09087   0.00078   0.00000   0.00202   0.00203   2.09290
   A14        2.09302  -0.00159   0.00000  -0.00441  -0.00441   2.08861
   A15        2.10792   0.00007   0.00000  -0.00066  -0.00066   2.10726
   A16        2.04331   0.00443   0.00000   0.01246   0.01246   2.05577
   A17        2.13195  -0.00450   0.00000  -0.01180  -0.01180   2.12015
   A18        2.05812   0.00230   0.00000   0.00341   0.00341   2.06153
   A19        2.09144   0.00427   0.00000   0.00930   0.00930   2.10074
   A20        2.13363  -0.00657   0.00000  -0.01271  -0.01271   2.12091
   A21        2.11050   0.00108   0.00000   0.00194   0.00194   2.11244
   A22        2.05462   0.00279   0.00000   0.00808   0.00808   2.06270
   A23        2.11806  -0.00387   0.00000  -0.01001  -0.01001   2.10805
   A24        2.09793  -0.00075   0.00000  -0.00077  -0.00077   2.09716
   A25        2.09333  -0.00038   0.00000  -0.00168  -0.00168   2.09165
   A26        2.09193   0.00114   0.00000   0.00245   0.00245   2.09437
   A27        2.09225  -0.00331   0.00000  -0.00595  -0.00596   2.08629
   A28        2.09543   0.00164   0.00000   0.00293   0.00293   2.09835
   A29        2.09551   0.00168   0.00000   0.00303   0.00303   2.09854
   A30        2.09916   0.00096   0.00000   0.00267   0.00266   2.10182
   A31        2.09094   0.00068   0.00000   0.00182   0.00182   2.09276
   A32        2.09309  -0.00164   0.00000  -0.00448  -0.00448   2.08861
   A33        2.10771   0.00035   0.00000  -0.00006  -0.00006   2.10765
   A34        2.04484   0.00428   0.00000   0.01213   0.01213   2.05697
   A35        2.13064  -0.00463   0.00000  -0.01207  -0.01207   2.11857
   A36        2.05883   0.00168   0.00000   0.00218   0.00218   2.06101
   A37        2.09215   0.00474   0.00000   0.01025   0.01025   2.10241
   A38        2.13220  -0.00642   0.00000  -0.01243  -0.01243   2.11977
   A39        1.92461   0.00081   0.00000   0.00186   0.00185   1.92646
   A40        1.91249   0.00077   0.00000   0.00224   0.00223   1.91472
   A41        1.93047   0.00268   0.00000   0.00746   0.00744   1.93791
   A42        1.89566  -0.00108   0.00000  -0.00333  -0.00333   1.89233
   A43        1.90514  -0.00203   0.00000  -0.00580  -0.00581   1.89934
   A44        1.89487  -0.00124   0.00000  -0.00271  -0.00273   1.89214
   A45        1.93731  -0.00190   0.00000  -0.00361  -0.00361   1.93370
   A46        1.90492   0.00110   0.00000   0.00516   0.00514   1.91006
   A47        1.88795   0.00400   0.00000   0.01145   0.01142   1.89937
   A48        1.89807   0.00205   0.00000   0.00653   0.00653   1.90460
   A49        1.96643  -0.00354   0.00000  -0.01372  -0.01370   1.95273
   A50        1.86716  -0.00160   0.00000  -0.00540  -0.00544   1.86172
   A51        1.92817   0.00013   0.00000   0.00018   0.00018   1.92835
   A52        1.91081   0.00054   0.00000   0.00178   0.00178   1.91258
   A53        1.93054   0.00182   0.00000   0.00481   0.00480   1.93535
   A54        1.89460  -0.00016   0.00000  -0.00019  -0.00019   1.89441
   A55        1.90483  -0.00147   0.00000  -0.00458  -0.00458   1.90026
   A56        1.89420  -0.00092   0.00000  -0.00214  -0.00215   1.89205
   A57        1.95601  -0.00186   0.00000  -0.00337  -0.00338   1.95263
   A58        1.90872  -0.00057   0.00000  -0.00108  -0.00109   1.90763
   A59        1.90211   0.00201   0.00000   0.00445   0.00444   1.90655
   A60        1.90282   0.00358   0.00000   0.01231   0.01231   1.91514
   A61        1.90644  -0.00147   0.00000  -0.00609  -0.00608   1.90036
   A62        1.88648  -0.00171   0.00000  -0.00641  -0.00640   1.88008
   A63        2.12280   0.00263   0.00000   0.00272   0.00273   2.12553
   A64        1.98593  -0.02266   0.00000  -0.04079  -0.04081   1.94513
   A65        2.17441   0.02003   0.00000   0.03807   0.03807   2.21248
   A66        2.00909  -0.00014   0.00000   0.00223   0.00204   2.01113
   A67        2.13982   0.00061   0.00000   0.00034   0.00043   2.14025
   A68        2.13409  -0.00049   0.00000  -0.00267  -0.00259   2.13150
   A69        1.91505   0.00927   0.00000   0.01423   0.01412   1.92917
   A70        2.15487  -0.00587   0.00000  -0.00967  -0.00962   2.14525
   A71        2.21290  -0.00344   0.00000  -0.00475  -0.00471   2.20819
   A72        2.03917  -0.00272   0.00000   0.00041   0.00011   2.03928
   A73        1.94085  -0.00168   0.00000  -0.00621  -0.00634   1.93451
   A74        2.14871   0.00781   0.00000   0.02389   0.02369   2.17240
   A75        2.16920  -0.02059   0.00000  -0.03814  -0.03845   2.13075
   A76        2.20867   0.01719   0.00000   0.03859   0.03830   2.24697
   A77        1.90309   0.00340   0.00000  -0.00075  -0.00017   1.90291
   A78        1.92924  -0.00851   0.00000  -0.02993  -0.02988   1.89935
   A79        1.91861  -0.00118   0.00000  -0.00282  -0.00295   1.91566
   A80        1.95586   0.00276   0.00000   0.00286   0.00294   1.95880
   A81        2.00487   0.00426   0.00000   0.01122   0.01117   2.01604
   A82        1.88895   0.00300   0.00000   0.01207   0.01187   1.90083
   A83        1.76096   0.00092   0.00000   0.01115   0.01091   1.77187
   A84        1.90611  -0.00362   0.00000  -0.00927  -0.00931   1.89680
   A85        1.97147   0.00678   0.00000   0.01829   0.01814   1.98961
   A86        1.97403   0.00618   0.00000   0.01787   0.01815   1.99218
   A87        1.91106  -0.00477   0.00000  -0.01994  -0.01946   1.89160
   A88        1.90345   0.00265   0.00000   0.00416   0.00391   1.90736
   A89        1.79426  -0.00755   0.00000  -0.01217  -0.01280   1.78146
   A90        1.90563  -0.00706   0.00000  -0.02528  -0.02517   1.88045
   A91        1.88712   0.00446   0.00000   0.00728   0.00674   1.89386
   A92        1.94155  -0.00017   0.00000   0.00169   0.00184   1.94339
   A93        1.95927  -0.00333   0.00000  -0.00471  -0.00465   1.95462
   A94        1.96338   0.00585   0.00000   0.01699   0.01647   1.97985
   A95        1.80429   0.00073   0.00000   0.00576   0.00629   1.81058
   A96        1.80129   0.00799   0.00000   0.02608   0.02486   1.82616
   A97        2.01944   0.01468   0.00000   0.06541   0.06409   2.08353
   A98        1.87417  -0.00045   0.00000   0.01908   0.01574   1.88991
   A99        2.12518   0.00130   0.00000  -0.00013  -0.00003   2.12515
   A100       1.98441  -0.02098   0.00000  -0.03709  -0.03732   1.94709
   A101       2.17359   0.01969   0.00000   0.03724   0.03734   2.21093
   A102       2.03507   0.00305   0.00000   0.00242   0.00309   2.03816
   A103       2.15816  -0.00281   0.00000  -0.00470  -0.00504   2.15312
   A104       2.08993  -0.00025   0.00000   0.00224   0.00190   2.09183
   A105       1.93814   0.00148   0.00000   0.02660   0.02301   1.96116
   A106       2.03736   0.01309   0.00000   0.05705   0.05470   2.09206
   A107       1.85952   0.00758   0.00000   0.02229   0.02093   1.88046
   A108       2.03532  -0.00374   0.00000   0.00501   0.00356   2.03888
   A109       1.96874  -0.00458   0.00000  -0.01480  -0.01461   1.95413
   A110       2.04467   0.01702   0.00000   0.05201   0.05106   2.09573
    D1        3.13136   0.00148   0.00000   0.00955   0.00957   3.14093
    D2       -0.02032   0.00142   0.00000   0.00949   0.00948  -0.01083
    D3       -2.56206  -0.00850   0.00000  -0.04215  -0.04197  -2.60404
    D4        0.03029  -0.00041   0.00000  -0.00539  -0.00560   0.02469
    D5        3.06085   0.00292   0.00000   0.02200   0.02214   3.08300
    D6       -0.08370   0.00425   0.00000   0.02906   0.02899  -0.05471
    D7       -2.30242  -0.02064   0.00000  -0.10692  -0.10590  -2.40832
    D8        0.13838  -0.00266   0.00000  -0.03248  -0.03279   0.10559
    D9        0.00016   0.00008   0.00000   0.00044   0.00044   0.00060
   D10       -3.14157   0.00001   0.00000   0.00004   0.00004  -3.14153
   D11       -3.14140   0.00013   0.00000   0.00074   0.00074  -3.14066
   D12        0.00006   0.00006   0.00000   0.00034   0.00034   0.00040
   D13       -0.00036  -0.00005   0.00000  -0.00027  -0.00028  -0.00064
   D14       -3.14099   0.00015   0.00000   0.00085   0.00086  -3.14013
   D15        3.14119  -0.00010   0.00000  -0.00058  -0.00058   3.14061
   D16        0.00057   0.00009   0.00000   0.00054   0.00055   0.00112
   D17        0.00008  -0.00003   0.00000  -0.00014  -0.00014  -0.00006
   D18        3.14145  -0.00005   0.00000  -0.00028  -0.00028   3.14118
   D19       -3.14138   0.00004   0.00000   0.00026   0.00026  -3.14112
   D20       -0.00001   0.00002   0.00000   0.00012   0.00013   0.00012
   D21       -0.00009  -0.00006   0.00000  -0.00032  -0.00032  -0.00041
   D22        3.14128  -0.00001   0.00000  -0.00004  -0.00004   3.14123
   D23       -3.14147  -0.00003   0.00000  -0.00018  -0.00018   3.14154
   D24       -0.00010   0.00002   0.00000   0.00009   0.00009  -0.00001
   D25       -0.00013   0.00009   0.00000   0.00048   0.00048   0.00036
   D26        3.14090   0.00003   0.00000   0.00019   0.00019   3.14108
   D27       -3.14150   0.00004   0.00000   0.00021   0.00021  -3.14129
   D28       -0.00047  -0.00002   0.00000  -0.00009  -0.00009  -0.00056
   D29        0.00035  -0.00004   0.00000  -0.00018  -0.00018   0.00017
   D30        3.14095  -0.00023   0.00000  -0.00133  -0.00132   3.13963
   D31       -3.14065   0.00002   0.00000   0.00012   0.00012  -3.14053
   D32       -0.00005  -0.00017   0.00000  -0.00102  -0.00102  -0.00107
   D33       -0.00262  -0.00031   0.00000  -0.00117  -0.00119  -0.00381
   D34       -3.13301   0.00002   0.00000  -0.00061  -0.00058  -3.13359
   D35        3.13998  -0.00012   0.00000   0.00000  -0.00003   3.13996
   D36        0.00960   0.00022   0.00000   0.00056   0.00058   0.01018
   D37       -0.00008   0.00015   0.00000   0.00087   0.00087   0.00078
   D38       -3.14158  -0.00002   0.00000  -0.00011  -0.00011   3.14149
   D39        3.14152   0.00030   0.00000   0.00171   0.00171  -3.13995
   D40        0.00002   0.00013   0.00000   0.00073   0.00074   0.00076
   D41       -0.00007  -0.00006   0.00000  -0.00034  -0.00034  -0.00041
   D42        3.14104   0.00003   0.00000   0.00022   0.00022   3.14126
   D43        3.14151  -0.00021   0.00000  -0.00122  -0.00121   3.14030
   D44       -0.00057  -0.00012   0.00000  -0.00065  -0.00065  -0.00122
   D45        0.00017  -0.00008   0.00000  -0.00043  -0.00043  -0.00026
   D46       -3.14140  -0.00010   0.00000  -0.00059  -0.00059   3.14120
   D47       -3.14152   0.00009   0.00000   0.00054   0.00054  -3.14097
   D48        0.00011   0.00007   0.00000   0.00038   0.00038   0.00049
   D49       -0.00010  -0.00009   0.00000  -0.00052  -0.00052  -0.00062
   D50       -3.14157   0.00004   0.00000   0.00022   0.00022  -3.14135
   D51        3.14146  -0.00006   0.00000  -0.00036  -0.00036   3.14111
   D52       -0.00001   0.00007   0.00000   0.00038   0.00038   0.00037
   D53       -0.00005   0.00019   0.00000   0.00105   0.00105   0.00099
   D54       -3.14132   0.00016   0.00000   0.00088   0.00088  -3.14044
   D55        3.14142   0.00005   0.00000   0.00031   0.00031  -3.14145
   D56        0.00016   0.00002   0.00000   0.00014   0.00014   0.00030
   D57        0.00014  -0.00011   0.00000  -0.00061  -0.00061  -0.00047
   D58       -3.14096  -0.00021   0.00000  -0.00119  -0.00119   3.14104
   D59        3.14138  -0.00008   0.00000  -0.00043  -0.00043   3.14096
   D60        0.00029  -0.00017   0.00000  -0.00101  -0.00101  -0.00071
   D61       -0.00383   0.00059   0.00000   0.00321   0.00326  -0.00057
   D62        3.14106  -0.00080   0.00000  -0.00450  -0.00454   3.13651
   D63        3.13725   0.00069   0.00000   0.00380   0.00385   3.14110
   D64       -0.00105  -0.00070   0.00000  -0.00391  -0.00395  -0.00500
   D65        1.07836  -0.00158   0.00000  -0.00644  -0.00645   1.07191
   D66       -3.11303   0.00048   0.00000   0.00271   0.00270  -3.11033
   D67       -1.08740   0.00137   0.00000   0.00532   0.00534  -1.08206
   D68       -3.11908  -0.00193   0.00000  -0.00799  -0.00801  -3.12709
   D69       -1.02729   0.00013   0.00000   0.00115   0.00114  -1.02615
   D70        0.99834   0.00102   0.00000   0.00376   0.00378   1.00212
   D71       -1.03067  -0.00131   0.00000  -0.00527  -0.00528  -1.03595
   D72        1.06112   0.00075   0.00000   0.00387   0.00387   1.06499
   D73        3.08675   0.00163   0.00000   0.00648   0.00651   3.09326
   D74        1.31051   0.00317   0.00000   0.01975   0.01981   1.33033
   D75       -1.21105  -0.00216   0.00000  -0.01028  -0.01037  -1.22142
   D76       -0.78536   0.00167   0.00000   0.01143   0.01150  -0.77386
   D77        2.97626  -0.00367   0.00000  -0.01861  -0.01868   2.95758
   D78       -2.85228   0.00447   0.00000   0.02226   0.02234  -2.82994
   D79        0.90934  -0.00086   0.00000  -0.00778  -0.00784   0.90150
   D80        1.05473  -0.00173   0.00000  -0.00726  -0.00726   1.04747
   D81       -3.11629   0.00117   0.00000   0.00532   0.00532  -3.11097
   D82       -1.05747  -0.00005   0.00000  -0.00046  -0.00045  -1.05792
   D83        3.14032  -0.00151   0.00000  -0.00627  -0.00627   3.13405
   D84       -1.03071   0.00140   0.00000   0.00632   0.00632  -1.02439
   D85        1.02811   0.00017   0.00000   0.00054   0.00054   1.02865
   D86       -1.05631  -0.00118   0.00000  -0.00480  -0.00480  -1.06112
   D87        1.05585   0.00173   0.00000   0.00778   0.00778   1.06363
   D88        3.11467   0.00050   0.00000   0.00200   0.00200   3.11667
   D89        1.21385   0.00476   0.00000   0.02606   0.02662   1.24047
   D90       -1.19615  -0.00482   0.00000  -0.02363  -0.02420  -1.22035
   D91       -0.90171   0.00424   0.00000   0.02120   0.02176  -0.87995
   D92        2.97148  -0.00534   0.00000  -0.02849  -0.02906   2.94241
   D93       -2.95963   0.00507   0.00000   0.02533   0.02591  -2.93372
   D94        0.91356  -0.00451   0.00000  -0.02436  -0.02492   0.88864
   D95        0.00414  -0.00157   0.00000  -0.01030  -0.01023  -0.00609
   D96       -3.11726  -0.00069   0.00000  -0.00454  -0.00445  -3.12170
   D97        3.13531  -0.00176   0.00000  -0.01062  -0.01059   3.12471
   D98        0.01390  -0.00088   0.00000  -0.00485  -0.00481   0.00910
   D99        0.01904   0.00110   0.00000   0.00568   0.00579   0.02482
   D100       3.13358  -0.00037   0.00000  -0.00150  -0.00143   3.13215
   D101       3.14051   0.00024   0.00000  -0.00002   0.00007   3.14058
   D102      -0.02813  -0.00124   0.00000  -0.00720  -0.00715  -0.03528
   D103      -0.03337  -0.00006   0.00000   0.00162   0.00164  -0.03173
   D104       2.51850   0.00445   0.00000   0.03152   0.03152   2.55003
   D105       3.13640   0.00151   0.00000   0.00918   0.00926  -3.13753
   D106      -0.59491   0.00603   0.00000   0.03908   0.03914  -0.55577
   D107      -0.16076  -0.00679   0.00000  -0.04067  -0.04076  -0.20153
   D108       3.06056  -0.00699   0.00000  -0.03504  -0.03497   3.02558
   D109       2.94903  -0.00833   0.00000  -0.04884  -0.04890   2.90013
   D110      -0.11283  -0.00854   0.00000  -0.04320  -0.04311  -0.15595
   D111       1.61658  -0.00164   0.00000   0.00015   0.00018   1.61676
   D112      -0.57217   0.00750   0.00000   0.03410   0.03419  -0.53798
   D113      -2.59896   0.00149   0.00000   0.00801   0.00798  -2.59098
   D114      -1.59275  -0.00068   0.00000  -0.00268  -0.00261  -1.59536
   D115       2.50168   0.00845   0.00000   0.03128   0.03140   2.53308
   D116       0.47490   0.00245   0.00000   0.00518   0.00519   0.48008
   D117       3.05315  -0.00514   0.00000  -0.02879  -0.02930   3.02385
   D118      -1.18852   0.00704   0.00000   0.04494   0.04572  -1.14280
   D119      -0.01877  -0.00426   0.00000  -0.02207  -0.02235  -0.04112
   D120       2.02274   0.00792   0.00000   0.05167   0.05268   2.07542
   D121      -0.84919   0.00129   0.00000   0.00815   0.00824  -0.84095
   D122      -2.97749   0.00475   0.00000   0.02193   0.02203  -2.95546
   D123       1.28408   0.00754   0.00000   0.03175   0.03176   1.31584
   D124       1.28258  -0.00557   0.00000  -0.01933  -0.01931   1.26328
   D125      -0.84572  -0.00211   0.00000  -0.00556  -0.00552  -0.85124
   D126      -2.86734   0.00068   0.00000   0.00427   0.00421  -2.86312
   D127      -2.88960   0.00099   0.00000   0.00405   0.00432  -2.88528
   D128       1.26529   0.00444   0.00000   0.01783   0.01810   1.28339
   D129      -0.75633   0.00724   0.00000   0.02765   0.02784  -0.72849
   D130       0.83547  -0.00556   0.00000  -0.03015  -0.03020   0.80527
   D131      -1.26767   0.00232   0.00000  -0.00058  -0.00053  -1.26821
   D132       2.89523  -0.00341   0.00000  -0.02213  -0.02187   2.87336
   D133       2.96005  -0.00415   0.00000  -0.02704  -0.02697   2.93307
   D134       0.85690   0.00373   0.00000   0.00253   0.00270   0.85960
   D135      -1.26338  -0.00200   0.00000  -0.01901  -0.01864  -1.28202
   D136      -1.29606  -0.01221   0.00000  -0.05404  -0.05372  -1.34978
   D137       2.88398  -0.00433   0.00000  -0.02447  -0.02405   2.85993
   D138       0.76370  -0.01007   0.00000  -0.04601  -0.04539   0.71831
   D139       1.56766   0.01054   0.00000   0.04435   0.04471   1.61237
   D140      -0.57394  -0.01034   0.00000  -0.05382  -0.05351  -0.62745
   D141      -2.57125   0.00548   0.00000   0.02501   0.02516  -2.54609
   D142       1.57034  -0.01540   0.00000  -0.07316  -0.07305   1.49728
   D143      -0.45374   0.00503   0.00000   0.03197   0.03252  -0.42122
   D144      -2.59534  -0.01585   0.00000  -0.06621  -0.06570  -2.66104
   D145       2.96278   0.00001   0.00000  -0.00510  -0.00497   2.95781
   D146       0.82699  -0.02170   0.00000  -0.10201  -0.10398   0.72301
   D147      -1.32015   0.01795   0.00000   0.07716   0.07914  -1.24101
   D148       2.82725  -0.00376   0.00000  -0.01975  -0.01988   2.80737
   D149       0.00611  -0.00333   0.00000  -0.01651  -0.01653  -0.01041
   D150       3.14141  -0.00478   0.00000  -0.02351  -0.02340   3.11801
   D151      -3.13853  -0.00200   0.00000  -0.00930  -0.00935   3.13530
   D152      -0.00324  -0.00345   0.00000  -0.01630  -0.01622  -0.01946
   D153      -2.14112  -0.02195   0.00000  -0.11390  -0.11354  -2.25466
   D154       0.09471   0.00114   0.00000  -0.00736  -0.00732   0.08739
   D155       1.00651  -0.02055   0.00000  -0.10716  -0.10689   0.89962
   D156      -3.04084   0.00254   0.00000  -0.00062  -0.00068  -3.04152
   D157       2.02210   0.01988   0.00000   0.12417   0.12496   2.14706
   D158      -1.82430   0.02900   0.00000   0.17867   0.17919  -1.64511
   D159      -0.15408   0.00243   0.00000   0.03017   0.03005  -0.12403
   D160       2.28270   0.01155   0.00000   0.08468   0.08429   2.36698
         Item               Value     Threshold  Converged?
 Maximum Force            0.052983     0.000450     NO 
 RMS     Force            0.010133     0.000300     NO 
 Maximum Displacement     0.299827     0.001800     NO 
 RMS     Displacement     0.080605     0.001200     NO 
 Predicted change in Energy=-6.330702D-02
 Lowest energy point so far.  Saving SCF results.
 GradGradGradGradGradGradGradGradGradGradGradGradGradGradGradGradGradGrad

 Leave Link  103 at Thu Dec 13 21:03:34 2018, MaxMem=   805306368 cpu:         3.4
 (Enter /pbs_home/pkowalski/g09d01/g09/l202.exe)
 Stoichiometry    C29H22F6S2
 Framework group  C1[X(C29H22F6S2)]
 Deg. of freedom   171
 Full point group                 C1      NOp   1
 RotChk:  IX=0 Diff= 3.91D-03
 Largest Abelian subgroup         C1      NOp   1
 Largest concise Abelian subgroup C1      NOp   1
                         Standard orientation:                         
 ---------------------------------------------------------------------
 Center     Atomic      Atomic             Coordinates (Angstroms)
 Number     Number       Type             X           Y           Z
 ---------------------------------------------------------------------
      1         16           0       -2.599130   -2.254374   -0.889671
      2         16           0        2.501497   -2.142998    0.804421
      3          9           0       -1.273393    2.759870    1.538747
      4          9           0       -2.396163    2.866729   -0.372957
      5          9           0       -0.148522    4.721921   -0.084131
      6          9           0       -0.250848    3.334829   -1.806168
      7          9           0        1.420144    3.003542    1.269826
      8          9           0        2.225938    3.074601   -0.786651
      9          6           0       -5.690130   -2.450466   -0.351353
     10          6           0       -7.052130   -2.675398   -0.160354
     11          6           0       -7.864398   -1.662402    0.341533
     12          6           0       -7.306371   -0.423856    0.651088
     13          6           0       -5.944862   -0.196378    0.461657
     14          6           0       -5.111408   -1.207965   -0.043829
     15          6           0        5.512024   -2.497369   -0.033149
     16          6           0        6.827238   -2.796097   -0.384847
     17          6           0        7.703544   -1.776392   -0.745570
     18          6           0        7.256263   -0.456828   -0.752612
     19          6           0        5.941686   -0.155477   -0.402479
     20          6           0        5.044736   -1.172493   -0.035573
     21          6           0       -0.534514   -0.872635   -3.205645
     22          6           0       -0.114331   -1.432572   -1.844029
     23          6           0        1.228524   -0.926059    3.669350
     24          6           0        0.418913   -1.180075    2.396713
     25          6           0       -3.656676   -0.983401   -0.255165
     26          6           0       -2.969892    0.145746    0.001775
     27          6           0       -1.541209    0.081996   -0.280910
     28          6           0       -1.190986   -1.201942   -0.815512
     29          6           0       -0.678626    1.164675   -0.083715
     30          6           0       -1.190942    2.558729    0.193814
     31          6           0       -0.110376    3.413385   -0.450687
     32          6           0        1.150073    2.693007   -0.037581
     33          6           0        0.790026    1.206230   -0.197048
     34          6           0        3.638451   -0.868263    0.341617
     35          6           0        3.063658    0.347600    0.387576
     36          6           0        1.642944    0.397020    0.785538
     37          6           0        1.238479   -0.952897    1.156496
     38          1           0       -5.086360   -3.264347   -0.745975
     39          1           0       -7.480205   -3.645242   -0.404970
     40          1           0       -8.927985   -1.836692    0.490724
     41          1           0       -7.935844    0.372034    1.043340
     42          1           0       -5.555343    0.784384    0.716502
     43          1           0        4.855523   -3.318528    0.244677
     44          1           0        7.168699   -3.829114   -0.376196
     45          1           0        8.730611   -2.008297   -1.019969
     46          1           0        7.935946    0.344807   -1.033749
     47          1           0        5.637312    0.886372   -0.423344
     48          1           0       -0.695168    0.218297   -3.139959
     49          1           0        0.260068   -1.064321   -3.948415
     50          1           0       -1.465438   -1.349150   -3.559960
     51          1           0        0.073414   -2.518595   -1.934753
     52          1           0        0.836807   -0.972367   -1.550368
     53          1           0        1.592841    0.115660    3.693984
     54          1           0        0.589786   -1.095886    4.554650
     55          1           0        2.094267   -1.608735    3.727962
     56          1           0        0.036964   -2.219626    2.407239
     57          1           0       -0.453847   -0.500928    2.378392
     58          1           0       -3.436043    1.031199    0.412225
     59          1           0        3.593495    1.267060    0.161391
 ---------------------------------------------------------------------
 Rotational constants (GHZ):      0.1515821      0.0573743      0.0476725
 Leave Link  202 at Thu Dec 13 21:03:34 2018, MaxMem=   805306368 cpu:         0.0
 (Enter /pbs_home/pkowalski/g09d01/g09/l301.exe)
 Basis read from rwf:  (5D, 7F)
 No pseudopotential information found on rwf file.
 There are   673 symmetry adapted cartesian basis functions of A   symmetry.
 There are   636 symmetry adapted basis functions of A   symmetry.
   636 basis functions,  1103 primitive gaussians,   673 cartesian basis functions
   141 alpha electrons      141 beta electrons
       nuclear repulsion energy      4573.0413073806 Hartrees.
 IExCor=20419 DFT=T Ex+Corr=CAM-B3LYP ExCW=0 ScaHFX=  1.000000
 ScaDFX=  1.000000  1.000000  1.000000  0.810000 ScalE2=  1.000000  1.000000
 IRadAn=      0 IRanWt=     -1 IRanGd=            0 ICorTp=0 IEmpDi=131
  HFx wShort=  0.000000 wLong=  0.330000 cFull=  0.190000 cShort=  0.000000 cLong=  0.460000
  DFx wShort=  0.000000 wLong=  0.330000 cFull=  0.190000 cShort=  0.000000 cLong=  0.460000
 NAtoms=   59 NActive=   59 NUniq=   59 SFac= 1.00D+00 NAtFMM=   60 NAOKFM=F Big=F
 Integral buffers will be    131072 words long.
 Raffenetti 2 integral format.
 Two-electron integral symmetry is turned on.
 R6Disp:  Grimme-D3 Dispersion energy=       -0.0520855274 Hartrees.
 Nuclear repulsion after empirical dispersion term =     4572.9892218533 Hartrees.
 No density basis found on file   724.
 Leave Link  301 at Thu Dec 13 21:03:34 2018, MaxMem=   805306368 cpu:         0.6
 (Enter /pbs_home/pkowalski/g09d01/g09/l302.exe)
 NPDir=0 NMtPBC=     1 NCelOv=     1 NCel=       1 NClECP=     1 NCelD=      1
         NCelK=      1 NCelE2=     1 NClLst=     1 CellRange=     0.0.
 One-electron integrals computed using PRISM.
 NBasis=   636 RedAO= T EigKep=  2.97D-04  NBF=   636
 NBsUse=   636 1.00D-06 EigRej= -1.00D+00 NBFU=   636
 Precomputing XC quadrature grid using
 IXCGrd= 4 IRadAn=           0 IRanWt=          -1 IRanGd=           0 AccXCQ= 0.00D+00.
 Generated NRdTot=       0 NPtTot=           0 NUsed=           0 NTot=          32
 NSgBfM=   601   601   601   603   605 MxSgAt=    59 MxSgA2=    59.
 Leave Link  302 at Thu Dec 13 21:03:37 2018, MaxMem=   805306368 cpu:        16.4
 (Enter /pbs_home/pkowalski/g09d01/g09/l303.exe)
 DipDrv:  MaxL=1.
 Leave Link  303 at Thu Dec 13 21:03:37 2018, MaxMem=   805306368 cpu:         1.5
 (Enter /pbs_home/pkowalski/g09d01/g09/l401.exe)
 Initial guess from the checkpoint file:  "dae0068freq_open_cam-b3lyp_air_D3.chk"
 B after Tr=     0.000000    0.000000    0.000000
         Rot=    1.000000   -0.000514   -0.000696   -0.000092 Ang=  -0.10 deg.
 Guess basis will be translated and rotated to current coordinates.
 JPrj=2 DoOrth=T DoCkMO=T.
 Generating alternative initial guess.
 ExpMin= 1.22D-01 ExpMax= 9.18D+03 ExpMxC= 1.38D+03 IAcc=1 IRadAn=         1 AccDes= 0.00D+00
 Harris functional with IExCor=20419 and IRadAn=       1 diagonalized for initial guess.
 HarFok:  IExCor=20419 AccDes= 0.00D+00 IRadAn=         1 IDoV= 1 UseB2=F ITyADJ=14
 ICtDFT=  3500011 ScaDFX=  1.000000  1.000000  1.000000  1.000000
 FoFCou: FMM=F IPFlag=           0 FMFlag=      100000 FMFlg1=           0
         NFxFlg=           0 DoJE=T BraDBF=F KetDBF=T FulRan=T
         wScrn=  0.000000 ICntrl=     500 IOpCl=  0 I1Cent=   200000004 NGrid=           0
         NMat0=    1 NMatS0=      1 NMatT0=    0 NMatD0=    1 NMtDS0=    0 NMtDT0=    0
 Petite list used in FoFCou.
 Harris En= -2437.26899732851    
 Leave Link  401 at Thu Dec 13 21:03:42 2018, MaxMem=   805306368 cpu:        41.0
 (Enter /pbs_home/pkowalski/g09d01/g09/l502.exe)
 Closed shell SCF:
 Using DIIS extrapolation, IDIIS=  1040.
 Integral symmetry usage will be decided dynamically.
 IVT=     1387805 IEndB=     1387805 NGot=   805306368 MDV=   804388806
 LenX=   804388806 LenY=   803935204
 Requested convergence on RMS density matrix=1.00D-08 within 128 cycles.
 Requested convergence on MAX density matrix=1.00D-06.
 Requested convergence on             energy=1.00D-06.
 No special actions if energy rises.
 Fock matrices will be formed incrementally for  20 cycles.
 Integral accuracy reduced to 1.0D-05 until final iterations.

 Cycle   1  Pass 0  IDiag  1:
 FoFJK:  IHMeth= 1 ICntrl=       0 DoSepK=T KAlg= 0 I1Cent=   0 FoldK=F
 IRaf=         1 NMat=   1 IRICut=       1 DoRegI=T DoRafI=F ISym2E= 0.
 FoFCou: FMM=F IPFlag=           0 FMFlag=      100000 FMFlg1=           0
         NFxFlg=           0 DoJE=T BraDBF=F KetDBF=F FulRan=T
         wScrn=  0.000000 ICntrl=     500 IOpCl=  0 I1Cent=           0 NGrid=           0
         NMat0=    1 NMatS0=      1 NMatT0=    0 NMatD0=    1 NMtDS0=    0 NMtDT0=    0
 Symmetry not used in FoFCou.
 E= -2511.37411335543    
 DIIS: error= 5.67D-03 at cycle   1 NSaved=   1.
 NSaved= 1 IEnMin= 1 EnMin= -2511.37411335543     IErMin= 1 ErrMin= 5.67D-03
 ErrMax= 5.67D-03  0.00D+00 EMaxC= 1.00D-01 BMatC= 2.57D-02 BMatP= 2.57D-02
 IDIUse=3 WtCom= 9.43D-01 WtEn= 5.67D-02
 Coeff-Com:  0.100D+01
 Coeff-En:   0.100D+01
 Coeff:      0.100D+01
 Gap=     0.584 Goal=   None    Shift=    0.000
 GapD=    0.584 DampG=2.000 DampE=1.000 DampFc=2.0000 IDamp=-1.
 RMSDP=6.16D-04 MaxDP=2.52D-02              OVMax= 3.17D-02

 Cycle   2  Pass 0  IDiag  1:
 RMSU=  6.16D-04    CP:  1.00D+00
 E= -2511.41234745870     Delta-E=       -0.038234103265 Rises=F Damp=F
 DIIS: error= 1.31D-03 at cycle   2 NSaved=   2.
 NSaved= 2 IEnMin= 2 EnMin= -2511.41234745870     IErMin= 2 ErrMin= 1.31D-03
 ErrMax= 1.31D-03  0.00D+00 EMaxC= 1.00D-01 BMatC= 1.39D-03 BMatP= 2.57D-02
 IDIUse=3 WtCom= 9.87D-01 WtEn= 1.31D-02
 Coeff-Com: -0.477D-01 0.105D+01
 Coeff-En:   0.000D+00 0.100D+01
 Coeff:     -0.471D-01 0.105D+01
 Gap=     0.156 Goal=   None    Shift=    0.000
 RMSDP=1.72D-04 MaxDP=1.31D-02 DE=-3.82D-02 OVMax= 1.80D-02

 Cycle   3  Pass 0  IDiag  1:
 RMSU=  1.58D-04    CP:  1.00D+00  1.11D+00
 E= -2511.41366957247     Delta-E=       -0.001322113777 Rises=F Damp=F
 DIIS: error= 8.68D-04 at cycle   3 NSaved=   3.
 NSaved= 3 IEnMin= 3 EnMin= -2511.41366957247     IErMin= 3 ErrMin= 8.68D-04
 ErrMax= 8.68D-04  0.00D+00 EMaxC= 1.00D-01 BMatC= 1.48D-03 BMatP= 1.39D-03
 IDIUse=3 WtCom= 9.91D-01 WtEn= 8.68D-03
 Coeff-Com: -0.730D-01 0.565D+00 0.508D+00
 Coeff-En:   0.000D+00 0.144D+00 0.856D+00
 Coeff:     -0.723D-01 0.561D+00 0.511D+00
 Gap=     0.158 Goal=   None    Shift=    0.000
 RMSDP=1.03D-04 MaxDP=7.73D-03 DE=-1.32D-03 OVMax= 1.09D-02

 Cycle   4  Pass 0  IDiag  1:
 RMSU=  6.90D-05    CP:  1.00D+00  1.15D+00  5.47D-01
 E= -2511.41516034790     Delta-E=       -0.001490775424 Rises=F Damp=F
 DIIS: error= 1.83D-04 at cycle   4 NSaved=   4.
 NSaved= 4 IEnMin= 4 EnMin= -2511.41516034790     IErMin= 4 ErrMin= 1.83D-04
 ErrMax= 1.83D-04  0.00D+00 EMaxC= 1.00D-01 BMatC= 1.12D-04 BMatP= 1.39D-03
 IDIUse=3 WtCom= 9.98D-01 WtEn= 1.83D-03
 Coeff-Com: -0.231D-01 0.836D-01 0.225D+00 0.714D+00
 Coeff-En:   0.000D+00 0.000D+00 0.000D+00 0.100D+01
 Coeff:     -0.231D-01 0.835D-01 0.225D+00 0.715D+00
 Gap=     0.158 Goal=   None    Shift=    0.000
 RMSDP=3.81D-05 MaxDP=1.57D-03 DE=-1.49D-03 OVMax= 5.20D-03

 Cycle   5  Pass 0  IDiag  1:
 RMSU=  3.14D-05    CP:  1.00D+00  1.16D+00  6.66D-01  8.59D-01
 E= -2511.41528195736     Delta-E=       -0.000121609464 Rises=F Damp=F
 DIIS: error= 1.26D-04 at cycle   5 NSaved=   5.
 NSaved= 5 IEnMin= 5 EnMin= -2511.41528195736     IErMin= 5 ErrMin= 1.26D-04
 ErrMax= 1.26D-04  0.00D+00 EMaxC= 1.00D-01 BMatC= 2.34D-05 BMatP= 1.12D-04
 IDIUse=3 WtCom= 9.99D-01 WtEn= 1.26D-03
 Coeff-Com: -0.286D-04-0.517D-01 0.369D-01 0.377D+00 0.637D+00
 Coeff-En:   0.000D+00 0.000D+00 0.000D+00 0.000D+00 0.100D+01
 Coeff:     -0.286D-04-0.516D-01 0.368D-01 0.377D+00 0.638D+00
 Gap=     0.158 Goal=   None    Shift=    0.000
 RMSDP=1.43D-05 MaxDP=6.46D-04 DE=-1.22D-04 OVMax= 1.87D-03

 Cycle   6  Pass 0  IDiag  1:
 RMSU=  9.60D-06    CP:  1.00D+00  1.16D+00  6.86D-01  9.76D-01  8.13D-01
 E= -2511.41530962195     Delta-E=       -0.000027664594 Rises=F Damp=F
 DIIS: error= 5.63D-05 at cycle   6 NSaved=   6.
 NSaved= 6 IEnMin= 6 EnMin= -2511.41530962195     IErMin= 6 ErrMin= 5.63D-05
 ErrMax= 5.63D-05  0.00D+00 EMaxC= 1.00D-01 BMatC= 2.99D-06 BMatP= 2.34D-05
 IDIUse=1 WtCom= 1.00D+00 WtEn= 0.00D+00
 Coeff-Com:  0.282D-02-0.375D-01-0.814D-02 0.101D+00 0.324D+00 0.618D+00
 Coeff:      0.282D-02-0.375D-01-0.814D-02 0.101D+00 0.324D+00 0.618D+00
 Gap=     0.158 Goal=   None    Shift=    0.000
 RMSDP=5.53D-06 MaxDP=2.15D-04 DE=-2.77D-05 OVMax= 7.66D-04

 Initial convergence to 1.0D-05 achieved.  Increase integral accuracy.
 Cycle   7  Pass 1  IDiag  1:
 E= -2511.41538212553     Delta-E=       -0.000072503577 Rises=F Damp=F
 DIIS: error= 1.47D-04 at cycle   1 NSaved=   1.
 NSaved= 1 IEnMin= 1 EnMin= -2511.41538212553     IErMin= 1 ErrMin= 1.47D-04
 ErrMax= 1.47D-04  0.00D+00 EMaxC= 1.00D-01 BMatC= 1.12D-05 BMatP= 1.12D-05
 IDIUse=3 WtCom= 9.99D-01 WtEn= 1.47D-03
 Coeff-Com:  0.100D+01
 Coeff-En:   0.100D+01
 Coeff:      0.100D+01
 Gap=     0.158 Goal=   None    Shift=    0.000
 RMSDP=5.53D-06 MaxDP=2.15D-04 DE=-7.25D-05 OVMax= 7.88D-04

 Cycle   8  Pass 1  IDiag  1:
 RMSU=  1.22D-04    CP:  1.00D+00
 E= -2511.41539339821     Delta-E=       -0.000011272676 Rises=F Damp=F
 DIIS: error= 2.05D-05 at cycle   2 NSaved=   2.
 NSaved= 2 IEnMin= 2 EnMin= -2511.41539339821     IErMin= 2 ErrMin= 2.05D-05
 ErrMax= 2.05D-05  0.00D+00 EMaxC= 1.00D-01 BMatC= 7.29D-07 BMatP= 1.12D-05
 IDIUse=1 WtCom= 1.00D+00 WtEn= 0.00D+00
 Coeff-Com:  0.618D-01 0.938D+00
 Coeff:      0.618D-01 0.938D+00
 Gap=     0.158 Goal=   None    Shift=    0.000
 RMSDP=6.53D-06 MaxDP=2.91D-04 DE=-1.13D-05 OVMax= 6.06D-04

 Cycle   9  Pass 1  IDiag  1:
 RMSU=  5.12D-06    CP:  1.00D+00  1.03D+00
 E= -2511.41539241986     Delta-E=        0.000000978347 Rises=F Damp=F
 DIIS: error= 2.70D-05 at cycle   3 NSaved=   3.
 NSaved= 3 IEnMin= 2 EnMin= -2511.41539339821     IErMin= 2 ErrMin= 2.05D-05
 ErrMax= 2.70D-05  0.00D+00 EMaxC= 1.00D-01 BMatC= 1.70D-06 BMatP= 7.29D-07
 IDIUse=1 WtCom= 1.00D+00 WtEn= 0.00D+00
 Coeff-Com: -0.194D-01 0.615D+00 0.404D+00
 Coeff:     -0.194D-01 0.615D+00 0.404D+00
 Gap=     0.158 Goal=   None    Shift=    0.000
 RMSDP=3.03D-06 MaxDP=2.11D-04 DE= 9.78D-07 OVMax= 4.88D-04

 Cycle  10  Pass 1  IDiag  1:
 RMSU=  1.26D-06    CP:  1.00D+00  1.04D+00  4.70D-01
 E= -2511.41539424055     Delta-E=       -0.000001820685 Rises=F Damp=F
 DIIS: error= 3.57D-06 at cycle   4 NSaved=   4.
 NSaved= 4 IEnMin= 4 EnMin= -2511.41539424055     IErMin= 4 ErrMin= 3.57D-06
 ErrMax= 3.57D-06  0.00D+00 EMaxC= 1.00D-01 BMatC= 1.66D-08 BMatP= 7.29D-07
 IDIUse=1 WtCom= 1.00D+00 WtEn= 0.00D+00
 Coeff-Com: -0.101D-01 0.264D+00 0.199D+00 0.547D+00
 Coeff:     -0.101D-01 0.264D+00 0.199D+00 0.547D+00
 Gap=     0.158 Goal=   None    Shift=    0.000
 RMSDP=4.08D-07 MaxDP=2.22D-05 DE=-1.82D-06 OVMax= 7.53D-05

 Cycle  11  Pass 1  IDiag  1:
 RMSU=  3.58D-07    CP:  1.00D+00  1.04D+00  5.02D-01  1.07D+00
 E= -2511.41539426407     Delta-E=       -0.000000023523 Rises=F Damp=F
 DIIS: error= 1.71D-06 at cycle   5 NSaved=   5.
 NSaved= 5 IEnMin= 5 EnMin= -2511.41539426407     IErMin= 5 ErrMin= 1.71D-06
 ErrMax= 1.71D-06  0.00D+00 EMaxC= 1.00D-01 BMatC= 2.81D-09 BMatP= 1.66D-08
 IDIUse=1 WtCom= 1.00D+00 WtEn= 0.00D+00
 Coeff-Com:  0.371D-02-0.141D+00-0.621D-01 0.118D+00 0.108D+01
 Coeff:      0.371D-02-0.141D+00-0.621D-01 0.118D+00 0.108D+01
 Gap=     0.158 Goal=   None    Shift=    0.000
 RMSDP=4.52D-07 MaxDP=1.89D-05 DE=-2.35D-08 OVMax= 1.23D-04

 Cycle  12  Pass 1  IDiag  1:
 RMSU=  2.67D-07    CP:  1.00D+00  1.04D+00  5.33D-01  1.31D+00  1.41D+00
 E= -2511.41539427786     Delta-E=       -0.000000013787 Rises=F Damp=F
 DIIS: error= 6.74D-07 at cycle   6 NSaved=   6.
 NSaved= 6 IEnMin= 6 EnMin= -2511.41539427786     IErMin= 6 ErrMin= 6.74D-07
 ErrMax= 6.74D-07  0.00D+00 EMaxC= 1.00D-01 BMatC= 1.24D-09 BMatP= 2.81D-09
 IDIUse=1 WtCom= 1.00D+00 WtEn= 0.00D+00
 Coeff-Com:  0.400D-02-0.129D+00-0.692D-01-0.817D-01 0.607D+00 0.668D+00
 Coeff:      0.400D-02-0.129D+00-0.692D-01-0.817D-01 0.607D+00 0.668D+00
 Gap=     0.158 Goal=   None    Shift=    0.000
 RMSDP=2.00D-07 MaxDP=1.13D-05 DE=-1.38D-08 OVMax= 5.91D-05

 Cycle  13  Pass 1  IDiag  1:
 RMSU=  9.65D-08    CP:  1.00D+00  1.04D+00  5.46D-01  1.39D+00  1.73D+00
                    CP:  1.23D+00
 E= -2511.41539428052     Delta-E=       -0.000000002666 Rises=F Damp=F
 DIIS: error= 5.03D-07 at cycle   7 NSaved=   7.
 NSaved= 7 IEnMin= 7 EnMin= -2511.41539428052     IErMin= 7 ErrMin= 5.03D-07
 ErrMax= 5.03D-07  0.00D+00 EMaxC= 1.00D-01 BMatC= 1.76D-10 BMatP= 1.24D-09
 IDIUse=1 WtCom= 1.00D+00 WtEn= 0.00D+00
 Coeff-Com:  0.101D-02-0.280D-01-0.165D-01-0.753D-01 0.491D-01 0.305D+00
 Coeff-Com:  0.764D+00
 Coeff:      0.101D-02-0.280D-01-0.165D-01-0.753D-01 0.491D-01 0.305D+00
 Coeff:      0.764D+00
 Gap=     0.158 Goal=   None    Shift=    0.000
 RMSDP=8.87D-08 MaxDP=3.57D-06 DE=-2.67D-09 OVMax= 2.40D-05

 Cycle  14  Pass 1  IDiag  1:
 RMSU=  4.11D-08    CP:  1.00D+00  1.04D+00  5.50D-01  1.41D+00  1.81D+00
                    CP:  1.46D+00  1.13D+00
 E= -2511.41539428093     Delta-E=       -0.000000000407 Rises=F Damp=F
 DIIS: error= 2.71D-07 at cycle   8 NSaved=   8.
 NSaved= 8 IEnMin= 8 EnMin= -2511.41539428093     IErMin= 8 ErrMin= 2.71D-07
 ErrMax= 2.71D-07  0.00D+00 EMaxC= 1.00D-01 BMatC= 2.85D-11 BMatP= 1.76D-10
 IDIUse=1 WtCom= 1.00D+00 WtEn= 0.00D+00
 Coeff-Com: -0.449D-03 0.166D-01 0.888D-02-0.172D-01-0.109D+00 0.959D-02
 Coeff-Com:  0.346D+00 0.746D+00
 Coeff:     -0.449D-03 0.166D-01 0.888D-02-0.172D-01-0.109D+00 0.959D-02
 Coeff:      0.346D+00 0.746D+00
 Gap=     0.158 Goal=   None    Shift=    0.000
 RMSDP=3.49D-08 MaxDP=1.41D-06 DE=-4.07D-10 OVMax= 1.20D-05

 Cycle  15  Pass 1  IDiag  1:
 RMSU=  2.11D-08    CP:  1.00D+00  1.04D+00  5.50D-01  1.42D+00  1.85D+00
                    CP:  1.53D+00  1.26D+00  9.98D-01
 E= -2511.41539428138     Delta-E=       -0.000000000449 Rises=F Damp=F
 DIIS: error= 8.96D-08 at cycle   9 NSaved=   9.
 NSaved= 9 IEnMin= 9 EnMin= -2511.41539428138     IErMin= 9 ErrMin= 8.96D-08
 ErrMax= 8.96D-08  0.00D+00 EMaxC= 1.00D-01 BMatC= 6.75D-12 BMatP= 2.85D-11
 IDIUse=1 WtCom= 1.00D+00 WtEn= 0.00D+00
 Coeff-Com: -0.275D-03 0.905D-02 0.489D-02 0.475D-02-0.496D-01-0.313D-01
 Coeff-Com: -0.213D-01 0.296D+00 0.787D+00
 Coeff:     -0.275D-03 0.905D-02 0.489D-02 0.475D-02-0.496D-01-0.313D-01
 Coeff:     -0.213D-01 0.296D+00 0.787D+00
 Gap=     0.158 Goal=   None    Shift=    0.000
 RMSDP=1.61D-08 MaxDP=6.53D-07 DE=-4.49D-10 OVMax= 4.83D-06

 Cycle  16  Pass 1  IDiag  1:
 RMSU=  7.19D-09    CP:  1.00D+00  1.04D+00  5.51D-01  1.42D+00  1.86D+00
                    CP:  1.56D+00  1.29D+00  1.17D+00  1.23D+00
 E= -2511.41539428113     Delta-E=        0.000000000246 Rises=F Damp=F
 DIIS: error= 2.54D-08 at cycle  10 NSaved=  10.
 NSaved=10 IEnMin= 9 EnMin= -2511.41539428138     IErMin=10 ErrMin= 2.54D-08
 ErrMax= 2.54D-08  0.00D+00 EMaxC= 1.00D-01 BMatC= 1.33D-12 BMatP= 6.75D-12
 IDIUse=1 WtCom= 1.00D+00 WtEn= 0.00D+00
 Coeff-Com:  0.305D-04-0.163D-02-0.813D-03 0.922D-02 0.149D-01-0.896D-02
 Coeff-Com: -0.138D+00-0.822D-01 0.317D+00 0.891D+00
 Coeff:      0.305D-04-0.163D-02-0.813D-03 0.922D-02 0.149D-01-0.896D-02
 Coeff:     -0.138D+00-0.822D-01 0.317D+00 0.891D+00
 Gap=     0.158 Goal=   None    Shift=    0.000
 RMSDP=9.20D-09 MaxDP=3.81D-07 DE= 2.46D-10 OVMax= 2.53D-06

 SCF Done:  E(RCAM-B3LYP) =  -2511.41539428     A.U. after   16 cycles
            NFock= 16  Conv=0.92D-08     -V/T= 2.0072
 KE= 2.493400285304D+03 PE=-1.504689784054D+04 EE= 5.469092939102D+03
 Leave Link  502 at Thu Dec 13 21:15:53 2018, MaxMem=   805306368 cpu:      5828.1
 (Enter /pbs_home/pkowalski/g09d01/g09/l701.exe)
 Compute integral first derivatives.
 ... and contract with generalized density number  0.
 R6Disp: Adding Grimme-D3 dispersion energy 1st derivatives to the gradient.
 Leave Link  701 at Thu Dec 13 21:15:54 2018, MaxMem=   805306368 cpu:         6.0
 (Enter /pbs_home/pkowalski/g09d01/g09/l702.exe)
 L702 exits ... SP integral derivatives will be done elsewhere.
 Leave Link  702 at Thu Dec 13 21:15:55 2018, MaxMem=   805306368 cpu:         0.2
 (Enter /pbs_home/pkowalski/g09d01/g09/l703.exe)
 Compute integral first derivatives, UseDBF=F ICtDFT=           0.
 Integral derivatives from FoFJK, PRISM(SPDF).
 Calling FoFJK, ICntrl=      2127 FMM=F ISym2X=0 I1Cent= 0 IOpClX= 0 NMat=1 NMatS=1 NMatT=0.
 FoFJK:  IHMeth= 1 ICntrl=    2127 DoSepK=T KAlg= 0 I1Cent=   0 FoldK=F
 IRaf=         1 NMat=   1 IRICut=       1 DoRegI=T DoRafI=F ISym2E= 0.
 FoFCou: FMM=F IPFlag=           0 FMFlag=      100000 FMFlg1=         800
         NFxFlg=           0 DoJE=F BraDBF=F KetDBF=F FulRan=T
         wScrn=  0.000000 ICntrl=    2527 IOpCl=  0 I1Cent=           0 NGrid=           0
         NMat0=    1 NMatS0=      1 NMatT0=    0 NMatD0=    1 NMtDS0=    0 NMtDT0=    0
 Symmetry not used in FoFCou.
 Leave Link  703 at Thu Dec 13 21:19:45 2018, MaxMem=   805306368 cpu:      1839.4
 (Enter /pbs_home/pkowalski/g09d01/g09/l716.exe)
 Dipole        =-2.70960279D-01-1.73475910D+00 1.17354061D-02
 ***** Axes restored to original set *****
 -------------------------------------------------------------------
 Center     Atomic                   Forces (Hartrees/Bohr)
 Number     Number              X              Y              Z
 -------------------------------------------------------------------
      1       16           0.022420127    0.004740652    0.016145841
      2       16           0.026949878   -0.004360071    0.010220410
      3        9          -0.010722129   -0.006891329    0.009867800
      4        9           0.007329970    0.012050672   -0.007019238
      5        9          -0.017782018    0.002201089   -0.011252989
      6        9           0.014759274    0.003197321   -0.007808747
      7        9          -0.011225449   -0.002011987    0.012022581
      8        9           0.004870560   -0.005763640   -0.010539622
      9        6           0.004458988   -0.005945246   -0.000625925
     10        6           0.003675527    0.002405876    0.003278596
     11        6          -0.000130403    0.001883098    0.000929476
     12        6          -0.004279885    0.004452348    0.000302641
     13        6          -0.003253402   -0.003397027   -0.003623266
     14        6          -0.004591202    0.007133025   -0.001147891
     15        6           0.000577784    0.004884516    0.005816271
     16        6           0.003440496   -0.003472662    0.002568783
     17        6           0.000636889   -0.001860410   -0.000714589
     18        6          -0.000782567   -0.003473711   -0.005147282
     19        6          -0.003747623    0.004387300   -0.001660332
     20        6          -0.003333990   -0.005886068   -0.005658437
     21        6          -0.001228930   -0.001171003    0.002184844
     22        6          -0.003223199    0.008500109   -0.010256662
     23        6           0.001978322    0.001230071   -0.000667137
     24        6          -0.017611926   -0.021796476   -0.003523260
     25        6          -0.014486970   -0.011172961   -0.015633796
     26        6           0.006298506    0.023119577    0.007265549
     27        6          -0.037075817   -0.016672017   -0.045233096
     28        6           0.013582305   -0.030612781    0.020771272
     29        6          -0.008463350    0.060707180    0.042932819
     30        6          -0.013946749   -0.014832220    0.007746066
     31        6           0.016069847   -0.005657448    0.024432127
     32        6          -0.010808780    0.010990105    0.002589682
     33        6           0.101319257   -0.037592417   -0.064766134
     34        6          -0.012831914    0.016748191   -0.007709826
     35        6           0.015564837   -0.024646067   -0.003000196
     36        6          -0.102949881    0.010338248    0.014177502
     37        6           0.034230845    0.030576339    0.017125790
     38        1          -0.001856562    0.003226103    0.000783204
     39        1          -0.002348683   -0.000296960   -0.001472204
     40        1           0.000089369   -0.002411479   -0.001258339
     41        1           0.002424553   -0.001315040    0.000649910
     42        1           0.001593520    0.003462789    0.002637631
     43        1           0.000280041   -0.002712172   -0.002688412
     44        1          -0.001811215    0.000902384   -0.001935250
     45        1          -0.000935183    0.002424252    0.000792419
     46        1           0.001209928    0.000717871    0.002471721
     47        1           0.002342065   -0.003872323    0.000431725
     48        1          -0.002645851    0.000481251   -0.001676742
     49        1           0.001807480   -0.002153633   -0.000803034
     50        1           0.002133532    0.002047054    0.001777118
     51        1           0.002171712    0.001240803    0.002121518
     52        1           0.001239134   -0.000471798   -0.003597877
     53        1          -0.002332927    0.000229223   -0.002346920
     54        1          -0.001159601    0.001424027    0.002116716
     55        1           0.002080350   -0.002234122    0.001248324
     56        1           0.003157439   -0.002419152    0.000950763
     57        1          -0.002493516    0.001828438   -0.000884093
     58        1           0.002721732   -0.001864894    0.000340547
     59        1          -0.003354544   -0.000562800    0.005951647
 -------------------------------------------------------------------
 Cartesian Forces:  Max     0.102949881 RMS     0.016689343
 Leave Link  716 at Thu Dec 13 21:19:45 2018, MaxMem=   805306368 cpu:         0.3
 (Enter /pbs_home/pkowalski/g09d01/g09/l103.exe)

 GradGradGradGradGradGradGradGradGradGradGradGradGradGradGradGradGradGrad
 Berny optimization.
 Using GEDIIS/GDIIS optimizer.
 FormGI is forming the generalized inverse of G from B-inverse, IUseBI=4.
 Internal  Forces:  Max     0.042747755 RMS     0.006518046
 Search for a local minimum.
 Step number   2 out of a maximum of  343
 All quantities printed in internal units (Hartrees-Bohrs-Radians)
 RMS Force = .65180D-02 SwitMx=.10000D-02 MixMth= 1
 Mixed Optimization -- RFO/linear search
 Update second derivatives using D2CorX and points    1    2
 DE= -6.56D-02 DEPred=-6.33D-02 R= 1.04D+00
 TightC=F SS=  1.41D+00  RLast= 5.03D-01 DXNew= 5.0454D-01 1.5104D+00
 Trust test= 1.04D+00 RLast= 5.03D-01 DXMaxT set to 5.05D-01
 ITU=  1  0
 Use linear search instead of GDIIS.
 Linear search step of   0.548 exceeds DXMaxT=   0.505 but not scaled.
 Quartic linear search produced a step of  1.83659.
 Iteration  1 RMS(Cart)=  0.14117557 RMS(Int)=  0.00842828
 Iteration  2 RMS(Cart)=  0.05367260 RMS(Int)=  0.00211609
 Iteration  3 RMS(Cart)=  0.00105617 RMS(Int)=  0.00209548
 Iteration  4 RMS(Cart)=  0.00000177 RMS(Int)=  0.00209548
 Iteration  5 RMS(Cart)=  0.00000001 RMS(Int)=  0.00209548
 ITry= 1 IFail=0 DXMaxC= 5.89D-01 DCOld= 1.00D+10 DXMaxT= 5.05D-01 DXLimC= 3.00D+00 Rises=F
 Variable       Old X    -DE/DX   Delta X   Delta X   Delta X     New X
                                 (Linear)    (Quad)   (Total)
    R1        3.34667  -0.01647  -0.10528   0.00000  -0.10493   3.24174
    R2        3.32505  -0.01685  -0.10729   0.00000  -0.10660   3.21845
    R3        3.34423  -0.01606  -0.09111   0.00000  -0.09397   3.25026
    R4        3.34621  -0.01571  -0.07466   0.00000  -0.07426   3.27194
    R5        2.57454  -0.01519  -0.08008   0.00000  -0.08008   2.49446
    R6        2.58323  -0.01392  -0.06107   0.00000  -0.06107   2.52216
    R7        2.56897  -0.02111  -0.08599   0.00000  -0.08599   2.48299
    R8        2.57948  -0.01662  -0.08519   0.00000  -0.08519   2.49429
    R9        2.59015  -0.01518  -0.07153   0.00000  -0.07153   2.51862
   R10        2.58015  -0.01265  -0.06317   0.00000  -0.06317   2.51698
   R11        2.63352  -0.00243  -0.01464   0.00000  -0.01463   2.61889
   R12        2.65458  -0.00327  -0.02456   0.00000  -0.02454   2.63004
   R13        2.05509   0.00328   0.02297   0.00000   0.02297   2.07805
   R14        2.63061  -0.00043  -0.00629   0.00000  -0.00630   2.62431
   R15        2.05597   0.00274   0.01906   0.00000   0.01906   2.07502
   R16        2.63291  -0.00033  -0.00276   0.00000  -0.00278   2.63012
   R17        2.05612   0.00272   0.01973   0.00000   0.01973   2.07585
   R18        2.63299  -0.00288  -0.01746   0.00000  -0.01746   2.61553
   R19        2.05584   0.00278   0.01866   0.00000   0.01866   2.07451
   R20        2.65469  -0.00403  -0.03358   0.00000  -0.03357   2.62112
   R21        2.05152   0.00357   0.02506   0.00000   0.02506   2.07658
   R22        2.81013  -0.00845  -0.04959   0.00000  -0.04959   2.76054
   R23        2.63393  -0.00247  -0.01392   0.00000  -0.01392   2.62001
   R24        2.65482  -0.00324  -0.02349   0.00000  -0.02348   2.63134
   R25        2.05493   0.00329   0.02247   0.00000   0.02247   2.07739
   R26        2.63061  -0.00050  -0.00666   0.00000  -0.00667   2.62394
   R27        2.05606   0.00275   0.01927   0.00000   0.01927   2.07533
   R28        2.63300  -0.00031  -0.00291   0.00000  -0.00293   2.63008
   R29        2.05619   0.00272   0.01988   0.00000   0.01988   2.07608
   R30        2.63311  -0.00295  -0.01721   0.00000  -0.01721   2.61590
   R31        2.05592   0.00279   0.01883   0.00000   0.01883   2.07475
   R32        2.65469  -0.00386  -0.03248   0.00000  -0.03247   2.62221
   R33        2.05149   0.00353   0.02448   0.00000   0.02448   2.07597
   R34        2.81085  -0.00797  -0.04505   0.00000  -0.04505   2.76580
   R35        2.89325   0.00153   0.01686   0.00000   0.01686   2.91010
   R36        2.08749  -0.00311  -0.02221   0.00000  -0.02221   2.06528
   R37        2.08711  -0.00280  -0.02047   0.00000  -0.02047   2.06664
   R38        2.08661  -0.00328  -0.02254   0.00000  -0.02254   2.06406
   R39        2.84730  -0.00090  -0.01192   0.00000  -0.01192   2.83538
   R40        2.08977  -0.00247  -0.01720   0.00000  -0.01720   2.07257
   R41        2.07241  -0.00107  -0.01691   0.00000  -0.01691   2.05549
   R42        2.89048   0.00071   0.00636   0.00000   0.00636   2.89683
   R43        2.08600  -0.00323  -0.02416   0.00000  -0.02416   2.06184
   R44        2.08777  -0.00276  -0.01884   0.00000  -0.01884   2.06893
   R45        2.08641  -0.00313  -0.02228   0.00000  -0.02228   2.06413
   R46        2.84178   0.00133   0.00825   0.00000   0.00825   2.85004
   R47        2.09296  -0.00233  -0.01129   0.00000  -0.01129   2.08167
   R48        2.09008  -0.00289  -0.01758   0.00000  -0.01758   2.07250
   R49        2.54424   0.01126   0.03611   0.00000   0.03559   2.57983
   R50        2.75480  -0.00982  -0.04025   0.00000  -0.04096   2.71384
   R51        2.04387   0.00329   0.02464   0.00000   0.02464   2.06851
   R52        2.71026  -0.02871  -0.16138   0.00000  -0.16141   2.54885
   R53        2.64233   0.02973   0.11166   0.00000   0.11166   2.75399
   R54        2.85522   0.00289  -0.00147   0.00000  -0.00323   2.85199
   R55        2.78471  -0.04275  -0.18320   0.00000  -0.18151   2.60320
   R56        2.87427  -0.00179  -0.01616   0.00000  -0.01709   2.85718
   R57        2.85238   0.00111  -0.00934   0.00000  -0.01080   2.84158
   R58        2.90648  -0.00240  -0.02966   0.00000  -0.02709   2.87939
   R59        2.89552  -0.02360  -0.08835   0.00000  -0.08835   2.80716
   R60        2.54294   0.00987   0.03705   0.00000   0.03557   2.57852
   R61        2.78966  -0.01192  -0.05214   0.00000  -0.05063   2.73903
   R62        2.05041   0.00352   0.02521   0.00000   0.02521   2.07562
   R63        2.75374  -0.02563  -0.12822   0.00000  -0.12530   2.62844
    A1        1.60434   0.00797   0.05713   0.00000   0.05915   1.66349
    A2        1.59693   0.00865   0.06018   0.00000   0.06049   1.65742
    A3        2.11226   0.00017   0.00251   0.00000   0.00253   2.11479
    A4        2.06183   0.00189   0.01446   0.00000   0.01445   2.07628
    A5        2.10909  -0.00206  -0.01697   0.00000  -0.01698   2.09211
    A6        2.09697  -0.00002  -0.00183   0.00000  -0.00183   2.09514
    A7        2.09163  -0.00052  -0.00310   0.00000  -0.00310   2.08853
    A8        2.09458   0.00054   0.00493   0.00000   0.00493   2.09951
    A9        2.08666  -0.00130  -0.01012   0.00000  -0.01015   2.07650
   A10        2.09815   0.00070   0.00493   0.00000   0.00495   2.10310
   A11        2.09837   0.00060   0.00519   0.00000   0.00521   2.10358
   A12        2.10168   0.00020   0.00438   0.00000   0.00436   2.10604
   A13        2.09290   0.00048   0.00372   0.00000   0.00373   2.09663
   A14        2.08861  -0.00068  -0.00810   0.00000  -0.00809   2.08052
   A15        2.10726   0.00029  -0.00121   0.00000  -0.00120   2.10606
   A16        2.05577   0.00288   0.02288   0.00000   0.02288   2.07865
   A17        2.12015  -0.00317  -0.02168   0.00000  -0.02168   2.09847
   A18        2.06153   0.00067   0.00627   0.00000   0.00630   2.06783
   A19        2.10074   0.00345   0.01708   0.00000   0.01706   2.11780
   A20        2.12091  -0.00412  -0.02335   0.00000  -0.02337   2.09755
   A21        2.11244   0.00026   0.00356   0.00000   0.00358   2.11602
   A22        2.06270   0.00186   0.01483   0.00000   0.01482   2.07752
   A23        2.10805  -0.00212  -0.01839   0.00000  -0.01840   2.08965
   A24        2.09716  -0.00002  -0.00141   0.00000  -0.00142   2.09574
   A25        2.09165  -0.00052  -0.00309   0.00000  -0.00309   2.08856
   A26        2.09437   0.00054   0.00450   0.00000   0.00450   2.09887
   A27        2.08629  -0.00132  -0.01094   0.00000  -0.01096   2.07533
   A28        2.09835   0.00072   0.00538   0.00000   0.00539   2.10374
   A29        2.09854   0.00061   0.00556   0.00000   0.00557   2.10411
   A30        2.10182   0.00024   0.00489   0.00000   0.00487   2.10669
   A31        2.09276   0.00047   0.00334   0.00000   0.00335   2.09610
   A32        2.08861  -0.00070  -0.00823   0.00000  -0.00822   2.08039
   A33        2.10765   0.00031  -0.00010   0.00000  -0.00010   2.10755
   A34        2.05697   0.00278   0.02227   0.00000   0.02227   2.07924
   A35        2.11857  -0.00309  -0.02217   0.00000  -0.02217   2.09640
   A36        2.06101   0.00053   0.00400   0.00000   0.00402   2.06503
   A37        2.10241   0.00340   0.01883   0.00000   0.01882   2.12123
   A38        2.11977  -0.00393  -0.02283   0.00000  -0.02284   2.09693
   A39        1.92646   0.00030   0.00340   0.00000   0.00339   1.92984
   A40        1.91472   0.00105   0.00410   0.00000   0.00405   1.91877
   A41        1.93791   0.00079   0.01367   0.00000   0.01361   1.95153
   A42        1.89233  -0.00071  -0.00612   0.00000  -0.00612   1.88621
   A43        1.89934  -0.00096  -0.01067   0.00000  -0.01070   1.88864
   A44        1.89214  -0.00054  -0.00501   0.00000  -0.00509   1.88705
   A45        1.93370   0.00000  -0.00663   0.00000  -0.00662   1.92708
   A46        1.91006   0.00053   0.00944   0.00000   0.00934   1.91940
   A47        1.89937   0.00220   0.02097   0.00000   0.02080   1.92017
   A48        1.90460   0.00117   0.01199   0.00000   0.01200   1.91660
   A49        1.95273  -0.00285  -0.02516   0.00000  -0.02504   1.92770
   A50        1.86172  -0.00104  -0.00999   0.00000  -0.01016   1.85155
   A51        1.92835   0.00017   0.00032   0.00000   0.00032   1.92867
   A52        1.91258   0.00059   0.00326   0.00000   0.00324   1.91582
   A53        1.93535   0.00086   0.00882   0.00000   0.00881   1.94415
   A54        1.89441  -0.00020  -0.00035   0.00000  -0.00035   1.89405
   A55        1.90026  -0.00097  -0.00840   0.00000  -0.00840   1.89186
   A56        1.89205  -0.00049  -0.00395   0.00000  -0.00399   1.88806
   A57        1.95263  -0.00202  -0.00620   0.00000  -0.00623   1.94640
   A58        1.90763   0.00047  -0.00200   0.00000  -0.00203   1.90560
   A59        1.90655   0.00126   0.00815   0.00000   0.00808   1.91463
   A60        1.91514   0.00227   0.02262   0.00000   0.02266   1.93780
   A61        1.90036  -0.00040  -0.01116   0.00000  -0.01111   1.88925
   A62        1.88008  -0.00158  -0.01175   0.00000  -0.01166   1.86842
   A63        2.12553   0.00179   0.00501   0.00000   0.00504   2.13057
   A64        1.94513  -0.01088  -0.07494   0.00000  -0.07502   1.87011
   A65        2.21248   0.00910   0.06993   0.00000   0.06996   2.28245
   A66        2.01113  -0.00294   0.00375   0.00000   0.00272   2.01385
   A67        2.14025   0.00105   0.00078   0.00000   0.00124   2.14149
   A68        2.13150   0.00189  -0.00475   0.00000  -0.00426   2.12724
   A69        1.92917   0.00739   0.02593   0.00000   0.02532   1.95449
   A70        2.14525   0.00105  -0.01767   0.00000  -0.01741   2.12784
   A71        2.20819  -0.00842  -0.00866   0.00000  -0.00844   2.19975
   A72        2.03928  -0.00036   0.00020   0.00000  -0.00133   2.03795
   A73        1.93451  -0.00148  -0.01165   0.00000  -0.01225   1.92226
   A74        2.17240   0.00536   0.04351   0.00000   0.04246   2.21486
   A75        2.13075  -0.00541  -0.07062   0.00000  -0.07225   2.05850
   A76        2.24697  -0.00005   0.07034   0.00000   0.06881   2.31578
   A77        1.90291   0.00549  -0.00032   0.00000   0.00275   1.90566
   A78        1.89935  -0.00499  -0.05488   0.00000  -0.05462   1.84474
   A79        1.91566  -0.00090  -0.00542   0.00000  -0.00602   1.90964
   A80        1.95880   0.00139   0.00540   0.00000   0.00573   1.96453
   A81        2.01604   0.00463   0.02052   0.00000   0.02016   2.03620
   A82        1.90083   0.00184   0.02180   0.00000   0.02084   1.92167
   A83        1.77187  -0.00146   0.02004   0.00000   0.01888   1.79075
   A84        1.89680  -0.00183  -0.01710   0.00000  -0.01732   1.87949
   A85        1.98961   0.00441   0.03331   0.00000   0.03247   2.02207
   A86        1.99218   0.00409   0.03333   0.00000   0.03473   2.02691
   A87        1.89160  -0.00210  -0.03573   0.00000  -0.03313   1.85848
   A88        1.90736   0.00073   0.00717   0.00000   0.00586   1.91322
   A89        1.78146  -0.00567  -0.02351   0.00000  -0.02671   1.75475
   A90        1.88045  -0.00355  -0.04624   0.00000  -0.04574   1.83471
   A91        1.89386   0.00369   0.01237   0.00000   0.00930   1.90315
   A92        1.94339  -0.00059   0.00339   0.00000   0.00431   1.94770
   A93        1.95462  -0.00263  -0.00854   0.00000  -0.00794   1.94667
   A94        1.97985   0.00373   0.03025   0.00000   0.02751   2.00736
   A95        1.81058  -0.00042   0.01155   0.00000   0.01407   1.82465
   A96        1.82616   0.00598   0.04567   0.00000   0.03920   1.86536
   A97        2.08353   0.00694   0.11771   0.00000   0.11153   2.19506
   A98        1.88991   0.00664   0.02890   0.00000   0.01146   1.90137
   A99        2.12515   0.00152  -0.00005   0.00000   0.00051   2.12567
   A100       1.94709  -0.01148  -0.06854   0.00000  -0.06976   1.87734
   A101       2.21093   0.00996   0.06858   0.00000   0.06913   2.28006
   A102       2.03816  -0.00100   0.00567   0.00000   0.00869   2.04685
   A103       2.15312  -0.00080  -0.00926   0.00000  -0.01079   2.14232
   A104       2.09183   0.00179   0.00349   0.00000   0.00191   2.09374
   A105       1.96116   0.00463   0.04227   0.00000   0.02431   1.98547
   A106       2.09206   0.00277   0.10047   0.00000   0.08883   2.18089
   A107       1.88046   0.00690   0.03845   0.00000   0.03166   1.91212
   A108       2.03888  -0.00264   0.00654   0.00000  -0.00098   2.03790
   A109       1.95413  -0.00261  -0.02683   0.00000  -0.02581   1.92832
   A110       2.09573   0.01147   0.09378   0.00000   0.08893   2.18467
    D1        3.14093   0.00155   0.01757   0.00000   0.01769  -3.12456
    D2       -0.01083   0.00133   0.01741   0.00000   0.01742   0.00659
    D3       -2.60404  -0.00925  -0.07709   0.00000  -0.07614  -2.68018
    D4        0.02469  -0.00158  -0.01029   0.00000  -0.01142   0.01327
    D5        3.08300   0.00274   0.04067   0.00000   0.04166   3.12466
    D6       -0.05471   0.00292   0.05325   0.00000   0.05293  -0.00177
    D7       -2.40832  -0.01642  -0.19450   0.00000  -0.18910  -2.59743
    D8        0.10559  -0.00334  -0.06022   0.00000  -0.06242   0.04317
    D9        0.00060   0.00006   0.00081   0.00000   0.00082   0.00142
   D10       -3.14153   0.00001   0.00007   0.00000   0.00008  -3.14145
   D11       -3.14066   0.00008   0.00136   0.00000   0.00138  -3.13928
   D12        0.00040   0.00004   0.00062   0.00000   0.00064   0.00104
   D13       -0.00064  -0.00003  -0.00051   0.00000  -0.00052  -0.00116
   D14       -3.14013   0.00011   0.00157   0.00000   0.00161  -3.13852
   D15        3.14061  -0.00006  -0.00107   0.00000  -0.00108   3.13953
   D16        0.00112   0.00008   0.00101   0.00000   0.00105   0.00217
   D17       -0.00006  -0.00002  -0.00026   0.00000  -0.00026  -0.00033
   D18        3.14118  -0.00003  -0.00051   0.00000  -0.00051   3.14067
   D19       -3.14112   0.00003   0.00048   0.00000   0.00049  -3.14063
   D20        0.00012   0.00002   0.00023   0.00000   0.00024   0.00036
   D21       -0.00041  -0.00004  -0.00058   0.00000  -0.00058  -0.00099
   D22        3.14123   0.00000  -0.00008   0.00000  -0.00008   3.14116
   D23        3.14154  -0.00003  -0.00033   0.00000  -0.00033   3.14120
   D24       -0.00001   0.00001   0.00017   0.00000   0.00017   0.00017
   D25        0.00036   0.00007   0.00089   0.00000   0.00089   0.00125
   D26        3.14108   0.00004   0.00034   0.00000   0.00034   3.14143
   D27       -3.14129   0.00003   0.00039   0.00000   0.00039  -3.14089
   D28       -0.00056   0.00000  -0.00016   0.00000  -0.00016  -0.00072
   D29        0.00017  -0.00003  -0.00034   0.00000  -0.00034  -0.00017
   D30        3.13963  -0.00016  -0.00242   0.00000  -0.00239   3.13724
   D31       -3.14053  -0.00001   0.00021   0.00000   0.00020  -3.14033
   D32       -0.00107  -0.00013  -0.00187   0.00000  -0.00185  -0.00292
   D33       -0.00381  -0.00029  -0.00219   0.00000  -0.00230  -0.00612
   D34       -3.13359   0.00009  -0.00107   0.00000  -0.00094  -3.13453
   D35        3.13996  -0.00016  -0.00005   0.00000  -0.00018   3.13978
   D36        0.01018   0.00022   0.00107   0.00000   0.00118   0.01136
   D37        0.00078   0.00012   0.00159   0.00000   0.00159   0.00238
   D38        3.14149   0.00000  -0.00020   0.00000  -0.00019   3.14130
   D39       -3.13995   0.00021   0.00315   0.00000   0.00317  -3.13678
   D40        0.00076   0.00009   0.00136   0.00000   0.00139   0.00215
   D41       -0.00041  -0.00004  -0.00063   0.00000  -0.00064  -0.00105
   D42        3.14126   0.00000   0.00041   0.00000   0.00042  -3.14151
   D43        3.14030  -0.00014  -0.00223   0.00000  -0.00221   3.13809
   D44       -0.00122  -0.00010  -0.00119   0.00000  -0.00115  -0.00237
   D45       -0.00026  -0.00006  -0.00079   0.00000  -0.00078  -0.00105
   D46        3.14120  -0.00007  -0.00109   0.00000  -0.00109   3.14011
   D47       -3.14097   0.00006   0.00100   0.00000   0.00102  -3.13996
   D48        0.00049   0.00005   0.00070   0.00000   0.00071   0.00120
   D49       -0.00062  -0.00007  -0.00095   0.00000  -0.00095  -0.00157
   D50       -3.14135   0.00003   0.00040   0.00000   0.00041  -3.14094
   D51        3.14111  -0.00006  -0.00065   0.00000  -0.00065   3.14046
   D52        0.00037   0.00004   0.00070   0.00000   0.00071   0.00108
   D53        0.00099   0.00015   0.00192   0.00000   0.00193   0.00292
   D54       -3.14044   0.00014   0.00161   0.00000   0.00161  -3.13883
   D55       -3.14145   0.00005   0.00057   0.00000   0.00058  -3.14087
   D56        0.00030   0.00004   0.00026   0.00000   0.00027   0.00057
   D57       -0.00047  -0.00009  -0.00112   0.00000  -0.00111  -0.00159
   D58        3.14104  -0.00013  -0.00218   0.00000  -0.00215   3.13889
   D59        3.14096  -0.00008  -0.00079   0.00000  -0.00079   3.14016
   D60       -0.00071  -0.00012  -0.00185   0.00000  -0.00183  -0.00255
   D61       -0.00057   0.00008   0.00598   0.00000   0.00609   0.00552
   D62        3.13651  -0.00018  -0.00835   0.00000  -0.00845   3.12806
   D63        3.14110   0.00012   0.00706   0.00000   0.00716  -3.13492
   D64       -0.00500  -0.00014  -0.00726   0.00000  -0.00737  -0.01237
   D65        1.07191  -0.00139  -0.01184   0.00000  -0.01188   1.06003
   D66       -3.11033   0.00041   0.00496   0.00000   0.00491  -3.10542
   D67       -1.08206   0.00069   0.00981   0.00000   0.00993  -1.07213
   D68       -3.12709  -0.00142  -0.01471   0.00000  -0.01478   3.14131
   D69       -1.02615   0.00038   0.00209   0.00000   0.00201  -1.02414
   D70        1.00212   0.00066   0.00694   0.00000   0.00703   1.00916
   D71       -1.03595  -0.00092  -0.00970   0.00000  -0.00974  -1.04569
   D72        1.06499   0.00088   0.00710   0.00000   0.00706   1.07204
   D73        3.09326   0.00117   0.01195   0.00000   0.01208   3.10534
   D74        1.33033   0.00400   0.03639   0.00000   0.03668   1.36700
   D75       -1.22142  -0.00228  -0.01904   0.00000  -0.01947  -1.24089
   D76       -0.77386   0.00259   0.02112   0.00000   0.02147  -0.75239
   D77        2.95758  -0.00369  -0.03431   0.00000  -0.03468   2.92290
   D78       -2.82994   0.00484   0.04104   0.00000   0.04148  -2.78846
   D79        0.90150  -0.00144  -0.01439   0.00000  -0.01467   0.88684
   D80        1.04747  -0.00116  -0.01334   0.00000  -0.01335   1.03412
   D81       -3.11097   0.00069   0.00978   0.00000   0.00977  -3.10120
   D82       -1.05792  -0.00021  -0.00083   0.00000  -0.00082  -1.05874
   D83        3.13405  -0.00093  -0.01151   0.00000  -0.01153   3.12251
   D84       -1.02439   0.00093   0.01160   0.00000   0.01158  -1.01281
   D85        1.02865   0.00002   0.00099   0.00000   0.00100   1.02965
   D86       -1.06112  -0.00062  -0.00882   0.00000  -0.00882  -1.06994
   D87        1.06363   0.00123   0.01429   0.00000   0.01430   1.07793
   D88        3.11667   0.00033   0.00368   0.00000   0.00371   3.12038
   D89        1.24047   0.00443   0.04889   0.00000   0.05115   1.29162
   D90       -1.22035  -0.00393  -0.04445   0.00000  -0.04675  -1.26710
   D91       -0.87995   0.00362   0.03996   0.00000   0.04219  -0.83776
   D92        2.94241  -0.00474  -0.05338   0.00000  -0.05571   2.88670
   D93       -2.93372   0.00445   0.04758   0.00000   0.04994  -2.88378
   D94        0.88864  -0.00391  -0.04576   0.00000  -0.04796   0.84068
   D95       -0.00609  -0.00055  -0.01879   0.00000  -0.01842  -0.02450
   D96       -3.12170  -0.00040  -0.00817   0.00000  -0.00770  -3.12940
   D97        3.12471  -0.00084  -0.01945   0.00000  -0.01931   3.10540
   D98        0.00910  -0.00069  -0.00883   0.00000  -0.00859   0.00051
   D99        0.02482  -0.00057   0.01063   0.00000   0.01111   0.03594
   D100       3.13215  -0.00038  -0.00263   0.00000  -0.00234   3.12981
   D101       3.14058  -0.00073   0.00013   0.00000   0.00058   3.14116
   D102      -0.03528  -0.00054  -0.01313   0.00000  -0.01287  -0.04815
   D103      -0.03173   0.00151   0.00301   0.00000   0.00306  -0.02867
   D104       2.55003   0.00763   0.05790   0.00000   0.05791   2.60794
   D105      -3.13753   0.00107   0.01700   0.00000   0.01736  -3.12017
   D106      -0.55577   0.00718   0.07189   0.00000   0.07221  -0.48356
   D107      -0.20153  -0.00386  -0.07486   0.00000  -0.07546  -0.27698
   D108       3.02558  -0.00456  -0.06423   0.00000  -0.06379   2.96180
   D109       2.90013  -0.00327  -0.08981   0.00000  -0.09025   2.80988
   D110      -0.15595  -0.00398  -0.07918   0.00000  -0.07858  -0.23453
   D111       1.61676   0.00003   0.00034   0.00000   0.00053   1.61730
   D112      -0.53798   0.00398   0.06279   0.00000   0.06323  -0.47476
   D113      -2.59098   0.00048   0.01465   0.00000   0.01442  -2.57656
   D114      -1.59536   0.00048  -0.00479   0.00000  -0.00453  -1.59989
   D115       2.53308   0.00443   0.05766   0.00000   0.05816   2.59124
   D116       0.48008   0.00093   0.00952   0.00000   0.00936   0.48944
   D117       3.02385  -0.00196  -0.05382   0.00000  -0.05631   2.96754
   D118      -1.14280   0.01617   0.08397   0.00000   0.08802  -1.05478
   D119      -0.04112  -0.00219  -0.04104   0.00000  -0.04205  -0.08316
   D120       2.07542   0.01594   0.09674   0.00000   0.10228   2.17770
   D121      -0.84095   0.00158   0.01513   0.00000   0.01562  -0.82533
   D122      -2.95546   0.00254   0.04045   0.00000   0.04095  -2.91451
   D123       1.31584   0.00520   0.05834   0.00000   0.05825   1.37409
   D124       1.26328  -0.00254  -0.03546   0.00000  -0.03530   1.22797
   D125      -0.85124  -0.00159  -0.01014   0.00000  -0.00996  -0.86120
   D126      -2.86312   0.00108   0.00774   0.00000   0.00733  -2.85579
   D127      -2.88528   0.00285   0.00793   0.00000   0.00924  -2.87604
   D128       1.28339   0.00380   0.03325   0.00000   0.03457   1.31797
   D129      -0.72849   0.00647   0.05113   0.00000   0.05187  -0.67662
   D130       0.80527  -0.00389  -0.05547   0.00000  -0.05568   0.74959
   D131      -1.26821  -0.00029  -0.00098   0.00000  -0.00069  -1.26890
   D132       2.87336  -0.00309  -0.04016   0.00000  -0.03882   2.83454
   D133       2.93307  -0.00289  -0.04954   0.00000  -0.04919   2.88389
   D134       0.85960   0.00071   0.00495   0.00000   0.00580   0.86540
   D135      -1.28202  -0.00209  -0.03423   0.00000  -0.03233  -1.31435
   D136      -1.34978  -0.00772  -0.09867   0.00000  -0.09679  -1.44658
   D137       2.85993  -0.00412  -0.04418   0.00000  -0.04181   2.81812
   D138       0.71831  -0.00691  -0.08336   0.00000  -0.07993   0.63837
   D139       1.61237   0.00692   0.08211   0.00000   0.08325   1.69562
   D140      -0.62745  -0.00917  -0.09828   0.00000  -0.09562  -0.72307
   D141      -2.54609   0.00453   0.04621   0.00000   0.04632  -2.49976
   D142       1.49728  -0.01155  -0.13417   0.00000  -0.13255   1.36474
   D143      -0.42122   0.00310   0.05972   0.00000   0.06217  -0.35906
   D144      -2.66104  -0.01298  -0.12066   0.00000  -0.11670  -2.77775
   D145       2.95781  -0.00200  -0.00912   0.00000  -0.00889   2.94892
   D146       0.72301  -0.01997  -0.19098   0.00000  -0.19894   0.52406
   D147      -1.24101   0.01639   0.14535   0.00000   0.15331  -1.08770
   D148       2.80737  -0.00158  -0.03651   0.00000  -0.03674   2.77062
   D149      -0.01041  -0.00122  -0.03035   0.00000  -0.03006  -0.04047
   D150       3.11801  -0.00207  -0.04297   0.00000  -0.04196   3.07605
   D151       3.13530  -0.00100  -0.01717   0.00000  -0.01720   3.11811
   D152      -0.01946  -0.00185  -0.02979   0.00000  -0.02910  -0.04856
   D153      -2.25466  -0.01490  -0.20852   0.00000  -0.20527  -2.45993
   D154       0.08739  -0.00108  -0.01345   0.00000  -0.01390   0.07349
   D155       0.89962  -0.01406  -0.19632   0.00000  -0.19361   0.70600
   D156      -3.04152  -0.00024  -0.00125   0.00000  -0.00224  -3.04376
   D157       2.14706   0.01959   0.22949   0.00000   0.23353   2.38059
   D158      -1.64511   0.02724   0.32910   0.00000   0.33182  -1.31329
   D159      -0.12403   0.00327   0.05519   0.00000   0.05500  -0.06903
   D160       2.36698   0.01092   0.15480   0.00000   0.15329   2.52028
         Item               Value     Threshold  Converged?
 Maximum Force            0.042748     0.000450     NO 
 RMS     Force            0.006518     0.000300     NO 
 Maximum Displacement     0.589101     0.001800     NO 
 RMS     Displacement     0.156868     0.001200     NO 
 Predicted change in Energy=-5.560537D-02
 Lowest energy point so far.  Saving SCF results.
 GradGradGradGradGradGradGradGradGradGradGradGradGradGradGradGradGradGrad

 Leave Link  103 at Thu Dec 13 21:19:45 2018, MaxMem=   805306368 cpu:         1.5
 (Enter /pbs_home/pkowalski/g09d01/g09/l202.exe)
 Stoichiometry    C29H22F6S2
 Framework group  C1[X(C29H22F6S2)]
 Deg. of freedom   171
 Full point group                 C1      NOp   1
 RotChk:  IX=0 Diff= 1.39D-02
 Largest Abelian subgroup         C1      NOp   1
 Largest concise Abelian subgroup C1      NOp   1
                         Standard orientation:                         
 ---------------------------------------------------------------------
 Center     Atomic      Atomic             Coordinates (Angstroms)
 Number     Number       Type             X           Y           Z
 ---------------------------------------------------------------------
      1         16           0       -2.782561   -2.102396   -1.002759
      2         16           0        2.746404   -2.054431    0.981283
      3          9           0       -1.283775    2.626250    1.506114
      4          9           0       -2.335320    2.754631   -0.325489
      5          9           0       -0.100244    4.589303   -0.039749
      6          9           0       -0.226295    3.268430   -1.701625
      7          9           0        1.487793    2.874156    1.254973
      8          9           0        2.211873    2.903149   -0.732840
      9          6           0       -5.827724   -2.325054   -0.427930
     10          6           0       -7.182297   -2.528725   -0.217575
     11          6           0       -7.949640   -1.537977    0.380888
     12          6           0       -7.336399   -0.348029    0.761767
     13          6           0       -5.982718   -0.152160    0.549975
     14          6           0       -5.210288   -1.137202   -0.047451
     15          6           0        5.703606   -2.388465    0.077363
     16          6           0        7.014893   -2.647460   -0.290998
     17          6           0        7.805339   -1.631159   -0.810943
     18          6           0        7.258014   -0.359562   -0.954200
     19          6           0        5.947027   -0.108869   -0.587205
     20          6           0        5.150828   -1.118440   -0.065373
     21          6           0       -0.630028   -0.818095   -3.258787
     22          6           0       -0.284692   -1.479165   -1.911491
     23          6           0        1.094296   -0.924251    3.687836
     24          6           0        0.463116   -1.315154    2.346677
     25          6           0       -3.783538   -0.917029   -0.270821
     26          6           0       -2.989184    0.152686    0.026574
     27          6           0       -1.599895   -0.001724   -0.302697
     28          6           0       -1.350448   -1.186725   -0.896654
     29          6           0       -0.628226    1.056911   -0.059759
     30          6           0       -1.149581    2.448229    0.205064
     31          6           0       -0.071211    3.323797   -0.392016
     32          6           0        1.158476    2.554163    0.003773
     33          6           0        0.747930    1.091336   -0.111423
     34          6           0        3.767461   -0.837748    0.321435
     35          6           0        3.050116    0.322107    0.276766
     36          6           0        1.668634    0.265881    0.711742
     37          6           0        1.383147   -1.007963    1.191789
     38          1           0       -5.237439   -3.120641   -0.905269
     39          1           0       -7.644042   -3.475569   -0.527422
     40          1           0       -9.024114   -1.691118    0.550416
     41          1           0       -7.925056    0.448019    1.236022
     42          1           0       -5.525109    0.797362    0.860674
     43          1           0        5.094616   -3.204668    0.491400
     44          1           0        7.424700   -3.658775   -0.166965
     45          1           0        8.845755   -1.827667   -1.103976
     46          1           0        7.865281    0.458293   -1.363767
     47          1           0        5.540543    0.903831   -0.713827
     48          1           0       -0.698040    0.267031   -3.147864
     49          1           0        0.151468   -1.035825   -3.992180
     50          1           0       -1.580225   -1.180730   -3.657088
     51          1           0       -0.182587   -2.563398   -2.041447
     52          1           0        0.681999   -1.125376   -1.560096
     53          1           0        1.326528    0.141693    3.704693
     54          1           0        0.396125   -1.141012    4.502836
     55          1           0        2.016018   -1.480798    3.871644
     56          1           0        0.199756   -2.384557    2.368597
     57          1           0       -0.469646   -0.757153    2.200443
     58          1           0       -3.370798    1.054971    0.514857
     59          1           0        3.484393    1.277124   -0.048450
 ---------------------------------------------------------------------
 Rotational constants (GHZ):      0.1601354      0.0554431      0.0473268
 Leave Link  202 at Thu Dec 13 21:19:46 2018, MaxMem=   805306368 cpu:         0.0
 (Enter /pbs_home/pkowalski/g09d01/g09/l301.exe)
 Basis read from rwf:  (5D, 7F)
 No pseudopotential information found on rwf file.
 There are   673 symmetry adapted cartesian basis functions of A   symmetry.
 There are   636 symmetry adapted basis functions of A   symmetry.
   636 basis functions,  1103 primitive gaussians,   673 cartesian basis functions
   141 alpha electrons      141 beta electrons
       nuclear repulsion energy      4596.2837925801 Hartrees.
 IExCor=20419 DFT=T Ex+Corr=CAM-B3LYP ExCW=0 ScaHFX=  1.000000
 ScaDFX=  1.000000  1.000000  1.000000  0.810000 ScalE2=  1.000000  1.000000
 IRadAn=      0 IRanWt=     -1 IRanGd=            0 ICorTp=0 IEmpDi=131
  HFx wShort=  0.000000 wLong=  0.330000 cFull=  0.190000 cShort=  0.000000 cLong=  0.460000
  DFx wShort=  0.000000 wLong=  0.330000 cFull=  0.190000 cShort=  0.000000 cLong=  0.460000
 NAtoms=   59 NActive=   59 NUniq=   59 SFac= 1.00D+00 NAtFMM=   60 NAOKFM=F Big=F
 Integral buffers will be    131072 words long.
 Raffenetti 2 integral format.
 Two-electron integral symmetry is turned on.
 R6Disp:  Grimme-D3 Dispersion energy=       -0.0507506492 Hartrees.
 Nuclear repulsion after empirical dispersion term =     4596.2330419309 Hartrees.
 No density basis found on file   724.
 Leave Link  301 at Thu Dec 13 21:19:46 2018, MaxMem=   805306368 cpu:         0.6
 (Enter /pbs_home/pkowalski/g09d01/g09/l302.exe)
 NPDir=0 NMtPBC=     1 NCelOv=     1 NCel=       1 NClECP=     1 NCelD=      1
         NCelK=      1 NCelE2=     1 NClLst=     1 CellRange=     0.0.
 One-electron integrals computed using PRISM.
 NBasis=   636 RedAO= T EigKep=  2.77D-04  NBF=   636
 NBsUse=   636 1.00D-06 EigRej= -1.00D+00 NBFU=   636
 Precomputing XC quadrature grid using
 IXCGrd= 4 IRadAn=           0 IRanWt=          -1 IRanGd=           0 AccXCQ= 0.00D+00.
 Generated NRdTot=       0 NPtTot=           0 NUsed=           0 NTot=          32
 NSgBfM=   607   607   607   608   608 MxSgAt=    59 MxSgA2=    59.
 Leave Link  302 at Thu Dec 13 21:19:48 2018, MaxMem=   805306368 cpu:        16.3
 (Enter /pbs_home/pkowalski/g09d01/g09/l303.exe)
 DipDrv:  MaxL=1.
 Leave Link  303 at Thu Dec 13 21:19:48 2018, MaxMem=   805306368 cpu:         1.5
 (Enter /pbs_home/pkowalski/g09d01/g09/l401.exe)
 Initial guess from the checkpoint file:  "dae0068freq_open_cam-b3lyp_air_D3.chk"
 B after Tr=     0.000000    0.000000    0.000000
         Rot=    0.999987   -0.004600   -0.001985    0.001084 Ang=  -0.59 deg.
 Guess basis will be translated and rotated to current coordinates.
 JPrj=2 DoOrth=T DoCkMO=T.
 Generating alternative initial guess.
 ExpMin= 1.22D-01 ExpMax= 9.18D+03 ExpMxC= 1.38D+03 IAcc=1 IRadAn=         1 AccDes= 0.00D+00
 Harris functional with IExCor=20419 and IRadAn=       1 diagonalized for initial guess.
 HarFok:  IExCor=20419 AccDes= 0.00D+00 IRadAn=         1 IDoV= 1 UseB2=F ITyADJ=14
 ICtDFT=  3500011 ScaDFX=  1.000000  1.000000  1.000000  1.000000
 FoFCou: FMM=F IPFlag=           0 FMFlag=      100000 FMFlg1=           0
         NFxFlg=           0 DoJE=T BraDBF=F KetDBF=T FulRan=T
         wScrn=  0.000000 ICntrl=     500 IOpCl=  0 I1Cent=   200000004 NGrid=           0
         NMat0=    1 NMatS0=      1 NMatT0=    0 NMatD0=    1 NMtDS0=    0 NMtDT0=    0
 Petite list used in FoFCou.
 Harris En= -2437.21067365574    
 Leave Link  401 at Thu Dec 13 21:19:54 2018, MaxMem=   805306368 cpu:        41.0
 (Enter /pbs_home/pkowalski/g09d01/g09/l502.exe)
 Closed shell SCF:
 Using DIIS extrapolation, IDIIS=  1040.
 Integral symmetry usage will be decided dynamically.
 IVT=     1387805 IEndB=     1387805 NGot=   805306368 MDV=   804388806
 LenX=   804388806 LenY=   803935204
 Requested convergence on RMS density matrix=1.00D-08 within 128 cycles.
 Requested convergence on MAX density matrix=1.00D-06.
 Requested convergence on             energy=1.00D-06.
 No special actions if energy rises.
 Fock matrices will be formed incrementally for  20 cycles.
 Integral accuracy reduced to 1.0D-05 until final iterations.

 Cycle   1  Pass 0  IDiag  1:
 FoFJK:  IHMeth= 1 ICntrl=       0 DoSepK=T KAlg= 0 I1Cent=   0 FoldK=F
 IRaf=         1 NMat=   1 IRICut=       1 DoRegI=T DoRafI=F ISym2E= 0.
 FoFCou: FMM=F IPFlag=           0 FMFlag=      100000 FMFlg1=           0
         NFxFlg=           0 DoJE=T BraDBF=F KetDBF=F FulRan=T
         wScrn=  0.000000 ICntrl=     500 IOpCl=  0 I1Cent=           0 NGrid=           0
         NMat0=    1 NMatS0=      1 NMatT0=    0 NMatD0=    1 NMtDS0=    0 NMtDT0=    0
 Symmetry not used in FoFCou.
 E= -2511.32028389845    
 DIIS: error= 8.51D-03 at cycle   1 NSaved=   1.
 NSaved= 1 IEnMin= 1 EnMin= -2511.32028389845     IErMin= 1 ErrMin= 8.51D-03
 ErrMax= 8.51D-03  0.00D+00 EMaxC= 1.00D-01 BMatC= 9.24D-02 BMatP= 9.24D-02
 IDIUse=3 WtCom= 9.15D-01 WtEn= 8.51D-02
 Coeff-Com:  0.100D+01
 Coeff-En:   0.100D+01
 Coeff:      0.100D+01
 Gap=     0.594 Goal=   None    Shift=    0.000
 GapD=    0.594 DampG=2.000 DampE=1.000 DampFc=2.0000 IDamp=-1.
 RMSDP=1.22D-03 MaxDP=7.48D-02              OVMax= 5.73D-02

 Cycle   2  Pass 0  IDiag  1:
 RMSU=  1.22D-03    CP:  1.00D+00
 E= -2511.45453522222     Delta-E=       -0.134251323772 Rises=F Damp=F
 DIIS: error= 2.06D-03 at cycle   2 NSaved=   2.
 NSaved= 2 IEnMin= 2 EnMin= -2511.45453522222     IErMin= 2 ErrMin= 2.06D-03
 ErrMax= 2.06D-03  0.00D+00 EMaxC= 1.00D-01 BMatC= 4.87D-03 BMatP= 9.24D-02
 IDIUse=3 WtCom= 9.79D-01 WtEn= 2.06D-02
 Coeff-Com: -0.434D-01 0.104D+01
 Coeff-En:   0.000D+00 0.100D+01
 Coeff:     -0.425D-01 0.104D+01
 Gap=     0.195 Goal=   None    Shift=    0.000
 RMSDP=3.16D-04 MaxDP=2.24D-02 DE=-1.34D-01 OVMax= 2.87D-02

 Cycle   3  Pass 0  IDiag  1:
 RMSU=  2.91D-04    CP:  1.00D+00  1.10D+00
 E= -2511.45957190038     Delta-E=       -0.005036678158 Rises=F Damp=F
 DIIS: error= 1.30D-03 at cycle   3 NSaved=   3.
 NSaved= 3 IEnMin= 3 EnMin= -2511.45957190038     IErMin= 3 ErrMin= 1.30D-03
 ErrMax= 1.30D-03  0.00D+00 EMaxC= 1.00D-01 BMatC= 4.43D-03 BMatP= 4.87D-03
 IDIUse=3 WtCom= 9.87D-01 WtEn= 1.30D-02
 Coeff-Com: -0.696D-01 0.536D+00 0.534D+00
 Coeff-En:   0.000D+00 0.524D-01 0.948D+00
 Coeff:     -0.687D-01 0.529D+00 0.539D+00
 Gap=     0.196 Goal=   None    Shift=    0.000
 RMSDP=1.90D-04 MaxDP=1.28D-02 DE=-5.04D-03 OVMax= 1.82D-02

 Cycle   4  Pass 0  IDiag  1:
 RMSU=  1.27D-04    CP:  1.00D+00  1.14D+00  5.44D-01
 E= -2511.46400187520     Delta-E=       -0.004429974825 Rises=F Damp=F
 DIIS: error= 5.07D-04 at cycle   4 NSaved=   4.
 NSaved= 4 IEnMin= 4 EnMin= -2511.46400187520     IErMin= 4 ErrMin= 5.07D-04
 ErrMax= 5.07D-04  0.00D+00 EMaxC= 1.00D-01 BMatC= 3.34D-04 BMatP= 4.43D-03
 IDIUse=3 WtCom= 9.95D-01 WtEn= 5.07D-03
 Coeff-Com: -0.214D-01 0.764D-01 0.226D+00 0.719D+00
 Coeff-En:   0.000D+00 0.000D+00 0.000D+00 0.100D+01
 Coeff:     -0.213D-01 0.760D-01 0.225D+00 0.720D+00
 Gap=     0.197 Goal=   None    Shift=    0.000
 RMSDP=6.47D-05 MaxDP=2.49D-03 DE=-4.43D-03 OVMax= 7.14D-03

 Cycle   5  Pass 0  IDiag  1:
 RMSU=  5.24D-05    CP:  1.00D+00  1.14D+00  6.55D-01  8.44D-01
 E= -2511.46436652494     Delta-E=       -0.000364649733 Rises=F Damp=F
 DIIS: error= 2.91D-04 at cycle   5 NSaved=   5.
 NSaved= 5 IEnMin= 5 EnMin= -2511.46436652494     IErMin= 5 ErrMin= 2.91D-04
 ErrMax= 2.91D-04  0.00D+00 EMaxC= 1.00D-01 BMatC= 6.57D-05 BMatP= 3.34D-04
 IDIUse=3 WtCom= 9.97D-01 WtEn= 2.91D-03
 Coeff-Com:  0.176D-03-0.483D-01 0.307D-01 0.366D+00 0.651D+00
 Coeff-En:   0.000D+00 0.000D+00 0.000D+00 0.000D+00 0.100D+01
 Coeff:      0.176D-03-0.482D-01 0.306D-01 0.365D+00 0.652D+00
 Gap=     0.196 Goal=   None    Shift=    0.000
 RMSDP=2.34D-05 MaxDP=1.33D-03 DE=-3.65D-04 OVMax= 2.90D-03

 Cycle   6  Pass 0  IDiag  1:
 RMSU=  1.51D-05    CP:  1.00D+00  1.14D+00  6.70D-01  9.57D-01  8.29D-01
 E= -2511.46444191946     Delta-E=       -0.000075394523 Rises=F Damp=F
 DIIS: error= 9.69D-05 at cycle   6 NSaved=   6.
 NSaved= 6 IEnMin= 6 EnMin= -2511.46444191946     IErMin= 6 ErrMin= 9.69D-05
 ErrMax= 9.69D-05  0.00D+00 EMaxC= 1.00D-01 BMatC= 7.02D-06 BMatP= 6.57D-05
 IDIUse=1 WtCom= 1.00D+00 WtEn= 0.00D+00
 Coeff-Com:  0.248D-02-0.318D-01-0.104D-01 0.914D-01 0.308D+00 0.640D+00
 Coeff:      0.248D-02-0.318D-01-0.104D-01 0.914D-01 0.308D+00 0.640D+00
 Gap=     0.197 Goal=   None    Shift=    0.000
 RMSDP=7.38D-06 MaxDP=3.83D-04 DE=-7.54D-05 OVMax= 8.03D-04

 Initial convergence to 1.0D-05 achieved.  Increase integral accuracy.
 Cycle   7  Pass 1  IDiag  1:
 E= -2511.46437019162     Delta-E=        0.000071727838 Rises=F Damp=F
 DIIS: error= 1.51D-04 at cycle   1 NSaved=   1.
 NSaved= 1 IEnMin= 1 EnMin= -2511.46437019162     IErMin= 1 ErrMin= 1.51D-04
 ErrMax= 1.51D-04  0.00D+00 EMaxC= 1.00D-01 BMatC= 1.35D-05 BMatP= 1.35D-05
 IDIUse=3 WtCom= 9.98D-01 WtEn= 1.51D-03
 Coeff-Com:  0.100D+01
 Coeff-En:   0.100D+01
 Coeff:      0.100D+01
 Gap=     0.197 Goal=   None    Shift=    0.000
 RMSDP=7.38D-06 MaxDP=3.83D-04 DE= 7.17D-05 OVMax= 6.64D-04

 Cycle   8  Pass 1  IDiag  1:
 RMSU=  1.51D-04    CP:  1.00D+00
 E= -2511.46438394898     Delta-E=       -0.000013757353 Rises=F Damp=F
 DIIS: error= 4.66D-05 at cycle   2 NSaved=   2.
 NSaved= 2 IEnMin= 2 EnMin= -2511.46438394898     IErMin= 2 ErrMin= 4.66D-05
 ErrMax= 4.66D-05  0.00D+00 EMaxC= 1.00D-01 BMatC= 8.96D-07 BMatP= 1.35D-05
 IDIUse=1 WtCom= 1.00D+00 WtEn= 0.00D+00
 Coeff-Com:  0.713D-01 0.929D+00
 Coeff:      0.713D-01 0.929D+00
 Gap=     0.197 Goal=   None    Shift=    0.000
 RMSDP=7.03D-06 MaxDP=2.25D-04 DE=-1.38D-05 OVMax= 3.98D-04

 Cycle   9  Pass 1  IDiag  1:
 RMSU=  5.04D-06    CP:  1.00D+00  1.03D+00
 E= -2511.46438334332     Delta-E=        0.000000605658 Rises=F Damp=F
 DIIS: error= 6.05D-05 at cycle   3 NSaved=   3.
 NSaved= 3 IEnMin= 2 EnMin= -2511.46438394898     IErMin= 2 ErrMin= 4.66D-05
 ErrMax= 6.05D-05  0.00D+00 EMaxC= 1.00D-01 BMatC= 1.57D-06 BMatP= 8.96D-07
 IDIUse=1 WtCom= 1.00D+00 WtEn= 0.00D+00
 Coeff-Com: -0.180D-01 0.578D+00 0.440D+00
 Coeff:     -0.180D-01 0.578D+00 0.440D+00
 Gap=     0.197 Goal=   None    Shift=    0.000
 RMSDP=2.80D-06 MaxDP=1.29D-04 DE= 6.06D-07 OVMax= 2.72D-04

 Cycle  10  Pass 1  IDiag  1:
 RMSU=  1.31D-06    CP:  1.00D+00  1.04D+00  5.26D-01
 E= -2511.46438502114     Delta-E=       -0.000001677819 Rises=F Damp=F
 DIIS: error= 2.98D-06 at cycle   4 NSaved=   4.
 NSaved= 4 IEnMin= 4 EnMin= -2511.46438502114     IErMin= 4 ErrMin= 2.98D-06
 ErrMax= 2.98D-06  0.00D+00 EMaxC= 1.00D-01 BMatC= 1.74D-08 BMatP= 8.96D-07
 IDIUse=1 WtCom= 1.00D+00 WtEn= 0.00D+00
 Coeff-Com: -0.993D-02 0.249D+00 0.206D+00 0.555D+00
 Coeff:     -0.993D-02 0.249D+00 0.206D+00 0.555D+00
 Gap=     0.197 Goal=   None    Shift=    0.000
 RMSDP=4.49D-07 MaxDP=1.71D-05 DE=-1.68D-06 OVMax= 5.44D-05

 Cycle  11  Pass 1  IDiag  1:
 RMSU=  4.30D-07    CP:  1.00D+00  1.04D+00  5.49D-01  9.99D-01
 E= -2511.46438504336     Delta-E=       -0.000000022221 Rises=F Damp=F
 DIIS: error= 1.44D-06 at cycle   5 NSaved=   5.
 NSaved= 5 IEnMin= 5 EnMin= -2511.46438504336     IErMin= 5 ErrMin= 1.44D-06
 ErrMax= 1.44D-06  0.00D+00 EMaxC= 1.00D-01 BMatC= 2.13D-09 BMatP= 1.74D-08
 IDIUse=1 WtCom= 1.00D+00 WtEn= 0.00D+00
 Coeff-Com:  0.189D-02-0.840D-01-0.549D-01 0.158D+00 0.979D+00
 Coeff:      0.189D-02-0.840D-01-0.549D-01 0.158D+00 0.979D+00
 Gap=     0.197 Goal=   None    Shift=    0.000
 RMSDP=3.03D-07 MaxDP=1.27D-05 DE=-2.22D-08 OVMax= 7.55D-05

 Cycle  12  Pass 1  IDiag  1:
 RMSU=  2.13D-07    CP:  1.00D+00  1.04D+00  5.58D-01  1.15D+00  1.16D+00
 E= -2511.46438505172     Delta-E=       -0.000000008365 Rises=F Damp=F
 DIIS: error= 5.36D-07 at cycle   6 NSaved=   6.
 NSaved= 6 IEnMin= 6 EnMin= -2511.46438505172     IErMin= 6 ErrMin= 5.36D-07
 ErrMax= 5.36D-07  0.00D+00 EMaxC= 1.00D-01 BMatC= 8.25D-10 BMatP= 2.13D-09
 IDIUse=1 WtCom= 1.00D+00 WtEn= 0.00D+00
 Coeff-Com:  0.283D-02-0.901D-01-0.663D-01-0.475D-01 0.508D+00 0.693D+00
 Coeff:      0.283D-02-0.901D-01-0.663D-01-0.475D-01 0.508D+00 0.693D+00
 Gap=     0.197 Goal=   None    Shift=    0.000
 RMSDP=1.34D-07 MaxDP=7.32D-06 DE=-8.36D-09 OVMax= 2.08D-05

 Cycle  13  Pass 1  IDiag  1:
 RMSU=  8.40D-08    CP:  1.00D+00  1.04D+00  5.64D-01  1.19D+00  1.34D+00
                    CP:  1.14D+00
 E= -2511.46438505349     Delta-E=       -0.000000001770 Rises=F Damp=F
 DIIS: error= 2.28D-07 at cycle   7 NSaved=   7.
 NSaved= 7 IEnMin= 7 EnMin= -2511.46438505349     IErMin= 7 ErrMin= 2.28D-07
 ErrMax= 2.28D-07  0.00D+00 EMaxC= 1.00D-01 BMatC= 4.00D-11 BMatP= 8.25D-10
 IDIUse=1 WtCom= 1.00D+00 WtEn= 0.00D+00
 Coeff-Com:  0.699D-03-0.200D-01-0.149D-01-0.348D-01 0.847D-01 0.210D+00
 Coeff-Com:  0.774D+00
 Coeff:      0.699D-03-0.200D-01-0.149D-01-0.348D-01 0.847D-01 0.210D+00
 Coeff:      0.774D+00
 Gap=     0.197 Goal=   None    Shift=    0.000
 RMSDP=3.35D-08 MaxDP=1.33D-06 DE=-1.77D-09 OVMax= 7.20D-06

 Cycle  14  Pass 1  IDiag  1:
 RMSU=  2.45D-08    CP:  1.00D+00  1.04D+00  5.65D-01  1.19D+00  1.36D+00
                    CP:  1.22D+00  1.09D+00
 E= -2511.46438505313     Delta-E=        0.000000000357 Rises=F Damp=F
 DIIS: error= 1.78D-07 at cycle   8 NSaved=   8.
 NSaved= 8 IEnMin= 7 EnMin= -2511.46438505349     IErMin= 8 ErrMin= 1.78D-07
 ErrMax= 1.78D-07  0.00D+00 EMaxC= 1.00D-01 BMatC= 1.55D-11 BMatP= 4.00D-11
 IDIUse=1 WtCom= 1.00D+00 WtEn= 0.00D+00
 Coeff-Com: -0.147D-03 0.583D-02 0.431D-02-0.116D-01-0.477D-01-0.251D-01
 Coeff-Com:  0.412D+00 0.663D+00
 Coeff:     -0.147D-03 0.583D-02 0.431D-02-0.116D-01-0.477D-01-0.251D-01
 Coeff:      0.412D+00 0.663D+00
 Gap=     0.197 Goal=   None    Shift=    0.000
 RMSDP=1.71D-08 MaxDP=8.86D-07 DE= 3.57D-10 OVMax= 2.71D-06

 Cycle  15  Pass 1  IDiag  1:
 RMSU=  9.83D-09    CP:  1.00D+00  1.04D+00  5.65D-01  1.19D+00  1.38D+00
                    CP:  1.26D+00  1.17D+00  8.08D-01
 E= -2511.46438505333     Delta-E=       -0.000000000193 Rises=F Damp=F
 DIIS: error= 4.23D-08 at cycle   9 NSaved=   9.
 NSaved= 9 IEnMin= 7 EnMin= -2511.46438505349     IErMin= 9 ErrMin= 4.23D-08
 ErrMax= 4.23D-08  0.00D+00 EMaxC= 1.00D-01 BMatC= 1.20D-12 BMatP= 1.55D-11
 IDIUse=1 WtCom= 1.00D+00 WtEn= 0.00D+00
 Coeff-Com: -0.140D-03 0.468D-02 0.352D-02-0.130D-02-0.288D-01-0.340D-01
 Coeff-Com:  0.844D-01 0.269D+00 0.703D+00
 Coeff:     -0.140D-03 0.468D-02 0.352D-02-0.130D-02-0.288D-01-0.340D-01
 Coeff:      0.844D-01 0.269D+00 0.703D+00
 Gap=     0.197 Goal=   None    Shift=    0.000
 RMSDP=4.71D-09 MaxDP=2.77D-07 DE=-1.93D-10 OVMax= 8.47D-07

 SCF Done:  E(RCAM-B3LYP) =  -2511.46438505     A.U. after   15 cycles
            NFock= 15  Conv=0.47D-08     -V/T= 2.0066
 KE= 2.495079010131D+03 PE=-1.509456393762D+04 EE= 5.491787500503D+03
 Leave Link  502 at Thu Dec 13 21:31:16 2018, MaxMem=   805306368 cpu:      5438.2
 (Enter /pbs_home/pkowalski/g09d01/g09/l701.exe)
 Compute integral first derivatives.
 ... and contract with generalized density number  0.
 R6Disp: Adding Grimme-D3 dispersion energy 1st derivatives to the gradient.
 Leave Link  701 at Thu Dec 13 21:31:17 2018, MaxMem=   805306368 cpu:         6.0
 (Enter /pbs_home/pkowalski/g09d01/g09/l702.exe)
 L702 exits ... SP integral derivatives will be done elsewhere.
 Leave Link  702 at Thu Dec 13 21:31:17 2018, MaxMem=   805306368 cpu:         0.2
 (Enter /pbs_home/pkowalski/g09d01/g09/l703.exe)
 Compute integral first derivatives, UseDBF=F ICtDFT=           0.
 Integral derivatives from FoFJK, PRISM(SPDF).
 Calling FoFJK, ICntrl=      2127 FMM=F ISym2X=0 I1Cent= 0 IOpClX= 0 NMat=1 NMatS=1 NMatT=0.
 FoFJK:  IHMeth= 1 ICntrl=    2127 DoSepK=T KAlg= 0 I1Cent=   0 FoldK=F
 IRaf=         1 NMat=   1 IRICut=       1 DoRegI=T DoRafI=F ISym2E= 0.
 FoFCou: FMM=F IPFlag=           0 FMFlag=      100000 FMFlg1=         800
         NFxFlg=           0 DoJE=F BraDBF=F KetDBF=F FulRan=T
         wScrn=  0.000000 ICntrl=    2527 IOpCl=  0 I1Cent=           0 NGrid=           0
         NMat0=    1 NMatS0=      1 NMatT0=    0 NMatD0=    1 NMtDS0=    0 NMtDT0=    0
 Symmetry not used in FoFCou.
 Leave Link  703 at Thu Dec 13 21:35:09 2018, MaxMem=   805306368 cpu:      1848.7
 (Enter /pbs_home/pkowalski/g09d01/g09/l716.exe)
 Dipole        =-5.62436168D-02-1.38003044D+00 3.59750283D-03
 ***** Axes restored to original set *****
 -------------------------------------------------------------------
 Center     Atomic                   Forces (Hartrees/Bohr)
 Number     Number              X              Y              Z
 -------------------------------------------------------------------
      1       16          -0.024405231   -0.001694280   -0.011892484
      2       16           0.000995636   -0.000786093   -0.018667064
      3        9           0.024951703    0.006716507   -0.016595127
      4        9          -0.004527732   -0.014551032    0.008502413
      5        9           0.021270555    0.001261240    0.002363826
      6        9          -0.022362932   -0.006291927    0.020758173
      7        9           0.018347343    0.005065839   -0.010639888
      8        9          -0.011947528    0.008284492    0.018122692
      9        6          -0.012235900    0.003523234   -0.003614737
     10        6          -0.005486527   -0.003454906   -0.004397889
     11        6           0.001516940   -0.005564307   -0.002339258
     12        6           0.006607919   -0.007750580   -0.001064079
     13        6           0.014319817   -0.002835558    0.005041961
     14        6          -0.000693742    0.006230064    0.002026964
     15        6          -0.005027100   -0.000534472   -0.011683690
     16        6          -0.004539910    0.004812531   -0.004227518
     17        6          -0.001368877    0.005064146    0.003051680
     18        6           0.000776291    0.005769444    0.008389043
     19        6           0.006794447   -0.001538072    0.013464892
     20        6           0.001075700   -0.006013393   -0.002548658
     21        6           0.002013758    0.007445020   -0.004715978
     22        6          -0.002491071    0.001329526   -0.003365748
     23        6          -0.004175491   -0.004953520    0.000669308
     24        6          -0.012545520   -0.011167875    0.001328525
     25        6           0.001563382    0.012160398    0.006425856
     26        6           0.022025451   -0.005240260   -0.005238975
     27        6           0.043573297   -0.001611409   -0.001619347
     28        6          -0.034490120   -0.000220606    0.008133514
     29        6          -0.023669527   -0.010771977    0.012240311
     30        6          -0.020693796   -0.008358674    0.012992440
     31        6           0.000664596   -0.001222153   -0.009748613
     32        6          -0.006573846   -0.001600184    0.003838682
     33        6           0.082183395    0.001817371   -0.039389037
     34        6           0.008143714   -0.009798736   -0.003993579
     35        6           0.008521989    0.005090160    0.017093936
     36        6          -0.076120634    0.010120102    0.031463307
     37        6           0.018559996    0.017586497   -0.015255880
     38        1           0.004021573   -0.002886798    0.000230866
     39        1           0.003231829    0.001285221    0.002159848
     40        1          -0.000000435    0.004036264    0.002172215
     41        1          -0.003309883    0.001706961   -0.000574647
     42        1          -0.004432923   -0.001376400   -0.002885234
     43        1           0.000912969    0.001899910    0.004209195
     44        1           0.002353835   -0.002368552    0.002512003
     45        1           0.001659130   -0.004181632   -0.001269571
     46        1          -0.001095110   -0.000839995   -0.003570705
     47        1          -0.003095954    0.002694473   -0.003274658
     48        1           0.004026380   -0.000929596    0.002500912
     49        1          -0.002808767    0.002427042    0.002605678
     50        1          -0.001448159   -0.003874123   -0.002530277
     51        1          -0.002710202    0.001223089   -0.001299466
     52        1           0.003065153    0.005975714    0.001308877
     53        1           0.003801364    0.000504632    0.004107220
     54        1           0.001890905   -0.001485510   -0.002865286
     55        1          -0.001661111    0.004466265   -0.000518591
     56        1          -0.001058923   -0.001537653    0.000495726
     57        1           0.000590687   -0.002850858   -0.000909099
     58        1          -0.005853444    0.001266045   -0.003376840
     59        1          -0.008629361   -0.001471058   -0.004138139
 -------------------------------------------------------------------
 Cartesian Forces:  Max     0.082183395 RMS     0.012857616
 Leave Link  716 at Thu Dec 13 21:35:09 2018, MaxMem=   805306368 cpu:         0.3
 (Enter /pbs_home/pkowalski/g09d01/g09/l103.exe)

 GradGradGradGradGradGradGradGradGradGradGradGradGradGradGradGradGradGrad
 Berny optimization.
 Using GEDIIS/GDIIS optimizer.
 FormGI is forming the generalized inverse of G from B-inverse, IUseBI=4.
 Internal  Forces:  Max     0.042258424 RMS     0.006717015
 Search for a local minimum.
 Step number   3 out of a maximum of  343
 All quantities printed in internal units (Hartrees-Bohrs-Radians)
 RMS Force = .67170D-02 SwitMx=.10000D-02 MixMth= 1
 Mixed Optimization -- RFO/linear search
 Update second derivatives using D2CorX and points    2    3
 ITU=  0  1  0
 Use linear search instead of GDIIS.
     Eigenvalues ---    0.00230   0.00399   0.00420   0.00452   0.00631
     Eigenvalues ---    0.00723   0.00747   0.00748   0.00760   0.00760
     Eigenvalues ---    0.00841   0.01132   0.01288   0.01319   0.01382
     Eigenvalues ---    0.01486   0.01541   0.01559   0.01564   0.01595
     Eigenvalues ---    0.01801   0.01848   0.01941   0.01944   0.02002
     Eigenvalues ---    0.02004   0.02027   0.02028   0.02033   0.02085
     Eigenvalues ---    0.02086   0.02136   0.02136   0.02142   0.02143
     Eigenvalues ---    0.02153   0.02154   0.02167   0.02169   0.02223
     Eigenvalues ---    0.02278   0.02523   0.04259   0.04301   0.04609
     Eigenvalues ---    0.05060   0.05466   0.05496   0.05502   0.05549
     Eigenvalues ---    0.05695   0.05703   0.07269   0.08311   0.09070
     Eigenvalues ---    0.09110   0.09231   0.09632   0.10036   0.10591
     Eigenvalues ---    0.12249   0.12424   0.12634   0.12748   0.13785
     Eigenvalues ---    0.15791   0.15913   0.15989   0.15998   0.16000
     Eigenvalues ---    0.16000   0.16000   0.16000   0.16000   0.16000
     Eigenvalues ---    0.16000   0.16000   0.16000   0.16000   0.16000
     Eigenvalues ---    0.16000   0.16000   0.16000   0.16026   0.17962
     Eigenvalues ---    0.18967   0.21406   0.21869   0.21926   0.21998
     Eigenvalues ---    0.22000   0.22000   0.22005   0.22201   0.22417
     Eigenvalues ---    0.22613   0.23459   0.23475   0.23483   0.23969
     Eigenvalues ---    0.24161   0.24226   0.24520   0.24940   0.24996
     Eigenvalues ---    0.24997   0.25000   0.25232   0.25958   0.26137
     Eigenvalues ---    0.26282   0.26753   0.26942   0.27046   0.28006
     Eigenvalues ---    0.29195   0.29633   0.29786   0.30104   0.30860
     Eigenvalues ---    0.31341   0.32032   0.32225   0.32233   0.32321
     Eigenvalues ---    0.32481   0.32490   0.32508   0.32514   0.32518
     Eigenvalues ---    0.32529   0.32548   0.32564   0.32575   0.32721
     Eigenvalues ---    0.33513   0.34835   0.35549   0.35691   0.35693
     Eigenvalues ---    0.35697   0.35704   0.35710   0.35840   0.35884
     Eigenvalues ---    0.36046   0.36177   0.36201   0.36524   0.36799
     Eigenvalues ---    0.40742   0.41001   0.41073   0.41077   0.44210
     Eigenvalues ---    0.44234   0.45536   0.45614   0.45892   0.45940
     Eigenvalues ---    0.46485   0.46507   0.46596   0.47287   0.47689
     Eigenvalues ---    0.48267   0.48335   0.48507   0.52651   0.55581
     Eigenvalues ---    0.55659
 RFO step:  Lambda=-6.56206038D-02 EMin= 2.29681531D-03
 Quartic linear search produced a step of -0.03429.
 Iteration  1 RMS(Cart)=  0.23450746 RMS(Int)=  0.00627528
 Iteration  2 RMS(Cart)=  0.05572815 RMS(Int)=  0.00102508
 Iteration  3 RMS(Cart)=  0.00107292 RMS(Int)=  0.00100042
 Iteration  4 RMS(Cart)=  0.00000155 RMS(Int)=  0.00100042
 Iteration  5 RMS(Cart)=  0.00000000 RMS(Int)=  0.00100042
 ITry= 1 IFail=0 DXMaxC= 1.27D+00 DCOld= 1.00D+10 DXMaxT= 5.05D-01 DXLimC= 3.00D+00 Rises=F
 Variable       Old X    -DE/DX   Delta X   Delta X   Delta X     New X
                                 (Linear)    (Quad)   (Total)
    R1        3.24174   0.01624   0.00360   0.03479   0.03834   3.28007
    R2        3.21845   0.01081   0.00366   0.02030   0.02410   3.24256
    R3        3.25026   0.01115   0.00322   0.02871   0.03145   3.28171
    R4        3.27194  -0.00296   0.00255  -0.01184  -0.00927   3.26267
    R5        2.49446   0.03038   0.00275   0.04284   0.04559   2.54005
    R6        2.52216   0.01626   0.00209   0.02243   0.02452   2.54669
    R7        2.48299   0.01930   0.00295   0.02609   0.02904   2.51203
    R8        2.49429   0.03089   0.00292   0.04385   0.04677   2.54106
    R9        2.51862   0.02143   0.00245   0.03035   0.03280   2.55142
   R10        2.51698   0.02164   0.00217   0.03031   0.03248   2.54946
   R11        2.61889   0.00486   0.00050   0.00728   0.00779   2.62668
   R12        2.63004   0.00923   0.00084   0.01498   0.01582   2.64586
   R13        2.07805  -0.00495  -0.00079  -0.00926  -0.01005   2.06800
   R14        2.62431   0.00447   0.00022   0.00629   0.00650   2.63081
   R15        2.07502  -0.00409  -0.00065  -0.00767  -0.00832   2.06670
   R16        2.63012   0.00185   0.00010   0.00240   0.00249   2.63261
   R17        2.07585  -0.00458  -0.00068  -0.00859  -0.00927   2.06658
   R18        2.61553   0.00573   0.00060   0.00874   0.00933   2.62486
   R19        2.07451  -0.00373  -0.00064  -0.00698  -0.00762   2.06689
   R20        2.62112   0.01432   0.00115   0.02321   0.02437   2.64549
   R21        2.07658  -0.00546  -0.00086  -0.01016  -0.01102   2.06556
   R22        2.76054   0.00789   0.00170   0.01482   0.01652   2.77706
   R23        2.62001   0.00425   0.00048   0.00632   0.00680   2.62681
   R24        2.63134   0.00855   0.00081   0.01384   0.01465   2.64599
   R25        2.07739  -0.00469  -0.00077  -0.00875  -0.00952   2.06787
   R26        2.62394   0.00460   0.00023   0.00649   0.00671   2.63065
   R27        2.07533  -0.00418  -0.00066  -0.00783  -0.00849   2.06684
   R28        2.63008   0.00195   0.00010   0.00259   0.00268   2.63276
   R29        2.07608  -0.00467  -0.00068  -0.00877  -0.00945   2.06663
   R30        2.61590   0.00532   0.00059   0.00813   0.00872   2.62462
   R31        2.07475  -0.00380  -0.00065  -0.00711  -0.00775   2.06699
   R32        2.62221   0.01395   0.00111   0.02260   0.02371   2.64593
   R33        2.07597  -0.00525  -0.00084  -0.00976  -0.01060   2.06537
   R34        2.76580   0.00628   0.00154   0.01160   0.01315   2.77894
   R35        2.91010  -0.00472  -0.00058  -0.01030  -0.01088   2.89922
   R36        2.06528   0.00480   0.00076   0.00945   0.01021   2.07549
   R37        2.06664   0.00451   0.00070   0.00892   0.00962   2.07627
   R38        2.06406   0.00456   0.00077   0.00892   0.00969   2.07376
   R39        2.83538   0.00534   0.00041   0.01092   0.01133   2.84671
   R40        2.07257   0.00315   0.00059   0.00626   0.00685   2.07942
   R41        2.05549   0.00683   0.00058   0.01368   0.01426   2.06975
   R42        2.89683  -0.00130  -0.00022  -0.00283  -0.00305   2.89378
   R43        2.06184   0.00561   0.00083   0.01110   0.01193   2.07377
   R44        2.06893   0.00372   0.00065   0.00728   0.00792   2.07685
   R45        2.06413   0.00473   0.00076   0.00931   0.01008   2.07421
   R46        2.85004  -0.00078  -0.00028  -0.00157  -0.00185   2.84819
   R47        2.08167   0.00040   0.00039   0.00053   0.00092   2.08259
   R48        2.07250   0.00264   0.00060   0.00505   0.00565   2.07815
   R49        2.57983   0.00506  -0.00122   0.00633   0.00497   2.58479
   R50        2.71384   0.00016   0.00140  -0.00008   0.00125   2.71509
   R51        2.06851  -0.00640  -0.00084  -0.01177  -0.01262   2.05589
   R52        2.54885   0.04226   0.00553   0.07320   0.07883   2.62768
   R53        2.75399  -0.00008  -0.00383  -0.00195  -0.00578   2.74822
   R54        2.85199   0.01027   0.00011   0.02352   0.02328   2.87527
   R55        2.60320   0.00472   0.00622  -0.01076  -0.00329   2.59991
   R56        2.85718   0.01145   0.00059   0.02897   0.02749   2.88467
   R57        2.84158   0.01336   0.00037   0.03495   0.03531   2.87690
   R58        2.87939   0.01011   0.00093   0.01513   0.01735   2.89674
   R59        2.80716  -0.00124   0.00303  -0.01217  -0.00914   2.79802
   R60        2.57852   0.00064  -0.00122   0.00186   0.00041   2.57892
   R61        2.73903   0.00002   0.00174  -0.00452  -0.00247   2.73656
   R62        2.07562  -0.00728  -0.00086  -0.01318  -0.01404   2.06158
   R63        2.62844   0.01440   0.00430   0.01783   0.02260   2.65104
    A1        1.66349  -0.00813  -0.00203  -0.02304  -0.02479   1.63870
    A2        1.65742  -0.00671  -0.00207  -0.01567  -0.01800   1.63942
    A3        2.11479  -0.00106  -0.00009  -0.00240  -0.00247   2.11232
    A4        2.07628   0.00032  -0.00050   0.00126   0.00076   2.07704
    A5        2.09211   0.00074   0.00058   0.00114   0.00171   2.09382
    A6        2.09514   0.00167   0.00006   0.00349   0.00355   2.09869
    A7        2.08853  -0.00085   0.00011  -0.00200  -0.00190   2.08664
    A8        2.09951  -0.00082  -0.00017  -0.00149  -0.00165   2.09786
    A9        2.07650   0.00232   0.00035   0.00441   0.00475   2.08125
   A10        2.10310  -0.00097  -0.00017  -0.00151  -0.00167   2.10143
   A11        2.10358  -0.00136  -0.00018  -0.00290  -0.00307   2.10051
   A12        2.10604  -0.00086  -0.00015  -0.00303  -0.00319   2.10285
   A13        2.09663  -0.00011  -0.00013  -0.00012  -0.00025   2.09638
   A14        2.08052   0.00097   0.00028   0.00315   0.00343   2.08395
   A15        2.10606   0.00055   0.00004   0.00254   0.00258   2.10864
   A16        2.07865   0.00004  -0.00078   0.00103   0.00025   2.07890
   A17        2.09847  -0.00059   0.00074  -0.00357  -0.00283   2.09565
   A18        2.06783  -0.00262  -0.00022  -0.00501  -0.00522   2.06262
   A19        2.11780   0.00175  -0.00059   0.00436   0.00377   2.12156
   A20        2.09755   0.00087   0.00080   0.00065   0.00145   2.09900
   A21        2.11602  -0.00124  -0.00012  -0.00295  -0.00307   2.11295
   A22        2.07752   0.00019  -0.00051   0.00076   0.00025   2.07776
   A23        2.08965   0.00105   0.00063   0.00219   0.00282   2.09246
   A24        2.09574   0.00150   0.00005   0.00304   0.00309   2.09884
   A25        2.08856  -0.00086   0.00011  -0.00213  -0.00202   2.08654
   A26        2.09887  -0.00064  -0.00015  -0.00091  -0.00107   2.09781
   A27        2.07533   0.00249   0.00038   0.00500   0.00537   2.08070
   A28        2.10374  -0.00106  -0.00018  -0.00183  -0.00201   2.10173
   A29        2.10411  -0.00143  -0.00019  -0.00317  -0.00336   2.10075
   A30        2.10669  -0.00102  -0.00017  -0.00334  -0.00352   2.10317
   A31        2.09610   0.00004  -0.00011   0.00028   0.00017   2.09627
   A32        2.08039   0.00098   0.00028   0.00306   0.00334   2.08373
   A33        2.10755   0.00020   0.00000   0.00157   0.00157   2.10912
   A34        2.07924   0.00002  -0.00076   0.00079   0.00002   2.07926
   A35        2.09640  -0.00022   0.00076  -0.00236  -0.00160   2.09480
   A36        2.06503  -0.00192  -0.00014  -0.00333  -0.00346   2.06157
   A37        2.12123   0.00103  -0.00065   0.00248   0.00183   2.12306
   A38        2.09693   0.00090   0.00078   0.00085   0.00163   2.09856
   A39        1.92984  -0.00059  -0.00012  -0.00240  -0.00253   1.92731
   A40        1.91877   0.00124  -0.00014   0.00567   0.00554   1.92431
   A41        1.95153  -0.00234  -0.00047  -0.00830  -0.00877   1.94276
   A42        1.88621   0.00002   0.00021   0.00053   0.00074   1.88694
   A43        1.88864   0.00099   0.00037   0.00153   0.00187   1.89051
   A44        1.88705   0.00077   0.00017   0.00329   0.00348   1.89054
   A45        1.92708   0.00251   0.00023   0.00803   0.00824   1.93533
   A46        1.91940  -0.00026  -0.00032   0.00242   0.00207   1.92147
   A47        1.92017  -0.00119  -0.00071  -0.00399  -0.00469   1.91549
   A48        1.91660  -0.00024  -0.00041   0.00292   0.00247   1.91907
   A49        1.92770  -0.00109   0.00086  -0.00741  -0.00654   1.92115
   A50        1.85155   0.00016   0.00035  -0.00240  -0.00204   1.84951
   A51        1.92867   0.00019  -0.00001   0.00041   0.00040   1.92907
   A52        1.91582   0.00070  -0.00011   0.00328   0.00317   1.91900
   A53        1.94415  -0.00099  -0.00030  -0.00337  -0.00367   1.94048
   A54        1.89405  -0.00024   0.00001  -0.00033  -0.00032   1.89373
   A55        1.89186   0.00002   0.00029  -0.00154  -0.00126   1.89060
   A56        1.88806   0.00033   0.00014   0.00157   0.00171   1.88978
   A57        1.94640  -0.00145   0.00021  -0.00376  -0.00355   1.94286
   A58        1.90560   0.00204   0.00007   0.00880   0.00888   1.91448
   A59        1.91463  -0.00044  -0.00028  -0.00231  -0.00258   1.91205
   A60        1.93780  -0.00045  -0.00078   0.00003  -0.00075   1.93705
   A61        1.88925   0.00135   0.00038   0.00368   0.00406   1.89331
   A62        1.86842  -0.00105   0.00040  -0.00671  -0.00630   1.86212
   A63        2.13057  -0.00300  -0.00017  -0.00638  -0.00649   2.12408
   A64        1.87011   0.01577   0.00257   0.03657   0.03900   1.90911
   A65        2.28245  -0.01278  -0.00240  -0.03021  -0.03254   2.24991
   A66        2.01385  -0.00677  -0.00009  -0.01848  -0.01873   1.99513
   A67        2.14149   0.00117  -0.00004   0.00144   0.00146   2.14294
   A68        2.12724   0.00561   0.00015   0.01713   0.01736   2.14461
   A69        1.95449  -0.00006  -0.00087   0.00192   0.00104   1.95553
   A70        2.12784   0.01366   0.00060   0.03525   0.03573   2.16357
   A71        2.19975  -0.01349   0.00029  -0.03607  -0.03594   2.16382
   A72        2.03795   0.00335   0.00005   0.01936   0.01817   2.05612
   A73        1.92226  -0.00073   0.00042   0.00403   0.00367   1.92593
   A74        2.21486   0.00027  -0.00146   0.01255   0.01011   2.22497
   A75        2.05850   0.01911   0.00248   0.05484   0.05655   2.11505
   A76        2.31578  -0.02500  -0.00236  -0.06034  -0.06375   2.25203
   A77        1.90566   0.00587  -0.00009   0.00607   0.00784   1.91350
   A78        1.84474   0.00329   0.00187   0.01252   0.01433   1.85907
   A79        1.90964  -0.00044   0.00021  -0.00734  -0.00757   1.90207
   A80        1.96453  -0.00127  -0.00020  -0.01748  -0.01805   1.94649
   A81        2.03620   0.00448  -0.00069   0.01659   0.01629   2.05249
   A82        1.92167  -0.00198  -0.00071  -0.00206  -0.00237   1.91930
   A83        1.79075  -0.00437  -0.00065  -0.00429  -0.00521   1.78554
   A84        1.87949   0.00295   0.00059   0.01105   0.01153   1.89102
   A85        2.02207  -0.00175  -0.00111  -0.00519  -0.00618   2.01590
   A86        2.02691  -0.00249  -0.00119  -0.01301  -0.01385   2.01306
   A87        1.85848   0.00153   0.00114   0.00184   0.00308   1.86156
   A88        1.91322  -0.00286  -0.00020  -0.01172  -0.01225   1.90097
   A89        1.75475   0.00261   0.00092   0.01695   0.01774   1.77249
   A90        1.83471   0.00445   0.00157   0.01877   0.02063   1.85534
   A91        1.90315   0.00089  -0.00032   0.01288   0.01336   1.91652
   A92        1.94770  -0.00182  -0.00015  -0.00380  -0.00437   1.94334
   A93        1.94667  -0.00332   0.00027  -0.01716  -0.01861   1.92806
   A94        2.00736   0.00082  -0.00094   0.00346   0.00182   2.00918
   A95        1.82465  -0.00116  -0.00048  -0.01397  -0.01299   1.81166
   A96        1.86536  -0.00112  -0.00134   0.02295   0.01850   1.88386
   A97        2.19506  -0.00659  -0.00382   0.01517  -0.00005   2.19501
   A98        1.90137   0.02033  -0.00039   0.11779   0.11299   2.01436
   A99        2.12567  -0.00034  -0.00002  -0.00139  -0.00124   2.12443
   A100       1.87734   0.00975   0.00239   0.02437   0.02641   1.90375
   A101       2.28006  -0.00940  -0.00237  -0.02296  -0.02516   2.25490
   A102       2.04685  -0.00766  -0.00030  -0.02768  -0.02754   2.01931
   A103       2.14232   0.00117   0.00037   0.00436   0.00444   2.14676
   A104       2.09374   0.00649  -0.00007   0.02306   0.02277   2.11651
   A105       1.98547   0.01704  -0.00083   0.08045   0.07800   2.06347
   A106       2.18089  -0.01231  -0.00305  -0.01211  -0.02007   2.16083
   A107       1.91212   0.00155  -0.00109   0.01776   0.01530   1.92742
   A108       2.03790  -0.00161   0.00003   0.01513   0.01393   2.05183
   A109       1.92832   0.00334   0.00088   0.00538   0.00590   1.93422
   A110       2.18467   0.00112  -0.00305   0.02177   0.01738   2.20205
    D1       -3.12456   0.00138  -0.00061   0.02048   0.02012  -3.10445
    D2        0.00659   0.00105  -0.00060   0.01807   0.01758   0.02417
    D3       -2.68018  -0.00813   0.00261  -0.10647  -0.10342  -2.78359
    D4        0.01327  -0.00257   0.00039  -0.03439  -0.03348  -0.02021
    D5        3.12466   0.00158  -0.00143   0.03105   0.02967  -3.12886
    D6       -0.00177   0.00081  -0.00182   0.03018   0.02888   0.02711
    D7       -2.59743  -0.00813   0.00648  -0.13554  -0.12890  -2.72632
    D8        0.04317  -0.00280   0.00214  -0.05624  -0.05368  -0.01051
    D9        0.00142   0.00002  -0.00003   0.00035   0.00032   0.00174
   D10       -3.14145   0.00002   0.00000   0.00021   0.00021  -3.14124
   D11       -3.13928   0.00000  -0.00005   0.00025   0.00020  -3.13908
   D12        0.00104   0.00000  -0.00002   0.00011   0.00009   0.00113
   D13       -0.00116   0.00000   0.00002  -0.00013  -0.00011  -0.00127
   D14       -3.13852   0.00001  -0.00006   0.00038   0.00033  -3.13819
   D15        3.13953   0.00002   0.00004  -0.00003   0.00001   3.13954
   D16        0.00217   0.00003  -0.00004   0.00049   0.00045   0.00262
   D17       -0.00033  -0.00001   0.00001  -0.00013  -0.00012  -0.00045
   D18        3.14067   0.00000   0.00002  -0.00007  -0.00005   3.14062
   D19       -3.14063  -0.00001  -0.00002   0.00001  -0.00001  -3.14065
   D20        0.00036   0.00000  -0.00001   0.00007   0.00006   0.00042
   D21       -0.00099  -0.00002   0.00002  -0.00030  -0.00028  -0.00127
   D22        3.14116   0.00001   0.00000   0.00010   0.00010   3.14126
   D23        3.14120  -0.00003   0.00001  -0.00037  -0.00036   3.14085
   D24        0.00017   0.00000  -0.00001   0.00003   0.00003   0.00019
   D25        0.00125   0.00004  -0.00003   0.00052   0.00049   0.00174
   D26        3.14143   0.00005  -0.00001   0.00055   0.00054  -3.14122
   D27       -3.14089   0.00001  -0.00001   0.00012   0.00011  -3.14078
   D28       -0.00072   0.00002   0.00001   0.00015   0.00016  -0.00056
   D29       -0.00017  -0.00003   0.00001  -0.00030  -0.00029  -0.00046
   D30        3.13724  -0.00003   0.00008  -0.00080  -0.00072   3.13652
   D31       -3.14033  -0.00004  -0.00001  -0.00033  -0.00034  -3.14067
   D32       -0.00292  -0.00005   0.00006  -0.00083  -0.00077  -0.00369
   D33       -0.00612  -0.00009   0.00008  -0.00151  -0.00147  -0.00758
   D34       -3.13453   0.00011   0.00003   0.00103   0.00109  -3.13344
   D35        3.13978  -0.00007   0.00001  -0.00098  -0.00100   3.13878
   D36        0.01136   0.00013  -0.00004   0.00157   0.00156   0.01292
   D37        0.00238   0.00003  -0.00005   0.00060   0.00055   0.00292
   D38        3.14130   0.00001   0.00001   0.00012   0.00013   3.14143
   D39       -3.13678   0.00004  -0.00011   0.00096   0.00085  -3.13593
   D40        0.00215   0.00002  -0.00005   0.00048   0.00043   0.00258
   D41       -0.00105   0.00001   0.00002   0.00000   0.00002  -0.00103
   D42       -3.14151  -0.00005  -0.00001  -0.00044  -0.00045   3.14122
   D43        3.13809   0.00000   0.00008  -0.00036  -0.00028   3.13780
   D44       -0.00237  -0.00006   0.00004  -0.00080  -0.00076  -0.00313
   D45       -0.00105  -0.00003   0.00003  -0.00040  -0.00038  -0.00142
   D46        3.14011  -0.00001   0.00004  -0.00029  -0.00026   3.13985
   D47       -3.13996  -0.00001  -0.00003   0.00008   0.00005  -3.13991
   D48        0.00120   0.00001  -0.00002   0.00019   0.00017   0.00137
   D49       -0.00157  -0.00002   0.00003  -0.00040  -0.00037  -0.00194
   D50       -3.14094   0.00002  -0.00001   0.00028   0.00027  -3.14067
   D51        3.14046  -0.00004   0.00002  -0.00051  -0.00049   3.13997
   D52        0.00108   0.00000  -0.00002   0.00017   0.00015   0.00123
   D53        0.00292   0.00007  -0.00007   0.00101   0.00095   0.00387
   D54       -3.13883   0.00011  -0.00006   0.00131   0.00126  -3.13757
   D55       -3.14087   0.00002  -0.00002   0.00033   0.00031  -3.14056
   D56        0.00057   0.00006  -0.00001   0.00063   0.00062   0.00119
   D57       -0.00159  -0.00006   0.00004  -0.00081  -0.00077  -0.00235
   D58        3.13889   0.00000   0.00007  -0.00037  -0.00030   3.13859
   D59        3.14016  -0.00010   0.00003  -0.00111  -0.00108   3.13908
   D60       -0.00255  -0.00004   0.00006  -0.00067  -0.00061  -0.00316
   D61        0.00552  -0.00057  -0.00021  -0.00077  -0.00068   0.00483
   D62        3.12806   0.00061   0.00029   0.00084   0.00083   3.12889
   D63       -3.13492  -0.00063  -0.00025  -0.00122  -0.00117  -3.13609
   D64       -0.01237   0.00055   0.00025   0.00039   0.00034  -0.01203
   D65        1.06003  -0.00091   0.00041  -0.00777  -0.00737   1.05266
   D66       -3.10542   0.00026  -0.00017   0.00271   0.00256  -3.10286
   D67       -1.07213  -0.00041  -0.00034  -0.00112  -0.00146  -1.07358
   D68        3.14131  -0.00046   0.00051  -0.00504  -0.00454   3.13678
   D69       -1.02414   0.00070  -0.00007   0.00545   0.00539  -1.01874
   D70        1.00916   0.00004  -0.00024   0.00161   0.00138   1.01053
   D71       -1.04569  -0.00018   0.00033  -0.00248  -0.00217  -1.04786
   D72        1.07204   0.00099  -0.00024   0.00800   0.00776   1.07980
   D73        3.10534   0.00032  -0.00041   0.00417   0.00374   3.10908
   D74        1.36700   0.00470  -0.00126   0.05805   0.05694   1.42394
   D75       -1.24089  -0.00185   0.00067  -0.02585  -0.02530  -1.26619
   D76       -0.75239   0.00355  -0.00074   0.04789   0.04727  -0.70512
   D77        2.92290  -0.00300   0.00119  -0.03602  -0.03497   2.88794
   D78       -2.78846   0.00415  -0.00142   0.05344   0.05214  -2.73632
   D79        0.88684  -0.00240   0.00050  -0.03046  -0.03010   0.85674
   D80        1.03412  -0.00005   0.00046  -0.00276  -0.00230   1.03182
   D81       -3.10120  -0.00018  -0.00033   0.00088   0.00055  -3.10065
   D82       -1.05874  -0.00052   0.00003  -0.00343  -0.00341  -1.06215
   D83        3.12251   0.00021   0.00040  -0.00082  -0.00042   3.12209
   D84       -1.01281   0.00008  -0.00040   0.00282   0.00243  -1.01038
   D85        1.02965  -0.00026  -0.00003  -0.00150  -0.00153   1.02811
   D86       -1.06994   0.00045   0.00030   0.00115   0.00145  -1.06848
   D87        1.07793   0.00033  -0.00049   0.00479   0.00430   1.08223
   D88        3.12038  -0.00002  -0.00013   0.00048   0.00034   3.12072
   D89        1.29162   0.00414  -0.00175   0.04879   0.04750   1.33912
   D90       -1.26710  -0.00257   0.00160  -0.03791  -0.03676  -1.30386
   D91       -0.83776   0.00286  -0.00145   0.04011   0.03912  -0.79864
   D92        2.88670  -0.00386   0.00191  -0.04659  -0.04513   2.84156
   D93       -2.88378   0.00358  -0.00171   0.04601   0.04475  -2.83903
   D94        0.84068  -0.00313   0.00164  -0.04069  -0.03950   0.80118
   D95       -0.02450   0.00050   0.00063   0.00169   0.00249  -0.02201
   D96       -3.12940  -0.00003   0.00026  -0.00143  -0.00083  -3.13023
   D97        3.10540   0.00024   0.00066  -0.00074  -0.00002   3.10539
   D98        0.00051  -0.00029   0.00029  -0.00387  -0.00334  -0.00283
   D99        0.03594  -0.00269  -0.00038  -0.02821  -0.02849   0.00745
   D100       3.12981  -0.00079   0.00008  -0.00580  -0.00496   3.12484
   D101       3.14116  -0.00226  -0.00002  -0.02547  -0.02553   3.11563
   D102      -0.04815  -0.00036   0.00044  -0.00306  -0.00201  -0.05016
   D103      -0.02867   0.00310  -0.00011   0.03952   0.03975   0.01107
   D104       2.60794   0.01030  -0.00199   0.12259   0.12053   2.72847
   D105      -3.12017   0.00018  -0.00060   0.01357   0.01385  -3.10631
   D106      -0.48356   0.00739  -0.00248   0.09664   0.09464  -0.38892
   D107      -0.27698  -0.00395   0.00259  -0.03883  -0.03586  -0.31284
   D108       2.96180  -0.00434   0.00219  -0.04883  -0.04701   2.91479
   D109       2.80988  -0.00123   0.00309  -0.01164  -0.00818   2.80170
   D110      -0.23453  -0.00162   0.00269  -0.02163  -0.01932  -0.25385
   D111       1.61730   0.00389  -0.00002  -0.00164  -0.00229   1.61500
   D112      -0.47476  -0.00322  -0.00217  -0.02392  -0.02677  -0.50153
   D113      -2.57656  -0.00011  -0.00049  -0.02749  -0.02910  -2.60566
   D114      -1.59989   0.00229   0.00016   0.00175   0.00237  -1.59752
   D115       2.59124  -0.00482  -0.00199  -0.02053  -0.02210   2.56913
   D116       0.48944  -0.00171  -0.00032  -0.02410  -0.02444   0.46500
   D117       2.96754   0.00117   0.00193   0.01571   0.01817   2.98571
   D118      -1.05478   0.02545  -0.00302   0.24394   0.23741  -0.81736
   D119      -0.08316   0.00007   0.00144   0.00391   0.00542  -0.07774
   D120       2.17770   0.02435  -0.00351   0.23214   0.22466   2.40236
   D121      -0.82533   0.00166  -0.00054   0.01884   0.01828  -0.80705
   D122      -2.91451  -0.00212  -0.00140   0.00666   0.00522  -2.90929
   D123       1.37409  -0.00057  -0.00200   0.01195   0.01028   1.38437
   D124       1.22797   0.00367   0.00121   0.02214   0.02332   1.25130
   D125      -0.86120  -0.00011   0.00034   0.00996   0.01025  -0.85095
   D126      -2.85579   0.00144  -0.00025   0.01525   0.01532  -2.84047
   D127      -2.87604   0.00533  -0.00032   0.03819   0.03828  -2.83776
   D128       1.31797   0.00154  -0.00119   0.02601   0.02521   1.34318
   D129      -0.67662   0.00310  -0.00178   0.03131   0.03028  -0.64634
   D130       0.74959  -0.00060   0.00191  -0.02768  -0.02608   0.72351
   D131      -1.26890  -0.00466   0.00002  -0.04850  -0.04844  -1.31734
   D132       2.83454  -0.00293   0.00133  -0.03335  -0.03176   2.80278
   D133       2.88389  -0.00080   0.00169  -0.03191  -0.03044   2.85345
   D134       0.86540  -0.00486  -0.00020  -0.05273  -0.05279   0.81260
   D135      -1.31435  -0.00312   0.00111  -0.03758  -0.03612  -1.35046
   D136      -1.44658   0.00112   0.00332  -0.02610  -0.02322  -1.46979
   D137       2.81812  -0.00294   0.00143  -0.04692  -0.04558   2.77254
   D138       0.63837  -0.00120   0.00274  -0.03177  -0.02890   0.60948
   D139       1.69562   0.00072  -0.00285   0.02357   0.02242   1.71804
   D140      -0.72307  -0.00662   0.00328  -0.11662  -0.11590  -0.83897
   D141      -2.49976   0.00579  -0.00159   0.04792   0.04768  -2.45209
   D142       1.36474  -0.00155   0.00454  -0.09227  -0.09065   1.27409
   D143      -0.35906   0.00126  -0.00213   0.01834   0.01630  -0.34276
   D144      -2.77775  -0.00608   0.00400  -0.12185  -0.12203  -2.89977
   D145       2.94892  -0.00454   0.00030  -0.05804  -0.05925   2.88967
   D146       0.52406  -0.01613   0.00682  -0.20043  -0.19572   0.32834
   D147      -1.08770   0.01133  -0.00526   0.13522   0.13208  -0.95563
   D148       2.77062  -0.00025   0.00126  -0.00716  -0.00439   2.76623
   D149      -0.04047   0.00133   0.00103   0.00270   0.00302  -0.03744
   D150       3.07605   0.00102   0.00144  -0.00928  -0.00882   3.06723
   D151       3.11811   0.00034   0.00059   0.00141   0.00183   3.11993
   D152      -0.04856   0.00003   0.00100  -0.01057  -0.01002  -0.05858
   D153      -2.45993  -0.00652   0.00704  -0.14766  -0.14354  -2.60347
   D154       0.07349  -0.00364   0.00048  -0.04417  -0.04303   0.03045
   D155       0.70600  -0.00614   0.00664  -0.13577  -0.13166   0.57434
   D156      -3.04376  -0.00326   0.00008  -0.03229  -0.03115  -3.07491
   D157       2.38059   0.02021  -0.00801   0.22149   0.21122   2.59181
   D158      -1.31329   0.02521  -0.01138   0.30598   0.29275  -1.02054
   D159      -0.06903   0.00343  -0.00189   0.06195   0.06081  -0.00822
   D160       2.52028   0.00844  -0.00526   0.14645   0.14234   2.66262
         Item               Value     Threshold  Converged?
 Maximum Force            0.042258     0.000450     NO 
 RMS     Force            0.006717     0.000300     NO 
 Maximum Displacement     1.267797     0.001800     NO 
 RMS     Displacement     0.279119     0.001200     NO 
 Predicted change in Energy=-5.265607D-02
 Lowest energy point so far.  Saving SCF results.
 GradGradGradGradGradGradGradGradGradGradGradGradGradGradGradGradGradGrad

 Leave Link  103 at Thu Dec 13 21:35:09 2018, MaxMem=   805306368 cpu:         1.8
 (Enter /pbs_home/pkowalski/g09d01/g09/l202.exe)
 Stoichiometry    C29H22F6S2
 Framework group  C1[X(C29H22F6S2)]
 Deg. of freedom   171
 Full point group                 C1      NOp   1
 RotChk:  IX=0 Diff= 4.72D-02
 Largest Abelian subgroup         C1      NOp   1
 Largest concise Abelian subgroup C1      NOp   1
                         Standard orientation:                         
 ---------------------------------------------------------------------
 Center     Atomic      Atomic             Coordinates (Angstroms)
 Number     Number       Type             X           Y           Z
 ---------------------------------------------------------------------
      1         16           0       -2.516102   -2.090006   -1.021643
      2         16           0        2.490189   -2.102871    0.933460
      3          9           0       -1.354112    2.886866    1.509880
      4          9           0       -2.348097    3.006717   -0.400731
      5          9           0       -0.068703    4.817345    0.004119
      6          9           0       -0.156856    3.488684   -1.706846
      7          9           0        1.507012    3.079038    1.331287
      8          9           0        2.236623    3.074901   -0.701774
      9          6           0       -5.565345   -2.541305   -0.493880
     10          6           0       -6.908377   -2.845226   -0.304316
     11          6           0       -7.762168   -1.914366    0.281060
     12          6           0       -7.254602   -0.677899    0.673874
     13          6           0       -5.911982   -0.375453    0.486081
     14          6           0       -5.043396   -1.302662   -0.101839
     15          6           0        5.484734   -2.599452    0.164971
     16          6           0        6.799463   -2.927291   -0.145257
     17          6           0        7.674343   -1.950501   -0.612545
     18          6           0        7.215556   -0.644032   -0.766350
     19          6           0        5.900713   -0.317917   -0.459995
     20          6           0        5.011395   -1.290484    0.012958
     21          6           0       -0.168427   -0.684025   -3.113875
     22          6           0        0.034398   -1.296413   -1.721890
     23          6           0        0.483527   -0.982476    3.441137
     24          6           0        0.071332   -1.278124    1.996271
     25          6           0       -3.626427   -0.967519   -0.300536
     26          6           0       -2.960830    0.181024    0.029228
     27          6           0       -1.555283    0.156174   -0.267607
     28          6           0       -1.165115   -1.046909   -0.845425
     29          6           0       -0.653265    1.270233   -0.022239
     30          6           0       -1.183060    2.680241    0.192782
     31          6           0       -0.053588    3.541032   -0.367167
     32          6           0        1.174367    2.751404    0.064434
     33          6           0        0.722361    1.289953   -0.033551
     34          6           0        3.623067   -0.929668    0.336821
     35          6           0        3.007805    0.286115    0.260999
     36          6           0        1.607429    0.305277    0.629313
     37          6           0        1.189867   -0.971490    1.033724
     38          1           0       -4.912897   -3.287184   -0.958160
     39          1           0       -7.290500   -3.820325   -0.619341
     40          1           0       -8.819452   -2.150436    0.430590
     41          1           0       -7.912778    0.064101    1.134887
     42          1           0       -5.537532    0.601337    0.802969
     43          1           0        4.815448   -3.381713    0.535856
     44          1           0        7.143098   -3.957679   -0.016996
     45          1           0        8.709699   -2.205082   -0.855891
     46          1           0        7.890246    0.134808   -1.133245
     47          1           0        5.563509    0.713216   -0.592617
     48          1           0       -0.313178    0.402011   -3.037478
     49          1           0        0.713804   -0.867677   -3.742453
     50          1           0       -1.044694   -1.114356   -3.615100
     51          1           0        0.218255   -2.377917   -1.807842
     52          1           0        0.932629   -0.873909   -1.258987
     53          1           0        0.764234    0.072491    3.553022
     54          1           0       -0.353667   -1.194603    4.120813
     55          1           0        1.338156   -1.600972    3.744209
     56          1           0       -0.247554   -2.329405    1.908790
     57          1           0       -0.798384   -0.660873    1.728019
     58          1           0       -3.448877    1.028514    0.505847
     59          1           0        3.531297    1.200311   -0.022462
 ---------------------------------------------------------------------
 Rotational constants (GHZ):      0.1484235      0.0589558      0.0478413
 Leave Link  202 at Thu Dec 13 21:35:10 2018, MaxMem=   805306368 cpu:         0.0
 (Enter /pbs_home/pkowalski/g09d01/g09/l301.exe)
 Basis read from rwf:  (5D, 7F)
 No pseudopotential information found on rwf file.
 There are   673 symmetry adapted cartesian basis functions of A   symmetry.
 There are   636 symmetry adapted basis functions of A   symmetry.
   636 basis functions,  1103 primitive gaussians,   673 cartesian basis functions
   141 alpha electrons      141 beta electrons
       nuclear repulsion energy      4607.1828396630 Hartrees.
 IExCor=20419 DFT=T Ex+Corr=CAM-B3LYP ExCW=0 ScaHFX=  1.000000
 ScaDFX=  1.000000  1.000000  1.000000  0.810000 ScalE2=  1.000000  1.000000
 IRadAn=      0 IRanWt=     -1 IRanGd=            0 ICorTp=0 IEmpDi=131
  HFx wShort=  0.000000 wLong=  0.330000 cFull=  0.190000 cShort=  0.000000 cLong=  0.460000
  DFx wShort=  0.000000 wLong=  0.330000 cFull=  0.190000 cShort=  0.000000 cLong=  0.460000
 NAtoms=   59 NActive=   59 NUniq=   59 SFac= 1.00D+00 NAtFMM=   60 NAOKFM=F Big=F
 Integral buffers will be    131072 words long.
 Raffenetti 2 integral format.
 Two-electron integral symmetry is turned on.
 R6Disp:  Grimme-D3 Dispersion energy=       -0.0529582958 Hartrees.
 Nuclear repulsion after empirical dispersion term =     4607.1298813672 Hartrees.
 No density basis found on file   724.
 Leave Link  301 at Thu Dec 13 21:35:10 2018, MaxMem=   805306368 cpu:         0.6
 (Enter /pbs_home/pkowalski/g09d01/g09/l302.exe)
 NPDir=0 NMtPBC=     1 NCelOv=     1 NCel=       1 NClECP=     1 NCelD=      1
         NCelK=      1 NCelE2=     1 NClLst=     1 CellRange=     0.0.
 One-electron integrals computed using PRISM.
 NBasis=   636 RedAO= T EigKep=  2.89D-04  NBF=   636
 NBsUse=   636 1.00D-06 EigRej= -1.00D+00 NBFU=   636
 Precomputing XC quadrature grid using
 IXCGrd= 4 IRadAn=           0 IRanWt=          -1 IRanGd=           0 AccXCQ= 0.00D+00.
 Generated NRdTot=       0 NPtTot=           0 NUsed=           0 NTot=          32
 NSgBfM=   591   597   597   600   602 MxSgAt=    59 MxSgA2=    59.
 Leave Link  302 at Thu Dec 13 21:35:12 2018, MaxMem=   805306368 cpu:        16.5
 (Enter /pbs_home/pkowalski/g09d01/g09/l303.exe)
 DipDrv:  MaxL=1.
 Leave Link  303 at Thu Dec 13 21:35:12 2018, MaxMem=   805306368 cpu:         1.5
 (Enter /pbs_home/pkowalski/g09d01/g09/l401.exe)
 Initial guess from the checkpoint file:  "dae0068freq_open_cam-b3lyp_air_D3.chk"
 B after Tr=     0.000000    0.000000    0.000000
         Rot=    0.999912   -0.004167    0.012598    0.000264 Ang=  -1.52 deg.
 Guess basis will be translated and rotated to current coordinates.
 JPrj=2 DoOrth=T DoCkMO=T.
 Generating alternative initial guess.
 ExpMin= 1.22D-01 ExpMax= 9.18D+03 ExpMxC= 1.38D+03 IAcc=1 IRadAn=         1 AccDes= 0.00D+00
 Harris functional with IExCor=20419 and IRadAn=       1 diagonalized for initial guess.
 HarFok:  IExCor=20419 AccDes= 0.00D+00 IRadAn=         1 IDoV= 1 UseB2=F ITyADJ=14
 ICtDFT=  3500011 ScaDFX=  1.000000  1.000000  1.000000  1.000000
 FoFCou: FMM=F IPFlag=           0 FMFlag=      100000 FMFlg1=           0
         NFxFlg=           0 DoJE=T BraDBF=F KetDBF=T FulRan=T
         wScrn=  0.000000 ICntrl=     500 IOpCl=  0 I1Cent=   200000004 NGrid=           0
         NMat0=    1 NMatS0=      1 NMatT0=    0 NMatD0=    1 NMtDS0=    0 NMtDT0=    0
 Petite list used in FoFCou.
 Harris En= -2437.28924538055    
 Leave Link  401 at Thu Dec 13 21:35:17 2018, MaxMem=   805306368 cpu:        41.5
 (Enter /pbs_home/pkowalski/g09d01/g09/l502.exe)
 Closed shell SCF:
 Using DIIS extrapolation, IDIIS=  1040.
 Integral symmetry usage will be decided dynamically.
 IVT=     1387805 IEndB=     1387805 NGot=   805306368 MDV=   804388806
 LenX=   804388806 LenY=   803935204
 Requested convergence on RMS density matrix=1.00D-08 within 128 cycles.
 Requested convergence on MAX density matrix=1.00D-06.
 Requested convergence on             energy=1.00D-06.
 No special actions if energy rises.
 Fock matrices will be formed incrementally for  20 cycles.
 Integral accuracy reduced to 1.0D-05 until final iterations.

 Cycle   1  Pass 0  IDiag  1:
 FoFJK:  IHMeth= 1 ICntrl=       0 DoSepK=T KAlg= 0 I1Cent=   0 FoldK=F
 IRaf=         1 NMat=   1 IRICut=       1 DoRegI=T DoRafI=F ISym2E= 0.
 FoFCou: FMM=F IPFlag=           0 FMFlag=      100000 FMFlg1=           0
         NFxFlg=           0 DoJE=T BraDBF=F KetDBF=F FulRan=T
         wScrn=  0.000000 ICntrl=     500 IOpCl=  0 I1Cent=           0 NGrid=           0
         NMat0=    1 NMatS0=      1 NMatT0=    0 NMatD0=    1 NMtDS0=    0 NMtDT0=    0
 Symmetry not used in FoFCou.
 E= -2511.41610568457    
 DIIS: error= 5.98D-03 at cycle   1 NSaved=   1.
 NSaved= 1 IEnMin= 1 EnMin= -2511.41610568457     IErMin= 1 ErrMin= 5.98D-03
 ErrMax= 5.98D-03  0.00D+00 EMaxC= 1.00D-01 BMatC= 6.96D-02 BMatP= 6.96D-02
 IDIUse=3 WtCom= 9.40D-01 WtEn= 5.98D-02
 Coeff-Com:  0.100D+01
 Coeff-En:   0.100D+01
 Coeff:      0.100D+01
 Gap=     0.597 Goal=   None    Shift=    0.000
 GapD=    0.597 DampG=2.000 DampE=1.000 DampFc=2.0000 IDamp=-1.
 RMSDP=9.56D-04 MaxDP=1.04D-01              OVMax= 3.32D-02

 Cycle   2  Pass 0  IDiag  1:
 RMSU=  9.52D-04    CP:  9.94D-01
 E= -2511.49953491920     Delta-E=       -0.083429234634 Rises=F Damp=F
 DIIS: error= 1.07D-03 at cycle   2 NSaved=   2.
 NSaved= 2 IEnMin= 2 EnMin= -2511.49953491920     IErMin= 2 ErrMin= 1.07D-03
 ErrMax= 1.07D-03  0.00D+00 EMaxC= 1.00D-01 BMatC= 2.05D-03 BMatP= 6.96D-02
 IDIUse=3 WtCom= 9.89D-01 WtEn= 1.07D-02
 Coeff-Com: -0.761D-01 0.108D+01
 Coeff-En:   0.000D+00 0.100D+01
 Coeff:     -0.753D-01 0.108D+01
 Gap=     0.201 Goal=   None    Shift=    0.000
 RMSDP=1.99D-04 MaxDP=1.39D-02 DE=-8.34D-02 OVMax= 1.42D-02

 Cycle   3  Pass 0  IDiag  1:
 RMSU=  1.85D-04    CP:  9.94D-01  1.07D+00
 E= -2511.50200633322     Delta-E=       -0.002471414015 Rises=F Damp=F
 DIIS: error= 9.60D-04 at cycle   3 NSaved=   3.
 NSaved= 3 IEnMin= 3 EnMin= -2511.50200633322     IErMin= 3 ErrMin= 9.60D-04
 ErrMax= 9.60D-04  0.00D+00 EMaxC= 1.00D-01 BMatC= 1.44D-03 BMatP= 2.05D-03
 IDIUse=3 WtCom= 9.90D-01 WtEn= 9.60D-03
 Coeff-Com: -0.583D-01 0.521D+00 0.537D+00
 Coeff-En:   0.000D+00 0.000D+00 0.100D+01
 Coeff:     -0.578D-01 0.516D+00 0.541D+00
 Gap=     0.199 Goal=   None    Shift=    0.000
 RMSDP=1.06D-04 MaxDP=5.47D-03 DE=-2.47D-03 OVMax= 9.13D-03

 Cycle   4  Pass 0  IDiag  1:
 RMSU=  7.72D-05    CP:  9.94D-01  1.10D+00  6.30D-01
 E= -2511.50332749483     Delta-E=       -0.001321161610 Rises=F Damp=F
 DIIS: error= 3.27D-04 at cycle   4 NSaved=   4.
 NSaved= 4 IEnMin= 4 EnMin= -2511.50332749483     IErMin= 4 ErrMin= 3.27D-04
 ErrMax= 3.27D-04  0.00D+00 EMaxC= 1.00D-01 BMatC= 1.23D-04 BMatP= 1.44D-03
 IDIUse=3 WtCom= 9.97D-01 WtEn= 3.27D-03
 Coeff-Com: -0.124D-01 0.500D-01 0.222D+00 0.740D+00
 Coeff-En:   0.000D+00 0.000D+00 0.000D+00 0.100D+01
 Coeff:     -0.123D-01 0.498D-01 0.222D+00 0.741D+00
 Gap=     0.199 Goal=   None    Shift=    0.000
 RMSDP=3.66D-05 MaxDP=1.77D-03 DE=-1.32D-03 OVMax= 3.26D-03

 Cycle   5  Pass 0  IDiag  1:
 RMSU=  2.90D-05    CP:  9.93D-01  1.10D+00  7.37D-01  8.70D-01
 E= -2511.50344973242     Delta-E=       -0.000122237595 Rises=F Damp=F
 DIIS: error= 1.37D-04 at cycle   5 NSaved=   5.
 NSaved= 5 IEnMin= 5 EnMin= -2511.50344973242     IErMin= 5 ErrMin= 1.37D-04
 ErrMax= 1.37D-04  0.00D+00 EMaxC= 1.00D-01 BMatC= 2.73D-05 BMatP= 1.23D-04
 IDIUse=3 WtCom= 9.99D-01 WtEn= 1.37D-03
 Coeff-Com:  0.179D-02-0.492D-01 0.393D-01 0.398D+00 0.611D+00
 Coeff-En:   0.000D+00 0.000D+00 0.000D+00 0.452D-01 0.955D+00
 Coeff:      0.179D-02-0.492D-01 0.392D-01 0.397D+00 0.611D+00
 Gap=     0.199 Goal=   None    Shift=    0.000
 RMSDP=1.44D-05 MaxDP=6.92D-04 DE=-1.22D-04 OVMax= 1.16D-03

 Cycle   6  Pass 0  IDiag  1:
 RMSU=  8.05D-06    CP:  9.93D-01  1.10D+00  7.44D-01  9.84D-01  7.25D-01
 E= -2511.50348009113     Delta-E=       -0.000030358707 Rises=F Damp=F
 DIIS: error= 2.31D-05 at cycle   6 NSaved=   6.
 NSaved= 6 IEnMin= 6 EnMin= -2511.50348009113     IErMin= 6 ErrMin= 2.31D-05
 ErrMax= 2.31D-05  0.00D+00 EMaxC= 1.00D-01 BMatC= 1.38D-06 BMatP= 2.73D-05
 IDIUse=1 WtCom= 1.00D+00 WtEn= 0.00D+00
 Coeff-Com:  0.154D-02-0.244D-01 0.337D-02 0.127D+00 0.264D+00 0.628D+00
 Coeff:      0.154D-02-0.244D-01 0.337D-02 0.127D+00 0.264D+00 0.628D+00
 Gap=     0.199 Goal=   None    Shift=    0.000
 RMSDP=4.19D-06 MaxDP=2.50D-04 DE=-3.04D-05 OVMax= 4.20D-04

 Initial convergence to 1.0D-05 achieved.  Increase integral accuracy.
 Cycle   7  Pass 1  IDiag  1:
 E= -2511.50342640082     Delta-E=        0.000053690311 Rises=F Damp=F
 DIIS: error= 1.61D-04 at cycle   1 NSaved=   1.
 NSaved= 1 IEnMin= 1 EnMin= -2511.50342640082     IErMin= 1 ErrMin= 1.61D-04
 ErrMax= 1.61D-04  0.00D+00 EMaxC= 1.00D-01 BMatC= 1.31D-05 BMatP= 1.31D-05
 IDIUse=3 WtCom= 9.98D-01 WtEn= 1.61D-03
 Coeff-Com:  0.100D+01
 Coeff-En:   0.100D+01
 Coeff:      0.100D+01
 Gap=     0.199 Goal=   None    Shift=    0.000
 RMSDP=4.19D-06 MaxDP=2.50D-04 DE= 5.37D-05 OVMax= 3.80D-04

 Cycle   8  Pass 1  IDiag  1:
 RMSU=  1.39D-04    CP:  1.00D+00
 E= -2511.50343938421     Delta-E=       -0.000012983391 Rises=F Damp=F
 DIIS: error= 1.92D-05 at cycle   2 NSaved=   2.
 NSaved= 2 IEnMin= 2 EnMin= -2511.50343938421     IErMin= 2 ErrMin= 1.92D-05
 ErrMax= 1.92D-05  0.00D+00 EMaxC= 1.00D-01 BMatC= 5.53D-07 BMatP= 1.31D-05
 IDIUse=1 WtCom= 1.00D+00 WtEn= 0.00D+00
 Coeff-Com:  0.373D-01 0.963D+00
 Coeff:      0.373D-01 0.963D+00
 Gap=     0.199 Goal=   None    Shift=    0.000
 RMSDP=6.58D-06 MaxDP=3.04D-04 DE=-1.30D-05 OVMax= 5.65D-04

 Cycle   9  Pass 1  IDiag  1:
 RMSU=  4.71D-06    CP:  1.00D+00  1.03D+00
 E= -2511.50343862834     Delta-E=        0.000000755864 Rises=F Damp=F
 DIIS: error= 3.10D-05 at cycle   3 NSaved=   3.
 NSaved= 3 IEnMin= 2 EnMin= -2511.50343938421     IErMin= 2 ErrMin= 1.92D-05
 ErrMax= 3.10D-05  0.00D+00 EMaxC= 1.00D-01 BMatC= 1.33D-06 BMatP= 5.53D-07
 IDIUse=1 WtCom= 1.00D+00 WtEn= 0.00D+00
 Coeff-Com: -0.185D-01 0.618D+00 0.401D+00
 Coeff:     -0.185D-01 0.618D+00 0.401D+00
 Gap=     0.199 Goal=   None    Shift=    0.000
 RMSDP=2.69D-06 MaxDP=1.72D-04 DE= 7.56D-07 OVMax= 3.25D-04

 Cycle  10  Pass 1  IDiag  1:
 RMSU=  1.05D-06    CP:  1.00D+00  1.04D+00  4.82D-01
 E= -2511.50343997515     Delta-E=       -0.000001346809 Rises=F Damp=F
 DIIS: error= 2.81D-06 at cycle   4 NSaved=   4.
 NSaved= 4 IEnMin= 4 EnMin= -2511.50343997515     IErMin= 4 ErrMin= 2.81D-06
 ErrMax= 2.81D-06  0.00D+00 EMaxC= 1.00D-01 BMatC= 5.25D-09 BMatP= 5.53D-07
 IDIUse=1 WtCom= 1.00D+00 WtEn= 0.00D+00
 Coeff-Com: -0.844D-02 0.256D+00 0.170D+00 0.582D+00
 Coeff:     -0.844D-02 0.256D+00 0.170D+00 0.582D+00
 Gap=     0.199 Goal=   None    Shift=    0.000
 RMSDP=2.17D-07 MaxDP=1.50D-05 DE=-1.35D-06 OVMax= 2.51D-05

 Cycle  11  Pass 1  IDiag  1:
 RMSU=  2.09D-07    CP:  1.00D+00  1.04D+00  4.91D-01  1.01D+00
 E= -2511.50343998076     Delta-E=       -0.000000005611 Rises=F Damp=F
 DIIS: error= 1.04D-06 at cycle   5 NSaved=   5.
 NSaved= 5 IEnMin= 5 EnMin= -2511.50343998076     IErMin= 5 ErrMin= 1.04D-06
 ErrMax= 1.04D-06  0.00D+00 EMaxC= 1.00D-01 BMatC= 9.18D-10 BMatP= 5.25D-09
 IDIUse=1 WtCom= 1.00D+00 WtEn= 0.00D+00
 Coeff-Com:  0.118D-02-0.487D-01-0.337D-01 0.244D+00 0.837D+00
 Coeff:      0.118D-02-0.487D-01-0.337D-01 0.244D+00 0.837D+00
 Gap=     0.199 Goal=   None    Shift=    0.000
 RMSDP=1.31D-07 MaxDP=6.77D-06 DE=-5.61D-09 OVMax= 1.00D-05

 Cycle  12  Pass 1  IDiag  1:
 RMSU=  9.33D-08    CP:  1.00D+00  1.04D+00  4.93D-01  1.09D+00  9.40D-01
 E= -2511.50343998201     Delta-E=       -0.000000001251 Rises=F Damp=F
 DIIS: error= 3.82D-07 at cycle   6 NSaved=   6.
 NSaved= 6 IEnMin= 6 EnMin= -2511.50343998201     IErMin= 6 ErrMin= 3.82D-07
 ErrMax= 3.82D-07  0.00D+00 EMaxC= 1.00D-01 BMatC= 1.28D-10 BMatP= 9.18D-10
 IDIUse=1 WtCom= 1.00D+00 WtEn= 0.00D+00
 Coeff-Com:  0.151D-02-0.519D-01-0.361D-01 0.620D-01 0.386D+00 0.639D+00
 Coeff:      0.151D-02-0.519D-01-0.361D-01 0.620D-01 0.386D+00 0.639D+00
 Gap=     0.199 Goal=   None    Shift=    0.000
 RMSDP=4.03D-08 MaxDP=1.91D-06 DE=-1.25D-09 OVMax= 3.86D-06

 Cycle  13  Pass 1  IDiag  1:
 RMSU=  3.51D-08    CP:  1.00D+00  1.04D+00  4.94D-01  1.11D+00  1.00D+00
                    CP:  1.01D+00
 E= -2511.50343998237     Delta-E=       -0.000000000360 Rises=F Damp=F
 DIIS: error= 8.21D-08 at cycle   7 NSaved=   7.
 NSaved= 7 IEnMin= 7 EnMin= -2511.50343998237     IErMin= 7 ErrMin= 8.21D-08
 ErrMax= 8.21D-08  0.00D+00 EMaxC= 1.00D-01 BMatC= 1.43D-11 BMatP= 1.28D-10
 IDIUse=1 WtCom= 1.00D+00 WtEn= 0.00D+00
 Coeff-Com:  0.285D-03-0.848D-02-0.662D-02-0.138D-01-0.222D-01 0.210D+00
 Coeff-Com:  0.841D+00
 Coeff:      0.285D-03-0.848D-02-0.662D-02-0.138D-01-0.222D-01 0.210D+00
 Coeff:      0.841D+00
 Gap=     0.199 Goal=   None    Shift=    0.000
 RMSDP=1.87D-08 MaxDP=1.03D-06 DE=-3.60D-10 OVMax= 3.10D-06

 Cycle  14  Pass 1  IDiag  1:
 RMSU=  1.24D-08    CP:  1.00D+00  1.04D+00  4.94D-01  1.11D+00  1.00D+00
                    CP:  1.16D+00  1.07D+00
 E= -2511.50343998216     Delta-E=        0.000000000211 Rises=F Damp=F
 DIIS: error= 5.42D-08 at cycle   8 NSaved=   8.
 NSaved= 8 IEnMin= 7 EnMin= -2511.50343998237     IErMin= 8 ErrMin= 5.42D-08
 ErrMax= 5.42D-08  0.00D+00 EMaxC= 1.00D-01 BMatC= 4.84D-12 BMatP= 1.43D-11
 IDIUse=1 WtCom= 1.00D+00 WtEn= 0.00D+00
 Coeff-Com: -0.102D-03 0.426D-02 0.237D-02-0.170D-01-0.817D-01 0.238D-02
 Coeff-Com:  0.474D+00 0.616D+00
 Coeff:     -0.102D-03 0.426D-02 0.237D-02-0.170D-01-0.817D-01 0.238D-02
 Coeff:      0.474D+00 0.616D+00
 Gap=     0.199 Goal=   None    Shift=    0.000
 RMSDP=7.47D-09 MaxDP=3.61D-07 DE= 2.11D-10 OVMax= 7.18D-07

 SCF Done:  E(RCAM-B3LYP) =  -2511.50343998     A.U. after   14 cycles
            NFock= 14  Conv=0.75D-08     -V/T= 2.0069
 KE= 2.494224268020D+03 PE=-1.511552314874D+04 EE= 5.502665559372D+03
 Leave Link  502 at Thu Dec 13 21:46:03 2018, MaxMem=   805306368 cpu:      5144.4
 (Enter /pbs_home/pkowalski/g09d01/g09/l701.exe)
 Compute integral first derivatives.
 ... and contract with generalized density number  0.
 R6Disp: Adding Grimme-D3 dispersion energy 1st derivatives to the gradient.
 Leave Link  701 at Thu Dec 13 21:46:04 2018, MaxMem=   805306368 cpu:         6.0
 (Enter /pbs_home/pkowalski/g09d01/g09/l702.exe)
 L702 exits ... SP integral derivatives will be done elsewhere.
 Leave Link  702 at Thu Dec 13 21:46:04 2018, MaxMem=   805306368 cpu:         0.2
 (Enter /pbs_home/pkowalski/g09d01/g09/l703.exe)
 Compute integral first derivatives, UseDBF=F ICtDFT=           0.
 Integral derivatives from FoFJK, PRISM(SPDF).
 Calling FoFJK, ICntrl=      2127 FMM=F ISym2X=0 I1Cent= 0 IOpClX= 0 NMat=1 NMatS=1 NMatT=0.
 FoFJK:  IHMeth= 1 ICntrl=    2127 DoSepK=T KAlg= 0 I1Cent=   0 FoldK=F
 IRaf=         1 NMat=   1 IRICut=       1 DoRegI=T DoRafI=F ISym2E= 0.
 FoFCou: FMM=F IPFlag=           0 FMFlag=      100000 FMFlg1=         800
         NFxFlg=           0 DoJE=F BraDBF=F KetDBF=F FulRan=T
         wScrn=  0.000000 ICntrl=    2527 IOpCl=  0 I1Cent=           0 NGrid=           0
         NMat0=    1 NMatS0=      1 NMatT0=    0 NMatD0=    1 NMtDS0=    0 NMtDT0=    0
 Symmetry not used in FoFCou.
 Leave Link  703 at Thu Dec 13 21:50:02 2018, MaxMem=   805306368 cpu:      1902.9
 (Enter /pbs_home/pkowalski/g09d01/g09/l716.exe)
 Dipole        =-5.68970536D-02-1.58531751D+00-7.28950094D-04
 ***** Axes restored to original set *****
 -------------------------------------------------------------------
 Center     Atomic                   Forces (Hartrees/Bohr)
 Number     Number              X              Y              Z
 -------------------------------------------------------------------
      1       16          -0.001623137    0.000660098   -0.003274276
      2       16           0.002816314   -0.001093894   -0.003854022
      3        9           0.006617528    0.000971891   -0.002466131
      4        9          -0.004691133    0.000922798   -0.003509957
      5        9           0.003592505    0.001892943   -0.003947085
      6        9          -0.001799022    0.000226530    0.005619466
      7        9           0.001306207   -0.000303363   -0.000602620
      8        9          -0.005222030    0.002166867   -0.000731745
      9        6          -0.002185081    0.000770191   -0.000621844
     10        6          -0.000795847   -0.000781941   -0.000852979
     11        6          -0.000158608   -0.000820456   -0.000584957
     12        6           0.001516147   -0.001266569   -0.000042411
     13        6           0.002620811   -0.001159385    0.000641985
     14        6           0.000522960    0.000726817    0.000443989
     15        6          -0.000795916   -0.000632131   -0.002277212
     16        6          -0.000841457    0.001136869   -0.000575287
     17        6          -0.000391644    0.000788006    0.000069368
     18        6           0.000246887    0.001019051    0.001794200
     19        6           0.001177730    0.000046285    0.002616918
     20        6           0.000485445   -0.000757269    0.000460710
     21        6           0.000833525    0.002323264   -0.001262634
     22        6          -0.000270401    0.001938861   -0.001992918
     23        6          -0.001707863   -0.001157578   -0.000173317
     24        6          -0.005802859   -0.008313792    0.003325633
     25        6          -0.001238832    0.003036776    0.000696369
     26        6           0.004702946    0.004607056   -0.001963821
     27        6           0.002072747    0.000110230   -0.007615975
     28        6          -0.006437410   -0.014273038    0.018660314
     29        6          -0.017013556   -0.004994365    0.017133744
     30        6          -0.011024730   -0.005691444    0.006090697
     31        6          -0.002167221   -0.002508347   -0.001470785
     32        6          -0.005134096    0.002776193   -0.000094795
     33        6           0.067955383    0.003514428   -0.029794436
     34        6           0.002951469   -0.001548085   -0.004422538
     35        6           0.006188083   -0.003785571    0.004276389
     36        6          -0.056694443    0.001836965    0.018378070
     37        6           0.030419623    0.019763805   -0.006498598
     38        1           0.001118067   -0.000847643   -0.000018910
     39        1           0.000923960    0.000253695    0.000601961
     40        1          -0.000015842    0.001072211    0.000639568
     41        1          -0.000975321    0.000581758   -0.000114105
     42        1          -0.001402161   -0.000353839   -0.000957889
     43        1           0.000174791    0.000608303    0.001166927
     44        1           0.000656090   -0.000587121    0.000777488
     45        1           0.000442564   -0.001133165   -0.000337746
     46        1          -0.000293941   -0.000321653   -0.001083521
     47        1          -0.000998828    0.000723411   -0.001070052
     48        1           0.000847804   -0.000496991    0.000594700
     49        1          -0.000533248    0.000562759    0.000559282
     50        1          -0.000405021   -0.001375133   -0.000434473
     51        1          -0.000274914   -0.000069550   -0.000581172
     52        1          -0.005332891   -0.003217515    0.000141869
     53        1           0.000955827    0.000366379    0.000862599
     54        1           0.000604308   -0.000319183   -0.000613815
     55        1           0.000097774    0.001451575   -0.000126319
     56        1          -0.000842239   -0.000883382    0.001336175
     57        1           0.000055082    0.004005091   -0.005222639
     58        1           0.000138221    0.000510959    0.000985994
     59        1          -0.004971105   -0.002679657    0.001316571
 -------------------------------------------------------------------
 Cartesian Forces:  Max     0.067955383 RMS     0.008452437
 Leave Link  716 at Thu Dec 13 21:50:03 2018, MaxMem=   805306368 cpu:         0.2
 (Enter /pbs_home/pkowalski/g09d01/g09/l103.exe)

 GradGradGradGradGradGradGradGradGradGradGradGradGradGradGradGradGradGrad
 Berny optimization.
 Using GEDIIS/GDIIS optimizer.
 FormGI is forming the generalized inverse of G from B-inverse, IUseBI=4.
 GSVD:  received Info=                   1 from GESDD.
 Internal  Forces:  Max     0.028859744 RMS     0.005242886
 Search for a local minimum.
 Step number   4 out of a maximum of  343
 All quantities printed in internal units (Hartrees-Bohrs-Radians)
 RMS Force = .52429D-02 SwitMx=.10000D-02 MixMth= 1
 Mixed Optimization -- RFO/linear search
 Update second derivatives using D2CorX and points    3    4
 DE= -3.91D-02 DEPred=-5.27D-02 R= 7.42D-01
 TightC=F SS=  1.41D+00  RLast= 7.58D-01 DXNew= 8.4853D-01 2.2726D+00
 Trust test= 7.42D-01 RLast= 7.58D-01 DXMaxT set to 8.49D-01
 ITU=  1  0  1  0
 Use linear search instead of GDIIS.
     Eigenvalues ---    0.00208   0.00399   0.00420   0.00475   0.00632
     Eigenvalues ---    0.00713   0.00747   0.00748   0.00760   0.00798
     Eigenvalues ---    0.00899   0.01095   0.01127   0.01157   0.01293
     Eigenvalues ---    0.01385   0.01463   0.01519   0.01557   0.01563
     Eigenvalues ---    0.01677   0.01750   0.01876   0.01941   0.01944
     Eigenvalues ---    0.02002   0.02004   0.02027   0.02028   0.02086
     Eigenvalues ---    0.02086   0.02136   0.02136   0.02142   0.02143
     Eigenvalues ---    0.02153   0.02154   0.02161   0.02167   0.02169
     Eigenvalues ---    0.02226   0.02780   0.04254   0.04270   0.04711
     Eigenvalues ---    0.05056   0.05454   0.05487   0.05559   0.05570
     Eigenvalues ---    0.05680   0.05683   0.07385   0.08329   0.09148
     Eigenvalues ---    0.09219   0.09226   0.09927   0.09991   0.10885
     Eigenvalues ---    0.12090   0.12190   0.12682   0.12716   0.14137
     Eigenvalues ---    0.15909   0.15988   0.15992   0.15997   0.16000
     Eigenvalues ---    0.16000   0.16000   0.16000   0.16000   0.16000
     Eigenvalues ---    0.16000   0.16000   0.16000   0.16000   0.16000
     Eigenvalues ---    0.16000   0.16000   0.16002   0.16669   0.19607
     Eigenvalues ---    0.21007   0.21837   0.21887   0.21971   0.22000
     Eigenvalues ---    0.22000   0.22005   0.22081   0.22517   0.22898
     Eigenvalues ---    0.23166   0.23468   0.23469   0.23540   0.23603
     Eigenvalues ---    0.24199   0.24294   0.24627   0.24953   0.24977
     Eigenvalues ---    0.24997   0.25000   0.25471   0.25980   0.26295
     Eigenvalues ---    0.26439   0.26957   0.27051   0.28040   0.28658
     Eigenvalues ---    0.29501   0.29641   0.29868   0.30181   0.31004
     Eigenvalues ---    0.31344   0.32131   0.32228   0.32284   0.32365
     Eigenvalues ---    0.32441   0.32495   0.32513   0.32514   0.32522
     Eigenvalues ---    0.32539   0.32557   0.32572   0.32666   0.32813
     Eigenvalues ---    0.33469   0.34960   0.35555   0.35691   0.35693
     Eigenvalues ---    0.35697   0.35705   0.35710   0.35848   0.35884
     Eigenvalues ---    0.36118   0.36180   0.36243   0.36639   0.40029
     Eigenvalues ---    0.40759   0.41103   0.41112   0.42916   0.44218
     Eigenvalues ---    0.44241   0.45535   0.45627   0.45939   0.46031
     Eigenvalues ---    0.46498   0.46512   0.47173   0.47674   0.47952
     Eigenvalues ---    0.48245   0.48402   0.49836   0.53176   0.55642
     Eigenvalues ---    0.56191
 RFO step:  Lambda=-5.03882442D-02 EMin= 2.08059891D-03
 Quartic linear search produced a step of  0.06837.
 Iteration  1 RMS(Cart)=  0.24042620 RMS(Int)=  0.01121468
 Iteration  2 RMS(Cart)=  0.05144560 RMS(Int)=  0.00121582
 Iteration  3 RMS(Cart)=  0.00111328 RMS(Int)=  0.00114289
 Iteration  4 RMS(Cart)=  0.00000952 RMS(Int)=  0.00114289
 Iteration  5 RMS(Cart)=  0.00000001 RMS(Int)=  0.00114289
 ITry= 1 IFail=0 DXMaxC= 9.30D-01 DCOld= 1.00D+10 DXMaxT= 8.49D-01 DXLimC= 3.00D+00 Rises=F
 Variable       Old X    -DE/DX   Delta X   Delta X   Delta X     New X
                                 (Linear)    (Quad)   (Total)
    R1        3.28007  -0.00160   0.00262   0.01905   0.02167   3.30175
    R2        3.24256   0.00216   0.00165   0.02158   0.02327   3.26583
    R3        3.28171  -0.00107   0.00215   0.01879   0.01948   3.30119
    R4        3.26267  -0.00246  -0.00063  -0.00867  -0.00944   3.25324
    R5        2.54005   0.00691   0.00312   0.03692   0.04004   2.58009
    R6        2.54669  -0.00109   0.00168   0.01310   0.01478   2.56146
    R7        2.51203   0.00092   0.00199   0.01908   0.02106   2.53309
    R8        2.54106   0.00461   0.00320   0.03444   0.03764   2.57870
    R9        2.55142   0.00119   0.00224   0.02129   0.02354   2.57495
   R10        2.54946   0.00219   0.00222   0.02231   0.02453   2.57399
   R11        2.62668   0.00055   0.00053   0.00531   0.00584   2.63252
   R12        2.64586   0.00134   0.00108   0.01130   0.01239   2.65825
   R13        2.06800  -0.00140  -0.00069  -0.00843  -0.00912   2.05888
   R14        2.63081   0.00002   0.00044   0.00358   0.00402   2.63484
   R15        2.06670  -0.00113  -0.00057  -0.00695  -0.00752   2.05919
   R16        2.63261   0.00010   0.00017   0.00146   0.00162   2.63424
   R17        2.06658  -0.00125  -0.00063  -0.00770  -0.00833   2.05826
   R18        2.62486   0.00045   0.00064   0.00608   0.00672   2.63158
   R19        2.06689  -0.00113  -0.00052  -0.00656  -0.00709   2.05980
   R20        2.64549   0.00241   0.00167   0.01794   0.01961   2.66510
   R21        2.06556  -0.00173  -0.00075  -0.00960  -0.01035   2.05521
   R22        2.77706   0.00199   0.00113   0.01421   0.01534   2.79240
   R23        2.62681   0.00050   0.00047   0.00467   0.00514   2.63195
   R24        2.64599   0.00113   0.00100   0.01028   0.01129   2.65728
   R25        2.06787  -0.00132  -0.00065  -0.00799  -0.00864   2.05923
   R26        2.63065   0.00007   0.00046   0.00378   0.00424   2.63490
   R27        2.06684  -0.00117  -0.00058  -0.00713  -0.00771   2.05913
   R28        2.63276   0.00015   0.00018   0.00166   0.00184   2.63460
   R29        2.06663  -0.00126  -0.00065  -0.00782  -0.00847   2.05816
   R30        2.62462   0.00054   0.00060   0.00589   0.00648   2.63110
   R31        2.06699  -0.00116  -0.00053  -0.00669  -0.00722   2.05977
   R32        2.64593   0.00220   0.00162   0.01721   0.01883   2.66475
   R33        2.06537  -0.00163  -0.00072  -0.00917  -0.00989   2.05548
   R34        2.77894   0.00122   0.00090   0.01064   0.01154   2.79049
   R35        2.89922  -0.00115  -0.00074  -0.00869  -0.00943   2.88980
   R36        2.07549   0.00113   0.00070   0.00828   0.00898   2.08447
   R37        2.07627   0.00095   0.00066   0.00754   0.00819   2.08446
   R38        2.07376   0.00142   0.00066   0.00861   0.00928   2.08303
   R39        2.84671   0.00128   0.00077   0.00918   0.00996   2.85666
   R40        2.07942   0.00053   0.00047   0.00507   0.00554   2.08496
   R41        2.06975  -0.00542   0.00097  -0.00309  -0.00211   2.06764
   R42        2.89378   0.00013  -0.00021  -0.00143  -0.00164   2.89214
   R43        2.07377   0.00132   0.00082   0.00963   0.01044   2.08422
   R44        2.07685   0.00085   0.00054   0.00640   0.00694   2.08380
   R45        2.07421   0.00134   0.00069   0.00864   0.00933   2.08354
   R46        2.84819   0.00062  -0.00013   0.00021   0.00008   2.84827
   R47        2.08259  -0.00025   0.00006   0.00019   0.00025   2.08284
   R48        2.07815  -0.00534   0.00039  -0.00779  -0.00740   2.07075
   R49        2.58479  -0.00086   0.00034   0.00116   0.00146   2.58626
   R50        2.71509  -0.00305   0.00009  -0.00455  -0.00450   2.71059
   R51        2.05589   0.00002  -0.00086  -0.00715  -0.00802   2.04788
   R52        2.62768   0.00565   0.00539   0.05976   0.06517   2.69285
   R53        2.74822   0.00541  -0.00039   0.00391   0.00352   2.75173
   R54        2.87527  -0.00392   0.00159   0.00191   0.00296   2.87822
   R55        2.59991   0.00836  -0.00023   0.02206   0.02252   2.62243
   R56        2.88467  -0.00042   0.00188   0.01944   0.02118   2.90585
   R57        2.87690  -0.00033   0.00241   0.01711   0.01882   2.89572
   R58        2.89674  -0.00742   0.00119  -0.00675  -0.00481   2.89193
   R59        2.79802   0.00499  -0.00063   0.01158   0.01095   2.80898
   R60        2.57892  -0.00020   0.00003   0.00008  -0.00030   2.57862
   R61        2.73656  -0.00460  -0.00017  -0.01095  -0.01007   2.72650
   R62        2.06158  -0.00128  -0.00096  -0.01053  -0.01149   2.05008
   R63        2.65104  -0.00066   0.00155   0.01308   0.01591   2.66695
    A1        1.63870  -0.00054  -0.00169  -0.01518  -0.01679   1.62192
    A2        1.63942  -0.00207  -0.00123  -0.01519  -0.01696   1.62246
    A3        2.11232  -0.00004  -0.00017  -0.00137  -0.00153   2.11079
    A4        2.07704  -0.00004   0.00005  -0.00021  -0.00016   2.07688
    A5        2.09382   0.00008   0.00012   0.00158   0.00169   2.09552
    A6        2.09869   0.00034   0.00024   0.00264   0.00288   2.10157
    A7        2.08664  -0.00014  -0.00013  -0.00117  -0.00130   2.08533
    A8        2.09786  -0.00020  -0.00011  -0.00147  -0.00158   2.09628
    A9        2.08125   0.00043   0.00032   0.00357   0.00389   2.08514
   A10        2.10143  -0.00024  -0.00011  -0.00151  -0.00162   2.09981
   A11        2.10051  -0.00019  -0.00021  -0.00206  -0.00227   2.09824
   A12        2.10285  -0.00022  -0.00022  -0.00259  -0.00281   2.10004
   A13        2.09638  -0.00003  -0.00002  -0.00036  -0.00037   2.09601
   A14        2.08395   0.00026   0.00023   0.00295   0.00319   2.08714
   A15        2.10864   0.00031   0.00018   0.00250   0.00268   2.11132
   A16        2.07890  -0.00011   0.00002  -0.00091  -0.00090   2.07800
   A17        2.09565  -0.00020  -0.00019  -0.00159  -0.00178   2.09387
   A18        2.06262  -0.00082  -0.00036  -0.00476  -0.00510   2.05751
   A19        2.12156   0.00011   0.00026   0.00176   0.00202   2.12358
   A20        2.09900   0.00071   0.00010   0.00299   0.00309   2.10209
   A21        2.11295  -0.00021  -0.00021  -0.00222  -0.00242   2.11053
   A22        2.07776  -0.00005   0.00002  -0.00058  -0.00057   2.07720
   A23        2.09246   0.00026   0.00019   0.00280   0.00299   2.09546
   A24        2.09884   0.00026   0.00021   0.00219   0.00240   2.10124
   A25        2.08654  -0.00012  -0.00014  -0.00120  -0.00134   2.08520
   A26        2.09781  -0.00014  -0.00007  -0.00098  -0.00106   2.09675
   A27        2.08070   0.00055   0.00037   0.00433   0.00469   2.08539
   A28        2.10173  -0.00030  -0.00014  -0.00191  -0.00204   2.09969
   A29        2.10075  -0.00025  -0.00023  -0.00242  -0.00265   2.09810
   A30        2.10317  -0.00028  -0.00024  -0.00289  -0.00314   2.10004
   A31        2.09627   0.00000   0.00001  -0.00004  -0.00003   2.09624
   A32        2.08373   0.00028   0.00023   0.00294   0.00317   2.08690
   A33        2.10912   0.00006   0.00011   0.00124   0.00135   2.11047
   A34        2.07926   0.00003   0.00000  -0.00061  -0.00061   2.07866
   A35        2.09480  -0.00009  -0.00011  -0.00064  -0.00075   2.09405
   A36        2.06157  -0.00038  -0.00024  -0.00265  -0.00288   2.05869
   A37        2.12306  -0.00038   0.00013  -0.00054  -0.00042   2.12264
   A38        2.09856   0.00077   0.00011   0.00319   0.00330   2.10185
   A39        1.92731  -0.00009  -0.00017  -0.00187  -0.00205   1.92526
   A40        1.92431   0.00032   0.00038   0.00414   0.00453   1.92884
   A41        1.94276  -0.00031  -0.00060  -0.00609  -0.00670   1.93606
   A42        1.88694  -0.00001   0.00005   0.00076   0.00081   1.88775
   A43        1.89051  -0.00007   0.00013   0.00045   0.00056   1.89107
   A44        1.89054   0.00016   0.00024   0.00282   0.00307   1.89361
   A45        1.93533  -0.00098   0.00056   0.00169   0.00225   1.93758
   A46        1.92147   0.00084   0.00014   0.00132   0.00145   1.92292
   A47        1.91549  -0.00168  -0.00032  -0.01024  -0.01058   1.90491
   A48        1.91907  -0.00065   0.00017  -0.00348  -0.00331   1.91576
   A49        1.92115   0.00289  -0.00045   0.01302   0.01259   1.93374
   A50        1.84951  -0.00037  -0.00014  -0.00247  -0.00262   1.84689
   A51        1.92907  -0.00004   0.00003  -0.00027  -0.00024   1.92882
   A52        1.91900   0.00046   0.00022   0.00355   0.00376   1.92276
   A53        1.94048   0.00033  -0.00025  -0.00087  -0.00113   1.93935
   A54        1.89373  -0.00021  -0.00002  -0.00100  -0.00102   1.89271
   A55        1.89060  -0.00041  -0.00009  -0.00247  -0.00256   1.88805
   A56        1.88978  -0.00016   0.00012   0.00099   0.00111   1.89089
   A57        1.94286  -0.00198  -0.00024  -0.00684  -0.00708   1.93578
   A58        1.91448   0.00177   0.00061   0.00850   0.00908   1.92356
   A59        1.91205  -0.00144  -0.00018  -0.00729  -0.00745   1.90461
   A60        1.93705  -0.00101  -0.00005  -0.00813  -0.00815   1.92889
   A61        1.89331   0.00371   0.00028   0.02146   0.02175   1.91506
   A62        1.86212  -0.00100  -0.00043  -0.00766  -0.00805   1.85407
   A63        2.12408   0.00113  -0.00044  -0.00050  -0.00092   2.12316
   A64        1.90911   0.00043   0.00267   0.02294   0.02556   1.93468
   A65        2.24991  -0.00156  -0.00222  -0.02246  -0.02466   2.22524
   A66        1.99513   0.00282  -0.00128  -0.00269  -0.00408   1.99104
   A67        2.14294  -0.00040   0.00010   0.00078   0.00089   2.14384
   A68        2.14461  -0.00244   0.00119   0.00155   0.00276   2.14737
   A69        1.95553  -0.00262   0.00007  -0.00714  -0.00723   1.94830
   A70        2.16357  -0.02057   0.00244  -0.03493  -0.03258   2.13099
   A71        2.16382   0.02310  -0.00246   0.04136   0.03872   2.20253
   A72        2.05612  -0.00988   0.00124  -0.01985  -0.01930   2.03682
   A73        1.92593  -0.00006   0.00025   0.00240   0.00231   1.92825
   A74        2.22497   0.01067   0.00069   0.03230   0.03278   2.25775
   A75        2.11505  -0.02605   0.00387  -0.03822  -0.03509   2.07996
   A76        2.25203   0.02878  -0.00436   0.04191   0.03700   2.28903
   A77        1.91350  -0.00268   0.00054  -0.00427  -0.00251   1.91099
   A78        1.85907   0.00088   0.00098   0.01535   0.01626   1.87533
   A79        1.90207   0.00082  -0.00052   0.00518   0.00480   1.90687
   A80        1.94649  -0.00027  -0.00123   0.00087   0.00012   1.94661
   A81        2.05249  -0.00407   0.00111  -0.01401  -0.01269   2.03980
   A82        1.91930   0.00213  -0.00016  -0.00116  -0.00154   1.91776
   A83        1.78554   0.00052  -0.00036  -0.00693  -0.00802   1.77751
   A84        1.89102   0.00101   0.00079   0.01104   0.01150   1.90252
   A85        2.01590   0.00034  -0.00042  -0.00464  -0.00511   2.01079
   A86        2.01306  -0.00116  -0.00095  -0.01603  -0.01652   1.99654
   A87        1.86156   0.00003   0.00021   0.00740   0.00848   1.87004
   A88        1.90097  -0.00141  -0.00084  -0.00951  -0.01022   1.89075
   A89        1.77249   0.00111   0.00121   0.01233   0.01238   1.78487
   A90        1.85534   0.00129   0.00141   0.01769   0.01922   1.87456
   A91        1.91652   0.00158   0.00091  -0.00149  -0.00206   1.91446
   A92        1.94334  -0.00266  -0.00030  -0.01667  -0.01676   1.92658
   A93        1.92806   0.00013  -0.00127   0.00368   0.00318   1.93124
   A94        2.00918  -0.00126   0.00012  -0.00602  -0.00678   2.00241
   A95        1.81166   0.00102  -0.00089   0.00213   0.00230   1.81396
   A96        1.88386   0.00121   0.00126   0.01210   0.00956   1.89342
   A97        2.19501   0.02886   0.00000   0.10401   0.10176   2.29677
   A98        2.01436  -0.02529   0.00773  -0.02681  -0.02749   1.98687
   A99        2.12443   0.00065  -0.00008   0.00047   0.00048   2.12491
   A100       1.90375   0.00105   0.00181   0.01920   0.02084   1.92459
   A101       2.25490  -0.00171  -0.00172  -0.01968  -0.02132   2.23358
   A102       2.01931  -0.00020  -0.00188  -0.01959  -0.01938   1.99994
   A103       2.14676  -0.00014   0.00030   0.00447   0.00378   2.15054
   A104       2.11651   0.00031   0.00156   0.01520   0.01567   2.13218
   A105       2.06347  -0.01674   0.00533   0.00455  -0.00005   2.06341
   A106       2.16083   0.02427  -0.00137   0.07987   0.07170   2.23252
   A107       1.92742  -0.00077   0.00105   0.01036   0.00779   1.93521
   A108       2.05183  -0.00775   0.00095  -0.01544  -0.01711   2.03472
   A109       1.93422   0.00193   0.00040   0.00495   0.00743   1.94165
   A110       2.20205   0.00736   0.00119   0.03114   0.03089   2.23294
    D1       -3.10445  -0.00091   0.00138  -0.00679  -0.00552  -3.10996
    D2        0.02417  -0.00107   0.00120  -0.00826  -0.00723   0.01693
    D3       -2.78359  -0.00167  -0.00707  -0.01778  -0.02400  -2.80759
    D4       -0.02021   0.00282  -0.00229   0.02531   0.02300   0.00279
    D5       -3.12886  -0.00028   0.00203   0.00352   0.00566  -3.12320
    D6        0.02711   0.00069   0.00197   0.00421   0.00581   0.03292
    D7       -2.72632  -0.00475  -0.00881  -0.05126  -0.05819  -2.78451
    D8       -0.01051   0.00062  -0.00367   0.00062  -0.00282  -0.01332
    D9        0.00174   0.00000   0.00002   0.00002   0.00005   0.00178
   D10       -3.14124   0.00001   0.00001   0.00015   0.00016  -3.14108
   D11       -3.13908  -0.00002   0.00001  -0.00028  -0.00027  -3.13934
   D12        0.00113  -0.00001   0.00001  -0.00015  -0.00015   0.00098
   D13       -0.00127   0.00001  -0.00001   0.00012   0.00012  -0.00115
   D14       -3.13819  -0.00001   0.00002  -0.00014  -0.00012  -3.13831
   D15        3.13954   0.00003   0.00000   0.00043   0.00043   3.13997
   D16        0.00262   0.00001   0.00003   0.00017   0.00020   0.00281
   D17       -0.00045   0.00000  -0.00001  -0.00007  -0.00008  -0.00053
   D18        3.14062   0.00000   0.00000   0.00007   0.00006   3.14068
   D19       -3.14065  -0.00001   0.00000  -0.00020  -0.00020  -3.14085
   D20        0.00042  -0.00001   0.00000  -0.00006  -0.00006   0.00036
   D21       -0.00127   0.00000  -0.00002  -0.00003  -0.00005  -0.00132
   D22        3.14126   0.00000   0.00001   0.00009   0.00010   3.14135
   D23        3.14085   0.00000  -0.00002  -0.00017  -0.00019   3.14065
   D24        0.00019   0.00000   0.00000  -0.00005  -0.00005   0.00014
   D25        0.00174   0.00000   0.00003   0.00017   0.00021   0.00195
   D26       -3.14122   0.00002   0.00004   0.00039   0.00043  -3.14079
   D27       -3.14078   0.00000   0.00001   0.00006   0.00006  -3.14072
   D28       -0.00056   0.00002   0.00001   0.00027   0.00029  -0.00028
   D29       -0.00046  -0.00001  -0.00002  -0.00022  -0.00024  -0.00070
   D30        3.13652   0.00001  -0.00005   0.00004  -0.00001   3.13651
   D31       -3.14067  -0.00003  -0.00002  -0.00044  -0.00046  -3.14114
   D32       -0.00369   0.00000  -0.00005  -0.00018  -0.00024  -0.00392
   D33       -0.00758  -0.00004  -0.00010  -0.00001  -0.00013  -0.00771
   D34       -3.13344   0.00013   0.00007   0.00136   0.00145  -3.13199
   D35        3.13878  -0.00006  -0.00007  -0.00026  -0.00034   3.13843
   D36        0.01292   0.00011   0.00011   0.00111   0.00123   0.01415
   D37        0.00292  -0.00001   0.00004  -0.00006  -0.00002   0.00290
   D38        3.14143   0.00001   0.00001   0.00011   0.00012   3.14155
   D39       -3.13593  -0.00002   0.00006  -0.00015  -0.00009  -3.13602
   D40        0.00258   0.00000   0.00003   0.00002   0.00005   0.00263
   D41       -0.00103   0.00004   0.00000   0.00049   0.00050  -0.00053
   D42        3.14122  -0.00003  -0.00003  -0.00051  -0.00054   3.14069
   D43        3.13780   0.00005  -0.00002   0.00058   0.00056   3.13836
   D44       -0.00313  -0.00002  -0.00005  -0.00042  -0.00047  -0.00360
   D45       -0.00142  -0.00001  -0.00003  -0.00022  -0.00024  -0.00167
   D46        3.13985   0.00001  -0.00002   0.00008   0.00006   3.13991
   D47       -3.13991  -0.00003   0.00000  -0.00039  -0.00039  -3.14030
   D48        0.00137  -0.00001   0.00001  -0.00009  -0.00008   0.00129
   D49       -0.00194   0.00001  -0.00003   0.00004   0.00001  -0.00192
   D50       -3.14067   0.00001   0.00002   0.00019   0.00021  -3.14047
   D51        3.13997  -0.00001  -0.00003  -0.00026  -0.00029   3.13968
   D52        0.00123  -0.00001   0.00001  -0.00011  -0.00010   0.00114
   D53        0.00387   0.00002   0.00006   0.00041   0.00048   0.00434
   D54       -3.13757   0.00004   0.00009   0.00085   0.00094  -3.13663
   D55       -3.14056   0.00002   0.00002   0.00025   0.00027  -3.14029
   D56        0.00119   0.00004   0.00004   0.00070   0.00074   0.00193
   D57       -0.00235  -0.00004  -0.00005  -0.00067  -0.00072  -0.00308
   D58        3.13859   0.00002  -0.00002   0.00032   0.00030   3.13889
   D59        3.13908  -0.00007  -0.00007  -0.00112  -0.00119   3.13789
   D60       -0.00316   0.00000  -0.00004  -0.00013  -0.00018  -0.00333
   D61        0.00483   0.00059  -0.00005   0.00049   0.00016   0.00499
   D62        3.12889  -0.00056   0.00006   0.00005   0.00040   3.12929
   D63       -3.13609   0.00053  -0.00008  -0.00053  -0.00090  -3.13699
   D64       -0.01203  -0.00062   0.00002  -0.00097  -0.00066  -0.01269
   D65        1.05266   0.00081  -0.00050   0.00274   0.00223   1.05489
   D66       -3.10286  -0.00010   0.00018   0.00037   0.00054  -3.10232
   D67       -1.07358  -0.00105  -0.00010  -0.00785  -0.00794  -1.08152
   D68        3.13678   0.00094  -0.00031   0.00512   0.00481   3.14158
   D69       -1.01874   0.00003   0.00037   0.00275   0.00312  -1.01563
   D70        1.01053  -0.00091   0.00009  -0.00547  -0.00536   1.00517
   D71       -1.04786   0.00115  -0.00015   0.00744   0.00728  -1.04058
   D72        1.07980   0.00024   0.00053   0.00507   0.00559   1.08539
   D73        3.10908  -0.00071   0.00026  -0.00315  -0.00289   3.10619
   D74        1.42394   0.00127   0.00389   0.02847   0.03228   1.45622
   D75       -1.26619  -0.00023  -0.00173  -0.01254  -0.01420  -1.28038
   D76       -0.70512   0.00131   0.00323   0.02804   0.03120  -0.67393
   D77        2.88794  -0.00019  -0.00239  -0.01297  -0.01528   2.87265
   D78       -2.73632   0.00045   0.00356   0.02545   0.02895  -2.70737
   D79        0.85674  -0.00105  -0.00206  -0.01556  -0.01753   0.83921
   D80        1.03182   0.00120  -0.00016   0.00783   0.00768   1.03951
   D81       -3.10065  -0.00020   0.00004  -0.00123  -0.00120  -3.10185
   D82       -1.06215  -0.00123  -0.00023  -0.00981  -0.01005  -1.07220
   D83        3.12209   0.00121  -0.00003   0.00869   0.00867   3.13076
   D84       -1.01038  -0.00019   0.00017  -0.00037  -0.00021  -1.01059
   D85        1.02811  -0.00121  -0.00010  -0.00895  -0.00906   1.01905
   D86       -1.06848   0.00152   0.00010   0.01169   0.01180  -1.05668
   D87        1.08223   0.00012   0.00029   0.00263   0.00292   1.08515
   D88        3.12072  -0.00090   0.00002  -0.00595  -0.00593   3.11480
   D89        1.33912   0.00161   0.00325   0.01786   0.02109   1.36021
   D90       -1.30386  -0.00231  -0.00251  -0.03305  -0.03549  -1.33935
   D91       -0.79864   0.00145   0.00267   0.01751   0.02011  -0.77853
   D92        2.84156  -0.00247  -0.00309  -0.03340  -0.03647   2.80510
   D93       -2.83903   0.00101   0.00306   0.01856   0.02158  -2.81745
   D94        0.80118  -0.00291  -0.00270  -0.03235  -0.03500   0.76618
   D95       -0.02201  -0.00098   0.00017  -0.01054  -0.01047  -0.03248
   D96       -3.13023   0.00006  -0.00006   0.00142   0.00149  -3.12874
   D97        3.10539  -0.00112   0.00000  -0.01190  -0.01205   3.09334
   D98       -0.00283  -0.00009  -0.00023   0.00006  -0.00009  -0.00292
   D99        0.00745   0.00312  -0.00195   0.02970   0.02762   0.03507
   D100       3.12484  -0.00027  -0.00034  -0.00154  -0.00106   3.12378
   D101       3.11563   0.00213  -0.00175   0.01771   0.01559   3.13122
   D102      -0.05016  -0.00126  -0.00014  -0.01353  -0.01309  -0.06325
   D103       0.01107  -0.00378   0.00272  -0.03469  -0.03212  -0.02104
   D104       2.72847  -0.00472   0.00824  -0.00162   0.00688   2.73535
   D105      -3.10631   0.00032   0.00095  -0.00220  -0.00081  -3.10712
   D106      -0.38892  -0.00062   0.00647   0.03087   0.03819  -0.35072
   D107      -0.31284  -0.01278  -0.00245  -0.15345  -0.15624  -0.46909
   D108       2.91479  -0.01338  -0.00321  -0.14339  -0.14625   2.76853
   D109       2.80170  -0.01702  -0.00056  -0.18921  -0.19012   2.61159
   D110      -0.25385  -0.01761  -0.00132  -0.17914  -0.18013  -0.43398
   D111       1.61500   0.00046  -0.00016   0.04266   0.04288   1.65788
   D112      -0.50153   0.00155  -0.00183   0.02794   0.02638  -0.47514
   D113      -2.60566   0.00077  -0.00199   0.04237   0.04100  -2.56466
   D114      -1.59752   0.00268   0.00016   0.03689   0.03715  -1.56037
   D115       2.56913   0.00376  -0.00151   0.02217   0.02066   2.58979
   D116       0.46500   0.00299  -0.00167   0.03660   0.03528   0.50028
   D117       2.98571  -0.00615   0.00124  -0.07788  -0.07812   2.90759
   D118      -0.81736  -0.01048   0.01623   0.04132   0.06092  -0.75645
   D119      -0.07774  -0.00553   0.00037  -0.06705  -0.06733  -0.14507
   D120       2.40236  -0.00986   0.01536   0.05215   0.07171   2.47407
   D121      -0.80705   0.00156   0.00125   0.02219   0.02363  -0.78342
   D122      -2.90929   0.00004   0.00036   0.00564   0.00595  -2.90334
   D123       1.38437   0.00112   0.00070   0.00834   0.00890   1.39326
   D124       1.25130   0.00384   0.00159   0.04105   0.04295   1.29424
   D125      -0.85095   0.00233   0.00070   0.02450   0.02527  -0.82567
   D126      -2.84047   0.00341   0.00105   0.02719   0.02822  -2.81226
   D127      -2.83776   0.00045   0.00262   0.01960   0.02239  -2.81537
   D128       1.34318  -0.00107   0.00172   0.00305   0.00472   1.34790
   D129      -0.64634   0.00001   0.00207   0.00574   0.00766  -0.63869
   D130       0.72351  -0.00102  -0.00178  -0.03043  -0.03229   0.69121
   D131      -1.31734  -0.00361  -0.00331  -0.05332  -0.05651  -1.37385
   D132       2.80278  -0.00280  -0.00217  -0.04943  -0.05154   2.75124
   D133       2.85345  -0.00160  -0.00208  -0.03455  -0.03641   2.81704
   D134       0.81260  -0.00419  -0.00361  -0.05745  -0.06063   0.75197
   D135      -1.35046  -0.00338  -0.00247  -0.05355  -0.05565  -1.40612
   D136      -1.46979  -0.00157  -0.00159  -0.02412  -0.02509  -1.49488
   D137       2.77254  -0.00417  -0.00312  -0.04701  -0.04931   2.72324
   D138       0.60948  -0.00335  -0.00198  -0.04312  -0.04433   0.56514
   D139       1.71804   0.00694   0.00153   0.06114   0.06128   1.77932
   D140      -0.83897  -0.01108  -0.00792  -0.09819  -0.10305  -0.94202
   D141      -2.45209   0.00564   0.00326   0.06715   0.06875  -2.38333
   D142       1.27409  -0.01238  -0.00620  -0.09218  -0.09558   1.17851
   D143      -0.34276   0.00579   0.00111   0.06979   0.07045  -0.27232
   D144      -2.89977  -0.01223  -0.00834  -0.08954  -0.09389  -2.99366
   D145       2.88967  -0.00786  -0.00405  -0.15201  -0.15571   2.73396
   D146       0.32834  -0.02046  -0.01338  -0.34526  -0.36172  -0.03338
   D147      -0.95563  -0.00205   0.00903  -0.00793   0.00418  -0.95145
   D148       2.76623  -0.01466  -0.00030  -0.20118  -0.20183   2.56440
   D149      -0.03744  -0.00188   0.00021  -0.00757  -0.00688  -0.04432
   D150       3.06723  -0.00249  -0.00060  -0.00479  -0.00409   3.06314
   D151       3.11993  -0.00085   0.00012  -0.00707  -0.00698   3.11295
   D152      -0.05858  -0.00146  -0.00069  -0.00429  -0.00419  -0.06277
   D153      -2.60347  -0.01756  -0.00981  -0.18365  -0.18931  -2.79278
   D154       0.03045   0.00234  -0.00294   0.00794   0.00454   0.03500
   D155       0.57434  -0.01695  -0.00900  -0.18615  -0.19180   0.38254
   D156      -3.07491   0.00295  -0.00213   0.00544   0.00205  -3.07287
   D157       2.59181   0.00464   0.01444   0.17169   0.18912   2.78093
   D158      -1.02054   0.00587   0.02002   0.21421   0.23690  -0.78364
   D159      -0.00822  -0.00170   0.00416  -0.00480  -0.00047  -0.00869
   D160       2.66262  -0.00047   0.00973   0.03773   0.04731   2.70993
         Item               Value     Threshold  Converged?
 Maximum Force            0.028860     0.000450     NO 
 RMS     Force            0.005243     0.000300     NO 
 Maximum Displacement     0.929700     0.001800     NO 
 RMS     Displacement     0.270612     0.001200     NO 
 Predicted change in Energy=-4.103553D-02
 Lowest energy point so far.  Saving SCF results.
 GradGradGradGradGradGradGradGradGradGradGradGradGradGradGradGradGradGrad

 Leave Link  103 at Thu Dec 13 21:50:03 2018, MaxMem=   805306368 cpu:         3.5
 (Enter /pbs_home/pkowalski/g09d01/g09/l202.exe)
 Stoichiometry    C29H22F6S2
 Framework group  C1[X(C29H22F6S2)]
 Deg. of freedom   171
 Full point group                 C1      NOp   1
 RotChk:  IX=0 Diff= 4.90D-02
 Largest Abelian subgroup         C1      NOp   1
 Largest concise Abelian subgroup C1      NOp   1
                         Standard orientation:                         
 ---------------------------------------------------------------------
 Center     Atomic      Atomic             Coordinates (Angstroms)
 Number     Number       Type             X           Y           Z
 ---------------------------------------------------------------------
      1         16           0       -2.733747   -2.068097   -1.307439
      2         16           0        2.765460   -2.034650    1.308561
      3          9           0       -1.439078    2.767279    1.508183
      4          9           0       -2.379769    2.872136   -0.470535
      5          9           0       -0.088224    4.700005    0.041245
      6          9           0       -0.140879    3.380507   -1.721281
      7          9           0        1.488922    2.978181    1.363426
      8          9           0        2.226500    2.917123   -0.704080
      9          6           0       -5.761702   -2.442896   -0.538570
     10          6           0       -7.099966   -2.704691   -0.253700
     11          6           0       -7.847099   -1.809388    0.510684
     12          6           0       -7.244237   -0.647474    0.989942
     13          6           0       -5.906141   -0.382609    0.709585
     14          6           0       -5.135684   -1.276603   -0.062516
     15          6           0        5.719435   -2.458769    0.311923
     16          6           0        7.025363   -2.745009   -0.078484
     17          6           0        7.759443   -1.818906   -0.818489
     18          6           0        7.175526   -0.602041   -1.167766
     19          6           0        5.868845   -0.313337   -0.783331
     20          6           0        5.113516   -1.237437   -0.032348
     21          6           0       -0.477403   -0.531696   -3.431659
     22          6           0       -0.214525   -1.305663   -2.139233
     23          6           0        0.842025   -0.655056    3.730363
     24          6           0        0.371156   -1.226162    2.390805
     25          6           0       -3.718463   -0.980786   -0.358317
     26          6           0       -2.991286    0.104575    0.049407
     27          6           0       -1.614958    0.071608   -0.353190
     28          6           0       -1.324736   -1.081865   -1.137970
     29          6           0       -0.688796    1.148324   -0.031799
     30          6           0       -1.230644    2.556611    0.175411
     31          6           0       -0.076299    3.420699   -0.358812
     32          6           0        1.157047    2.629113    0.088785
     33          6           0        0.696993    1.170433    0.038191
     34          6           0        3.729698   -0.918542    0.372476
     35          6           0        3.023667    0.222214    0.123098
     36          6           0        1.670842    0.212657    0.624540
     37          6           0        1.398344   -0.988388    1.313719
     38          1           0       -5.200152   -3.157242   -1.139742
     39          1           0       -7.560951   -3.615800   -0.634183
     40          1           0       -8.893553   -2.015300    0.731708
     41          1           0       -7.818866    0.059550    1.588292
     42          1           0       -5.456318    0.529721    1.094448
     43          1           0        5.168106   -3.196610    0.894222
     44          1           0        7.471708   -3.698855    0.201310
     45          1           0        8.781103   -2.043603   -1.121687
     46          1           0        7.739767    0.128864   -1.746970
     47          1           0        5.431371    0.640185   -1.070611
     48          1           0       -0.534662    0.550320   -3.225046
     49          1           0        0.337167   -0.700759   -4.155959
     50          1           0       -1.427139   -0.847543   -3.893495
     51          1           0       -0.117614   -2.383490   -2.354163
     52          1           0        0.749929   -0.996127   -1.725498
     53          1           0        1.018402    0.430483    3.647127
     54          1           0        0.077325   -0.825778    4.506268
     55          1           0        1.780733   -1.131949    4.057543
     56          1           0        0.157461   -2.302890    2.489904
     57          1           0       -0.575442   -0.750565    2.110582
     58          1           0       -3.409371    0.896147    0.660146
     59          1           0        3.446585    1.084596   -0.381236
 ---------------------------------------------------------------------
 Rotational constants (GHZ):      0.1480895      0.0555038      0.0473436
 Leave Link  202 at Thu Dec 13 21:50:03 2018, MaxMem=   805306368 cpu:         0.0
 (Enter /pbs_home/pkowalski/g09d01/g09/l301.exe)
 Basis read from rwf:  (5D, 7F)
 No pseudopotential information found on rwf file.
 There are   673 symmetry adapted cartesian basis functions of A   symmetry.
 There are   636 symmetry adapted basis functions of A   symmetry.
   636 basis functions,  1103 primitive gaussians,   673 cartesian basis functions
   141 alpha electrons      141 beta electrons
       nuclear repulsion energy      4541.5276819853 Hartrees.
 IExCor=20419 DFT=T Ex+Corr=CAM-B3LYP ExCW=0 ScaHFX=  1.000000
 ScaDFX=  1.000000  1.000000  1.000000  0.810000 ScalE2=  1.000000  1.000000
 IRadAn=      0 IRanWt=     -1 IRanGd=            0 ICorTp=0 IEmpDi=131
  HFx wShort=  0.000000 wLong=  0.330000 cFull=  0.190000 cShort=  0.000000 cLong=  0.460000
  DFx wShort=  0.000000 wLong=  0.330000 cFull=  0.190000 cShort=  0.000000 cLong=  0.460000
 NAtoms=   59 NActive=   59 NUniq=   59 SFac= 1.00D+00 NAtFMM=   60 NAOKFM=F Big=F
 Integral buffers will be    131072 words long.
 Raffenetti 2 integral format.
 Two-electron integral symmetry is turned on.
 R6Disp:  Grimme-D3 Dispersion energy=       -0.0500105720 Hartrees.
 Nuclear repulsion after empirical dispersion term =     4541.4776714133 Hartrees.
 No density basis found on file   724.
 Leave Link  301 at Thu Dec 13 21:50:04 2018, MaxMem=   805306368 cpu:         0.6
 (Enter /pbs_home/pkowalski/g09d01/g09/l302.exe)
 NPDir=0 NMtPBC=     1 NCelOv=     1 NCel=       1 NClECP=     1 NCelD=      1
         NCelK=      1 NCelE2=     1 NClLst=     1 CellRange=     0.0.
 One-electron integrals computed using PRISM.
 NBasis=   636 RedAO= T EigKep=  2.99D-04  NBF=   636
 NBsUse=   636 1.00D-06 EigRej= -1.00D+00 NBFU=   636
 Precomputing XC quadrature grid using
 IXCGrd= 4 IRadAn=           0 IRanWt=          -1 IRanGd=           0 AccXCQ= 0.00D+00.
 Generated NRdTot=       0 NPtTot=           0 NUsed=           0 NTot=          32
 NSgBfM=   628   628   628   628   628 MxSgAt=    59 MxSgA2=    59.
 Leave Link  302 at Thu Dec 13 21:50:06 2018, MaxMem=   805306368 cpu:        16.4
 (Enter /pbs_home/pkowalski/g09d01/g09/l303.exe)
 DipDrv:  MaxL=1.
 Leave Link  303 at Thu Dec 13 21:50:06 2018, MaxMem=   805306368 cpu:         1.5
 (Enter /pbs_home/pkowalski/g09d01/g09/l401.exe)
 Initial guess from the checkpoint file:  "dae0068freq_open_cam-b3lyp_air_D3.chk"
 B after Tr=     0.000000    0.000000    0.000000
         Rot=    0.999945    0.004237   -0.009327   -0.002052 Ang=   1.20 deg.
 Guess basis will be translated and rotated to current coordinates.
 JPrj=2 DoOrth=T DoCkMO=T.
 Generating alternative initial guess.
 ExpMin= 1.22D-01 ExpMax= 9.18D+03 ExpMxC= 1.38D+03 IAcc=1 IRadAn=         1 AccDes= 0.00D+00
 Harris functional with IExCor=20419 and IRadAn=       1 diagonalized for initial guess.
 HarFok:  IExCor=20419 AccDes= 0.00D+00 IRadAn=         1 IDoV= 1 UseB2=F ITyADJ=14
 ICtDFT=  3500011 ScaDFX=  1.000000  1.000000  1.000000  1.000000
 FoFCou: FMM=F IPFlag=           0 FMFlag=      100000 FMFlg1=           0
         NFxFlg=           0 DoJE=T BraDBF=F KetDBF=T FulRan=T
         wScrn=  0.000000 ICntrl=     500 IOpCl=  0 I1Cent=   200000004 NGrid=           0
         NMat0=    1 NMatS0=      1 NMatT0=    0 NMatD0=    1 NMtDS0=    0 NMtDT0=    0
 Petite list used in FoFCou.
 Harris En= -2437.33785639378    
 Leave Link  401 at Thu Dec 13 21:50:11 2018, MaxMem=   805306368 cpu:        40.7
 (Enter /pbs_home/pkowalski/g09d01/g09/l502.exe)
 Closed shell SCF:
 Using DIIS extrapolation, IDIIS=  1040.
 Integral symmetry usage will be decided dynamically.
 IVT=     1387805 IEndB=     1387805 NGot=   805306368 MDV=   804388806
 LenX=   804388806 LenY=   803935204
 Requested convergence on RMS density matrix=1.00D-08 within 128 cycles.
 Requested convergence on MAX density matrix=1.00D-06.
 Requested convergence on             energy=1.00D-06.
 No special actions if energy rises.
 Fock matrices will be formed incrementally for  20 cycles.
 Integral accuracy reduced to 1.0D-05 until final iterations.

 Cycle   1  Pass 0  IDiag  1:
 FoFJK:  IHMeth= 1 ICntrl=       0 DoSepK=T KAlg= 0 I1Cent=   0 FoldK=F
 IRaf=         1 NMat=   1 IRICut=       1 DoRegI=T DoRafI=F ISym2E= 0.
 FoFCou: FMM=F IPFlag=           0 FMFlag=      100000 FMFlg1=           0
         NFxFlg=           0 DoJE=T BraDBF=F KetDBF=F FulRan=T
         wScrn=  0.000000 ICntrl=     500 IOpCl=  0 I1Cent=           0 NGrid=           0
         NMat0=    1 NMatS0=      1 NMatT0=    0 NMatD0=    1 NMtDS0=    0 NMtDT0=    0
 Symmetry not used in FoFCou.
 E= -2511.25895497059    
 DIIS: error= 1.12D-02 at cycle   1 NSaved=   1.
 NSaved= 1 IEnMin= 1 EnMin= -2511.25895497059     IErMin= 1 ErrMin= 1.12D-02
 ErrMax= 1.12D-02  0.00D+00 EMaxC= 1.00D-01 BMatC= 1.51D-01 BMatP= 1.51D-01
 IDIUse=3 WtCom= 8.88D-01 WtEn= 1.12D-01
 Coeff-Com:  0.100D+01
 Coeff-En:   0.100D+01
 Coeff:      0.100D+01
 Recover alternate guess density for next cycle.
 RMSDP=3.53D-03 MaxDP=2.64D-01              OVMax= 0.00D+00

 Cycle   2  Pass 0  IDiag  1:
 RMSU=  3.50D-03    CP:  1.03D+00
 E= -2510.78347553694     Delta-E=        0.475479433651 Rises=F Damp=F
 Switch densities from cycles 1 and 2 for lowest energy.
 DIIS: error= 3.79D-02 at cycle   2 NSaved=   2.
 NSaved= 2 IEnMin= 1 EnMin= -2511.25895497059     IErMin= 1 ErrMin= 1.12D-02
 ErrMax= 3.79D-02  0.00D+00 EMaxC= 1.00D+00 BMatC= 1.28D+00 BMatP= 1.51D-01
 IDIUse=1 WtCom= 1.00D+00 WtEn= 0.00D+00
 Coeff-Com:  0.896D+00 0.104D+00
 Coeff:      0.896D+00 0.104D+00
 Gap=     0.256 Goal=   None    Shift=    0.000
 RMSDP=1.32D-03 MaxDP=9.05D-02 DE= 4.75D-01 OVMax= 2.00D-01

 Cycle   3  Pass 0  IDiag  1:
 RMSU=  1.26D-03    CP:  9.89D-01  9.99D-02
 E= -2511.50053415795     Delta-E=       -0.717058621002 Rises=F Damp=F
 DIIS: error= 3.75D-03 at cycle   3 NSaved=   3.
 NSaved= 3 IEnMin= 3 EnMin= -2511.50053415795     IErMin= 3 ErrMin= 3.75D-03
 ErrMax= 3.75D-03  0.00D+00 EMaxC= 1.00D+00 BMatC= 1.37D-02 BMatP= 1.51D-01
 IDIUse=1 WtCom= 1.00D+00 WtEn= 0.00D+00
 Coeff-Com: -0.755D-01 0.681D-01 0.101D+01
 Coeff:     -0.755D-01 0.681D-01 0.101D+01
 Gap=     0.201 Goal=   None    Shift=    0.000
 RMSDP=4.49D-04 MaxDP=2.20D-02 DE=-7.17D-01 OVMax= 3.38D-02

 Cycle   4  Pass 0  IDiag  1:
 RMSU=  3.91D-04    CP:  9.89D-01  1.63D-01  1.00D+00
 E= -2511.51541690360     Delta-E=       -0.014882745659 Rises=F Damp=F
 DIIS: error= 1.62D-03 at cycle   4 NSaved=   4.
 NSaved= 4 IEnMin= 4 EnMin= -2511.51541690360     IErMin= 4 ErrMin= 1.62D-03
 ErrMax= 1.62D-03  0.00D+00 EMaxC= 1.00D+00 BMatC= 5.65D-03 BMatP= 1.37D-02
 IDIUse=1 WtCom= 1.00D+00 WtEn= 0.00D+00
 Coeff-Com: -0.622D-01 0.110D-01 0.463D+00 0.589D+00
 Coeff:     -0.622D-01 0.110D-01 0.463D+00 0.589D+00
 Gap=     0.209 Goal=   None    Shift=    0.000
 RMSDP=2.30D-04 MaxDP=1.21D-02 DE=-1.49D-02 OVMax= 2.24D-02

 Cycle   5  Pass 0  IDiag  1:
 RMSU=  1.29D-04    CP:  9.88D-01  1.47D-01  1.07D+00  5.91D-01
 E= -2511.52085152194     Delta-E=       -0.005434618334 Rises=F Damp=F
 DIIS: error= 4.62D-04 at cycle   5 NSaved=   5.
 NSaved= 5 IEnMin= 5 EnMin= -2511.52085152194     IErMin= 5 ErrMin= 4.62D-04
 ErrMax= 4.62D-04  0.00D+00 EMaxC= 1.00D+00 BMatC= 4.05D-04 BMatP= 5.65D-03
 IDIUse=1 WtCom= 1.00D+00 WtEn= 0.00D+00
 Coeff-Com: -0.164D-01-0.275D-02 0.649D-01 0.242D+00 0.712D+00
 Coeff:     -0.164D-01-0.275D-02 0.649D-01 0.242D+00 0.712D+00
 Gap=     0.205 Goal=   None    Shift=    0.000
 RMSDP=6.08D-05 MaxDP=2.52D-03 DE=-5.43D-03 OVMax= 6.17D-03

 Cycle   6  Pass 0  IDiag  1:
 RMSU=  4.12D-05    CP:  9.88D-01  1.46D-01  1.07D+00  6.95D-01  8.60D-01
 E= -2511.52131907495     Delta-E=       -0.000467553008 Rises=F Damp=F
 DIIS: error= 2.16D-04 at cycle   6 NSaved=   6.
 NSaved= 6 IEnMin= 6 EnMin= -2511.52131907495     IErMin= 6 ErrMin= 2.16D-04
 ErrMax= 2.16D-04  0.00D+00 EMaxC= 1.00D+00 BMatC= 5.51D-05 BMatP= 4.05D-04
 IDIUse=1 WtCom= 1.00D+00 WtEn= 0.00D+00
 Coeff-Com:  0.637D-04-0.184D-02-0.323D-01 0.307D-01 0.304D+00 0.699D+00
 Coeff:      0.637D-04-0.184D-02-0.323D-01 0.307D-01 0.304D+00 0.699D+00
 Gap=     0.206 Goal=   None    Shift=    0.000
 RMSDP=2.08D-05 MaxDP=1.58D-03 DE=-4.68D-04 OVMax= 1.99D-03

 Cycle   7  Pass 0  IDiag  1:
 RMSU=  1.67D-05    CP:  9.88D-01  1.47D-01  1.07D+00  7.04D-01  9.32D-01
                    CP:  8.35D-01
 E= -2511.52138076097     Delta-E=       -0.000061686026 Rises=F Damp=F
 DIIS: error= 1.14D-04 at cycle   7 NSaved=   7.
 NSaved= 7 IEnMin= 7 EnMin= -2511.52138076097     IErMin= 7 ErrMin= 1.14D-04
 ErrMax= 1.14D-04  0.00D+00 EMaxC= 1.00D+00 BMatC= 1.12D-05 BMatP= 5.51D-05
 IDIUse=1 WtCom= 1.00D+00 WtEn= 0.00D+00
 Coeff-Com:  0.199D-02-0.340D-03-0.257D-01-0.171D-01 0.599D-01 0.368D+00
 Coeff-Com:  0.613D+00
 Coeff:      0.199D-02-0.340D-03-0.257D-01-0.171D-01 0.599D-01 0.368D+00
 Coeff:      0.613D+00
 Gap=     0.206 Goal=   None    Shift=    0.000
 RMSDP=8.73D-06 MaxDP=4.07D-04 DE=-6.17D-05 OVMax= 8.76D-04

 Initial convergence to 1.0D-05 achieved.  Increase integral accuracy.
 Cycle   8  Pass 1  IDiag  1:
 E= -2511.52155282764     Delta-E=       -0.000172066664 Rises=F Damp=F
 DIIS: error= 1.31D-04 at cycle   1 NSaved=   1.
 NSaved= 1 IEnMin= 1 EnMin= -2511.52155282764     IErMin= 1 ErrMin= 1.31D-04
 ErrMax= 1.31D-04  0.00D+00 EMaxC= 1.00D+00 BMatC= 1.31D-05 BMatP= 1.31D-05
 IDIUse=1 WtCom= 1.00D+00 WtEn= 0.00D+00
 Coeff-Com:  0.100D+01
 Coeff:      0.100D+01
 Gap=     0.206 Goal=   None    Shift=    0.000
 RMSDP=8.73D-06 MaxDP=4.07D-04 DE=-1.72D-04 OVMax= 6.39D-04

 Cycle   9  Pass 1  IDiag  1:
 RMSU=  1.21D-04    CP:  1.00D+00
 E= -2511.52156508004     Delta-E=       -0.000012252407 Rises=F Damp=F
 DIIS: error= 4.99D-05 at cycle   2 NSaved=   2.
 NSaved= 2 IEnMin= 2 EnMin= -2511.52156508004     IErMin= 2 ErrMin= 4.99D-05
 ErrMax= 4.99D-05  0.00D+00 EMaxC= 1.00D+00 BMatC= 1.62D-06 BMatP= 1.31D-05
 IDIUse=1 WtCom= 1.00D+00 WtEn= 0.00D+00
 Coeff-Com:  0.143D+00 0.857D+00
 Coeff:      0.143D+00 0.857D+00
 Gap=     0.206 Goal=   None    Shift=    0.000
 RMSDP=6.96D-06 MaxDP=3.60D-04 DE=-1.23D-05 OVMax= 6.91D-04

 Cycle  10  Pass 1  IDiag  1:
 RMSU=  5.92D-06    CP:  1.00D+00  1.03D+00
 E= -2511.52156436089     Delta-E=        0.000000719151 Rises=F Damp=F
 DIIS: error= 5.74D-05 at cycle   3 NSaved=   3.
 NSaved= 3 IEnMin= 2 EnMin= -2511.52156508004     IErMin= 2 ErrMin= 4.99D-05
 ErrMax= 5.74D-05  0.00D+00 EMaxC= 1.00D+00 BMatC= 2.35D-06 BMatP= 1.62D-06
 IDIUse=1 WtCom= 1.00D+00 WtEn= 0.00D+00
 Coeff-Com: -0.155D-01 0.552D+00 0.464D+00
 Coeff:     -0.155D-01 0.552D+00 0.464D+00
 Gap=     0.206 Goal=   None    Shift=    0.000
 RMSDP=3.30D-06 MaxDP=2.03D-04 DE= 7.19D-07 OVMax= 4.21D-04

 Cycle  11  Pass 1  IDiag  1:
 RMSU=  1.20D-06    CP:  1.00D+00  1.04D+00  5.03D-01
 E= -2511.52156680982     Delta-E=       -0.000002448929 Rises=F Damp=F
 DIIS: error= 4.14D-06 at cycle   4 NSaved=   4.
 NSaved= 4 IEnMin= 4 EnMin= -2511.52156680982     IErMin= 4 ErrMin= 4.14D-06
 ErrMax= 4.14D-06  0.00D+00 EMaxC= 1.00D+00 BMatC= 1.82D-08 BMatP= 1.62D-06
 IDIUse=1 WtCom= 1.00D+00 WtEn= 0.00D+00
 Coeff-Com: -0.950D-02 0.236D+00 0.211D+00 0.562D+00
 Coeff:     -0.950D-02 0.236D+00 0.211D+00 0.562D+00
 Gap=     0.206 Goal=   None    Shift=    0.000
 RMSDP=3.44D-07 MaxDP=1.95D-05 DE=-2.45D-06 OVMax= 4.50D-05

 Cycle  12  Pass 1  IDiag  1:
 RMSU=  3.18D-07    CP:  1.00D+00  1.04D+00  5.20D-01  9.43D-01
 E= -2511.52156683081     Delta-E=       -0.000000020983 Rises=F Damp=F
 DIIS: error= 9.81D-07 at cycle   5 NSaved=   5.
 NSaved= 5 IEnMin= 5 EnMin= -2511.52156683081     IErMin= 5 ErrMin= 9.81D-07
 ErrMax= 9.81D-07  0.00D+00 EMaxC= 1.00D+00 BMatC= 1.35D-09 BMatP= 1.82D-08
 IDIUse=1 WtCom= 1.00D+00 WtEn= 0.00D+00
 Coeff-Com: -0.102D-04-0.215D-01-0.167D-01 0.142D+00 0.896D+00
 Coeff:     -0.102D-04-0.215D-01-0.167D-01 0.142D+00 0.896D+00
 Gap=     0.206 Goal=   None    Shift=    0.000
 RMSDP=1.76D-07 MaxDP=8.24D-06 DE=-2.10D-08 OVMax= 3.54D-05

 Cycle  13  Pass 1  IDiag  1:
 RMSU=  1.45D-07    CP:  1.00D+00  1.04D+00  5.21D-01  1.02D+00  1.04D+00
 E= -2511.52156683387     Delta-E=       -0.000000003065 Rises=F Damp=F
 DIIS: error= 5.42D-07 at cycle   6 NSaved=   6.
 NSaved= 6 IEnMin= 6 EnMin= -2511.52156683387     IErMin= 6 ErrMin= 5.42D-07
 ErrMax= 5.42D-07  0.00D+00 EMaxC= 1.00D+00 BMatC= 5.74D-10 BMatP= 1.35D-09
 IDIUse=1 WtCom= 1.00D+00 WtEn= 0.00D+00
 Coeff-Com:  0.217D-02-0.664D-01-0.585D-01-0.454D-01 0.499D+00 0.669D+00
 Coeff:      0.217D-02-0.664D-01-0.585D-01-0.454D-01 0.499D+00 0.669D+00
 Gap=     0.206 Goal=   None    Shift=    0.000
 RMSDP=9.76D-08 MaxDP=3.72D-06 DE=-3.06D-09 OVMax= 1.12D-05

 Cycle  14  Pass 1  IDiag  1:
 RMSU=  7.29D-08    CP:  1.00D+00  1.04D+00  5.22D-01  1.06D+00  1.18D+00
                    CP:  9.45D-01
 E= -2511.52156683470     Delta-E=       -0.000000000825 Rises=F Damp=F
 DIIS: error= 1.21D-07 at cycle   7 NSaved=   7.
 NSaved= 7 IEnMin= 7 EnMin= -2511.52156683470     IErMin= 7 ErrMin= 1.21D-07
 ErrMax= 1.21D-07  0.00D+00 EMaxC= 1.00D+00 BMatC= 2.98D-11 BMatP= 5.74D-10
 IDIUse=1 WtCom= 1.00D+00 WtEn= 0.00D+00
 Coeff-Com:  0.764D-03-0.213D-01-0.192D-01-0.266D-01 0.958D-01 0.232D+00
 Coeff-Com:  0.738D+00
 Coeff:      0.764D-03-0.213D-01-0.192D-01-0.266D-01 0.958D-01 0.232D+00
 Coeff:      0.738D+00
 Gap=     0.206 Goal=   None    Shift=    0.000
 RMSDP=2.38D-08 MaxDP=1.17D-06 DE=-8.25D-10 OVMax= 5.00D-06

 Cycle  15  Pass 1  IDiag  1:
 RMSU=  1.90D-08    CP:  1.00D+00  1.04D+00  5.23D-01  1.06D+00  1.19D+00
                    CP:  1.03D+00  1.05D+00
 E= -2511.52156683469     Delta-E=        0.000000000007 Rises=F Damp=F
 DIIS: error= 1.04D-07 at cycle   8 NSaved=   8.
 NSaved= 8 IEnMin= 7 EnMin= -2511.52156683470     IErMin= 8 ErrMin= 1.04D-07
 ErrMax= 1.04D-07  0.00D+00 EMaxC= 1.00D+00 BMatC= 7.87D-12 BMatP= 2.98D-11
 IDIUse=1 WtCom= 1.00D+00 WtEn= 0.00D+00
 Coeff-Com: -0.344D-04 0.201D-02 0.142D-02-0.354D-02-0.466D-01-0.182D-01
 Coeff-Com:  0.343D+00 0.722D+00
 Coeff:     -0.344D-04 0.201D-02 0.142D-02-0.354D-02-0.466D-01-0.182D-01
 Coeff:      0.343D+00 0.722D+00
 Gap=     0.206 Goal=   None    Shift=    0.000
 RMSDP=1.10D-08 MaxDP=3.78D-07 DE= 7.28D-12 OVMax= 1.42D-06

 Cycle  16  Pass 1  IDiag  1:
 RMSU=  6.35D-09    CP:  1.00D+00  1.04D+00  5.23D-01  1.06D+00  1.20D+00
                    CP:  1.06D+00  1.14D+00  8.73D-01
 E= -2511.52156683475     Delta-E=       -0.000000000060 Rises=F Damp=F
 DIIS: error= 3.20D-08 at cycle   9 NSaved=   9.
 NSaved= 9 IEnMin= 9 EnMin= -2511.52156683475     IErMin= 9 ErrMin= 3.20D-08
 ErrMax= 3.20D-08  0.00D+00 EMaxC= 1.00D+00 BMatC= 9.04D-13 BMatP= 7.87D-12
 IDIUse=1 WtCom= 1.00D+00 WtEn= 0.00D+00
 Coeff-Com: -0.107D-03 0.347D-02 0.290D-02 0.178D-02-0.343D-01-0.365D-01
 Coeff-Com:  0.807D-01 0.327D+00 0.655D+00
 Coeff:     -0.107D-03 0.347D-02 0.290D-02 0.178D-02-0.343D-01-0.365D-01
 Coeff:      0.807D-01 0.327D+00 0.655D+00
 Gap=     0.206 Goal=   None    Shift=    0.000
 RMSDP=3.16D-09 MaxDP=1.73D-07 DE=-6.00D-11 OVMax= 4.15D-07

 SCF Done:  E(RCAM-B3LYP) =  -2511.52156683     A.U. after   16 cycles
            NFock= 16  Conv=0.32D-08     -V/T= 2.0072
 KE= 2.493595375293D+03 PE=-1.498386014026D+04 EE= 5.437265526719D+03
 Leave Link  502 at Thu Dec 13 22:01:40 2018, MaxMem=   805306368 cpu:      5495.0
 (Enter /pbs_home/pkowalski/g09d01/g09/l701.exe)
 Compute integral first derivatives.
 ... and contract with generalized density number  0.
 R6Disp: Adding Grimme-D3 dispersion energy 1st derivatives to the gradient.
 Leave Link  701 at Thu Dec 13 22:01:42 2018, MaxMem=   805306368 cpu:         6.0
 (Enter /pbs_home/pkowalski/g09d01/g09/l702.exe)
 L702 exits ... SP integral derivatives will be done elsewhere.
 Leave Link  702 at Thu Dec 13 22:01:42 2018, MaxMem=   805306368 cpu:         0.2
 (Enter /pbs_home/pkowalski/g09d01/g09/l703.exe)
 Compute integral first derivatives, UseDBF=F ICtDFT=           0.
 Integral derivatives from FoFJK, PRISM(SPDF).
 Calling FoFJK, ICntrl=      2127 FMM=F ISym2X=0 I1Cent= 0 IOpClX= 0 NMat=1 NMatS=1 NMatT=0.
 FoFJK:  IHMeth= 1 ICntrl=    2127 DoSepK=T KAlg= 0 I1Cent=   0 FoldK=F
 IRaf=         1 NMat=   1 IRICut=       1 DoRegI=T DoRafI=F ISym2E= 0.
 FoFCou: FMM=F IPFlag=           0 FMFlag=      100000 FMFlg1=         800
         NFxFlg=           0 DoJE=F BraDBF=F KetDBF=F FulRan=T
         wScrn=  0.000000 ICntrl=    2527 IOpCl=  0 I1Cent=           0 NGrid=           0
         NMat0=    1 NMatS0=      1 NMatT0=    0 NMatD0=    1 NMtDS0=    0 NMtDT0=    0
 Symmetry not used in FoFCou.
 Leave Link  703 at Thu Dec 13 22:05:25 2018, MaxMem=   805306368 cpu:      1782.9
 (Enter /pbs_home/pkowalski/g09d01/g09/l716.exe)
 Dipole        =-5.34976750D-02-1.53332327D+00-2.94294423D-02
 ***** Axes restored to original set *****
 -------------------------------------------------------------------
 Center     Atomic                   Forces (Hartrees/Bohr)
 Number     Number              X              Y              Z
 -------------------------------------------------------------------
      1       16           0.012205109    0.000533937    0.002966285
      2       16           0.001569847    0.000730491    0.008811691
      3        9          -0.007753400   -0.002325112    0.008759543
      4        9           0.000315218    0.010386773   -0.007143187
      5        9          -0.008238144    0.000849312   -0.006631049
      6        9           0.012415468    0.002368975   -0.005733036
      7        9          -0.007043927   -0.002344555    0.007367752
      8        9           0.002558899   -0.005834659   -0.008889163
      9        6           0.006021733   -0.001339251    0.000944534
     10        6           0.003089126    0.001393358    0.001825599
     11        6          -0.001325138    0.002646907    0.001275729
     12        6          -0.002900591    0.003680918    0.001419819
     13        6          -0.006727218    0.000135641   -0.001936229
     14        6           0.001237738   -0.002540162   -0.001360946
     15        6           0.001399929   -0.000339730    0.005742830
     16        6           0.001707009   -0.002099806    0.002623360
     17        6           0.000778564   -0.002387153   -0.001968591
     18        6           0.000454184   -0.002771689   -0.003850905
     19        6          -0.002190330    0.001704109   -0.006266709
     20        6          -0.000861858    0.002228202    0.002205050
     21        6          -0.000320208   -0.000235830    0.002563895
     22        6           0.005026645    0.002156095   -0.006221894
     23        6           0.001884961   -0.000147538   -0.001401809
     24        6          -0.006735892   -0.006336223    0.004157300
     25        6          -0.001873367   -0.005021409   -0.003558955
     26        6          -0.007024256    0.007853295   -0.005445201
     27        6          -0.023282733    0.008693866   -0.012906319
     28        6           0.020686874   -0.011531438    0.013310784
     29        6          -0.013497095    0.013795716    0.013972920
     30        6          -0.004820887   -0.002488711    0.007503353
     31        6          -0.001513407   -0.001109992    0.006640359
     32        6           0.000943576    0.001028644   -0.002761826
     33        6           0.047489756   -0.005550282   -0.023872447
     34        6           0.000172792    0.007357640   -0.003440103
     35        6           0.001322923   -0.003461488   -0.005787976
     36        6          -0.047612254   -0.008215727    0.002629347
     37        6           0.021462861    0.001509929    0.011374505
     38        1          -0.001593785    0.001114494    0.000179383
     39        1          -0.001317513   -0.000560707   -0.000764061
     40        1          -0.000071011   -0.001560145   -0.001007317
     41        1           0.001262733   -0.000562749    0.000060298
     42        1           0.001616464    0.000672808    0.000919054
     43        1          -0.000113472   -0.000688694   -0.001686111
     44        1          -0.000753207    0.001026266   -0.001046782
     45        1          -0.000756764    0.001695258    0.000412855
     46        1           0.000198859    0.000275284    0.001358946
     47        1           0.000831978   -0.001281358    0.001182286
     48        1          -0.001698683   -0.000072629   -0.000824313
     49        1           0.000947821   -0.001381467   -0.000816182
     50        1           0.001141608    0.001346796    0.000760543
     51        1           0.001276598   -0.000882266    0.000164354
     52        1           0.003254159    0.002785381   -0.001503295
     53        1          -0.001451741    0.000163204   -0.001543533
     54        1          -0.000079836    0.001131239    0.001170682
     55        1           0.000480565   -0.001801313    0.000794722
     56        1          -0.000154338    0.000247948    0.000626751
     57        1          -0.000940307   -0.002685287    0.001406362
     58        1           0.002810392   -0.000464068    0.000869438
     59        1          -0.003913026   -0.001491047    0.002367609
 -------------------------------------------------------------------
 Cartesian Forces:  Max     0.047612254 RMS     0.007509378
 Leave Link  716 at Thu Dec 13 22:05:25 2018, MaxMem=   805306368 cpu:         0.2
 (Enter /pbs_home/pkowalski/g09d01/g09/l103.exe)

 GradGradGradGradGradGradGradGradGradGradGradGradGradGradGradGradGradGrad
 Berny optimization.
 Using GEDIIS/GDIIS optimizer.
 FormGI is forming the generalized inverse of G from B-inverse, IUseBI=4.
 GSVD:  received Info=                   1 from GESDD.
 Internal  Forces:  Max     0.036089282 RMS     0.004699121
 Search for a local minimum.
 Step number   5 out of a maximum of  343
 All quantities printed in internal units (Hartrees-Bohrs-Radians)
 RMS Force = .46991D-02 SwitMx=.10000D-02 MixMth= 1
 Mixed Optimization -- RFO/linear search
 Update second derivatives using D2CorX and points    4    5
 DE= -1.81D-02 DEPred=-4.10D-02 R= 4.42D-01
 Trust test= 4.42D-01 RLast= 7.97D-01 DXMaxT set to 8.49D-01
 ITU=  0  1  0  1  0
 Use linear search instead of GDIIS.
     Eigenvalues ---    0.00266   0.00399   0.00420   0.00490   0.00631
     Eigenvalues ---    0.00692   0.00746   0.00748   0.00758   0.00760
     Eigenvalues ---    0.00849   0.00954   0.01068   0.01091   0.01184
     Eigenvalues ---    0.01384   0.01397   0.01507   0.01555   0.01562
     Eigenvalues ---    0.01574   0.01716   0.01858   0.01941   0.01944
     Eigenvalues ---    0.02002   0.02004   0.02027   0.02028   0.02086
     Eigenvalues ---    0.02086   0.02136   0.02136   0.02142   0.02143
     Eigenvalues ---    0.02154   0.02155   0.02156   0.02167   0.02169
     Eigenvalues ---    0.02224   0.03177   0.04243   0.04292   0.04910
     Eigenvalues ---    0.05058   0.05469   0.05491   0.05576   0.05596
     Eigenvalues ---    0.05660   0.05673   0.07496   0.08302   0.09154
     Eigenvalues ---    0.09170   0.09255   0.09946   0.10170   0.10960
     Eigenvalues ---    0.11990   0.12232   0.12683   0.12707   0.13991
     Eigenvalues ---    0.15905   0.15977   0.15996   0.15997   0.16000
     Eigenvalues ---    0.16000   0.16000   0.16000   0.16000   0.16000
     Eigenvalues ---    0.16000   0.16000   0.16000   0.16000   0.16000
     Eigenvalues ---    0.16000   0.16000   0.16015   0.16856   0.21094
     Eigenvalues ---    0.21845   0.21866   0.21993   0.21997   0.22000
     Eigenvalues ---    0.22000   0.22395   0.23096   0.23221   0.23463
     Eigenvalues ---    0.23466   0.23559   0.23577   0.23995   0.24259
     Eigenvalues ---    0.24332   0.24652   0.24692   0.24930   0.24995
     Eigenvalues ---    0.24998   0.25000   0.25803   0.25995   0.26289
     Eigenvalues ---    0.26465   0.26946   0.27283   0.28025   0.29245
     Eigenvalues ---    0.29632   0.29764   0.30072   0.30912   0.31334
     Eigenvalues ---    0.31994   0.32097   0.32229   0.32299   0.32413
     Eigenvalues ---    0.32456   0.32497   0.32514   0.32516   0.32523
     Eigenvalues ---    0.32542   0.32560   0.32573   0.32745   0.33395
     Eigenvalues ---    0.34838   0.35402   0.35517   0.35691   0.35694
     Eigenvalues ---    0.35697   0.35706   0.35710   0.35838   0.35884
     Eigenvalues ---    0.36099   0.36180   0.36255   0.36657   0.40519
     Eigenvalues ---    0.40771   0.41126   0.41140   0.44202   0.44235
     Eigenvalues ---    0.44461   0.45534   0.45592   0.45940   0.46032
     Eigenvalues ---    0.46499   0.46513   0.47173   0.47671   0.47957
     Eigenvalues ---    0.48252   0.48419   0.49246   0.55345   0.55646
     Eigenvalues ---    0.57971
 RFO step:  Lambda=-2.68199463D-02 EMin= 2.65618268D-03
 Quartic linear search produced a step of -0.10151.
 Iteration  1 RMS(Cart)=  0.08784343 RMS(Int)=  0.00168540
 Iteration  2 RMS(Cart)=  0.00921010 RMS(Int)=  0.00037080
 Iteration  3 RMS(Cart)=  0.00003715 RMS(Int)=  0.00037063
 Iteration  4 RMS(Cart)=  0.00000002 RMS(Int)=  0.00037063
 ITry= 1 IFail=0 DXMaxC= 4.47D-01 DCOld= 1.00D+10 DXMaxT= 8.49D-01 DXLimC= 3.00D+00 Rises=F
 Variable       Old X    -DE/DX   Delta X   Delta X   Delta X     New X
                                 (Linear)    (Quad)   (Total)
    R1        3.30175  -0.00687  -0.00220  -0.02809  -0.03031   3.27144
    R2        3.26583  -0.00338  -0.00236  -0.01765  -0.01994   3.24589
    R3        3.30119  -0.00573  -0.00198  -0.02246  -0.02468   3.27651
    R4        3.25324   0.00081   0.00096  -0.00549  -0.00447   3.24877
    R5        2.58009  -0.01146  -0.00406  -0.02580  -0.02986   2.55022
    R6        2.56146  -0.01178  -0.00150  -0.02618  -0.02768   2.53378
    R7        2.53309  -0.01041  -0.00214  -0.02599  -0.02812   2.50496
    R8        2.57870  -0.01333  -0.00382  -0.03040  -0.03422   2.54448
    R9        2.57495  -0.00962  -0.00239  -0.02417  -0.02656   2.54839
   R10        2.57399  -0.01087  -0.00249  -0.02436  -0.02685   2.54714
   R11        2.63252  -0.00254  -0.00059  -0.00600  -0.00659   2.62592
   R12        2.65825  -0.00472  -0.00126  -0.01119  -0.01245   2.64580
   R13        2.05888   0.00194   0.00093   0.00627   0.00720   2.06608
   R14        2.63484  -0.00292  -0.00041  -0.00564  -0.00605   2.62878
   R15        2.05919   0.00162   0.00076   0.00523   0.00599   2.06518
   R16        2.63424  -0.00093  -0.00016  -0.00181  -0.00198   2.63226
   R17        2.05826   0.00185   0.00085   0.00576   0.00660   2.06486
   R18        2.63158  -0.00328  -0.00068  -0.00767  -0.00836   2.62322
   R19        2.05980   0.00137   0.00072   0.00463   0.00534   2.06515
   R20        2.66510  -0.00668  -0.00199  -0.01560  -0.01759   2.64751
   R21        2.05521   0.00198   0.00105   0.00644   0.00749   2.06269
   R22        2.79240  -0.00346  -0.00156  -0.01158  -0.01314   2.77926
   R23        2.63195  -0.00213  -0.00052  -0.00521  -0.00573   2.62622
   R24        2.65728  -0.00436  -0.00115  -0.01049  -0.01164   2.64564
   R25        2.05923   0.00181   0.00088   0.00595   0.00683   2.06606
   R26        2.63490  -0.00294  -0.00043  -0.00571  -0.00614   2.62875
   R27        2.05913   0.00165   0.00078   0.00529   0.00607   2.06520
   R28        2.63460  -0.00104  -0.00019  -0.00200  -0.00219   2.63241
   R29        2.05816   0.00190   0.00086   0.00587   0.00673   2.06489
   R30        2.63110  -0.00295  -0.00066  -0.00704  -0.00770   2.62340
   R31        2.05977   0.00139   0.00073   0.00469   0.00542   2.06520
   R32        2.66475  -0.00662  -0.00191  -0.01543  -0.01734   2.64741
   R33        2.05548   0.00192   0.00100   0.00630   0.00730   2.06278
   R34        2.79049  -0.00295  -0.00117  -0.01042  -0.01159   2.77889
   R35        2.88980   0.00160   0.00096   0.00549   0.00645   2.89625
   R36        2.08447  -0.00182  -0.00091  -0.00610  -0.00701   2.07746
   R37        2.08446  -0.00183  -0.00083  -0.00606  -0.00689   2.07757
   R38        2.08303  -0.00182  -0.00094  -0.00581  -0.00675   2.07628
   R39        2.85666  -0.00670  -0.00101  -0.01510  -0.01611   2.84056
   R40        2.08496  -0.00133  -0.00056  -0.00481  -0.00537   2.07959
   R41        2.06764   0.00361   0.00021  -0.00112  -0.00091   2.06673
   R42        2.89214   0.00069   0.00017   0.00267   0.00284   2.89498
   R43        2.08422  -0.00212  -0.00106  -0.00695  -0.00801   2.07620
   R44        2.08380  -0.00149  -0.00070  -0.00504  -0.00575   2.07805
   R45        2.08354  -0.00199  -0.00095  -0.00625  -0.00720   2.07634
   R46        2.84827  -0.00241  -0.00001  -0.00321  -0.00322   2.84505
   R47        2.08284  -0.00040  -0.00003  -0.00215  -0.00218   2.08067
   R48        2.07075   0.00278   0.00075  -0.00132  -0.00057   2.07018
   R49        2.58626  -0.00278  -0.00015   0.00128   0.00104   2.58730
   R50        2.71059  -0.00183   0.00046  -0.00980  -0.00937   2.70121
   R51        2.04788   0.00280   0.00081   0.00935   0.01016   2.05804
   R52        2.69285  -0.03609  -0.00662  -0.08561  -0.09217   2.60068
   R53        2.75173  -0.00691  -0.00036   0.00963   0.00927   2.76101
   R54        2.87822  -0.00763  -0.00030  -0.02208  -0.02249   2.85573
   R55        2.62243  -0.02456  -0.00229  -0.05896  -0.06083   2.56160
   R56        2.90585  -0.00669  -0.00215  -0.01564  -0.01838   2.88747
   R57        2.89572  -0.00389  -0.00191  -0.00976  -0.01176   2.88396
   R58        2.89193  -0.00502   0.00049  -0.02546  -0.02456   2.86738
   R59        2.80898  -0.01737  -0.00111  -0.03658  -0.03769   2.77128
   R60        2.57862   0.00067   0.00003   0.00650   0.00636   2.58498
   R61        2.72650  -0.00178   0.00102  -0.01170  -0.01057   2.71593
   R62        2.05008   0.00126   0.00117   0.00556   0.00672   2.05681
   R63        2.66695  -0.02238  -0.00161  -0.05855  -0.05989   2.60706
    A1        1.62192   0.00303   0.00170   0.01384   0.01571   1.63763
    A2        1.62246   0.00272   0.00172   0.01067   0.01245   1.63491
    A3        2.11079   0.00065   0.00016   0.00208   0.00224   2.11303
    A4        2.07688  -0.00012   0.00002   0.00048   0.00050   2.07738
    A5        2.09552  -0.00052  -0.00017  -0.00256  -0.00274   2.09278
    A6        2.10157  -0.00072  -0.00029  -0.00188  -0.00218   2.09940
    A7        2.08533   0.00038   0.00013   0.00087   0.00100   2.08634
    A8        2.09628   0.00034   0.00016   0.00101   0.00117   2.09745
    A9        2.08514  -0.00107  -0.00039  -0.00332  -0.00372   2.08142
   A10        2.09981   0.00037   0.00016   0.00094   0.00110   2.10091
   A11        2.09824   0.00070   0.00023   0.00239   0.00262   2.10085
   A12        2.10004   0.00035   0.00029   0.00168   0.00196   2.10199
   A13        2.09601   0.00003   0.00004   0.00021   0.00025   2.09626
   A14        2.08714  -0.00038  -0.00032  -0.00189  -0.00221   2.08493
   A15        2.11132  -0.00009  -0.00027  -0.00059  -0.00086   2.11046
   A16        2.07800   0.00008   0.00009   0.00145   0.00154   2.07954
   A17        2.09387   0.00001   0.00018  -0.00086  -0.00068   2.09318
   A18        2.05751   0.00089   0.00052   0.00204   0.00256   2.06007
   A19        2.12358  -0.00125  -0.00020  -0.00197  -0.00218   2.12140
   A20        2.10209   0.00036  -0.00031  -0.00006  -0.00038   2.10171
   A21        2.11053   0.00063   0.00025   0.00203   0.00228   2.11282
   A22        2.07720  -0.00010   0.00006   0.00055   0.00061   2.07780
   A23        2.09546  -0.00053  -0.00030  -0.00258  -0.00289   2.09257
   A24        2.10124  -0.00066  -0.00024  -0.00168  -0.00193   2.09931
   A25        2.08520   0.00041   0.00014   0.00102   0.00115   2.08635
   A26        2.09675   0.00025   0.00011   0.00067   0.00078   2.09753
   A27        2.08539  -0.00110  -0.00048  -0.00344  -0.00391   2.08148
   A28        2.09969   0.00040   0.00021   0.00103   0.00124   2.10093
   A29        2.09810   0.00070   0.00027   0.00241   0.00268   2.10078
   A30        2.10004   0.00041   0.00032   0.00180   0.00211   2.10215
   A31        2.09624  -0.00005   0.00000  -0.00009  -0.00008   2.09616
   A32        2.08690  -0.00035  -0.00032  -0.00171  -0.00203   2.08487
   A33        2.11047   0.00002  -0.00014  -0.00034  -0.00048   2.11000
   A34        2.07866   0.00018   0.00006   0.00204   0.00210   2.08075
   A35        2.09405  -0.00020   0.00008  -0.00169  -0.00162   2.09244
   A36        2.05869   0.00070   0.00029   0.00163   0.00193   2.06062
   A37        2.12264  -0.00072   0.00004  -0.00069  -0.00064   2.12200
   A38        2.10185   0.00002  -0.00033  -0.00095  -0.00128   2.10057
   A39        1.92526   0.00037   0.00021   0.00158   0.00179   1.92705
   A40        1.92884   0.00033  -0.00046   0.00179   0.00133   1.93017
   A41        1.93606   0.00050   0.00068   0.00269   0.00337   1.93943
   A42        1.88775  -0.00024  -0.00008  -0.00038  -0.00046   1.88729
   A43        1.89107  -0.00064  -0.00006  -0.00441  -0.00446   1.88660
   A44        1.89361  -0.00036  -0.00031  -0.00152  -0.00184   1.89177
   A45        1.93758   0.00165  -0.00023   0.00150   0.00128   1.93885
   A46        1.92292   0.00022  -0.00015   0.00434   0.00420   1.92711
   A47        1.90491   0.00091   0.00107   0.00338   0.00445   1.90936
   A48        1.91576  -0.00081   0.00034  -0.00456  -0.00423   1.91153
   A49        1.93374  -0.00237  -0.00128  -0.00536  -0.00664   1.92710
   A50        1.84689   0.00033   0.00027   0.00073   0.00096   1.84786
   A51        1.92882  -0.00043   0.00002  -0.00234  -0.00231   1.92651
   A52        1.92276   0.00105  -0.00038   0.00523   0.00485   1.92761
   A53        1.93935   0.00016   0.00011   0.00181   0.00192   1.94128
   A54        1.89271  -0.00026   0.00010  -0.00107  -0.00096   1.89175
   A55        1.88805  -0.00017   0.00026  -0.00289  -0.00263   1.88542
   A56        1.89089  -0.00039  -0.00011  -0.00093  -0.00105   1.88983
   A57        1.93578   0.00233   0.00072   0.00499   0.00570   1.94148
   A58        1.92356  -0.00013  -0.00092   0.00197   0.00106   1.92462
   A59        1.90461   0.00018   0.00076   0.00133   0.00208   1.90669
   A60        1.92889  -0.00108   0.00083  -0.00717  -0.00635   1.92254
   A61        1.91506  -0.00160  -0.00221   0.00087  -0.00136   1.91370
   A62        1.85407   0.00020   0.00082  -0.00222  -0.00141   1.85266
   A63        2.12316   0.00267   0.00009   0.00699   0.00711   2.13027
   A64        1.93468  -0.00881  -0.00259  -0.02904  -0.03168   1.90299
   A65        2.22524   0.00614   0.00250   0.02204   0.02457   2.24981
   A66        1.99104  -0.00017   0.00041   0.00586   0.00620   1.99724
   A67        2.14384   0.00111  -0.00009   0.00373   0.00364   2.14747
   A68        2.14737  -0.00090  -0.00028  -0.00901  -0.00931   2.13806
   A69        1.94830   0.00692   0.00073   0.01139   0.01222   1.96052
   A70        2.13099   0.00626   0.00331  -0.00989  -0.00664   2.12435
   A71        2.20253  -0.01311  -0.00393  -0.00139  -0.00534   2.19720
   A72        2.03682   0.00962   0.00196   0.02069   0.02222   2.05904
   A73        1.92825  -0.00092  -0.00023  -0.00153  -0.00216   1.92609
   A74        2.25775  -0.00774  -0.00333   0.00218  -0.00187   2.25588
   A75        2.07996   0.00626   0.00356  -0.02324  -0.02005   2.05990
   A76        2.28903  -0.00951  -0.00376   0.02418   0.02007   2.30909
   A77        1.91099   0.00332   0.00025   0.00077   0.00152   1.91251
   A78        1.87533  -0.00140  -0.00165  -0.00658  -0.00828   1.86705
   A79        1.90687   0.00094  -0.00049   0.00046   0.00003   1.90690
   A80        1.94661  -0.00242  -0.00001  -0.01463  -0.01449   1.93212
   A81        2.03980  -0.00182   0.00129  -0.01714  -0.01604   2.02376
   A82        1.91776   0.00455   0.00016   0.02547   0.02583   1.94359
   A83        1.77751   0.00011   0.00081   0.01238   0.01286   1.79038
   A84        1.90252  -0.00131  -0.00117  -0.00363  -0.00482   1.89770
   A85        2.01079   0.00048   0.00052  -0.00188  -0.00125   2.00955
   A86        1.99654   0.00246   0.00168   0.00140   0.00316   1.99970
   A87        1.87004   0.00102  -0.00086   0.00542   0.00455   1.87458
   A88        1.89075   0.00034   0.00104   0.00362   0.00468   1.89543
   A89        1.78487  -0.00303  -0.00126  -0.00417  -0.00561   1.77926
   A90        1.87456  -0.00160  -0.00195  -0.00342  -0.00525   1.86931
   A91        1.91446   0.00127   0.00021   0.00797   0.00823   1.92269
   A92        1.92658   0.00225   0.00170   0.00934   0.01079   1.93737
   A93        1.93124   0.00003  -0.00032  -0.00311  -0.00388   1.92736
   A94        2.00241   0.00026   0.00069  -0.00656  -0.00600   1.99640
   A95        1.81396  -0.00206  -0.00023  -0.00335  -0.00301   1.81095
   A96        1.89342   0.00248  -0.00097   0.01841   0.01649   1.90991
   A97        2.29677  -0.01575  -0.01033   0.02363   0.01013   2.30690
   A98        1.98687   0.01526   0.00279   0.02120   0.02166   2.00853
   A99        2.12491   0.00164  -0.00005   0.00301   0.00301   2.12792
   A100       1.92459  -0.00546  -0.00212  -0.01779  -0.02013   1.90446
   A101       2.23358   0.00384   0.00216   0.01500   0.01722   2.25080
   A102       1.99994  -0.00081   0.00197  -0.00022   0.00191   2.00185
   A103       2.15054   0.00011  -0.00038  -0.00162  -0.00216   2.14838
   A104       2.13218   0.00071  -0.00159   0.00154  -0.00012   2.13206
   A105       2.06341   0.01419   0.00001   0.02417   0.02296   2.08638
   A106       2.23252  -0.01913  -0.00728   0.00124  -0.00818   2.22435
   A107       1.93521   0.00598  -0.00079   0.01529   0.01394   1.94915
   A108       2.03472   0.00786   0.00174   0.02041   0.02158   2.05631
   A109       1.94165  -0.00235  -0.00075  -0.00683  -0.00772   1.93393
   A110       2.23294  -0.00436  -0.00314   0.01150   0.00741   2.24035
    D1       -3.10996   0.00065   0.00056   0.00411   0.00447  -3.10549
    D2        0.01693   0.00073   0.00073   0.00385   0.00445   0.02139
    D3       -2.80759  -0.00251   0.00244  -0.07083  -0.06897  -2.87656
    D4        0.00279  -0.00181  -0.00233  -0.01463  -0.01704  -0.01425
    D5       -3.12320   0.00071  -0.00057   0.00709   0.00621  -3.11699
    D6        0.03292  -0.00056  -0.00059  -0.00799  -0.00831   0.02461
    D7       -2.78451  -0.00274   0.00591  -0.07609  -0.07055  -2.85506
    D8       -0.01332  -0.00117   0.00029  -0.01409  -0.01390  -0.02723
    D9        0.00178   0.00001   0.00000  -0.00009  -0.00009   0.00169
   D10       -3.14108   0.00000  -0.00002   0.00008   0.00007  -3.14101
   D11       -3.13934   0.00000   0.00003  -0.00048  -0.00045  -3.13979
   D12        0.00098  -0.00001   0.00002  -0.00030  -0.00029   0.00069
   D13       -0.00115   0.00001  -0.00001   0.00029   0.00028  -0.00087
   D14       -3.13831   0.00001   0.00001  -0.00025  -0.00023  -3.13854
   D15        3.13997   0.00002  -0.00004   0.00069   0.00064   3.14061
   D16        0.00281   0.00002  -0.00002   0.00015   0.00013   0.00294
   D17       -0.00053  -0.00001   0.00001  -0.00013  -0.00012  -0.00065
   D18        3.14068  -0.00001  -0.00001   0.00004   0.00004   3.14072
   D19       -3.14085  -0.00001   0.00002  -0.00030  -0.00028  -3.14113
   D20        0.00036   0.00000   0.00001  -0.00013  -0.00012   0.00024
   D21       -0.00132   0.00000   0.00000   0.00014   0.00014  -0.00118
   D22        3.14135  -0.00001  -0.00001  -0.00003  -0.00004   3.14132
   D23        3.14065   0.00000   0.00002  -0.00004  -0.00002   3.14064
   D24        0.00014  -0.00001   0.00001  -0.00020  -0.00019  -0.00005
   D25        0.00195   0.00001  -0.00002   0.00008   0.00006   0.00201
   D26       -3.14079  -0.00001  -0.00004   0.00002  -0.00003  -3.14082
   D27       -3.14072   0.00002  -0.00001   0.00025   0.00024  -3.14048
   D28       -0.00028   0.00000  -0.00003   0.00018   0.00015  -0.00012
   D29       -0.00070  -0.00002   0.00002  -0.00029  -0.00027  -0.00097
   D30        3.13651  -0.00003   0.00000   0.00023   0.00024   3.13675
   D31       -3.14114   0.00000   0.00005  -0.00023  -0.00018  -3.14132
   D32       -0.00392  -0.00001   0.00002   0.00030   0.00032  -0.00360
   D33       -0.00771   0.00007   0.00001   0.00228   0.00232  -0.00539
   D34       -3.13199   0.00011  -0.00015   0.00307   0.00289  -3.12910
   D35        3.13843   0.00007   0.00003   0.00172   0.00179   3.14022
   D36        0.01415   0.00011  -0.00013   0.00251   0.00235   0.01650
   D37        0.00290  -0.00002   0.00000  -0.00077  -0.00077   0.00213
   D38        3.14155   0.00000  -0.00001   0.00010   0.00009  -3.14154
   D39       -3.13602  -0.00004   0.00001  -0.00136  -0.00135  -3.13737
   D40        0.00263  -0.00001  -0.00001  -0.00048  -0.00049   0.00214
   D41       -0.00053   0.00004  -0.00005   0.00106   0.00101   0.00048
   D42        3.14069   0.00003   0.00005   0.00023   0.00029   3.14097
   D43        3.13836   0.00006  -0.00006   0.00166   0.00160   3.13997
   D44       -0.00360   0.00005   0.00005   0.00083   0.00088  -0.00273
   D45       -0.00167  -0.00001   0.00002  -0.00004  -0.00002  -0.00168
   D46        3.13991   0.00001  -0.00001   0.00045   0.00045   3.14036
   D47       -3.14030  -0.00003   0.00004  -0.00092  -0.00088  -3.14118
   D48        0.00129  -0.00002   0.00001  -0.00043  -0.00042   0.00086
   D49       -0.00192   0.00002   0.00000   0.00055   0.00054  -0.00138
   D50       -3.14047   0.00000  -0.00002  -0.00002  -0.00004  -3.14051
   D51        3.13968   0.00000   0.00003   0.00005   0.00008   3.13976
   D52        0.00114  -0.00002   0.00001  -0.00051  -0.00050   0.00063
   D53        0.00434   0.00000  -0.00005  -0.00023  -0.00028   0.00406
   D54       -3.13663   0.00000  -0.00010  -0.00002  -0.00012  -3.13675
   D55       -3.14029   0.00002  -0.00003   0.00033   0.00031  -3.13998
   D56        0.00193   0.00002  -0.00008   0.00054   0.00047   0.00239
   D57       -0.00308  -0.00003   0.00007  -0.00056  -0.00049  -0.00357
   D58        3.13889  -0.00002  -0.00003   0.00026   0.00023   3.13912
   D59        3.13789  -0.00003   0.00012  -0.00077  -0.00065   3.13724
   D60       -0.00333  -0.00002   0.00002   0.00005   0.00007  -0.00326
   D61        0.00499  -0.00070  -0.00002  -0.00831  -0.00817  -0.00318
   D62        3.12929   0.00072  -0.00004   0.00932   0.00911   3.13840
   D63       -3.13699  -0.00071   0.00009  -0.00916  -0.00891   3.13729
   D64       -0.01269   0.00071   0.00007   0.00847   0.00837  -0.00432
   D65        1.05489  -0.00058  -0.00023  -0.00053  -0.00076   1.05414
   D66       -3.10232  -0.00034  -0.00006  -0.00234  -0.00240  -3.10471
   D67       -1.08152   0.00071   0.00081   0.00293   0.00374  -1.07778
   D68        3.14158  -0.00043  -0.00049   0.00116   0.00067  -3.14093
   D69       -1.01563  -0.00020  -0.00032  -0.00065  -0.00097  -1.01660
   D70        1.00517   0.00086   0.00054   0.00462   0.00517   1.01034
   D71       -1.04058  -0.00034  -0.00074   0.00220   0.00147  -1.03911
   D72        1.08539  -0.00011  -0.00057   0.00040  -0.00017   1.08522
   D73        3.10619   0.00094   0.00029   0.00567   0.00597   3.11216
   D74        1.45622   0.00252  -0.00328   0.05237   0.04928   1.50550
   D75       -1.28038  -0.00094   0.00144  -0.01668  -0.01543  -1.29581
   D76       -0.67393   0.00169  -0.00317   0.04899   0.04602  -0.62791
   D77        2.87265  -0.00176   0.00155  -0.02006  -0.01869   2.85397
   D78       -2.70737   0.00317  -0.00294   0.05402   0.05126  -2.65611
   D79        0.83921  -0.00028   0.00178  -0.01503  -0.01345   0.82576
   D80        1.03951  -0.00031  -0.00078   0.00225   0.00148   1.04098
   D81       -3.10185  -0.00018   0.00012  -0.00208  -0.00196  -3.10380
   D82       -1.07220   0.00009   0.00102  -0.00286  -0.00185  -1.07404
   D83        3.13076  -0.00023  -0.00088   0.00279   0.00191   3.13267
   D84       -1.01059  -0.00010   0.00002  -0.00154  -0.00152  -1.01212
   D85        1.01905   0.00017   0.00092  -0.00232  -0.00141   1.01764
   D86       -1.05668   0.00008  -0.00120   0.00625   0.00506  -1.05163
   D87        1.08515   0.00021  -0.00030   0.00191   0.00162   1.08677
   D88        3.11480   0.00048   0.00060   0.00113   0.00173   3.11653
   D89        1.36021   0.00203  -0.00214   0.03947   0.03779   1.39799
   D90       -1.33935  -0.00107   0.00360  -0.03059  -0.02745  -1.36680
   D91       -0.77853   0.00134  -0.00204   0.03850   0.03693  -0.74160
   D92        2.80510  -0.00175   0.00370  -0.03156  -0.02831   2.77679
   D93       -2.81745   0.00269  -0.00219   0.04492   0.04318  -2.77427
   D94        0.76618  -0.00040   0.00355  -0.02514  -0.02206   0.74412
   D95       -0.03248   0.00067   0.00106   0.00822   0.00918  -0.02330
   D96       -3.12874  -0.00041  -0.00015  -0.00546  -0.00587  -3.13461
   D97        3.09334   0.00071   0.00122   0.00775   0.00892   3.10226
   D98       -0.00292  -0.00037   0.00001  -0.00593  -0.00613  -0.00904
   D99        0.03507  -0.00173  -0.00280  -0.01866  -0.02168   0.01339
   D100       3.12378  -0.00084   0.00011  -0.01658  -0.01677   3.10701
   D101       3.13122  -0.00058  -0.00158  -0.00457  -0.00634   3.12488
   D102      -0.06325   0.00031   0.00133  -0.00249  -0.00144  -0.06469
   D103      -0.02104   0.00233   0.00326   0.02122   0.02446   0.00342
   D104       2.73535   0.00770  -0.00070   0.09098   0.08984   2.82519
   D105      -3.10712   0.00064   0.00008   0.01933   0.01932  -3.08780
   D106      -0.35072   0.00601  -0.00388   0.08908   0.08470  -0.26602
   D107      -0.46909   0.00068   0.01586  -0.05222  -0.03622  -0.50531
   D108       2.76853  -0.00061   0.01485  -0.07729  -0.06254   2.70599
   D109       2.61159   0.00246   0.01930  -0.04948  -0.03008   2.58150
   D110      -0.43398   0.00117   0.01828  -0.07455  -0.05640  -0.49038
   D111       1.65788  -0.00010  -0.00435  -0.04265  -0.04681   1.61107
   D112      -0.47514   0.00235  -0.00268  -0.02166  -0.02439  -0.49953
   D113      -2.56466  -0.00241  -0.00416  -0.05286  -0.05681  -2.62147
   D114      -1.56037   0.00021  -0.00377  -0.02105  -0.02486  -1.58523
   D115       2.58979   0.00265  -0.00210  -0.00007  -0.00243   2.58736
   D116       0.50028  -0.00210  -0.00358  -0.03127  -0.03486   0.46542
   D117       2.90759   0.00486   0.00793   0.04349   0.05186   2.95945
   D118      -0.75645   0.01531  -0.00618   0.19398   0.18742  -0.56903
   D119      -0.14507   0.00346   0.00683   0.02147   0.02824  -0.11683
   D120       2.47407   0.01390  -0.00728   0.17196   0.16380   2.63787
   D121      -0.78342   0.00130  -0.00240   0.03591   0.03349  -0.74993
   D122      -2.90334   0.00192  -0.00060   0.03777   0.03712  -2.86621
   D123       1.39326   0.00248  -0.00090   0.03353   0.03267   1.42593
   D124       1.29424   0.00099  -0.00436   0.03506   0.03060   1.32484
   D125      -0.82567   0.00161  -0.00257   0.03692   0.03423  -0.79145
   D126      -2.81226   0.00216  -0.00286   0.03267   0.02977  -2.78248
   D127      -2.81537   0.00120  -0.00227   0.03493   0.03281  -2.78256
   D128       1.34790   0.00182  -0.00048   0.03679   0.03645   1.38434
   D129      -0.63869   0.00237  -0.00078   0.03255   0.03199  -0.60669
   D130       0.69121  -0.00257   0.00328  -0.04147  -0.03830   0.65292
   D131      -1.37385  -0.00141   0.00574  -0.04031  -0.03456  -1.40842
   D132       2.75124  -0.00046   0.00523  -0.02866  -0.02344   2.72780
   D133       2.81704  -0.00236   0.00370  -0.04253  -0.03891   2.77813
   D134       0.75197  -0.00120   0.00615  -0.04137  -0.03517   0.71680
   D135      -1.40612  -0.00025   0.00565  -0.02972  -0.02405  -1.43017
   D136      -1.49488  -0.00246   0.00255  -0.03698  -0.03461  -1.52949
   D137       2.72324  -0.00130   0.00501  -0.03583  -0.03088   2.69236
   D138       0.56514  -0.00035   0.00450  -0.02418  -0.01976   0.54539
   D139       1.77932  -0.00146  -0.00622   0.01082   0.00511   1.78443
   D140      -0.94202  -0.00030   0.01046  -0.11115  -0.10129  -1.04331
   D141      -2.38333  -0.00165  -0.00698   0.00879   0.00213  -2.38120
   D142       1.17851  -0.00049   0.00970  -0.11319  -0.10426   1.07425
   D143      -0.27232  -0.00288  -0.00715  -0.00107  -0.00803  -0.28035
   D144      -2.99366  -0.00172   0.00953  -0.12304  -0.11442  -3.10808
   D145       2.73396  -0.00097   0.01581  -0.10647  -0.09096   2.64300
   D146      -0.03338  -0.00658   0.03672  -0.25150  -0.21472  -0.24810
   D147      -0.95145   0.00642  -0.00042   0.04960   0.04911  -0.90234
   D148       2.56440   0.00081   0.02049  -0.09543  -0.07465   2.48975
   D149      -0.04432   0.00215   0.00070   0.02799   0.02809  -0.01623
   D150       3.06314   0.00225   0.00041   0.01828   0.01777   3.08091
   D151       3.11295   0.00081   0.00071   0.01188   0.01242   3.12537
   D152      -0.06277   0.00091   0.00043   0.00216   0.00211  -0.06067
   D153      -2.79278  -0.00187   0.01922  -0.15642  -0.13917  -2.93195
   D154       0.03500  -0.00281  -0.00046  -0.03817  -0.03876  -0.00376
   D155       0.38254  -0.00195   0.01947  -0.14676  -0.12892   0.25363
   D156      -3.07287  -0.00289  -0.00021  -0.02850  -0.02850  -3.10137
   D157       2.78093   0.00956  -0.01920   0.16911   0.14871   2.92964
   D158      -0.78364   0.01468  -0.02405   0.24153   0.21611  -0.56753
   D159      -0.00869   0.00235   0.00005   0.03087   0.03095   0.02226
   D160       2.70993   0.00748  -0.00480   0.10330   0.09835   2.80828
         Item               Value     Threshold  Converged?
 Maximum Force            0.036089     0.000450     NO 
 RMS     Force            0.004699     0.000300     NO 
 Maximum Displacement     0.446596     0.001800     NO 
 RMS     Displacement     0.088582     0.001200     NO 
 Predicted change in Energy=-2.153084D-02
 Lowest energy point so far.  Saving SCF results.
 GradGradGradGradGradGradGradGradGradGradGradGradGradGradGradGradGradGrad

 Leave Link  103 at Thu Dec 13 22:05:26 2018, MaxMem=   805306368 cpu:         2.2
 (Enter /pbs_home/pkowalski/g09d01/g09/l202.exe)
 Stoichiometry    C29H22F6S2
 Framework group  C1[X(C29H22F6S2)]
 Deg. of freedom   171
 Full point group                 C1      NOp   1
 RotChk:  IX=0 Diff= 1.45D-02
 Largest Abelian subgroup         C1      NOp   1
 Largest concise Abelian subgroup C1      NOp   1
                         Standard orientation:                         
 ---------------------------------------------------------------------
 Center     Atomic      Atomic             Coordinates (Angstroms)
 Number     Number       Type             X           Y           Z
 ---------------------------------------------------------------------
      1         16           0       -2.730481   -2.026637   -1.292420
      2         16           0        2.773064   -1.993527    1.308292
      3          9           0       -1.519950    2.759370    1.402854
      4          9           0       -2.334896    2.804786   -0.599475
      5          9           0       -0.098255    4.665610    0.077265
      6          9           0       -0.041397    3.403878   -1.689430
      7          9           0        1.431963    2.957017    1.431301
      8          9           0        2.235718    2.886293   -0.582043
      9          6           0       -5.750637   -2.423014   -0.554926
     10          6           0       -7.086775   -2.692784   -0.284948
     11          6           0       -7.840584   -1.808074    0.479382
     12          6           0       -7.240656   -0.650910    0.970622
     13          6           0       -5.905275   -0.382937    0.702469
     14          6           0       -5.134461   -1.264499   -0.066621
     15          6           0        5.734333   -2.420174    0.378652
     16          6           0        7.045101   -2.708021    0.017554
     17          6           0        7.773228   -1.809385   -0.755348
     18          6           0        7.173049   -0.620562   -1.163965
     19          6           0        5.862469   -0.334976   -0.806136
     20          6           0        5.118741   -1.229488   -0.025510
     21          6           0       -0.311035   -0.540162   -3.337172
     22          6           0       -0.162347   -1.321898   -2.027314
     23          6           0        0.633438   -0.629974    3.623964
     24          6           0        0.290851   -1.238688    2.260514
     25          6           0       -3.722182   -0.966654   -0.349068
     26          6           0       -2.970811    0.102894    0.058427
     27          6           0       -1.603792    0.057640   -0.356851
     28          6           0       -1.322025   -1.061095   -1.107199
     29          6           0       -0.670465    1.137930   -0.046080
     30          6           0       -1.226347    2.535030    0.104903
     31          6           0       -0.055879    3.409153   -0.343038
     32          6           0        1.144325    2.611833    0.159803
     33          6           0        0.678843    1.169864    0.079768
     34          6           0        3.732313   -0.913550    0.349261
     35          6           0        2.989964    0.194169    0.044208
     36          6           0        1.647092    0.176742    0.556029
     37          6           0        1.384304   -0.981405    1.258115
     38          1           0       -5.177973   -3.131687   -1.159238
     39          1           0       -7.542408   -3.604943   -0.678243
     40          1           0       -8.891565   -2.018390    0.691856
     41          1           0       -7.819913    0.053828    1.572356
     42          1           0       -5.456223    0.529726    1.098498
     43          1           0        5.182013   -3.138978    0.989875
     44          1           0        7.501267   -3.644993    0.346696
     45          1           0        8.804310   -2.033650   -1.039168
     46          1           0        7.732051    0.094776   -1.772359
     47          1           0        5.410430    0.600438   -1.141100
     48          1           0       -0.345966    0.540244   -3.137027
     49          1           0        0.540617   -0.737289   -4.003894
     50          1           0       -1.234563   -0.819922   -3.862550
     51          1           0       -0.089524   -2.401005   -2.230446
     52          1           0        0.778409   -1.044416   -1.543484
     53          1           0        0.772547    0.456146    3.534030
     54          1           0       -0.177191   -0.817537    4.342951
     55          1           0        1.560043   -1.059005    4.029664
     56          1           0        0.113901   -2.320902    2.359484
     57          1           0       -0.649252   -0.808052    1.898756
     58          1           0       -3.369343    0.908874    0.672949
     59          1           0        3.389696    1.044737   -0.504786
 ---------------------------------------------------------------------
 Rotational constants (GHZ):      0.1520011      0.0558847      0.0475886
 Leave Link  202 at Thu Dec 13 22:05:26 2018, MaxMem=   805306368 cpu:         0.0
 (Enter /pbs_home/pkowalski/g09d01/g09/l301.exe)
 Basis read from rwf:  (5D, 7F)
 No pseudopotential information found on rwf file.
 There are   673 symmetry adapted cartesian basis functions of A   symmetry.
 There are   636 symmetry adapted basis functions of A   symmetry.
   636 basis functions,  1103 primitive gaussians,   673 cartesian basis functions
   141 alpha electrons      141 beta electrons
       nuclear repulsion energy      4574.9518024873 Hartrees.
 IExCor=20419 DFT=T Ex+Corr=CAM-B3LYP ExCW=0 ScaHFX=  1.000000
 ScaDFX=  1.000000  1.000000  1.000000  0.810000 ScalE2=  1.000000  1.000000
 IRadAn=      0 IRanWt=     -1 IRanGd=            0 ICorTp=0 IEmpDi=131
  HFx wShort=  0.000000 wLong=  0.330000 cFull=  0.190000 cShort=  0.000000 cLong=  0.460000
  DFx wShort=  0.000000 wLong=  0.330000 cFull=  0.190000 cShort=  0.000000 cLong=  0.460000
 NAtoms=   59 NActive=   59 NUniq=   59 SFac= 1.00D+00 NAtFMM=   60 NAOKFM=F Big=F
 Integral buffers will be    131072 words long.
 Raffenetti 2 integral format.
 Two-electron integral symmetry is turned on.
 R6Disp:  Grimme-D3 Dispersion energy=       -0.0508901739 Hartrees.
 Nuclear repulsion after empirical dispersion term =     4574.9009123135 Hartrees.
 No density basis found on file   724.
 Leave Link  301 at Thu Dec 13 22:05:26 2018, MaxMem=   805306368 cpu:         0.6
 (Enter /pbs_home/pkowalski/g09d01/g09/l302.exe)
 NPDir=0 NMtPBC=     1 NCelOv=     1 NCel=       1 NClECP=     1 NCelD=      1
         NCelK=      1 NCelE2=     1 NClLst=     1 CellRange=     0.0.
 One-electron integrals computed using PRISM.
 NBasis=   636 RedAO= T EigKep=  2.89D-04  NBF=   636
 NBsUse=   636 1.00D-06 EigRej= -1.00D+00 NBFU=   636
 Precomputing XC quadrature grid using
 IXCGrd= 4 IRadAn=           0 IRanWt=          -1 IRanGd=           0 AccXCQ= 0.00D+00.
 Generated NRdTot=       0 NPtTot=           0 NUsed=           0 NTot=          32
 NSgBfM=   622   626   626   626   626 MxSgAt=    59 MxSgA2=    59.
 Leave Link  302 at Thu Dec 13 22:05:28 2018, MaxMem=   805306368 cpu:        16.5
 (Enter /pbs_home/pkowalski/g09d01/g09/l303.exe)
 DipDrv:  MaxL=1.
 Leave Link  303 at Thu Dec 13 22:05:29 2018, MaxMem=   805306368 cpu:         1.5
 (Enter /pbs_home/pkowalski/g09d01/g09/l401.exe)
 Initial guess from the checkpoint file:  "dae0068freq_open_cam-b3lyp_air_D3.chk"
 B after Tr=     0.000000    0.000000    0.000000
         Rot=    0.999992    0.000594    0.003903   -0.000087 Ang=   0.45 deg.
 Guess basis will be translated and rotated to current coordinates.
 JPrj=2 DoOrth=T DoCkMO=T.
 Generating alternative initial guess.
 ExpMin= 1.22D-01 ExpMax= 9.18D+03 ExpMxC= 1.38D+03 IAcc=1 IRadAn=         1 AccDes= 0.00D+00
 Harris functional with IExCor=20419 and IRadAn=       1 diagonalized for initial guess.
 HarFok:  IExCor=20419 AccDes= 0.00D+00 IRadAn=         1 IDoV= 1 UseB2=F ITyADJ=14
 ICtDFT=  3500011 ScaDFX=  1.000000  1.000000  1.000000  1.000000
 FoFCou: FMM=F IPFlag=           0 FMFlag=      100000 FMFlg1=           0
         NFxFlg=           0 DoJE=T BraDBF=F KetDBF=T FulRan=T
         wScrn=  0.000000 ICntrl=     500 IOpCl=  0 I1Cent=   200000004 NGrid=           0
         NMat0=    1 NMatS0=      1 NMatT0=    0 NMatD0=    1 NMtDS0=    0 NMtDT0=    0
 Petite list used in FoFCou.
 Harris En= -2437.31490811035    
 Leave Link  401 at Thu Dec 13 22:05:34 2018, MaxMem=   805306368 cpu:        41.1
 (Enter /pbs_home/pkowalski/g09d01/g09/l502.exe)
 Closed shell SCF:
 Using DIIS extrapolation, IDIIS=  1040.
 Integral symmetry usage will be decided dynamically.
 IVT=     1387805 IEndB=     1387805 NGot=   805306368 MDV=   804388806
 LenX=   804388806 LenY=   803935204
 Requested convergence on RMS density matrix=1.00D-08 within 128 cycles.
 Requested convergence on MAX density matrix=1.00D-06.
 Requested convergence on             energy=1.00D-06.
 No special actions if energy rises.
 Fock matrices will be formed incrementally for  20 cycles.
 Integral accuracy reduced to 1.0D-05 until final iterations.

 Cycle   1  Pass 0  IDiag  1:
 FoFJK:  IHMeth= 1 ICntrl=       0 DoSepK=T KAlg= 0 I1Cent=   0 FoldK=F
 IRaf=         1 NMat=   1 IRICut=       1 DoRegI=T DoRafI=F ISym2E= 0.
 FoFCou: FMM=F IPFlag=           0 FMFlag=      100000 FMFlg1=           0
         NFxFlg=           0 DoJE=T BraDBF=F KetDBF=F FulRan=T
         wScrn=  0.000000 ICntrl=     500 IOpCl=  0 I1Cent=           0 NGrid=           0
         NMat0=    1 NMatS0=      1 NMatT0=    0 NMatD0=    1 NMtDS0=    0 NMtDT0=    0
 Symmetry not used in FoFCou.
 E= -2511.51496223213    
 DIIS: error= 2.97D-03 at cycle   1 NSaved=   1.
 NSaved= 1 IEnMin= 1 EnMin= -2511.51496223213     IErMin= 1 ErrMin= 2.97D-03
 ErrMax= 2.97D-03  0.00D+00 EMaxC= 1.00D-01 BMatC= 1.97D-02 BMatP= 1.97D-02
 IDIUse=3 WtCom= 9.70D-01 WtEn= 2.97D-02
 Coeff-Com:  0.100D+01
 Coeff-En:   0.100D+01
 Coeff:      0.100D+01
 Gap=     0.582 Goal=   None    Shift=    0.000
 GapD=    0.582 DampG=2.000 DampE=1.000 DampFc=2.0000 IDamp=-1.
 RMSDP=6.67D-04 MaxDP=3.27D-02              OVMax= 1.64D-02

 Cycle   2  Pass 0  IDiag  1:
 RMSU=  6.66D-04    CP:  1.00D+00
 E= -2511.53994617242     Delta-E=       -0.024983940294 Rises=F Damp=F
 DIIS: error= 6.92D-04 at cycle   2 NSaved=   2.
 NSaved= 2 IEnMin= 2 EnMin= -2511.53994617242     IErMin= 2 ErrMin= 6.92D-04
 ErrMax= 6.92D-04  0.00D+00 EMaxC= 1.00D-01 BMatC= 8.72D-04 BMatP= 1.97D-02
 IDIUse=3 WtCom= 9.93D-01 WtEn= 6.92D-03
 Coeff-Com: -0.478D-01 0.105D+01
 Coeff-En:   0.000D+00 0.100D+01
 Coeff:     -0.475D-01 0.105D+01
 Gap=     0.224 Goal=   None    Shift=    0.000
 RMSDP=1.37D-04 MaxDP=8.75D-03 DE=-2.50D-02 OVMax= 1.15D-02

 Cycle   3  Pass 0  IDiag  1:
 RMSU=  1.30D-04    CP:  1.00D+00  1.07D+00
 E= -2511.54071191648     Delta-E=       -0.000765744062 Rises=F Damp=F
 DIIS: error= 6.29D-04 at cycle   3 NSaved=   3.
 NSaved= 3 IEnMin= 3 EnMin= -2511.54071191648     IErMin= 3 ErrMin= 6.29D-04
 ErrMax= 6.29D-04  0.00D+00 EMaxC= 1.00D-01 BMatC= 8.03D-04 BMatP= 8.72D-04
 IDIUse=3 WtCom= 9.94D-01 WtEn= 6.29D-03
 Coeff-Com: -0.635D-01 0.538D+00 0.525D+00
 Coeff-En:   0.000D+00 0.151D+00 0.849D+00
 Coeff:     -0.631D-01 0.536D+00 0.527D+00
 Gap=     0.223 Goal=   None    Shift=    0.000
 RMSDP=8.50D-05 MaxDP=5.18D-03 DE=-7.66D-04 OVMax= 6.44D-03

 Cycle   4  Pass 0  IDiag  1:
 RMSU=  5.56D-05    CP:  1.00D+00  1.10D+00  5.46D-01
 E= -2511.54153451064     Delta-E=       -0.000822594155 Rises=F Damp=F
 DIIS: error= 1.60D-04 at cycle   4 NSaved=   4.
 NSaved= 4 IEnMin= 4 EnMin= -2511.54153451064     IErMin= 4 ErrMin= 1.60D-04
 ErrMax= 1.60D-04  0.00D+00 EMaxC= 1.00D-01 BMatC= 4.56D-05 BMatP= 8.03D-04
 IDIUse=3 WtCom= 9.98D-01 WtEn= 1.60D-03
 Coeff-Com: -0.172D-01 0.674D-01 0.198D+00 0.752D+00
 Coeff-En:   0.000D+00 0.000D+00 0.000D+00 0.100D+01
 Coeff:     -0.172D-01 0.672D-01 0.198D+00 0.752D+00
 Gap=     0.223 Goal=   None    Shift=    0.000
 RMSDP=2.29D-05 MaxDP=8.99D-04 DE=-8.23D-04 OVMax= 2.12D-03

 Cycle   5  Pass 0  IDiag  1:
 RMSU=  1.80D-05    CP:  1.00D+00  1.10D+00  6.52D-01  9.29D-01
 E= -2511.54157946064     Delta-E=       -0.000044950006 Rises=F Damp=F
 DIIS: error= 1.28D-04 at cycle   5 NSaved=   5.
 NSaved= 5 IEnMin= 5 EnMin= -2511.54157946064     IErMin= 5 ErrMin= 1.28D-04
 ErrMax= 1.28D-04  0.00D+00 EMaxC= 1.00D-01 BMatC= 1.12D-05 BMatP= 4.56D-05
 IDIUse=3 WtCom= 9.99D-01 WtEn= 1.28D-03
 Coeff-Com: -0.463D-04-0.420D-01 0.295D-01 0.394D+00 0.619D+00
 Coeff-En:   0.000D+00 0.000D+00 0.000D+00 0.185D-01 0.982D+00
 Coeff:     -0.462D-04-0.420D-01 0.295D-01 0.393D+00 0.619D+00
 Gap=     0.223 Goal=   None    Shift=    0.000
 RMSDP=8.63D-06 MaxDP=5.65D-04 DE=-4.50D-05 OVMax= 1.01D-03

 Initial convergence to 1.0D-05 achieved.  Increase integral accuracy.
 Cycle   6  Pass 1  IDiag  1:
 E= -2511.54179679441     Delta-E=       -0.000217333766 Rises=F Damp=F
 DIIS: error= 1.53D-04 at cycle   1 NSaved=   1.
 NSaved= 1 IEnMin= 1 EnMin= -2511.54179679441     IErMin= 1 ErrMin= 1.53D-04
 ErrMax= 1.53D-04  0.00D+00 EMaxC= 1.00D-01 BMatC= 1.44D-05 BMatP= 1.44D-05
 IDIUse=3 WtCom= 9.98D-01 WtEn= 1.53D-03
 Coeff-Com:  0.100D+01
 Coeff-En:   0.100D+01
 Coeff:      0.100D+01
 Gap=     0.223 Goal=   None    Shift=    0.000
 RMSDP=8.63D-06 MaxDP=5.65D-04 DE=-2.17D-04 OVMax= 5.88D-04

 Cycle   7  Pass 1  IDiag  1:
 RMSU=  1.38D-04    CP:  1.00D+00
 E= -2511.54181013022     Delta-E=       -0.000013335810 Rises=F Damp=F
 DIIS: error= 7.55D-05 at cycle   2 NSaved=   2.
 NSaved= 2 IEnMin= 2 EnMin= -2511.54181013022     IErMin= 2 ErrMin= 7.55D-05
 ErrMax= 7.55D-05  0.00D+00 EMaxC= 1.00D-01 BMatC= 1.92D-06 BMatP= 1.44D-05
 IDIUse=1 WtCom= 1.00D+00 WtEn= 0.00D+00
 Coeff-Com:  0.154D+00 0.846D+00
 Coeff:      0.154D+00 0.846D+00
 Gap=     0.223 Goal=   None    Shift=    0.000
 RMSDP=7.12D-06 MaxDP=3.55D-04 DE=-1.33D-05 OVMax= 6.41D-04

 Cycle   8  Pass 1  IDiag  1:
 RMSU=  5.79D-06    CP:  1.00D+00  1.03D+00
 E= -2511.54180948889     Delta-E=        0.000000641332 Rises=F Damp=F
 DIIS: error= 8.66D-05 at cycle   3 NSaved=   3.
 NSaved= 3 IEnMin= 2 EnMin= -2511.54181013022     IErMin= 2 ErrMin= 7.55D-05
 ErrMax= 8.66D-05  0.00D+00 EMaxC= 1.00D-01 BMatC= 2.55D-06 BMatP= 1.92D-06
 IDIUse=1 WtCom= 1.00D+00 WtEn= 0.00D+00
 Coeff-Com: -0.152D-01 0.540D+00 0.475D+00
 Coeff:     -0.152D-01 0.540D+00 0.475D+00
 Gap=     0.223 Goal=   None    Shift=    0.000
 RMSDP=3.28D-06 MaxDP=1.89D-04 DE= 6.41D-07 OVMax= 3.50D-04

 Cycle   9  Pass 1  IDiag  1:
 RMSU=  1.30D-06    CP:  1.00D+00  1.04D+00  5.08D-01
 E= -2511.54181216605     Delta-E=       -0.000002677163 Rises=F Damp=F
 DIIS: error= 3.36D-06 at cycle   4 NSaved=   4.
 NSaved= 4 IEnMin= 4 EnMin= -2511.54181216605     IErMin= 4 ErrMin= 3.36D-06
 ErrMax= 3.36D-06  0.00D+00 EMaxC= 1.00D-01 BMatC= 2.34D-08 BMatP= 1.92D-06
 IDIUse=1 WtCom= 1.00D+00 WtEn= 0.00D+00
 Coeff-Com: -0.980D-02 0.256D+00 0.236D+00 0.518D+00
 Coeff:     -0.980D-02 0.256D+00 0.236D+00 0.518D+00
 Gap=     0.223 Goal=   None    Shift=    0.000
 RMSDP=4.56D-07 MaxDP=2.20D-05 DE=-2.68D-06 OVMax= 4.39D-05

 Cycle  10  Pass 1  IDiag  1:
 RMSU=  4.01D-07    CP:  1.00D+00  1.04D+00  5.31D-01  8.74D-01
 E= -2511.54181219027     Delta-E=       -0.000000024220 Rises=F Damp=F
 DIIS: error= 9.17D-07 at cycle   5 NSaved=   5.
 NSaved= 5 IEnMin= 5 EnMin= -2511.54181219027     IErMin= 5 ErrMin= 9.17D-07
 ErrMax= 9.17D-07  0.00D+00 EMaxC= 1.00D-01 BMatC= 1.33D-09 BMatP= 2.34D-08
 IDIUse=1 WtCom= 1.00D+00 WtEn= 0.00D+00
 Coeff-Com: -0.710D-03-0.926D-03 0.844D-03 0.150D+00 0.851D+00
 Coeff:     -0.710D-03-0.926D-03 0.844D-03 0.150D+00 0.851D+00
 Gap=     0.223 Goal=   None    Shift=    0.000
 RMSDP=1.69D-07 MaxDP=7.11D-06 DE=-2.42D-08 OVMax= 2.46D-05

 Cycle  11  Pass 1  IDiag  1:
 RMSU=  1.32D-07    CP:  1.00D+00  1.04D+00  5.33D-01  9.51D-01  9.94D-01
 E= -2511.54181219289     Delta-E=       -0.000000002618 Rises=F Damp=F
 DIIS: error= 8.07D-07 at cycle   6 NSaved=   6.
 NSaved= 6 IEnMin= 6 EnMin= -2511.54181219289     IErMin= 6 ErrMin= 8.07D-07
 ErrMax= 8.07D-07  0.00D+00 EMaxC= 1.00D-01 BMatC= 2.41D-10 BMatP= 1.33D-09
 IDIUse=1 WtCom= 1.00D+00 WtEn= 0.00D+00
 Coeff-Com:  0.164D-02-0.496D-01-0.463D-01-0.480D-01 0.309D+00 0.834D+00
 Coeff:      0.164D-02-0.496D-01-0.463D-01-0.480D-01 0.309D+00 0.834D+00
 Gap=     0.223 Goal=   None    Shift=    0.000
 RMSDP=8.08D-08 MaxDP=2.68D-06 DE=-2.62D-09 OVMax= 1.28D-05

 Cycle  12  Pass 1  IDiag  1:
 RMSU=  5.68D-08    CP:  1.00D+00  1.04D+00  5.35D-01  9.77D-01  1.10D+00
                    CP:  1.12D+00
 E= -2511.54181219366     Delta-E=       -0.000000000772 Rises=F Damp=F
 DIIS: error= 3.24D-07 at cycle   7 NSaved=   7.
 NSaved= 7 IEnMin= 7 EnMin= -2511.54181219366     IErMin= 7 ErrMin= 3.24D-07
 ErrMax= 3.24D-07  0.00D+00 EMaxC= 1.00D-01 BMatC= 3.03D-11 BMatP= 2.41D-10
 IDIUse=1 WtCom= 1.00D+00 WtEn= 0.00D+00
 Coeff-Com:  0.736D-03-0.205D-01-0.195D-01-0.312D-01 0.552D-01 0.348D+00
 Coeff-Com:  0.667D+00
 Coeff:      0.736D-03-0.205D-01-0.195D-01-0.312D-01 0.552D-01 0.348D+00
 Coeff:      0.667D+00
 Gap=     0.223 Goal=   None    Shift=    0.000
 RMSDP=1.90D-08 MaxDP=7.45D-07 DE=-7.72D-10 OVMax= 2.40D-06

 Cycle  13  Pass 1  IDiag  1:
 RMSU=  1.38D-08    CP:  1.00D+00  1.04D+00  5.35D-01  9.79D-01  1.11D+00
                    CP:  1.20D+00  1.09D+00
 E= -2511.54181219376     Delta-E=       -0.000000000097 Rises=F Damp=F
 DIIS: error= 9.43D-08 at cycle   8 NSaved=   8.
 NSaved= 8 IEnMin= 8 EnMin= -2511.54181219376     IErMin= 8 ErrMin= 9.43D-08
 ErrMax= 9.43D-08  0.00D+00 EMaxC= 1.00D-01 BMatC= 3.39D-12 BMatP= 3.03D-11
 IDIUse=1 WtCom= 1.00D+00 WtEn= 0.00D+00
 Coeff-Com: -0.384D-04 0.184D-02 0.141D-02-0.153D-02-0.398D-01-0.186D-01
 Coeff-Com:  0.240D+00 0.816D+00
 Coeff:     -0.384D-04 0.184D-02 0.141D-02-0.153D-02-0.398D-01-0.186D-01
 Coeff:      0.240D+00 0.816D+00
 Gap=     0.223 Goal=   None    Shift=    0.000
 RMSDP=8.68D-09 MaxDP=3.68D-07 DE=-9.73D-11 OVMax= 1.29D-06

 SCF Done:  E(RCAM-B3LYP) =  -2511.54181219     A.U. after   13 cycles
            NFock= 13  Conv=0.87D-08     -V/T= 2.0069
 KE= 2.494393392297D+03 PE=-1.505124725459D+04 EE= 5.470411137790D+03
 Leave Link  502 at Thu Dec 13 22:15:35 2018, MaxMem=   805306368 cpu:      4795.2
 (Enter /pbs_home/pkowalski/g09d01/g09/l701.exe)
 Compute integral first derivatives.
 ... and contract with generalized density number  0.
 R6Disp: Adding Grimme-D3 dispersion energy 1st derivatives to the gradient.
 Leave Link  701 at Thu Dec 13 22:15:36 2018, MaxMem=   805306368 cpu:         6.0
 (Enter /pbs_home/pkowalski/g09d01/g09/l702.exe)
 L702 exits ... SP integral derivatives will be done elsewhere.
 Leave Link  702 at Thu Dec 13 22:15:37 2018, MaxMem=   805306368 cpu:         0.2
 (Enter /pbs_home/pkowalski/g09d01/g09/l703.exe)
 Compute integral first derivatives, UseDBF=F ICtDFT=           0.
 Integral derivatives from FoFJK, PRISM(SPDF).
 Calling FoFJK, ICntrl=      2127 FMM=F ISym2X=0 I1Cent= 0 IOpClX= 0 NMat=1 NMatS=1 NMatT=0.
 FoFJK:  IHMeth= 1 ICntrl=    2127 DoSepK=T KAlg= 0 I1Cent=   0 FoldK=F
 IRaf=         1 NMat=   1 IRICut=       1 DoRegI=T DoRafI=F ISym2E= 0.
 FoFCou: FMM=F IPFlag=           0 FMFlag=      100000 FMFlg1=         800
         NFxFlg=           0 DoJE=F BraDBF=F KetDBF=F FulRan=T
         wScrn=  0.000000 ICntrl=    2527 IOpCl=  0 I1Cent=           0 NGrid=           0
         NMat0=    1 NMatS0=      1 NMatT0=    0 NMatD0=    1 NMtDS0=    0 NMtDT0=    0
 Symmetry not used in FoFCou.
 Leave Link  703 at Thu Dec 13 22:19:26 2018, MaxMem=   805306368 cpu:      1835.2
 (Enter /pbs_home/pkowalski/g09d01/g09/l716.exe)
 Dipole        =-9.64540593D-03-1.41072849D+00-3.23529043D-02
 ***** Axes restored to original set *****
 -------------------------------------------------------------------
 Center     Atomic                   Forces (Hartrees/Bohr)
 Number     Number              X              Y              Z
 -------------------------------------------------------------------
      1       16          -0.005378099    0.000121638   -0.003231456
      2       16          -0.002004777    0.001558080   -0.002982751
      3        9           0.005921471   -0.001125594   -0.001384138
      4        9          -0.002149696   -0.000792226    0.000617460
      5        9           0.005907736   -0.000187620   -0.000885253
      6        9          -0.000311356   -0.000495934    0.003532291
      7        9           0.002458582    0.000868857    0.000584314
      8        9          -0.001007341    0.000937791    0.001771009
      9        6          -0.001843405    0.000990469    0.000030669
     10        6          -0.001053561   -0.000734530   -0.000753513
     11        6           0.000198090   -0.000917907   -0.000513647
     12        6           0.001120322   -0.001065892   -0.000414152
     13        6           0.001691256    0.000367931    0.000784840
     14        6           0.000460673    0.000324232    0.000495000
     15        6          -0.000082142   -0.000273239   -0.001948400
     16        6          -0.000543275    0.001028073   -0.000867760
     17        6          -0.000322207    0.000881082    0.000493998
     18        6          -0.000193992    0.000728374    0.001404469
     19        6           0.000630575   -0.000752400    0.001539788
     20        6           0.000107916   -0.000704513    0.000519447
     21        6           0.000122673    0.001719034   -0.000616763
     22        6           0.001430231    0.000829147   -0.002081941
     23        6          -0.000934692   -0.001279504   -0.000641861
     24        6          -0.004478630   -0.003070796    0.002350161
     25        6           0.002145491    0.002357441    0.001748114
     26        6           0.004295088   -0.002434562   -0.006084356
     27        6           0.009289055    0.005319911   -0.005545525
     28        6          -0.007618349   -0.002832341    0.008225238
     29        6          -0.013560876   -0.006454673    0.006924228
     30        6          -0.005758345   -0.000337555    0.004642022
     31        6          -0.003671243   -0.001180092   -0.000109935
     32        6          -0.000535709   -0.002309769   -0.001509178
     33        6           0.033339792    0.008613771   -0.014395488
     34        6           0.002391817   -0.002163335   -0.001277631
     35        6           0.001675510    0.004018737    0.002072647
     36        6          -0.034140730   -0.003944852    0.015235148
     37        6           0.015707138    0.002751928   -0.007829213
     38        1           0.000544891   -0.000360284   -0.000106509
     39        1           0.000462893    0.000184815    0.000249121
     40        1           0.000009820    0.000501866    0.000324658
     41        1          -0.000467399    0.000205461    0.000009802
     42        1          -0.000498404   -0.000237191   -0.000245351
     43        1          -0.000088416    0.000248988    0.000610273
     44        1           0.000211719   -0.000343864    0.000390655
     45        1           0.000237406   -0.000542230   -0.000144073
     46        1          -0.000035207   -0.000064830   -0.000514137
     47        1          -0.000236806    0.000486988   -0.000390736
     48        1           0.000511994   -0.000220891    0.000350735
     49        1          -0.000345595    0.000169624    0.000357389
     50        1          -0.000082303   -0.000604446   -0.000165540
     51        1          -0.000698260   -0.000366736    0.000163805
     52        1           0.001999136    0.002242523   -0.001033048
     53        1           0.000444718   -0.000042803    0.000765575
     54        1           0.000407269   -0.000100581   -0.000227217
     55        1          -0.000098994    0.000650995    0.000085140
     56        1          -0.000229135    0.000205870   -0.000092781
     57        1          -0.000991004   -0.001694474    0.000692320
     58        1          -0.000525526    0.000299402    0.000106603
     59        1          -0.003837787   -0.000977366   -0.001084566
 -------------------------------------------------------------------
 Cartesian Forces:  Max     0.034140730 RMS     0.004834163
 Leave Link  716 at Thu Dec 13 22:19:27 2018, MaxMem=   805306368 cpu:         0.3
 (Enter /pbs_home/pkowalski/g09d01/g09/l103.exe)

 GradGradGradGradGradGradGradGradGradGradGradGradGradGradGradGradGradGrad
 Berny optimization.
 Using GEDIIS/GDIIS optimizer.
 FormGI is forming the generalized inverse of G from B-inverse, IUseBI=4.
 GSVD:  received Info=                   1 from GESDD.
 Internal  Forces:  Max     0.015866396 RMS     0.002396509
 Search for a local minimum.
 Step number   6 out of a maximum of  343
 All quantities printed in internal units (Hartrees-Bohrs-Radians)
 RMS Force = .23965D-02 SwitMx=.10000D-02 MixMth= 1
 Mixed Optimization -- RFO/linear search
 Update second derivatives using D2CorX and points    5    6
 DE= -2.02D-02 DEPred=-2.15D-02 R= 9.40D-01
 TightC=F SS=  1.41D+00  RLast= 6.31D-01 DXNew= 1.4270D+00 1.8919D+00
 Trust test= 9.40D-01 RLast= 6.31D-01 DXMaxT set to 1.43D+00
 ITU=  1  0  1  0  1  0
 Use linear search instead of GDIIS.
     Eigenvalues ---    0.00265   0.00399   0.00420   0.00499   0.00630
     Eigenvalues ---    0.00663   0.00670   0.00732   0.00748   0.00749
     Eigenvalues ---    0.00760   0.00915   0.00979   0.00994   0.01161
     Eigenvalues ---    0.01383   0.01408   0.01523   0.01556   0.01562
     Eigenvalues ---    0.01659   0.01774   0.01883   0.01941   0.01944
     Eigenvalues ---    0.02002   0.02004   0.02027   0.02028   0.02086
     Eigenvalues ---    0.02086   0.02136   0.02136   0.02142   0.02143
     Eigenvalues ---    0.02153   0.02154   0.02160   0.02167   0.02169
     Eigenvalues ---    0.02224   0.03285   0.04234   0.04260   0.04917
     Eigenvalues ---    0.05106   0.05450   0.05470   0.05560   0.05571
     Eigenvalues ---    0.05644   0.05653   0.07433   0.08261   0.09191
     Eigenvalues ---    0.09208   0.09229   0.09885   0.10141   0.10962
     Eigenvalues ---    0.12194   0.12245   0.12715   0.12720   0.14141
     Eigenvalues ---    0.15907   0.15974   0.15994   0.15998   0.16000
     Eigenvalues ---    0.16000   0.16000   0.16000   0.16000   0.16000
     Eigenvalues ---    0.16000   0.16000   0.16000   0.16000   0.16000
     Eigenvalues ---    0.16000   0.16000   0.16014   0.16794   0.21771
     Eigenvalues ---    0.21862   0.21957   0.21998   0.22000   0.22000
     Eigenvalues ---    0.22072   0.22931   0.23248   0.23467   0.23469
     Eigenvalues ---    0.23542   0.23669   0.23812   0.24007   0.24358
     Eigenvalues ---    0.24561   0.24777   0.24821   0.24955   0.24998
     Eigenvalues ---    0.25000   0.25031   0.25863   0.26070   0.26310
     Eigenvalues ---    0.26472   0.27053   0.27452   0.28139   0.29319
     Eigenvalues ---    0.29634   0.29771   0.30092   0.30988   0.31335
     Eigenvalues ---    0.31941   0.32194   0.32222   0.32294   0.32385
     Eigenvalues ---    0.32490   0.32504   0.32514   0.32521   0.32528
     Eigenvalues ---    0.32545   0.32560   0.32573   0.32785   0.33333
     Eigenvalues ---    0.34944   0.35407   0.35691   0.35693   0.35697
     Eigenvalues ---    0.35704   0.35710   0.35835   0.35884   0.36086
     Eigenvalues ---    0.36179   0.36228   0.36602   0.38181   0.39359
     Eigenvalues ---    0.40758   0.41096   0.41111   0.41720   0.44218
     Eigenvalues ---    0.44240   0.45535   0.45651   0.45939   0.46058
     Eigenvalues ---    0.46490   0.46510   0.47092   0.47449   0.47713
     Eigenvalues ---    0.48047   0.48319   0.48431   0.54122   0.55653
     Eigenvalues ---    0.56395
 RFO step:  Lambda=-1.60934853D-02 EMin= 2.64701539D-03
 Quartic linear search produced a step of  0.43801.
 Iteration  1 RMS(Cart)=  0.33080076 RMS(Int)=  0.01335658
 Iteration  2 RMS(Cart)=  0.09767141 RMS(Int)=  0.00200582
 Iteration  3 RMS(Cart)=  0.00419742 RMS(Int)=  0.00138974
 Iteration  4 RMS(Cart)=  0.00001411 RMS(Int)=  0.00138973
 Iteration  5 RMS(Cart)=  0.00000037 RMS(Int)=  0.00138973
 ITry= 1 IFail=0 DXMaxC= 1.37D+00 DCOld= 1.00D+10 DXMaxT= 1.43D+00 DXLimC= 3.00D+00 Rises=F
 Variable       Old X    -DE/DX   Delta X   Delta X   Delta X     New X
                                 (Linear)    (Quad)   (Total)
    R1        3.27144   0.00458  -0.01328   0.02542   0.01201   3.28345
    R2        3.24589   0.00261  -0.00873   0.01469   0.00612   3.25201
    R3        3.27651   0.00245  -0.01081   0.01826   0.00618   3.28269
    R4        3.24877   0.00163  -0.00196   0.00776   0.00588   3.25465
    R5        2.55022   0.00564  -0.01308   0.02043   0.00735   2.55758
    R6        2.53378   0.00135  -0.01212   0.00909  -0.00303   2.53075
    R7        2.50496   0.00490  -0.01232   0.01828   0.00596   2.51092
    R8        2.54448   0.00268  -0.01499   0.01383  -0.00116   2.54332
    R9        2.54839   0.00216  -0.01163   0.01106  -0.00057   2.54782
   R10        2.54714   0.00216  -0.01176   0.01099  -0.00077   2.54637
   R11        2.62592   0.00106  -0.00289   0.00423   0.00134   2.62726
   R12        2.64580   0.00128  -0.00545   0.00620   0.00075   2.64655
   R13        2.06608  -0.00066   0.00315  -0.00392  -0.00077   2.06531
   R14        2.62878   0.00085  -0.00265   0.00334   0.00069   2.62947
   R15        2.06518  -0.00056   0.00263  -0.00330  -0.00067   2.06451
   R16        2.63226   0.00056  -0.00087   0.00179   0.00093   2.63319
   R17        2.06486  -0.00060   0.00289  -0.00354  -0.00065   2.06421
   R18        2.62322   0.00108  -0.00366   0.00464   0.00098   2.62421
   R19        2.06515  -0.00051   0.00234  -0.00301  -0.00067   2.06448
   R20        2.64751   0.00150  -0.00770   0.00783   0.00013   2.64764
   R21        2.06269  -0.00060   0.00328  -0.00384  -0.00056   2.06214
   R22        2.77926   0.00072  -0.00576   0.00548  -0.00028   2.77898
   R23        2.62622   0.00094  -0.00251   0.00375   0.00124   2.62746
   R24        2.64564   0.00134  -0.00510   0.00622   0.00112   2.64676
   R25        2.06606  -0.00065   0.00299  -0.00381  -0.00082   2.06524
   R26        2.62875   0.00084  -0.00269   0.00332   0.00063   2.62938
   R27        2.06520  -0.00056   0.00266  -0.00333  -0.00067   2.06453
   R28        2.63241   0.00050  -0.00096   0.00166   0.00070   2.63311
   R29        2.06489  -0.00061   0.00295  -0.00361  -0.00066   2.06423
   R30        2.62340   0.00101  -0.00337   0.00433   0.00096   2.62436
   R31        2.06520  -0.00051   0.00238  -0.00305  -0.00068   2.06452
   R32        2.64741   0.00166  -0.00760   0.00824   0.00064   2.64805
   R33        2.06278  -0.00066   0.00320  -0.00398  -0.00078   2.06201
   R34        2.77889   0.00104  -0.00508   0.00631   0.00124   2.78013
   R35        2.89625  -0.00050   0.00283  -0.00335  -0.00052   2.89573
   R36        2.07746   0.00065  -0.00307   0.00388   0.00081   2.07827
   R37        2.07757   0.00049  -0.00302   0.00326   0.00024   2.07781
   R38        2.07628   0.00058  -0.00296   0.00362   0.00066   2.07695
   R39        2.84056  -0.00082  -0.00706  -0.00005  -0.00711   2.83345
   R40        2.07959   0.00041  -0.00235   0.00272   0.00037   2.07996
   R41        2.06673   0.00278  -0.00040   0.00944   0.00904   2.07577
   R42        2.89498  -0.00042   0.00124  -0.00226  -0.00102   2.89396
   R43        2.07620   0.00087  -0.00351   0.00490   0.00139   2.07759
   R44        2.07805   0.00038  -0.00252   0.00264   0.00012   2.07817
   R45        2.07634   0.00060  -0.00315   0.00379   0.00063   2.07697
   R46        2.84505  -0.00168  -0.00141  -0.00558  -0.00699   2.83807
   R47        2.08067   0.00022  -0.00095   0.00135   0.00040   2.08107
   R48        2.07018   0.00174  -0.00025   0.00604   0.00579   2.07597
   R49        2.58730  -0.00048   0.00046  -0.00202  -0.00176   2.58554
   R50        2.70121   0.00194  -0.00411   0.00888   0.00476   2.70597
   R51        2.05804  -0.00059   0.00445  -0.00411   0.00034   2.05838
   R52        2.60068   0.00478  -0.04037   0.03228  -0.00791   2.59277
   R53        2.76101  -0.00252   0.00406  -0.01092  -0.00686   2.75415
   R54        2.85573   0.00145  -0.00985   0.00939  -0.00034   2.85539
   R55        2.56160   0.00068  -0.02665   0.01171  -0.01445   2.54715
   R56        2.88747   0.00172  -0.00805   0.00897  -0.00040   2.88707
   R57        2.88396   0.00417  -0.00515   0.02156   0.01675   2.90071
   R58        2.86738   0.00279  -0.01076   0.01265   0.00233   2.86971
   R59        2.77128   0.00011  -0.01651   0.00761  -0.00890   2.76238
   R60        2.58498   0.00027   0.00278  -0.00086   0.00134   2.58632
   R61        2.71593   0.00090  -0.00463   0.00408   0.00029   2.71622
   R62        2.05681  -0.00183   0.00294  -0.00743  -0.00448   2.05232
   R63        2.60706   0.00311  -0.02623   0.01977  -0.00523   2.60183
    A1        1.63763  -0.00179   0.00688  -0.01322  -0.00605   1.63158
    A2        1.63491  -0.00142   0.00545  -0.01023  -0.00480   1.63011
    A3        2.11303  -0.00024   0.00098  -0.00146  -0.00048   2.11255
    A4        2.07738   0.00004   0.00022  -0.00022   0.00000   2.07738
    A5        2.09278   0.00019  -0.00120   0.00168   0.00048   2.09326
    A6        2.09940   0.00009  -0.00095   0.00070  -0.00026   2.09914
    A7        2.08634  -0.00004   0.00044  -0.00025   0.00019   2.08653
    A8        2.09745  -0.00005   0.00051  -0.00045   0.00007   2.09752
    A9        2.08142   0.00029  -0.00163   0.00196   0.00033   2.08175
   A10        2.10091  -0.00011   0.00048  -0.00062  -0.00013   2.10078
   A11        2.10085  -0.00018   0.00115  -0.00134  -0.00020   2.10066
   A12        2.10199  -0.00008   0.00086  -0.00087  -0.00001   2.10198
   A13        2.09626  -0.00002   0.00011  -0.00020  -0.00008   2.09618
   A14        2.08493   0.00010  -0.00097   0.00107   0.00010   2.08503
   A15        2.11046  -0.00007  -0.00038  -0.00010  -0.00048   2.10998
   A16        2.07954   0.00001   0.00068  -0.00056   0.00011   2.07965
   A17        2.09318   0.00005  -0.00030   0.00066   0.00037   2.09355
   A18        2.06007   0.00000   0.00112  -0.00022   0.00090   2.06097
   A19        2.12140  -0.00002  -0.00096  -0.00011  -0.00107   2.12033
   A20        2.10171   0.00002  -0.00017   0.00034   0.00017   2.10188
   A21        2.11282  -0.00016   0.00100  -0.00109  -0.00009   2.11272
   A22        2.07780  -0.00005   0.00027  -0.00082  -0.00056   2.07725
   A23        2.09257   0.00021  -0.00127   0.00192   0.00065   2.09322
   A24        2.09931   0.00011  -0.00084   0.00070  -0.00015   2.09916
   A25        2.08635  -0.00005   0.00050  -0.00026   0.00024   2.08659
   A26        2.09753  -0.00006   0.00034  -0.00043  -0.00009   2.09744
   A27        2.08148   0.00029  -0.00171   0.00195   0.00024   2.08171
   A28        2.10093  -0.00011   0.00054  -0.00063  -0.00009   2.10084
   A29        2.10078  -0.00018   0.00117  -0.00132  -0.00015   2.10063
   A30        2.10215  -0.00009   0.00093  -0.00097  -0.00005   2.10210
   A31        2.09616  -0.00003  -0.00004  -0.00018  -0.00022   2.09594
   A32        2.08487   0.00012  -0.00089   0.00116   0.00027   2.08514
   A33        2.11000   0.00001  -0.00021   0.00024   0.00003   2.11002
   A34        2.08075  -0.00011   0.00092  -0.00139  -0.00047   2.08028
   A35        2.09244   0.00009  -0.00071   0.00115   0.00045   2.09288
   A36        2.06062  -0.00016   0.00084  -0.00082   0.00003   2.06065
   A37        2.12200  -0.00007  -0.00028  -0.00073  -0.00102   2.12098
   A38        2.10057   0.00023  -0.00056   0.00155   0.00099   2.10156
   A39        1.92705   0.00003   0.00078  -0.00028   0.00050   1.92755
   A40        1.93017   0.00035   0.00058   0.00247   0.00305   1.93321
   A41        1.93943  -0.00027   0.00148  -0.00254  -0.00106   1.93837
   A42        1.88729  -0.00008  -0.00020   0.00018  -0.00003   1.88726
   A43        1.88660  -0.00004  -0.00196  -0.00052  -0.00248   1.88413
   A44        1.89177   0.00001  -0.00080   0.00071  -0.00010   1.89167
   A45        1.93885   0.00156   0.00056   0.00767   0.00824   1.94709
   A46        1.92711  -0.00052   0.00184  -0.00259  -0.00076   1.92636
   A47        1.90936   0.00029   0.00195   0.00275   0.00473   1.91408
   A48        1.91153  -0.00019  -0.00185   0.00013  -0.00174   1.90979
   A49        1.92710  -0.00151  -0.00291  -0.00925  -0.01218   1.91492
   A50        1.84786   0.00029   0.00042   0.00083   0.00121   1.84907
   A51        1.92651  -0.00027  -0.00101  -0.00216  -0.00317   1.92334
   A52        1.92761   0.00053   0.00212   0.00333   0.00545   1.93306
   A53        1.94128  -0.00022   0.00084  -0.00162  -0.00079   1.94048
   A54        1.89175  -0.00009  -0.00042  -0.00034  -0.00076   1.89099
   A55        1.88542   0.00005  -0.00115  -0.00059  -0.00175   1.88367
   A56        1.88983   0.00000  -0.00046   0.00139   0.00092   1.89075
   A57        1.94148   0.00085   0.00250   0.00367   0.00617   1.94765
   A58        1.92462   0.00010   0.00046   0.00196   0.00244   1.92706
   A59        1.90669   0.00026   0.00091   0.00313   0.00404   1.91073
   A60        1.92254  -0.00043  -0.00278  -0.00268  -0.00548   1.91706
   A61        1.91370  -0.00078  -0.00059  -0.00429  -0.00492   1.90878
   A62        1.85266  -0.00005  -0.00062  -0.00206  -0.00271   1.84995
   A63        2.13027  -0.00069   0.00312  -0.00403  -0.00082   2.12944
   A64        1.90299   0.00317  -0.01388   0.02028   0.00623   1.90922
   A65        2.24981  -0.00248   0.01076  -0.01626  -0.00541   2.24440
   A66        1.99724  -0.00234   0.00271  -0.01144  -0.00882   1.98842
   A67        2.14747   0.00134   0.00159   0.00651   0.00810   2.15557
   A68        2.13806   0.00102  -0.00408   0.00510   0.00101   2.13906
   A69        1.96052   0.00134   0.00535   0.00254   0.00818   1.96870
   A70        2.12435   0.00434  -0.00291   0.01701   0.01388   2.13823
   A71        2.19720  -0.00565  -0.00234  -0.02024  -0.02273   2.17447
   A72        2.05904   0.00423   0.00973   0.02033   0.02890   2.08794
   A73        1.92609  -0.00037  -0.00094   0.00230   0.00058   1.92667
   A74        2.25588  -0.00316  -0.00082  -0.00786  -0.01033   2.24555
   A75        2.05990   0.00747  -0.00878   0.03523   0.02627   2.08617
   A76        2.30909  -0.00925   0.00879  -0.04200  -0.03357   2.27552
   A77        1.91251   0.00181   0.00067   0.00733   0.00827   1.92077
   A78        1.86705   0.00023  -0.00362   0.00144  -0.00212   1.86493
   A79        1.90690   0.00126   0.00001   0.01042   0.01050   1.91739
   A80        1.93212  -0.00198  -0.00635  -0.01739  -0.02423   1.90789
   A81        2.02376  -0.00026  -0.00703  -0.00393  -0.01111   2.01266
   A82        1.94359   0.00100   0.01131   0.00522   0.01728   1.96087
   A83        1.79038  -0.00040   0.00563   0.00316   0.00856   1.79894
   A84        1.89770   0.00029  -0.00211   0.00335   0.00126   1.89895
   A85        2.00955  -0.00133  -0.00055  -0.01238  -0.01252   1.99703
   A86        1.99970   0.00029   0.00138  -0.00634  -0.00488   1.99482
   A87        1.87458   0.00107   0.00199   0.00785   0.00950   1.88408
   A88        1.89543  -0.00058   0.00205   0.00108   0.00305   1.89848
   A89        1.77926   0.00032  -0.00246   0.00777   0.00509   1.78435
   A90        1.86931  -0.00016  -0.00230  -0.00373  -0.00598   1.86333
   A91        1.92269  -0.00006   0.00360  -0.00022   0.00470   1.92739
   A92        1.93737   0.00061   0.00473   0.00094   0.00521   1.94257
   A93        1.92736  -0.00054  -0.00170  -0.00538  -0.00852   1.91885
   A94        1.99640   0.00072  -0.00263   0.00618   0.00388   2.00028
   A95        1.81095  -0.00060  -0.00132   0.00219   0.00105   1.81200
   A96        1.90991  -0.00056   0.00722  -0.00043   0.00578   1.91569
   A97        2.30690  -0.01438   0.00444  -0.07431  -0.07460   2.23230
   A98        2.00853   0.01587   0.00949   0.08555   0.09411   2.10264
   A99        2.12792  -0.00038   0.00132  -0.00267  -0.00119   2.12673
   A100       1.90446   0.00276  -0.00882   0.01790   0.00866   1.91312
   A101       2.25080  -0.00239   0.00754  -0.01524  -0.00755   2.24325
   A102       2.00185  -0.00247   0.00084  -0.01514  -0.01276   1.98910
   A103       2.14838   0.00046  -0.00094   0.00390   0.00192   2.15031
   A104       2.13206   0.00204  -0.00005   0.01250   0.01155   2.14361
   A105       2.08638   0.01397   0.01006   0.07625   0.07908   2.16546
   A106       2.22435  -0.01481  -0.00358  -0.05709  -0.06886   2.15549
   A107       1.94915   0.00144   0.00611   0.00863   0.01225   1.96140
   A108       2.05631   0.00345   0.00945   0.02458   0.03203   2.08833
   A109       1.93393  -0.00032  -0.00338  -0.00017  -0.00290   1.93103
   A110       2.24035  -0.00232   0.00325  -0.00249  -0.00287   2.23749
    D1       -3.10549   0.00013   0.00196  -0.02104  -0.01921  -3.12470
    D2        0.02139   0.00013   0.00195  -0.02130  -0.01947   0.00191
    D3       -2.87656  -0.00218  -0.03021  -0.01488  -0.04652  -2.92308
    D4       -0.01425  -0.00058  -0.00746   0.03088   0.02330   0.00905
    D5       -3.11699   0.00035   0.00272  -0.00878  -0.00604  -3.12303
    D6        0.02461  -0.00023  -0.00364  -0.01687  -0.01911   0.00550
    D7       -2.85506  -0.00200  -0.03090  -0.02872  -0.06296  -2.91802
    D8       -0.02723  -0.00018  -0.00609   0.03337   0.02588  -0.00135
    D9        0.00169  -0.00001  -0.00004  -0.00033  -0.00037   0.00132
   D10       -3.14101   0.00000   0.00003  -0.00006  -0.00003  -3.14104
   D11       -3.13979  -0.00002  -0.00020  -0.00064  -0.00083  -3.14062
   D12        0.00069  -0.00001  -0.00013  -0.00037  -0.00050   0.00019
   D13       -0.00087   0.00000   0.00012   0.00009   0.00022  -0.00065
   D14       -3.13854  -0.00001  -0.00010  -0.00026  -0.00037  -3.13891
   D15        3.14061   0.00002   0.00028   0.00040   0.00068   3.14130
   D16        0.00294   0.00001   0.00006   0.00005   0.00010   0.00304
   D17       -0.00065   0.00000  -0.00005   0.00011   0.00005  -0.00060
   D18        3.14072   0.00000   0.00002   0.00002   0.00003   3.14075
   D19       -3.14113  -0.00001  -0.00012  -0.00016  -0.00028  -3.14141
   D20        0.00024  -0.00001  -0.00005  -0.00025  -0.00030  -0.00006
   D21       -0.00118   0.00001   0.00006   0.00034   0.00040  -0.00077
   D22        3.14132  -0.00001  -0.00002  -0.00037  -0.00039   3.14093
   D23        3.14064   0.00001  -0.00001   0.00043   0.00043   3.14106
   D24       -0.00005  -0.00001  -0.00009  -0.00028  -0.00036  -0.00042
   D25        0.00201  -0.00001   0.00003  -0.00059  -0.00056   0.00145
   D26       -3.14082  -0.00002  -0.00001  -0.00093  -0.00094   3.14142
   D27       -3.14048   0.00001   0.00010   0.00012   0.00022  -3.14026
   D28       -0.00012   0.00000   0.00007  -0.00022  -0.00016  -0.00028
   D29       -0.00097   0.00001  -0.00012   0.00037   0.00025  -0.00073
   D30        3.13675   0.00001   0.00010   0.00072   0.00082   3.13756
   D31       -3.14132   0.00002  -0.00008   0.00071   0.00063  -3.14069
   D32       -0.00360   0.00003   0.00014   0.00106   0.00121  -0.00239
   D33       -0.00539   0.00013   0.00102   0.00451   0.00553   0.00014
   D34       -3.12910   0.00008   0.00126   0.00446   0.00573  -3.12337
   D35        3.14022   0.00012   0.00078   0.00415   0.00493  -3.13804
   D36        0.01650   0.00007   0.00103   0.00410   0.00513   0.02163
   D37        0.00213  -0.00001  -0.00034  -0.00032  -0.00066   0.00147
   D38       -3.14154   0.00001   0.00004   0.00022   0.00026  -3.14128
   D39       -3.13737  -0.00003  -0.00059  -0.00090  -0.00150  -3.13886
   D40        0.00214  -0.00001  -0.00021  -0.00036  -0.00057   0.00157
   D41        0.00048   0.00000   0.00044  -0.00047  -0.00003   0.00046
   D42        3.14097   0.00004   0.00013   0.00149   0.00161  -3.14060
   D43        3.13997   0.00002   0.00070   0.00012   0.00082   3.14079
   D44       -0.00273   0.00006   0.00038   0.00207   0.00245  -0.00027
   D45       -0.00168   0.00001  -0.00001   0.00040   0.00040  -0.00129
   D46        3.14036   0.00000   0.00020   0.00006   0.00025   3.14061
   D47       -3.14118  -0.00001  -0.00039  -0.00015  -0.00053   3.14147
   D48        0.00086  -0.00002  -0.00018  -0.00049  -0.00067   0.00019
   D49       -0.00138   0.00001   0.00024   0.00031   0.00055  -0.00083
   D50       -3.14051  -0.00002  -0.00002  -0.00080  -0.00082  -3.14133
   D51        3.13976   0.00002   0.00004   0.00066   0.00069   3.14045
   D52        0.00063  -0.00002  -0.00022  -0.00046  -0.00068  -0.00005
   D53        0.00406  -0.00003  -0.00012  -0.00113  -0.00125   0.00281
   D54       -3.13675  -0.00004  -0.00005  -0.00173  -0.00178  -3.13853
   D55       -3.13998   0.00000   0.00013  -0.00002   0.00011  -3.13987
   D56        0.00239  -0.00001   0.00020  -0.00062  -0.00042   0.00198
   D57       -0.00357   0.00002  -0.00021   0.00119   0.00097  -0.00259
   D58        3.13912  -0.00002   0.00010  -0.00074  -0.00064   3.13847
   D59        3.13724   0.00004  -0.00029   0.00179   0.00151   3.13875
   D60       -0.00326  -0.00001   0.00003  -0.00014  -0.00011  -0.00337
   D61       -0.00318  -0.00036  -0.00358  -0.00520  -0.00795  -0.01113
   D62        3.13840   0.00034   0.00399   0.00463   0.00779  -3.13699
   D63        3.13729  -0.00031  -0.00390  -0.00321  -0.00628   3.13101
   D64       -0.00432   0.00039   0.00367   0.00662   0.00946   0.00515
   D65        1.05414  -0.00046  -0.00033  -0.00262  -0.00295   1.05119
   D66       -3.10471   0.00000  -0.00105   0.00096  -0.00009  -3.10480
   D67       -1.07778   0.00021   0.00164   0.00210   0.00373  -1.07404
   D68       -3.14093  -0.00031   0.00029  -0.00099  -0.00070   3.14155
   D69       -1.01660   0.00014  -0.00043   0.00259   0.00217  -1.01443
   D70        1.01034   0.00036   0.00226   0.00373   0.00599   1.01632
   D71       -1.03911  -0.00025   0.00064  -0.00013   0.00051  -1.03860
   D72        1.08522   0.00021  -0.00008   0.00345   0.00338   1.08860
   D73        3.11216   0.00043   0.00261   0.00459   0.00720   3.11935
   D74        1.50550   0.00211   0.02159   0.05457   0.07646   1.58196
   D75       -1.29581  -0.00074  -0.00676  -0.00451  -0.01155  -1.30736
   D76       -0.62791   0.00186   0.02016   0.05266   0.07313  -0.55478
   D77        2.85397  -0.00099  -0.00819  -0.00642  -0.01488   2.83909
   D78       -2.65611   0.00250   0.02245   0.05692   0.07963  -2.57648
   D79        0.82576  -0.00035  -0.00589  -0.00216  -0.00837   0.81739
   D80        1.04098  -0.00020   0.00065  -0.00024   0.00041   1.04140
   D81       -3.10380  -0.00010  -0.00086   0.00022  -0.00063  -3.10443
   D82       -1.07404   0.00005  -0.00081   0.00069  -0.00013  -1.07417
   D83        3.13267  -0.00015   0.00084   0.00008   0.00092   3.13359
   D84       -1.01212  -0.00005  -0.00067   0.00055  -0.00012  -1.01223
   D85        1.01764   0.00011  -0.00062   0.00101   0.00038   1.01802
   D86       -1.05163   0.00006   0.00221   0.00299   0.00521  -1.04642
   D87        1.08677   0.00016   0.00071   0.00345   0.00417   1.09094
   D88        3.11653   0.00031   0.00076   0.00392   0.00467   3.12120
   D89        1.39799   0.00201   0.01655   0.05499   0.07301   1.47101
   D90       -1.36680  -0.00088  -0.01202  -0.02148  -0.03498  -1.40177
   D91       -0.74160   0.00160   0.01618   0.05186   0.06953  -0.67208
   D92        2.77679  -0.00129  -0.01240  -0.02462  -0.03847   2.73833
   D93       -2.77427   0.00237   0.01891   0.05843   0.07880  -2.69548
   D94        0.74412  -0.00052  -0.00966  -0.01804  -0.02920   0.71493
   D95       -0.02330   0.00042   0.00402   0.00698   0.01109  -0.01221
   D96       -3.13461  -0.00012  -0.00257   0.00067  -0.00209  -3.13670
   D97        3.10226   0.00044   0.00391   0.00687   0.01087   3.11313
   D98       -0.00904  -0.00010  -0.00268   0.00056  -0.00232  -0.01136
   D99        0.01339  -0.00092  -0.00950   0.01600   0.00630   0.01968
   D100       3.10701  -0.00032  -0.00735   0.00063  -0.00724   3.09977
   D101       3.12488  -0.00038  -0.00278   0.02230   0.01948  -3.13883
   D102      -0.06469   0.00022  -0.00063   0.00693   0.00595  -0.05874
   D103       0.00342   0.00093   0.01071  -0.03152  -0.02082  -0.01740
   D104       2.82519   0.00439   0.03935   0.02703   0.06541   2.89060
   D105      -3.08780  -0.00004   0.00846  -0.01665  -0.00819  -3.09599
   D106      -0.26602   0.00342   0.03710   0.04190   0.07804  -0.18798
   D107      -0.50531  -0.00094  -0.01587  -0.05553  -0.07100  -0.57630
   D108       2.70599  -0.00181  -0.02739  -0.06793  -0.09563   2.61037
   D109       2.58150   0.00000  -0.01318  -0.07222  -0.08510   2.49640
   D110      -0.49038  -0.00087  -0.02471  -0.08463  -0.10973  -0.60012
   D111       1.61107   0.00026  -0.02050  -0.00889  -0.03020   1.58087
   D112      -0.49953  -0.00084  -0.01068  -0.01613  -0.02773  -0.52726
   D113      -2.62147  -0.00166  -0.02488  -0.02267  -0.04902  -2.67049
   D114      -1.58523   0.00045  -0.01089  -0.00140  -0.01205  -1.59727
   D115       2.58736  -0.00066  -0.00107  -0.00863  -0.00958   2.57778
   D116       0.46542  -0.00148  -0.01527  -0.01518  -0.03087   0.43455
   D117       2.95945   0.00271   0.02272   0.01150   0.03478   2.99423
   D118      -0.56903   0.00996   0.08209   0.06923   0.14723  -0.42180
   D119      -0.11683   0.00168   0.01237  -0.00118   0.01122  -0.10561
   D120       2.63787   0.00893   0.07174   0.05655   0.12368   2.76154
   D121      -0.74993   0.00168   0.01467   0.04168   0.05619  -0.69374
   D122      -2.86621   0.00139   0.01626   0.03965   0.05579  -2.81042
   D123       1.42593   0.00149   0.01431   0.03213   0.04651   1.47245
   D124       1.32484   0.00132   0.01340   0.03547   0.04859   1.37343
   D125      -0.79145   0.00103   0.01499   0.03344   0.04819  -0.74325
   D126      -2.78248   0.00113   0.01304   0.02592   0.03892  -2.74356
   D127      -2.78256   0.00130   0.01437   0.03556   0.05024  -2.73232
   D128       1.38434   0.00101   0.01596   0.03354   0.04985   1.43419
   D129      -0.60669   0.00112   0.01401   0.02601   0.04057  -0.56613
   D130       0.65292  -0.00159  -0.01677  -0.04177  -0.05876   0.59416
   D131      -1.40842  -0.00103  -0.01514  -0.03373  -0.04906  -1.45748
   D132       2.72780  -0.00124  -0.01027  -0.03956  -0.04978   2.67802
   D133       2.77813  -0.00145  -0.01704  -0.04094  -0.05818   2.71995
   D134       0.71680  -0.00089  -0.01541  -0.03290  -0.04849   0.66831
   D135      -1.43017  -0.00110  -0.01053  -0.03873  -0.04921  -1.47937
   D136      -1.52949  -0.00033  -0.01516  -0.02820  -0.04401  -1.57350
   D137       2.69236   0.00024  -0.01353  -0.02016  -0.03431   2.65805
   D138       0.54539   0.00003  -0.00865  -0.02599  -0.03503   0.51036
   D139       1.78443  -0.00108   0.00224   0.01986   0.02403   1.80845
   D140      -1.04331  -0.00022  -0.04436   0.00872  -0.03910  -1.08241
   D141      -2.38120  -0.00030   0.00093   0.02016   0.02297  -2.35823
   D142       1.07425   0.00056  -0.04567   0.00901  -0.04016   1.03410
   D143      -0.28035  -0.00096  -0.00352   0.01841   0.01534  -0.26501
   D144      -3.10808  -0.00011  -0.05012   0.00727  -0.04779   3.12732
   D145       2.64300  -0.00188  -0.03984  -0.14435  -0.18395   2.45905
   D146      -0.24810  -0.00559  -0.09405  -0.29427  -0.38716  -0.63526
   D147      -0.90234   0.00247   0.02151  -0.10098  -0.08063  -0.98297
   D148       2.48975  -0.00124  -0.03270  -0.25090  -0.28384   2.20591
   D149      -0.01623   0.00064   0.01230  -0.00298   0.00801  -0.00822
   D150       3.08091   0.00149   0.00778   0.02887   0.03316   3.11408
   D151       3.12537   0.00002   0.00544  -0.01181  -0.00619   3.11918
   D152      -0.06067   0.00086   0.00092   0.02004   0.01896  -0.04170
   D153      -2.93195  -0.00140  -0.06096  -0.08875  -0.15950  -3.09146
   D154      -0.00376  -0.00084  -0.01698   0.02800   0.01125   0.00749
   D155       0.25363  -0.00220  -0.05647  -0.12003  -0.18428   0.06934
   D156      -3.10137  -0.00164  -0.01248  -0.00329  -0.01352  -3.11489
   D157       2.92964   0.00582   0.06514   0.10973   0.16656   3.09620
   D158      -0.56753   0.00926   0.09466   0.18634   0.27293  -0.29460
   D159       0.02226   0.00062   0.01356  -0.03956  -0.02529  -0.00303
   D160       2.80828   0.00405   0.04308   0.03705   0.08108   2.88935
         Item               Value     Threshold  Converged?
 Maximum Force            0.015866     0.000450     NO 
 RMS     Force            0.002397     0.000300     NO 
 Maximum Displacement     1.369674     0.001800     NO 
 RMS     Displacement     0.363932     0.001200     NO 
 Predicted change in Energy=-1.434511D-02
 Lowest energy point so far.  Saving SCF results.
 GradGradGradGradGradGradGradGradGradGradGradGradGradGradGradGradGradGrad

 Leave Link  103 at Thu Dec 13 22:19:27 2018, MaxMem=   805306368 cpu:         2.2
 (Enter /pbs_home/pkowalski/g09d01/g09/l202.exe)
 Stoichiometry    C29H22F6S2
 Framework group  C1[X(C29H22F6S2)]
 Deg. of freedom   171
 Full point group                 C1      NOp   1
 RotChk:  IX=0 Diff= 7.71D-02
 Largest Abelian subgroup         C1      NOp   1
 Largest concise Abelian subgroup C1      NOp   1
                         Standard orientation:                         
 ---------------------------------------------------------------------
 Center     Atomic      Atomic             Coordinates (Angstroms)
 Number     Number       Type             X           Y           Z
 ---------------------------------------------------------------------
      1         16           0       -2.431605   -2.064124   -1.345449
      2         16           0        2.581489   -1.781358    1.557217
      3          9           0       -1.659149    2.887681    1.265344
      4          9           0       -2.381992    2.831667   -0.771935
      5          9           0       -0.266858    4.813678    0.063128
      6          9           0       -0.083135    3.618447   -1.744426
      7          9           0        1.346936    3.183733    1.397475
      8          9           0        2.165239    3.134121   -0.604830
      9          6           0       -5.382152   -2.767165   -0.551095
     10          6           0       -6.679970   -3.172742   -0.261143
     11          6           0       -7.504558   -2.375437    0.526581
     12          6           0       -7.014795   -1.168266    1.021045
     13          6           0       -5.717883   -0.764300    0.732542
     14          6           0       -4.877064   -1.556790   -0.059913
     15          6           0        5.458832   -2.599298    0.625988
     16          6           0        6.726691   -3.053382    0.280255
     17          6           0        7.482715   -2.369338   -0.666596
     18          6           0        6.954459   -1.226843   -1.264224
     19          6           0        5.687057   -0.774946   -0.920553
     20          6           0        4.915610   -1.452560    0.033029
     21          6           0       -0.101979   -0.252762   -3.369165
     22          6           0        0.063917   -1.069706   -2.083403
     23          6           0        0.495454    0.161542    3.613542
     24          6           0        0.155464   -0.674962    2.376646
     25          6           0       -3.507065   -1.116688   -0.363234
     26          6           0       -2.863344    0.017180    0.051446
     27          6           0       -1.509439    0.115988   -0.404212
     28          6           0       -1.134877   -0.943266   -1.191719
     29          6           0       -0.667930    1.270290   -0.115152
     30          6           0       -1.294015    2.641794   -0.014475
     31          6           0       -0.147200    3.574344   -0.400809
     32          6           0        1.079397    2.817826    0.127707
     33          6           0        0.666974    1.358417    0.049405
     34          6           0        3.575792   -0.962187    0.391919
     35          6           0        2.908338    0.128657   -0.095608
     36          6           0        1.593074    0.303467    0.457138
     37          6           0        1.278619   -0.669032    1.379646
     38          1           0       -4.752419   -3.408810   -1.172537
     39          1           0       -7.048874   -4.121960   -0.656664
     40          1           0       -8.524751   -2.692229    0.754697
     41          1           0       -7.650752   -0.531455    1.640347
     42          1           0       -5.355837    0.185099    1.130491
     43          1           0        4.883890   -3.150910    1.374014
     44          1           0        7.126431   -3.950913    0.757964
     45          1           0        8.479337   -2.724172   -0.938726
     46          1           0        7.536418   -0.679614   -2.009487
     47          1           0        5.292214    0.120377   -1.403398
     48          1           0       -0.232344    0.813347   -3.132700
     49          1           0        0.783643   -0.354698   -4.012788
     50          1           0       -0.982944   -0.584072   -3.936702
     51          1           0        0.231824   -2.130855   -2.322654
     52          1           0        0.962071   -0.735682   -1.546427
     53          1           0        0.694259    1.203425    3.324282
     54          1           0       -0.338674    0.154410    4.330175
     55          1           0        1.390397   -0.225340    4.120878
     56          1           0       -0.081439   -1.710604    2.666615
     57          1           0       -0.753165   -0.277539    1.904122
     58          1           0       -3.325399    0.773443    0.684717
     59          1           0        3.337862    0.813524   -0.820836
 ---------------------------------------------------------------------
 Rotational constants (GHZ):      0.1362052      0.0600466      0.0492581
 Leave Link  202 at Thu Dec 13 22:19:27 2018, MaxMem=   805306368 cpu:         0.0
 (Enter /pbs_home/pkowalski/g09d01/g09/l301.exe)
 Basis read from rwf:  (5D, 7F)
 No pseudopotential information found on rwf file.
 There are   673 symmetry adapted cartesian basis functions of A   symmetry.
 There are   636 symmetry adapted basis functions of A   symmetry.
   636 basis functions,  1103 primitive gaussians,   673 cartesian basis functions
   141 alpha electrons      141 beta electrons
       nuclear repulsion energy      4595.5533283370 Hartrees.
 IExCor=20419 DFT=T Ex+Corr=CAM-B3LYP ExCW=0 ScaHFX=  1.000000
 ScaDFX=  1.000000  1.000000  1.000000  0.810000 ScalE2=  1.000000  1.000000
 IRadAn=      0 IRanWt=     -1 IRanGd=            0 ICorTp=0 IEmpDi=131
  HFx wShort=  0.000000 wLong=  0.330000 cFull=  0.190000 cShort=  0.000000 cLong=  0.460000
  DFx wShort=  0.000000 wLong=  0.330000 cFull=  0.190000 cShort=  0.000000 cLong=  0.460000
 NAtoms=   59 NActive=   59 NUniq=   59 SFac= 1.00D+00 NAtFMM=   60 NAOKFM=F Big=F
 Integral buffers will be    131072 words long.
 Raffenetti 2 integral format.
 Two-electron integral symmetry is turned on.
 R6Disp:  Grimme-D3 Dispersion energy=       -0.0514813516 Hartrees.
 Nuclear repulsion after empirical dispersion term =     4595.5018469855 Hartrees.
 No density basis found on file   724.
 Leave Link  301 at Thu Dec 13 22:19:27 2018, MaxMem=   805306368 cpu:         0.6
 (Enter /pbs_home/pkowalski/g09d01/g09/l302.exe)
 NPDir=0 NMtPBC=     1 NCelOv=     1 NCel=       1 NClECP=     1 NCelD=      1
         NCelK=      1 NCelE2=     1 NClLst=     1 CellRange=     0.0.
 One-electron integrals computed using PRISM.
 NBasis=   636 RedAO= T EigKep=  2.90D-04  NBF=   636
 NBsUse=   636 1.00D-06 EigRej= -1.00D+00 NBFU=   636
 Precomputing XC quadrature grid using
 IXCGrd= 4 IRadAn=           0 IRanWt=          -1 IRanGd=           0 AccXCQ= 0.00D+00.
 Generated NRdTot=       0 NPtTot=           0 NUsed=           0 NTot=          32
[truncated: 2,112,018 more chars]
