# Supplementary material for: Wide-range IR spectra of diarylethene derivatives and their simulation using the density functional theory
Source: Sci Rep. 2022 Oct 7;12:16834. doi: 10.1038/s41598-022-20264-x (PMC9546887; doi:10.1038/s41598-022-20264-x)
Supplement: Supplementary file 1 — Supplementary Information 1. [file 41598_2022_20264_MOESM1_ESM.zip › IR_files/3_3cz/open/open_b3lyp_air.log]

 Entering Gaussian System, Link 0=g09
 Input=open_b3lyp_air.gjf
 Output=open_b3lyp_air.log
 AtFile(1): /pbs_home/ewapastorczak/DAE/0068/Def2SVP.gbs
            H     0
            S   3   1.00
                 13.0107010              0.19682158E-01
                  1.9622572              0.13796524
                  0.44453796             0.47831935
            S   1   1.00
                  0.12194962             1.0000000
            P   1   1.00
                  0.8000000              1.0000000
            ****
            C     0
            S   5   1.00
               1238.4016938              0.54568832082E-02
                186.29004992             0.40638409211E-01
                 42.251176346            0.18025593888
                 11.676557932            0.46315121755
                  3.5930506482           0.44087173314
            S   1   1.00
                  0.40245147363          1.0000000
            S   1   1.00
                  0.13090182668          1.0000000
            P   3   1.00
                  9.4680970621           0.38387871728E-01
                  2.0103545142           0.21117025112
                  0.54771004707          0.51328172114
            P   1   1.00
                  0.15268613795          1.0000000
            D   1   1.00
                  0.8000000              1.0000000
            ****
            F     0
            S   5   1.00
               2894.8325990             -0.53408255515E-02
                435.41939120            -0.39904258866E-01
                 98.843328866           -0.17912768038
                 27.485198001           -0.46758090825
                  8.5405498171          -0.44653131020
            S   1   1.00
                  1.0654578038           1.0000000
            S   1   1.00
                  0.33247346748          1.0000000
            P   3   1.00
                 22.696633924           -0.45212874436E-01
                  4.9872339257          -0.23754317067
                  1.3491613954          -0.51287353587
            P   1   1.00
                  0.34829881977          1.0000000
            D   1   1.00
                  1.4000000              1.0000000
            ****
            S     0
            S   5   1.00
               9184.9303010             -0.22294387756E-02
               1381.5105503             -0.16683029937E-01
                313.87147580            -0.75262436116E-01
                 88.053870623           -0.19376827038
                 27.039914905           -0.17718020803
            S   3   1.00
                 45.648731303           -0.10736062573
                  4.9664522326           0.65066293018
                  2.0116242047           0.59712155354
            S   1   1.00
                  0.35661077013          1.0000000
            S   1   1.00
                  0.13507221477          1.0000000
            P   5   1.00
                261.98233439            -0.92729929822E-02
                 61.306894736           -0.66547669241E-01
                 19.103729887           -0.24828595903
                  6.6567720378          -0.48703847402
                  2.3959635161          -0.39337850312
            P   1   1.00
                  0.61776161679          1.0000000
            P   1   1.00
                  0.16993376871          1.0000000
            D   1   1.00
                  0.5500000              1.0000000
            ****
 Initial command:
 /pbs_home/pkowalski/g09d01/g09/l1.exe "/pbs_home/daria/obliczenia/3_czastka/open/B3LYP/Gau-14948.inp" -scrdir="/pbs_home/daria/obliczenia/3_czastka/open/B3LYP/"
 Entering Link 1 = /pbs_home/pkowalski/g09d01/g09/l1.exe PID=     14949.
  
 Copyright (c) 1988,1990,1992,1993,1995,1998,2003,2009,2013,
            Gaussian, Inc.  All Rights Reserved.
  
 This is part of the Gaussian(R) 09 program.  It is based on
 the Gaussian(R) 03 system (copyright 2003, Gaussian, Inc.),
 the Gaussian(R) 98 system (copyright 1998, Gaussian, Inc.),
 the Gaussian(R) 94 system (copyright 1995, Gaussian, Inc.),
 the Gaussian 92(TM) system (copyright 1992, Gaussian, Inc.),
 the Gaussian 90(TM) system (copyright 1990, Gaussian, Inc.),
 the Gaussian 88(TM) system (copyright 1988, Gaussian, Inc.),
 the Gaussian 86(TM) system (copyright 1986, Carnegie Mellon
 University), and the Gaussian 82(TM) system (copyright 1983,
 Carnegie Mellon University). Gaussian is a federally registered
 trademark of Gaussian, Inc.
  
 This software contains proprietary and confidential information,
 including trade secrets, belonging to Gaussian, Inc.
  
 This software is provided under written license and may be
 used, copied, transmitted, or stored only in accord with that
 written license.
  
 The following legend is applicable only to US Government
 contracts under FAR:
  
                    RESTRICTED RIGHTS LEGEND
  
 Use, reproduction and disclosure by the US Government is
 subject to restrictions as set forth in subparagraphs (a)
 and (c) of the Commercial Computer Software - Restricted
 Rights clause in FAR 52.227-19.
  
 Gaussian, Inc.
 340 Quinnipiac St., Bldg. 40, Wallingford CT 06492
  
  
 ---------------------------------------------------------------
 Warning -- This program may not be used in any manner that
 competes with the business of Gaussian, Inc. or will provide
 assistance to any competitor of Gaussian, Inc.  The licensee
 of this program is prohibited from giving any competitor of
 Gaussian, Inc. access to this program.  By using this program,
 the user acknowledges that Gaussian, Inc. is engaged in the
 business of creating and licensing software in the field of
 computational chemistry and represents and warrants to the
 licensee that it is not a competitor of Gaussian, Inc. and that
 it will not use this program in any manner prohibited above.
 ---------------------------------------------------------------
  

 Cite this work as:
 Gaussian 09, Revision D.01,
 M. J. Frisch, G. W. Trucks, H. B. Schlegel, G. E. Scuseria, 
 M. A. Robb, J. R. Cheeseman, G. Scalmani, V. Barone, B. Mennucci, 
 G. A. Petersson, H. Nakatsuji, M. Caricato, X. Li, H. P. Hratchian, 
 A. F. Izmaylov, J. Bloino, G. Zheng, J. L. Sonnenberg, M. Hada, 
 M. Ehara, K. Toyota, R. Fukuda, J. Hasegawa, M. Ishida, T. Nakajima, 
 Y. Honda, O. Kitao, H. Nakai, T. Vreven, J. A. Montgomery, Jr., 
 J. E. Peralta, F. Ogliaro, M. Bearpark, J. J. Heyd, E. Brothers, 
 K. N. Kudin, V. N. Staroverov, T. Keith, R. Kobayashi, J. Normand, 
 K. Raghavachari, A. Rendell, J. C. Burant, S. S. Iyengar, J. Tomasi, 
 M. Cossi, N. Rega, J. M. Millam, M. Klene, J. E. Knox, J. B. Cross, 
 V. Bakken, C. Adamo, J. Jaramillo, R. Gomperts, R. E. Stratmann, 
 O. Yazyev, A. J. Austin, R. Cammi, C. Pomelli, J. W. Ochterski, 
 R. L. Martin, K. Morokuma, V. G. Zakrzewski, G. A. Voth, 
 P. Salvador, J. J. Dannenberg, S. Dapprich, A. D. Daniels, 
 O. Farkas, J. B. Foresman, J. V. Ortiz, J. Cioslowski, 
 and D. J. Fox, Gaussian, Inc., Wallingford CT, 2013.
 
 ******************************************
 Gaussian 09:  ES64L-G09RevD.01 24-Apr-2013
                11-Dec-2018 
 ******************************************
 %chk=dae0068freq_open_b3lyp_air.chk
 %NProcShared=8
 Will use up to    8 processors via shared memory.
 %Mem=6GB
 ---------------------------
 #P opt freq=Raman B3LYP/Gen
 ---------------------------
 1/14=-1,18=20,19=15,26=3,38=1/1,3;
 2/9=110,12=2,17=6,18=5,40=1/2;
 3/5=7,11=2,16=1,25=1,30=1,71=1,74=-5/1,2,3;
 4//1;
 5/5=2,38=5/2;
 6/7=2,8=2,9=2,10=2,28=1/1;
 7//1,2,3,16;
 1/14=-1,18=20,19=15,26=3/3(2);
 2/9=110/2;
 99//99;
 2/9=110/2;
 3/5=7,6=1,11=2,16=1,25=1,30=1,71=1,74=-5,82=7/1,2,3;
 4/5=5,16=3,69=1/1;
 5/5=2,38=5/2;
 7//1,2,3,16;
 1/14=-1,18=20,19=15,26=3/3(-5);
 2/9=110/2;
 6/7=2,8=2,9=2,10=2,19=2,28=1/1;
 99/9=1/99;
 Leave Link    1 at Tue Dec 11 18:10:04 2018, MaxMem=   805306368 cpu:         0.4
 (Enter /pbs_home/pkowalski/g09d01/g09/l101.exe)
 -------------------
 Title Card Required
 -------------------
 Symbolic Z-matrix:
 Charge =  0 Multiplicity = 1
 S                     1.52063   5.66543   0.31755 
 S                     2.54195   10.6458   0.75863 
 F                     6.78089   6.47596   2.6533 
 F                     5.48974   4.92277   3.70356 
 F                     6.9197    6.83495   5.41917 
 F                     4.67439   6.61662   5.57307 
 F                     6.6516    8.91962   3.72111 
 F                     5.19189   9.27521   5.41159 
 C                     1.86334   2.80721  -0.99395 
 C                     1.87152   1.57193  -1.64808 
 C                     2.93435   0.68878  -1.46552 
 C                     3.99213   1.03907  -0.62776 
 C                     3.99163   2.2729    0.0303 
 C                     2.92337   3.18407  -0.14099 
 C                     1.63854   13.46636   1.87027 
 C                     1.13527   14.71677   2.24052 
 C                     1.62757   15.3635   3.37302 
 C                     2.62509   14.76101   4.13829 
 C                     3.13392   13.51033   3.77462 
 C                     2.64843   12.83701   2.62972 
 C                     0.77142   6.85329   3.42381 
 C                     1.37858   7.67182   2.28777 
 C                     5.5252    10.04752  -0.66056 
 C                     4.55798   8.95252  -0.21394 
 C                     2.88853   4.51665   0.54969 
 C                     3.84199   4.97229   1.36705 
 C                     3.5988    6.30997   1.92428 
 C                     2.29706   6.82375   1.44057 
 C                     4.45643   6.93499   2.78453 
 C                     5.65118   6.27012   3.42847 
 C                     5.72057   7.02282   4.75371 
 C                     5.49219   8.4581    4.33623 
 C                     4.32496   8.35575   3.32676 
 C                     3.17103   11.49428   2.21114 
 C                     4.12233   10.81707   2.85815 
 C                     4.51085   9.49713   2.28315 
 C                     3.76598   9.35822   0.99537 
 H                     1.01909   3.46023  -1.16461 
 H                     1.0502    1.2996   -2.29849 
 H                     2.93824  -0.26719  -1.97307 
 H                     4.8168    0.35214  -0.48661 
 H                     4.83504   2.49036   0.66615 
 H                     1.22798   13.0011   0.98516 
 H                     0.36081   15.18488   1.64652 
 H                     1.23607   16.3316   3.65769 
 H                     3.00651   15.26431   5.01753 
 H                     3.90408   13.09067   4.40231 
 H                     1.57124   6.47479   4.09572 
 H                     0.08362   7.49241   4.01654 
 H                     0.19595   5.99276   3.0214 
 H                     0.56213   8.06515   1.64542 
 H                     1.89013   8.54281   2.72721 
 H                     6.25172   10.27757   0.14763 
 H                     6.08765   9.70302  -1.55363 
 H                     4.97206   10.97282  -0.92713 
 H                     3.85757   8.71891  -1.04383 
 H                     5.13602   8.03263   0.01887 
 H                     4.73193   4.41202   1.58749 
 H                     4.61063   11.1768   3.74907 
 
 NAtoms=     59 NQM=       59 NQMF=       0 NMMI=      0 NMMIF=      0
                NMic=       0 NMicF=      0.
                    Isotopes and Nuclear Properties:
 (Nuclear quadrupole moments (NQMom) in fm**2, nuclear magnetic moments (NMagM)
  in nuclear magnetons)

  Atom         1           2           3           4           5           6           7           8           9          10
 IAtWgt=          32          32          19          19          19          19          19          19          12          12
 AtmWgt=  31.9720718  31.9720718  18.9984033  18.9984033  18.9984033  18.9984033  18.9984033  18.9984033  12.0000000  12.0000000
 NucSpn=           0           0           1           1           1           1           1           1           0           0
 AtZEff=   0.0000000   0.0000000   0.0000000   0.0000000   0.0000000   0.0000000   0.0000000   0.0000000   0.0000000   0.0000000
 NQMom=    0.0000000   0.0000000   0.0000000   0.0000000   0.0000000   0.0000000   0.0000000   0.0000000   0.0000000   0.0000000
 NMagM=    0.0000000   0.0000000   2.6288670   2.6288670   2.6288670   2.6288670   2.6288670   2.6288670   0.0000000   0.0000000
 AtZNuc=  16.0000000  16.0000000   9.0000000   9.0000000   9.0000000   9.0000000   9.0000000   9.0000000   6.0000000   6.0000000

  Atom        11          12          13          14          15          16          17          18          19          20
 IAtWgt=          12          12          12          12          12          12          12          12          12          12
 AtmWgt=  12.0000000  12.0000000  12.0000000  12.0000000  12.0000000  12.0000000  12.0000000  12.0000000  12.0000000  12.0000000
 NucSpn=           0           0           0           0           0           0           0           0           0           0
 AtZEff=   0.0000000   0.0000000   0.0000000   0.0000000   0.0000000   0.0000000   0.0000000   0.0000000   0.0000000   0.0000000
 NQMom=    0.0000000   0.0000000   0.0000000   0.0000000   0.0000000   0.0000000   0.0000000   0.0000000   0.0000000   0.0000000
 NMagM=    0.0000000   0.0000000   0.0000000   0.0000000   0.0000000   0.0000000   0.0000000   0.0000000   0.0000000   0.0000000
 AtZNuc=   6.0000000   6.0000000   6.0000000   6.0000000   6.0000000   6.0000000   6.0000000   6.0000000   6.0000000   6.0000000

  Atom        21          22          23          24          25          26          27          28          29          30
 IAtWgt=          12          12          12          12          12          12          12          12          12          12
 AtmWgt=  12.0000000  12.0000000  12.0000000  12.0000000  12.0000000  12.0000000  12.0000000  12.0000000  12.0000000  12.0000000
 NucSpn=           0           0           0           0           0           0           0           0           0           0
 AtZEff=   0.0000000   0.0000000   0.0000000   0.0000000   0.0000000   0.0000000   0.0000000   0.0000000   0.0000000   0.0000000
 NQMom=    0.0000000   0.0000000   0.0000000   0.0000000   0.0000000   0.0000000   0.0000000   0.0000000   0.0000000   0.0000000
 NMagM=    0.0000000   0.0000000   0.0000000   0.0000000   0.0000000   0.0000000   0.0000000   0.0000000   0.0000000   0.0000000
 AtZNuc=   6.0000000   6.0000000   6.0000000   6.0000000   6.0000000   6.0000000   6.0000000   6.0000000   6.0000000   6.0000000

  Atom        31          32          33          34          35          36          37          38          39          40
 IAtWgt=          12          12          12          12          12          12          12           1           1           1
 AtmWgt=  12.0000000  12.0000000  12.0000000  12.0000000  12.0000000  12.0000000  12.0000000   1.0078250   1.0078250   1.0078250
 NucSpn=           0           0           0           0           0           0           0           1           1           1
 AtZEff=   0.0000000   0.0000000   0.0000000   0.0000000   0.0000000   0.0000000   0.0000000   0.0000000   0.0000000   0.0000000
 NQMom=    0.0000000   0.0000000   0.0000000   0.0000000   0.0000000   0.0000000   0.0000000   0.0000000   0.0000000   0.0000000
 NMagM=    0.0000000   0.0000000   0.0000000   0.0000000   0.0000000   0.0000000   0.0000000   2.7928460   2.7928460   2.7928460
 AtZNuc=   6.0000000   6.0000000   6.0000000   6.0000000   6.0000000   6.0000000   6.0000000   1.0000000   1.0000000   1.0000000

  Atom        41          42          43          44          45          46          47          48          49          50
 IAtWgt=           1           1           1           1           1           1           1           1           1           1
 AtmWgt=   1.0078250   1.0078250   1.0078250   1.0078250   1.0078250   1.0078250   1.0078250   1.0078250   1.0078250   1.0078250
 NucSpn=           1           1           1           1           1           1           1           1           1           1
 AtZEff=   0.0000000   0.0000000   0.0000000   0.0000000   0.0000000   0.0000000   0.0000000   0.0000000   0.0000000   0.0000000
 NQMom=    0.0000000   0.0000000   0.0000000   0.0000000   0.0000000   0.0000000   0.0000000   0.0000000   0.0000000   0.0000000
 NMagM=    2.7928460   2.7928460   2.7928460   2.7928460   2.7928460   2.7928460   2.7928460   2.7928460   2.7928460   2.7928460
 AtZNuc=   1.0000000   1.0000000   1.0000000   1.0000000   1.0000000   1.0000000   1.0000000   1.0000000   1.0000000   1.0000000

  Atom        51          52          53          54          55          56          57          58          59
 IAtWgt=           1           1           1           1           1           1           1           1           1
 AtmWgt=   1.0078250   1.0078250   1.0078250   1.0078250   1.0078250   1.0078250   1.0078250   1.0078250   1.0078250
 NucSpn=           1           1           1           1           1           1           1           1           1
 AtZEff=   0.0000000   0.0000000   0.0000000   0.0000000   0.0000000   0.0000000   0.0000000   0.0000000   0.0000000
 NQMom=    0.0000000   0.0000000   0.0000000   0.0000000   0.0000000   0.0000000   0.0000000   0.0000000   0.0000000
 NMagM=    2.7928460   2.7928460   2.7928460   2.7928460   2.7928460   2.7928460   2.7928460   2.7928460   2.7928460
 AtZNuc=   1.0000000   1.0000000   1.0000000   1.0000000   1.0000000   1.0000000   1.0000000   1.0000000   1.0000000
 Leave Link  101 at Tue Dec 11 18:10:04 2018, MaxMem=   805306368 cpu:         2.6
 (Enter /pbs_home/pkowalski/g09d01/g09/l103.exe)

 GradGradGradGradGradGradGradGradGradGradGradGradGradGradGradGradGradGrad
 Berny optimization.
 Initialization pass.
                           ----------------------------
                           !    Initial Parameters    !
                           ! (Angstroms and Degrees)  !
 --------------------------                            --------------------------
 ! Name  Definition              Value          Derivative Info.                !
 --------------------------------------------------------------------------------
 ! R1    R(1,25)                 1.8013         estimate D2E/DX2                !
 ! R2    R(1,28)                 1.7905         estimate D2E/DX2                !
 ! R3    R(2,34)                 1.7959         estimate D2E/DX2                !
 ! R4    R(2,37)                 1.7922         estimate D2E/DX2                !
 ! R5    R(3,30)                 1.3855         estimate D2E/DX2                !
 ! R6    R(4,30)                 1.3846         estimate D2E/DX2                !
 ! R7    R(5,31)                 1.3842         estimate D2E/DX2                !
 ! R8    R(6,31)                 1.3895         estimate D2E/DX2                !
 ! R9    R(7,32)                 1.3913         estimate D2E/DX2                !
 ! R10   R(8,32)                 1.3836         estimate D2E/DX2                !
 ! R11   R(9,10)                 1.3978         estimate D2E/DX2                !
 ! R12   R(9,14)                 1.4118         estimate D2E/DX2                !
 ! R13   R(9,38)                 1.0809         estimate D2E/DX2                !
 ! R14   R(10,11)                1.3939         estimate D2E/DX2                !
 ! R15   R(10,39)                1.0825         estimate D2E/DX2                !
 ! R16   R(11,12)                1.3941         estimate D2E/DX2                !
 ! R17   R(11,40)                1.0824         estimate D2E/DX2                !
 ! R18   R(12,13)                1.3983         estimate D2E/DX2                !
 ! R19   R(12,41)                1.0825         estimate D2E/DX2                !
 ! R20   R(13,14)                1.4145         estimate D2E/DX2                !
 ! R21   R(13,42)                1.0784         estimate D2E/DX2                !
 ! R22   R(14,25)                1.5013         estimate D2E/DX2                !
 ! R23   R(15,16)                1.3978         estimate D2E/DX2                !
 ! R24   R(15,20)                1.4116         estimate D2E/DX2                !
 ! R25   R(15,43)                1.0809         estimate D2E/DX2                !
 ! R26   R(16,17)                1.394          estimate D2E/DX2                !
 ! R27   R(16,44)                1.0825         estimate D2E/DX2                !
 ! R28   R(17,18)                1.3942         estimate D2E/DX2                !
 ! R29   R(17,45)                1.0824         estimate D2E/DX2                !
 ! R30   R(18,19)                1.3983         estimate D2E/DX2                !
 ! R31   R(18,46)                1.0825         estimate D2E/DX2                !
 ! R32   R(19,20)                1.4142         estimate D2E/DX2                !
 ! R33   R(19,47)                1.0785         estimate D2E/DX2                !
 ! R34   R(20,34)                1.5004         estimate D2E/DX2                !
 ! R35   R(21,22)                1.5262         estimate D2E/DX2                !
 ! R36   R(21,48)                1.1111         estimate D2E/DX2                !
 ! R37   R(21,49)                1.1103         estimate D2E/DX2                !
 ! R38   R(21,50)                1.1107         estimate D2E/DX2                !
 ! R39   R(22,28)                1.5102         estimate D2E/DX2                !
 ! R40   R(22,51)                1.1108         estimate D2E/DX2                !
 ! R41   R(22,52)                1.1015         estimate D2E/DX2                !
 ! R42   R(23,24)                1.5277         estimate D2E/DX2                !
 ! R43   R(23,53)                1.1108         estimate D2E/DX2                !
 ! R44   R(23,54)                1.1102         estimate D2E/DX2                !
 ! R45   R(23,55)                1.1105         estimate D2E/DX2                !
 ! R46   R(24,37)                1.5014         estimate D2E/DX2                !
 ! R47   R(24,56)                1.1108         estimate D2E/DX2                !
 ! R48   R(24,57)                1.1111         estimate D2E/DX2                !
 ! R49   R(25,26)                1.3359         estimate D2E/DX2                !
 ! R50   R(26,27)                1.4694         estimate D2E/DX2                !
 ! R51   R(26,58)                1.0745         estimate D2E/DX2                !
 ! R52   R(27,28)                1.4807         estimate D2E/DX2                !
 ! R53   R(27,29)                1.3661         estimate D2E/DX2                !
 ! R54   R(29,30)                1.5113         estimate D2E/DX2                !
 ! R55   R(29,33)                1.5264         estimate D2E/DX2                !
 ! R56   R(30,31)                1.5257         estimate D2E/DX2                !
 ! R57   R(31,32)                1.5121         estimate D2E/DX2                !
 ! R58   R(32,33)                1.5466         estimate D2E/DX2                !
 ! R59   R(33,36)                1.5577         estimate D2E/DX2                !
 ! R60   R(34,35)                1.335          estimate D2E/DX2                !
 ! R61   R(35,36)                1.4913         estimate D2E/DX2                !
 ! R62   R(35,59)                1.0778         estimate D2E/DX2                !
 ! R63   R(36,37)                1.4942         estimate D2E/DX2                !
 ! A1    A(25,1,28)             90.1397         estimate D2E/DX2                !
 ! A2    A(34,2,37)             89.6196         estimate D2E/DX2                !
 ! A3    A(10,9,14)            120.9456         estimate D2E/DX2                !
 ! A4    A(10,9,38)            117.6831         estimate D2E/DX2                !
 ! A5    A(14,9,38)            121.3713         estimate D2E/DX2                !
 ! A6    A(9,10,11)            120.2046         estimate D2E/DX2                !
 ! A7    A(9,10,39)            119.9384         estimate D2E/DX2                !
 ! A8    A(11,10,39)           119.857          estimate D2E/DX2                !
 ! A9    A(10,11,12)           119.8725         estimate D2E/DX2                !
 ! A10   A(10,11,40)           120.0614         estimate D2E/DX2                !
 ! A11   A(12,11,40)           120.0661         estimate D2E/DX2                !
 ! A12   A(11,12,13)           120.2808         estimate D2E/DX2                !
 ! A13   A(11,12,41)           119.7981         estimate D2E/DX2                !
 ! A14   A(13,12,41)           119.9211         estimate D2E/DX2                !
 ! A15   A(12,13,14)           120.7748         estimate D2E/DX2                !
 ! A16   A(12,13,42)           117.0732         estimate D2E/DX2                !
 ! A17   A(14,13,42)           122.1519         estimate D2E/DX2                !
 ! A18   A(9,14,13)            117.9216         estimate D2E/DX2                !
 ! A19   A(9,14,25)            119.8305         estimate D2E/DX2                !
 ! A20   A(13,14,25)           122.2479         estimate D2E/DX2                !
 ! A21   A(16,15,20)           120.923          estimate D2E/DX2                !
 ! A22   A(16,15,43)           117.721          estimate D2E/DX2                !
 ! A23   A(20,15,43)           121.356          estimate D2E/DX2                !
 ! A24   A(15,16,17)           120.2025         estimate D2E/DX2                !
 ! A25   A(15,16,44)           119.939          estimate D2E/DX2                !
 ! A26   A(17,16,44)           119.8585         estimate D2E/DX2                !
 ! A27   A(16,17,18)           119.877          estimate D2E/DX2                !
 ! A28   A(16,17,45)           120.0591         estimate D2E/DX2                !
 ! A29   A(18,17,45)           120.0639         estimate D2E/DX2                !
 ! A30   A(17,18,19)           120.2727         estimate D2E/DX2                !
 ! A31   A(17,18,46)           119.802          estimate D2E/DX2                !
 ! A32   A(19,18,46)           119.9253         estimate D2E/DX2                !
 ! A33   A(18,19,20)           120.7627         estimate D2E/DX2                !
 ! A34   A(18,19,47)           117.1607         estimate D2E/DX2                !
 ! A35   A(20,19,47)           122.0766         estimate D2E/DX2                !
 ! A36   A(15,20,19)           117.9621         estimate D2E/DX2                !
 ! A37   A(15,20,34)           119.8716         estimate D2E/DX2                !
 ! A38   A(19,20,34)           122.1663         estimate D2E/DX2                !
 ! A39   A(22,21,48)           110.2718         estimate D2E/DX2                !
 ! A40   A(22,21,49)           109.5776         estimate D2E/DX2                !
 ! A41   A(22,21,50)           110.6077         estimate D2E/DX2                !
 ! A42   A(48,21,49)           108.6135         estimate D2E/DX2                !
 ! A43   A(48,21,50)           109.1566         estimate D2E/DX2                !
 ! A44   A(49,21,50)           108.5681         estimate D2E/DX2                !
 ! A45   A(21,22,28)           110.9997         estimate D2E/DX2                !
 ! A46   A(21,22,51)           109.1441         estimate D2E/DX2                !
 ! A47   A(21,22,52)           108.1718         estimate D2E/DX2                !
 ! A48   A(28,22,51)           108.7514         estimate D2E/DX2                !
 ! A49   A(28,22,52)           112.6683         estimate D2E/DX2                !
 ! A50   A(51,22,52)           106.9803         estimate D2E/DX2                !
 ! A51   A(24,23,53)           110.476          estimate D2E/DX2                !
 ! A52   A(24,23,54)           109.4811         estimate D2E/DX2                !
 ! A53   A(24,23,55)           110.6119         estimate D2E/DX2                !
 ! A54   A(53,23,54)           108.5525         estimate D2E/DX2                !
 ! A55   A(53,23,55)           109.139          estimate D2E/DX2                !
 ! A56   A(54,23,55)           108.5297         estimate D2E/DX2                !
 ! A57   A(23,24,37)           112.0711         estimate D2E/DX2                !
 ! A58   A(23,24,56)           109.3617         estimate D2E/DX2                !
 ! A59   A(23,24,57)           108.9831         estimate D2E/DX2                !
 ! A60   A(37,24,56)           109.0238         estimate D2E/DX2                !
 ! A61   A(37,24,57)           109.2308         estimate D2E/DX2                !
 ! A62   A(56,24,57)           108.0871         estimate D2E/DX2                !
 ! A63   A(1,25,14)            121.6274         estimate D2E/DX2                !
 ! A64   A(1,25,26)            113.7855         estimate D2E/DX2                !
 ! A65   A(14,25,26)           124.5843         estimate D2E/DX2                !
 ! A66   A(25,26,27)           115.1124         estimate D2E/DX2                !
 ! A67   A(25,26,58)           122.6027         estimate D2E/DX2                !
 ! A68   A(27,26,58)           122.2744         estimate D2E/DX2                !
 ! A69   A(26,27,28)           109.7243         estimate D2E/DX2                !
 ! A70   A(26,27,29)           123.465          estimate D2E/DX2                !
 ! A71   A(28,27,29)           126.7901         estimate D2E/DX2                !
 ! A72   A(1,28,22)            116.836          estimate D2E/DX2                !
 ! A73   A(1,28,27)            111.2025         estimate D2E/DX2                !
 ! A74   A(22,28,27)           123.1121         estimate D2E/DX2                !
 ! A75   A(27,29,30)           124.2858         estimate D2E/DX2                !
 ! A76   A(27,29,33)           126.5475         estimate D2E/DX2                !
 ! A77   A(30,29,33)           109.0388         estimate D2E/DX2                !
 ! A78   A(3,30,4)             110.537          estimate D2E/DX2                !
 ! A79   A(3,30,29)            109.9284         estimate D2E/DX2                !
 ! A80   A(3,30,31)            112.0624         estimate D2E/DX2                !
 ! A81   A(4,30,29)            114.8706         estimate D2E/DX2                !
 ! A82   A(4,30,31)            108.2291         estimate D2E/DX2                !
 ! A83   A(29,30,31)           100.8953         estimate D2E/DX2                !
 ! A84   A(5,31,6)             109.2123         estimate D2E/DX2                !
 ! A85   A(5,31,30)            112.9567         estimate D2E/DX2                !
 ! A86   A(5,31,32)            113.1037         estimate D2E/DX2                !
 ! A87   A(6,31,30)            109.4956         estimate D2E/DX2                !
 ! A88   A(6,31,32)            109.0599         estimate D2E/DX2                !
 ! A89   A(30,31,32)           102.8034         estimate D2E/DX2                !
 ! A90   A(7,32,8)             109.1843         estimate D2E/DX2                !
 ! A91   A(7,32,31)            108.124          estimate D2E/DX2                !
 ! A92   A(7,32,33)            111.2423         estimate D2E/DX2                !
 ! A93   A(8,32,31)            112.2576         estimate D2E/DX2                !
 ! A94   A(8,32,33)            112.4937         estimate D2E/DX2                !
 ! A95   A(31,32,33)           103.3783         estimate D2E/DX2                !
 ! A96   A(29,33,32)           103.2064         estimate D2E/DX2                !
 ! A97   A(29,33,36)           115.7056         estimate D2E/DX2                !
 ! A98   A(32,33,36)           107.382          estimate D2E/DX2                !
 ! A99   A(2,34,20)            121.7639         estimate D2E/DX2                !
 ! A100  A(2,34,35)            113.6984         estimate D2E/DX2                !
 ! A101  A(20,34,35)           124.5375         estimate D2E/DX2                !
 ! A102  A(34,35,36)           116.6012         estimate D2E/DX2                !
 ! A103  A(34,35,59)           123.6534         estimate D2E/DX2                !
 ! A104  A(36,35,59)           119.7444         estimate D2E/DX2                !
 ! A105  A(33,36,35)           111.0474         estimate D2E/DX2                !
 ! A106  A(33,36,37)           116.7321         estimate D2E/DX2                !
 ! A107  A(35,36,37)           106.5429         estimate D2E/DX2                !
 ! A108  A(2,37,24)            116.615          estimate D2E/DX2                !
 ! A109  A(2,37,36)            112.8003         estimate D2E/DX2                !
 ! A110  A(24,37,36)           117.1509         estimate D2E/DX2                !
 ! D1    D(28,1,25,14)         179.4138         estimate D2E/DX2                !
 ! D2    D(28,1,25,26)          -1.164          estimate D2E/DX2                !
 ! D3    D(25,1,28,22)        -146.7954         estimate D2E/DX2                !
 ! D4    D(25,1,28,27)           1.7358         estimate D2E/DX2                !
 ! D5    D(37,2,34,20)         175.374          estimate D2E/DX2                !
 ! D6    D(37,2,34,35)          -4.7956         estimate D2E/DX2                !
 ! D7    D(34,2,37,24)        -131.9189         estimate D2E/DX2                !
 ! D8    D(34,2,37,36)           7.9283         estimate D2E/DX2                !
 ! D9    D(14,9,10,11)           0.009          estimate D2E/DX2                !
 ! D10   D(14,9,10,39)        -179.9986         estimate D2E/DX2                !
 ! D11   D(38,9,10,11)        -179.9888         estimate D2E/DX2                !
 ! D12   D(38,9,10,39)           0.0036         estimate D2E/DX2                !
 ! D13   D(10,9,14,13)          -0.0209         estimate D2E/DX2                !
 ! D14   D(10,9,14,25)        -179.9652         estimate D2E/DX2                !
 ! D15   D(38,9,14,13)         179.9768         estimate D2E/DX2                !
 ! D16   D(38,9,14,25)           0.0325         estimate D2E/DX2                !
 ! D17   D(9,10,11,12)           0.0045         estimate D2E/DX2                !
 ! D18   D(9,10,11,40)         179.9921         estimate D2E/DX2                !
 ! D19   D(39,10,11,12)       -179.988          estimate D2E/DX2                !
 ! D20   D(39,10,11,40)         -0.0003         estimate D2E/DX2                !
 ! D21   D(10,11,12,13)         -0.0053         estimate D2E/DX2                !
 ! D22   D(10,11,12,41)        179.9819         estimate D2E/DX2                !
 ! D23   D(40,11,12,13)       -179.9929         estimate D2E/DX2                !
 ! D24   D(40,11,12,41)         -0.0057         estimate D2E/DX2                !
 ! D25   D(11,12,13,14)         -0.0073         estimate D2E/DX2                !
 ! D26   D(11,12,13,42)        179.9602         estimate D2E/DX2                !
 ! D27   D(41,12,13,14)       -179.9944         estimate D2E/DX2                !
 ! D28   D(41,12,13,42)         -0.027          estimate D2E/DX2                !
 ! D29   D(12,13,14,9)           0.02           estimate D2E/DX2                !
 ! D30   D(12,13,14,25)        179.9629         estimate D2E/DX2                !
 ! D31   D(42,13,14,9)        -179.9457         estimate D2E/DX2                !
 ! D32   D(42,13,14,25)         -0.0029         estimate D2E/DX2                !
 ! D33   D(9,14,25,1)           -0.1504         estimate D2E/DX2                !
 ! D34   D(9,14,25,26)        -179.5081         estimate D2E/DX2                !
 ! D35   D(13,14,25,1)         179.9078         estimate D2E/DX2                !
 ! D36   D(13,14,25,26)          0.5501         estimate D2E/DX2                !
 ! D37   D(20,15,16,17)         -0.0048         estimate D2E/DX2                !
 ! D38   D(20,15,16,44)       -179.9995         estimate D2E/DX2                !
 ! D39   D(43,15,16,17)        179.996          estimate D2E/DX2                !
 ! D40   D(43,15,16,44)          0.0012         estimate D2E/DX2                !
 ! D41   D(16,15,20,19)         -0.0038         estimate D2E/DX2                !
 ! D42   D(16,15,20,34)        179.9682         estimate D2E/DX2                !
 ! D43   D(43,15,20,19)        179.9954         estimate D2E/DX2                !
 ! D44   D(43,15,20,34)         -0.0326         estimate D2E/DX2                !
 ! D45   D(15,16,17,18)          0.0095         estimate D2E/DX2                !
 ! D46   D(15,16,17,45)       -179.9887         estimate D2E/DX2                !
 ! D47   D(44,16,17,18)       -179.9957         estimate D2E/DX2                !
 ! D48   D(44,16,17,45)          0.0061         estimate D2E/DX2                !
 ! D49   D(16,17,18,19)         -0.0056         estimate D2E/DX2                !
 ! D50   D(16,17,18,46)       -179.9989         estimate D2E/DX2                !
 ! D51   D(45,17,18,19)        179.9926         estimate D2E/DX2                !
 ! D52   D(45,17,18,46)         -0.0007         estimate D2E/DX2                !
 ! D53   D(17,18,19,20)         -0.0031         estimate D2E/DX2                !
 ! D54   D(17,18,19,47)       -179.9844         estimate D2E/DX2                !
 ! D55   D(46,18,19,20)        179.9901         estimate D2E/DX2                !
 ! D56   D(46,18,19,47)          0.0089         estimate D2E/DX2                !
 ! D57   D(18,19,20,15)          0.0078         estimate D2E/DX2                !
 ! D58   D(18,19,20,34)       -179.9636         estimate D2E/DX2                !
 ! D59   D(47,19,20,15)        179.988          estimate D2E/DX2                !
 ! D60   D(47,19,20,34)          0.0167         estimate D2E/DX2                !
 ! D61   D(15,20,34,2)          -0.2193         estimate D2E/DX2                !
 ! D62   D(15,20,34,35)        179.9692         estimate D2E/DX2                !
 ! D63   D(19,20,34,2)         179.7515         estimate D2E/DX2                !
 ! D64   D(19,20,34,35)         -0.06           estimate D2E/DX2                !
 ! D65   D(48,21,22,28)         61.7854         estimate D2E/DX2                !
 ! D66   D(48,21,22,51)       -178.3637         estimate D2E/DX2                !
 ! D67   D(48,21,22,52)        -62.3036         estimate D2E/DX2                !
 ! D68   D(49,21,22,28)       -178.71           estimate D2E/DX2                !
 ! D69   D(49,21,22,51)        -58.8591         estimate D2E/DX2                !
 ! D70   D(49,21,22,52)         57.2009         estimate D2E/DX2                !
 ! D71   D(50,21,22,28)        -59.0531         estimate D2E/DX2                !
 ! D72   D(50,21,22,51)         60.7978         estimate D2E/DX2                !
 ! D73   D(50,21,22,52)        176.8578         estimate D2E/DX2                !
 ! D74   D(21,22,28,1)          75.0868         estimate D2E/DX2                !
 ! D75   D(21,22,28,27)        -69.3881         estimate D2E/DX2                !
 ! D76   D(51,22,28,1)         -44.9979         estimate D2E/DX2                !
 ! D77   D(51,22,28,27)        170.5272         estimate D2E/DX2                !
 ! D78   D(52,22,28,1)        -163.4238         estimate D2E/DX2                !
 ! D79   D(52,22,28,27)         52.1013         estimate D2E/DX2                !
 ! D80   D(53,23,24,37)         60.4318         estimate D2E/DX2                !
 ! D81   D(53,23,24,56)       -178.5502         estimate D2E/DX2                !
 ! D82   D(53,23,24,57)        -60.5885         estimate D2E/DX2                !
 ! D83   D(54,23,24,37)        179.9269         estimate D2E/DX2                !
 ! D84   D(54,23,24,56)        -59.0552         estimate D2E/DX2                !
 ! D85   D(54,23,24,57)         58.9065         estimate D2E/DX2                !
 ! D86   D(55,23,24,37)        -60.5222         estimate D2E/DX2                !
 ! D87   D(55,23,24,56)         60.4958         estimate D2E/DX2                !
 ! D88   D(55,23,24,57)        178.4574         estimate D2E/DX2                !
 ! D89   D(23,24,37,2)          69.5487         estimate D2E/DX2                !
 ! D90   D(23,24,37,36)        -68.5341         estimate D2E/DX2                !
 ! D91   D(56,24,37,2)         -51.6641         estimate D2E/DX2                !
 ! D92   D(56,24,37,36)        170.2531         estimate D2E/DX2                !
 ! D93   D(57,24,37,2)        -169.5741         estimate D2E/DX2                !
 ! D94   D(57,24,37,36)         52.3431         estimate D2E/DX2                !
 ! D95   D(1,25,26,27)           0.2374         estimate D2E/DX2                !
 ! D96   D(1,25,26,58)        -178.6057         estimate D2E/DX2                !
 ! D97   D(14,25,26,27)        179.6398         estimate D2E/DX2                !
 ! D98   D(14,25,26,58)          0.7967         estimate D2E/DX2                !
 ! D99   D(25,26,27,28)          1.0908         estimate D2E/DX2                !
 ! D100  D(25,26,27,29)        179.5408         estimate D2E/DX2                !
 ! D101  D(58,26,27,28)        179.9381         estimate D2E/DX2                !
 ! D102  D(58,26,27,29)         -1.6119         estimate D2E/DX2                !
 ! D103  D(26,27,28,1)          -1.9121         estimate D2E/DX2                !
 ! D104  D(26,27,28,22)        144.2996         estimate D2E/DX2                !
 ! D105  D(29,27,28,1)         179.7025         estimate D2E/DX2                !
 ! D106  D(29,27,28,22)        -34.0858         estimate D2E/DX2                !
 ! D107  D(26,27,29,30)         -9.2111         estimate D2E/DX2                !
 ! D108  D(26,27,29,33)        175.3571         estimate D2E/DX2                !
 ! D109  D(28,27,29,30)        168.9669         estimate D2E/DX2                !
 ! D110  D(28,27,29,33)         -6.4649         estimate D2E/DX2                !
 ! D111  D(27,29,30,3)          92.6231         estimate D2E/DX2                !
 ! D112  D(27,29,30,4)         -32.783          estimate D2E/DX2                !
 ! D113  D(27,29,30,31)       -148.9092         estimate D2E/DX2                !
 ! D114  D(33,29,30,3)         -91.258          estimate D2E/DX2                !
 ! D115  D(33,29,30,4)         143.3359         estimate D2E/DX2                !
 ! D116  D(33,29,30,31)         27.2096         estimate D2E/DX2                !
 ! D117  D(27,29,33,32)        174.9327         estimate D2E/DX2                !
 ! D118  D(27,29,33,36)        -68.0972         estimate D2E/DX2                !
 ! D119  D(30,29,33,32)         -1.0755         estimate D2E/DX2                !
 ! D120  D(30,29,33,36)        115.8947         estimate D2E/DX2                !
 ! D121  D(3,30,31,5)          -48.6549         estimate D2E/DX2                !
 ! D122  D(3,30,31,6)         -170.5976         estimate D2E/DX2                !
 ! D123  D(3,30,31,32)          73.5721         estimate D2E/DX2                !
 ! D124  D(4,30,31,5)           73.4867         estimate D2E/DX2                !
 ! D125  D(4,30,31,6)          -48.456          estimate D2E/DX2                !
 ! D126  D(4,30,31,32)        -164.2863         estimate D2E/DX2                !
 ! D127  D(29,30,31,5)        -165.5616         estimate D2E/DX2                !
 ! D128  D(29,30,31,6)          72.4957         estimate D2E/DX2                !
 ! D129  D(29,30,31,32)        -43.3346         estimate D2E/DX2                !
 ! D130  D(5,31,32,7)           47.869          estimate D2E/DX2                !
 ! D131  D(5,31,32,8)          -72.6324         estimate D2E/DX2                !
 ! D132  D(5,31,32,33)         165.8843         estimate D2E/DX2                !
 ! D133  D(6,31,32,7)          169.5983         estimate D2E/DX2                !
 ! D134  D(6,31,32,8)           49.097          estimate D2E/DX2                !
 ! D135  D(6,31,32,33)         -72.3863         estimate D2E/DX2                !
 ! D136  D(30,31,32,7)         -74.2588         estimate D2E/DX2                !
 ! D137  D(30,31,32,8)         165.2398         estimate D2E/DX2                !
 ! D138  D(30,31,32,33)         43.7565         estimate D2E/DX2                !
 ! D139  D(7,32,33,29)          89.8204         estimate D2E/DX2                !
 ! D140  D(7,32,33,36)         -32.8842         estimate D2E/DX2                !
 ! D141  D(8,32,33,29)        -147.3216         estimate D2E/DX2                !
 ! D142  D(8,32,33,36)          89.9738         estimate D2E/DX2                !
 ! D143  D(31,32,33,29)        -25.9974         estimate D2E/DX2                !
 ! D144  D(31,32,33,36)       -148.7021         estimate D2E/DX2                !
 ! D145  D(29,33,36,35)        169.7548         estimate D2E/DX2                !
 ! D146  D(29,33,36,37)         47.3832         estimate D2E/DX2                !
 ! D147  D(32,33,36,35)        -75.6391         estimate D2E/DX2                !
 ! D148  D(32,33,36,37)        161.9893         estimate D2E/DX2                !
 ! D149  D(2,34,35,36)           0.3504         estimate D2E/DX2                !
 ! D150  D(2,34,35,59)         179.9893         estimate D2E/DX2                !
 ! D151  D(20,34,35,36)       -179.8247         estimate D2E/DX2                !
 ! D152  D(20,34,35,59)         -0.1857         estimate D2E/DX2                !
 ! D153  D(34,35,36,33)       -122.6773         estimate D2E/DX2                !
 ! D154  D(34,35,36,37)          5.4264         estimate D2E/DX2                !
 ! D155  D(59,35,36,33)         57.6688         estimate D2E/DX2                !
 ! D156  D(59,35,36,37)       -174.2274         estimate D2E/DX2                !
 ! D157  D(33,36,37,2)         115.858          estimate D2E/DX2                !
 ! D158  D(33,36,37,24)       -104.5249         estimate D2E/DX2                !
 ! D159  D(35,36,37,2)          -8.8281         estimate D2E/DX2                !
 ! D160  D(35,36,37,24)        130.789          estimate D2E/DX2                !
 --------------------------------------------------------------------------------
 Trust Radius=3.00D-01 FncErr=1.00D-07 GrdErr=1.00D-06
 Number of steps in this run=    343 maximum allowed number of steps=    354.
 GradGradGradGradGradGradGradGradGradGradGradGradGradGradGradGradGradGrad

 Leave Link  103 at Tue Dec 11 18:10:04 2018, MaxMem=   805306368 cpu:         0.2
 (Enter /pbs_home/pkowalski/g09d01/g09/l202.exe)
 Stoichiometry    C29H22F6S2
 Framework group  C1[X(C29H22F6S2)]
 Deg. of freedom   171
 Full point group                 C1      NOp   1
 Largest Abelian subgroup         C1      NOp   1
 Largest concise Abelian subgroup C1      NOp   1
                         Standard orientation:                         
 ---------------------------------------------------------------------
 Center     Atomic      Atomic             Coordinates (Angstroms)
 Number     Number       Type             X           Y           Z
 ---------------------------------------------------------------------
      1         16           0       -2.509147   -2.324363   -0.819622
      2         16           0        2.366761   -2.179750    0.679181
      3          9           0       -1.253620    2.825802    1.564190
      4          9           0       -2.418020    2.927029   -0.389374
      5          9           0       -0.154190    4.780579   -0.099625
      6          9           0       -0.251713    3.359173   -1.855442
      7          9           0        1.392012    3.048206    1.282134
      8          9           0        2.243085    3.141361   -0.811170
      9          6           0       -5.626734   -2.494322   -0.311071
     10          6           0       -6.993703   -2.726061   -0.133352
     11          6           0       -7.825626   -1.702658    0.317683
     12          6           0       -7.292172   -0.444273    0.592141
     13          6           0       -5.925766   -0.204191    0.416998
     14          6           0       -5.063644   -1.228471   -0.039447
     15          6           0        5.410834   -2.533201   -0.105748
     16          6           0        6.729931   -2.846723   -0.445754
     17          6           0        7.646817   -1.830224   -0.708870
     18          6           0        7.246520   -0.496956   -0.632345
     19          6           0        5.928801   -0.174948   -0.292799
     20          6           0        4.982747   -1.190631   -0.022222
     21          6           0       -0.491961   -0.898287   -3.168766
     22          6           0       -0.035835   -1.407351   -1.804201
     23          6           0        1.309278   -0.978878    3.630697
     24          6           0        0.409554   -1.151311    2.408093
     25          6           0       -3.592300   -1.007036   -0.239821
     26          6           0       -2.959931    0.145899   -0.004014
     27          6           0       -1.513786    0.128393   -0.263648
     28          6           0       -1.112027   -1.206019   -0.764073
     29          6           0       -0.703860    1.214513   -0.088856
     30          6           0       -1.203548    2.612079    0.196228
     31          6           0       -0.118732    3.448751   -0.475173
     32          6           0        1.153370    2.747486   -0.055112
     33          6           0        0.814529    1.249949   -0.240861
     34          6           0        3.561062   -0.880993    0.344090
     35          6           0        3.057963    0.351006    0.450274
     36          6           0        1.619458    0.454464    0.829522
     37          6           0        1.155943   -0.935255    1.123369
     38          1           0       -5.019557   -3.316552   -0.662628
     39          1           0       -7.408224   -3.703032   -0.346576
     40          1           0       -8.883794   -1.884622    0.454359
     41          1           0       -7.939425    0.349746    0.942090
     42          1           0       -5.568663    0.787714    0.644033
     43          1           0        4.733679   -3.352706    0.089996
     44          1           0        7.041074   -3.881808   -0.505188
     45          1           0        8.667594   -2.075632   -0.972113
     46          1           0        7.959544    0.291455   -0.836934
     47          1           0        5.673591    0.872033   -0.248526
     48          1           0       -0.696404    0.192872   -3.123904
     49          1           0        0.306391   -1.078722   -3.919065
     50          1           0       -1.411466   -1.428216   -3.496327
     51          1           0        0.191489   -2.492186   -1.877464
     52          1           0        0.905869   -0.898135   -1.544789
     53          1           0        1.729409    0.048950    3.662123
     54          1           0        0.715627   -1.146215    4.553837
     55          1           0        2.142761   -1.712402    3.609291
     56          1           0       -0.020765   -2.175374    2.409023
     57          1           0       -0.428763   -0.424818    2.470925
     58          1           0       -3.465732    1.018295    0.366899
     59          1           0        3.632862    1.247312    0.283815
 ---------------------------------------------------------------------
 Rotational constants (GHZ):      0.1484400      0.0584435      0.0479190
 Leave Link  202 at Tue Dec 11 18:10:04 2018, MaxMem=   805306368 cpu:         0.1
 (Enter /pbs_home/pkowalski/g09d01/g09/l301.exe)
 General basis read from cards:  (5D, 7F)
 Centers:      38     39     40     41     42     43     44     45     46     47
 Centers:      48     49     50     51     52     53     54     55     56     57
 Centers:      58     59
 S 3 1.00
     Exponent=  1.3010701000D+01 Coefficients=  1.9682158000D-02
     Exponent=  1.9622572000D+00 Coefficients=  1.3796524000D-01
     Exponent=  4.4453796000D-01 Coefficients=  4.7831935000D-01
 S 1 1.00
     Exponent=  1.2194962000D-01 Coefficients=  1.0000000000D+00
 P 1 1.00
     Exponent=  8.0000000000D-01 Coefficients=  1.0000000000D+00
 ****
 Centers:       9     10     11     12     13     14     15     16     17     18
 Centers:      19     20     21     22     23     24     25     26     27     28
 Centers:      29     30     31     32     33     34     35     36     37
 S 5 1.00
     Exponent=  1.2384016938D+03 Coefficients=  5.4568832082D-03
     Exponent=  1.8629004992D+02 Coefficients=  4.0638409211D-02
     Exponent=  4.2251176346D+01 Coefficients=  1.8025593888D-01
     Exponent=  1.1676557932D+01 Coefficients=  4.6315121755D-01
     Exponent=  3.5930506482D+00 Coefficients=  4.4087173314D-01
 S 1 1.00
     Exponent=  4.0245147363D-01 Coefficients=  1.0000000000D+00
 S 1 1.00
     Exponent=  1.3090182668D-01 Coefficients=  1.0000000000D+00
 P 3 1.00
     Exponent=  9.4680970621D+00 Coefficients=  3.8387871728D-02
     Exponent=  2.0103545142D+00 Coefficients=  2.1117025112D-01
     Exponent=  5.4771004707D-01 Coefficients=  5.1328172114D-01
 P 1 1.00
     Exponent=  1.5268613795D-01 Coefficients=  1.0000000000D+00
 D 1 1.00
     Exponent=  8.0000000000D-01 Coefficients=  1.0000000000D+00
 ****
 Centers:       3      4      5      6      7      8
 S 5 1.00
     Exponent=  2.8948325990D+03 Coefficients= -5.3408255515D-03
     Exponent=  4.3541939120D+02 Coefficients= -3.9904258866D-02
     Exponent=  9.8843328866D+01 Coefficients= -1.7912768038D-01
     Exponent=  2.7485198001D+01 Coefficients= -4.6758090825D-01
     Exponent=  8.5405498171D+00 Coefficients= -4.4653131020D-01
 S 1 1.00
     Exponent=  1.0654578038D+00 Coefficients=  1.0000000000D+00
 S 1 1.00
     Exponent=  3.3247346748D-01 Coefficients=  1.0000000000D+00
 P 3 1.00
     Exponent=  2.2696633924D+01 Coefficients= -4.5212874436D-02
     Exponent=  4.9872339257D+00 Coefficients= -2.3754317067D-01
     Exponent=  1.3491613954D+00 Coefficients= -5.1287353587D-01
 P 1 1.00
     Exponent=  3.4829881977D-01 Coefficients=  1.0000000000D+00
 D 1 1.00
     Exponent=  1.4000000000D+00 Coefficients=  1.0000000000D+00
 ****
 Centers:       1      2
 S 5 1.00
     Exponent=  9.1849303010D+03 Coefficients= -2.2294387756D-03
     Exponent=  1.3815105503D+03 Coefficients= -1.6683029937D-02
     Exponent=  3.1387147580D+02 Coefficients= -7.5262436116D-02
     Exponent=  8.8053870623D+01 Coefficients= -1.9376827038D-01
     Exponent=  2.7039914905D+01 Coefficients= -1.7718020803D-01
 S 3 1.00
     Exponent=  4.5648731303D+01 Coefficients= -1.0736062573D-01
     Exponent=  4.9664522326D+00 Coefficients=  6.5066293018D-01
     Exponent=  2.0116242047D+00 Coefficients=  5.9712155354D-01
 S 1 1.00
     Exponent=  3.5661077013D-01 Coefficients=  1.0000000000D+00
 S 1 1.00
     Exponent=  1.3507221477D-01 Coefficients=  1.0000000000D+00
 P 5 1.00
     Exponent=  2.6198233439D+02 Coefficients= -9.2729929822D-03
     Exponent=  6.1306894736D+01 Coefficients= -6.6547669241D-02
     Exponent=  1.9103729887D+01 Coefficients= -2.4828595903D-01
     Exponent=  6.6567720378D+00 Coefficients= -4.8703847402D-01
     Exponent=  2.3959635161D+00 Coefficients= -3.9337850312D-01
 P 1 1.00
     Exponent=  6.1776161679D-01 Coefficients=  1.0000000000D+00
 P 1 1.00
     Exponent=  1.6993376871D-01 Coefficients=  1.0000000000D+00
 D 1 1.00
     Exponent=  5.5000000000D-01 Coefficients=  1.0000000000D+00
 ****
 Ernie: Thresh=  0.10000D-02 Tol=  0.10000D-05 Strict=F.
 There are   673 symmetry adapted cartesian basis functions of A   symmetry.
 There are   636 symmetry adapted basis functions of A   symmetry.
   636 basis functions,  1103 primitive gaussians,   673 cartesian basis functions
   141 alpha electrons      141 beta electrons
       nuclear repulsion energy      4566.5282085123 Hartrees.
 IExCor=  402 DFT=T Ex+Corr=B3LYP ExCW=0 ScaHFX=  0.200000
 ScaDFX=  0.800000  0.720000  1.000000  0.810000 ScalE2=  1.000000  1.000000
 IRadAn=      0 IRanWt=     -1 IRanGd=            0 ICorTp=0 IEmpDi=  4
 NAtoms=   59 NActive=   59 NUniq=   59 SFac= 1.00D+00 NAtFMM=   60 NAOKFM=F Big=F
 Integral buffers will be    131072 words long.
 Raffenetti 2 integral format.
 Two-electron integral symmetry is turned on.
 Leave Link  301 at Tue Dec 11 18:10:04 2018, MaxMem=   805306368 cpu:         1.0
 (Enter /pbs_home/pkowalski/g09d01/g09/l302.exe)
 NPDir=0 NMtPBC=     1 NCelOv=     1 NCel=       1 NClECP=     1 NCelD=      1
         NCelK=      1 NCelE2=     1 NClLst=     1 CellRange=     0.0.
 One-electron integrals computed using PRISM.
 NBasis=   636 RedAO= T EigKep=  3.08D-04  NBF=   636
 NBsUse=   636 1.00D-06 EigRej= -1.00D+00 NBFU=   636
 Precomputing XC quadrature grid using
 IXCGrd= 4 IRadAn=           0 IRanWt=          -1 IRanGd=           0 AccXCQ= 0.00D+00.
 Generated NRdTot=       0 NPtTot=           0 NUsed=           0 NTot=          32
 NSgBfM=   598   599   600   600   602 MxSgAt=    59 MxSgA2=    59.
 Leave Link  302 at Tue Dec 11 18:10:07 2018, MaxMem=   805306368 cpu:        16.7
 (Enter /pbs_home/pkowalski/g09d01/g09/l303.exe)
 DipDrv:  MaxL=1.
 Leave Link  303 at Tue Dec 11 18:10:07 2018, MaxMem=   805306368 cpu:         1.6
 (Enter /pbs_home/pkowalski/g09d01/g09/l401.exe)
 ExpMin= 1.22D-01 ExpMax= 9.18D+03 ExpMxC= 1.38D+03 IAcc=1 IRadAn=         1 AccDes= 0.00D+00
 Harris functional with IExCor=  402 and IRadAn=       1 diagonalized for initial guess.
 HarFok:  IExCor=  402 AccDes= 0.00D+00 IRadAn=         1 IDoV= 1 UseB2=F ITyADJ=14
 ICtDFT=  3500011 ScaDFX=  1.000000  1.000000  1.000000  1.000000
 FoFCou: FMM=F IPFlag=           0 FMFlag=      100000 FMFlg1=           0
         NFxFlg=           0 DoJE=T BraDBF=F KetDBF=T FulRan=T
         wScrn=  0.000000 ICntrl=     500 IOpCl=  0 I1Cent=   200000004 NGrid=           0
         NMat0=    1 NMatS0=      1 NMatT0=    0 NMatD0=    1 NMtDS0=    0 NMtDT0=    0
 Petite list used in FoFCou.
 Harris En= -2511.95802381079    
 JPrj=0 DoOrth=F DoCkMO=F.
 Leave Link  401 at Tue Dec 11 18:10:11 2018, MaxMem=   805306368 cpu:        29.5
 (Enter /pbs_home/pkowalski/g09d01/g09/l502.exe)
 Closed shell SCF:
 Using DIIS extrapolation, IDIIS=  1040.
 Integral symmetry usage will be decided dynamically.
 IVT=     1387805 IEndB=     1387805 NGot=   805306368 MDV=   804388806
 LenX=   804388806 LenY=   803935204
 Requested convergence on RMS density matrix=1.00D-08 within 128 cycles.
 Requested convergence on MAX density matrix=1.00D-06.
 Requested convergence on             energy=1.00D-06.
 No special actions if energy rises.
 Fock matrices will be formed incrementally for  20 cycles.
 Integral accuracy reduced to 1.0D-05 until final iterations.

 Cycle   1  Pass 0  IDiag  1:
 FoFJK:  IHMeth= 1 ICntrl=       0 DoSepK=F KAlg= 0 I1Cent=   0 FoldK=F
 IRaf= 640000000 NMat=   1 IRICut=       1 DoRegI=T DoRafI=F ISym2E= 0.
 FoFCou: FMM=F IPFlag=           0 FMFlag=      100000 FMFlg1=           0
         NFxFlg=           0 DoJE=F BraDBF=F KetDBF=F FulRan=T
         wScrn=  0.000000 ICntrl=       0 IOpCl=  0 I1Cent=           0 NGrid=           0
         NMat0=    1 NMatS0=      1 NMatT0=    0 NMatD0=    1 NMtDS0=    0 NMtDT0=    0
 Symmetry not used in FoFCou.
 E= -2511.17579224005    
 DIIS: error= 4.25D-02 at cycle   1 NSaved=   1.
 NSaved= 1 IEnMin= 1 EnMin= -2511.17579224005     IErMin= 1 ErrMin= 4.25D-02
 ErrMax= 4.25D-02  0.00D+00 EMaxC= 1.00D-01 BMatC= 8.16D-01 BMatP= 8.16D-01
 IDIUse=3 WtCom= 5.75D-01 WtEn= 4.25D-01
 Coeff-Com:  0.100D+01
 Coeff-En:   0.100D+01
 Coeff:      0.100D+01
 Gap=    -0.001 Goal=   None    Shift=    0.000
 GapD=   -0.001 DampG=0.250 DampE=0.500 DampFc=0.2500 IDamp=-1.
 Damping current iteration by 2.50D-01
 RMSDP=5.15D-03 MaxDP=2.54D-01              OVMax= 4.29D-01

 Cycle   2  Pass 0  IDiag  1:
 RMSU=  1.27D-03    CP:  9.87D-01
 E= -2511.50506773455     Delta-E=       -0.329275494498 Rises=F Damp=T
 DIIS: error= 2.29D-02 at cycle   2 NSaved=   2.
 NSaved= 2 IEnMin= 2 EnMin= -2511.50506773455     IErMin= 2 ErrMin= 2.29D-02
 ErrMax= 2.29D-02  0.00D+00 EMaxC= 1.00D-01 BMatC= 1.55D-01 BMatP= 8.16D-01
 IDIUse=3 WtCom= 7.71D-01 WtEn= 2.29D-01
 Coeff-Com: -0.545D+00 0.154D+01
 Coeff-En:   0.000D+00 0.100D+01
 Coeff:     -0.420D+00 0.142D+01
 Gap=     0.183 Goal=   None    Shift=    0.000
 RMSDP=1.97D-03 MaxDP=7.34D-02 DE=-3.29D-01 OVMax= 4.76D-01

 Cycle   3  Pass 0  IDiag  1:
 RMSU=  1.89D-03    CP:  9.58D-01  1.27D+00
 E= -2511.92397132557     Delta-E=       -0.418903591020 Rises=F Damp=F
 DIIS: error= 1.03D-02 at cycle   3 NSaved=   3.
 NSaved= 3 IEnMin= 3 EnMin= -2511.92397132557     IErMin= 3 ErrMin= 1.03D-02
 ErrMax= 1.03D-02  0.00D+00 EMaxC= 1.00D-01 BMatC= 1.36D-01 BMatP= 1.55D-01
 IDIUse=3 WtCom= 8.97D-01 WtEn= 1.03D-01
 Coeff-Com: -0.350D+00 0.970D+00 0.380D+00
 Coeff-En:   0.000D+00 0.000D+00 0.100D+01
 Coeff:     -0.314D+00 0.870D+00 0.444D+00
 Gap=     0.047 Goal=   None    Shift=    0.000
 RMSDP=1.46D-03 MaxDP=8.35D-02 DE=-4.19D-01 OVMax= 3.52D-01

 Cycle   4  Pass 0  IDiag  1:
 RMSU=  1.07D-03    CP:  9.59D-01  1.49D+00  4.97D-01
 E= -2512.00376811325     Delta-E=       -0.079796787676 Rises=F Damp=F
 DIIS: error= 4.38D-03 at cycle   4 NSaved=   4.
 NSaved= 4 IEnMin= 4 EnMin= -2512.00376811325     IErMin= 4 ErrMin= 4.38D-03
 ErrMax= 4.38D-03  0.00D+00 EMaxC= 1.00D-01 BMatC= 7.38D-02 BMatP= 1.36D-01
 IDIUse=3 WtCom= 9.56D-01 WtEn= 4.38D-02
 Coeff-Com: -0.134D+00 0.389D+00 0.367D+00 0.378D+00
 Coeff-En:   0.000D+00 0.000D+00 0.386D+00 0.614D+00
 Coeff:     -0.129D+00 0.372D+00 0.368D+00 0.388D+00
 Gap=     0.047 Goal=   None    Shift=    0.000
 RMSDP=8.15D-04 MaxDP=5.69D-02 DE=-7.98D-02 OVMax= 2.23D-01

 Cycle   5  Pass 0  IDiag  1:
 RMSU=  4.33D-04    CP:  9.60D-01  1.40D+00  6.81D-01  4.51D-01
 E= -2512.08095111376     Delta-E=       -0.077183000512 Rises=F Damp=F
 DIIS: error= 2.27D-03 at cycle   5 NSaved=   5.
 NSaved= 5 IEnMin= 5 EnMin= -2512.08095111376     IErMin= 5 ErrMin= 2.27D-03
 ErrMax= 2.27D-03  0.00D+00 EMaxC= 1.00D-01 BMatC= 9.94D-03 BMatP= 7.38D-02
 IDIUse=3 WtCom= 9.77D-01 WtEn= 2.27D-02
 Coeff-Com: -0.272D-01 0.946D-01 0.208D+00 0.306D+00 0.418D+00
 Coeff-En:   0.000D+00 0.000D+00 0.000D+00 0.130D+00 0.870D+00
 Coeff:     -0.266D-01 0.925D-01 0.203D+00 0.302D+00 0.429D+00
 Gap=     0.050 Goal=   None    Shift=    0.000
 RMSDP=3.07D-04 MaxDP=1.96D-02 DE=-7.72D-02 OVMax= 7.82D-02

 Cycle   6  Pass 0  IDiag  1:
 RMSU=  1.82D-04    CP:  9.59D-01  1.41D+00  6.81D-01  5.64D-01  5.01D-01
 E= -2512.09122639730     Delta-E=       -0.010275283537 Rises=F Damp=F
 DIIS: error= 7.45D-04 at cycle   6 NSaved=   6.
 NSaved= 6 IEnMin= 6 EnMin= -2512.09122639730     IErMin= 6 ErrMin= 7.45D-04
 ErrMax= 7.45D-04  0.00D+00 EMaxC= 1.00D-01 BMatC= 1.10D-03 BMatP= 9.94D-03
 IDIUse=3 WtCom= 9.93D-01 WtEn= 7.45D-03
 Coeff-Com:  0.581D-02-0.777D-02 0.504D-01 0.101D+00 0.280D+00 0.570D+00
 Coeff-En:   0.000D+00 0.000D+00 0.000D+00 0.000D+00 0.127D+00 0.873D+00
 Coeff:      0.577D-02-0.772D-02 0.500D-01 0.101D+00 0.279D+00 0.572D+00
 Gap=     0.053 Goal=   None    Shift=    0.000
 RMSDP=1.16D-04 MaxDP=9.05D-03 DE=-1.03D-02 OVMax= 2.90D-02

 Cycle   7  Pass 0  IDiag  1:
 RMSU=  6.47D-05    CP:  9.59D-01  1.40D+00  6.86D-01  5.54D-01  6.26D-01
                    CP:  5.80D-01
 E= -2512.09223503891     Delta-E=       -0.001008641611 Rises=F Damp=F
 DIIS: error= 3.55D-04 at cycle   7 NSaved=   7.
 NSaved= 7 IEnMin= 7 EnMin= -2512.09223503891     IErMin= 7 ErrMin= 3.55D-04
 ErrMax= 3.55D-04  0.00D+00 EMaxC= 1.00D-01 BMatC= 2.31D-04 BMatP= 1.10D-03
 IDIUse=3 WtCom= 9.96D-01 WtEn= 3.55D-03
 Coeff-Com:  0.528D-02-0.128D-01 0.465D-02 0.221D-01 0.122D+00 0.387D+00
 Coeff-Com:  0.471D+00
 Coeff-En:   0.000D+00 0.000D+00 0.000D+00 0.000D+00 0.000D+00 0.161D+00
 Coeff-En:   0.839D+00
 Coeff:      0.526D-02-0.127D-01 0.464D-02 0.221D-01 0.122D+00 0.386D+00
 Coeff:      0.473D+00
 Gap=     0.053 Goal=   None    Shift=    0.000
 RMSDP=4.81D-05 MaxDP=3.07D-03 DE=-1.01D-03 OVMax= 1.39D-02

 Cycle   8  Pass 0  IDiag  1:
 RMSU=  2.93D-05    CP:  9.59D-01  1.40D+00  6.85D-01  5.58D-01  6.09D-01
                    CP:  6.81D-01  5.01D-01
 E= -2512.09243049384     Delta-E=       -0.000195454933 Rises=F Damp=F
 DIIS: error= 1.08D-04 at cycle   8 NSaved=   8.
 NSaved= 8 IEnMin= 8 EnMin= -2512.09243049384     IErMin= 8 ErrMin= 1.08D-04
 ErrMax= 1.08D-04  0.00D+00 EMaxC= 1.00D-01 BMatC= 3.22D-05 BMatP= 2.31D-04
 IDIUse=3 WtCom= 9.99D-01 WtEn= 1.08D-03
 Coeff-Com:  0.307D-02-0.791D-02-0.145D-02 0.573D-02 0.589D-01 0.219D+00
 Coeff-Com:  0.322D+00 0.401D+00
 Coeff-En:   0.000D+00 0.000D+00 0.000D+00 0.000D+00 0.000D+00 0.000D+00
 Coeff-En:   0.117D+00 0.883D+00
 Coeff:      0.307D-02-0.791D-02-0.145D-02 0.572D-02 0.588D-01 0.219D+00
 Coeff:      0.322D+00 0.401D+00
 Gap=     0.053 Goal=   None    Shift=    0.000
 RMSDP=2.13D-05 MaxDP=1.46D-03 DE=-1.95D-04 OVMax= 6.27D-03

 Cycle   9  Pass 0  IDiag  1:
 RMSU=  1.13D-05    CP:  9.59D-01  1.40D+00  6.86D-01  5.56D-01  6.16D-01
                    CP:  6.76D-01  6.09D-01  4.46D-01
 E= -2512.09246250262     Delta-E=       -0.000032008775 Rises=F Damp=F
 DIIS: error= 4.94D-05 at cycle   9 NSaved=   9.
 NSaved= 9 IEnMin= 9 EnMin= -2512.09246250262     IErMin= 9 ErrMin= 4.94D-05
 ErrMax= 4.94D-05  0.00D+00 EMaxC= 1.00D-01 BMatC= 6.30D-06 BMatP= 3.22D-05
 IDIUse=1 WtCom= 1.00D+00 WtEn= 0.00D+00
 Coeff-Com:  0.619D-03-0.171D-02-0.182D-02-0.153D-02 0.131D-01 0.693D-01
 Coeff-Com:  0.117D+00 0.308D+00 0.497D+00
 Coeff:      0.619D-03-0.171D-02-0.182D-02-0.153D-02 0.131D-01 0.693D-01
 Coeff:      0.117D+00 0.308D+00 0.497D+00
 Gap=     0.053 Goal=   None    Shift=    0.000
 RMSDP=6.63D-06 MaxDP=4.45D-04 DE=-3.20D-05 OVMax= 1.87D-03

 Initial convergence to 1.0D-05 achieved.  Increase integral accuracy.
 Cycle  10  Pass 1  IDiag  1:
 E= -2512.09238231339     Delta-E=        0.000080189227 Rises=F Damp=F
 DIIS: error= 1.58D-04 at cycle   1 NSaved=   1.
 NSaved= 1 IEnMin= 1 EnMin= -2512.09238231339     IErMin= 1 ErrMin= 1.58D-04
 ErrMax= 1.58D-04  0.00D+00 EMaxC= 1.00D-01 BMatC= 1.34D-05 BMatP= 1.34D-05
 IDIUse=3 WtCom= 9.98D-01 WtEn= 1.58D-03
 Coeff-Com:  0.100D+01
 Coeff-En:   0.100D+01
 Coeff:      0.100D+01
 Gap=     0.053 Goal=   None    Shift=    0.000
 RMSDP=6.63D-06 MaxDP=4.45D-04 DE= 8.02D-05 OVMax= 7.30D-04

 Cycle  11  Pass 1  IDiag  1:
 RMSU=  1.41D-04    CP:  1.00D+00
 E= -2512.09239463647     Delta-E=       -0.000012323086 Rises=F Damp=F
 DIIS: error= 9.88D-05 at cycle   2 NSaved=   2.
 NSaved= 2 IEnMin= 2 EnMin= -2512.09239463647     IErMin= 2 ErrMin= 9.88D-05
 ErrMax= 9.88D-05  0.00D+00 EMaxC= 1.00D-01 BMatC= 2.08D-06 BMatP= 1.34D-05
 IDIUse=1 WtCom= 1.00D+00 WtEn= 0.00D+00
 Coeff-Com:  0.169D+00 0.831D+00
 Coeff:      0.169D+00 0.831D+00
 Gap=     0.053 Goal=   None    Shift=    0.000
 RMSDP=9.47D-06 MaxDP=4.60D-04 DE=-1.23D-05 OVMax= 1.41D-03

 Cycle  12  Pass 1  IDiag  1:
 RMSU=  9.39D-06    CP:  1.00D+00  1.01D+00
 E= -2512.09238889716     Delta-E=        0.000005739310 Rises=F Damp=F
 DIIS: error= 1.67D-04 at cycle   3 NSaved=   3.
 NSaved= 3 IEnMin= 2 EnMin= -2512.09239463647     IErMin= 2 ErrMin= 9.88D-05
 ErrMax= 1.67D-04  0.00D+00 EMaxC= 1.00D-01 BMatC= 6.90D-06 BMatP= 2.08D-06
 IDIUse=3 WtCom= 4.36D-01 WtEn= 5.64D-01
 Coeff-Com:  0.606D-03 0.648D+00 0.352D+00
 Coeff-En:   0.000D+00 0.708D+00 0.292D+00
 Coeff:      0.264D-03 0.682D+00 0.318D+00
 Gap=     0.053 Goal=   None    Shift=    0.000
 RMSDP=5.87D-06 MaxDP=3.51D-04 DE= 5.74D-06 OVMax= 1.29D-03

 Cycle  13  Pass 1  IDiag  1:
 RMSU=  1.97D-06    CP:  1.00D+00  1.01D+00  4.13D-01
 E= -2512.09239678768     Delta-E=       -0.000007890517 Rises=F Damp=F
 DIIS: error= 3.19D-05 at cycle   4 NSaved=   4.
 NSaved= 4 IEnMin= 4 EnMin= -2512.09239678768     IErMin= 4 ErrMin= 3.19D-05
 ErrMax= 3.19D-05  0.00D+00 EMaxC= 1.00D-01 BMatC= 2.80D-07 BMatP= 2.08D-06
 IDIUse=1 WtCom= 1.00D+00 WtEn= 0.00D+00
 Coeff-Com: -0.465D-02 0.462D+00 0.223D+00 0.319D+00
 Coeff:     -0.465D-02 0.462D+00 0.223D+00 0.319D+00
 Gap=     0.053 Goal=   None    Shift=    0.000
 RMSDP=1.46D-06 MaxDP=8.48D-05 DE=-7.89D-06 OVMax= 3.43D-04

 Cycle  14  Pass 1  IDiag  1:
 RMSU=  6.34D-07    CP:  1.00D+00  1.01D+00  3.70D-01  3.67D-01
 E= -2512.09239710488     Delta-E=       -0.000000317201 Rises=F Damp=F
 DIIS: error= 3.80D-06 at cycle   5 NSaved=   5.
 NSaved= 5 IEnMin= 5 EnMin= -2512.09239710488     IErMin= 5 ErrMin= 3.80D-06
 ErrMax= 3.80D-06  0.00D+00 EMaxC= 1.00D-01 BMatC= 1.52D-08 BMatP= 2.80D-07
 IDIUse=1 WtCom= 1.00D+00 WtEn= 0.00D+00
 Coeff-Com: -0.341D-02 0.281D+00 0.132D+00 0.228D+00 0.362D+00
 Coeff:     -0.341D-02 0.281D+00 0.132D+00 0.228D+00 0.362D+00
 Gap=     0.053 Goal=   None    Shift=    0.000
 RMSDP=3.79D-07 MaxDP=2.48D-05 DE=-3.17D-07 OVMax= 8.32D-05

 Cycle  15  Pass 1  IDiag  1:
 RMSU=  2.41D-07    CP:  1.00D+00  1.01D+00  3.64D-01  4.11D-01  5.69D-01
 E= -2512.09239712068     Delta-E=       -0.000000015802 Rises=F Damp=F
 DIIS: error= 9.46D-07 at cycle   6 NSaved=   6.
 NSaved= 6 IEnMin= 6 EnMin= -2512.09239712068     IErMin= 6 ErrMin= 9.46D-07
 ErrMax= 9.46D-07  0.00D+00 EMaxC= 1.00D-01 BMatC= 1.32D-09 BMatP= 1.52D-08
 IDIUse=1 WtCom= 1.00D+00 WtEn= 0.00D+00
 Coeff-Com: -0.171D-02 0.132D+00 0.618D-01 0.111D+00 0.251D+00 0.446D+00
 Coeff:     -0.171D-02 0.132D+00 0.618D-01 0.111D+00 0.251D+00 0.446D+00
 Gap=     0.053 Goal=   None    Shift=    0.000
 RMSDP=9.58D-08 MaxDP=8.35D-06 DE=-1.58D-08 OVMax= 1.93D-05

 Cycle  16  Pass 1  IDiag  1:
 RMSU=  8.02D-08    CP:  1.00D+00  1.01D+00  3.63D-01  4.13D-01  6.10D-01
                    CP:  8.17D-01
 E= -2512.09239712219     Delta-E=       -0.000000001505 Rises=F Damp=F
 DIIS: error= 3.99D-07 at cycle   7 NSaved=   7.
 NSaved= 7 IEnMin= 7 EnMin= -2512.09239712219     IErMin= 7 ErrMin= 3.99D-07
 ErrMax= 3.99D-07  0.00D+00 EMaxC= 1.00D-01 BMatC= 2.13D-10 BMatP= 1.32D-09
 IDIUse=1 WtCom= 1.00D+00 WtEn= 0.00D+00
 Coeff-Com: -0.393D-03 0.258D-01 0.122D-01 0.206D-01 0.954D-01 0.310D+00
 Coeff-Com:  0.537D+00
 Coeff:     -0.393D-03 0.258D-01 0.122D-01 0.206D-01 0.954D-01 0.310D+00
 Coeff:      0.537D+00
 Gap=     0.053 Goal=   None    Shift=    0.000
 RMSDP=4.63D-08 MaxDP=3.58D-06 DE=-1.51D-09 OVMax= 1.15D-05

 Cycle  17  Pass 1  IDiag  1:
 RMSU=  3.38D-08    CP:  1.00D+00  1.01D+00  3.63D-01  4.07D-01  6.16D-01
                    CP:  9.02D-01  7.54D-01
 E= -2512.09239712235     Delta-E=       -0.000000000162 Rises=F Damp=F
 DIIS: error= 1.68D-07 at cycle   8 NSaved=   8.
 NSaved= 8 IEnMin= 8 EnMin= -2512.09239712235     IErMin= 8 ErrMin= 1.68D-07
 ErrMax= 1.68D-07  0.00D+00 EMaxC= 1.00D-01 BMatC= 5.58D-11 BMatP= 2.13D-10
 IDIUse=1 WtCom= 1.00D+00 WtEn= 0.00D+00
 Coeff-Com: -0.705D-05-0.244D-02-0.904D-03-0.392D-02 0.301D-01 0.149D+00
 Coeff-Com:  0.382D+00 0.446D+00
 Coeff:     -0.705D-05-0.244D-02-0.904D-03-0.392D-02 0.301D-01 0.149D+00
 Coeff:      0.382D+00 0.446D+00
 Gap=     0.053 Goal=   None    Shift=    0.000
 RMSDP=2.70D-08 MaxDP=1.47D-06 DE=-1.62D-10 OVMax= 7.66D-06

 Cycle  18  Pass 1  IDiag  1:
 RMSU=  1.80D-08    CP:  1.00D+00  1.01D+00  3.63D-01  4.11D-01  6.20D-01
                    CP:  8.98D-01  8.16D-01  4.78D-01
 E= -2512.09239712207     Delta-E=        0.000000000278 Rises=F Damp=F
 DIIS: error= 6.97D-08 at cycle   9 NSaved=   9.
 NSaved= 9 IEnMin= 8 EnMin= -2512.09239712235     IErMin= 9 ErrMin= 6.97D-08
 ErrMax= 6.97D-08  0.00D+00 EMaxC= 1.00D-01 BMatC= 1.21D-11 BMatP= 5.58D-11
 IDIUse=1 WtCom= 1.00D+00 WtEn= 0.00D+00
 Coeff-Com:  0.690D-04-0.691D-02-0.303D-02-0.744D-02 0.549D-02 0.509D-01
 Coeff-Com:  0.170D+00 0.347D+00 0.444D+00
 Coeff:      0.690D-04-0.691D-02-0.303D-02-0.744D-02 0.549D-02 0.509D-01
 Coeff:      0.170D+00 0.347D+00 0.444D+00
 Gap=     0.053 Goal=   None    Shift=    0.000
 RMSDP=9.15D-09 MaxDP=4.68D-07 DE= 2.78D-10 OVMax= 1.85D-06

 SCF Done:  E(RB3LYP) =  -2512.09239712     A.U. after   18 cycles
            NFock= 18  Conv=0.91D-08     -V/T= 2.0074
 KE= 2.493626101652D+03 PE=-1.503495080793D+04 EE= 5.462704100645D+03
 Leave Link  502 at Tue Dec 11 18:20:11 2018, MaxMem=   805306368 cpu:      4780.8
 (Enter /pbs_home/pkowalski/g09d01/g09/l601.exe)
 Copying SCF densities to generalized density rwf, IOpCl= 0 IROHF=0.

 **********************************************************************

            Population analysis using the SCF density.

 **********************************************************************

 Orbital symmetries:
       Occupied  (A) (A) (A) (A) (A) (A) (A) (A) (A) (A) (A) (A)
                 (A) (A) (A) (A) (A) (A) (A) (A) (A) (A) (A) (A)
                 (A) (A) (A) (A) (A) (A) (A) (A) (A) (A) (A) (A)
                 (A) (A) (A) (A) (A) (A) (A) (A) (A) (A) (A) (A)
                 (A) (A) (A) (A) (A) (A) (A) (A) (A) (A) (A) (A)
                 (A) (A) (A) (A) (A) (A) (A) (A) (A) (A) (A) (A)
                 (A) (A) (A) (A) (A) (A) (A) (A) (A) (A) (A) (A)
                 (A) (A) (A) (A) (A) (A) (A) (A) (A) (A) (A) (A)
                 (A) (A) (A) (A) (A) (A) (A) (A) (A) (A) (A) (A)
                 (A) (A) (A) (A) (A) (A) (A) (A) (A) (A) (A) (A)
                 (A) (A) (A) (A) (A) (A) (A) (A) (A) (A) (A) (A)
                 (A) (A) (A) (A) (A) (A) (A) (A) (A)
       Virtual   (A) (A) (A) (A) (A) (A) (A) (A) (A) (A) (A) (A)
                 (A) (A) (A) (A) (A) (A) (A) (A) (A) (A) (A) (A)
                 (A) (A) (A) (A) (A) (A) (A) (A) (A) (A) (A) (A)
                 (A) (A) (A) (A) (A) (A) (A) (A) (A) (A) (A) (A)
                 (A) (A) (A) (A) (A) (A) (A) (A) (A) (A) (A) (A)
                 (A) (A) (A) (A) (A) (A) (A) (A) (A) (A) (A) (A)
                 (A) (A) (A) (A) (A) (A) (A) (A) (A) (A) (A) (A)
                 (A) (A) (A) (A) (A) (A) (A) (A) (A) (A) (A) (A)
                 (A) (A) (A) (A) (A) (A) (A) (A) (A) (A) (A) (A)
                 (A) (A) (A) (A) (A) (A) (A) (A) (A) (A) (A) (A)
                 (A) (A) (A) (A) (A) (A) (A) (A) (A) (A) (A) (A)
                 (A) (A) (A) (A) (A) (A) (A) (A) (A) (A) (A) (A)
                 (A) (A) (A) (A) (A) (A) (A) (A) (A) (A) (A) (A)
                 (A) (A) (A) (A) (A) (A) (A) (A) (A) (A) (A) (A)
                 (A) (A) (A) (A) (A) (A) (A) (A) (A) (A) (A) (A)
                 (A) (A) (A) (A) (A) (A) (A) (A) (A) (A) (A) (A)
                 (A) (A) (A) (A) (A) (A) (A) (A) (A) (A) (A) (A)
                 (A) (A) (A) (A) (A) (A) (A) (A) (A) (A) (A) (A)
                 (A) (A) (A) (A) (A) (A) (A) (A) (A) (A) (A) (A)
                 (A) (A) (A) (A) (A) (A) (A) (A) (A) (A) (A) (A)
                 (A) (A) (A) (A) (A) (A) (A) (A) (A) (A) (A) (A)
                 (A) (A) (A) (A) (A) (A) (A) (A) (A) (A) (A) (A)
                 (A) (A) (A) (A) (A) (A) (A) (A) (A) (A) (A) (A)
                 (A) (A) (A) (A) (A) (A) (A) (A) (A) (A) (A) (A)
                 (A) (A) (A) (A) (A) (A) (A) (A) (A) (A) (A) (A)
                 (A) (A) (A) (A) (A) (A) (A) (A) (A) (A) (A) (A)
                 (A) (A) (A) (A) (A) (A) (A) (A) (A) (A) (A) (A)
                 (A) (A) (A) (A) (A) (A) (A) (A) (A) (A) (A) (A)
                 (A) (A) (A) (A) (A) (A) (A) (A) (A) (A) (A) (A)
                 (A) (A) (A) (A) (A) (A) (A) (A) (A) (A) (A) (A)
                 (A) (A) (A) (A) (A) (A) (A) (A) (A) (A) (A) (A)
                 (A) (A) (A) (A) (A) (A) (A) (A) (A) (A) (A) (A)
                 (A) (A) (A) (A) (A) (A) (A) (A) (A) (A) (A) (A)
                 (A) (A) (A) (A) (A) (A) (A) (A) (A) (A) (A) (A)
                 (A) (A) (A) (A) (A) (A) (A) (A) (A) (A) (A) (A)
                 (A) (A) (A) (A) (A) (A) (A) (A) (A) (A) (A) (A)
                 (A) (A) (A) (A) (A) (A) (A) (A) (A) (A) (A) (A)
                 (A) (A) (A) (A) (A) (A) (A) (A) (A) (A) (A) (A)
                 (A) (A) (A) (A) (A) (A) (A) (A) (A) (A) (A) (A)
                 (A) (A) (A) (A) (A) (A) (A) (A) (A) (A) (A) (A)
                 (A) (A) (A) (A) (A) (A) (A) (A) (A) (A) (A) (A)
                 (A) (A) (A)
 The electronic state is 1-A.
 Alpha  occ. eigenvalues --  -88.90002 -88.88875 -24.72139 -24.71802 -24.71664
 Alpha  occ. eigenvalues --  -24.71210 -24.70414 -24.70233 -10.37944 -10.37153
 Alpha  occ. eigenvalues --  -10.36003 -10.25412 -10.24537 -10.24206 -10.23815
 Alpha  occ. eigenvalues --  -10.23559 -10.23026 -10.22802 -10.22270 -10.21741
 Alpha  occ. eigenvalues --  -10.21682 -10.21002 -10.20986 -10.20913 -10.20501
 Alpha  occ. eigenvalues --  -10.20472 -10.20219 -10.20203 -10.19977 -10.19958
 Alpha  occ. eigenvalues --  -10.19934 -10.19872 -10.19768 -10.19756 -10.19504
 Alpha  occ. eigenvalues --  -10.19279 -10.19133  -7.99331  -7.98233  -5.96146
 Alpha  occ. eigenvalues --   -5.95786  -5.95463  -5.95037  -5.94686  -5.94370
 Alpha  occ. eigenvalues --   -1.25768  -1.23827  -1.22509  -1.19663  -1.18712
 Alpha  occ. eigenvalues --   -1.17618  -0.89914  -0.88405  -0.87306  -0.85821
 Alpha  occ. eigenvalues --   -0.85302  -0.80113  -0.79406  -0.78865  -0.76616
 Alpha  occ. eigenvalues --   -0.75785  -0.75279  -0.75161  -0.74627  -0.72647
 Alpha  occ. eigenvalues --   -0.72008  -0.70028  -0.68559  -0.64677  -0.63605
 Alpha  occ. eigenvalues --   -0.63338  -0.62543  -0.61637  -0.61085  -0.60650
 Alpha  occ. eigenvalues --   -0.60029  -0.59116  -0.57967  -0.57334  -0.56716
 Alpha  occ. eigenvalues --   -0.55308  -0.54726  -0.54292  -0.53405  -0.53297
 Alpha  occ. eigenvalues --   -0.52601  -0.52441  -0.51406  -0.49299  -0.47752
 Alpha  occ. eigenvalues --   -0.47601  -0.47009  -0.46834  -0.46610  -0.46481
 Alpha  occ. eigenvalues --   -0.45957  -0.45155  -0.44950  -0.44643  -0.44316
 Alpha  occ. eigenvalues --   -0.44079  -0.43881  -0.43750  -0.43363  -0.43167
 Alpha  occ. eigenvalues --   -0.43047  -0.42861  -0.42472  -0.41679  -0.41103
 Alpha  occ. eigenvalues --   -0.40798  -0.40423  -0.40352  -0.40101  -0.39495
 Alpha  occ. eigenvalues --   -0.39256  -0.38963  -0.38686  -0.38317  -0.37655
 Alpha  occ. eigenvalues --   -0.37250  -0.36928  -0.36339  -0.36176  -0.35948
 Alpha  occ. eigenvalues --   -0.35574  -0.35385  -0.35057  -0.34788  -0.34517
 Alpha  occ. eigenvalues --   -0.34121  -0.33097  -0.31533  -0.28896  -0.27950
 Alpha  occ. eigenvalues --   -0.27739  -0.26854  -0.26404  -0.24025  -0.22989
 Alpha  occ. eigenvalues --   -0.18825
 Alpha virt. eigenvalues --   -0.13512  -0.06911  -0.05919  -0.03528  -0.02236
 Alpha virt. eigenvalues --   -0.01654  -0.00618   0.00420   0.00775   0.03875
 Alpha virt. eigenvalues --    0.04295   0.04966   0.05507   0.06356   0.06634
 Alpha virt. eigenvalues --    0.07275   0.07741   0.07954   0.08827   0.09048
 Alpha virt. eigenvalues --    0.09493   0.10016   0.10353   0.10782   0.10937
 Alpha virt. eigenvalues --    0.11714   0.11923   0.12203   0.12910   0.13340
 Alpha virt. eigenvalues --    0.13555   0.13987   0.14292   0.14658   0.14988
 Alpha virt. eigenvalues --    0.15191   0.15649   0.15887   0.16581   0.17361
 Alpha virt. eigenvalues --    0.18671   0.19046   0.20132   0.20636   0.21500
 Alpha virt. eigenvalues --    0.21659   0.22506   0.22916   0.23499   0.24071
 Alpha virt. eigenvalues --    0.24137   0.25246   0.25735   0.26953   0.27059
 Alpha virt. eigenvalues --    0.27901   0.28511   0.28792   0.28943   0.29361
 Alpha virt. eigenvalues --    0.29542   0.29849   0.30188   0.31252   0.31583
 Alpha virt. eigenvalues --    0.31861   0.31932   0.33288   0.34025   0.35094
 Alpha virt. eigenvalues --    0.35442   0.36385   0.36992   0.37220   0.38864
 Alpha virt. eigenvalues --    0.39139   0.39805   0.39927   0.40319   0.40452
 Alpha virt. eigenvalues --    0.40719   0.41533   0.41923   0.42473   0.43090
 Alpha virt. eigenvalues --    0.43489   0.44093   0.44335   0.44777   0.45233
 Alpha virt. eigenvalues --    0.45418   0.45841   0.46099   0.46536   0.47459
 Alpha virt. eigenvalues --    0.47731   0.47966   0.48464   0.48681   0.48944
 Alpha virt. eigenvalues --    0.49153   0.49504   0.49762   0.49929   0.50231
 Alpha virt. eigenvalues --    0.51018   0.51544   0.52056   0.52390   0.52951
 Alpha virt. eigenvalues --    0.53316   0.53790   0.54063   0.54342   0.54906
 Alpha virt. eigenvalues --    0.55500   0.55767   0.56449   0.56981   0.57510
 Alpha virt. eigenvalues --    0.58380   0.58645   0.58978   0.59147   0.59514
 Alpha virt. eigenvalues --    0.59950   0.60682   0.61077   0.61719   0.62147
 Alpha virt. eigenvalues --    0.62813   0.62968   0.63254   0.63503   0.63818
 Alpha virt. eigenvalues --    0.63901   0.63941   0.64157   0.64695   0.65130
 Alpha virt. eigenvalues --    0.65551   0.65869   0.66009   0.66259   0.66511
 Alpha virt. eigenvalues --    0.67147   0.67462   0.67798   0.68074   0.68372
 Alpha virt. eigenvalues --    0.68839   0.68989   0.69198   0.69402   0.69582
 Alpha virt. eigenvalues --    0.69810   0.70243   0.70396   0.70959   0.71236
 Alpha virt. eigenvalues --    0.71320   0.71661   0.72071   0.72195   0.72991
 Alpha virt. eigenvalues --    0.73729   0.74533   0.75392   0.75438   0.75886
 Alpha virt. eigenvalues --    0.76289   0.76979   0.77374   0.78116   0.78626
 Alpha virt. eigenvalues --    0.78962   0.79358   0.79470   0.80779   0.81460
 Alpha virt. eigenvalues --    0.82127   0.83070   0.83800   0.83998   0.84120
 Alpha virt. eigenvalues --    0.85572   0.85883   0.86427   0.87160   0.89572
 Alpha virt. eigenvalues --    0.89946   0.91064   0.91346   0.91679   0.93358
 Alpha virt. eigenvalues --    0.93550   0.94818   0.95447   0.97332   0.98023
 Alpha virt. eigenvalues --    0.98718   1.00428   1.01107   1.01996   1.03071
 Alpha virt. eigenvalues --    1.04275   1.04851   1.05210   1.06297   1.07451
 Alpha virt. eigenvalues --    1.08310   1.08576   1.09929   1.10918   1.11711
 Alpha virt. eigenvalues --    1.13320   1.14522   1.15308   1.16760   1.17416
 Alpha virt. eigenvalues --    1.17746   1.18876   1.20099   1.20950   1.21838
 Alpha virt. eigenvalues --    1.22433   1.22918   1.23211   1.23504   1.23795
 Alpha virt. eigenvalues --    1.24259   1.24858   1.25225   1.25942   1.26423
 Alpha virt. eigenvalues --    1.26997   1.27715   1.28076   1.28325   1.28450
 Alpha virt. eigenvalues --    1.29084   1.29366   1.29491   1.29792   1.30311
 Alpha virt. eigenvalues --    1.31105   1.31387   1.32739   1.33043   1.35296
 Alpha virt. eigenvalues --    1.35397   1.36515   1.37257   1.38403   1.38547
 Alpha virt. eigenvalues --    1.39589   1.39870   1.40713   1.41802   1.43165
 Alpha virt. eigenvalues --    1.45303   1.45758   1.46950   1.47852   1.48819
 Alpha virt. eigenvalues --    1.49074   1.49576   1.50212   1.50526   1.51288
 Alpha virt. eigenvalues --    1.52501   1.52717   1.53008   1.53409   1.56050
 Alpha virt. eigenvalues --    1.57179   1.58190   1.62646   1.63098   1.64565
 Alpha virt. eigenvalues --    1.65669   1.65792   1.66778   1.66858   1.67225
 Alpha virt. eigenvalues --    1.68570   1.69165   1.70370   1.70747   1.71368
 Alpha virt. eigenvalues --    1.71625   1.72106   1.72940   1.73259   1.73911
 Alpha virt. eigenvalues --    1.74294   1.74448   1.74916   1.75087   1.75150
 Alpha virt. eigenvalues --    1.75408   1.75505   1.75845   1.76070   1.76185
 Alpha virt. eigenvalues --    1.76247   1.76594   1.76916   1.77912   1.78091
 Alpha virt. eigenvalues --    1.78764   1.79029   1.79079   1.79506   1.79770
 Alpha virt. eigenvalues --    1.80584   1.81222   1.81798   1.82117   1.83066
 Alpha virt. eigenvalues --    1.83761   1.85201   1.85301   1.85944   1.86026
 Alpha virt. eigenvalues --    1.86766   1.87541   1.88546   1.89178   1.89515
 Alpha virt. eigenvalues --    1.90046   1.90760   1.91113   1.91919   1.93000
 Alpha virt. eigenvalues --    1.93363   1.93596   1.93957   1.94831   1.96228
 Alpha virt. eigenvalues --    1.96922   1.97549   1.97609   1.97970   1.98100
 Alpha virt. eigenvalues --    1.98565   1.98852   1.99262   1.99593   1.99952
 Alpha virt. eigenvalues --    2.00439   2.02658   2.02742   2.03680   2.05417
 Alpha virt. eigenvalues --    2.07337   2.08421   2.08827   2.09262   2.09778
 Alpha virt. eigenvalues --    2.10431   2.11051   2.12708   2.12947   2.13180
 Alpha virt. eigenvalues --    2.13685   2.13899   2.14433   2.14861   2.15063
 Alpha virt. eigenvalues --    2.15662   2.16390   2.17501   2.18518   2.18796
 Alpha virt. eigenvalues --    2.21276   2.21750   2.22473   2.23701   2.24020
 Alpha virt. eigenvalues --    2.25828   2.26060   2.27322   2.28758   2.28916
 Alpha virt. eigenvalues --    2.28963   2.29408   2.29855   2.31131   2.31987
 Alpha virt. eigenvalues --    2.32345   2.32856   2.33633   2.34074   2.34432
 Alpha virt. eigenvalues --    2.35079   2.37024   2.37462   2.38254   2.38782
 Alpha virt. eigenvalues --    2.39813   2.42015   2.42827   2.44470   2.44884
 Alpha virt. eigenvalues --    2.46149   2.47325   2.50369   2.51362   2.51935
 Alpha virt. eigenvalues --    2.53386   2.55042   2.55720   2.56384   2.56684
 Alpha virt. eigenvalues --    2.57005   2.57569   2.57753   2.58698   2.60593
 Alpha virt. eigenvalues --    2.60772   2.61166   2.61757   2.63522   2.63860
 Alpha virt. eigenvalues --    2.64579   2.66558   2.68873   2.71138   2.73197
 Alpha virt. eigenvalues --    2.73809   2.74057   2.74448   2.74672   2.76299
 Alpha virt. eigenvalues --    2.78794   2.79045   2.81838   2.82359   2.85140
 Alpha virt. eigenvalues --    2.85914   2.86407   2.88288   2.88759   2.89327
 Alpha virt. eigenvalues --    2.89980   2.90618   2.92359   2.96038   2.96721
 Alpha virt. eigenvalues --    2.96870   3.00853   3.02706   3.04095   3.04887
 Alpha virt. eigenvalues --    3.04972   3.05082   3.05424   3.06034   3.06296
 Alpha virt. eigenvalues --    3.06812   3.08043   3.08487   3.10039   3.10950
 Alpha virt. eigenvalues --    3.11273   3.11563   3.12367   3.14230   3.14710
 Alpha virt. eigenvalues --    3.16054   3.16695   3.17268   3.19438   3.20286
 Alpha virt. eigenvalues --    3.22042   3.26814   3.27984   3.29529   3.31229
 Alpha virt. eigenvalues --    3.33500   3.34686   3.35871   3.38402   3.45188
 Alpha virt. eigenvalues --    3.50750   3.52228   3.61910   3.62257   3.65720
 Alpha virt. eigenvalues --    3.69755   3.70942   3.82744   3.85164   3.87014
          Condensed to atoms (all electrons):
 Mulliken charges:
               1
     1  S    0.127757
     2  S    0.107695
     3  F   -0.197406
     4  F   -0.209043
     5  F   -0.199224
     6  F   -0.205358
     7  F   -0.211239
     8  F   -0.211100
     9  C   -0.050165
    10  C    0.028711
    11  C    0.026866
    12  C    0.029945
    13  C   -0.023027
    14  C    0.130140
    15  C   -0.052467
    16  C    0.028489
    17  C    0.025784
    18  C    0.028660
    19  C   -0.024754
    20  C    0.142248
    21  C    0.014094
    22  C    0.053446
    23  C    0.007742
    24  C    0.084899
    25  C   -0.030492
    26  C   -0.036599
    27  C    0.070475
    28  C   -0.183307
    29  C   -0.153856
    30  C    0.456751
    31  C    0.365582
    32  C    0.387070
    33  C   -0.092696
    34  C   -0.044099
    35  C   -0.032064
    36  C    0.029475
    37  C   -0.225624
    38  H   -0.022497
    39  H   -0.018422
    40  H   -0.017079
    41  H   -0.016668
    42  H   -0.026645
    43  H   -0.024813
    44  H   -0.020667
    45  H   -0.019289
    46  H   -0.018377
    47  H   -0.026279
    48  H    0.034531
    49  H    0.024294
    50  H    0.012389
    51  H    0.010451
    52  H    0.057337
    53  H    0.034218
    54  H    0.021292
    55  H    0.018152
    56  H    0.006531
    57  H    0.028592
    58  H   -0.002697
    59  H    0.002335
 Sum of Mulliken charges =   0.00000
 Mulliken charges with hydrogens summed into heavy atoms:
               1
     1  S    0.127757
     2  S    0.107695
     3  F   -0.197406
     4  F   -0.209043
     5  F   -0.199224
     6  F   -0.205358
     7  F   -0.211239
     8  F   -0.211100
     9  C   -0.072662
    10  C    0.010289
    11  C    0.009787
    12  C    0.013277
    13  C   -0.049672
    14  C    0.130140
    15  C   -0.077280
    16  C    0.007823
    17  C    0.006495
    18  C    0.010284
    19  C   -0.051033
    20  C    0.142248
    21  C    0.085308
    22  C    0.121234
    23  C    0.081404
    24  C    0.120021
    25  C   -0.030492
    26  C   -0.039296
    27  C    0.070475
    28  C   -0.183307
    29  C   -0.153856
    30  C    0.456751
    31  C    0.365582
    32  C    0.387070
    33  C   -0.092696
    34  C   -0.044099
    35  C   -0.029729
    36  C    0.029475
    37  C   -0.225624
 Electronic spatial extent (au):  <R**2>=          21784.2132
 Charge=              0.0000 electrons
 Dipole moment (field-independent basis, Debye):
    X=             -0.9523    Y=             -5.0169    Z=              0.0686  Tot=              5.1070
 Quadrupole moment (field-independent basis, Debye-Ang):
   XX=           -197.0737   YY=           -229.7316   ZZ=           -229.6479
   XY=              0.4248   XZ=             -5.1157   YZ=              3.0209
 Traceless Quadrupole moment (field-independent basis, Debye-Ang):
   XX=             21.7440   YY=            -10.9139   ZZ=            -10.8302
   XY=              0.4248   XZ=             -5.1157   YZ=              3.0209
 Octapole moment (field-independent basis, Debye-Ang**2):
  XXX=            -38.7637  YYY=             35.7310  ZZZ=              5.5695  XYY=             -4.3753
  XXY=             -1.2279  XXZ=             -7.4731  XZZ=             -1.5729  YZZ=             35.6440
  YYZ=             -8.0638  XYZ=             -9.1760
 Hexadecapole moment (field-independent basis, Debye-Ang**3):
 XXXX=         -18582.1704 YYYY=          -5964.8333 ZZZZ=          -2185.5921 XXXY=             98.0212
 XXXZ=           -457.7610 YYYX=            -13.0008 YYYZ=             28.4162 ZZZX=             18.2710
 ZZZY=            -17.3313 XXYY=          -4165.1283 XXZZ=          -4144.1903 YYZZ=          -1393.3899
 XXYZ=            104.4634 YYXZ=             12.8446 ZZXY=             -8.6633
 N-N= 4.566528208512D+03 E-N=-1.503495084417D+04  KE= 2.493626101652D+03
 No NMR shielding tensors so no spin-rotation constants.
 Leave Link  601 at Tue Dec 11 18:20:12 2018, MaxMem=   805306368 cpu:         6.4
 (Enter /pbs_home/pkowalski/g09d01/g09/l701.exe)
 Compute integral first derivatives.
 ... and contract with generalized density number  0.
 Leave Link  701 at Tue Dec 11 18:20:13 2018, MaxMem=   805306368 cpu:         6.0
 (Enter /pbs_home/pkowalski/g09d01/g09/l702.exe)
 L702 exits ... SP integral derivatives will be done elsewhere.
 Leave Link  702 at Tue Dec 11 18:20:13 2018, MaxMem=   805306368 cpu:         0.2
 (Enter /pbs_home/pkowalski/g09d01/g09/l703.exe)
 Compute integral first derivatives, UseDBF=F ICtDFT=           0.
 Integral derivatives from FoFJK, PRISM(SPDF).
 Calling FoFJK, ICntrl=      2127 FMM=F ISym2X=0 I1Cent= 0 IOpClX= 0 NMat=1 NMatS=1 NMatT=0.
 FoFJK:  IHMeth= 1 ICntrl=    2127 DoSepK=F KAlg= 0 I1Cent=   0 FoldK=F
 IRaf=         0 NMat=   1 IRICut=       1 DoRegI=T DoRafI=F ISym2E= 0.
 FoFCou: FMM=F IPFlag=           0 FMFlag=      100000 FMFlg1=         800
         NFxFlg=           0 DoJE=F BraDBF=F KetDBF=F FulRan=T
         wScrn=  0.000000 ICntrl=    2127 IOpCl=  0 I1Cent=           0 NGrid=           0
         NMat0=    1 NMatS0=      1 NMatT0=    0 NMatD0=    1 NMtDS0=    0 NMtDT0=    0
 Symmetry not used in FoFCou.
 Leave Link  703 at Tue Dec 11 18:22:20 2018, MaxMem=   805306368 cpu:      1013.9
 (Enter /pbs_home/pkowalski/g09d01/g09/l716.exe)
 Dipole        =-3.74672602D-01-1.97381356D+00 2.69840058D-02
 ***** Axes restored to original set *****
 -------------------------------------------------------------------
 Center     Atomic                   Forces (Hartrees/Bohr)
 Number     Number              X              Y              Z
 -------------------------------------------------------------------
      1       16           0.034644413    0.004254874    0.025794007
      2       16           0.034389081    0.001372584    0.013944801
      3        9          -0.019130633   -0.014124236    0.015841193
      4        9           0.012599645    0.015727516   -0.011766991
      5        9          -0.027607194    0.001118093   -0.012378979
      6        9           0.025426745    0.004321136   -0.014872442
      7        9          -0.016683461   -0.000536174    0.020308688
      8        9           0.011175659   -0.008566910   -0.016311770
      9        6           0.008513114   -0.010047964   -0.000000160
     10        6           0.004791288    0.004364625    0.005146472
     11        6          -0.000718664    0.001596514    0.000387913
     12        6          -0.006101464    0.008673289    0.001281230
     13        6          -0.007738773   -0.003373418   -0.006560490
     14        6          -0.007405278    0.013158044   -0.000783128
     15        6           0.002187066    0.008495240    0.010088539
     16        6           0.005395158   -0.005545495    0.003080183
     17        6          -0.000033147   -0.001331591   -0.001074952
     18        6          -0.000760826   -0.007349621   -0.007890039
     19        6          -0.007597620    0.005535784   -0.005066176
     20        6          -0.004498733   -0.011393421   -0.009256450
     21        6          -0.004910003   -0.007124090    0.007098929
     22        6          -0.004800945    0.011908385   -0.012719455
     23        6           0.006259329    0.006567447   -0.002770677
     24        6          -0.019091085   -0.027122405   -0.006693686
     25        6          -0.023093411   -0.031173544   -0.032611861
     26        6           0.005762139    0.039204271    0.018263277
     27        6          -0.061389800   -0.027393181   -0.064141303
     28        6           0.021298354   -0.036661852    0.023404962
     29        6           0.001711777    0.077241931    0.053811493
     30        6          -0.015263834   -0.013878634    0.006264583
     31        6           0.023235063   -0.004979082    0.035771015
     32        6          -0.015368796    0.013223879    0.001171054
     33        6           0.105723636   -0.040589344   -0.067554133
     34        6          -0.029411518    0.038172078   -0.007800684
     35        6           0.025522848   -0.042327084   -0.006065176
     36        6          -0.108278457    0.011335013    0.013700592
     37        6           0.039939050    0.032059034    0.021759148
     38        1          -0.005403626    0.007243273    0.000702343
     39        1          -0.005844434   -0.001142247   -0.004210087
     40        1          -0.000002324   -0.006611899   -0.003515099
     41        1           0.005919599   -0.003737002    0.001654110
     42        1           0.005592880    0.005627999    0.006298414
     43        1          -0.000835830   -0.005991777   -0.006623107
     44        1          -0.005207643    0.002606319   -0.004498034
     45        1          -0.002719426    0.006751826    0.001957038
     46        1           0.003227469    0.002431061    0.006012867
     47        1           0.006442953   -0.006998600    0.002951260
     48        1          -0.006150218    0.001310203   -0.002950297
     49        1           0.003311726   -0.003990906   -0.001941946
     50        1           0.003273179    0.003981132    0.004760604
     51        1           0.003737752    0.001029166    0.003665601
     52        1          -0.000088575   -0.003522102   -0.006052011
     53        1          -0.004474954   -0.000264840   -0.005583077
     54        1          -0.002341914    0.002270177    0.003753952
     55        1           0.004910871   -0.004351218    0.001593497
     56        1           0.004927190   -0.002440131   -0.000002572
     57        1          -0.004007583    0.003285362   -0.001174968
     58        1           0.007352451   -0.004436734    0.002107590
     59        1          -0.000310267    0.002139249    0.010294393
 -------------------------------------------------------------------
 Cartesian Forces:  Max     0.108278457 RMS     0.020772867
 Leave Link  716 at Tue Dec 11 18:22:20 2018, MaxMem=   805306368 cpu:         0.2
 (Enter /pbs_home/pkowalski/g09d01/g09/l103.exe)

 GradGradGradGradGradGradGradGradGradGradGradGradGradGradGradGradGradGrad
 Berny optimization.
 FormGI is forming the generalized inverse of G from B-inverse, IUseBI=4.
 GSVD:  received Info=                   1 from GESDD.
 Internal  Forces:  Max     0.057334782 RMS     0.009223685
 Search for a local minimum.
 Step number   1 out of a maximum of  343
 All quantities printed in internal units (Hartrees-Bohrs-Radians)
 RMS Force = .92237D-02 SwitMx=.10000D-02 MixMth= 1
 Mixed Optimization -- RFO/linear search
 Second derivative matrix not updated -- first step.
 ITU=  0
     Eigenvalues ---    0.00230   0.00399   0.00420   0.00486   0.00632
     Eigenvalues ---    0.00747   0.00748   0.00758   0.00760   0.00774
     Eigenvalues ---    0.00856   0.01117   0.01380   0.01397   0.01509
     Eigenvalues ---    0.01555   0.01562   0.01647   0.01659   0.01870
     Eigenvalues ---    0.01941   0.01944   0.01997   0.01999   0.02014
     Eigenvalues ---    0.02024   0.02025   0.02086   0.02086   0.02136
     Eigenvalues ---    0.02136   0.02142   0.02143   0.02154   0.02155
     Eigenvalues ---    0.02167   0.02169   0.02232   0.02304   0.02537
     Eigenvalues ---    0.03146   0.04014   0.04255   0.04287   0.04925
     Eigenvalues ---    0.05505   0.05558   0.05618   0.05649   0.05765
     Eigenvalues ---    0.05767   0.05777   0.07833   0.08106   0.09045
     Eigenvalues ---    0.09287   0.09306   0.09566   0.10027   0.10514
     Eigenvalues ---    0.11623   0.12041   0.12664   0.12727   0.12773
     Eigenvalues ---    0.14692   0.15424   0.15996   0.16000   0.16000
     Eigenvalues ---    0.16000   0.16000   0.16000   0.16000   0.16000
     Eigenvalues ---    0.16000   0.16000   0.16000   0.16000   0.16000
     Eigenvalues ---    0.16000   0.16000   0.16000   0.16000   0.16000
     Eigenvalues ---    0.17352   0.20257   0.20946   0.21293   0.21430
     Eigenvalues ---    0.21915   0.21989   0.22000   0.22000   0.22000
     Eigenvalues ---    0.22000   0.23464   0.23464   0.23464   0.23541
     Eigenvalues ---    0.23859   0.23901   0.24905   0.24986   0.24999
     Eigenvalues ---    0.25000   0.25000   0.25000   0.25909   0.26056
     Eigenvalues ---    0.26493   0.26650   0.26727   0.27007   0.28334
     Eigenvalues ---    0.29084   0.29633   0.29779   0.30252   0.30605
     Eigenvalues ---    0.31334   0.32007   0.32228   0.32237   0.32334
     Eigenvalues ---    0.32485   0.32489   0.32513   0.32514   0.32515
     Eigenvalues ---    0.32528   0.32547   0.32563   0.32576   0.32700
     Eigenvalues ---    0.33512   0.33628   0.35107   0.35691   0.35691
     Eigenvalues ---    0.35696   0.35697   0.35710   0.35710   0.35880
     Eigenvalues ---    0.35887   0.36171   0.36189   0.36265   0.36671
     Eigenvalues ---    0.40768   0.40794   0.41146   0.41159   0.44223
     Eigenvalues ---    0.44244   0.45531   0.45535   0.45940   0.45940
     Eigenvalues ---    0.46501   0.46516   0.47100   0.47397   0.48117
     Eigenvalues ---    0.48274   0.48339   0.48457   0.51736   0.55531
     Eigenvalues ---    0.55579
 RFO step:  Lambda=-9.93420388D-02 EMin= 2.30000000D-03
 Linear search not attempted -- first point.
 Maximum step size (   0.300) exceeded in Quadratic search.
    -- Step size scaled by   0.768
 Iteration  1 RMS(Cart)=  0.13926511 RMS(Int)=  0.00400018
 Iteration  2 RMS(Cart)=  0.01248855 RMS(Int)=  0.00056941
 Iteration  3 RMS(Cart)=  0.00007871 RMS(Int)=  0.00056887
 Iteration  4 RMS(Cart)=  0.00000007 RMS(Int)=  0.00056887
 ITry= 1 IFail=0 DXMaxC= 5.62D-01 DCOld= 1.00D+10 DXMaxT= 3.00D-01 DXLimC= 3.00D+00 Rises=F
 Variable       Old X    -DE/DX   Delta X   Delta X   Delta X     New X
                                 (Linear)    (Quad)   (Total)
    R1        3.40399  -0.02520   0.00000  -0.05095  -0.05083   3.35317
    R2        3.38347  -0.02177   0.00000  -0.04821  -0.04810   3.33537
    R3        3.39384  -0.02302   0.00000  -0.04091  -0.04174   3.35210
    R4        3.38686  -0.01217   0.00000  -0.02820  -0.02817   3.35869
    R5        2.61814  -0.02656   0.00000  -0.03514  -0.03514   2.58300
    R6        2.61648  -0.01911   0.00000  -0.02522  -0.02522   2.59126
    R7        2.61579  -0.03002   0.00000  -0.03957  -0.03957   2.57622
    R8        2.62587  -0.02918   0.00000  -0.03909  -0.03909   2.58677
    R9        2.62910  -0.02306   0.00000  -0.03106  -0.03106   2.59805
   R10        2.61455  -0.02016   0.00000  -0.02653  -0.02653   2.58802
   R11        2.64149  -0.00110   0.00000  -0.00144  -0.00144   2.64005
   R12        2.66795  -0.00292   0.00000  -0.00457  -0.00457   2.66338
   R13        2.04258   0.00849   0.00000   0.01423   0.01423   2.05681
   R14        2.63404   0.00251   0.00000   0.00385   0.00385   2.63789
   R15        2.04559   0.00725   0.00000   0.01221   0.01221   2.05780
   R16        2.63441   0.00401   0.00000   0.00582   0.00582   2.64023
   R17        2.04537   0.00749   0.00000   0.01260   0.01260   2.05797
   R18        2.64250  -0.00202   0.00000  -0.00285  -0.00285   2.63965
   R19        2.04568   0.00710   0.00000   0.01195   0.01195   2.05763
   R20        2.67298  -0.00629   0.00000  -0.00954  -0.00954   2.66344
   R21        2.03788   0.00922   0.00000   0.01536   0.01536   2.05324
   R22        2.83713  -0.01436   0.00000  -0.02616  -0.02616   2.81097
   R23        2.64151  -0.00080   0.00000  -0.00103  -0.00102   2.64048
   R24        2.66761  -0.00246   0.00000  -0.00389  -0.00389   2.66372
   R25        2.04269   0.00832   0.00000   0.01395   0.01395   2.05664
   R26        2.63424   0.00239   0.00000   0.00367   0.00367   2.63791
   R27        2.04557   0.00732   0.00000   0.01232   0.01232   2.05790
   R28        2.63459   0.00394   0.00000   0.00571   0.00571   2.64030
   R29        2.04537   0.00754   0.00000   0.01268   0.01268   2.05805
   R30        2.64248  -0.00197   0.00000  -0.00278  -0.00278   2.63970
   R31        2.04567   0.00715   0.00000   0.01204   0.01204   2.05771
   R32        2.67237  -0.00588   0.00000  -0.00892  -0.00892   2.66345
   R33        2.03816   0.00904   0.00000   0.01506   0.01506   2.05322
   R34        2.83538  -0.01279   0.00000  -0.02325  -0.02325   2.81213
   R35        2.88407   0.01009   0.00000   0.01952   0.01952   2.90359
   R36        2.09958  -0.00666   0.00000  -0.01205  -0.01205   2.08753
   R37        2.09825  -0.00539   0.00000  -0.00973  -0.00973   2.08852
   R38        2.09888  -0.00651   0.00000  -0.01177  -0.01177   2.08711
   R39        2.85379   0.00087   0.00000   0.00163   0.00163   2.85542
   R40        2.09914  -0.00450   0.00000  -0.00815  -0.00815   2.09099
   R41        2.08162  -0.00524   0.00000  -0.00926  -0.00926   2.07235
   R42        2.88701   0.00666   0.00000   0.01293   0.01293   2.89994
   R43        2.09915  -0.00705   0.00000  -0.01275  -0.01275   2.08640
   R44        2.09803  -0.00491   0.00000  -0.00887  -0.00887   2.08916
   R45        2.09854  -0.00645   0.00000  -0.01167  -0.01167   2.08687
   R46        2.83729   0.00743   0.00000   0.01354   0.01354   2.85083
   R47        2.09911  -0.00259   0.00000  -0.00469  -0.00469   2.09442
   R48        2.09965  -0.00505   0.00000  -0.00915  -0.00915   2.09050
   R49        2.52457   0.02612   0.00000   0.03147   0.03142   2.55599
   R50        2.77671  -0.00879   0.00000  -0.01458  -0.01474   2.76197
   R51        2.03045   0.00884   0.00000   0.01456   0.01456   2.04502
   R52        2.79813  -0.03980   0.00000  -0.07185  -0.07191   2.72622
   R53        2.58153   0.05733   0.00000   0.07142   0.07142   2.65294
   R54        2.85602   0.00536   0.00000   0.00988   0.00947   2.86549
   R55        2.88446  -0.03681   0.00000  -0.07624  -0.07592   2.80854
   R56        2.88307  -0.00134   0.00000   0.00278   0.00268   2.88576
   R57        2.85747   0.00063   0.00000   0.00363   0.00324   2.86071
   R58        2.92263  -0.00138   0.00000  -0.00564  -0.00508   2.91754
   R59        2.94362  -0.01744   0.00000  -0.03626  -0.03626   2.90737
   R60        2.52277   0.02629   0.00000   0.03242   0.03205   2.55482
   R61        2.81806  -0.01016   0.00000  -0.02058  -0.02009   2.79796
   R62        2.03669   0.00908   0.00000   0.01510   0.01510   2.05179
   R63        2.82355  -0.02819   0.00000  -0.05702  -0.05619   2.76736
    A1        1.57323   0.01631   0.00000   0.03449   0.03495   1.60818
    A2        1.56416   0.01661   0.00000   0.03723   0.03714   1.60130
    A3        2.11090   0.00125   0.00000   0.00249   0.00249   2.11339
    A4        2.05396   0.00263   0.00000   0.00839   0.00839   2.06234
    A5        2.11833  -0.00388   0.00000  -0.01087  -0.01087   2.10745
    A6        2.09797  -0.00074   0.00000  -0.00085  -0.00084   2.09712
    A7        2.09332  -0.00043   0.00000  -0.00193  -0.00193   2.09139
    A8        2.09190   0.00116   0.00000   0.00278   0.00278   2.09467
    A9        2.09217  -0.00317   0.00000  -0.00614  -0.00614   2.08603
   A10        2.09547   0.00156   0.00000   0.00299   0.00299   2.09845
   A11        2.09555   0.00161   0.00000   0.00315   0.00315   2.09870
   A12        2.09930   0.00106   0.00000   0.00312   0.00312   2.10242
   A13        2.09087   0.00067   0.00000   0.00200   0.00200   2.09287
   A14        2.09302  -0.00173   0.00000  -0.00512  -0.00512   2.08789
   A15        2.10792   0.00029   0.00000  -0.00017  -0.00017   2.10774
   A16        2.04331   0.00412   0.00000   0.01273   0.01273   2.05604
   A17        2.13195  -0.00442   0.00000  -0.01256  -0.01256   2.11940
   A18        2.05812   0.00131   0.00000   0.00155   0.00154   2.05966
   A19        2.09144   0.00417   0.00000   0.00985   0.00985   2.10128
   A20        2.13363  -0.00548   0.00000  -0.01139  -0.01139   2.12224
   A21        2.11050   0.00145   0.00000   0.00300   0.00300   2.11350
   A22        2.05462   0.00267   0.00000   0.00856   0.00856   2.06318
   A23        2.11806  -0.00412   0.00000  -0.01156  -0.01156   2.10651
   A24        2.09793  -0.00062   0.00000  -0.00059  -0.00059   2.09734
   A25        2.09333  -0.00044   0.00000  -0.00194  -0.00194   2.09139
   A26        2.09193   0.00107   0.00000   0.00253   0.00253   2.09445
   A27        2.09225  -0.00331   0.00000  -0.00656  -0.00656   2.08569
   A28        2.09543   0.00164   0.00000   0.00323   0.00323   2.09866
   A29        2.09551   0.00167   0.00000   0.00333   0.00333   2.09884
   A30        2.09916   0.00119   0.00000   0.00337   0.00337   2.10252
   A31        2.09094   0.00059   0.00000   0.00183   0.00183   2.09276
   A32        2.09309  -0.00178   0.00000  -0.00519  -0.00519   2.08790
   A33        2.10771   0.00058   0.00000   0.00050   0.00049   2.10820
   A34        2.04484   0.00396   0.00000   0.01234   0.01234   2.05718
   A35        2.13064  -0.00454   0.00000  -0.01283  -0.01283   2.11781
   A36        2.05883   0.00072   0.00000   0.00030   0.00029   2.05912
   A37        2.09215   0.00491   0.00000   0.01143   0.01144   2.10359
   A38        2.13220  -0.00563   0.00000  -0.01173  -0.01173   2.12047
   A39        1.92461   0.00191   0.00000   0.00544   0.00542   1.93003
   A40        1.91249   0.00088   0.00000   0.00258   0.00257   1.91506
   A41        1.93047   0.00313   0.00000   0.00951   0.00948   1.93995
   A42        1.89566  -0.00171   0.00000  -0.00554  -0.00555   1.89012
   A43        1.90514  -0.00263   0.00000  -0.00776  -0.00779   1.89735
   A44        1.89487  -0.00173   0.00000  -0.00468  -0.00470   1.89017
   A45        1.93731   0.00208   0.00000   0.00605   0.00605   1.94336
   A46        1.90492  -0.00062   0.00000   0.00059   0.00056   1.90549
   A47        1.88795   0.00285   0.00000   0.01022   0.01025   1.89820
   A48        1.89807   0.00104   0.00000   0.00481   0.00478   1.90285
   A49        1.96643  -0.00437   0.00000  -0.01605  -0.01606   1.95037
   A50        1.86716  -0.00104   0.00000  -0.00575  -0.00578   1.86138
   A51        1.92817   0.00103   0.00000   0.00296   0.00296   1.93113
   A52        1.91081   0.00049   0.00000   0.00160   0.00159   1.91240
   A53        1.93054   0.00234   0.00000   0.00687   0.00686   1.93741
   A54        1.89460  -0.00070   0.00000  -0.00196  -0.00196   1.89264
   A55        1.90483  -0.00195   0.00000  -0.00604  -0.00605   1.89879
   A56        1.89420  -0.00132   0.00000  -0.00374  -0.00374   1.89046
   A57        1.95601   0.00176   0.00000   0.00549   0.00547   1.96148
   A58        1.90872  -0.00175   0.00000  -0.00431  -0.00437   1.90435
   A59        1.90211   0.00067   0.00000   0.00132   0.00133   1.90344
   A60        1.90282   0.00259   0.00000   0.01156   0.01156   1.91438
   A61        1.90644  -0.00207   0.00000  -0.00717  -0.00716   1.89928
   A62        1.88648  -0.00131   0.00000  -0.00740  -0.00739   1.87909
   A63        2.12280   0.00187   0.00000   0.00120   0.00117   2.12397
   A64        1.98593  -0.02349   0.00000  -0.04583  -0.04577   1.94017
   A65        2.17441   0.02162   0.00000   0.04462   0.04459   2.21900
   A66        2.00909   0.00233   0.00000   0.00908   0.00886   2.01795
   A67        2.13982  -0.00085   0.00000  -0.00365  -0.00357   2.13625
   A68        2.13409  -0.00151   0.00000  -0.00561  -0.00552   2.12858
   A69        1.91505   0.00619   0.00000   0.00905   0.00881   1.92386
   A70        2.15487  -0.00923   0.00000  -0.01809  -0.01799   2.13688
   A71        2.21290   0.00299   0.00000   0.00873   0.00881   2.22171
   A72        2.03917  -0.00598   0.00000  -0.00784  -0.00815   2.03102
   A73        1.94085  -0.00135   0.00000  -0.00681  -0.00695   1.93390
   A74        2.14871   0.01031   0.00000   0.03165   0.03156   2.18027
   A75        2.16920  -0.02472   0.00000  -0.05059  -0.05089   2.11831
   A76        2.20867   0.02346   0.00000   0.05573   0.05545   2.26412
   A77        1.90309   0.00125   0.00000  -0.00564  -0.00510   1.89799
   A78        1.92924  -0.00916   0.00000  -0.03602  -0.03596   1.89327
   A79        1.91861  -0.00067   0.00000  -0.00019  -0.00039   1.91822
   A80        1.95586   0.00311   0.00000   0.00647   0.00654   1.96240
   A81        2.00487   0.00422   0.00000   0.01263   0.01262   2.01749
   A82        1.88895   0.00207   0.00000   0.00886   0.00862   1.89757
   A83        1.76096   0.00181   0.00000   0.01373   0.01343   1.77438
   A84        1.90611  -0.00390   0.00000  -0.01234  -0.01238   1.89374
   A85        1.97147   0.00676   0.00000   0.02073   0.02049   1.99196
   A86        1.97403   0.00534   0.00000   0.01822   0.01852   1.99255
   A87        1.91106  -0.00513   0.00000  -0.02252  -0.02187   1.88918
   A88        1.90345   0.00271   0.00000   0.00466   0.00445   1.90790
   A89        1.79426  -0.00603   0.00000  -0.00962  -0.01045   1.78381
   A90        1.90563  -0.00745   0.00000  -0.02985  -0.02975   1.87587
   A91        1.88712   0.00453   0.00000   0.00710   0.00634   1.89346
   A92        1.94155  -0.00016   0.00000   0.00206   0.00230   1.94385
   A93        1.95927  -0.00384   0.00000  -0.00554  -0.00534   1.95392
   A94        1.96338   0.00599   0.00000   0.01947   0.01886   1.98224
   A95        1.80429   0.00146   0.00000   0.00882   0.00930   1.81359
   A96        1.80129   0.00730   0.00000   0.02723   0.02563   1.82692
   A97        2.01944   0.01908   0.00000   0.08680   0.08590   2.10535
   A98        1.87417  -0.00429   0.00000   0.00800   0.00364   1.87781
   A99        2.12518   0.00101   0.00000  -0.00104  -0.00095   2.12423
   A100       1.98441  -0.02213   0.00000  -0.04214  -0.04236   1.94205
   A101       2.17359   0.02113   0.00000   0.04320   0.04329   2.21688
   A102       2.03507   0.00495   0.00000   0.00744   0.00849   2.04356
   A103       2.15816  -0.00420   0.00000  -0.00884  -0.00937   2.14879
   A104       2.08993  -0.00075   0.00000   0.00134   0.00080   2.09074
   A105       1.93814   0.00033   0.00000   0.02750   0.02221   1.96035
   A106       2.03736   0.01784   0.00000   0.07866   0.07574   2.11310
   A107       1.85952   0.00552   0.00000   0.02067   0.01854   1.87806
   A108       2.03532  -0.00508   0.00000   0.00163  -0.00013   2.03518
   A109       1.96874  -0.00457   0.00000  -0.01741  -0.01682   1.95191
   A110       2.04467   0.01777   0.00000   0.05829   0.05721   2.10188
    D1        3.13136   0.00122   0.00000   0.00917   0.00918   3.14054
    D2       -0.02032   0.00108   0.00000   0.00864   0.00860  -0.01171
    D3       -2.56206  -0.00803   0.00000  -0.03904  -0.03875  -2.60081
    D4        0.03029   0.00031   0.00000  -0.00120  -0.00139   0.02890
    D5        3.06085   0.00252   0.00000   0.02307   0.02333   3.08418
    D6       -0.08370   0.00432   0.00000   0.03273   0.03257  -0.05113
    D7       -2.30242  -0.01971   0.00000  -0.11194  -0.11070  -2.41312
    D8        0.13838  -0.00211   0.00000  -0.03454  -0.03490   0.10348
    D9        0.00016   0.00008   0.00000   0.00054   0.00054   0.00070
   D10       -3.14157   0.00001   0.00000   0.00004   0.00004  -3.14152
   D11       -3.14140   0.00014   0.00000   0.00093   0.00093  -3.14046
   D12        0.00006   0.00007   0.00000   0.00043   0.00043   0.00050
   D13       -0.00036  -0.00004   0.00000  -0.00030  -0.00030  -0.00066
   D14       -3.14099   0.00015   0.00000   0.00102   0.00102  -3.13996
   D15        3.14119  -0.00011   0.00000  -0.00070  -0.00070   3.14049
   D16        0.00057   0.00009   0.00000   0.00061   0.00062   0.00119
   D17        0.00008  -0.00003   0.00000  -0.00020  -0.00020  -0.00013
   D18        3.14145  -0.00006   0.00000  -0.00035  -0.00036   3.14110
   D19       -3.14138   0.00005   0.00000   0.00029   0.00030  -3.14109
   D20       -0.00001   0.00002   0.00000   0.00014   0.00015   0.00014
   D21       -0.00009  -0.00006   0.00000  -0.00037  -0.00037  -0.00046
   D22        3.14128   0.00000   0.00000  -0.00001  -0.00001   3.14126
   D23       -3.14147  -0.00003   0.00000  -0.00022  -0.00022   3.14150
   D24       -0.00010   0.00002   0.00000   0.00014   0.00014   0.00004
   D25       -0.00013   0.00010   0.00000   0.00062   0.00062   0.00049
   D26        3.14090   0.00004   0.00000   0.00026   0.00026   3.14116
   D27       -3.14150   0.00004   0.00000   0.00026   0.00026  -3.14124
   D28       -0.00047  -0.00001   0.00000  -0.00010  -0.00009  -0.00057
   D29        0.00035  -0.00005   0.00000  -0.00028  -0.00028   0.00007
   D30        3.14095  -0.00024   0.00000  -0.00161  -0.00160   3.13934
   D31       -3.14065   0.00001   0.00000   0.00008   0.00008  -3.14057
   D32       -0.00005  -0.00019   0.00000  -0.00125  -0.00125  -0.00130
   D33       -0.00262  -0.00039   0.00000  -0.00174  -0.00179  -0.00441
   D34       -3.13301   0.00006   0.00000  -0.00057  -0.00053  -3.13353
   D35        3.13998  -0.00019   0.00000  -0.00038  -0.00042   3.13956
   D36        0.00960   0.00026   0.00000   0.00079   0.00084   0.01044
   D37       -0.00008   0.00017   0.00000   0.00107   0.00107   0.00099
   D38       -3.14158  -0.00002   0.00000  -0.00013  -0.00013   3.14147
   D39        3.14152   0.00032   0.00000   0.00203   0.00204  -3.13963
   D40        0.00002   0.00013   0.00000   0.00082   0.00083   0.00085
   D41       -0.00007  -0.00006   0.00000  -0.00038  -0.00038  -0.00044
   D42        3.14104   0.00002   0.00000   0.00018   0.00018   3.14122
   D43        3.14151  -0.00021   0.00000  -0.00137  -0.00136   3.14015
   D44       -0.00057  -0.00013   0.00000  -0.00081  -0.00080  -0.00137
   D45        0.00017  -0.00009   0.00000  -0.00056  -0.00056  -0.00039
   D46       -3.14140  -0.00011   0.00000  -0.00073  -0.00073   3.14106
   D47       -3.14152   0.00010   0.00000   0.00065   0.00065  -3.14086
   D48        0.00011   0.00007   0.00000   0.00047   0.00048   0.00058
   D49       -0.00010  -0.00010   0.00000  -0.00065  -0.00065  -0.00075
   D50       -3.14157   0.00005   0.00000   0.00031   0.00031  -3.14126
   D51        3.14146  -0.00007   0.00000  -0.00048  -0.00048   3.14099
   D52       -0.00001   0.00008   0.00000   0.00048   0.00048   0.00047
   D53       -0.00005   0.00021   0.00000   0.00136   0.00136   0.00130
   D54       -3.14132   0.00018   0.00000   0.00114   0.00114  -3.14018
   D55        3.14142   0.00006   0.00000   0.00040   0.00040  -3.14136
   D56        0.00016   0.00003   0.00000   0.00018   0.00018   0.00034
   D57        0.00014  -0.00013   0.00000  -0.00083  -0.00083  -0.00070
   D58       -3.14096  -0.00022   0.00000  -0.00141  -0.00141   3.14082
   D59        3.14138  -0.00009   0.00000  -0.00060  -0.00060   3.14079
   D60        0.00029  -0.00018   0.00000  -0.00118  -0.00117  -0.00088
   D61       -0.00383   0.00089   0.00000   0.00480   0.00482   0.00100
   D62        3.14106  -0.00103   0.00000  -0.00578  -0.00580   3.13526
   D63        3.13725   0.00098   0.00000   0.00539   0.00541  -3.14052
   D64       -0.00105  -0.00094   0.00000  -0.00519  -0.00521  -0.00626
   D65        1.07836  -0.00128   0.00000  -0.00545  -0.00544   1.07292
   D66       -3.11303   0.00091   0.00000   0.00464   0.00465  -3.10839
   D67       -1.08740   0.00090   0.00000   0.00372   0.00372  -1.08368
   D68       -3.11908  -0.00166   0.00000  -0.00731  -0.00731  -3.12639
   D69       -1.02729   0.00053   0.00000   0.00278   0.00278  -1.02450
   D70        0.99834   0.00052   0.00000   0.00187   0.00185   1.00020
   D71       -1.03067  -0.00129   0.00000  -0.00553  -0.00553  -1.03620
   D72        1.06112   0.00089   0.00000   0.00456   0.00456   1.06568
   D73        3.08675   0.00088   0.00000   0.00365   0.00364   3.09039
   D74        1.31051   0.00211   0.00000   0.01520   0.01524   1.32576
   D75       -1.21105  -0.00244   0.00000  -0.01231  -0.01230  -1.22335
   D76       -0.78536   0.00093   0.00000   0.00767   0.00768  -0.77768
   D77        2.97626  -0.00363   0.00000  -0.01984  -0.01986   2.95640
   D78       -2.85228   0.00422   0.00000   0.02148   0.02147  -2.83081
   D79        0.90934  -0.00034   0.00000  -0.00603  -0.00607   0.90327
   D80        1.05473  -0.00146   0.00000  -0.00675  -0.00674   1.04799
   D81       -3.11629   0.00175   0.00000   0.00847   0.00846  -3.10783
   D82       -1.05747  -0.00045   0.00000  -0.00217  -0.00217  -1.05964
   D83        3.14032  -0.00138   0.00000  -0.00633  -0.00632   3.13399
   D84       -1.03071   0.00184   0.00000   0.00889   0.00888  -1.02182
   D85        1.02811  -0.00037   0.00000  -0.00175  -0.00175   1.02636
   D86       -1.05631  -0.00124   0.00000  -0.00567  -0.00567  -1.06198
   D87        1.05585   0.00197   0.00000   0.00955   0.00954   1.06539
   D88        3.11467  -0.00023   0.00000  -0.00109  -0.00109   3.11358
   D89        1.21385   0.00433   0.00000   0.02549   0.02613   1.23999
   D90       -1.19615  -0.00449   0.00000  -0.02348  -0.02407  -1.22022
   D91       -0.90171   0.00363   0.00000   0.01946   0.02004  -0.88167
   D92        2.97148  -0.00519   0.00000  -0.02951  -0.03016   2.94132
   D93       -2.95963   0.00490   0.00000   0.02583   0.02645  -2.93318
   D94        0.91356  -0.00392   0.00000  -0.02314  -0.02375   0.88981
   D95        0.00414  -0.00174   0.00000  -0.01313  -0.01304  -0.00889
   D96       -3.11726  -0.00046   0.00000  -0.00354  -0.00336  -3.12062
   D97        3.13531  -0.00203   0.00000  -0.01400  -0.01399   3.12132
   D98        0.01390  -0.00076   0.00000  -0.00440  -0.00431   0.00959
   D99        0.01904   0.00176   0.00000   0.01152   0.01169   0.03073
   D100       3.13358  -0.00019   0.00000   0.00021   0.00045   3.13403
   D101       3.14051   0.00050   0.00000   0.00199   0.00209  -3.14059
   D102      -0.02813  -0.00146   0.00000  -0.00933  -0.00916  -0.03729
   D103      -0.03337  -0.00092   0.00000  -0.00455  -0.00451  -0.03788
   D104       2.51850   0.00167   0.00000   0.02035   0.02044   2.53894
   D105       3.13640   0.00134   0.00000   0.00776   0.00794  -3.13884
   D106      -0.59491   0.00394   0.00000   0.03266   0.03289  -0.56202
   D107      -0.16076  -0.00934   0.00000  -0.06201  -0.06220  -0.22296
   D108       3.06056  -0.00917   0.00000  -0.05274  -0.05259   3.00797
   D109       2.94903  -0.01164   0.00000  -0.07542  -0.07557   2.87346
   D110      -0.11283  -0.01146   0.00000  -0.06614  -0.06596  -0.17880
   D111       1.61658  -0.00222   0.00000   0.00214   0.00213   1.61871
   D112      -0.57217   0.00741   0.00000   0.04104   0.04110  -0.53107
   D113      -2.59896   0.00198   0.00000   0.01655   0.01650  -2.58246
   D114      -1.59275  -0.00122   0.00000  -0.00279  -0.00266  -1.59542
   D115       2.50168   0.00841   0.00000   0.03610   0.03631   2.53799
   D116       0.47490   0.00298   0.00000   0.01161   0.01170   0.48660
   D117       3.05315  -0.00697   0.00000  -0.04427  -0.04511   3.00804
   D118      -1.18852   0.00231   0.00000   0.02756   0.02879  -1.15973
   D119      -0.01877  -0.00561   0.00000  -0.03391  -0.03425  -0.05302
   D120       2.02274   0.00367   0.00000   0.03793   0.03965   2.06239
   D121      -0.84919   0.00167   0.00000   0.01037   0.01049  -0.83870
   D122      -2.97749   0.00576   0.00000   0.02827   0.02839  -2.94910
   D123       1.28408   0.00787   0.00000   0.03734   0.03737   1.32145
   D124       1.28258  -0.00643   0.00000  -0.02465  -0.02460   1.25798
   D125      -0.84572  -0.00234   0.00000  -0.00674  -0.00670  -0.85242
   D126      -2.86734  -0.00022   0.00000   0.00232   0.00228  -2.86505
   D127      -2.88960   0.00014   0.00000   0.00027   0.00054  -2.88905
   D128       1.26529   0.00423   0.00000   0.01818   0.01844   1.28373
   D129      -0.75633   0.00634   0.00000   0.02724   0.02743  -0.72890
   D130       0.83547  -0.00570   0.00000  -0.03527  -0.03529   0.80018
   D131      -1.26767   0.00294   0.00000   0.00064   0.00071  -1.26697
   D132       2.89523  -0.00315   0.00000  -0.02538  -0.02507   2.87016
   D133       2.96005  -0.00517   0.00000  -0.03548  -0.03538   2.92467
   D134       0.85690   0.00347   0.00000   0.00042   0.00062   0.85753
   D135      -1.26338  -0.00262   0.00000  -0.02559  -0.02515  -1.28853
   D136      -1.29606  -0.01287   0.00000  -0.06394  -0.06351  -1.35957
   D137       2.88398  -0.00423   0.00000  -0.02804  -0.02751   2.85647
   D138       0.76370  -0.01031   0.00000  -0.05406  -0.05329   0.71041
   D139       1.56766   0.01254   0.00000   0.05813   0.05846   1.62612
   D140      -0.57394  -0.01121   0.00000  -0.05998  -0.05938  -0.63332
   D141      -2.57125   0.00708   0.00000   0.03490   0.03499  -2.53626
   D142       1.57034  -0.01667   0.00000  -0.08321  -0.08285   1.48749
   D143      -0.45374   0.00654   0.00000   0.04410   0.04483  -0.40891
   D144      -2.59534  -0.01721   0.00000  -0.07400  -0.07301  -2.66835
   D145       2.96278   0.00040   0.00000  -0.00255  -0.00188   2.96090
   D146       0.82699  -0.02122   0.00000  -0.11475  -0.11727   0.70972
   D147      -1.32015   0.01738   0.00000   0.08576   0.08828  -1.23188
   D148       2.82725  -0.00424   0.00000  -0.02644  -0.02711   2.80013
   D149       0.00611  -0.00406   0.00000  -0.02102  -0.02091  -0.01479
   D150       3.14141  -0.00586   0.00000  -0.02994  -0.02959   3.11182
   D151      -3.13853  -0.00225   0.00000  -0.01114  -0.01116   3.13349
   D152      -0.00324  -0.00404   0.00000  -0.02006  -0.01984  -0.02308
   D153      -2.14112  -0.02479   0.00000  -0.13806  -0.13711  -2.27824
   D154       0.09471   0.00205   0.00000  -0.00467  -0.00467   0.09003
   D155       1.00651  -0.02305   0.00000  -0.12946  -0.12869   0.87782
   D156      -3.04084   0.00379   0.00000   0.00393   0.00375  -3.03710
   D157       2.02210   0.01932   0.00000   0.14003   0.14132   2.16342
   D158      -1.82430   0.02714   0.00000   0.19335   0.19423  -1.63007
   D159      -0.15408   0.00170   0.00000   0.03084   0.03069  -0.12339
   D160       2.28270   0.00952   0.00000   0.08415   0.08360   2.36630
         Item               Value     Threshold  Converged?
 Maximum Force            0.057335     0.000450     NO 
 RMS     Force            0.009224     0.000300     NO 
 Maximum Displacement     0.562232     0.001800     NO 
 RMS     Displacement     0.145660     0.001200     NO 
 Predicted change in Energy=-6.206010D-02
 Lowest energy point so far.  Saving SCF results.
 GradGradGradGradGradGradGradGradGradGradGradGradGradGradGradGradGradGrad

 Leave Link  103 at Tue Dec 11 18:22:21 2018, MaxMem=   805306368 cpu:         2.9
 (Enter /pbs_home/pkowalski/g09d01/g09/l202.exe)
 Stoichiometry    C29H22F6S2
 Framework group  C1[X(C29H22F6S2)]
 Deg. of freedom   171
 Full point group                 C1      NOp   1
 RotChk:  IX=0 Diff= 1.45D-02
 Largest Abelian subgroup         C1      NOp   1
 Largest concise Abelian subgroup C1      NOp   1
                         Standard orientation:                         
 ---------------------------------------------------------------------
 Center     Atomic      Atomic             Coordinates (Angstroms)
 Number     Number       Type             X           Y           Z
 ---------------------------------------------------------------------
      1         16           0       -2.701022   -2.258371   -0.938674
      2         16           0        2.610065   -2.151575    0.858306
      3          9           0       -1.287216    2.712757    1.546655
      4          9           0       -2.406893    2.835298   -0.368519
      5          9           0       -0.152915    4.691926   -0.075308
      6          9           0       -0.261438    3.309743   -1.805790
      7          9           0        1.432793    2.971763    1.267675
      8          9           0        2.226548    3.045904   -0.796615
      9          6           0       -5.787963   -2.404008   -0.346353
     10          6           0       -7.153789   -2.607160   -0.134211
     11          6           0       -7.939248   -1.586528    0.404243
     12          6           0       -7.349404   -0.362309    0.728893
     13          6           0       -5.983926   -0.156325    0.518632
     14          6           0       -5.176194   -1.175875   -0.024119
     15          6           0        5.621898   -2.454786   -0.014212
     16          6           0        6.942774   -2.731128   -0.376597
     17          6           0        7.791095   -1.697595   -0.777540
     18          6           0        7.309018   -0.386712   -0.813848
     19          6           0        5.988648   -0.107426   -0.453470
     20          6           0        5.118577   -1.138503   -0.045588
     21          6           0       -0.650829   -0.895837   -3.291891
     22          6           0       -0.218100   -1.483525   -1.939766
     23          6           0        1.319221   -0.908405    3.723368
     24          6           0        0.510998   -1.212686    2.454851
     25          6           0       -3.720965   -0.975620   -0.258360
     26          6           0       -2.996512    0.135464    0.006425
     27          6           0       -1.570303    0.048148   -0.300971
     28          6           0       -1.261533   -1.239063   -0.874553
     29          6           0       -0.687813    1.119567   -0.090872
     30          6           0       -1.198477    2.518099    0.196636
     31          6           0       -0.114964    3.380743   -0.446641
     32          6           0        1.152023    2.658258   -0.041154
     33          6           0        0.793878    1.164649   -0.197620
     34          6           0        3.709511   -0.858596    0.342574
     35          6           0        3.096002    0.345879    0.367451
     36          6           0        1.674825    0.370174    0.782056
     37          6           0        1.310932   -0.986591    1.195945
     38          1           0       -5.206527   -3.221408   -0.768774
     39          1           0       -7.605253   -3.564360   -0.390609
     40          1           0       -9.004147   -1.743387    0.569703
     41          1           0       -7.956143    0.438315    1.148970
     42          1           0       -5.570410    0.812173    0.786130
     43          1           0        4.988945   -3.284358    0.295044
     44          1           0        7.310170   -3.755777   -0.344638
     45          1           0        8.820980   -1.911519   -1.059776
     46          1           0        7.964946    0.424515   -1.125868
     47          1           0        5.657772    0.926507   -0.498453
     48          1           0       -0.778800    0.198804   -3.216471
     49          1           0        0.122851   -1.103044   -4.053431
     50          1           0       -1.601990   -1.341011   -3.633836
     51          1           0       -0.063665   -2.573641   -2.049973
     52          1           0        0.752795   -1.054986   -1.663465
     53          1           0        1.651854    0.144352    3.729836
     54          1           0        0.688524   -1.081350    4.614725
     55          1           0        2.206389   -1.562241    3.793830
     56          1           0        0.160875   -2.263629    2.491038
     57          1           0       -0.383077   -0.561640    2.431331
     58          1           0       -3.434886    1.022886    0.443936
     59          1           0        3.599894    1.273608    0.113908
 ---------------------------------------------------------------------
 Rotational constants (GHZ):      0.1522705      0.0557438      0.0469333
 Leave Link  202 at Tue Dec 11 18:22:21 2018, MaxMem=   805306368 cpu:         0.0
 (Enter /pbs_home/pkowalski/g09d01/g09/l301.exe)
 Basis read from rwf:  (5D, 7F)
 No pseudopotential information found on rwf file.
 There are   673 symmetry adapted cartesian basis functions of A   symmetry.
 There are   636 symmetry adapted basis functions of A   symmetry.
   636 basis functions,  1103 primitive gaussians,   673 cartesian basis functions
   141 alpha electrons      141 beta electrons
       nuclear repulsion energy      4541.4312809670 Hartrees.
 IExCor=  402 DFT=T Ex+Corr=B3LYP ExCW=0 ScaHFX=  0.200000
 ScaDFX=  0.800000  0.720000  1.000000  0.810000 ScalE2=  1.000000  1.000000
 IRadAn=      0 IRanWt=     -1 IRanGd=            0 ICorTp=0 IEmpDi=  4
 NAtoms=   59 NActive=   59 NUniq=   59 SFac= 1.00D+00 NAtFMM=   60 NAOKFM=F Big=F
 Integral buffers will be    131072 words long.
 Raffenetti 2 integral format.
 Two-electron integral symmetry is turned on.
 No density basis found on file   724.
 Leave Link  301 at Tue Dec 11 18:22:21 2018, MaxMem=   805306368 cpu:         0.5
 (Enter /pbs_home/pkowalski/g09d01/g09/l302.exe)
 NPDir=0 NMtPBC=     1 NCelOv=     1 NCel=       1 NClECP=     1 NCelD=      1
         NCelK=      1 NCelE2=     1 NClLst=     1 CellRange=     0.0.
 One-electron integrals computed using PRISM.
 NBasis=   636 RedAO= T EigKep=  3.05D-04  NBF=   636
 NBsUse=   636 1.00D-06 EigRej= -1.00D+00 NBFU=   636
 Precomputing XC quadrature grid using
 IXCGrd= 4 IRadAn=           0 IRanWt=          -1 IRanGd=           0 AccXCQ= 0.00D+00.
 Generated NRdTot=       0 NPtTot=           0 NUsed=           0 NTot=          32
 NSgBfM=   595   596   597   599   599 MxSgAt=    59 MxSgA2=    59.
 Leave Link  302 at Tue Dec 11 18:22:23 2018, MaxMem=   805306368 cpu:        16.3
 (Enter /pbs_home/pkowalski/g09d01/g09/l303.exe)
 DipDrv:  MaxL=1.
 Leave Link  303 at Tue Dec 11 18:22:24 2018, MaxMem=   805306368 cpu:         1.5
 (Enter /pbs_home/pkowalski/g09d01/g09/l401.exe)
 Initial guess from the checkpoint file:  "dae0068freq_open_b3lyp_air.chk"
 B after Tr=     0.000000    0.000000    0.000000
         Rot=    0.999994   -0.000271   -0.003463   -0.000305 Ang=  -0.40 deg.
 Guess basis will be translated and rotated to current coordinates.
 JPrj=2 DoOrth=T DoCkMO=T.
 Generating alternative initial guess.
 ExpMin= 1.22D-01 ExpMax= 9.18D+03 ExpMxC= 1.38D+03 IAcc=1 IRadAn=         1 AccDes= 0.00D+00
 Harris functional with IExCor=  402 and IRadAn=       1 diagonalized for initial guess.
 HarFok:  IExCor=  402 AccDes= 0.00D+00 IRadAn=         1 IDoV= 1 UseB2=F ITyADJ=14
 ICtDFT=  3500011 ScaDFX=  1.000000  1.000000  1.000000  1.000000
 FoFCou: FMM=F IPFlag=           0 FMFlag=      100000 FMFlg1=           0
         NFxFlg=           0 DoJE=T BraDBF=F KetDBF=T FulRan=T
         wScrn=  0.000000 ICntrl=     500 IOpCl=  0 I1Cent=   200000004 NGrid=           0
         NMat0=    1 NMatS0=      1 NMatT0=    0 NMatD0=    1 NMtDS0=    0 NMtDT0=    0
 Petite list used in FoFCou.
 Harris En= -2512.00160199786    
 Leave Link  401 at Tue Dec 11 18:22:29 2018, MaxMem=   805306368 cpu:        40.6
 (Enter /pbs_home/pkowalski/g09d01/g09/l502.exe)
 Closed shell SCF:
 Using DIIS extrapolation, IDIIS=  1040.
 Integral symmetry usage will be decided dynamically.
 IVT=     1387805 IEndB=     1387805 NGot=   805306368 MDV=   804388806
 LenX=   804388806 LenY=   803935204
 Requested convergence on RMS density matrix=1.00D-08 within 128 cycles.
 Requested convergence on MAX density matrix=1.00D-06.
 Requested convergence on             energy=1.00D-06.
 No special actions if energy rises.
 Fock matrices will be formed incrementally for  20 cycles.
 Integral accuracy reduced to 1.0D-05 until final iterations.

 Cycle   1  Pass 0  IDiag  1:
 FoFJK:  IHMeth= 1 ICntrl=       0 DoSepK=F KAlg= 0 I1Cent=   0 FoldK=F
 IRaf= 640000000 NMat=   1 IRICut=       1 DoRegI=T DoRafI=F ISym2E= 0.
 FoFCou: FMM=F IPFlag=           0 FMFlag=      100000 FMFlg1=           0
         NFxFlg=           0 DoJE=F BraDBF=F KetDBF=F FulRan=T
         wScrn=  0.000000 ICntrl=       0 IOpCl=  0 I1Cent=           0 NGrid=           0
         NMat0=    1 NMatS0=      1 NMatT0=    0 NMatD0=    1 NMtDS0=    0 NMtDT0=    0
 Symmetry not used in FoFCou.
 E= -2512.07336161280    
 DIIS: error= 7.54D-03 at cycle   1 NSaved=   1.
 NSaved= 1 IEnMin= 1 EnMin= -2512.07336161280     IErMin= 1 ErrMin= 7.54D-03
 ErrMax= 7.54D-03  0.00D+00 EMaxC= 1.00D-01 BMatC= 4.91D-02 BMatP= 4.91D-02
 IDIUse=3 WtCom= 9.25D-01 WtEn= 7.54D-02
 Coeff-Com:  0.100D+01
 Coeff-En:   0.100D+01
 Coeff:      0.100D+01
 Gap=     0.495 Goal=   None    Shift=    0.000
 GapD=    0.495 DampG=2.000 DampE=1.000 DampFc=2.0000 IDamp=-1.
 RMSDP=8.35D-04 MaxDP=3.39D-02              OVMax= 5.27D-02

 Cycle   2  Pass 0  IDiag  1:
 RMSU=  8.34D-04    CP:  9.97D-01
 E= -2512.15122763081     Delta-E=       -0.077866018018 Rises=F Damp=F
 DIIS: error= 9.56D-04 at cycle   2 NSaved=   2.
 NSaved= 2 IEnMin= 2 EnMin= -2512.15122763081     IErMin= 2 ErrMin= 9.56D-04
 ErrMax= 9.56D-04  0.00D+00 EMaxC= 1.00D-01 BMatC= 1.54D-03 BMatP= 4.91D-02
 IDIUse=3 WtCom= 9.90D-01 WtEn= 9.56D-03
 Coeff-Com: -0.116D-01 0.101D+01
 Coeff-En:   0.000D+00 0.100D+01
 Coeff:     -0.115D-01 0.101D+01
 Gap=     0.073 Goal=   None    Shift=    0.000
 RMSDP=2.33D-04 MaxDP=1.72D-02 DE=-7.79D-02 OVMax= 3.89D-02

 Cycle   3  Pass 0  IDiag  1:
 RMSU=  2.32D-04    CP:  9.96D-01  1.02D+00
 E= -2512.14809355539     Delta-E=        0.003134075429 Rises=F Damp=F
 DIIS: error= 2.02D-03 at cycle   3 NSaved=   3.
 NSaved= 3 IEnMin= 2 EnMin= -2512.15122763081     IErMin= 2 ErrMin= 9.56D-04
 ErrMax= 2.02D-03  0.00D+00 EMaxC= 1.00D-01 BMatC= 4.85D-03 BMatP= 1.54D-03
 IDIUse=3 WtCom= 1.82D-01 WtEn= 8.18D-01
 Coeff-Com: -0.356D-01 0.678D+00 0.358D+00
 Coeff-En:   0.000D+00 0.707D+00 0.293D+00
 Coeff:     -0.648D-02 0.702D+00 0.305D+00
 Gap=     0.074 Goal=   None    Shift=    0.000
 RMSDP=1.56D-04 MaxDP=1.29D-02 DE= 3.13D-03 OVMax= 2.89D-02

 Cycle   4  Pass 0  IDiag  1:
 RMSU=  7.28D-05    CP:  9.97D-01  1.04D+00  4.13D-01
 E= -2512.15328769069     Delta-E=       -0.005194135307 Rises=F Damp=F
 DIIS: error= 2.45D-04 at cycle   4 NSaved=   4.
 NSaved= 4 IEnMin= 4 EnMin= -2512.15328769069     IErMin= 4 ErrMin= 2.45D-04
 ErrMax= 2.45D-04  0.00D+00 EMaxC= 1.00D-01 BMatC= 1.36D-04 BMatP= 1.54D-03
 IDIUse=3 WtCom= 9.98D-01 WtEn= 2.45D-03
 Coeff-Com: -0.209D-01 0.310D+00 0.167D+00 0.544D+00
 Coeff-En:   0.000D+00 0.000D+00 0.000D+00 0.100D+01
 Coeff:     -0.209D-01 0.310D+00 0.166D+00 0.545D+00
 Gap=     0.075 Goal=   None    Shift=    0.000
 RMSDP=4.97D-05 MaxDP=2.30D-03 DE=-5.19D-03 OVMax= 7.82D-03

 Cycle   5  Pass 0  IDiag  1:
 RMSU=  3.43D-05    CP:  9.97D-01  1.05D+00  3.94D-01  5.22D-01
 E= -2512.15337537980     Delta-E=       -0.000087689113 Rises=F Damp=F
 DIIS: error= 1.81D-04 at cycle   5 NSaved=   5.
 NSaved= 5 IEnMin= 5 EnMin= -2512.15337537980     IErMin= 5 ErrMin= 1.81D-04
 ErrMax= 1.81D-04  0.00D+00 EMaxC= 1.00D-01 BMatC= 6.10D-05 BMatP= 1.36D-04
 IDIUse=3 WtCom= 9.98D-01 WtEn= 1.81D-03
 Coeff-Com: -0.759D-02 0.873D-01 0.510D-01 0.387D+00 0.482D+00
 Coeff-En:   0.000D+00 0.000D+00 0.000D+00 0.332D+00 0.668D+00
 Coeff:     -0.758D-02 0.871D-01 0.509D-01 0.387D+00 0.483D+00
 Gap=     0.074 Goal=   None    Shift=    0.000
 RMSDP=2.21D-05 MaxDP=1.36D-03 DE=-8.77D-05 OVMax= 4.64D-03

 Cycle   6  Pass 0  IDiag  1:
 RMSU=  1.60D-05    CP:  9.97D-01  1.05D+00  3.94D-01  6.15D-01  6.04D-01
 E= -2512.15343166288     Delta-E=       -0.000056283078 Rises=F Damp=F
 DIIS: error= 7.08D-05 at cycle   6 NSaved=   6.
 NSaved= 6 IEnMin= 6 EnMin= -2512.15343166288     IErMin= 6 ErrMin= 7.08D-05
 ErrMax= 7.08D-05  0.00D+00 EMaxC= 1.00D-01 BMatC= 1.02D-05 BMatP= 6.10D-05
 IDIUse=1 WtCom= 1.00D+00 WtEn= 0.00D+00
 Coeff-Com: -0.153D-02 0.198D-02 0.479D-02 0.165D+00 0.336D+00 0.494D+00
 Coeff:     -0.153D-02 0.198D-02 0.479D-02 0.165D+00 0.336D+00 0.494D+00
 Gap=     0.074 Goal=   None    Shift=    0.000
 RMSDP=9.76D-06 MaxDP=6.13D-04 DE=-5.63D-05 OVMax= 1.57D-03

 Initial convergence to 1.0D-05 achieved.  Increase integral accuracy.
 Cycle   7  Pass 1  IDiag  1:
 E= -2512.15345851290     Delta-E=       -0.000026850019 Rises=F Damp=F
 DIIS: error= 1.43D-04 at cycle   1 NSaved=   1.
 NSaved= 1 IEnMin= 1 EnMin= -2512.15345851290     IErMin= 1 ErrMin= 1.43D-04
 ErrMax= 1.43D-04  0.00D+00 EMaxC= 1.00D-01 BMatC= 1.26D-05 BMatP= 1.26D-05
 IDIUse=3 WtCom= 9.99D-01 WtEn= 1.43D-03
 Coeff-Com:  0.100D+01
 Coeff-En:   0.100D+01
 Coeff:      0.100D+01
 Gap=     0.074 Goal=   None    Shift=    0.000
 RMSDP=9.76D-06 MaxDP=6.13D-04 DE=-2.69D-05 OVMax= 2.80D-03

 Cycle   8  Pass 1  IDiag  1:
 RMSU=  1.28D-04    CP:  1.00D+00
 E= -2512.15345858156     Delta-E=       -0.000000068663 Rises=F Damp=F
 DIIS: error= 5.85D-05 at cycle   2 NSaved=   2.
 NSaved= 2 IEnMin= 2 EnMin= -2512.15345858156     IErMin= 2 ErrMin= 5.85D-05
 ErrMax= 5.85D-05  0.00D+00 EMaxC= 1.00D-01 BMatC= 1.21D-05 BMatP= 1.26D-05
 IDIUse=1 WtCom= 1.00D+00 WtEn= 0.00D+00
 Coeff-Com:  0.493D+00 0.507D+00
 Coeff:      0.493D+00 0.507D+00
 Gap=     0.074 Goal=   None    Shift=    0.000
 RMSDP=1.59D-05 MaxDP=1.34D-03 DE=-6.87D-08 OVMax= 4.03D-03

 Cycle   9  Pass 1  IDiag  1:
 RMSU=  1.59D-05    CP:  1.00D+00  9.95D-01
 E= -2512.15345997411     Delta-E=       -0.000001392546 Rises=F Damp=F
 DIIS: error= 6.06D-05 at cycle   3 NSaved=   3.
 NSaved= 3 IEnMin= 3 EnMin= -2512.15345997411     IErMin= 2 ErrMin= 5.85D-05
 ErrMax= 6.06D-05  0.00D+00 EMaxC= 1.00D-01 BMatC= 1.07D-05 BMatP= 1.21D-05
 IDIUse=1 WtCom= 1.00D+00 WtEn= 0.00D+00
 Coeff-Com:  0.221D-01 0.477D+00 0.501D+00
 Coeff:      0.221D-01 0.477D+00 0.501D+00
 Gap=     0.074 Goal=   None    Shift=    0.000
 RMSDP=8.62D-06 MaxDP=7.46D-04 DE=-1.39D-06 OVMax= 2.34D-03

 Cycle  10  Pass 1  IDiag  1:
 RMSU=  2.27D-06    CP:  1.00D+00  1.01D+00  4.85D-01
 E= -2512.15347196067     Delta-E=       -0.000011986558 Rises=F Damp=F
 DIIS: error= 2.62D-05 at cycle   4 NSaved=   4.
 NSaved= 4 IEnMin= 4 EnMin= -2512.15347196067     IErMin= 4 ErrMin= 2.62D-05
 ErrMax= 2.62D-05  0.00D+00 EMaxC= 1.00D-01 BMatC= 5.58D-07 BMatP= 1.07D-05
 IDIUse=1 WtCom= 1.00D+00 WtEn= 0.00D+00
 Coeff-Com: -0.368D-02 0.309D+00 0.346D+00 0.349D+00
 Coeff:     -0.368D-02 0.309D+00 0.346D+00 0.349D+00
 Gap=     0.074 Goal=   None    Shift=    0.000
 RMSDP=1.72D-06 MaxDP=1.17D-04 DE=-1.20D-05 OVMax= 3.99D-04

 Cycle  11  Pass 1  IDiag  1:
 RMSU=  7.17D-07    CP:  1.00D+00  1.01D+00  5.17D-01  3.44D-01
 E= -2512.15347254456     Delta-E=       -0.000000583888 Rises=F Damp=F
 DIIS: error= 5.26D-06 at cycle   5 NSaved=   5.
 NSaved= 5 IEnMin= 5 EnMin= -2512.15347254456     IErMin= 5 ErrMin= 5.26D-06
 ErrMax= 5.26D-06  0.00D+00 EMaxC= 1.00D-01 BMatC= 2.34D-08 BMatP= 5.58D-07
 IDIUse=1 WtCom= 1.00D+00 WtEn= 0.00D+00
 Coeff-Com: -0.334D-02 0.198D+00 0.222D+00 0.244D+00 0.339D+00
 Coeff:     -0.334D-02 0.198D+00 0.222D+00 0.244D+00 0.339D+00
 Gap=     0.074 Goal=   None    Shift=    0.000
 RMSDP=3.82D-07 MaxDP=2.77D-05 DE=-5.84D-07 OVMax= 6.89D-05

 Cycle  12  Pass 1  IDiag  1:
 RMSU=  2.22D-07    CP:  1.00D+00  1.01D+00  5.17D-01  3.94D-01  5.97D-01
 E= -2512.15347257020     Delta-E=       -0.000000025638 Rises=F Damp=F
 DIIS: error= 6.99D-07 at cycle   6 NSaved=   6.
 NSaved= 6 IEnMin= 6 EnMin= -2512.15347257020     IErMin= 6 ErrMin= 6.99D-07
 ErrMax= 6.99D-07  0.00D+00 EMaxC= 1.00D-01 BMatC= 8.20D-10 BMatP= 2.34D-08
 IDIUse=1 WtCom= 1.00D+00 WtEn= 0.00D+00
 Coeff-Com: -0.147D-02 0.766D-01 0.871D-01 0.984D-01 0.194D+00 0.545D+00
 Coeff:     -0.147D-02 0.766D-01 0.871D-01 0.984D-01 0.194D+00 0.545D+00
 Gap=     0.074 Goal=   None    Shift=    0.000
 RMSDP=9.42D-08 MaxDP=7.38D-06 DE=-2.56D-08 OVMax= 2.00D-05

 Cycle  13  Pass 1  IDiag  1:
 RMSU=  7.86D-08    CP:  1.00D+00  1.01D+00  5.16D-01  3.98D-01  6.25D-01
                    CP:  7.88D-01
 E= -2512.15347257090     Delta-E=       -0.000000000707 Rises=F Damp=F
 DIIS: error= 3.74D-07 at cycle   7 NSaved=   7.
 NSaved= 7 IEnMin= 7 EnMin= -2512.15347257090     IErMin= 7 ErrMin= 3.74D-07
 ErrMax= 3.74D-07  0.00D+00 EMaxC= 1.00D-01 BMatC= 1.88D-10 BMatP= 8.20D-10
 IDIUse=1 WtCom= 1.00D+00 WtEn= 0.00D+00
 Coeff-Com: -0.642D-03 0.302D-01 0.348D-01 0.396D-01 0.956D-01 0.373D+00
 Coeff-Com:  0.428D+00
 Coeff:     -0.642D-03 0.302D-01 0.348D-01 0.396D-01 0.956D-01 0.373D+00
 Coeff:      0.428D+00
 Gap=     0.074 Goal=   None    Shift=    0.000
 RMSDP=3.91D-08 MaxDP=3.27D-06 DE=-7.07D-10 OVMax= 9.24D-06

 Cycle  14  Pass 1  IDiag  1:
 RMSU=  2.88D-08    CP:  1.00D+00  1.01D+00  5.17D-01  3.96D-01  6.24D-01
                    CP:  8.44D-01  7.22D-01
 E= -2512.15347257087     Delta-E=        0.000000000032 Rises=F Damp=F
 DIIS: error= 1.57D-07 at cycle   8 NSaved=   8.
 NSaved= 8 IEnMin= 7 EnMin= -2512.15347257090     IErMin= 8 ErrMin= 1.57D-07
 ErrMax= 1.57D-07  0.00D+00 EMaxC= 1.00D-01 BMatC= 2.08D-11 BMatP= 1.88D-10
 IDIUse=1 WtCom= 1.00D+00 WtEn= 0.00D+00
 Coeff-Com: -0.197D-04-0.781D-03-0.401D-03-0.846D-03 0.118D-01 0.102D+00
 Coeff-Com:  0.264D+00 0.624D+00
 Coeff:     -0.197D-04-0.781D-03-0.401D-03-0.846D-03 0.118D-01 0.102D+00
 Coeff:      0.264D+00 0.624D+00
 Gap=     0.074 Goal=   None    Shift=    0.000
 RMSDP=1.57D-08 MaxDP=8.02D-07 DE= 3.18D-11 OVMax= 3.67D-06

 Cycle  15  Pass 1  IDiag  1:
 RMSU=  1.02D-08    CP:  1.00D+00  1.01D+00  5.17D-01  3.96D-01  6.33D-01
                    CP:  8.52D-01  7.76D-01  7.01D-01
 E= -2512.15347257129     Delta-E=       -0.000000000422 Rises=F Damp=F
 DIIS: error= 1.18D-07 at cycle   9 NSaved=   9.
 NSaved= 9 IEnMin= 9 EnMin= -2512.15347257129     IErMin= 9 ErrMin= 1.18D-07
 ErrMax= 1.18D-07  0.00D+00 EMaxC= 1.00D-01 BMatC= 4.16D-12 BMatP= 2.08D-11
 IDIUse=1 WtCom= 1.00D+00 WtEn= 0.00D+00
 Coeff-Com:  0.418D-04-0.309D-02-0.321D-02-0.404D-02-0.705D-03 0.312D-01
 Coeff-Com:  0.116D+00 0.406D+00 0.458D+00
 Coeff:      0.418D-04-0.309D-02-0.321D-02-0.404D-02-0.705D-03 0.312D-01
 Coeff:      0.116D+00 0.406D+00 0.458D+00
 Gap=     0.074 Goal=   None    Shift=    0.000
 RMSDP=4.71D-09 MaxDP=2.12D-07 DE=-4.22D-10 OVMax= 6.46D-07

 SCF Done:  E(RB3LYP) =  -2512.15347257     A.U. after   15 cycles
            NFock= 15  Conv=0.47D-08     -V/T= 2.0073
 KE= 2.493877531317D+03 PE=-1.498492786747D+04 EE= 5.437465582616D+03
 Leave Link  502 at Tue Dec 11 18:31:00 2018, MaxMem=   805306368 cpu:      4078.3
 (Enter /pbs_home/pkowalski/g09d01/g09/l701.exe)
 Compute integral first derivatives.
 ... and contract with generalized density number  0.
 Leave Link  701 at Tue Dec 11 18:31:02 2018, MaxMem=   805306368 cpu:         5.8
 (Enter /pbs_home/pkowalski/g09d01/g09/l702.exe)
 L702 exits ... SP integral derivatives will be done elsewhere.
 Leave Link  702 at Tue Dec 11 18:31:02 2018, MaxMem=   805306368 cpu:         0.2
 (Enter /pbs_home/pkowalski/g09d01/g09/l703.exe)
 Compute integral first derivatives, UseDBF=F ICtDFT=           0.
 Integral derivatives from FoFJK, PRISM(SPDF).
 Calling FoFJK, ICntrl=      2127 FMM=F ISym2X=0 I1Cent= 0 IOpClX= 0 NMat=1 NMatS=1 NMatT=0.
 FoFJK:  IHMeth= 1 ICntrl=    2127 DoSepK=F KAlg= 0 I1Cent=   0 FoldK=F
 IRaf=         0 NMat=   1 IRICut=       1 DoRegI=T DoRafI=F ISym2E= 0.
 FoFCou: FMM=F IPFlag=           0 FMFlag=      100000 FMFlg1=         800
         NFxFlg=           0 DoJE=F BraDBF=F KetDBF=F FulRan=T
         wScrn=  0.000000 ICntrl=    2127 IOpCl=  0 I1Cent=           0 NGrid=           0
         NMat0=    1 NMatS0=      1 NMatT0=    0 NMatD0=    1 NMtDS0=    0 NMtDT0=    0
 Symmetry not used in FoFCou.
 Leave Link  703 at Tue Dec 11 18:33:05 2018, MaxMem=   805306368 cpu:       985.6
 (Enter /pbs_home/pkowalski/g09d01/g09/l716.exe)
 Dipole        =-2.40750536D-01-1.76322159D+00 1.81413843D-02
 ***** Axes restored to original set *****
 -------------------------------------------------------------------
 Center     Atomic                   Forces (Hartrees/Bohr)
 Number     Number              X              Y              Z
 -------------------------------------------------------------------
      1       16           0.017043543    0.005122020    0.012771635
      2       16           0.022088865   -0.003600400    0.006862425
      3        9          -0.006654867   -0.006296618    0.007648190
      4        9           0.007081543    0.008100933   -0.005589944
      5        9          -0.014238687    0.001550690   -0.009042782
      6        9           0.011685325    0.002035274   -0.004981769
      7        9          -0.007044709   -0.000431320    0.010441182
      8        9           0.003688957   -0.003857312   -0.006911020
      9        6           0.002610737   -0.005223698   -0.001367402
     10        6           0.002224759    0.002202844    0.002284746
     11        6          -0.000040681    0.000277435    0.000103727
     12        6          -0.002930387    0.003351400    0.000595129
     13        6          -0.001275578   -0.003726553   -0.002689704
     14        6          -0.004861303    0.009723035    0.000349586
     15        6          -0.000549577    0.004592311    0.004047956
     16        6           0.002217721   -0.002933573    0.001420722
     17        6           0.000023504   -0.000251559   -0.000155396
     18        6          -0.000126018   -0.002682996   -0.003694168
     19        6          -0.002407908    0.004217280    0.000099572
     20        6          -0.002110056   -0.008468503   -0.006733067
     21        6          -0.001586741   -0.001187515    0.002848118
     22        6          -0.002834040    0.006428814   -0.010394249
     23        6           0.002598568    0.001530368   -0.000965078
     24        6          -0.017222261   -0.018848774   -0.003468990
     25        6          -0.011620535   -0.014794020   -0.015534934
     26        6           0.006721440    0.022153772    0.006957093
     27        6          -0.031137830   -0.016365738   -0.037582328
     28        6           0.011912604   -0.023563544    0.019397357
     29        6          -0.008365576    0.053038575    0.035308144
     30        6          -0.015292331   -0.012212001    0.008124902
     31        6           0.015402469   -0.004873535    0.021202611
     32        6          -0.011444891    0.008246140    0.002006341
     33        6           0.093789183   -0.028975987   -0.062387002
     34        6          -0.011624032    0.019712908   -0.005119590
     35        6           0.016303071   -0.024098133   -0.001970365
     36        6          -0.097261637    0.008820439    0.016611557
     37        6           0.031158969    0.022083056    0.015379933
     38        1          -0.001813095    0.003078538    0.000815218
     39        1          -0.002305394   -0.000357473   -0.001397873
     40        1           0.000139103   -0.002332292   -0.001197609
     41        1           0.002422329   -0.001224981    0.000604912
     42        1           0.001494263    0.003329062    0.002439699
     43        1           0.000325622   -0.002601513   -0.002615752
     44        1          -0.001709601    0.000949115   -0.001908050
     45        1          -0.000874651    0.002335812    0.000806787
     46        1           0.001154161    0.000636503    0.002465501
     47        1           0.002141485   -0.003699098    0.000424007
     48        1          -0.002444086    0.000164034   -0.001134721
     49        1           0.001418634   -0.001623561   -0.000551970
     50        1           0.001568816    0.001734242    0.001541896
     51        1           0.001571014    0.001398123    0.001645393
     52        1           0.002014514    0.000796486   -0.002944136
     53        1          -0.001598251    0.000439832   -0.002071734
     54        1          -0.000842661    0.001103884    0.001646327
     55        1           0.001789989   -0.001782712    0.000869248
     56        1           0.002804604   -0.002386685    0.000541765
     57        1          -0.002040991    0.001329328   -0.001151302
     58        1           0.002515142   -0.001740198   -0.000152424
     59        1          -0.003652557   -0.000341958    0.005451678
 -------------------------------------------------------------------
 Cartesian Forces:  Max     0.097261637 RMS     0.015099328
 Leave Link  716 at Tue Dec 11 18:33:05 2018, MaxMem=   805306368 cpu:         0.2
 (Enter /pbs_home/pkowalski/g09d01/g09/l103.exe)

 GradGradGradGradGradGradGradGradGradGradGradGradGradGradGradGradGradGrad
 Berny optimization.
 Using GEDIIS/GDIIS optimizer.
 FormGI is forming the generalized inverse of G from B-inverse, IUseBI=4.
 GSVD:  received Info=                   1 from GESDD.
 Internal  Forces:  Max     0.036629360 RMS     0.005791398
 Search for a local minimum.
 Step number   2 out of a maximum of  343
 All quantities printed in internal units (Hartrees-Bohrs-Radians)
 RMS Force = .57914D-02 SwitMx=.10000D-02 MixMth= 1
 Mixed Optimization -- RFO/linear search
 Update second derivatives using D2CorX and points    1    2
 DE= -6.11D-02 DEPred=-6.21D-02 R= 9.84D-01
 TightC=F SS=  1.41D+00  RLast= 5.48D-01 DXNew= 5.0454D-01 1.6432D+00
 Trust test= 9.84D-01 RLast= 5.48D-01 DXMaxT set to 5.05D-01
 ITU=  1  0
 Use linear search instead of GDIIS.
 Linear search step of   0.587 exceeds DXMaxT=   0.505 but not scaled.
 Quartic linear search produced a step of  1.97049.
 Iteration  1 RMS(Cart)=  0.25328282 RMS(Int)=  0.01607912
 Iteration  2 RMS(Cart)=  0.09219155 RMS(Int)=  0.00344816
 Iteration  3 RMS(Cart)=  0.00346781 RMS(Int)=  0.00324536
 Iteration  4 RMS(Cart)=  0.00001822 RMS(Int)=  0.00324536
 Iteration  5 RMS(Cart)=  0.00000026 RMS(Int)=  0.00324536
 ITry= 1 IFail=0 DXMaxC= 1.11D+00 DCOld= 1.00D+10 DXMaxT= 5.05D-01 DXLimC= 3.00D+00 Rises=F
 Variable       Old X    -DE/DX   Delta X   Delta X   Delta X     New X
                                 (Linear)    (Quad)   (Total)
    R1        3.35317  -0.01172  -0.10016   0.00000  -0.09941   3.25375
    R2        3.33537  -0.01292  -0.09477   0.00000  -0.09403   3.24134
    R3        3.35210  -0.01173  -0.08225   0.00000  -0.08655   3.26555
    R4        3.35869  -0.01178  -0.05551   0.00000  -0.05542   3.30326
    R5        2.58300  -0.01052  -0.06925   0.00000  -0.06925   2.51375
    R6        2.59126  -0.00979  -0.04970   0.00000  -0.04970   2.54156
    R7        2.57622  -0.01688  -0.07797   0.00000  -0.07797   2.49825
    R8        2.58677  -0.01227  -0.07704   0.00000  -0.07704   2.50974
    R9        2.59805  -0.01047  -0.06120   0.00000  -0.06120   2.53685
   R10        2.58802  -0.00844  -0.05227   0.00000  -0.05227   2.53576
   R11        2.64005  -0.00090  -0.00284   0.00000  -0.00284   2.63721
   R12        2.66338  -0.00082  -0.00900   0.00000  -0.00901   2.65437
   R13        2.05681   0.00312   0.02803   0.00000   0.02803   2.08484
   R14        2.63789   0.00135   0.00759   0.00000   0.00760   2.64549
   R15        2.05780   0.00267   0.02405   0.00000   0.02405   2.08185
   R16        2.64023   0.00135   0.01146   0.00000   0.01147   2.65170
   R17        2.05797   0.00263   0.02483   0.00000   0.02483   2.08280
   R18        2.63965  -0.00127  -0.00561   0.00000  -0.00562   2.63403
   R19        2.05763   0.00273   0.02354   0.00000   0.02354   2.08117
   R20        2.66344  -0.00132  -0.01880   0.00000  -0.01881   2.64463
   R21        2.05324   0.00341   0.03027   0.00000   0.03027   2.08351
   R22        2.81097  -0.00850  -0.05155   0.00000  -0.05155   2.75942
   R23        2.64048  -0.00096  -0.00202   0.00000  -0.00201   2.63847
   R24        2.66372  -0.00084  -0.00767   0.00000  -0.00767   2.65605
   R25        2.05664   0.00314   0.02749   0.00000   0.02749   2.08413
   R26        2.63791   0.00128   0.00723   0.00000   0.00724   2.64515
   R27        2.05790   0.00268   0.02429   0.00000   0.02429   2.08219
   R28        2.64030   0.00136   0.01125   0.00000   0.01126   2.65156
   R29        2.05805   0.00262   0.02500   0.00000   0.02500   2.08305
   R30        2.63970  -0.00132  -0.00548   0.00000  -0.00549   2.63422
   R31        2.05771   0.00274   0.02372   0.00000   0.02372   2.08143
   R32        2.66345  -0.00113  -0.01758   0.00000  -0.01760   2.64585
   R33        2.05322   0.00336   0.02968   0.00000   0.02968   2.08290
   R34        2.81213  -0.00813  -0.04581   0.00000  -0.04581   2.76632
   R35        2.90359   0.00295   0.03847   0.00000   0.03847   2.94206
   R36        2.08753  -0.00256  -0.02375   0.00000  -0.02375   2.06378
   R37        2.08852  -0.00212  -0.01918   0.00000  -0.01918   2.06934
   R38        2.08711  -0.00265  -0.02319   0.00000  -0.02319   2.06392
   R39        2.85542  -0.00048   0.00321   0.00000   0.00321   2.85863
   R40        2.09099  -0.00175  -0.01606   0.00000  -0.01606   2.07493
   R41        2.07235   0.00054  -0.01826   0.00000  -0.01826   2.05410
   R42        2.89994   0.00237   0.02547   0.00000   0.02547   2.92542
   R43        2.08640  -0.00253  -0.02512   0.00000  -0.02512   2.06128
   R44        2.08916  -0.00212  -0.01748   0.00000  -0.01748   2.07167
   R45        2.08687  -0.00249  -0.02299   0.00000  -0.02299   2.06388
   R46        2.85083   0.00223   0.02668   0.00000   0.02668   2.87751
   R47        2.09442  -0.00187  -0.00924   0.00000  -0.00924   2.08519
   R48        2.09050  -0.00227  -0.01803   0.00000  -0.01803   2.07248
   R49        2.55599   0.01279   0.06190   0.00000   0.06148   2.61747
   R50        2.76197  -0.00788  -0.02905   0.00000  -0.03007   2.73190
   R51        2.04502   0.00295   0.02870   0.00000   0.02870   2.07371
   R52        2.72622  -0.02313  -0.14170   0.00000  -0.14205   2.58417
   R53        2.65294   0.02544   0.14072   0.00000   0.14072   2.79367
   R54        2.86549   0.00471   0.01867   0.00000   0.01609   2.88158
   R55        2.80854  -0.03663  -0.14960   0.00000  -0.14759   2.66095
   R56        2.88576   0.00039   0.00529   0.00000   0.00485   2.89060
   R57        2.86071   0.00302   0.00639   0.00000   0.00437   2.86508
   R58        2.91754   0.00054  -0.01002   0.00000  -0.00687   2.91067
   R59        2.90737  -0.02465  -0.07144   0.00000  -0.07144   2.83592
   R60        2.55482   0.01163   0.06315   0.00000   0.06146   2.61627
   R61        2.79796  -0.01027  -0.03959   0.00000  -0.03706   2.76090
   R62        2.05179   0.00314   0.02976   0.00000   0.02976   2.08155
   R63        2.76736  -0.02042  -0.11073   0.00000  -0.10653   2.66082
    A1        1.60818   0.00751   0.06886   0.00000   0.07156   1.67974
    A2        1.60130   0.00797   0.07319   0.00000   0.07301   1.67431
    A3        2.11339   0.00024   0.00490   0.00000   0.00491   2.11829
    A4        2.06234   0.00185   0.01653   0.00000   0.01652   2.07887
    A5        2.10745  -0.00209  -0.02143   0.00000  -0.02143   2.08602
    A6        2.09712   0.00008  -0.00166   0.00000  -0.00164   2.09548
    A7        2.09139  -0.00056  -0.00381   0.00000  -0.00382   2.08757
    A8        2.09467   0.00047   0.00547   0.00000   0.00546   2.10013
    A9        2.08603  -0.00118  -0.01210   0.00000  -0.01208   2.07395
   A10        2.09845   0.00065   0.00588   0.00000   0.00588   2.10433
   A11        2.09870   0.00053   0.00621   0.00000   0.00620   2.10491
   A12        2.10242   0.00025   0.00615   0.00000   0.00615   2.10857
   A13        2.09287   0.00044   0.00394   0.00000   0.00394   2.09682
   A14        2.08789  -0.00069  -0.01009   0.00000  -0.01009   2.07780
   A15        2.10774   0.00035  -0.00034   0.00000  -0.00036   2.10738
   A16        2.05604   0.00267   0.02508   0.00000   0.02509   2.08114
   A17        2.11940  -0.00302  -0.02474   0.00000  -0.02473   2.09466
   A18        2.05966   0.00026   0.00304   0.00000   0.00303   2.06269
   A19        2.10128   0.00324   0.01940   0.00000   0.01941   2.12069
   A20        2.12224  -0.00350  -0.02245   0.00000  -0.02244   2.09979
   A21        2.11350   0.00034   0.00590   0.00000   0.00590   2.11940
   A22        2.06318   0.00182   0.01687   0.00000   0.01687   2.08004
   A23        2.10651  -0.00216  -0.02277   0.00000  -0.02277   2.08373
   A24        2.09734   0.00009  -0.00117   0.00000  -0.00115   2.09619
   A25        2.09139  -0.00057  -0.00382   0.00000  -0.00383   2.08756
   A26        2.09445   0.00048   0.00498   0.00000   0.00497   2.09943
   A27        2.08569  -0.00121  -0.01292   0.00000  -0.01290   2.07279
   A28        2.09866   0.00066   0.00637   0.00000   0.00636   2.10501
   A29        2.09884   0.00054   0.00655   0.00000   0.00654   2.10538
   A30        2.10252   0.00029   0.00663   0.00000   0.00663   2.10915
   A31        2.09276   0.00042   0.00360   0.00000   0.00360   2.09636
   A32        2.08790  -0.00071  -0.01023   0.00000  -0.01023   2.07767
   A33        2.10820   0.00035   0.00097   0.00000   0.00095   2.10915
   A34        2.05718   0.00256   0.02431   0.00000   0.02432   2.08150
   A35        2.11781  -0.00290  -0.02528   0.00000  -0.02527   2.09254
   A36        2.05912   0.00014   0.00058   0.00000   0.00056   2.05968
   A37        2.10359   0.00307   0.02254   0.00000   0.02255   2.12614
   A38        2.12047  -0.00321  -0.02312   0.00000  -0.02310   2.09737
   A39        1.93003   0.00082   0.01068   0.00000   0.01059   1.94061
   A40        1.91506   0.00070   0.00507   0.00000   0.00500   1.92006
   A41        1.93995   0.00076   0.01868   0.00000   0.01854   1.95849
   A42        1.89012  -0.00079  -0.01093   0.00000  -0.01095   1.87917
   A43        1.89735  -0.00104  -0.01535   0.00000  -0.01550   1.88185
   A44        1.89017  -0.00053  -0.00926   0.00000  -0.00937   1.88080
   A45        1.94336   0.00227   0.01192   0.00000   0.01187   1.95523
   A46        1.90549  -0.00034   0.00111   0.00000   0.00094   1.90643
   A47        1.89820   0.00171   0.02020   0.00000   0.02037   1.91858
   A48        1.90285   0.00050   0.00941   0.00000   0.00923   1.91207
   A49        1.95037  -0.00359  -0.03165   0.00000  -0.03172   1.91865
   A50        1.86138  -0.00064  -0.01138   0.00000  -0.01150   1.84988
   A51        1.93113   0.00060   0.00583   0.00000   0.00579   1.93692
   A52        1.91240   0.00034   0.00314   0.00000   0.00310   1.91550
   A53        1.93741   0.00094   0.01353   0.00000   0.01347   1.95088
   A54        1.89264  -0.00037  -0.00386   0.00000  -0.00387   1.88877
   A55        1.89879  -0.00105  -0.01191   0.00000  -0.01196   1.88682
   A56        1.89046  -0.00052  -0.00738   0.00000  -0.00743   1.88303
   A57        1.96148  -0.00047   0.01078   0.00000   0.01066   1.97214
   A58        1.90435  -0.00007  -0.00861   0.00000  -0.00894   1.89541
   A59        1.90344   0.00064   0.00261   0.00000   0.00263   1.90607
   A60        1.91438   0.00172   0.02278   0.00000   0.02277   1.93715
   A61        1.89928  -0.00051  -0.01411   0.00000  -0.01402   1.88526
   A62        1.87909  -0.00137  -0.01456   0.00000  -0.01449   1.86460
   A63        2.12397   0.00121   0.00230   0.00000   0.00211   2.12608
   A64        1.94017  -0.01014  -0.09018   0.00000  -0.08981   1.85036
   A65        2.21900   0.00893   0.08786   0.00000   0.08768   2.30667
   A66        2.01795  -0.00270   0.01747   0.00000   0.01611   2.03407
   A67        2.13625   0.00062  -0.00703   0.00000  -0.00652   2.12973
   A68        2.12858   0.00208  -0.01087   0.00000  -0.01027   2.11830
   A69        1.92386   0.00725   0.01736   0.00000   0.01597   1.93984
   A70        2.13688   0.00363  -0.03545   0.00000  -0.03485   2.10203
   A71        2.22171  -0.01084   0.01736   0.00000   0.01776   2.23947
   A72        2.03102   0.00013  -0.01607   0.00000  -0.01788   2.01314
   A73        1.93390  -0.00185  -0.01370   0.00000  -0.01448   1.91941
   A74        2.18027   0.00519   0.06219   0.00000   0.06159   2.24186
   A75        2.11831  -0.00132  -0.10028   0.00000  -0.10229   2.01602
   A76        2.26412  -0.00443   0.10926   0.00000   0.10738   2.37150
   A77        1.89799   0.00574  -0.01004   0.00000  -0.00639   1.89160
   A78        1.89327  -0.00495  -0.07087   0.00000  -0.07052   1.82275
   A79        1.91822  -0.00040  -0.00077   0.00000  -0.00174   1.91648
   A80        1.96240   0.00133   0.01289   0.00000   0.01323   1.97563
   A81        2.01749   0.00506   0.02487   0.00000   0.02472   2.04221
   A82        1.89757   0.00116   0.01698   0.00000   0.01570   1.91327
   A83        1.77438  -0.00174   0.02646   0.00000   0.02465   1.79903
   A84        1.89374  -0.00188  -0.02439   0.00000  -0.02463   1.86910
   A85        1.99196   0.00389   0.04038   0.00000   0.03880   2.03075
   A86        1.99255   0.00379   0.03649   0.00000   0.03825   2.03079
   A87        1.88918  -0.00178  -0.04310   0.00000  -0.03905   1.85013
   A88        1.90790   0.00057   0.00876   0.00000   0.00750   1.91540
   A89        1.78381  -0.00490  -0.02059   0.00000  -0.02532   1.75849
   A90        1.87587  -0.00335  -0.05863   0.00000  -0.05807   1.81781
   A91        1.89346   0.00292   0.01249   0.00000   0.00743   1.90088
   A92        1.94385   0.00008   0.00454   0.00000   0.00620   1.95005
   A93        1.95392  -0.00278  -0.01053   0.00000  -0.00898   1.94494
   A94        1.98224   0.00344   0.03716   0.00000   0.03324   2.01548
   A95        1.81359  -0.00012   0.01833   0.00000   0.02114   1.83473
   A96        1.82692   0.00463   0.05050   0.00000   0.04050   1.86743
   A97        2.10535   0.00519   0.16927   0.00000   0.16518   2.27053
   A98        1.87781   0.00897   0.00717   0.00000  -0.01868   1.85913
   A99        2.12423   0.00086  -0.00186   0.00000  -0.00128   2.12296
   A100       1.94205  -0.01061  -0.08347   0.00000  -0.08478   1.85727
   A101       2.21688   0.00974   0.08531   0.00000   0.08582   2.30270
   A102       2.04356  -0.00088   0.01672   0.00000   0.02201   2.06557
   A103       2.14879  -0.00120  -0.01846   0.00000  -0.02109   2.12771
   A104       2.09074   0.00208   0.00158   0.00000  -0.00123   2.08951
   A105       1.96035   0.00507   0.04376   0.00000   0.01406   1.97441
   A106       2.11310   0.00107   0.14925   0.00000   0.13314   2.24624
   A107       1.87806   0.00676   0.03653   0.00000   0.02479   1.90285
   A108       2.03518  -0.00319  -0.00026   0.00000  -0.01057   2.02461
   A109       1.95191  -0.00283  -0.03315   0.00000  -0.02994   1.92197
   A110       2.10188   0.01143   0.11273   0.00000   0.10661   2.20849
    D1        3.14054   0.00165   0.01808   0.00000   0.01813  -3.12451
    D2       -0.01171   0.00135   0.01695   0.00000   0.01685   0.00514
    D3       -2.60081  -0.00919  -0.07635   0.00000  -0.07457  -2.67537
    D4        0.02890  -0.00172  -0.00274   0.00000  -0.00390   0.02500
    D5        3.08418   0.00258   0.04597   0.00000   0.04785   3.13203
    D6       -0.05113   0.00246   0.06417   0.00000   0.06310   0.01197
    D7       -2.41312  -0.01496  -0.21813   0.00000  -0.21078  -2.62390
    D8        0.10348  -0.00304  -0.06877   0.00000  -0.07192   0.03156
    D9        0.00070   0.00005   0.00107   0.00000   0.00108   0.00178
   D10       -3.14152   0.00001   0.00009   0.00000   0.00009  -3.14143
   D11       -3.14046   0.00009   0.00184   0.00000   0.00186  -3.13860
   D12        0.00050   0.00004   0.00086   0.00000   0.00088   0.00137
   D13       -0.00066  -0.00003  -0.00059   0.00000  -0.00060  -0.00127
   D14       -3.13996   0.00009   0.00201   0.00000   0.00205  -3.13791
   D15        3.14049  -0.00006  -0.00138   0.00000  -0.00138   3.13911
   D16        0.00119   0.00006   0.00123   0.00000   0.00127   0.00246
   D17       -0.00013  -0.00002  -0.00040   0.00000  -0.00040  -0.00052
   D18        3.14110  -0.00003  -0.00070   0.00000  -0.00070   3.14040
   D19       -3.14109   0.00003   0.00059   0.00000   0.00060  -3.14049
   D20        0.00014   0.00002   0.00029   0.00000   0.00030   0.00043
   D21       -0.00046  -0.00005  -0.00073   0.00000  -0.00074  -0.00120
   D22        3.14126   0.00001  -0.00002   0.00000  -0.00002   3.14124
   D23        3.14150  -0.00004  -0.00043   0.00000  -0.00043   3.14106
   D24        0.00004   0.00002   0.00027   0.00000   0.00028   0.00032
   D25        0.00049   0.00008   0.00122   0.00000   0.00123   0.00172
   D26        3.14116   0.00006   0.00052   0.00000   0.00052  -3.14150
   D27       -3.14124   0.00002   0.00051   0.00000   0.00052  -3.14072
   D28       -0.00057   0.00000  -0.00019   0.00000  -0.00018  -0.00075
   D29        0.00007  -0.00004  -0.00055   0.00000  -0.00055  -0.00047
   D30        3.13934  -0.00015  -0.00316   0.00000  -0.00311   3.13623
   D31       -3.14057  -0.00002   0.00016   0.00000   0.00013  -3.14043
   D32       -0.00130  -0.00013  -0.00246   0.00000  -0.00243  -0.00373
   D33       -0.00441  -0.00038  -0.00352   0.00000  -0.00378  -0.00819
   D34       -3.13353   0.00011  -0.00104   0.00000  -0.00077  -3.13430
   D35        3.13956  -0.00026  -0.00084   0.00000  -0.00111   3.13845
   D36        0.01044   0.00023   0.00165   0.00000   0.00191   0.01235
   D37        0.00099   0.00013   0.00212   0.00000   0.00212   0.00311
   D38        3.14147   0.00001  -0.00026   0.00000  -0.00025   3.14122
   D39       -3.13963   0.00021   0.00401   0.00000   0.00404  -3.13558
   D40        0.00085   0.00009   0.00163   0.00000   0.00167   0.00252
   D41       -0.00044  -0.00004  -0.00074   0.00000  -0.00075  -0.00120
   D42        3.14122  -0.00002   0.00036   0.00000   0.00038  -3.14159
   D43        3.14015  -0.00013  -0.00268   0.00000  -0.00266   3.13749
   D44       -0.00137  -0.00010  -0.00158   0.00000  -0.00153  -0.00290
   D45       -0.00039  -0.00006  -0.00109   0.00000  -0.00108  -0.00147
   D46        3.14106  -0.00007  -0.00144   0.00000  -0.00143   3.13963
   D47       -3.14086   0.00006   0.00129   0.00000   0.00131  -3.13955
   D48        0.00058   0.00005   0.00094   0.00000   0.00096   0.00154
   D49       -0.00075  -0.00009  -0.00128   0.00000  -0.00128  -0.00203
   D50       -3.14126   0.00003   0.00061   0.00000   0.00062  -3.14065
   D51        3.14099  -0.00007  -0.00094   0.00000  -0.00093   3.14006
   D52        0.00047   0.00004   0.00095   0.00000   0.00097   0.00144
   D53        0.00130   0.00017   0.00268   0.00000   0.00268   0.00398
   D54       -3.14018   0.00015   0.00224   0.00000   0.00224  -3.13795
   D55       -3.14136   0.00006   0.00079   0.00000   0.00081  -3.14055
   D56        0.00034   0.00004   0.00036   0.00000   0.00037   0.00070
   D57       -0.00070  -0.00010  -0.00164   0.00000  -0.00163  -0.00233
   D58        3.14082  -0.00013  -0.00277   0.00000  -0.00274   3.13808
   D59        3.14079  -0.00009  -0.00118   0.00000  -0.00119   3.13960
   D60       -0.00088  -0.00011  -0.00231   0.00000  -0.00229  -0.00317
   D61        0.00100  -0.00002   0.00951   0.00000   0.00926   0.01026
   D62        3.13526   0.00004  -0.01142   0.00000  -0.01118   3.12408
   D63       -3.14052   0.00000   0.01066   0.00000   0.01041  -3.13011
   D64       -0.00626   0.00007  -0.01027   0.00000  -0.01003  -0.01628
   D65        1.07292  -0.00127  -0.01072   0.00000  -0.01066   1.06225
   D66       -3.10839   0.00057   0.00916   0.00000   0.00921  -3.09918
   D67       -1.08368   0.00056   0.00733   0.00000   0.00732  -1.07636
   D68       -3.12639  -0.00129  -0.01440   0.00000  -0.01440  -3.14079
   D69       -1.02450   0.00054   0.00548   0.00000   0.00547  -1.01903
   D70        1.00020   0.00054   0.00366   0.00000   0.00359   1.00379
   D71       -1.03620  -0.00102  -0.01089   0.00000  -0.01087  -1.04707
   D72        1.06568   0.00082   0.00899   0.00000   0.00899   1.07468
   D73        3.09039   0.00081   0.00716   0.00000   0.00711   3.09750
   D74        1.32576   0.00348   0.03004   0.00000   0.03027   1.35603
   D75       -1.22335  -0.00256  -0.02423   0.00000  -0.02415  -1.24749
   D76       -0.77768   0.00214   0.01514   0.00000   0.01521  -0.76248
   D77        2.95640  -0.00390  -0.03913   0.00000  -0.03921   2.91719
   D78       -2.83081   0.00476   0.04230   0.00000   0.04223  -2.78859
   D79        0.90327  -0.00128  -0.01196   0.00000  -0.01219   0.89108
   D80        1.04799  -0.00090  -0.01329   0.00000  -0.01323   1.03476
   D81       -3.10783   0.00093   0.01668   0.00000   0.01663  -3.09120
   D82       -1.05964  -0.00039  -0.00428   0.00000  -0.00425  -1.06389
   D83        3.13399  -0.00077  -0.01246   0.00000  -0.01243   3.12157
   D84       -1.02182   0.00106   0.01750   0.00000   0.01744  -1.00439
   D85        1.02636  -0.00026  -0.00345   0.00000  -0.00344   1.02292
   D86       -1.06198  -0.00061  -0.01116   0.00000  -0.01112  -1.07310
   D87        1.06539   0.00122   0.01880   0.00000   0.01874   1.08413
   D88        3.11358  -0.00010  -0.00215   0.00000  -0.00214   3.11144
   D89        1.23999   0.00375   0.05150   0.00000   0.05410   1.29409
   D90       -1.22022  -0.00327  -0.04743   0.00000  -0.04969  -1.26991
   D91       -0.88167   0.00294   0.03949   0.00000   0.04172  -0.83994
   D92        2.94132  -0.00408  -0.05943   0.00000  -0.06207   2.87924
   D93       -2.93318   0.00391   0.05212   0.00000   0.05459  -2.87858
   D94        0.88981  -0.00311  -0.04680   0.00000  -0.04920   0.84060
   D95       -0.00889  -0.00045  -0.02569   0.00000  -0.02512  -0.03402
   D96       -3.12062  -0.00014  -0.00663   0.00000  -0.00565  -3.12627
   D97        3.12132  -0.00084  -0.02756   0.00000  -0.02743   3.09389
   D98        0.00959  -0.00054  -0.00849   0.00000  -0.00797   0.00163
   D99        0.03073  -0.00074   0.02303   0.00000   0.02389   0.05462
   D100       3.13403   0.00003   0.00088   0.00000   0.00219   3.13621
   D101      -3.14059  -0.00107   0.00411   0.00000   0.00463  -3.13596
   D102      -0.03729  -0.00030  -0.01804   0.00000  -0.01707  -0.05436
   D103      -0.03788   0.00170  -0.00888   0.00000  -0.00866  -0.04654
   D104       2.53894   0.00787   0.04027   0.00000   0.04081   2.57975
   D105      -3.13884   0.00045   0.01565   0.00000   0.01664  -3.12220
   D106      -0.56202   0.00662   0.06481   0.00000   0.06611  -0.49591
   D107      -0.22296  -0.00414  -0.12256   0.00000  -0.12392  -0.34688
   D108       3.00797  -0.00432  -0.10362   0.00000  -0.10245   2.90552
   D109       2.87346  -0.00275  -0.14891   0.00000  -0.15009   2.72337
   D110      -0.17880  -0.00292  -0.12998   0.00000  -0.12861  -0.30741
   D111       1.61871   0.00063   0.00419   0.00000   0.00412   1.62282
   D112      -0.53107   0.00379   0.08099   0.00000   0.08131  -0.44976
   D113      -2.58246   0.00107   0.03250   0.00000   0.03208  -2.55038
   D114      -1.59542   0.00037  -0.00525   0.00000  -0.00457  -1.59999
   D115       2.53799   0.00353   0.07155   0.00000   0.07262   2.61061
   D116       0.48660   0.00081   0.02306   0.00000   0.02339   0.50999
   D117       3.00804  -0.00219  -0.08890   0.00000  -0.09358   2.91446
   D118      -1.15973   0.01722   0.05672   0.00000   0.06409  -1.09564
   D119      -0.05302  -0.00212  -0.06749   0.00000  -0.06875  -0.12177
   D120       2.06239   0.01728   0.07813   0.00000   0.08893   2.15132
   D121      -0.83870   0.00176   0.02066   0.00000   0.02142  -0.81728
   D122      -2.94910   0.00290   0.05593   0.00000   0.05659  -2.89251
   D123       1.32145   0.00525   0.07364   0.00000   0.07355   1.39500
   D124       1.25798  -0.00281  -0.04848   0.00000  -0.04807   1.20991
   D125      -0.85242  -0.00167  -0.01320   0.00000  -0.01290  -0.86532
   D126      -2.86505   0.00068   0.00450   0.00000   0.00406  -2.86099
   D127      -2.88905   0.00263   0.00107   0.00000   0.00261  -2.88644
   D128       1.28373   0.00376   0.03635   0.00000   0.03778   1.32151
   D129      -0.72890   0.00611   0.05405   0.00000   0.05474  -0.67416
   D130       0.80018  -0.00401  -0.06955   0.00000  -0.06959   0.73059
   D131      -1.26697  -0.00009   0.00139   0.00000   0.00190  -1.26507
   D132       2.87016  -0.00263  -0.04939   0.00000  -0.04751   2.82265
   D133       2.92467  -0.00341  -0.06971   0.00000  -0.06903   2.85565
   D134       0.85753   0.00051   0.00122   0.00000   0.00246   0.85999
   D135      -1.28853  -0.00203  -0.04956   0.00000  -0.04695  -1.33548
   D136      -1.35957  -0.00757  -0.12515   0.00000  -0.12209  -1.48167
   D137       2.85647  -0.00364  -0.05422   0.00000  -0.05060   2.80586
   D138       0.71041  -0.00619  -0.10500   0.00000  -0.10001   0.61040
   D139       1.62612   0.00642   0.11519   0.00000   0.11580   1.74192
   D140      -0.63332  -0.00814  -0.11702   0.00000  -0.11139  -0.74471
   D141      -2.53626   0.00459   0.06895   0.00000   0.06813  -2.46813
   D142       1.48749  -0.00997  -0.16326   0.00000  -0.15906   1.32842
   D143      -0.40891   0.00302   0.08834   0.00000   0.09172  -0.31719
   D144      -2.66835  -0.01154  -0.14387   0.00000  -0.13547  -2.80382
   D145       2.96090  -0.00164  -0.00370   0.00000  -0.00096   2.95994
   D146       0.70972  -0.01880  -0.23108   0.00000  -0.24180   0.46792
   D147      -1.23188   0.01606   0.17395   0.00000   0.18467  -1.04721
   D148       2.80013  -0.00110  -0.05343   0.00000  -0.05618   2.74396
   D149      -0.01479  -0.00083  -0.04120   0.00000  -0.03962  -0.05441
   D150       3.11182  -0.00149  -0.05831   0.00000  -0.05517   3.05665
   D151       3.13349  -0.00092  -0.02199   0.00000  -0.02167   3.11183
   D152      -0.02308  -0.00158  -0.03910   0.00000  -0.03721  -0.06030
   D153      -2.27824  -0.01326  -0.27018   0.00000  -0.26121  -2.53944
   D154       0.09003  -0.00117  -0.00921   0.00000  -0.01069   0.07934
   D155       0.87782  -0.01259  -0.25359   0.00000  -0.24583   0.63199
   D156      -3.03710  -0.00051   0.00738   0.00000   0.00469  -3.03241
   D157       2.16342   0.01891   0.27846   0.00000   0.28628   2.44970
   D158      -1.63007   0.02517   0.38273   0.00000   0.38824  -1.24184
   D159      -0.12339   0.00303   0.06047   0.00000   0.06056  -0.06283
   D160       2.36630   0.00928   0.16474   0.00000   0.16251   2.52881
         Item               Value     Threshold  Converged?
 Maximum Force            0.036629     0.000450     NO 
 RMS     Force            0.005791     0.000300     NO 
 Maximum Displacement     1.108603     0.001800     NO 
 RMS     Displacement     0.303270     0.001200     NO 
 Predicted change in Energy=-3.447400D-02
 Lowest energy point so far.  Saving SCF results.
 GradGradGradGradGradGradGradGradGradGradGradGradGradGradGradGradGradGrad

 Leave Link  103 at Tue Dec 11 18:33:06 2018, MaxMem=   805306368 cpu:         2.0
 (Enter /pbs_home/pkowalski/g09d01/g09/l202.exe)
 Stoichiometry    C29H22F6S2
 Framework group  C1[X(C29H22F6S2)]
 Deg. of freedom   171
 Full point group                 C1      NOp   1
 RotChk:  IX=0 Diff= 4.24D-02
 Largest Abelian subgroup         C1      NOp   1
 Largest concise Abelian subgroup C1      NOp   1
                         Standard orientation:                         
 ---------------------------------------------------------------------
 Center     Atomic      Atomic             Coordinates (Angstroms)
 Number     Number       Type             X           Y           Z
 ---------------------------------------------------------------------
      1         16           0       -3.100438   -2.060536   -1.149220
      2         16           0        3.078965   -2.057217    1.097920
      3          9           0       -1.314951    2.459212    1.542526
      4          9           0       -2.346090    2.651490   -0.293263
      5          9           0       -0.076285    4.466669    0.018071
      6          9           0       -0.228990    3.173270   -1.669359
      7          9           0        1.540393    2.725327    1.271670
      8          9           0        2.232589    2.760947   -0.729140
      9          6           0       -6.127591   -2.137095   -0.425720
     10          6           0       -7.489929   -2.273596   -0.155598
     11          6           0       -8.165508   -1.279743    0.562501
     12          6           0       -7.448683   -0.155633    1.000175
     13          6           0       -6.087613   -0.026611    0.728677
     14          6           0       -5.404420   -1.014919    0.011021
     15          6           0        6.034652   -2.214868    0.099787
     16          6           0        7.360360   -2.390760   -0.301446
     17          6           0        8.049531   -1.344662   -0.925969
     18          6           0        7.382489   -0.128625   -1.138399
     19          6           0        6.057497    0.039015   -0.739103
     20          6           0        5.359879   -1.000172   -0.111592
     21          6           0       -0.989101   -0.827460   -3.508803
     22          6           0       -0.625657   -1.588227   -2.199993
     23          6           0        1.339291   -0.975769    3.828096
     24          6           0        0.746884   -1.490493    2.493699
     25          6           0       -3.979926   -0.866860   -0.273846
     26          6           0       -3.065229    0.122096    0.048348
     27          6           0       -1.697450   -0.104772   -0.361093
     28          6           0       -1.581853   -1.266743   -1.072757
     29          6           0       -0.651646    0.898003   -0.067433
     30          6           0       -1.156708    2.305567    0.230722
     31          6           0       -0.059486    3.197718   -0.352351
     32          6           0        1.177741    2.404277    0.019646
     33          6           0        0.755975    0.927008   -0.090804
     34          6           0        3.970141   -0.806531    0.305610
     35          6           0        3.122193    0.284613    0.221011
     36          6           0        1.752295    0.137964    0.707240
     37          6           0        1.604793   -1.136973    1.286356
     38          1           0       -5.611439   -2.928458   -0.995363
     39          1           0       -8.028745   -3.165994   -0.511935
     40          1           0       -9.241580   -1.378459    0.779545
     41          1           0       -7.958715    0.639356    1.566517
     42          1           0       -5.549745    0.867444    1.085000
     43          1           0        5.507994   -3.047393    0.595634
     44          1           0        7.860446   -3.355758   -0.120465
     45          1           0        9.096888   -1.473801   -1.244459
     46          1           0        7.903265    0.709026   -1.628621
     47          1           0        5.557709    1.004247   -0.921962
     48          1           0       -0.945373    0.253846   -3.361969
     49          1           0       -0.278290   -1.084276   -4.301216
     50          1           0       -1.990732   -1.076023   -3.866306
     51          1           0       -0.637111   -2.668769   -2.394707
     52          1           0        0.391922   -1.348353   -1.902466
     53          1           0        1.450440    0.109233    3.813251
     54          1           0        0.671741   -1.240618    4.656388
     55          1           0        2.318284   -1.414502    4.032774
     56          1           0        0.602837   -2.581797    2.570317
     57          1           0       -0.245905   -1.048733    2.345419
     58          1           0       -3.348670    1.011129    0.625831
     59          1           0        3.460820    1.255964   -0.172848
 ---------------------------------------------------------------------
 Rotational constants (GHZ):      0.1644117      0.0510147      0.0453096
 Leave Link  202 at Tue Dec 11 18:33:06 2018, MaxMem=   805306368 cpu:         0.0
 (Enter /pbs_home/pkowalski/g09d01/g09/l301.exe)
 Basis read from rwf:  (5D, 7F)
 No pseudopotential information found on rwf file.
 There are   673 symmetry adapted cartesian basis functions of A   symmetry.
 There are   636 symmetry adapted basis functions of A   symmetry.
   636 basis functions,  1103 primitive gaussians,   673 cartesian basis functions
   141 alpha electrons      141 beta electrons
       nuclear repulsion energy      4516.3078586500 Hartrees.
 IExCor=  402 DFT=T Ex+Corr=B3LYP ExCW=0 ScaHFX=  0.200000
 ScaDFX=  0.800000  0.720000  1.000000  0.810000 ScalE2=  1.000000  1.000000
 IRadAn=      0 IRanWt=     -1 IRanGd=            0 ICorTp=0 IEmpDi=  4
 NAtoms=   59 NActive=   59 NUniq=   59 SFac= 1.00D+00 NAtFMM=   60 NAOKFM=F Big=F
 Integral buffers will be    131072 words long.
 Raffenetti 2 integral format.
 Two-electron integral symmetry is turned on.
 No density basis found on file   724.
 Leave Link  301 at Tue Dec 11 18:33:06 2018, MaxMem=   805306368 cpu:         0.6
 (Enter /pbs_home/pkowalski/g09d01/g09/l302.exe)
 NPDir=0 NMtPBC=     1 NCelOv=     1 NCel=       1 NClECP=     1 NCelD=      1
         NCelK=      1 NCelE2=     1 NClLst=     1 CellRange=     0.0.
 One-electron integrals computed using PRISM.
 NBasis=   636 RedAO= T EigKep=  3.00D-04  NBF=   636
 NBsUse=   636 1.00D-06 EigRej= -1.00D+00 NBFU=   636
 Precomputing XC quadrature grid using
 IXCGrd= 4 IRadAn=           0 IRanWt=          -1 IRanGd=           0 AccXCQ= 0.00D+00.
 Generated NRdTot=       0 NPtTot=           0 NUsed=           0 NTot=          32
 NSgBfM=   599   600   600   600   600 MxSgAt=    59 MxSgA2=    59.
 Leave Link  302 at Tue Dec 11 18:33:08 2018, MaxMem=   805306368 cpu:        16.2
 (Enter /pbs_home/pkowalski/g09d01/g09/l303.exe)
 DipDrv:  MaxL=1.
 Leave Link  303 at Tue Dec 11 18:33:08 2018, MaxMem=   805306368 cpu:         1.5
 (Enter /pbs_home/pkowalski/g09d01/g09/l401.exe)
 Initial guess from the checkpoint file:  "dae0068freq_open_b3lyp_air.chk"
 B after Tr=     0.000000    0.000000    0.000000
         Rot=    0.999914   -0.010402   -0.007763    0.001646 Ang=  -1.50 deg.
 Guess basis will be translated and rotated to current coordinates.
 JPrj=2 DoOrth=T DoCkMO=T.
 Generating alternative initial guess.
 ExpMin= 1.22D-01 ExpMax= 9.18D+03 ExpMxC= 1.38D+03 IAcc=1 IRadAn=         1 AccDes= 0.00D+00
 Harris functional with IExCor=  402 and IRadAn=       1 diagonalized for initial guess.
 HarFok:  IExCor=  402 AccDes= 0.00D+00 IRadAn=         1 IDoV= 1 UseB2=F ITyADJ=14
 ICtDFT=  3500011 ScaDFX=  1.000000  1.000000  1.000000  1.000000
 FoFCou: FMM=F IPFlag=           0 FMFlag=      100000 FMFlg1=           0
         NFxFlg=           0 DoJE=T BraDBF=F KetDBF=T FulRan=T
         wScrn=  0.000000 ICntrl=     500 IOpCl=  0 I1Cent=   200000004 NGrid=           0
         NMat0=    1 NMatS0=      1 NMatT0=    0 NMatD0=    1 NMtDS0=    0 NMtDT0=    0
 Petite list used in FoFCou.
 Harris En= -2512.02149629923    
 Leave Link  401 at Tue Dec 11 18:33:13 2018, MaxMem=   805306368 cpu:        39.8
 (Enter /pbs_home/pkowalski/g09d01/g09/l502.exe)
 Closed shell SCF:
 Using DIIS extrapolation, IDIIS=  1040.
 Integral symmetry usage will be decided dynamically.
 IVT=     1387805 IEndB=     1387805 NGot=   805306368 MDV=   804388806
 LenX=   804388806 LenY=   803935204
 Requested convergence on RMS density matrix=1.00D-08 within 128 cycles.
 Requested convergence on MAX density matrix=1.00D-06.
 Requested convergence on             energy=1.00D-06.
 No special actions if energy rises.
 Fock matrices will be formed incrementally for  20 cycles.
 Integral accuracy reduced to 1.0D-05 until final iterations.

 Cycle   1  Pass 0  IDiag  1:
 FoFJK:  IHMeth= 1 ICntrl=       0 DoSepK=F KAlg= 0 I1Cent=   0 FoldK=F
 IRaf= 630000000 NMat=   1 IRICut=       1 DoRegI=T DoRafI=F ISym2E= 0.
 FoFCou: FMM=F IPFlag=           0 FMFlag=      100000 FMFlg1=           0
         NFxFlg=           0 DoJE=F BraDBF=F KetDBF=F FulRan=T
         wScrn=  0.000000 ICntrl=       0 IOpCl=  0 I1Cent=           0 NGrid=           0
         NMat0=    1 NMatS0=      1 NMatT0=    0 NMatD0=    1 NMtDS0=    0 NMtDT0=    0
 Symmetry not used in FoFCou.
 E= -2511.86774620881    
 DIIS: error= 1.23D-02 at cycle   1 NSaved=   1.
 NSaved= 1 IEnMin= 1 EnMin= -2511.86774620881     IErMin= 1 ErrMin= 1.23D-02
 ErrMax= 1.23D-02  0.00D+00 EMaxC= 1.00D-01 BMatC= 1.98D-01 BMatP= 1.98D-01
 IDIUse=3 WtCom= 8.77D-01 WtEn= 1.23D-01
 Coeff-Com:  0.100D+01
 Coeff-En:   0.100D+01
 Coeff:      0.100D+01
 Recover alternate guess density for next cycle.
 RMSDP=2.95D-03 MaxDP=1.09D-01              OVMax= 0.00D+00

 Cycle   2  Pass 0  IDiag  1:
 RMSU=  2.94D-03    CP:  1.01D+00
 E= -2511.37215285239     Delta-E=        0.495593356417 Rises=F Damp=F
 Switch densities from cycles 1 and 2 for lowest energy.
 DIIS: error= 4.22D-02 at cycle   2 NSaved=   2.
 NSaved= 2 IEnMin= 1 EnMin= -2511.86774620881     IErMin= 1 ErrMin= 1.23D-02
 ErrMax= 4.22D-02  0.00D+00 EMaxC= 1.00D+00 BMatC= 7.40D-01 BMatP= 1.98D-01
 IDIUse=1 WtCom= 1.00D+00 WtEn= 0.00D+00
 Coeff-Com:  0.782D+00 0.218D+00
 Coeff:      0.782D+00 0.218D+00
 Gap=     0.123 Goal=   None    Shift=    0.000
 RMSDP=1.75D-03 MaxDP=5.49D-02 DE= 4.96D-01 OVMax= 2.15D-01

 Cycle   3  Pass 0  IDiag  1:
 RMSU=  1.57D-03    CP:  9.93D-01  2.58D-01
 E= -2512.12055223450     Delta-E=       -0.748399382107 Rises=F Damp=F
 DIIS: error= 7.94D-03 at cycle   3 NSaved=   3.
 NSaved= 3 IEnMin= 3 EnMin= -2512.12055223450     IErMin= 3 ErrMin= 7.94D-03
 ErrMax= 7.94D-03  0.00D+00 EMaxC= 1.00D+00 BMatC= 6.34D-02 BMatP= 1.98D-01
 IDIUse=1 WtCom= 1.00D+00 WtEn= 0.00D+00
 Coeff-Com:  0.212D-01 0.210D+00 0.769D+00
 Coeff:      0.212D-01 0.210D+00 0.769D+00
 Gap=     0.103 Goal=   None    Shift=    0.000
 RMSDP=8.15D-04 MaxDP=4.44D-02 DE=-7.48D-01 OVMax= 9.47D-02

 Cycle   4  Pass 0  IDiag  1:
 RMSU=  6.45D-04    CP:  9.91D-01  3.63D-01  7.51D-01
 E= -2512.17345844946     Delta-E=       -0.052906214960 Rises=F Damp=F
 DIIS: error= 4.12D-03 at cycle   4 NSaved=   4.
 NSaved= 4 IEnMin= 4 EnMin= -2512.17345844946     IErMin= 4 ErrMin= 4.12D-03
 ErrMax= 4.12D-03  0.00D+00 EMaxC= 1.00D+00 BMatC= 1.53D-02 BMatP= 6.34D-02
 IDIUse=1 WtCom= 1.00D+00 WtEn= 0.00D+00
 Coeff-Com: -0.138D-01 0.106D+00 0.464D+00 0.444D+00
 Coeff:     -0.138D-01 0.106D+00 0.464D+00 0.444D+00
 Gap=     0.111 Goal=   None    Shift=    0.000
 RMSDP=3.94D-04 MaxDP=1.62D-02 DE=-5.29D-02 OVMax= 5.04D-02

 Cycle   5  Pass 0  IDiag  1:
 RMSU=  2.03D-04    CP:  9.92D-01  3.61D-01  8.29D-01  5.13D-01
 E= -2512.18949796282     Delta-E=       -0.016039513359 Rises=F Damp=F
 DIIS: error= 1.29D-03 at cycle   5 NSaved=   5.
 NSaved= 5 IEnMin= 5 EnMin= -2512.18949796282     IErMin= 5 ErrMin= 1.29D-03
 ErrMax= 1.29D-03  0.00D+00 EMaxC= 1.00D+00 BMatC= 1.96D-03 BMatP= 1.53D-02
 IDIUse=1 WtCom= 1.00D+00 WtEn= 0.00D+00
 Coeff-Com: -0.890D-02 0.241D-01 0.144D+00 0.281D+00 0.559D+00
 Coeff:     -0.890D-02 0.241D-01 0.144D+00 0.281D+00 0.559D+00
 Gap=     0.108 Goal=   None    Shift=    0.000
 RMSDP=1.19D-04 MaxDP=6.44D-03 DE=-1.60D-02 OVMax= 1.34D-02

 Cycle   6  Pass 0  IDiag  1:
 RMSU=  6.89D-05    CP:  9.92D-01  3.57D-01  8.27D-01  5.95D-01  6.05D-01
 E= -2512.19153570130     Delta-E=       -0.002037738479 Rises=F Damp=F
 DIIS: error= 2.53D-04 at cycle   6 NSaved=   6.
 NSaved= 6 IEnMin= 6 EnMin= -2512.19153570130     IErMin= 6 ErrMin= 2.53D-04
 ErrMax= 2.53D-04  0.00D+00 EMaxC= 1.00D+00 BMatC= 1.33D-04 BMatP= 1.96D-03
 IDIUse=1 WtCom= 1.00D+00 WtEn= 0.00D+00
 Coeff-Com: -0.279D-02 0.368D-02 0.346D-01 0.110D+00 0.291D+00 0.563D+00
 Coeff:     -0.279D-02 0.368D-02 0.346D-01 0.110D+00 0.291D+00 0.563D+00
 Gap=     0.108 Goal=   None    Shift=    0.000
 RMSDP=3.52D-05 MaxDP=2.57D-03 DE=-2.04D-03 OVMax= 3.11D-03

 Cycle   7  Pass 0  IDiag  1:
 RMSU=  2.48D-05    CP:  9.92D-01  3.56D-01  8.27D-01  5.96D-01  6.52D-01
                    CP:  6.78D-01
 E= -2512.19164171609     Delta-E=       -0.000106014791 Rises=F Damp=F
 DIIS: error= 1.07D-04 at cycle   7 NSaved=   7.
 NSaved= 7 IEnMin= 7 EnMin= -2512.19164171609     IErMin= 7 ErrMin= 1.07D-04
 ErrMax= 1.07D-04  0.00D+00 EMaxC= 1.00D+00 BMatC= 1.97D-05 BMatP= 1.33D-04
 IDIUse=1 WtCom= 1.00D+00 WtEn= 0.00D+00
 Coeff-Com: -0.706D-03-0.653D-03 0.268D-02 0.323D-01 0.107D+00 0.325D+00
 Coeff-Com:  0.534D+00
 Coeff:     -0.706D-03-0.653D-03 0.268D-02 0.323D-01 0.107D+00 0.325D+00
 Coeff:      0.534D+00
 Gap=     0.108 Goal=   None    Shift=    0.000
 RMSDP=1.23D-05 MaxDP=6.20D-04 DE=-1.06D-04 OVMax= 1.47D-03

 Cycle   8  Pass 0  IDiag  1:
 RMSU=  7.97D-06    CP:  9.92D-01  3.57D-01  8.27D-01  6.01D-01  6.56D-01
                    CP:  7.03D-01  6.55D-01
 E= -2512.19166796570     Delta-E=       -0.000026249619 Rises=F Damp=F
 DIIS: error= 4.84D-05 at cycle   8 NSaved=   8.
 NSaved= 8 IEnMin= 8 EnMin= -2512.19166796570     IErMin= 8 ErrMin= 4.84D-05
 ErrMax= 4.84D-05  0.00D+00 EMaxC= 1.00D+00 BMatC= 2.43D-06 BMatP= 1.97D-05
 IDIUse=1 WtCom= 1.00D+00 WtEn= 0.00D+00
 Coeff-Com: -0.250D-03-0.666D-03-0.741D-03 0.126D-01 0.467D-01 0.164D+00
 Coeff-Com:  0.331D+00 0.448D+00
 Coeff:     -0.250D-03-0.666D-03-0.741D-03 0.126D-01 0.467D-01 0.164D+00
 Coeff:      0.331D+00 0.448D+00
 Gap=     0.108 Goal=   None    Shift=    0.000
 RMSDP=4.55D-06 MaxDP=2.73D-04 DE=-2.62D-05 OVMax= 7.11D-04

 Initial convergence to 1.0D-05 achieved.  Increase integral accuracy.
 Cycle   9  Pass 1  IDiag  1:
 E= -2512.19153255153     Delta-E=        0.000135414172 Rises=F Damp=F
 DIIS: error= 1.44D-04 at cycle   1 NSaved=   1.
 NSaved= 1 IEnMin= 1 EnMin= -2512.19153255153     IErMin= 1 ErrMin= 1.44D-04
 ErrMax= 1.44D-04  0.00D+00 EMaxC= 1.00D+00 BMatC= 1.30D-05 BMatP= 1.30D-05
 IDIUse=1 WtCom= 1.00D+00 WtEn= 0.00D+00
 Coeff-Com:  0.100D+01
 Coeff:      0.100D+01
 Gap=     0.108 Goal=   None    Shift=    0.000
 RMSDP=4.55D-06 MaxDP=2.73D-04 DE= 1.35D-04 OVMax= 7.94D-04

 Cycle  10  Pass 1  IDiag  1:
 RMSU=  1.51D-04    CP:  1.00D+00
 E= -2512.19154498870     Delta-E=       -0.000012437164 Rises=F Damp=F
 DIIS: error= 6.08D-05 at cycle   2 NSaved=   2.
 NSaved= 2 IEnMin= 2 EnMin= -2512.19154498870     IErMin= 2 ErrMin= 6.08D-05
 ErrMax= 6.08D-05  0.00D+00 EMaxC= 1.00D+00 BMatC= 2.13D-06 BMatP= 1.30D-05
 IDIUse=1 WtCom= 1.00D+00 WtEn= 0.00D+00
 Coeff-Com:  0.173D+00 0.827D+00
 Coeff:      0.173D+00 0.827D+00
 Gap=     0.108 Goal=   None    Shift=    0.000
 RMSDP=9.28D-06 MaxDP=4.57D-04 DE=-1.24D-05 OVMax= 1.48D-03

 Cycle  11  Pass 1  IDiag  1:
 RMSU=  9.19D-06    CP:  1.00D+00  1.01D+00
 E= -2512.19153867862     Delta-E=        0.000006310080 Rises=F Damp=F
 DIIS: error= 1.16D-04 at cycle   3 NSaved=   3.
 NSaved= 3 IEnMin= 2 EnMin= -2512.19154498870     IErMin= 2 ErrMin= 6.08D-05
 ErrMax= 1.16D-04  0.00D+00 EMaxC= 1.00D+00 BMatC= 7.80D-06 BMatP= 2.13D-06
 IDIUse=1 WtCom= 1.00D+00 WtEn= 0.00D+00
 Coeff-Com: -0.528D-02 0.660D+00 0.345D+00
 Coeff:     -0.528D-02 0.660D+00 0.345D+00
 Gap=     0.108 Goal=   None    Shift=    0.000
 RMSDP=6.06D-06 MaxDP=2.96D-04 DE= 6.31D-06 OVMax= 9.72D-04

 Cycle  12  Pass 1  IDiag  1:
 RMSU=  7.76D-07    CP:  1.00D+00  1.01D+00  3.50D-01
 E= -2512.19154732052     Delta-E=       -0.000008641900 Rises=F Damp=F
 DIIS: error= 4.41D-06 at cycle   4 NSaved=   4.
 NSaved= 4 IEnMin= 4 EnMin= -2512.19154732052     IErMin= 4 ErrMin= 4.41D-06
 ErrMax= 4.41D-06  0.00D+00 EMaxC= 1.00D+00 BMatC= 2.65D-08 BMatP= 2.13D-06
 IDIUse=1 WtCom= 1.00D+00 WtEn= 0.00D+00
 Coeff-Com: -0.452D-02 0.388D+00 0.205D+00 0.412D+00
 Coeff:     -0.452D-02 0.388D+00 0.205D+00 0.412D+00
 Gap=     0.108 Goal=   None    Shift=    0.000
 RMSDP=3.84D-07 MaxDP=2.55D-05 DE=-8.64D-06 OVMax= 5.05D-05

 Cycle  13  Pass 1  IDiag  1:
 RMSU=  3.26D-07    CP:  1.00D+00  1.01D+00  3.55D-01  7.48D-01
 E= -2512.19154734307     Delta-E=       -0.000000022550 Rises=F Damp=F
 DIIS: error= 8.07D-07 at cycle   5 NSaved=   5.
 NSaved= 5 IEnMin= 5 EnMin= -2512.19154734307     IErMin= 5 ErrMin= 8.07D-07
 ErrMax= 8.07D-07  0.00D+00 EMaxC= 1.00D+00 BMatC= 1.26D-09 BMatP= 2.65D-08
 IDIUse=1 WtCom= 1.00D+00 WtEn= 0.00D+00
 Coeff-Com: -0.216D-02 0.175D+00 0.920D-01 0.239D+00 0.496D+00
 Coeff:     -0.216D-02 0.175D+00 0.920D-01 0.239D+00 0.496D+00
 Gap=     0.108 Goal=   None    Shift=    0.000
 RMSDP=1.18D-07 MaxDP=8.84D-06 DE=-2.26D-08 OVMax= 1.59D-05

 Cycle  14  Pass 1  IDiag  1:
 RMSU=  9.25D-08    CP:  1.00D+00  1.01D+00  3.54D-01  7.77D-01  7.90D-01
 E= -2512.19154734412     Delta-E=       -0.000000001055 Rises=F Damp=F
 DIIS: error= 4.87D-07 at cycle   6 NSaved=   6.
 NSaved= 6 IEnMin= 6 EnMin= -2512.19154734412     IErMin= 6 ErrMin= 4.87D-07
 ErrMax= 4.87D-07  0.00D+00 EMaxC= 1.00D+00 BMatC= 2.14D-10 BMatP= 1.26D-09
 IDIUse=1 WtCom= 1.00D+00 WtEn= 0.00D+00
 Coeff-Com: -0.616D-03 0.463D-01 0.239D-01 0.855D-01 0.318D+00 0.527D+00
 Coeff:     -0.616D-03 0.463D-01 0.239D-01 0.855D-01 0.318D+00 0.527D+00
 Gap=     0.108 Goal=   None    Shift=    0.000
 RMSDP=4.25D-08 MaxDP=3.22D-06 DE=-1.06D-09 OVMax= 6.03D-06

 Cycle  15  Pass 1  IDiag  1:
 RMSU=  3.69D-08    CP:  1.00D+00  1.01D+00  3.53D-01  7.78D-01  8.25D-01
                    CP:  8.21D-01
 E= -2512.19154734460     Delta-E=       -0.000000000480 Rises=F Damp=F
 DIIS: error= 1.57D-07 at cycle   7 NSaved=   7.
 NSaved= 7 IEnMin= 7 EnMin= -2512.19154734460     IErMin= 7 ErrMin= 1.57D-07
 ErrMax= 1.57D-07  0.00D+00 EMaxC= 1.00D+00 BMatC= 2.66D-11 BMatP= 2.14D-10
 IDIUse=1 WtCom= 1.00D+00 WtEn= 0.00D+00
 Coeff-Com: -0.500D-04 0.174D-02 0.518D-03 0.153D-01 0.112D+00 0.318D+00
 Coeff-Com:  0.552D+00
 Coeff:     -0.500D-04 0.174D-02 0.518D-03 0.153D-01 0.112D+00 0.318D+00
 Coeff:      0.552D+00
 Gap=     0.108 Goal=   None    Shift=    0.000
 RMSDP=1.60D-08 MaxDP=1.16D-06 DE=-4.80D-10 OVMax= 2.00D-06

 Cycle  16  Pass 1  IDiag  1:
 RMSU=  9.46D-09    CP:  1.00D+00  1.01D+00  3.54D-01  7.84D-01  8.34D-01
                    CP:  8.45D-01  6.93D-01
 E= -2512.19154734435     Delta-E=        0.000000000256 Rises=F Damp=F
 DIIS: error= 3.95D-08 at cycle   8 NSaved=   8.
 NSaved= 8 IEnMin= 7 EnMin= -2512.19154734460     IErMin= 8 ErrMin= 3.95D-08
 ErrMax= 3.95D-08  0.00D+00 EMaxC= 1.00D+00 BMatC= 3.39D-12 BMatP= 2.66D-11
 IDIUse=1 WtCom= 1.00D+00 WtEn= 0.00D+00
 Coeff-Com:  0.318D-04-0.365D-02-0.215D-02 0.135D-02 0.402D-01 0.151D+00
 Coeff-Com:  0.342D+00 0.471D+00
 Coeff:      0.318D-04-0.365D-02-0.215D-02 0.135D-02 0.402D-01 0.151D+00
 Coeff:      0.342D+00 0.471D+00
 Gap=     0.108 Goal=   None    Shift=    0.000
 RMSDP=5.34D-09 MaxDP=3.60D-07 DE= 2.56D-10 OVMax= 9.89D-07

 SCF Done:  E(RB3LYP) =  -2512.19154734     A.U. after   16 cycles
            NFock= 16  Conv=0.53D-08     -V/T= 2.0070
 KE= 2.494768733646D+03 PE=-1.493520514778D+04 EE= 5.411937008137D+03
 Leave Link  502 at Tue Dec 11 18:41:38 2018, MaxMem=   805306368 cpu:      4020.1
 (Enter /pbs_home/pkowalski/g09d01/g09/l701.exe)
 Compute integral first derivatives.
 ... and contract with generalized density number  0.
 Leave Link  701 at Tue Dec 11 18:41:39 2018, MaxMem=   805306368 cpu:         5.8
 (Enter /pbs_home/pkowalski/g09d01/g09/l702.exe)
 L702 exits ... SP integral derivatives will be done elsewhere.
 Leave Link  702 at Tue Dec 11 18:41:39 2018, MaxMem=   805306368 cpu:         0.2
 (Enter /pbs_home/pkowalski/g09d01/g09/l703.exe)
 Compute integral first derivatives, UseDBF=F ICtDFT=           0.
 Integral derivatives from FoFJK, PRISM(SPDF).
 Calling FoFJK, ICntrl=      2127 FMM=F ISym2X=0 I1Cent= 0 IOpClX= 0 NMat=1 NMatS=1 NMatT=0.
 FoFJK:  IHMeth= 1 ICntrl=    2127 DoSepK=F KAlg= 0 I1Cent=   0 FoldK=F
 IRaf=         0 NMat=   1 IRICut=       1 DoRegI=T DoRafI=F ISym2E= 0.
 FoFCou: FMM=F IPFlag=           0 FMFlag=      100000 FMFlg1=         800
         NFxFlg=           0 DoJE=F BraDBF=F KetDBF=F FulRan=T
         wScrn=  0.000000 ICntrl=    2127 IOpCl=  0 I1Cent=           0 NGrid=           0
         NMat0=    1 NMatS0=      1 NMatT0=    0 NMatD0=    1 NMtDS0=    0 NMtDT0=    0
 Symmetry not used in FoFCou.
 Leave Link  703 at Tue Dec 11 18:43:37 2018, MaxMem=   805306368 cpu:       942.9
 (Enter /pbs_home/pkowalski/g09d01/g09/l716.exe)
 Dipole        =-7.13106728D-02-1.36294447D+00-2.94517916D-02
 ***** Axes restored to original set *****
 -------------------------------------------------------------------
 Center     Atomic                   Forces (Hartrees/Bohr)
 Number     Number              X              Y              Z
 -------------------------------------------------------------------
      1       16          -0.027205657   -0.003010787   -0.010407827
      2       16           0.000525423   -0.001086230   -0.020838133
      3        9           0.022744788    0.008783506   -0.015094493
      4        9          -0.005933733   -0.010825893    0.011391950
      5        9           0.019569914    0.001880705   -0.000208125
      6        9          -0.021364763   -0.004751529    0.019468162
      7        9           0.017664190    0.002718255   -0.010727064
      8        9          -0.012344573    0.003152069    0.018952730
      9        6          -0.009959400    0.001768494   -0.002545058
     10        6          -0.002445672   -0.002653521   -0.002304969
     11        6           0.001531673   -0.001746266   -0.000380742
     12        6           0.004389178   -0.005732556   -0.001343187
     13        6           0.011770574   -0.002519815    0.002885704
     14        6           0.000712641    0.002057375    0.000440783
     15        6          -0.003232944    0.000375065   -0.009381549
     16        6          -0.002028388    0.003137340   -0.001801709
     17        6           0.000046082    0.001219336    0.001887368
     18        6          -0.000081289    0.004382024    0.005889051
     19        6           0.004074386   -0.001103045    0.011272044
     20        6           0.000391576   -0.002567134   -0.000161660
     21        6           0.002715273    0.008531176   -0.007879260
     22        6          -0.000345919   -0.003358369   -0.001445121
     23        6          -0.007325868   -0.005659662    0.001447655
     24        6          -0.009932218   -0.005272679    0.002928795
     25        6           0.006945186    0.020216254    0.011939797
     26        6           0.019201562   -0.008313529   -0.011491557
     27        6           0.039007860    0.004639661   -0.000440060
     28        6          -0.028741669   -0.001740503    0.011652112
     29        6          -0.020796035   -0.004416521    0.009941782
     30        6          -0.016777478   -0.006481205    0.014699536
     31        6          -0.002020214   -0.002098628   -0.012648987
     32        6          -0.002581347   -0.005387012    0.002980091
     33        6           0.072462970   -0.002819073   -0.038127954
     34        6           0.013443979   -0.019675448   -0.002644380
     35        6           0.003613977    0.009794397    0.016310154
     36        6          -0.073565888    0.009927607    0.025073197
     37        6           0.019449825    0.012498786   -0.010458187
     38        1           0.005672558   -0.003712437   -0.000010958
     39        1           0.004614884    0.002250964    0.002821333
     40        1          -0.000377326    0.005763172    0.002901140
     41        1          -0.004973373    0.002105997   -0.000633530
     42        1          -0.005645282   -0.002761835   -0.003605586
     43        1           0.000884871    0.002191980    0.006042873
     44        1           0.002851951   -0.003790945    0.003588708
     45        1           0.002020774   -0.005867343   -0.002115377
     46        1          -0.001280148   -0.000757537   -0.005289625
     47        1          -0.003589320    0.004495869   -0.004128206
     48        1           0.005400509   -0.000221937    0.002805409
     49        1          -0.003092542    0.003028013    0.001655186
     50        1          -0.001474986   -0.004643869   -0.003399281
     51        1          -0.002627025    0.000661578   -0.001732879
     52        1           0.003446424    0.008319143    0.002706358
     53        1           0.004115368   -0.000633744    0.005174514
     54        1           0.001215804   -0.001983826   -0.002946668
     55        1          -0.002036958    0.005400463   -0.000411277
     56        1          -0.001408415   -0.000877979    0.001181241
     57        1           0.000566098   -0.003951030   -0.000873036
     58        1          -0.007734490    0.000915506   -0.004493970
     59        1          -0.010127381    0.000207156   -0.008067259
 -------------------------------------------------------------------
 Cartesian Forces:  Max     0.073565888 RMS     0.012127654
 Leave Link  716 at Tue Dec 11 18:43:37 2018, MaxMem=   805306368 cpu:         0.2
 (Enter /pbs_home/pkowalski/g09d01/g09/l103.exe)

 GradGradGradGradGradGradGradGradGradGradGradGradGradGradGradGradGradGrad
 Berny optimization.
 Using GEDIIS/GDIIS optimizer.
 FormGI is forming the generalized inverse of G from B-inverse, IUseBI=4.
 GSVD:  received Info=                   1 from GESDD.
 Internal  Forces:  Max     0.040450393 RMS     0.007544726
 Search for a local minimum.
 Step number   3 out of a maximum of  343
 All quantities printed in internal units (Hartrees-Bohrs-Radians)
 RMS Force = .75447D-02 SwitMx=.10000D-02 MixMth= 1
 Mixed Optimization -- RFO/linear search
 Update second derivatives using D2CorX and points    2    3
 ITU=  0  1  0
 Use linear search instead of GDIIS.
     Eigenvalues ---    0.00229   0.00399   0.00420   0.00451   0.00632
     Eigenvalues ---    0.00715   0.00747   0.00748   0.00752   0.00760
     Eigenvalues ---    0.00836   0.01147   0.01258   0.01328   0.01384
     Eigenvalues ---    0.01456   0.01534   0.01557   0.01562   0.01563
     Eigenvalues ---    0.01673   0.01845   0.01933   0.01941   0.01944
     Eigenvalues ---    0.02002   0.02004   0.02027   0.02029   0.02085
     Eigenvalues ---    0.02086   0.02136   0.02137   0.02142   0.02143
     Eigenvalues ---    0.02153   0.02154   0.02167   0.02169   0.02187
     Eigenvalues ---    0.02233   0.02458   0.04111   0.04142   0.04580
     Eigenvalues ---    0.04926   0.05420   0.05446   0.05475   0.05487
     Eigenvalues ---    0.05644   0.05673   0.07150   0.08279   0.09047
     Eigenvalues ---    0.09310   0.09439   0.09658   0.10032   0.10779
     Eigenvalues ---    0.12374   0.12549   0.12809   0.12903   0.13882
     Eigenvalues ---    0.15826   0.15975   0.15983   0.15999   0.16000
     Eigenvalues ---    0.16000   0.16000   0.16000   0.16000   0.16000
     Eigenvalues ---    0.16000   0.16000   0.16000   0.16000   0.16000
     Eigenvalues ---    0.16000   0.16000   0.16000   0.16150   0.18064
     Eigenvalues ---    0.19819   0.21076   0.21903   0.21958   0.21999
     Eigenvalues ---    0.22000   0.22000   0.22007   0.22150   0.22535
     Eigenvalues ---    0.22900   0.23469   0.23472   0.23547   0.23990
     Eigenvalues ---    0.24175   0.24318   0.24446   0.24923   0.24994
     Eigenvalues ---    0.24997   0.25000   0.25511   0.25884   0.26259
     Eigenvalues ---    0.26375   0.26785   0.26960   0.27336   0.28098
     Eigenvalues ---    0.29139   0.29642   0.29812   0.29997   0.30734
     Eigenvalues ---    0.31331   0.31954   0.32230   0.32238   0.32318
     Eigenvalues ---    0.32486   0.32494   0.32511   0.32514   0.32521
     Eigenvalues ---    0.32535   0.32555   0.32571   0.32587   0.32735
     Eigenvalues ---    0.33511   0.34468   0.35203   0.35691   0.35692
     Eigenvalues ---    0.35697   0.35702   0.35710   0.35779   0.35883
     Eigenvalues ---    0.35910   0.36165   0.36184   0.36488   0.36763
     Eigenvalues ---    0.40797   0.40923   0.41110   0.41114   0.44219
     Eigenvalues ---    0.44243   0.45467   0.45543   0.45806   0.45940
     Eigenvalues ---    0.46198   0.46500   0.46516   0.47209   0.47689
     Eigenvalues ---    0.48249   0.48325   0.48482   0.51433   0.55034
     Eigenvalues ---    0.55620
 RFO step:  Lambda=-6.61251601D-02 EMin= 2.28661076D-03
 Quartic linear search produced a step of -0.15392.
 Iteration  1 RMS(Cart)=  0.36533743 RMS(Int)=  0.00933245
 Iteration  2 RMS(Cart)=  0.08257742 RMS(Int)=  0.00123766
 Iteration  3 RMS(Cart)=  0.00129011 RMS(Int)=  0.00120697
 Iteration  4 RMS(Cart)=  0.00000267 RMS(Int)=  0.00120697
 Iteration  5 RMS(Cart)=  0.00000003 RMS(Int)=  0.00120697
 ITry= 1 IFail=0 DXMaxC= 1.53D+00 DCOld= 1.00D+10 DXMaxT= 5.05D-01 DXLimC= 3.00D+00 Rises=F
 Variable       Old X    -DE/DX   Delta X   Delta X   Delta X     New X
                                 (Linear)    (Quad)   (Total)
    R1        3.25375   0.01834   0.01530   0.03149   0.04679   3.30055
    R2        3.24134   0.00837   0.01447   0.00863   0.02317   3.26450
    R3        3.26555   0.01167   0.01332   0.02282   0.03655   3.30209
    R4        3.30326  -0.00669   0.00853  -0.02092  -0.01234   3.29092
    R5        2.51375   0.02760   0.01066   0.03121   0.04187   2.55561
    R6        2.54156   0.01355   0.00765   0.01382   0.02147   2.56303
    R7        2.49825   0.01650   0.01200   0.01535   0.02735   2.52560
    R8        2.50974   0.02897   0.01186   0.03265   0.04451   2.55425
    R9        2.53685   0.01996   0.00942   0.02209   0.03151   2.56836
   R10        2.53576   0.01913   0.00805   0.02124   0.02928   2.56504
   R11        2.63721  -0.00056   0.00044  -0.00101  -0.00057   2.63664
   R12        2.65437   0.00363   0.00139   0.00509   0.00647   2.66085
   R13        2.08484  -0.00675  -0.00431  -0.01001  -0.01433   2.07051
   R14        2.64549  -0.00093  -0.00117  -0.00130  -0.00247   2.64303
   R15        2.08185  -0.00586  -0.00370  -0.00871  -0.01241   2.06944
   R16        2.65170  -0.00380  -0.00177  -0.00498  -0.00675   2.64495
   R17        2.08280  -0.00646  -0.00382  -0.00970  -0.01352   2.06928
   R18        2.63403   0.00033   0.00086   0.00015   0.00101   2.63504
   R19        2.08117  -0.00540  -0.00362  -0.00794  -0.01156   2.06961
   R20        2.64463   0.00917   0.00289   0.01265   0.01555   2.66018
   R21        2.08351  -0.00725  -0.00466  -0.01067  -0.01533   2.06818
   R22        2.75942   0.00584   0.00793   0.00626   0.01419   2.77361
   R23        2.63847  -0.00119   0.00031  -0.00193  -0.00161   2.63686
   R24        2.65605   0.00268   0.00118   0.00372   0.00490   2.66095
   R25        2.08413  -0.00645  -0.00423  -0.00950  -0.01373   2.07040
   R26        2.64515  -0.00080  -0.00111  -0.00115  -0.00226   2.64289
   R27        2.08219  -0.00595  -0.00374  -0.00886  -0.01259   2.06959
   R28        2.65156  -0.00366  -0.00173  -0.00476  -0.00649   2.64507
   R29        2.08305  -0.00655  -0.00385  -0.00986  -0.01371   2.06934
   R30        2.63422  -0.00001   0.00084  -0.00027   0.00057   2.63479
   R31        2.08143  -0.00546  -0.00365  -0.00803  -0.01169   2.06975
   R32        2.64585   0.00878   0.00271   0.01217   0.01487   2.66072
   R33        2.08290  -0.00707  -0.00457  -0.01040  -0.01496   2.06794
   R34        2.76632   0.00347   0.00705   0.00230   0.00935   2.77567
   R35        2.94206  -0.00983  -0.00592  -0.01753  -0.02345   2.91861
   R36        2.06378   0.00596   0.00366   0.00934   0.01300   2.07678
   R37        2.06934   0.00457   0.00295   0.00712   0.01007   2.07940
   R38        2.06392   0.00538   0.00357   0.00829   0.01186   2.07578
   R39        2.85863  -0.00012  -0.00049  -0.00118  -0.00167   2.85696
   R40        2.07493   0.00320   0.00247   0.00504   0.00752   2.08244
   R41        2.05410   0.00937   0.00281   0.01686   0.01967   2.07377
   R42        2.92542  -0.00555  -0.00392  -0.00958  -0.01351   2.91191
   R43        2.06128   0.00663   0.00387   0.01056   0.01443   2.07571
   R44        2.07167   0.00372   0.00269   0.00560   0.00829   2.07996
   R45        2.06388   0.00563   0.00354   0.00881   0.01235   2.07623
   R46        2.87751  -0.00703  -0.00411  -0.01178  -0.01589   2.86163
   R47        2.08519  -0.00010   0.00142  -0.00099   0.00043   2.08562
   R48        2.07248   0.00382   0.00277   0.00567   0.00844   2.08092
   R49        2.61747  -0.00617  -0.00946  -0.00485  -0.01435   2.60312
   R50        2.73190  -0.00347   0.00463  -0.00850  -0.00393   2.72797
   R51        2.07371  -0.00827  -0.00442  -0.01224  -0.01666   2.05705
   R52        2.58417   0.03114   0.02186   0.03812   0.06000   2.64417
   R53        2.79367  -0.01185  -0.02166  -0.01304  -0.03469   2.75897
   R54        2.88158   0.00666  -0.00248   0.01601   0.01390   2.89548
   R55        2.66095  -0.01166   0.02272  -0.05267  -0.02958   2.63137
   R56        2.89060   0.00412  -0.00075   0.01106   0.00865   2.89925
   R57        2.86508   0.00651  -0.00067   0.02131   0.02140   2.88648
   R58        2.91067   0.01104   0.00106   0.01335   0.01460   2.92528
   R59        2.83592  -0.00751   0.01100  -0.03597  -0.02498   2.81095
   R60        2.61627  -0.01005  -0.00946  -0.00843  -0.01782   2.59845
   R61        2.76090  -0.00410   0.00570  -0.01503  -0.00960   2.75130
   R62        2.08155  -0.01099  -0.00458  -0.01602  -0.02060   2.06095
   R63        2.66082   0.00719   0.01640  -0.00285   0.01320   2.67403
    A1        1.67974  -0.01312  -0.01101  -0.02598  -0.03696   1.64278
    A2        1.67431  -0.01233  -0.01124  -0.02097  -0.03213   1.64218
    A3        2.11829  -0.00159  -0.00076  -0.00319  -0.00395   2.11435
    A4        2.07887   0.00020  -0.00254   0.00161  -0.00093   2.07794
    A5        2.08602   0.00139   0.00330   0.00158   0.00488   2.09090
    A6        2.09548   0.00175   0.00025   0.00325   0.00351   2.09899
    A7        2.08757  -0.00086   0.00059  -0.00203  -0.00145   2.08612
    A8        2.10013  -0.00090  -0.00084  -0.00122  -0.00206   2.09807
    A9        2.07395   0.00273   0.00186   0.00425   0.00611   2.08006
   A10        2.10433  -0.00114  -0.00090  -0.00140  -0.00230   2.10203
   A11        2.10491  -0.00159  -0.00096  -0.00285  -0.00381   2.10110
   A12        2.10857  -0.00125  -0.00095  -0.00342  -0.00437   2.10420
   A13        2.09682  -0.00007  -0.00061   0.00016  -0.00045   2.09637
   A14        2.07780   0.00132   0.00155   0.00326   0.00482   2.08262
   A15        2.10738   0.00046   0.00006   0.00214   0.00219   2.10957
   A16        2.08114  -0.00026  -0.00386   0.00143  -0.00243   2.07871
   A17        2.09466  -0.00020   0.00381  -0.00357   0.00024   2.09491
   A18        2.06269  -0.00209  -0.00047  -0.00303  -0.00349   2.05920
   A19        2.12069   0.00110  -0.00299   0.00358   0.00059   2.12128
   A20        2.09979   0.00099   0.00345  -0.00055   0.00290   2.10269
   A21        2.11940  -0.00181  -0.00091  -0.00371  -0.00461   2.11479
   A22        2.08004   0.00019  -0.00260   0.00150  -0.00110   2.07894
   A23        2.08373   0.00162   0.00350   0.00221   0.00571   2.08945
   A24        2.09619   0.00162   0.00018   0.00293   0.00311   2.09931
   A25        2.08756  -0.00089   0.00059  -0.00219  -0.00160   2.08596
   A26        2.09943  -0.00073  -0.00077  -0.00075  -0.00151   2.09791
   A27        2.07279   0.00288   0.00199   0.00473   0.00672   2.07951
   A28        2.10501  -0.00124  -0.00098  -0.00171  -0.00269   2.10232
   A29        2.10538  -0.00164  -0.00101  -0.00302  -0.00403   2.10135
   A30        2.10915  -0.00147  -0.00102  -0.00374  -0.00476   2.10439
   A31        2.09636   0.00010  -0.00055   0.00051  -0.00004   2.09632
   A32        2.07767   0.00136   0.00157   0.00322   0.00480   2.08247
   A33        2.10915   0.00005  -0.00015   0.00118   0.00103   2.11017
   A34        2.08150  -0.00025  -0.00374   0.00121  -0.00253   2.07897
   A35        2.09254   0.00020   0.00389  -0.00238   0.00151   2.09405
   A36        2.05968  -0.00128  -0.00009  -0.00140  -0.00149   2.05819
   A37        2.12614  -0.00013  -0.00347   0.00065  -0.00281   2.12332
   A38        2.09737   0.00141   0.00356   0.00075   0.00431   2.10168
   A39        1.94061  -0.00106  -0.00163  -0.00269  -0.00433   1.93628
   A40        1.92006  -0.00012  -0.00077   0.00097   0.00020   1.92026
   A41        1.95849  -0.00321  -0.00285  -0.00941  -0.01228   1.94621
   A42        1.87917   0.00099   0.00169   0.00290   0.00459   1.88376
   A43        1.88185   0.00192   0.00239   0.00386   0.00622   1.88807
   A44        1.88080   0.00177   0.00144   0.00512   0.00657   1.88736
   A45        1.95523   0.00074  -0.00183   0.00420   0.00237   1.95759
   A46        1.90643   0.00042  -0.00014   0.00390   0.00376   1.91019
   A47        1.91858  -0.00129  -0.00314  -0.00303  -0.00618   1.91240
   A48        1.91207  -0.00002  -0.00142   0.00301   0.00159   1.91367
   A49        1.91865  -0.00012   0.00488  -0.00686  -0.00198   1.91667
   A50        1.84988   0.00025   0.00177  -0.00144   0.00035   1.85023
   A51        1.93692  -0.00022  -0.00089  -0.00030  -0.00119   1.93573
   A52        1.91550  -0.00021  -0.00048   0.00019  -0.00028   1.91522
   A53        1.95088  -0.00172  -0.00207  -0.00451  -0.00658   1.94430
   A54        1.88877   0.00040   0.00060   0.00124   0.00184   1.89061
   A55        1.88682   0.00077   0.00184   0.00057   0.00240   1.88923
   A56        1.88303   0.00109   0.00114   0.00307   0.00422   1.88724
   A57        1.97214  -0.00310  -0.00164  -0.00736  -0.00898   1.96316
   A58        1.89541   0.00289   0.00138   0.00965   0.01105   1.90646
   A59        1.90607   0.00001  -0.00040  -0.00044  -0.00084   1.90523
   A60        1.93715  -0.00061  -0.00350  -0.00018  -0.00366   1.93349
   A61        1.88526   0.00196   0.00216   0.00453   0.00668   1.89194
   A62        1.86460  -0.00107   0.00223  -0.00633  -0.00411   1.86049
   A63        2.12608  -0.00283  -0.00032  -0.00493  -0.00521   2.12086
   A64        1.85036   0.01906   0.01382   0.03526   0.04899   1.89934
   A65        2.30667  -0.01623  -0.01350  -0.03036  -0.04381   2.26286
   A66        2.03407  -0.00976  -0.00248  -0.02516  -0.02780   2.00627
   A67        2.12973   0.00195   0.00100   0.00326   0.00431   2.13405
   A68        2.11830   0.00782   0.00158   0.02190   0.02360   2.14190
   A69        1.93984   0.00382  -0.00246   0.01306   0.01027   1.95010
   A70        2.10203   0.02142   0.00536   0.05147   0.05669   2.15873
   A71        2.23947  -0.02501  -0.00273  -0.06238  -0.06535   2.17412
   A72        2.01314   0.00654   0.00275   0.02630   0.02832   2.04147
   A73        1.91941   0.00019   0.00223   0.00479   0.00647   1.92588
   A74        2.24186  -0.00423  -0.00948   0.00268  -0.00736   2.23450
   A75        2.01602   0.03005   0.01574   0.07491   0.09090   2.10692
   A76        2.37150  -0.04045  -0.01653  -0.09141  -0.10818   2.26332
   A77        1.89160   0.01021   0.00098   0.01628   0.01739   1.90900
   A78        1.82275   0.00568   0.01085   0.01685   0.02757   1.85032
   A79        1.91648  -0.00040   0.00027  -0.00591  -0.00611   1.91037
   A80        1.97563  -0.00127  -0.00204  -0.01915  -0.02192   1.95372
   A81        2.04221   0.00574  -0.00381   0.01962   0.01592   2.05813
   A82        1.91327  -0.00430  -0.00242  -0.00619  -0.00787   1.90541
   A83        1.79903  -0.00568  -0.00379  -0.00719  -0.01094   1.78809
   A84        1.86910   0.00339   0.00379   0.01155   0.01544   1.88454
   A85        2.03075  -0.00268  -0.00597  -0.00568  -0.01118   2.01957
   A86        2.03079  -0.00178  -0.00589  -0.00993  -0.01606   2.01474
   A87        1.85013   0.00321   0.00601   0.00306   0.00813   1.85826
   A88        1.91540  -0.00330  -0.00115  -0.01112  -0.01258   1.90282
   A89        1.75849   0.00121   0.00390   0.01184   0.01675   1.77524
   A90        1.81781   0.00672   0.00894   0.02179   0.03079   1.84860
   A91        1.90088  -0.00168  -0.00114   0.00832   0.00954   1.91043
   A92        1.95005  -0.00089  -0.00095   0.00066  -0.00109   1.94895
   A93        1.94494  -0.00533   0.00138  -0.02561  -0.02647   1.91847
   A94        2.01548   0.00155  -0.00512   0.00771   0.00289   2.01838
   A95        1.83473  -0.00075  -0.00325  -0.01285  -0.01620   1.81853
   A96        1.86743  -0.00400  -0.00623   0.01705   0.01094   1.87837
   A97        2.27053  -0.01917  -0.02542  -0.02530  -0.06061   2.20992
   A98        1.85913   0.03142   0.00288   0.14207   0.14870   2.00783
   A99        2.12296  -0.00115   0.00020  -0.00260  -0.00238   2.12058
   A100       1.85727   0.01443   0.01305   0.02682   0.03979   1.89706
   A101       2.30270  -0.01324  -0.01321  -0.02411  -0.03728   2.26542
   A102       2.06557  -0.01030  -0.00339  -0.03176  -0.03579   2.02978
   A103       2.12771   0.00139   0.00325   0.00372   0.00722   2.13493
   A104       2.08951   0.00891   0.00019   0.02781   0.02837   2.11788
   A105       1.97441   0.02435  -0.00216   0.08840   0.08977   2.06419
   A106       2.24624  -0.02399  -0.02049  -0.04299  -0.06515   2.18109
   A107       1.90285   0.00286  -0.00382   0.02172   0.01859   1.92144
   A108       2.02461  -0.00195   0.00163   0.01194   0.01441   2.03902
   A109       1.92197   0.00569   0.00461   0.00769   0.01147   1.93344
   A110       2.20849  -0.00192  -0.01641   0.01621  -0.00016   2.20833
    D1       -3.12451   0.00188  -0.00279   0.02450   0.02181  -3.10270
    D2        0.00514   0.00161  -0.00259   0.02163   0.01879   0.02392
    D3       -2.67537  -0.00695   0.01148  -0.10440  -0.09286  -2.76824
    D4        0.02500  -0.00361   0.00060  -0.04085  -0.03916  -0.01416
    D5        3.13203   0.00161  -0.00737   0.03006   0.02246  -3.12869
    D6        0.01197   0.00024  -0.00971   0.02589   0.01658   0.02855
    D7       -2.62390  -0.00538   0.03244  -0.11808  -0.08675  -2.71065
    D8        0.03156  -0.00274   0.01107  -0.05129  -0.03936  -0.00780
    D9        0.00178   0.00003  -0.00017   0.00042   0.00026   0.00203
   D10       -3.14143   0.00002  -0.00001   0.00021   0.00020  -3.14124
   D11       -3.13860   0.00000  -0.00029   0.00038   0.00009  -3.13851
   D12        0.00137   0.00000  -0.00013   0.00017   0.00003   0.00140
   D13       -0.00127   0.00000   0.00009  -0.00014  -0.00005  -0.00131
   D14       -3.13791   0.00001  -0.00032   0.00046   0.00014  -3.13777
   D15        3.13911   0.00002   0.00021  -0.00010   0.00012   3.13922
   D16        0.00246   0.00003  -0.00020   0.00050   0.00030   0.00276
   D17       -0.00052  -0.00002   0.00006  -0.00017  -0.00010  -0.00063
   D18        3.14040   0.00000   0.00011  -0.00009   0.00002   3.14042
   D19       -3.14049  -0.00001  -0.00009   0.00005  -0.00004  -3.14053
   D20        0.00043   0.00001  -0.00005   0.00013   0.00008   0.00051
   D21       -0.00120  -0.00003   0.00011  -0.00037  -0.00026  -0.00146
   D22        3.14124   0.00001   0.00000   0.00013   0.00014   3.14138
   D23        3.14106  -0.00004   0.00007  -0.00045  -0.00038   3.14068
   D24        0.00032   0.00000  -0.00004   0.00006   0.00001   0.00034
   D25        0.00172   0.00005  -0.00019   0.00066   0.00047   0.00218
   D26       -3.14150   0.00006  -0.00008   0.00068   0.00060  -3.14090
   D27       -3.14072   0.00001  -0.00008   0.00015   0.00007  -3.14065
   D28       -0.00075   0.00002   0.00003   0.00018   0.00020  -0.00055
   D29       -0.00047  -0.00004   0.00008  -0.00039  -0.00031  -0.00079
   D30        3.13623  -0.00005   0.00048  -0.00097  -0.00050   3.13573
   D31       -3.14043  -0.00005  -0.00002  -0.00042  -0.00044  -3.14087
   D32       -0.00373  -0.00006   0.00037  -0.00100  -0.00063  -0.00435
   D33       -0.00819   0.00000   0.00058  -0.00206  -0.00160  -0.00979
   D34       -3.13430   0.00004   0.00012   0.00109   0.00132  -3.13298
   D35        3.13845   0.00002   0.00017  -0.00144  -0.00139   3.13706
   D36        0.01235   0.00006  -0.00029   0.00170   0.00153   0.01387
   D37        0.00311   0.00002  -0.00033   0.00064   0.00032   0.00343
   D38        3.14122   0.00002   0.00004   0.00016   0.00020   3.14142
   D39       -3.13558   0.00001  -0.00062   0.00096   0.00034  -3.13525
   D40        0.00252   0.00001  -0.00026   0.00048   0.00022   0.00274
   D41       -0.00120   0.00004   0.00012   0.00006   0.00018  -0.00102
   D42       -3.14159  -0.00003  -0.00006  -0.00032  -0.00038   3.14122
   D43        3.13749   0.00004   0.00041  -0.00026   0.00015   3.13764
   D44       -0.00290  -0.00003   0.00024  -0.00064  -0.00041  -0.00331
   D45       -0.00147  -0.00003   0.00017  -0.00046  -0.00030  -0.00177
   D46        3.13963   0.00000   0.00022  -0.00031  -0.00009   3.13954
   D47       -3.13955  -0.00003  -0.00020   0.00003  -0.00018  -3.13973
   D48        0.00154   0.00000  -0.00015   0.00018   0.00003   0.00158
   D49       -0.00203  -0.00001   0.00020  -0.00043  -0.00024  -0.00226
   D50       -3.14065   0.00002  -0.00010   0.00030   0.00020  -3.14045
   D51        3.14006  -0.00004   0.00014  -0.00059  -0.00045   3.13961
   D52        0.00144  -0.00001  -0.00015   0.00014  -0.00001   0.00143
   D53        0.00398   0.00006  -0.00041   0.00115   0.00074   0.00472
   D54       -3.13795   0.00010  -0.00034   0.00137   0.00103  -3.13692
   D55       -3.14055   0.00002  -0.00012   0.00042   0.00030  -3.14025
   D56        0.00070   0.00007  -0.00006   0.00064   0.00059   0.00129
   D57       -0.00233  -0.00007   0.00025  -0.00095  -0.00070  -0.00304
   D58        3.13808  -0.00001   0.00042  -0.00058  -0.00016   3.13792
   D59        3.13960  -0.00012   0.00018  -0.00118  -0.00100   3.13860
   D60       -0.00317  -0.00005   0.00035  -0.00081  -0.00045  -0.00363
   D61        0.01026  -0.00109  -0.00143  -0.00286  -0.00385   0.00641
   D62        3.12408   0.00113   0.00172   0.00333   0.00462   3.12870
   D63       -3.13011  -0.00116  -0.00160  -0.00324  -0.00441  -3.13452
   D64       -0.01628   0.00107   0.00154   0.00295   0.00406  -0.01223
   D65        1.06225  -0.00075   0.00164  -0.00750  -0.00585   1.05640
   D66       -3.09918  -0.00001  -0.00142   0.00176   0.00035  -3.09883
   D67       -1.07636  -0.00019  -0.00113   0.00055  -0.00057  -1.07692
   D68       -3.14079  -0.00028   0.00222  -0.00496  -0.00274   3.13966
   D69       -1.01903   0.00047  -0.00084   0.00430   0.00346  -1.01558
   D70        1.00379   0.00028  -0.00055   0.00309   0.00254   1.00633
   D71       -1.04707  -0.00023   0.00167  -0.00400  -0.00234  -1.04941
   D72        1.07468   0.00051  -0.00138   0.00525   0.00386   1.07854
   D73        3.09750   0.00033  -0.00109   0.00405   0.00294   3.10044
   D74        1.35603   0.00433  -0.00466   0.05157   0.04681   1.40284
   D75       -1.24749  -0.00194   0.00372  -0.02851  -0.02472  -1.27221
   D76       -0.76248   0.00333  -0.00234   0.04177   0.03934  -0.72313
   D77        2.91719  -0.00294   0.00604  -0.03831  -0.03218   2.88500
   D78       -2.78859   0.00311  -0.00650   0.04570   0.03913  -2.74945
   D79        0.89108  -0.00317   0.00188  -0.03437  -0.03239   0.85868
   D80        1.03476   0.00023   0.00204  -0.00168   0.00037   1.03513
   D81       -3.09120  -0.00057  -0.00256   0.00012  -0.00245  -3.09365
   D82       -1.06389  -0.00024   0.00065  -0.00232  -0.00167  -1.06556
   D83        3.12157   0.00045   0.00191  -0.00020   0.00173   3.12329
   D84       -1.00439  -0.00035  -0.00268   0.00159  -0.00109  -1.00548
   D85        1.02292  -0.00002   0.00053  -0.00084  -0.00032   1.02260
   D86       -1.07310   0.00057   0.00171   0.00089   0.00261  -1.07049
   D87        1.08413  -0.00022  -0.00288   0.00268  -0.00021   1.08392
   D88        3.11144   0.00010   0.00033   0.00024   0.00057   3.11201
   D89        1.29409   0.00357  -0.00833   0.04336   0.03514   1.32923
   D90       -1.26991  -0.00198   0.00765  -0.03302  -0.02547  -1.29538
   D91       -0.83994   0.00249  -0.00642   0.03622   0.02991  -0.81003
   D92        2.87924  -0.00305   0.00955  -0.04016  -0.03069   2.84855
   D93       -2.87858   0.00297  -0.00840   0.04128   0.03297  -2.84562
   D94        0.84060  -0.00258   0.00757  -0.03510  -0.02764   0.81296
   D95       -0.03402   0.00054   0.00387   0.00200   0.00612  -0.02789
   D96       -3.12627   0.00015   0.00087   0.00147   0.00301  -3.12326
   D97        3.09389   0.00041   0.00422  -0.00096   0.00324   3.09712
   D98        0.00163   0.00001   0.00123  -0.00149   0.00013   0.00175
   D99        0.05462  -0.00344  -0.00368  -0.03271  -0.03640   0.01822
   D100       3.13621  -0.00069  -0.00034  -0.00038   0.00116   3.13738
   D101      -3.13596  -0.00322  -0.00071  -0.03274  -0.03386   3.11336
   D102      -0.05436  -0.00047   0.00263  -0.00040   0.00370  -0.05067
   D103      -0.04654   0.00397   0.00133   0.04551   0.04736   0.00082
   D104       2.57975   0.01163  -0.00628   0.12757   0.12086   2.70061
   D105      -3.12220  -0.00119  -0.00256   0.00472   0.00410  -3.11810
   D106      -0.49591   0.00647  -0.01018   0.08678   0.07760  -0.41831
   D107      -0.34688  -0.00627   0.01907  -0.05301  -0.03322  -0.38010
   D108       2.90552  -0.00541   0.01577  -0.05338  -0.03799   2.86753
   D109       2.72337  -0.00148   0.02310  -0.01067   0.01281   2.73618
   D110      -0.30741  -0.00062   0.01980  -0.01104   0.00803  -0.29938
   D111       1.62282   0.00758  -0.00063   0.01348   0.01196   1.63479
   D112      -0.44976  -0.00355  -0.01251  -0.01768  -0.03120  -0.48096
   D113      -2.55038   0.00273  -0.00494  -0.01580  -0.02224  -2.57262
   D114      -1.59999   0.00328   0.00070   0.00563   0.00673  -1.59326
   D115       2.61061  -0.00785  -0.01118  -0.02552  -0.03644   2.57418
   D116       0.50999  -0.00158  -0.00360  -0.02364  -0.02747   0.48252
   D117       2.91446   0.00162   0.01440   0.01038   0.02625   2.94071
   D118      -1.09564   0.02877  -0.00987   0.24932   0.23375  -0.86189
   D119      -0.12177   0.00128   0.01058   0.00682   0.01749  -0.10428
   D120       2.15132   0.02844  -0.01369   0.24576   0.22498   2.37630
   D121      -0.81728   0.00170  -0.00330   0.01860   0.01509  -0.80219
   D122      -2.89251  -0.00331  -0.00871   0.00516  -0.00357  -2.89608
   D123       1.39500  -0.00127  -0.01132   0.01155   0.00057   1.39557
   D124       1.20991   0.00520   0.00740   0.02392   0.03102   1.24093
   D125      -0.86532   0.00019   0.00199   0.01048   0.01235  -0.85296
   D126      -2.86099   0.00223  -0.00062   0.01687   0.01650  -2.84450
   D127      -2.88644   0.00630  -0.00040   0.03962   0.03921  -2.84723
   D128       1.32151   0.00129  -0.00581   0.02617   0.02055   1.34206
   D129      -0.67416   0.00333  -0.00843   0.03256   0.02469  -0.64947
   D130       0.73059  -0.00073   0.01071  -0.02948  -0.01903   0.71156
   D131      -1.26507  -0.00492  -0.00029  -0.04651  -0.04688  -1.31195
   D132       2.82265  -0.00304   0.00731  -0.03155  -0.02445   2.79820
   D133       2.85565  -0.00017   0.01062  -0.03027  -0.02002   2.83562
   D134       0.85999  -0.00435  -0.00038  -0.04730  -0.04788   0.81211
   D135      -1.33548  -0.00248   0.00723  -0.03234  -0.02544  -1.36092
   D136      -1.48167   0.00283   0.01879  -0.02525  -0.00772  -1.48939
   D137       2.80586  -0.00135   0.00779  -0.04227  -0.03558   2.77029
   D138       0.61040   0.00052   0.01539  -0.02732  -0.01314   0.59726
   D139       1.74192  -0.00381  -0.01782   0.01574   0.00072   1.74264
   D140      -0.74471  -0.00191   0.01714  -0.09083  -0.07922  -0.82393
   D141      -2.46813   0.00548  -0.01049   0.05051   0.04296  -2.42517
   D142       1.32842   0.00739   0.02448  -0.05606  -0.03698   1.29145
   D143      -0.31719  -0.00090  -0.01412   0.01310  -0.00053  -0.31771
   D144      -2.80382   0.00101   0.02085  -0.09347  -0.08046  -2.88428
   D145       2.95994  -0.00559   0.00015  -0.06409  -0.06428   2.89567
   D146       0.46792  -0.01552   0.03722  -0.20250  -0.16287   0.30505
   D147      -1.04721   0.00902  -0.02842   0.13005   0.09921  -0.94800
   D148       2.74396  -0.00091   0.00865  -0.00836   0.00062   2.74457
   D149      -0.05441   0.00266   0.00610   0.00626   0.01129  -0.04312
   D150       3.05665   0.00294   0.00849  -0.00208   0.00480   3.06145
   D151       3.11183   0.00081   0.00333   0.00099   0.00402   3.11584
   D152      -0.06030   0.00109   0.00573  -0.00735  -0.00247  -0.06277
   D153      -2.53944  -0.00094   0.04020  -0.12477  -0.08946  -2.62890
   D154       0.07934  -0.00505   0.00165  -0.04392  -0.04106   0.03829
   D155       0.63199  -0.00109   0.03784  -0.11621  -0.08267   0.54933
   D156      -3.03241  -0.00520  -0.00072  -0.03536  -0.03427  -3.06668
   D157       2.44970   0.02032  -0.04406   0.21199   0.16449   2.61419
   D158      -1.24184   0.02367  -0.05976   0.28567   0.22316  -1.01868
   D159      -0.06283   0.00396  -0.00932   0.05736   0.04862  -0.01422
   D160       2.52881   0.00731  -0.02501   0.13105   0.10729   2.63610
         Item               Value     Threshold  Converged?
 Maximum Force            0.040450     0.000450     NO 
 RMS     Force            0.007545     0.000300     NO 
 Maximum Displacement     1.529611     0.001800     NO 
 RMS     Displacement     0.437533     0.001200     NO 
 Predicted change in Energy=-5.264237D-02
 Lowest energy point so far.  Saving SCF results.
 GradGradGradGradGradGradGradGradGradGradGradGradGradGradGradGradGradGrad

 Leave Link  103 at Tue Dec 11 18:43:38 2018, MaxMem=   805306368 cpu:         2.3
 (Enter /pbs_home/pkowalski/g09d01/g09/l202.exe)
 Stoichiometry    C29H22F6S2
 Framework group  C1[X(C29H22F6S2)]
 Deg. of freedom   171
 Full point group                 C1      NOp   1
 RotChk:  IX=0 Diff= 6.78D-02
 Largest Abelian subgroup         C1      NOp   1
 Largest concise Abelian subgroup C1      NOp   1
                         Standard orientation:                         
 ---------------------------------------------------------------------
 Center     Atomic      Atomic             Coordinates (Angstroms)
 Number     Number       Type             X           Y           Z
 ---------------------------------------------------------------------
      1         16           0       -2.624373   -2.043135   -1.164856
      2         16           0        2.581037   -2.130902    0.981195
      3          9           0       -1.342005    2.848302    1.564519
      4          9           0       -2.349866    3.021841   -0.341965
      5          9           0       -0.050799    4.809869    0.057990
      6          9           0       -0.179683    3.503460   -1.675465
      7          9           0        1.557927    3.057342    1.331191
      8          9           0        2.237240    3.072659   -0.727879
      9          6           0       -5.652441   -2.507574   -0.519650
     10          6           0       -6.991971   -2.820362   -0.286120
     11          6           0       -7.815792   -1.923245    0.401388
     12          6           0       -7.279175   -0.711329    0.851175
     13          6           0       -5.939835   -0.399738    0.619999
     14          6           0       -5.099421   -1.292773   -0.071251
     15          6           0        5.578521   -2.596583    0.191887
     16          6           0        6.899850   -2.915468   -0.123464
     17          6           0        7.761962   -1.934401   -0.623699
     18          6           0        7.281118   -0.632429   -0.804948
     19          6           0        5.959491   -0.314885   -0.494373
     20          6           0        5.081106   -1.291495    0.012700
     21          6           0       -0.373301   -0.554310   -3.327767
     22          6           0       -0.106288   -1.234026   -1.966868
     23          6           0        0.581641   -0.999971    3.522057
     24          6           0        0.159596   -1.330054    2.077291
     25          6           0       -3.692779   -0.952791   -0.316221
     26          6           0       -2.983109    0.169653    0.049873
     27          6           0       -1.585174    0.150435   -0.309757
     28          6           0       -1.241578   -1.022366   -0.991178
     29          6           0       -0.659194    1.241135   -0.019084
     30          6           0       -1.176994    2.660574    0.235444
     31          6           0       -0.047564    3.531116   -0.330572
     32          6           0        1.190445    2.728475    0.064699
     33          6           0        0.733151    1.252786   -0.032756
     34          6           0        3.692144   -0.944100    0.340632
     35          6           0        3.041163    0.263418    0.246482
     36          6           0        1.635178    0.269428    0.624496
     37          6           0        1.246266   -1.015927    1.070513
     38          1           0       -5.025674   -3.223551   -1.062817
     39          1           0       -7.394482   -3.772947   -0.646419
     40          1           0       -8.867759   -2.165344    0.585271
     41          1           0       -7.910512    0.002464    1.390952
     42          1           0       -5.545006    0.554332    0.982825
     43          1           0        4.921420   -3.378595    0.588162
     44          1           0        7.258415   -3.939324    0.026768
     45          1           0        8.799973   -2.181079   -0.870305
     46          1           0        7.942305    0.147923   -1.196715
     47          1           0        5.607440    0.709563   -0.649522
     48          1           0       -0.493164    0.531499   -3.207687
     49          1           0        0.473539   -0.728445   -4.008472
     50          1           0       -1.281317   -0.948761   -3.803709
     51          1           0        0.053389   -2.313434   -2.120966
     52          1           0        0.827990   -0.847749   -1.540036
     53          1           0        0.833380    0.064392    3.623442
     54          1           0       -0.245352   -1.227193    4.211928
     55          1           0        1.455422   -1.590890    3.829383
     56          1           0       -0.133947   -2.392308    2.017991
     57          1           0       -0.734549   -0.741702    1.818571
     58          1           0       -3.435931    0.987211    0.607980
     59          1           0        3.550382    1.178138   -0.059144
 ---------------------------------------------------------------------
 Rotational constants (GHZ):      0.1460938      0.0571586      0.0470671
 Leave Link  202 at Tue Dec 11 18:43:38 2018, MaxMem=   805306368 cpu:         0.0
 (Enter /pbs_home/pkowalski/g09d01/g09/l301.exe)
 Basis read from rwf:  (5D, 7F)
 No pseudopotential information found on rwf file.
 There are   673 symmetry adapted cartesian basis functions of A   symmetry.
 There are   636 symmetry adapted basis functions of A   symmetry.
   636 basis functions,  1103 primitive gaussians,   673 cartesian basis functions
   141 alpha electrons      141 beta electrons
       nuclear repulsion energy      4558.7070852379 Hartrees.
 IExCor=  402 DFT=T Ex+Corr=B3LYP ExCW=0 ScaHFX=  0.200000
 ScaDFX=  0.800000  0.720000  1.000000  0.810000 ScalE2=  1.000000  1.000000
 IRadAn=      0 IRanWt=     -1 IRanGd=            0 ICorTp=0 IEmpDi=  4
 NAtoms=   59 NActive=   59 NUniq=   59 SFac= 1.00D+00 NAtFMM=   60 NAOKFM=F Big=F
 Integral buffers will be    131072 words long.
 Raffenetti 2 integral format.
 Two-electron integral symmetry is turned on.
 No density basis found on file   724.
 Leave Link  301 at Tue Dec 11 18:43:38 2018, MaxMem=   805306368 cpu:         0.6
 (Enter /pbs_home/pkowalski/g09d01/g09/l302.exe)
 NPDir=0 NMtPBC=     1 NCelOv=     1 NCel=       1 NClECP=     1 NCelD=      1
         NCelK=      1 NCelE2=     1 NClLst=     1 CellRange=     0.0.
 One-electron integrals computed using PRISM.
 NBasis=   636 RedAO= T EigKep=  3.03D-04  NBF=   636
 NBsUse=   636 1.00D-06 EigRej= -1.00D+00 NBFU=   636
 Precomputing XC quadrature grid using
 IXCGrd= 4 IRadAn=           0 IRanWt=          -1 IRanGd=           0 AccXCQ= 0.00D+00.
 Generated NRdTot=       0 NPtTot=           0 NUsed=           0 NTot=          32
 NSgBfM=   596   596   598   598   607 MxSgAt=    59 MxSgA2=    59.
 Leave Link  302 at Tue Dec 11 18:43:40 2018, MaxMem=   805306368 cpu:        16.4
 (Enter /pbs_home/pkowalski/g09d01/g09/l303.exe)
 DipDrv:  MaxL=1.
 Leave Link  303 at Tue Dec 11 18:43:40 2018, MaxMem=   805306368 cpu:         1.5
 (Enter /pbs_home/pkowalski/g09d01/g09/l401.exe)
 Initial guess from the checkpoint file:  "dae0068freq_open_b3lyp_air.chk"
 B after Tr=     0.000000    0.000000    0.000000
         Rot=    0.999823   -0.006370    0.017679    0.000962 Ang=  -2.16 deg.
 Guess basis will be translated and rotated to current coordinates.
 JPrj=2 DoOrth=T DoCkMO=T.
 Generating alternative initial guess.
 ExpMin= 1.22D-01 ExpMax= 9.18D+03 ExpMxC= 1.38D+03 IAcc=1 IRadAn=         1 AccDes= 0.00D+00
 Harris functional with IExCor=  402 and IRadAn=       1 diagonalized for initial guess.
 HarFok:  IExCor=  402 AccDes= 0.00D+00 IRadAn=         1 IDoV= 1 UseB2=F ITyADJ=14
 ICtDFT=  3500011 ScaDFX=  1.000000  1.000000  1.000000  1.000000
 FoFCou: FMM=F IPFlag=           0 FMFlag=      100000 FMFlg1=           0
         NFxFlg=           0 DoJE=T BraDBF=F KetDBF=T FulRan=T
         wScrn=  0.000000 ICntrl=     500 IOpCl=  0 I1Cent=   200000004 NGrid=           0
         NMat0=    1 NMatS0=      1 NMatT0=    0 NMatD0=    1 NMtDS0=    0 NMtDT0=    0
 Petite list used in FoFCou.
 Harris En= -2512.07658076495    
 Leave Link  401 at Tue Dec 11 18:43:46 2018, MaxMem=   805306368 cpu:        40.7
 (Enter /pbs_home/pkowalski/g09d01/g09/l502.exe)
 Closed shell SCF:
 Using DIIS extrapolation, IDIIS=  1040.
 Integral symmetry usage will be decided dynamically.
 IVT=     1387805 IEndB=     1387805 NGot=   805306368 MDV=   804388806
 LenX=   804388806 LenY=   803935204
 Requested convergence on RMS density matrix=1.00D-08 within 128 cycles.
 Requested convergence on MAX density matrix=1.00D-06.
 Requested convergence on             energy=1.00D-06.
 No special actions if energy rises.
 Fock matrices will be formed incrementally for  20 cycles.
 Integral accuracy reduced to 1.0D-05 until final iterations.

 Cycle   1  Pass 0  IDiag  1:
 FoFJK:  IHMeth= 1 ICntrl=       0 DoSepK=F KAlg= 0 I1Cent=   0 FoldK=F
 IRaf= 640000000 NMat=   1 IRICut=       1 DoRegI=T DoRafI=F ISym2E= 0.
 FoFCou: FMM=F IPFlag=           0 FMFlag=      100000 FMFlg1=           0
         NFxFlg=           0 DoJE=F BraDBF=F KetDBF=F FulRan=T
         wScrn=  0.000000 ICntrl=       0 IOpCl=  0 I1Cent=           0 NGrid=           0
         NMat0=    1 NMatS0=      1 NMatT0=    0 NMatD0=    1 NMtDS0=    0 NMtDT0=    0
 Symmetry not used in FoFCou.
 E= -2512.02232681382    
 DIIS: error= 9.31D-03 at cycle   1 NSaved=   1.
 NSaved= 1 IEnMin= 1 EnMin= -2512.02232681382     IErMin= 1 ErrMin= 9.31D-03
 ErrMax= 9.31D-03  0.00D+00 EMaxC= 1.00D-01 BMatC= 1.59D-01 BMatP= 1.59D-01
 IDIUse=3 WtCom= 9.07D-01 WtEn= 9.31D-02
 Coeff-Com:  0.100D+01
 Coeff-En:   0.100D+01
 Coeff:      0.100D+01
 Gap=     0.483 Goal=   None    Shift=    0.000
 GapD=    0.483 DampG=2.000 DampE=1.000 DampFc=2.0000 IDamp=-1.
 RMSDP=1.20D-03 MaxDP=4.78D-02              OVMax= 5.32D-02

 Cycle   2  Pass 0  IDiag  1:
 RMSU=  1.20D-03    CP:  9.96D-01
 E= -2512.23231513575     Delta-E=       -0.209988321935 Rises=F Damp=F
 DIIS: error= 1.22D-03 at cycle   2 NSaved=   2.
 NSaved= 2 IEnMin= 2 EnMin= -2512.23231513575     IErMin= 2 ErrMin= 1.22D-03
 ErrMax= 1.22D-03  0.00D+00 EMaxC= 1.00D-01 BMatC= 2.67D-03 BMatP= 1.59D-01
 IDIUse=3 WtCom= 9.88D-01 WtEn= 1.22D-02
 Coeff-Com: -0.298D-01 0.103D+01
 Coeff-En:   0.000D+00 0.100D+01
 Coeff:     -0.294D-01 0.103D+01
 Gap=     0.112 Goal=   None    Shift=    0.000
 RMSDP=3.01D-04 MaxDP=1.68D-02 DE=-2.10D-01 OVMax= 3.47D-02

 Cycle   3  Pass 0  IDiag  1:
 RMSU=  3.00D-04    CP:  9.95D-01  1.01D+00
 E= -2512.22847619709     Delta-E=        0.003838938665 Rises=F Damp=F
 DIIS: error= 2.44D-03 at cycle   3 NSaved=   3.
 NSaved= 3 IEnMin= 2 EnMin= -2512.23231513575     IErMin= 2 ErrMin= 1.22D-03
 ErrMax= 2.44D-03  0.00D+00 EMaxC= 1.00D-01 BMatC= 7.06D-03 BMatP= 2.67D-03
 IDIUse=3 WtCom= 1.68D-01 WtEn= 8.32D-01
 Coeff-Com: -0.331D-01 0.663D+00 0.370D+00
 Coeff-En:   0.000D+00 0.678D+00 0.322D+00
 Coeff:     -0.557D-02 0.676D+00 0.330D+00
 Gap=     0.109 Goal=   None    Shift=    0.000
 RMSDP=2.00D-04 MaxDP=1.09D-02 DE= 3.84D-03 OVMax= 2.49D-02

 Cycle   4  Pass 0  IDiag  1:
 RMSU=  7.82D-05    CP:  9.95D-01  1.04D+00  3.99D-01
 E= -2512.23582753628     Delta-E=       -0.007351339189 Rises=F Damp=F
 DIIS: error= 3.05D-04 at cycle   4 NSaved=   4.
 NSaved= 4 IEnMin= 4 EnMin= -2512.23582753628     IErMin= 4 ErrMin= 3.05D-04
 ErrMax= 3.05D-04  0.00D+00 EMaxC= 1.00D-01 BMatC= 1.68D-04 BMatP= 2.67D-03
 IDIUse=3 WtCom= 9.97D-01 WtEn= 3.05D-03
 Coeff-Com: -0.161D-01 0.270D+00 0.167D+00 0.579D+00
 Coeff-En:   0.000D+00 0.000D+00 0.000D+00 0.100D+01
 Coeff:     -0.160D-01 0.269D+00 0.166D+00 0.580D+00
 Gap=     0.108 Goal=   None    Shift=    0.000
 RMSDP=4.66D-05 MaxDP=1.87D-03 DE=-7.35D-03 OVMax= 5.52D-03

 Cycle   5  Pass 0  IDiag  1:
 RMSU=  3.34D-05    CP:  9.95D-01  1.04D+00  4.26D-01  6.03D-01
 E= -2512.23596980636     Delta-E=       -0.000142270086 Rises=F Damp=F
 DIIS: error= 1.89D-04 at cycle   5 NSaved=   5.
 NSaved= 5 IEnMin= 5 EnMin= -2512.23596980636     IErMin= 5 ErrMin= 1.89D-04
 ErrMax= 1.89D-04  0.00D+00 EMaxC= 1.00D-01 BMatC= 4.60D-05 BMatP= 1.68D-04
 IDIUse=3 WtCom= 9.98D-01 WtEn= 1.89D-03
 Coeff-Com: -0.266D-02 0.218D-01 0.208D-01 0.344D+00 0.616D+00
 Coeff-En:   0.000D+00 0.000D+00 0.000D+00 0.223D+00 0.777D+00
 Coeff:     -0.265D-02 0.218D-01 0.208D-01 0.343D+00 0.617D+00
 Gap=     0.108 Goal=   None    Shift=    0.000
 RMSDP=1.88D-05 MaxDP=8.78D-04 DE=-1.42D-04 OVMax= 2.03D-03

 Cycle   6  Pass 0  IDiag  1:
 RMSU=  1.33D-05    CP:  9.95D-01  1.04D+00  4.15D-01  7.11D-01  7.11D-01
 E= -2512.23601180063     Delta-E=       -0.000041994270 Rises=F Damp=F
 DIIS: error= 6.93D-05 at cycle   6 NSaved=   6.
 NSaved= 6 IEnMin= 6 EnMin= -2512.23601180063     IErMin= 6 ErrMin= 6.93D-05
 ErrMax= 6.93D-05  0.00D+00 EMaxC= 1.00D-01 BMatC= 8.65D-06 BMatP= 4.60D-05
 IDIUse=1 WtCom= 1.00D+00 WtEn= 0.00D+00
 Coeff-Com: -0.105D-03-0.131D-01-0.315D-02 0.165D+00 0.399D+00 0.453D+00
 Coeff:     -0.105D-03-0.131D-01-0.315D-02 0.165D+00 0.399D+00 0.453D+00
 Gap=     0.108 Goal=   None    Shift=    0.000
 RMSDP=9.07D-06 MaxDP=4.81D-04 DE=-4.20D-05 OVMax= 1.20D-03

 Initial convergence to 1.0D-05 achieved.  Increase integral accuracy.
 Cycle   7  Pass 1  IDiag  1:
 E= -2512.23589946779     Delta-E=        0.000112332838 Rises=F Damp=F
 DIIS: error= 1.61D-04 at cycle   1 NSaved=   1.
 NSaved= 1 IEnMin= 1 EnMin= -2512.23589946779     IErMin= 1 ErrMin= 1.61D-04
 ErrMax= 1.61D-04  0.00D+00 EMaxC= 1.00D-01 BMatC= 1.35D-05 BMatP= 1.35D-05
 IDIUse=3 WtCom= 9.98D-01 WtEn= 1.61D-03
 Coeff-Com:  0.100D+01
 Coeff-En:   0.100D+01
 Coeff:      0.100D+01
 Gap=     0.108 Goal=   None    Shift=    0.000
 RMSDP=9.07D-06 MaxDP=4.81D-04 DE= 1.12D-04 OVMax= 1.38D-03

 Cycle   8  Pass 1  IDiag  1:
 RMSU=  1.47D-04    CP:  1.00D+00
 E= -2512.23590868020     Delta-E=       -0.000009212403 Rises=F Damp=F
 DIIS: error= 5.90D-05 at cycle   2 NSaved=   2.
 NSaved= 2 IEnMin= 2 EnMin= -2512.23590868020     IErMin= 2 ErrMin= 5.90D-05
 ErrMax= 5.90D-05  0.00D+00 EMaxC= 1.00D-01 BMatC= 5.36D-06 BMatP= 1.35D-05
 IDIUse=1 WtCom= 1.00D+00 WtEn= 0.00D+00
 Coeff-Com:  0.324D+00 0.676D+00
 Coeff:      0.324D+00 0.676D+00
 Gap=     0.108 Goal=   None    Shift=    0.000
 RMSDP=1.23D-05 MaxDP=8.64D-04 DE=-9.21D-06 OVMax= 2.20D-03

 Cycle   9  Pass 1  IDiag  1:
 RMSU=  1.23D-05    CP:  1.00D+00  1.00D+00
 E= -2512.23590373582     Delta-E=        0.000004944373 Rises=F Damp=F
 DIIS: error= 8.33D-05 at cycle   3 NSaved=   3.
 NSaved= 3 IEnMin= 2 EnMin= -2512.23590868020     IErMin= 2 ErrMin= 5.90D-05
 ErrMax= 8.33D-05  0.00D+00 EMaxC= 1.00D-01 BMatC= 9.76D-06 BMatP= 5.36D-06
 IDIUse=1 WtCom= 1.00D+00 WtEn= 0.00D+00
 Coeff-Com:  0.571D-04 0.575D+00 0.425D+00
 Coeff:      0.571D-04 0.575D+00 0.425D+00
 Gap=     0.108 Goal=   None    Shift=    0.000
 RMSDP=7.31D-06 MaxDP=5.09D-04 DE= 4.94D-06 OVMax= 1.28D-03

 Cycle  10  Pass 1  IDiag  1:
 RMSU=  1.30D-06    CP:  1.00D+00  1.01D+00  4.21D-01
 E= -2512.23591449543     Delta-E=       -0.000010759611 Rises=F Damp=F
 DIIS: error= 1.09D-05 at cycle   4 NSaved=   4.
 NSaved= 4 IEnMin= 4 EnMin= -2512.23591449543     IErMin= 4 ErrMin= 1.09D-05
 ErrMax= 1.09D-05  0.00D+00 EMaxC= 1.00D-01 BMatC= 1.08D-07 BMatP= 5.36D-06
 IDIUse=1 WtCom= 1.00D+00 WtEn= 0.00D+00
 Coeff-Com: -0.426D-02 0.353D+00 0.269D+00 0.382D+00
 Coeff:     -0.426D-02 0.353D+00 0.269D+00 0.382D+00
 Gap=     0.108 Goal=   None    Shift=    0.000
 RMSDP=8.27D-07 MaxDP=3.51D-05 DE=-1.08D-05 OVMax= 1.02D-04

 Cycle  11  Pass 1  IDiag  1:
 RMSU=  4.50D-07    CP:  1.00D+00  1.01D+00  4.28D-01  4.71D-01
 E= -2512.23591460565     Delta-E=       -0.000000110222 Rises=F Damp=F
 DIIS: error= 2.73D-06 at cycle   5 NSaved=   5.
 NSaved= 5 IEnMin= 5 EnMin= -2512.23591460565     IErMin= 5 ErrMin= 2.73D-06
 ErrMax= 2.73D-06  0.00D+00 EMaxC= 1.00D-01 BMatC= 4.91D-09 BMatP= 1.08D-07
 IDIUse=1 WtCom= 1.00D+00 WtEn= 0.00D+00
 Coeff-Com: -0.274D-02 0.195D+00 0.149D+00 0.242D+00 0.418D+00
 Coeff:     -0.274D-02 0.195D+00 0.149D+00 0.242D+00 0.418D+00
 Gap=     0.108 Goal=   None    Shift=    0.000
 RMSDP=1.94D-07 MaxDP=1.16D-05 DE=-1.10D-07 OVMax= 2.33D-05

 Cycle  12  Pass 1  IDiag  1:
 RMSU=  1.36D-07    CP:  1.00D+00  1.01D+00  4.30D-01  5.18D-01  7.32D-01
 E= -2512.23591461080     Delta-E=       -0.000000005147 Rises=F Damp=F
 DIIS: error= 5.71D-07 at cycle   6 NSaved=   6.
 NSaved= 6 IEnMin= 6 EnMin= -2512.23591461080     IErMin= 6 ErrMin= 5.71D-07
 ErrMax= 5.71D-07  0.00D+00 EMaxC= 1.00D-01 BMatC= 3.24D-10 BMatP= 4.91D-09
 IDIUse=1 WtCom= 1.00D+00 WtEn= 0.00D+00
 Coeff-Com: -0.103D-02 0.679D-01 0.520D-01 0.915D-01 0.240D+00 0.550D+00
 Coeff:     -0.103D-02 0.679D-01 0.520D-01 0.915D-01 0.240D+00 0.550D+00
 Gap=     0.108 Goal=   None    Shift=    0.000
 RMSDP=4.92D-08 MaxDP=2.86D-06 DE=-5.15D-09 OVMax= 6.11D-06

 Cycle  13  Pass 1  IDiag  1:
 RMSU=  4.22D-08    CP:  1.00D+00  1.01D+00  4.30D-01  5.10D-01  7.61D-01
                    CP:  8.68D-01
 E= -2512.23591461085     Delta-E=       -0.000000000045 Rises=F Damp=F
 DIIS: error= 1.84D-07 at cycle   7 NSaved=   7.
 NSaved= 7 IEnMin= 7 EnMin= -2512.23591461085     IErMin= 7 ErrMin= 1.84D-07
 ErrMax= 1.84D-07  0.00D+00 EMaxC= 1.00D-01 BMatC= 3.10D-11 BMatP= 3.24D-10
 IDIUse=1 WtCom= 1.00D+00 WtEn= 0.00D+00
 Coeff-Com: -0.157D-03 0.819D-02 0.623D-02 0.138D-01 0.625D-01 0.280D+00
 Coeff-Com:  0.629D+00
 Coeff:     -0.157D-03 0.819D-02 0.623D-02 0.138D-01 0.625D-01 0.280D+00
 Coeff:      0.629D+00
 Gap=     0.108 Goal=   None    Shift=    0.000
 RMSDP=1.82D-08 MaxDP=9.41D-07 DE=-4.46D-11 OVMax= 2.13D-06

 Cycle  14  Pass 1  IDiag  1:
 RMSU=  1.35D-08    CP:  1.00D+00  1.01D+00  4.30D-01  5.13D-01  7.72D-01
                    CP:  8.94D-01  7.64D-01
 E= -2512.23591461090     Delta-E=       -0.000000000055 Rises=F Damp=F
 DIIS: error= 1.40D-07 at cycle   8 NSaved=   8.
 NSaved= 8 IEnMin= 8 EnMin= -2512.23591461090     IErMin= 8 ErrMin= 1.40D-07
 ErrMax= 1.40D-07  0.00D+00 EMaxC= 1.00D-01 BMatC= 8.49D-12 BMatP= 3.10D-11
 IDIUse=1 WtCom= 1.00D+00 WtEn= 0.00D+00
 Coeff-Com:  0.327D-04-0.338D-02-0.262D-02-0.278D-02 0.811D-02 0.108D+00
 Coeff-Com:  0.398D+00 0.494D+00
 Coeff:      0.327D-04-0.338D-02-0.262D-02-0.278D-02 0.811D-02 0.108D+00
 Coeff:      0.398D+00 0.494D+00
 Gap=     0.108 Goal=   None    Shift=    0.000
 RMSDP=7.46D-09 MaxDP=4.55D-07 DE=-5.46D-11 OVMax= 1.65D-06

 SCF Done:  E(RB3LYP) =  -2512.23591461     A.U. after   14 cycles
            NFock= 14  Conv=0.75D-08     -V/T= 2.0072
 KE= 2.494346179846D+03 PE=-1.501956226464D+04 EE= 5.454273084943D+03
 Leave Link  502 at Tue Dec 11 18:51:48 2018, MaxMem=   805306368 cpu:      3848.1
 (Enter /pbs_home/pkowalski/g09d01/g09/l701.exe)
 Compute integral first derivatives.
 ... and contract with generalized density number  0.
 Leave Link  701 at Tue Dec 11 18:51:50 2018, MaxMem=   805306368 cpu:         5.8
 (Enter /pbs_home/pkowalski/g09d01/g09/l702.exe)
 L702 exits ... SP integral derivatives will be done elsewhere.
 Leave Link  702 at Tue Dec 11 18:51:50 2018, MaxMem=   805306368 cpu:         0.2
 (Enter /pbs_home/pkowalski/g09d01/g09/l703.exe)
 Compute integral first derivatives, UseDBF=F ICtDFT=           0.
 Integral derivatives from FoFJK, PRISM(SPDF).
 Calling FoFJK, ICntrl=      2127 FMM=F ISym2X=0 I1Cent= 0 IOpClX= 0 NMat=1 NMatS=1 NMatT=0.
 FoFJK:  IHMeth= 1 ICntrl=    2127 DoSepK=F KAlg= 0 I1Cent=   0 FoldK=F
 IRaf=         0 NMat=   1 IRICut=       1 DoRegI=T DoRafI=F ISym2E= 0.
 FoFCou: FMM=F IPFlag=           0 FMFlag=      100000 FMFlg1=         800
         NFxFlg=           0 DoJE=F BraDBF=F KetDBF=F FulRan=T
         wScrn=  0.000000 ICntrl=    2127 IOpCl=  0 I1Cent=           0 NGrid=           0
         NMat0=    1 NMatS0=      1 NMatT0=    0 NMatD0=    1 NMtDS0=    0 NMtDT0=    0
 Symmetry not used in FoFCou.
 Leave Link  703 at Tue Dec 11 18:53:55 2018, MaxMem=   805306368 cpu:      1003.4
 (Enter /pbs_home/pkowalski/g09d01/g09/l716.exe)
 Dipole        =-6.29857969D-02-1.66599861D+00-1.75076866D-02
 ***** Axes restored to original set *****
 -------------------------------------------------------------------
 Center     Atomic                   Forces (Hartrees/Bohr)
 Number     Number              X              Y              Z
 -------------------------------------------------------------------
      1       16          -0.003123241    0.000085476   -0.003203801
      2       16           0.002510075   -0.002200043   -0.003087624
      3        9           0.005942904    0.001702105   -0.002671879
      4        9          -0.005410791    0.000494037   -0.004511956
      5        9           0.003592719    0.002115498   -0.004266216
      6        9          -0.002498494    0.000052679    0.006114551
      7        9           0.000918260    0.000423877   -0.001253154
      8        9          -0.006423682    0.002866150   -0.001688617
      9        6          -0.002229510    0.000505465   -0.000643287
     10        6          -0.000475123   -0.000760372   -0.000675204
     11        6          -0.000020877   -0.000415340   -0.000277439
     12        6           0.001271762   -0.001221239   -0.000241593
     13        6           0.002730457   -0.001281447    0.000393117
     14        6           0.000547533    0.000499296    0.000283965
     15        6          -0.000778418   -0.000365547   -0.002190334
     16        6          -0.000609329    0.001024327   -0.000371872
     17        6          -0.000146563    0.000347786    0.000035240
     18        6           0.000034558    0.001098054    0.001530639
     19        6           0.000982064    0.000311413    0.002772722
     20        6           0.000374932   -0.000583983    0.000678443
     21        6           0.001294702    0.002838572   -0.001959173
     22        6           0.001432599    0.002776748   -0.002866936
     23        6          -0.002243101   -0.001557774    0.000422342
     24        6          -0.006608213   -0.007782816    0.003897560
     25        6           0.000075144    0.004262031    0.002687786
     26        6           0.004095454    0.004539603   -0.003054111
     27        6           0.005961320    0.000507369   -0.008859783
     28        6          -0.006400481   -0.011110351    0.016453366
     29        6          -0.015096508   -0.004710797    0.015878023
     30        6          -0.010552948   -0.006722827    0.007222426
     31        6          -0.002409105   -0.002873672   -0.002713260
     32        6          -0.003778805    0.002839422   -0.000412576
     33        6           0.065218702    0.003545101   -0.026336565
     34        6           0.005163066   -0.003227143   -0.003444866
     35        6           0.004729455   -0.003526761    0.002881248
     36        6          -0.057187444    0.002683003    0.017857957
     37        6           0.025407063    0.013795527   -0.004293463
     38        1           0.001438992   -0.001089918   -0.000128509
     39        1           0.001231152    0.000349496    0.000740399
     40        1          -0.000030945    0.001382857    0.000871426
     41        1          -0.001305841    0.000686079   -0.000098715
     42        1          -0.001710685   -0.000503047   -0.001079195
     43        1           0.000156133    0.000831963    0.001522368
     44        1           0.000790423   -0.000768314    0.001047326
     45        1           0.000567102   -0.001494475   -0.000420649
     46        1          -0.000354767   -0.000371499   -0.001420502
     47        1          -0.001138412    0.000978289   -0.001310585
     48        1           0.001066526   -0.000391826    0.000577418
     49        1          -0.000597117    0.000589010    0.000400501
     50        1          -0.000435647   -0.001259161   -0.000764925
     51        1          -0.000207754    0.000234610   -0.000587349
     52        1          -0.001672211   -0.000333838   -0.000419255
     53        1           0.000982518    0.000247214    0.000982842
     54        1           0.000519942   -0.000345124   -0.000579943
     55        1          -0.000151608    0.001409654   -0.000179763
     56        1          -0.000755266   -0.000536819    0.001137923
     57        1          -0.000496520    0.001708325   -0.003138787
     58        1           0.000381629    0.000430663    0.000954434
     59        1          -0.004567781   -0.002727569    0.001807866
 -------------------------------------------------------------------
 Cartesian Forces:  Max     0.065218702 RMS     0.008038873
 Leave Link  716 at Tue Dec 11 18:53:55 2018, MaxMem=   805306368 cpu:         0.2
 (Enter /pbs_home/pkowalski/g09d01/g09/l103.exe)

 GradGradGradGradGradGradGradGradGradGradGradGradGradGradGradGradGradGrad
 Berny optimization.
 Using GEDIIS/GDIIS optimizer.
 FormGI is forming the generalized inverse of G from B-inverse, IUseBI=4.
 GSVD:  received Info=                   1 from GESDD.
 Internal  Forces:  Max     0.014148577 RMS     0.002975817
 Search for a local minimum.
 Step number   4 out of a maximum of  343
 All quantities printed in internal units (Hartrees-Bohrs-Radians)
 RMS Force = .29758D-02 SwitMx=.10000D-02 MixMth= 1
 Mixed Optimization -- RFO/linear search
 Update second derivatives using D2CorX and points    3    4
 DE= -4.44D-02 DEPred=-5.26D-02 R= 8.43D-01
 TightC=F SS=  1.41D+00  RLast= 6.79D-01 DXNew= 8.4853D-01 2.0384D+00
 Trust test= 8.43D-01 RLast= 6.79D-01 DXMaxT set to 8.49D-01
 ITU=  1  0  1  0
 Use linear search instead of GDIIS.
     Eigenvalues ---    0.00225   0.00399   0.00420   0.00462   0.00631
     Eigenvalues ---    0.00708   0.00747   0.00748   0.00760   0.00780
     Eigenvalues ---    0.00890   0.01112   0.01159   0.01185   0.01285
     Eigenvalues ---    0.01384   0.01414   0.01516   0.01553   0.01556
     Eigenvalues ---    0.01561   0.01776   0.01846   0.01941   0.01944
     Eigenvalues ---    0.02002   0.02004   0.02027   0.02028   0.02086
     Eigenvalues ---    0.02086   0.02136   0.02136   0.02142   0.02143
     Eigenvalues ---    0.02153   0.02154   0.02167   0.02169   0.02173
     Eigenvalues ---    0.02228   0.02463   0.04135   0.04149   0.04673
     Eigenvalues ---    0.04994   0.05445   0.05481   0.05511   0.05519
     Eigenvalues ---    0.05669   0.05686   0.07368   0.08299   0.09221
     Eigenvalues ---    0.09328   0.09380   0.09914   0.09979   0.10836
     Eigenvalues ---    0.12102   0.12186   0.12814   0.12842   0.14113
     Eigenvalues ---    0.15832   0.15980   0.15996   0.15999   0.16000
     Eigenvalues ---    0.16000   0.16000   0.16000   0.16000   0.16000
     Eigenvalues ---    0.16000   0.16000   0.16000   0.16000   0.16000
     Eigenvalues ---    0.16000   0.16000   0.16021   0.16679   0.19760
     Eigenvalues ---    0.21215   0.21585   0.21893   0.21917   0.21995
     Eigenvalues ---    0.22000   0.22000   0.22010   0.22406   0.22877
     Eigenvalues ---    0.23218   0.23462   0.23468   0.23505   0.23868
     Eigenvalues ---    0.24158   0.24363   0.24570   0.24947   0.24981
     Eigenvalues ---    0.24996   0.25000   0.25587   0.25946   0.26265
     Eigenvalues ---    0.26478   0.26813   0.26971   0.27819   0.28941
     Eigenvalues ---    0.29496   0.29666   0.29780   0.30627   0.31063
     Eigenvalues ---    0.31329   0.32029   0.32223   0.32302   0.32383
     Eigenvalues ---    0.32454   0.32496   0.32513   0.32514   0.32522
     Eigenvalues ---    0.32540   0.32559   0.32573   0.32667   0.32960
     Eigenvalues ---    0.33509   0.34942   0.35432   0.35691   0.35693
     Eigenvalues ---    0.35697   0.35704   0.35710   0.35840   0.35884
     Eigenvalues ---    0.36102   0.36157   0.36181   0.36608   0.39722
     Eigenvalues ---    0.40701   0.40792   0.41127   0.41136   0.44215
     Eigenvalues ---    0.44240   0.44793   0.45539   0.45569   0.45940
     Eigenvalues ---    0.45956   0.46501   0.46516   0.47197   0.47673
     Eigenvalues ---    0.48085   0.48324   0.48431   0.50925   0.55119
     Eigenvalues ---    0.55639
 RFO step:  Lambda=-3.17192705D-02 EMin= 2.25324359D-03
 Quartic linear search produced a step of  0.13738.
 Iteration  1 RMS(Cart)=  0.14689013 RMS(Int)=  0.00731212
 Iteration  2 RMS(Cart)=  0.02943059 RMS(Int)=  0.00118987
 Iteration  3 RMS(Cart)=  0.00059983 RMS(Int)=  0.00117310
 Iteration  4 RMS(Cart)=  0.00000294 RMS(Int)=  0.00117310
 Iteration  5 RMS(Cart)=  0.00000000 RMS(Int)=  0.00117310
 ITry= 1 IFail=0 DXMaxC= 5.57D-01 DCOld= 1.00D+10 DXMaxT= 8.49D-01 DXLimC= 3.00D+00 Rises=F
 Variable       Old X    -DE/DX   Delta X   Delta X   Delta X     New X
                                 (Linear)    (Quad)   (Total)
    R1        3.30055   0.00116   0.00643   0.00191   0.00819   3.30874
    R2        3.26450   0.00260   0.00318   0.00539   0.00879   3.27329
    R3        3.30209   0.00061   0.00502   0.00371   0.00745   3.30954
    R4        3.29092  -0.00312  -0.00169  -0.01176  -0.01347   3.27745
    R5        2.55561   0.00653   0.00575   0.00966   0.01542   2.57103
    R6        2.56303  -0.00090   0.00295  -0.00361  -0.00066   2.56237
    R7        2.52560   0.00068   0.00376  -0.00172   0.00204   2.52764
    R8        2.55425   0.00544   0.00611   0.00755   0.01366   2.56791
    R9        2.56836   0.00138   0.00433   0.00029   0.00462   2.57298
   R10        2.56504   0.00221   0.00402   0.00205   0.00607   2.57111
   R11        2.63664  -0.00006  -0.00008  -0.00028  -0.00036   2.63628
   R12        2.66085   0.00096   0.00089   0.00179   0.00268   2.66353
   R13        2.07051  -0.00180  -0.00197  -0.00321  -0.00518   2.06534
   R14        2.64303  -0.00065  -0.00034  -0.00113  -0.00147   2.64156
   R15        2.06944  -0.00148  -0.00170  -0.00261  -0.00431   2.06513
   R16        2.64495  -0.00081  -0.00093  -0.00120  -0.00213   2.64282
   R17        2.06928  -0.00163  -0.00186  -0.00297  -0.00483   2.06445
   R18        2.63504  -0.00012   0.00014  -0.00046  -0.00033   2.63472
   R19        2.06961  -0.00147  -0.00159  -0.00261  -0.00420   2.06542
   R20        2.66018   0.00220   0.00214   0.00402   0.00616   2.66633
   R21        2.06818  -0.00209  -0.00211  -0.00376  -0.00586   2.06231
   R22        2.77361   0.00203   0.00195   0.00392   0.00587   2.77948
   R23        2.63686  -0.00015  -0.00022  -0.00042  -0.00064   2.63622
   R24        2.66095   0.00077   0.00067   0.00144   0.00212   2.66307
   R25        2.07040  -0.00172  -0.00189  -0.00305  -0.00494   2.06546
   R26        2.64289  -0.00065  -0.00031  -0.00113  -0.00144   2.64145
   R27        2.06959  -0.00152  -0.00173  -0.00272  -0.00445   2.06515
   R28        2.64507  -0.00075  -0.00089  -0.00109  -0.00198   2.64309
   R29        2.06934  -0.00165  -0.00188  -0.00301  -0.00489   2.06445
   R30        2.63479   0.00000   0.00008  -0.00021  -0.00013   2.63466
   R31        2.06975  -0.00149  -0.00161  -0.00267  -0.00428   2.06547
   R32        2.66072   0.00207   0.00204   0.00379   0.00583   2.66656
   R33        2.06794  -0.00199  -0.00206  -0.00355  -0.00561   2.06233
   R34        2.77567   0.00140   0.00128   0.00236   0.00364   2.77931
   R35        2.91861  -0.00269  -0.00322  -0.00628  -0.00951   2.90910
   R36        2.07678   0.00125   0.00179   0.00253   0.00432   2.08110
   R37        2.07940   0.00093   0.00138   0.00178   0.00317   2.08257
   R38        2.07578   0.00143   0.00163   0.00303   0.00466   2.08044
   R39        2.85696  -0.00077  -0.00023  -0.00161  -0.00184   2.85512
   R40        2.08244   0.00056   0.00103   0.00083   0.00186   2.08430
   R41        2.07377  -0.00120   0.00270  -0.00430  -0.00160   2.07218
   R42        2.91191  -0.00108  -0.00186  -0.00216  -0.00401   2.90790
   R43        2.07571   0.00140   0.00198   0.00285   0.00483   2.08054
   R44        2.07996   0.00081   0.00114   0.00156   0.00270   2.08266
   R45        2.07623   0.00139   0.00170   0.00291   0.00461   2.08084
   R46        2.86163  -0.00188  -0.00218  -0.00395  -0.00614   2.85549
   R47        2.08562  -0.00028   0.00006  -0.00108  -0.00102   2.08460
   R48        2.08092  -0.00264   0.00116  -0.00786  -0.00670   2.07422
   R49        2.60312  -0.00209  -0.00197   0.00067  -0.00155   2.60156
   R50        2.72797  -0.00532  -0.00054  -0.01445  -0.01504   2.71293
   R51        2.05705   0.00025  -0.00229   0.00191  -0.00038   2.05667
   R52        2.64417   0.00314   0.00824   0.00441   0.01288   2.65704
   R53        2.75897  -0.00184  -0.00477   0.00598   0.00121   2.76018
   R54        2.89548  -0.00656   0.00191  -0.01885  -0.01765   2.87784
   R55        2.63137   0.00035  -0.00406  -0.00788  -0.01061   2.62076
   R56        2.89925   0.00007   0.00119   0.00852   0.00883   2.90809
   R57        2.88648   0.00292   0.00294   0.01151   0.01344   2.89992
   R58        2.92528  -0.00950   0.00201  -0.03262  -0.02923   2.89605
   R59        2.81095  -0.00572  -0.00343  -0.01577  -0.01920   2.79175
   R60        2.59845  -0.00255  -0.00245   0.00053  -0.00237   2.59608
   R61        2.75130  -0.00710  -0.00132  -0.02180  -0.02225   2.72905
   R62        2.06095  -0.00050  -0.00283  -0.00027  -0.00310   2.05785
   R63        2.67403  -0.00340   0.00181  -0.01507  -0.01209   2.66194
    A1        1.64278  -0.00163  -0.00508  -0.00517  -0.00975   1.63303
    A2        1.64218  -0.00202  -0.00441  -0.00410  -0.00882   1.63336
    A3        2.11435  -0.00015  -0.00054  -0.00017  -0.00071   2.11364
    A4        2.07794  -0.00008  -0.00013  -0.00032  -0.00045   2.07748
    A5        2.09090   0.00023   0.00067   0.00049   0.00116   2.09206
    A6        2.09899   0.00045   0.00048   0.00114   0.00163   2.10062
    A7        2.08612  -0.00016  -0.00020  -0.00038  -0.00058   2.08554
    A8        2.09807  -0.00028  -0.00028  -0.00077  -0.00105   2.09702
    A9        2.08006   0.00057   0.00084   0.00099   0.00183   2.08189
   A10        2.10203  -0.00030  -0.00032  -0.00056  -0.00087   2.10115
   A11        2.10110  -0.00027  -0.00052  -0.00044  -0.00096   2.10014
   A12        2.10420  -0.00029  -0.00060  -0.00131  -0.00191   2.10229
   A13        2.09637  -0.00006  -0.00006  -0.00029  -0.00035   2.09601
   A14        2.08262   0.00036   0.00066   0.00160   0.00226   2.08488
   A15        2.10957   0.00037   0.00030   0.00187   0.00217   2.11174
   A16        2.07871  -0.00015  -0.00033  -0.00025  -0.00059   2.07812
   A17        2.09491  -0.00022   0.00003  -0.00162  -0.00158   2.09332
   A18        2.05920  -0.00094  -0.00048  -0.00253  -0.00301   2.05619
   A19        2.12128   0.00051   0.00008   0.00205   0.00213   2.12341
   A20        2.10269   0.00043   0.00040   0.00049   0.00089   2.10358
   A21        2.11479  -0.00022  -0.00063  -0.00046  -0.00109   2.11370
   A22        2.07894  -0.00017  -0.00015  -0.00075  -0.00091   2.07804
   A23        2.08945   0.00038   0.00078   0.00122   0.00200   2.09145
   A24        2.09931   0.00035   0.00043   0.00079   0.00122   2.10052
   A25        2.08596  -0.00013  -0.00022  -0.00027  -0.00049   2.08547
   A26        2.09791  -0.00022  -0.00021  -0.00051  -0.00072   2.09719
   A27        2.07951   0.00068   0.00092   0.00144   0.00236   2.08187
   A28        2.10232  -0.00035  -0.00037  -0.00078  -0.00115   2.10118
   A29        2.10135  -0.00033  -0.00055  -0.00066  -0.00122   2.10013
   A30        2.10439  -0.00031  -0.00065  -0.00129  -0.00195   2.10245
   A31        2.09632  -0.00005  -0.00001  -0.00026  -0.00027   2.09605
   A32        2.08247   0.00036   0.00066   0.00155   0.00221   2.08468
   A33        2.11017   0.00011   0.00014   0.00098   0.00112   2.11130
   A34        2.07897  -0.00005  -0.00035   0.00005  -0.00029   2.07867
   A35        2.09405  -0.00006   0.00021  -0.00104  -0.00083   2.09322
   A36        2.05819  -0.00061  -0.00021  -0.00146  -0.00166   2.05652
   A37        2.12332  -0.00020  -0.00039  -0.00020  -0.00058   2.12274
   A38        2.10168   0.00081   0.00059   0.00165   0.00225   2.10392
   A39        1.93628  -0.00017  -0.00060  -0.00075  -0.00135   1.93493
   A40        1.92026   0.00018   0.00003   0.00146   0.00148   1.92174
   A41        1.94621  -0.00070  -0.00169  -0.00355  -0.00525   1.94097
   A42        1.88376   0.00016   0.00063   0.00149   0.00212   1.88589
   A43        1.88807   0.00025   0.00085  -0.00014   0.00070   1.88876
   A44        1.88736   0.00033   0.00090   0.00168   0.00259   1.88995
   A45        1.95759  -0.00005   0.00033   0.00034   0.00066   1.95825
   A46        1.91019   0.00062   0.00052   0.00249   0.00301   1.91320
   A47        1.91240  -0.00054  -0.00085  -0.00270  -0.00356   1.90884
   A48        1.91367  -0.00055   0.00022  -0.00382  -0.00360   1.91006
   A49        1.91667   0.00087  -0.00027   0.00698   0.00671   1.92338
   A50        1.85023  -0.00038   0.00005  -0.00351  -0.00345   1.84678
   A51        1.93573  -0.00003  -0.00016  -0.00040  -0.00057   1.93516
   A52        1.91522   0.00039  -0.00004   0.00249   0.00245   1.91767
   A53        1.94430  -0.00003  -0.00090  -0.00003  -0.00093   1.94336
   A54        1.89061  -0.00014   0.00025  -0.00055  -0.00029   1.89031
   A55        1.88923  -0.00018   0.00033  -0.00206  -0.00173   1.88750
   A56        1.88724  -0.00003   0.00058   0.00050   0.00107   1.88832
   A57        1.96316  -0.00151  -0.00123  -0.00443  -0.00568   1.95749
   A58        1.90646   0.00157   0.00152   0.00528   0.00677   1.91323
   A59        1.90523  -0.00049  -0.00012  -0.00124  -0.00136   1.90387
   A60        1.93349  -0.00091  -0.00050  -0.00942  -0.00990   1.92359
   A61        1.89194   0.00230   0.00092   0.01660   0.01754   1.90948
   A62        1.86049  -0.00094  -0.00056  -0.00681  -0.00734   1.85315
   A63        2.12086   0.00114  -0.00072   0.00347   0.00283   2.12370
   A64        1.89934   0.00175   0.00673   0.00366   0.01023   1.90957
   A65        2.26286  -0.00290  -0.00602  -0.00716  -0.01310   2.24977
   A66        2.00627  -0.00012  -0.00382  -0.00054  -0.00443   2.00183
   A67        2.13405   0.00109   0.00059   0.00554   0.00616   2.14020
   A68        2.14190  -0.00096   0.00324  -0.00477  -0.00150   2.14040
   A69        1.95010   0.00178   0.00141   0.00306   0.00481   1.95492
   A70        2.15873  -0.01073   0.00779  -0.03832  -0.03076   2.12797
   A71        2.17412   0.00893  -0.00898   0.03488   0.02562   2.19974
   A72        2.04147  -0.00158   0.00389   0.00112   0.00322   2.04468
   A73        1.92588  -0.00177   0.00089  -0.00091  -0.00079   1.92510
   A74        2.23450   0.00491  -0.00101   0.02939   0.02701   2.26151
   A75        2.10692  -0.01258   0.01249  -0.04669  -0.03557   2.07136
   A76        2.26332   0.01141  -0.01486   0.04974   0.03377   2.29709
   A77        1.90900   0.00128   0.00239  -0.00253   0.00230   1.91130
   A78        1.85032   0.00081   0.00379   0.01103   0.01463   1.86496
   A79        1.91037   0.00053  -0.00084  -0.00249  -0.00351   1.90686
   A80        1.95372  -0.00124  -0.00301  -0.00667  -0.00912   1.94460
   A81        2.05813  -0.00381   0.00219  -0.02663  -0.02399   2.03414
   A82        1.90541   0.00543  -0.00108   0.02603   0.02468   1.93009
   A83        1.78809  -0.00180  -0.00150  -0.00194  -0.00404   1.78405
   A84        1.88454   0.00112   0.00212   0.00722   0.00906   1.89360
   A85        2.01957  -0.00025  -0.00154  -0.00638  -0.00808   2.01149
   A86        2.01474  -0.00079  -0.00221  -0.01330  -0.01489   1.99985
   A87        1.85826   0.00068   0.00112   0.01065   0.01269   1.87095
   A88        1.90282  -0.00192  -0.00173  -0.00635  -0.00816   1.89466
   A89        1.77524   0.00109   0.00230   0.00938   0.01053   1.78577
   A90        1.84860   0.00097   0.00423   0.01227   0.01653   1.86513
   A91        1.91043   0.00358   0.00131   0.01236   0.01205   1.92247
   A92        1.94895  -0.00194  -0.00015  -0.01101  -0.01112   1.93783
   A93        1.91847   0.00170  -0.00364   0.01396   0.01037   1.92884
   A94        2.01838  -0.00244   0.00040  -0.02010  -0.02101   1.99736
   A95        1.81853  -0.00146  -0.00223  -0.00575  -0.00586   1.81267
   A96        1.87837   0.00194   0.00150   0.02139   0.01869   1.89706
   A97        2.20992   0.01292  -0.00833   0.10127   0.08632   2.29624
   A98        2.00783  -0.00942   0.02043  -0.01460  -0.00551   2.00232
   A99        2.12058   0.00103  -0.00033   0.00229   0.00211   2.12269
   A100       1.89706   0.00138   0.00547   0.00442   0.00955   1.90660
   A101       2.26542  -0.00241  -0.00512  -0.00656  -0.01154   2.25388
   A102       2.02978  -0.00220  -0.00492  -0.01403  -0.01725   2.01253
   A103       2.13493   0.00137   0.00099   0.00759   0.00776   2.14269
   A104       2.11788   0.00081   0.00390   0.00626   0.00929   2.12716
   A105       2.06419  -0.00694   0.01233  -0.00156   0.00235   2.06654
   A106       2.18109   0.00801  -0.00895   0.06560   0.04996   2.23104
   A107       1.92144   0.00335   0.00255   0.01877   0.01842   1.93986
   A108       2.03902  -0.00296   0.00198  -0.00216  -0.00292   2.03610
   A109       1.93344  -0.00050   0.00158  -0.00441  -0.00150   1.93194
   A110       2.20833   0.00530  -0.00002   0.03503   0.03334   2.24167
    D1       -3.10270  -0.00017   0.00300  -0.00325  -0.00014  -3.10284
    D2        0.02392  -0.00038   0.00258  -0.00483  -0.00218   0.02174
    D3       -2.76824  -0.00417  -0.01276  -0.06708  -0.07881  -2.84705
    D4       -0.01416   0.00056  -0.00538   0.00665   0.00129  -0.01287
    D5       -3.12869   0.00017   0.00309   0.00639   0.00953  -3.11916
    D6        0.02855   0.00005   0.00228  -0.00298  -0.00097   0.02759
    D7       -2.71065  -0.00549  -0.01192  -0.07538  -0.08533  -2.79598
    D8       -0.00780  -0.00030  -0.00541  -0.00903  -0.01409  -0.02189
    D9        0.00203   0.00001   0.00004   0.00005   0.00009   0.00212
   D10       -3.14124   0.00002   0.00003   0.00030   0.00033  -3.14091
   D11       -3.13851  -0.00002   0.00001  -0.00047  -0.00045  -3.13896
   D12        0.00140  -0.00001   0.00000  -0.00022  -0.00021   0.00119
   D13       -0.00131   0.00000  -0.00001   0.00005   0.00005  -0.00127
   D14       -3.13777  -0.00001   0.00002  -0.00039  -0.00038  -3.13815
   D15        3.13922   0.00002   0.00002   0.00057   0.00059   3.13981
   D16        0.00276   0.00001   0.00004   0.00013   0.00017   0.00293
   D17       -0.00063   0.00000  -0.00001  -0.00005  -0.00007  -0.00070
   D18        3.14042   0.00000   0.00000   0.00010   0.00010   3.14052
   D19       -3.14053  -0.00001  -0.00001  -0.00031  -0.00031  -3.14084
   D20        0.00051  -0.00001   0.00001  -0.00015  -0.00014   0.00037
   D21       -0.00146  -0.00001  -0.00004  -0.00004  -0.00008  -0.00154
   D22        3.14138   0.00000   0.00002  -0.00005  -0.00003   3.14135
   D23        3.14068  -0.00001  -0.00005  -0.00020  -0.00025   3.14043
   D24        0.00034  -0.00001   0.00000  -0.00020  -0.00020   0.00014
   D25        0.00218   0.00001   0.00006   0.00015   0.00021   0.00239
   D26       -3.14090   0.00001   0.00008   0.00017   0.00025  -3.14065
   D27       -3.14065   0.00001   0.00001   0.00015   0.00016  -3.14049
   D28       -0.00055   0.00001   0.00003   0.00017   0.00020  -0.00034
   D29       -0.00079  -0.00001  -0.00004  -0.00015  -0.00019  -0.00098
   D30        3.13573   0.00001  -0.00007   0.00030   0.00023   3.13596
   D31       -3.14087  -0.00001  -0.00006  -0.00018  -0.00024  -3.14111
   D32       -0.00435   0.00001  -0.00009   0.00027   0.00018  -0.00417
   D33       -0.00979  -0.00004  -0.00022   0.00115   0.00094  -0.00885
   D34       -3.13298   0.00017   0.00018   0.00297   0.00315  -3.12983
   D35        3.13706  -0.00005  -0.00019   0.00071   0.00052   3.13758
   D36        0.01387   0.00016   0.00021   0.00252   0.00273   0.01660
   D37        0.00343  -0.00001   0.00004  -0.00043  -0.00039   0.00304
   D38        3.14142   0.00001   0.00003   0.00017   0.00020  -3.14157
   D39       -3.13525  -0.00002   0.00005  -0.00074  -0.00069  -3.13594
   D40        0.00274   0.00000   0.00003  -0.00014  -0.00011   0.00264
   D41       -0.00102   0.00003   0.00002   0.00080   0.00083  -0.00019
   D42        3.14122  -0.00002  -0.00005  -0.00037  -0.00042   3.14080
   D43        3.13764   0.00004   0.00002   0.00111   0.00113   3.13877
   D44       -0.00331  -0.00001  -0.00006  -0.00006  -0.00011  -0.00342
   D45       -0.00177  -0.00001  -0.00004  -0.00013  -0.00017  -0.00194
   D46        3.13954   0.00001  -0.00001   0.00037   0.00036   3.13990
   D47       -3.13973  -0.00003  -0.00002  -0.00073  -0.00076  -3.14049
   D48        0.00158  -0.00001   0.00000  -0.00024  -0.00023   0.00135
   D49       -0.00226   0.00001  -0.00003   0.00028   0.00025  -0.00201
   D50       -3.14045   0.00001   0.00003   0.00019   0.00022  -3.14023
   D51        3.13961  -0.00002  -0.00006  -0.00021  -0.00028   3.13934
   D52        0.00143  -0.00001   0.00000  -0.00031  -0.00031   0.00112
   D53        0.00472   0.00002   0.00010   0.00011   0.00021   0.00493
   D54       -3.13692   0.00004   0.00014   0.00070   0.00084  -3.13608
   D55       -3.14025   0.00001   0.00004   0.00020   0.00024  -3.14001
   D56        0.00129   0.00004   0.00008   0.00079   0.00087   0.00216
   D57       -0.00304  -0.00004  -0.00010  -0.00065  -0.00074  -0.00378
   D58        3.13792   0.00002  -0.00002   0.00051   0.00049   3.13840
   D59        3.13860  -0.00006  -0.00014  -0.00124  -0.00138   3.13723
   D60       -0.00363  -0.00001  -0.00006  -0.00008  -0.00015  -0.00377
   D61        0.00641  -0.00007  -0.00053  -0.00540  -0.00601   0.00040
   D62        3.12870   0.00012   0.00063   0.00629   0.00701   3.13571
   D63       -3.13452  -0.00012  -0.00061  -0.00660  -0.00729   3.14137
   D64       -0.01223   0.00007   0.00056   0.00509   0.00573  -0.00650
   D65        1.05640   0.00021  -0.00080   0.00268   0.00188   1.05828
   D66       -3.09883  -0.00008   0.00005  -0.00021  -0.00015  -3.09898
   D67       -1.07692  -0.00048  -0.00008  -0.00453  -0.00461  -1.08153
   D68        3.13966   0.00041  -0.00038   0.00500   0.00462  -3.13891
   D69       -1.01558   0.00012   0.00048   0.00212   0.00259  -1.01298
   D70        1.00633  -0.00028   0.00035  -0.00221  -0.00186   1.00447
   D71       -1.04941   0.00049  -0.00032   0.00578   0.00545  -1.04396
   D72        1.07854   0.00020   0.00053   0.00289   0.00342   1.08196
   D73        3.10044  -0.00020   0.00040  -0.00143  -0.00103   3.09941
   D74        1.40284   0.00238   0.00643   0.04988   0.05651   1.45935
   D75       -1.27221  -0.00119  -0.00340  -0.02936  -0.03297  -1.30518
   D76       -0.72313   0.00201   0.00540   0.04916   0.05477  -0.66837
   D77        2.88500  -0.00157  -0.00442  -0.03008  -0.03471   2.85029
   D78       -2.74945   0.00228   0.00538   0.05159   0.05718  -2.69227
   D79        0.85868  -0.00130  -0.00445  -0.02765  -0.03230   0.82638
   D80        1.03513   0.00080   0.00005   0.00874   0.00880   1.04393
   D81       -3.09365  -0.00027  -0.00034  -0.00258  -0.00292  -3.09657
   D82       -1.06556  -0.00079  -0.00023  -0.00847  -0.00870  -1.07426
   D83        3.12329   0.00086   0.00024   0.00941   0.00965   3.13295
   D84       -1.00548  -0.00022  -0.00015  -0.00191  -0.00207  -1.00755
   D85        1.02260  -0.00073  -0.00004  -0.00781  -0.00785   1.01475
   D86       -1.07049   0.00106   0.00036   0.01164   0.01201  -1.05848
   D87        1.08392  -0.00001  -0.00003   0.00033   0.00029   1.08421
   D88        3.11201  -0.00053   0.00008  -0.00557  -0.00549   3.10652
   D89        1.32923   0.00198   0.00483   0.02710   0.03218   1.36141
   D90       -1.29538  -0.00196  -0.00350  -0.03759  -0.04130  -1.33668
   D91       -0.81003   0.00170   0.00411   0.03032   0.03463  -0.77540
   D92        2.84855  -0.00225  -0.00422  -0.03437  -0.03886   2.80969
   D93       -2.84562   0.00197   0.00453   0.03403   0.03881  -2.80680
   D94        0.81296  -0.00197  -0.00380  -0.03066  -0.03467   0.77829
   D95       -0.02789   0.00012   0.00084   0.00178   0.00261  -0.02529
   D96       -3.12326  -0.00015   0.00041  -0.00360  -0.00306  -3.12632
   D97        3.09712  -0.00007   0.00044   0.00016   0.00058   3.09770
   D98        0.00175  -0.00034   0.00002  -0.00522  -0.00509  -0.00333
   D99        0.01822   0.00026  -0.00500   0.00309  -0.00190   0.01632
   D100       3.13738  -0.00067   0.00016  -0.01430  -0.01356   3.12382
   D101       3.11336   0.00059  -0.00465   0.00881   0.00399   3.11735
   D102      -0.05067  -0.00034   0.00051  -0.00859  -0.00767  -0.05834
   D103       0.00082  -0.00054   0.00651  -0.00659   0.00007   0.00089
   D104       2.70061   0.00275   0.01660   0.06826   0.08503   2.78564
   D105      -3.11810   0.00070   0.00056   0.01211   0.01319  -3.10491
   D106      -0.41831   0.00399   0.01066   0.08696   0.09815  -0.32016
   D107      -0.38010  -0.00411  -0.00456  -0.08188  -0.08667  -0.46677
   D108       2.86753  -0.00547  -0.00522  -0.08810  -0.09320   2.77433
   D109       2.73618  -0.00529   0.00176  -0.10208  -0.10045   2.63573
   D110      -0.29938  -0.00665   0.00110  -0.10830  -0.10698  -0.40635
   D111       1.63479   0.00023   0.00164   0.00343   0.00565   1.64044
   D112      -0.48096   0.00149  -0.00429   0.01018   0.00629  -0.47468
   D113      -2.57262  -0.00191  -0.00306  -0.00638  -0.00845  -2.58107
   D114      -1.59326   0.00212   0.00092   0.01215   0.01323  -1.58003
   D115       2.57418   0.00338  -0.00501   0.01889   0.01386   2.58804
   D116       0.48252  -0.00002  -0.00377   0.00234  -0.00087   0.48164
   D117       2.94071  -0.00082   0.00361  -0.02321  -0.02044   2.92027
   D118      -0.86189   0.00317   0.03211   0.13241   0.16750  -0.69439
   D119      -0.10428  -0.00129   0.00240  -0.02627  -0.02445  -0.12873
   D120       2.37630   0.00270   0.03091   0.12935   0.16350   2.53980
   D121      -0.80219   0.00080   0.00207   0.02731   0.02961  -0.77258
   D122      -2.89608  -0.00096  -0.00049   0.01435   0.01388  -2.88220
   D123       1.39557   0.00045   0.00008   0.01362   0.01375   1.40932
   D124       1.24093   0.00447   0.00426   0.05333   0.05795   1.29888
   D125      -0.85296   0.00272   0.00170   0.04037   0.04222  -0.81074
   D126      -2.84450   0.00413   0.00227   0.03964   0.04209  -2.80241
   D127      -2.84723   0.00176   0.00539   0.03436   0.04002  -2.80721
   D128       1.34206   0.00000   0.00282   0.02140   0.02429   1.36635
   D129      -0.64947   0.00142   0.00339   0.02067   0.02416  -0.62531
   D130       0.71156  -0.00048  -0.00261  -0.03686  -0.03956   0.67200
   D131      -1.31195  -0.00467  -0.00644  -0.06671  -0.07300  -1.38496
   D132       2.79820  -0.00179  -0.00336  -0.04682  -0.04992   2.74828
   D133       2.83562  -0.00105  -0.00275  -0.04161  -0.04417   2.79145
   D134       0.81211  -0.00524  -0.00658  -0.07146  -0.07761   0.73450
   D135      -1.36092  -0.00236  -0.00350  -0.05156  -0.05453  -1.41545
   D136      -1.48939  -0.00049  -0.00106  -0.02773  -0.02818  -1.51756
   D137       2.77029  -0.00468  -0.00489  -0.05758  -0.06162   2.70867
   D138       0.59726  -0.00180  -0.00181  -0.03768  -0.03854   0.55872
   D139       1.74264   0.00440   0.00010   0.04504   0.04421   1.78685
   D140      -0.82393  -0.00800  -0.01088  -0.13784  -0.14610  -0.97002
   D141      -2.42517   0.00230   0.00590   0.03750   0.04195  -2.38322
   D142       1.29145  -0.01009  -0.00508  -0.14538  -0.14836   1.14309
   D143      -0.31771   0.00198  -0.00007   0.03924   0.03884  -0.27887
   D144      -2.88428  -0.01042  -0.01105  -0.14365  -0.15147  -3.03575
   D145       2.89567  -0.00382  -0.00883  -0.13502  -0.14492   2.75075
   D146       0.30505  -0.01415  -0.02238  -0.32028  -0.34530  -0.04024
   D147      -0.94800   0.00476   0.01363   0.04576   0.06203  -0.88597
   D148       2.74457  -0.00557   0.00009  -0.13951  -0.13835   2.60623
   D149      -0.04312   0.00026   0.00155   0.01486   0.01640  -0.02672
   D150       3.06145  -0.00034   0.00066   0.00969   0.01095   3.07241
   D151       3.11584   0.00008   0.00055   0.00434   0.00469   3.12053
   D152      -0.06277  -0.00051  -0.00034  -0.00083  -0.00075  -0.06352
   D153      -2.62890  -0.01135  -0.01229  -0.19651  -0.20658  -2.83548
   D154       0.03829  -0.00047  -0.00564  -0.02164  -0.02731   0.01098
   D155       0.54933  -0.01077  -0.01136  -0.19143  -0.20116   0.34816
   D156      -3.06668   0.00011  -0.00471  -0.01656  -0.02189  -3.08857
   D157       2.61419   0.00712   0.02260   0.18330   0.20804   2.82223
   D158      -1.01868   0.01013   0.03066   0.24448   0.27693  -0.74174
   D159      -0.01422   0.00044   0.00668   0.01772   0.02473   0.01051
   D160       2.63610   0.00345   0.01474   0.07890   0.09363   2.72973
         Item               Value     Threshold  Converged?
 Maximum Force            0.014149     0.000450     NO 
 RMS     Force            0.002976     0.000300     NO 
 Maximum Displacement     0.556963     0.001800     NO 
 RMS     Displacement     0.165472     0.001200     NO 
 Predicted change in Energy=-2.776565D-02
 Lowest energy point so far.  Saving SCF results.
 GradGradGradGradGradGradGradGradGradGradGradGradGradGradGradGradGradGrad

 Leave Link  103 at Tue Dec 11 18:53:56 2018, MaxMem=   805306368 cpu:         2.3
 (Enter /pbs_home/pkowalski/g09d01/g09/l202.exe)
 Stoichiometry    C29H22F6S2
 Framework group  C1[X(C29H22F6S2)]
 Deg. of freedom   171
 Full point group                 C1      NOp   1
 RotChk:  IX=0 Diff= 3.22D-02
 Largest Abelian subgroup         C1      NOp   1
 Largest concise Abelian subgroup C1      NOp   1
                         Standard orientation:                         
 ---------------------------------------------------------------------
 Center     Atomic      Atomic             Coordinates (Angstroms)
 Number     Number       Type             X           Y           Z
 ---------------------------------------------------------------------
      1         16           0       -2.766399   -2.047864   -1.265188
      2         16           0        2.783350   -2.074311    1.208507
      3          9           0       -1.463534    2.772691    1.496264
      4          9           0       -2.368955    2.866566   -0.486358
      5          9           0       -0.072749    4.697725    0.072954
      6          9           0       -0.104411    3.403988   -1.691722
      7          9           0        1.506832    2.969371    1.396348
      8          9           0        2.241845    2.901256   -0.661553
      9          6           0       -5.806947   -2.398223   -0.547639
     10          6           0       -7.153036   -2.654289   -0.285603
     11          6           0       -7.913014   -1.746935    0.458130
     12          6           0       -7.309116   -0.580111    0.937386
     13          6           0       -5.963291   -0.323545    0.678906
     14          6           0       -5.182125   -1.228213   -0.070876
     15          6           0        5.767510   -2.427366    0.292681
     16          6           0        7.089432   -2.690995   -0.066654
     17          6           0        7.839182   -1.732177   -0.753950
     18          6           0        7.248935   -0.506655   -1.079479
     19          6           0        5.926474   -0.242895   -0.725465
     20          6           0        5.156963   -1.198541   -0.028509
     21          6           0       -0.355047   -0.639299   -3.370248
     22          6           0       -0.191421   -1.362678   -2.021251
     23          6           0        0.704082   -0.858336    3.647296
     24          6           0        0.320818   -1.365031    2.245777
     25          6           0       -3.765013   -0.943848   -0.343447
     26          6           0       -3.007382    0.134317    0.055084
     27          6           0       -1.627931    0.076285   -0.338306
     28          6           0       -1.339955   -1.082744   -1.080390
     29          6           0       -0.687619    1.146978   -0.017593
     30          6           0       -1.225308    2.558852    0.173932
     31          6           0       -0.057975    3.423581   -0.333776
     32          6           0        1.167244    2.621300    0.124587
     33          6           0        0.696939    1.164146    0.060197
     34          6           0        3.763911   -0.908961    0.343849
     35          6           0        3.023883    0.226128    0.117514
     36          6           0        1.661001    0.179586    0.592866
     37          6           0        1.382208   -1.052201    1.216751
     38          1           0       -5.233772   -3.121251   -1.133469
     39          1           0       -7.610742   -3.570185   -0.667563
     40          1           0       -8.967422   -1.946474    0.662770
     41          1           0       -7.890986    0.138526    1.520116
     42          1           0       -5.514790    0.593592    1.064528
     43          1           0        5.202351   -3.190102    0.834409
     44          1           0        7.536629   -3.652970    0.195822
     45          1           0        8.874939   -1.937372   -1.034261
     46          1           0        7.822582    0.252124   -1.617837
     47          1           0        5.486538    0.718735   -0.995167
     48          1           0       -0.392222    0.452118   -3.228055
     49          1           0        0.497880   -0.869005   -4.029235
     50          1           0       -1.279430   -0.951652   -3.880128
     51          1           0       -0.112603   -2.449637   -2.191072
     52          1           0        0.757303   -1.062673   -1.560451
     53          1           0        0.850233    0.232887    3.643577
     54          1           0       -0.097738   -1.097772    4.364491
     55          1           0        1.634613   -1.327749    4.002619
     56          1           0        0.134448   -2.451660    2.282907
     57          1           0       -0.627551   -0.902232    1.943783
     58          1           0       -3.413017    0.946904    0.654799
     59          1           0        3.439867    1.117486   -0.349695
 ---------------------------------------------------------------------
 Rotational constants (GHZ):      0.1510611      0.0550422      0.0467865
 Leave Link  202 at Tue Dec 11 18:53:56 2018, MaxMem=   805306368 cpu:         0.0
 (Enter /pbs_home/pkowalski/g09d01/g09/l301.exe)
 Basis read from rwf:  (5D, 7F)
 No pseudopotential information found on rwf file.
 There are   673 symmetry adapted cartesian basis functions of A   symmetry.
 There are   636 symmetry adapted basis functions of A   symmetry.
   636 basis functions,  1103 primitive gaussians,   673 cartesian basis functions
   141 alpha electrons      141 beta electrons
       nuclear repulsion energy      4539.7803333248 Hartrees.
 IExCor=  402 DFT=T Ex+Corr=B3LYP ExCW=0 ScaHFX=  0.200000
 ScaDFX=  0.800000  0.720000  1.000000  0.810000 ScalE2=  1.000000  1.000000
 IRadAn=      0 IRanWt=     -1 IRanGd=            0 ICorTp=0 IEmpDi=  4
 NAtoms=   59 NActive=   59 NUniq=   59 SFac= 1.00D+00 NAtFMM=   60 NAOKFM=F Big=F
 Integral buffers will be    131072 words long.
 Raffenetti 2 integral format.
 Two-electron integral symmetry is turned on.
 No density basis found on file   724.
 Leave Link  301 at Tue Dec 11 18:53:56 2018, MaxMem=   805306368 cpu:         0.5
 (Enter /pbs_home/pkowalski/g09d01/g09/l302.exe)
 NPDir=0 NMtPBC=     1 NCelOv=     1 NCel=       1 NClECP=     1 NCelD=      1
         NCelK=      1 NCelE2=     1 NClLst=     1 CellRange=     0.0.
 One-electron integrals computed using PRISM.
 NBasis=   636 RedAO= T EigKep=  3.04D-04  NBF=   636
 NBsUse=   636 1.00D-06 EigRej= -1.00D+00 NBFU=   636
 Precomputing XC quadrature grid using
 IXCGrd= 4 IRadAn=           0 IRanWt=          -1 IRanGd=           0 AccXCQ= 0.00D+00.
 Generated NRdTot=       0 NPtTot=           0 NUsed=           0 NTot=          32
 NSgBfM=   625   626   626   626   626 MxSgAt=    59 MxSgA2=    59.
 Leave Link  302 at Tue Dec 11 18:53:58 2018, MaxMem=   805306368 cpu:        16.3
 (Enter /pbs_home/pkowalski/g09d01/g09/l303.exe)
 DipDrv:  MaxL=1.
 Leave Link  303 at Tue Dec 11 18:53:59 2018, MaxMem=   805306368 cpu:         1.5
 (Enter /pbs_home/pkowalski/g09d01/g09/l401.exe)
 Initial guess from the checkpoint file:  "dae0068freq_open_b3lyp_air.chk"
 B after Tr=     0.000000    0.000000    0.000000
         Rot=    0.999978    0.005745   -0.002846   -0.001932 Ang=   0.77 deg.
 Guess basis will be translated and rotated to current coordinates.
 JPrj=2 DoOrth=T DoCkMO=T.
 Generating alternative initial guess.
 ExpMin= 1.22D-01 ExpMax= 9.18D+03 ExpMxC= 1.38D+03 IAcc=1 IRadAn=         1 AccDes= 0.00D+00
 Harris functional with IExCor=  402 and IRadAn=       1 diagonalized for initial guess.
 HarFok:  IExCor=  402 AccDes= 0.00D+00 IRadAn=         1 IDoV= 1 UseB2=F ITyADJ=14
 ICtDFT=  3500011 ScaDFX=  1.000000  1.000000  1.000000  1.000000
 FoFCou: FMM=F IPFlag=           0 FMFlag=      100000 FMFlg1=           0
         NFxFlg=           0 DoJE=T BraDBF=F KetDBF=T FulRan=T
         wScrn=  0.000000 ICntrl=     500 IOpCl=  0 I1Cent=   200000004 NGrid=           0
         NMat0=    1 NMatS0=      1 NMatT0=    0 NMatD0=    1 NMtDS0=    0 NMtDT0=    0
 Petite list used in FoFCou.
 Harris En= -2512.10445636851    
 Leave Link  401 at Tue Dec 11 18:54:04 2018, MaxMem=   805306368 cpu:        40.4
 (Enter /pbs_home/pkowalski/g09d01/g09/l502.exe)
 Closed shell SCF:
 Using DIIS extrapolation, IDIIS=  1040.
 Integral symmetry usage will be decided dynamically.
 IVT=     1387805 IEndB=     1387805 NGot=   805306368 MDV=   804388806
 LenX=   804388806 LenY=   803935204
 Requested convergence on RMS density matrix=1.00D-08 within 128 cycles.
 Requested convergence on MAX density matrix=1.00D-06.
 Requested convergence on             energy=1.00D-06.
 No special actions if energy rises.
 Fock matrices will be formed incrementally for  20 cycles.
 Integral accuracy reduced to 1.0D-05 until final iterations.

 Cycle   1  Pass 0  IDiag  1:
 FoFJK:  IHMeth= 1 ICntrl=       0 DoSepK=F KAlg= 0 I1Cent=   0 FoldK=F
 IRaf= 640000000 NMat=   1 IRICut=       1 DoRegI=T DoRafI=F ISym2E= 0.
 FoFCou: FMM=F IPFlag=           0 FMFlag=      100000 FMFlg1=           0
         NFxFlg=           0 DoJE=F BraDBF=F KetDBF=F FulRan=T
         wScrn=  0.000000 ICntrl=       0 IOpCl=  0 I1Cent=           0 NGrid=           0
         NMat0=    1 NMatS0=      1 NMatT0=    0 NMatD0=    1 NMtDS0=    0 NMtDT0=    0
 Symmetry not used in FoFCou.
 E= -2512.14258847012    
 DIIS: error= 7.56D-03 at cycle   1 NSaved=   1.
 NSaved= 1 IEnMin= 1 EnMin= -2512.14258847012     IErMin= 1 ErrMin= 7.56D-03
 ErrMax= 7.56D-03  0.00D+00 EMaxC= 1.00D-01 BMatC= 7.01D-02 BMatP= 7.01D-02
 IDIUse=3 WtCom= 9.24D-01 WtEn= 7.56D-02
 Coeff-Com:  0.100D+01
 Coeff-En:   0.100D+01
 Coeff:      0.100D+01
 Gap=     0.484 Goal=   None    Shift=    0.000
 GapD=    0.484 DampG=2.000 DampE=1.000 DampFc=2.0000 IDamp=-1.
 RMSDP=1.03D-03 MaxDP=6.42D-02              OVMax= 6.92D-02

 Cycle   2  Pass 0  IDiag  1:
 RMSU=  1.03D-03    CP:  9.96D-01
 E= -2512.25825082313     Delta-E=       -0.115662353018 Rises=F Damp=F
 DIIS: error= 9.20D-04 at cycle   2 NSaved=   2.
 NSaved= 2 IEnMin= 2 EnMin= -2512.25825082313     IErMin= 2 ErrMin= 9.20D-04
 ErrMax= 9.20D-04  0.00D+00 EMaxC= 1.00D-01 BMatC= 7.73D-04 BMatP= 7.01D-02
 IDIUse=3 WtCom= 9.91D-01 WtEn= 9.20D-03
 Coeff-Com: -0.554D-01 0.106D+01
 Coeff-En:   0.000D+00 0.100D+01
 Coeff:     -0.549D-01 0.105D+01
 Gap=     0.120 Goal=   None    Shift=    0.000
 RMSDP=1.45D-04 MaxDP=7.91D-03 DE=-1.16D-01 OVMax= 1.05D-02

 Cycle   3  Pass 0  IDiag  1:
 RMSU=  1.37D-04    CP:  9.96D-01  1.05D+00
 E= -2512.25926484064     Delta-E=       -0.001014017511 Rises=F Damp=F
 DIIS: error= 6.20D-04 at cycle   3 NSaved=   3.
 NSaved= 3 IEnMin= 3 EnMin= -2512.25926484064     IErMin= 3 ErrMin= 6.20D-04
 ErrMax= 6.20D-04  0.00D+00 EMaxC= 1.00D-01 BMatC= 6.70D-04 BMatP= 7.73D-04
 IDIUse=3 WtCom= 9.94D-01 WtEn= 6.20D-03
 Coeff-Com: -0.350D-01 0.553D+00 0.482D+00
 Coeff-En:   0.000D+00 0.000D+00 0.100D+01
 Coeff:     -0.348D-01 0.550D+00 0.485D+00
 Gap=     0.120 Goal=   None    Shift=    0.000
 RMSDP=8.29D-05 MaxDP=4.84D-03 DE=-1.01D-03 OVMax= 9.18D-03

 Cycle   4  Pass 0  IDiag  1:
 RMSU=  5.61D-05    CP:  9.96D-01  1.05D+00  5.59D-01
 E= -2512.25981060115     Delta-E=       -0.000545760504 Rises=F Damp=F
 DIIS: error= 4.39D-04 at cycle   4 NSaved=   4.
 NSaved= 4 IEnMin= 4 EnMin= -2512.25981060115     IErMin= 4 ErrMin= 4.39D-04
 ErrMax= 4.39D-04  0.00D+00 EMaxC= 1.00D-01 BMatC= 1.30D-04 BMatP= 6.70D-04
 IDIUse=3 WtCom= 9.96D-01 WtEn= 4.39D-03
 Coeff-Com: -0.122D-01 0.168D+00 0.309D+00 0.535D+00
 Coeff-En:   0.000D+00 0.000D+00 0.184D+00 0.816D+00
 Coeff:     -0.121D-01 0.167D+00 0.308D+00 0.537D+00
 Gap=     0.120 Goal=   None    Shift=    0.000
 RMSDP=3.50D-05 MaxDP=2.26D-03 DE=-5.46D-04 OVMax= 4.85D-03

 Cycle   5  Pass 0  IDiag  1:
 RMSU=  2.75D-05    CP:  9.96D-01  1.06D+00  5.69D-01  6.17D-01
 E= -2512.25992838990     Delta-E=       -0.000117788749 Rises=F Damp=F
 DIIS: error= 1.90D-04 at cycle   5 NSaved=   5.
 NSaved= 5 IEnMin= 5 EnMin= -2512.25992838990     IErMin= 5 ErrMin= 1.90D-04
 ErrMax= 1.90D-04  0.00D+00 EMaxC= 1.00D-01 BMatC= 2.65D-05 BMatP= 1.30D-04
 IDIUse=3 WtCom= 9.98D-01 WtEn= 1.90D-03
 Coeff-Com: -0.121D-02-0.937D-03 0.110D+00 0.363D+00 0.529D+00
 Coeff-En:   0.000D+00 0.000D+00 0.000D+00 0.186D+00 0.814D+00
 Coeff:     -0.121D-02-0.935D-03 0.110D+00 0.363D+00 0.529D+00
 Gap=     0.120 Goal=   None    Shift=    0.000
 RMSDP=1.43D-05 MaxDP=7.62D-04 DE=-1.18D-04 OVMax= 1.70D-03

 Cycle   6  Pass 0  IDiag  1:
 RMSU=  6.35D-06    CP:  9.96D-01  1.06D+00  6.08D-01  7.17D-01  6.29D-01
 E= -2512.25995562133     Delta-E=       -0.000027231436 Rises=F Damp=F
 DIIS: error= 2.97D-05 at cycle   6 NSaved=   6.
 NSaved= 6 IEnMin= 6 EnMin= -2512.25995562133     IErMin= 6 ErrMin= 2.97D-05
 ErrMax= 2.97D-05  0.00D+00 EMaxC= 1.00D-01 BMatC= 2.10D-06 BMatP= 2.65D-05
 IDIUse=1 WtCom= 1.00D+00 WtEn= 0.00D+00
 Coeff-Com:  0.400D-03-0.166D-01 0.371D-01 0.168D+00 0.309D+00 0.502D+00
 Coeff:      0.400D-03-0.166D-01 0.371D-01 0.168D+00 0.309D+00 0.502D+00
 Gap=     0.120 Goal=   None    Shift=    0.000
 RMSDP=3.86D-06 MaxDP=1.98D-04 DE=-2.72D-05 OVMax= 4.90D-04

 Initial convergence to 1.0D-05 achieved.  Increase integral accuracy.
 Cycle   7  Pass 1  IDiag  1:
 E= -2512.26026766306     Delta-E=       -0.000312041730 Rises=F Damp=F
 DIIS: error= 1.25D-04 at cycle   1 NSaved=   1.
 NSaved= 1 IEnMin= 1 EnMin= -2512.26026766306     IErMin= 1 ErrMin= 1.25D-04
 ErrMax= 1.25D-04  0.00D+00 EMaxC= 1.00D-01 BMatC= 1.22D-05 BMatP= 1.22D-05
 IDIUse=3 WtCom= 9.99D-01 WtEn= 1.25D-03
 Coeff-Com:  0.100D+01
 Coeff-En:   0.100D+01
 Coeff:      0.100D+01
 Gap=     0.120 Goal=   None    Shift=    0.000
 RMSDP=3.86D-06 MaxDP=1.98D-04 DE=-3.12D-04 OVMax= 6.11D-04

 Cycle   8  Pass 1  IDiag  1:
 RMSU=  1.30D-04    CP:  1.00D+00
 E= -2512.26028037356     Delta-E=       -0.000012710495 Rises=F Damp=F
 DIIS: error= 2.94D-05 at cycle   2 NSaved=   2.
 NSaved= 2 IEnMin= 2 EnMin= -2512.26028037356     IErMin= 2 ErrMin= 2.94D-05
 ErrMax= 2.94D-05  0.00D+00 EMaxC= 1.00D-01 BMatC= 8.44D-07 BMatP= 1.22D-05
 IDIUse=1 WtCom= 1.00D+00 WtEn= 0.00D+00
 Coeff-Com:  0.801D-01 0.920D+00
 Coeff:      0.801D-01 0.920D+00
 Gap=     0.120 Goal=   None    Shift=    0.000
 RMSDP=6.21D-06 MaxDP=4.23D-04 DE=-1.27D-05 OVMax= 1.02D-03

 Cycle   9  Pass 1  IDiag  1:
 RMSU=  6.06D-06    CP:  1.00D+00  1.01D+00
 E= -2512.26027742437     Delta-E=        0.000002949190 Rises=F Damp=F
 DIIS: error= 6.67D-05 at cycle   3 NSaved=   3.
 NSaved= 3 IEnMin= 2 EnMin= -2512.26028037356     IErMin= 2 ErrMin= 2.94D-05
 ErrMax= 6.67D-05  0.00D+00 EMaxC= 1.00D-01 BMatC= 3.51D-06 BMatP= 8.44D-07
 IDIUse=1 WtCom= 1.00D+00 WtEn= 0.00D+00
 Coeff-Com: -0.584D-02 0.675D+00 0.331D+00
 Coeff:     -0.584D-02 0.675D+00 0.331D+00
 Gap=     0.120 Goal=   None    Shift=    0.000
 RMSDP=4.14D-06 MaxDP=2.87D-04 DE= 2.95D-06 OVMax= 7.02D-04

 Cycle  10  Pass 1  IDiag  1:
 RMSU=  7.86D-07    CP:  1.00D+00  1.01D+00  3.31D-01
 E= -2512.26028128602     Delta-E=       -0.000003861652 Rises=F Damp=F
 DIIS: error= 1.03D-05 at cycle   4 NSaved=   4.
 NSaved= 4 IEnMin= 4 EnMin= -2512.26028128602     IErMin= 4 ErrMin= 1.03D-05
 ErrMax= 1.03D-05  0.00D+00 EMaxC= 1.00D-01 BMatC= 2.60D-08 BMatP= 8.44D-07
 IDIUse=1 WtCom= 1.00D+00 WtEn= 0.00D+00
 Coeff-Com: -0.462D-02 0.413D+00 0.207D+00 0.384D+00
 Coeff:     -0.462D-02 0.413D+00 0.207D+00 0.384D+00
 Gap=     0.120 Goal=   None    Shift=    0.000
 RMSDP=3.79D-07 MaxDP=2.08D-05 DE=-3.86D-06 OVMax= 4.73D-05

 Cycle  11  Pass 1  IDiag  1:
 RMSU=  2.72D-07    CP:  1.00D+00  1.01D+00  3.46D-01  6.83D-01
 E= -2512.26028131347     Delta-E=       -0.000000027455 Rises=F Damp=F
 DIIS: error= 2.27D-06 at cycle   5 NSaved=   5.
 NSaved= 5 IEnMin= 5 EnMin= -2512.26028131347     IErMin= 5 ErrMin= 2.27D-06
 ErrMax= 2.27D-06  0.00D+00 EMaxC= 1.00D-01 BMatC= 1.14D-09 BMatP= 2.60D-08
 IDIUse=1 WtCom= 1.00D+00 WtEn= 0.00D+00
 Coeff-Com: -0.201D-02 0.166D+00 0.837D-01 0.216D+00 0.537D+00
 Coeff:     -0.201D-02 0.166D+00 0.837D-01 0.216D+00 0.537D+00
 Gap=     0.120 Goal=   None    Shift=    0.000
 RMSDP=1.05D-07 MaxDP=3.49D-06 DE=-2.75D-08 OVMax= 9.09D-06

 Cycle  12  Pass 1  IDiag  1:
 RMSU=  9.67D-08    CP:  1.00D+00  1.01D+00  3.45D-01  6.85D-01  8.56D-01
 E= -2512.26028131431     Delta-E=       -0.000000000832 Rises=F Damp=F
 DIIS: error= 3.38D-07 at cycle   6 NSaved=   6.
 NSaved= 6 IEnMin= 6 EnMin= -2512.26028131431     IErMin= 6 ErrMin= 3.38D-07
 ErrMax= 3.38D-07  0.00D+00 EMaxC= 1.00D-01 BMatC= 1.38D-10 BMatP= 1.14D-09
 IDIUse=1 WtCom= 1.00D+00 WtEn= 0.00D+00
 Coeff-Com: -0.527D-03 0.393D-01 0.199D-01 0.712D-01 0.302D+00 0.568D+00
 Coeff:     -0.527D-03 0.393D-01 0.199D-01 0.712D-01 0.302D+00 0.568D+00
 Gap=     0.120 Goal=   None    Shift=    0.000
 RMSDP=3.69D-08 MaxDP=1.77D-06 DE=-8.32D-10 OVMax= 4.44D-06

 Cycle  13  Pass 1  IDiag  1:
 RMSU=  2.45D-08    CP:  1.00D+00  1.01D+00  3.44D-01  6.98D-01  8.93D-01
                    CP:  7.58D-01
 E= -2512.26028131463     Delta-E=       -0.000000000324 Rises=F Damp=F
 DIIS: error= 1.15D-07 at cycle   7 NSaved=   7.
 NSaved= 7 IEnMin= 7 EnMin= -2512.26028131463     IErMin= 7 ErrMin= 1.15D-07
 ErrMax= 1.15D-07  0.00D+00 EMaxC= 1.00D-01 BMatC= 2.78D-11 BMatP= 1.38D-10
 IDIUse=1 WtCom= 1.00D+00 WtEn= 0.00D+00
 Coeff-Com: -0.463D-04 0.123D-02 0.674D-03 0.152D-01 0.119D+00 0.362D+00
 Coeff-Com:  0.503D+00
 Coeff:     -0.463D-04 0.123D-02 0.674D-03 0.152D-01 0.119D+00 0.362D+00
 Coeff:      0.503D+00
 Gap=     0.120 Goal=   None    Shift=    0.000
 RMSDP=1.61D-08 MaxDP=9.45D-07 DE=-3.24D-10 OVMax= 2.14D-06

 Cycle  14  Pass 1  IDiag  1:
 RMSU=  1.16D-08    CP:  1.00D+00  1.01D+00  3.44D-01  7.00D-01  8.93D-01
                    CP:  7.90D-01  5.68D-01
 E= -2512.26028131453     Delta-E=        0.000000000104 Rises=F Damp=F
 DIIS: error= 8.21D-08 at cycle   8 NSaved=   8.
 NSaved= 8 IEnMin= 7 EnMin= -2512.26028131463     IErMin= 8 ErrMin= 8.21D-08
 ErrMax= 8.21D-08  0.00D+00 EMaxC= 1.00D-01 BMatC= 3.08D-12 BMatP= 2.78D-11
 IDIUse=1 WtCom= 1.00D+00 WtEn= 0.00D+00
 Coeff-Com:  0.309D-04-0.363D-02-0.179D-02 0.688D-03 0.326D-01 0.143D+00
 Coeff-Com:  0.308D+00 0.521D+00
 Coeff:      0.309D-04-0.363D-02-0.179D-02 0.688D-03 0.326D-01 0.143D+00
 Coeff:      0.308D+00 0.521D+00
 Gap=     0.120 Goal=   None    Shift=    0.000
 RMSDP=5.30D-09 MaxDP=2.91D-07 DE= 1.04D-10 OVMax= 5.72D-07

 SCF Done:  E(RB3LYP) =  -2512.26028131     A.U. after   14 cycles
            NFock= 14  Conv=0.53D-08     -V/T= 2.0072
 KE= 2.494338688526D+03 PE=-1.498171390495D+04 EE= 5.435334601787D+03
 Leave Link  502 at Tue Dec 11 19:01:51 2018, MaxMem=   805306368 cpu:      3725.3
 (Enter /pbs_home/pkowalski/g09d01/g09/l701.exe)
 Compute integral first derivatives.
 ... and contract with generalized density number  0.
 Leave Link  701 at Tue Dec 11 19:01:52 2018, MaxMem=   805306368 cpu:         5.8
 (Enter /pbs_home/pkowalski/g09d01/g09/l702.exe)
 L702 exits ... SP integral derivatives will be done elsewhere.
 Leave Link  702 at Tue Dec 11 19:01:52 2018, MaxMem=   805306368 cpu:         0.3
 (Enter /pbs_home/pkowalski/g09d01/g09/l703.exe)
 Compute integral first derivatives, UseDBF=F ICtDFT=           0.
 Integral derivatives from FoFJK, PRISM(SPDF).
 Calling FoFJK, ICntrl=      2127 FMM=F ISym2X=0 I1Cent= 0 IOpClX= 0 NMat=1 NMatS=1 NMatT=0.
 FoFJK:  IHMeth= 1 ICntrl=    2127 DoSepK=F KAlg= 0 I1Cent=   0 FoldK=F
 IRaf=         0 NMat=   1 IRICut=       1 DoRegI=T DoRafI=F ISym2E= 0.
 FoFCou: FMM=F IPFlag=           0 FMFlag=      100000 FMFlg1=         800
         NFxFlg=           0 DoJE=F BraDBF=F KetDBF=F FulRan=T
         wScrn=  0.000000 ICntrl=    2127 IOpCl=  0 I1Cent=           0 NGrid=           0
         NMat0=    1 NMatS0=      1 NMatT0=    0 NMatD0=    1 NMtDS0=    0 NMtDT0=    0
 Symmetry not used in FoFCou.
 Leave Link  703 at Tue Dec 11 19:03:56 2018, MaxMem=   805306368 cpu:       983.1
 (Enter /pbs_home/pkowalski/g09d01/g09/l716.exe)
 Dipole        =-1.91477196D-02-1.53905096D+00-2.03626235D-02
 ***** Axes restored to original set *****
 -------------------------------------------------------------------
 Center     Atomic                   Forces (Hartrees/Bohr)
 Number     Number              X              Y              Z
 -------------------------------------------------------------------
      1       16           0.001694693   -0.000129867   -0.001129087
      2       16           0.000202821    0.000437168    0.001563766
      3        9           0.002971936   -0.001515271    0.001806973
      4        9          -0.000662152    0.004206204   -0.001928820
      5        9           0.001597422    0.000366255   -0.002640002
      6        9           0.003253991    0.000172817    0.001431342
      7        9          -0.000621850   -0.000270136    0.003260946
      8        9           0.000234115   -0.001469027   -0.000550471
      9        6           0.000432374    0.000245384    0.000225334
     10        6           0.000182936   -0.000262957   -0.000091110
     11        6          -0.000426454    0.000041829   -0.000098726
     12        6           0.000109525    0.000301443    0.000174870
     13        6          -0.000371243    0.000011884   -0.000050042
     14        6           0.000524663   -0.000288705    0.000040661
     15        6           0.000272801   -0.000308838    0.000267999
     16        6           0.000005907    0.000322220    0.000173223
     17        6          -0.000058357    0.000038067   -0.000318774
     18        6           0.000015946   -0.000272680   -0.000024619
     19        6          -0.000059424   -0.000021596   -0.000436017
     20        6          -0.000193940    0.000047883    0.000881896
     21        6           0.000029729    0.001201416    0.000219250
     22        6           0.002693811    0.001307116   -0.003520136
     23        6          -0.000104004   -0.000873190   -0.000864702
     24        6          -0.005626382   -0.004855365    0.003320671
     25        6           0.000083746    0.000165563   -0.000080185
     26        6           0.000064261    0.001091641   -0.005642664
     27        6          -0.002473798    0.007038012   -0.008847622
     28        6           0.002050237   -0.007156868    0.011769702
     29        6          -0.014507910    0.003695490    0.010652344
     30        6          -0.007846593   -0.001297865    0.005522187
     31        6          -0.001756354   -0.001504798    0.002164848
     32        6          -0.002106368   -0.000786414   -0.003932430
     33        6           0.042076912   -0.000197866   -0.019932461
     34        6           0.001690797    0.001314326   -0.002799192
     35        6           0.002649963    0.001435949   -0.000324323
     36        6          -0.041454825   -0.005332562    0.009275063
     37        6           0.019873444    0.005247480    0.000953082
     38        1          -0.000053873    0.000096897    0.000004238
     39        1          -0.000055936   -0.000058602   -0.000063355
     40        1          -0.000052983   -0.000120010   -0.000089728
     41        1           0.000008044   -0.000006964    0.000021436
     42        1          -0.000013177   -0.000004330    0.000036178
     43        1          -0.000071590   -0.000032084   -0.000036795
     44        1          -0.000061866    0.000075504   -0.000022421
     45        1          -0.000069691    0.000142115   -0.000008330
     46        1           0.000019846    0.000030150   -0.000008057
     47        1           0.000006149   -0.000045496   -0.000042034
     48        1          -0.000246958   -0.000225170   -0.000078029
     49        1          -0.000010965   -0.000359281    0.000142529
     50        1           0.000228309   -0.000029194    0.000166018
     51        1           0.000135960   -0.000372458   -0.000220030
     52        1           0.001012980    0.001111660   -0.000673560
     53        1          -0.000167866    0.000109944   -0.000066101
     54        1           0.000460651    0.000340938    0.000100962
     55        1           0.000128945   -0.000164059    0.000258424
     56        1          -0.000461121    0.000044716    0.000365461
     57        1          -0.000642709   -0.001574804    0.000151455
     58        1          -0.000136837    0.000147140    0.000057988
     59        1          -0.004397689   -0.001250759   -0.000489025
 -------------------------------------------------------------------
 Cartesian Forces:  Max     0.042076912 RMS     0.005558837
 Leave Link  716 at Tue Dec 11 19:03:56 2018, MaxMem=   805306368 cpu:         0.2
 (Enter /pbs_home/pkowalski/g09d01/g09/l103.exe)

 GradGradGradGradGradGradGradGradGradGradGradGradGradGradGradGradGradGrad
 Berny optimization.
 Using GEDIIS/GDIIS optimizer.
 FormGI is forming the generalized inverse of G from B-inverse, IUseBI=4.
 GSVD:  received Info=                   1 from GESDD.
 Internal  Forces:  Max     0.012729268 RMS     0.002167223
 Search for a local minimum.
 Step number   5 out of a maximum of  343
 All quantities printed in internal units (Hartrees-Bohrs-Radians)
 RMS Force = .21672D-02 SwitMx=.10000D-02 MixMth= 1
 Mixed Optimization -- RFO/linear search
 Update second derivatives using D2CorX and points    4    5
 DE= -2.44D-02 DEPred=-2.78D-02 R= 8.78D-01
 TightC=F SS=  1.41D+00  RLast= 8.12D-01 DXNew= 1.4270D+00 2.4363D+00
 Trust test= 8.78D-01 RLast= 8.12D-01 DXMaxT set to 1.43D+00
 ITU=  1  1  0  1  0
 Use linear search instead of GDIIS.
     Eigenvalues ---    0.00256   0.00399   0.00420   0.00447   0.00630
     Eigenvalues ---    0.00669   0.00707   0.00746   0.00748   0.00760
     Eigenvalues ---    0.00789   0.00886   0.01009   0.01083   0.01120
     Eigenvalues ---    0.01379   0.01388   0.01515   0.01542   0.01555
     Eigenvalues ---    0.01562   0.01698   0.01851   0.01941   0.01944
     Eigenvalues ---    0.02002   0.02004   0.02027   0.02028   0.02086
     Eigenvalues ---    0.02086   0.02136   0.02136   0.02142   0.02143
     Eigenvalues ---    0.02153   0.02154   0.02154   0.02167   0.02169
     Eigenvalues ---    0.02226   0.02437   0.04123   0.04166   0.04691
     Eigenvalues ---    0.04996   0.05443   0.05470   0.05528   0.05550
     Eigenvalues ---    0.05667   0.05670   0.07476   0.08274   0.09203
     Eigenvalues ---    0.09338   0.09345   0.09951   0.10131   0.10812
     Eigenvalues ---    0.12140   0.12250   0.12783   0.12826   0.13944
     Eigenvalues ---    0.15835   0.15971   0.15994   0.15999   0.16000
     Eigenvalues ---    0.16000   0.16000   0.16000   0.16000   0.16000
     Eigenvalues ---    0.16000   0.16000   0.16000   0.16000   0.16000
     Eigenvalues ---    0.16000   0.16002   0.16036   0.16815   0.21263
     Eigenvalues ---    0.21710   0.21921   0.21922   0.21990   0.22000
     Eigenvalues ---    0.22000   0.22042   0.22347   0.23409   0.23466
     Eigenvalues ---    0.23467   0.23550   0.23728   0.24027   0.24386
     Eigenvalues ---    0.24426   0.24705   0.24836   0.24951   0.24998
     Eigenvalues ---    0.25000   0.25075   0.25724   0.25921   0.26220
     Eigenvalues ---    0.26432   0.26906   0.27183   0.27838   0.29053
     Eigenvalues ---    0.29477   0.29662   0.29840   0.30749   0.31292
     Eigenvalues ---    0.31798   0.31933   0.32224   0.32301   0.32416
     Eigenvalues ---    0.32487   0.32502   0.32514   0.32518   0.32525
     Eigenvalues ---    0.32545   0.32561   0.32574   0.32721   0.33450
     Eigenvalues ---    0.34142   0.35089   0.35349   0.35691   0.35694
     Eigenvalues ---    0.35697   0.35705   0.35710   0.35835   0.35884
     Eigenvalues ---    0.36091   0.36179   0.36199   0.36638   0.40603
     Eigenvalues ---    0.40790   0.41129   0.41141   0.44198   0.44237
     Eigenvalues ---    0.44420   0.45537   0.45550   0.45940   0.45948
     Eigenvalues ---    0.46500   0.46514   0.47060   0.47357   0.47791
     Eigenvalues ---    0.48020   0.48417   0.48946   0.50886   0.55094
     Eigenvalues ---    0.55700
 RFO step:  Lambda=-2.26617177D-02 EMin= 2.56314450D-03
 Quartic linear search produced a step of  0.79757.
 Iteration  1 RMS(Cart)=  0.12244152 RMS(Int)=  0.01713749
 Iteration  2 RMS(Cart)=  0.04339828 RMS(Int)=  0.00221670
 Iteration  3 RMS(Cart)=  0.00422115 RMS(Int)=  0.00213245
 Iteration  4 RMS(Cart)=  0.00000914 RMS(Int)=  0.00213245
 Iteration  5 RMS(Cart)=  0.00000004 RMS(Int)=  0.00213245
 ITry= 1 IFail=0 DXMaxC= 8.37D-01 DCOld= 1.00D+10 DXMaxT= 1.43D+00 DXLimC= 3.00D+00 Rises=F
 Variable       Old X    -DE/DX   Delta X   Delta X   Delta X     New X
                                 (Linear)    (Quad)   (Total)
    R1        3.30874  -0.00108   0.00653  -0.01794  -0.01181   3.29693
    R2        3.27329   0.00074   0.00701  -0.00846  -0.00094   3.27235
    R3        3.30954  -0.00150   0.00594  -0.01494  -0.01183   3.29772
    R4        3.27745   0.00046  -0.01075   0.00281  -0.00774   3.26971
    R5        2.57103   0.00140   0.01230  -0.00979   0.00251   2.57354
    R6        2.56237  -0.00438  -0.00053  -0.01775  -0.01828   2.54410
    R7        2.52764   0.00010   0.00163  -0.00862  -0.00699   2.52065
    R8        2.56791  -0.00154   0.01090  -0.01836  -0.00747   2.56045
    R9        2.57298  -0.00180   0.00368  -0.01409  -0.01041   2.56257
   R10        2.57111  -0.00136   0.00484  -0.01232  -0.00748   2.56363
   R11        2.63628   0.00019  -0.00028   0.00052   0.00024   2.63652
   R12        2.66353  -0.00028   0.00214  -0.00302  -0.00088   2.66265
   R13        2.06534   0.00010  -0.00413   0.00541   0.00128   2.06662
   R14        2.64156  -0.00033  -0.00117   0.00031  -0.00086   2.64070
   R15        2.06513   0.00010  -0.00344   0.00466   0.00122   2.06635
   R16        2.64282   0.00034  -0.00170   0.00320   0.00151   2.64433
   R17        2.06445   0.00015  -0.00385   0.00518   0.00133   2.06578
   R18        2.63472  -0.00004  -0.00026  -0.00052  -0.00078   2.63393
   R19        2.06542   0.00001  -0.00335   0.00417   0.00082   2.06624
   R20        2.66633  -0.00042   0.00491  -0.00613  -0.00122   2.66511
   R21        2.06231   0.00000  -0.00468   0.00554   0.00086   2.06317
   R22        2.77948  -0.00001   0.00468  -0.00655  -0.00187   2.77761
   R23        2.63622   0.00026  -0.00051   0.00101   0.00050   2.63672
   R24        2.66307  -0.00014   0.00169  -0.00213  -0.00044   2.66263
   R25        2.06546   0.00005  -0.00394   0.00506   0.00112   2.06658
   R26        2.64145  -0.00030  -0.00115   0.00034  -0.00081   2.64064
   R27        2.06515   0.00009  -0.00355   0.00470   0.00116   2.06630
   R28        2.64309   0.00023  -0.00158   0.00279   0.00121   2.64430
   R29        2.06445   0.00015  -0.00390   0.00524   0.00134   2.06579
   R30        2.63466   0.00003  -0.00010  -0.00035  -0.00045   2.63421
   R31        2.06547   0.00000  -0.00341   0.00420   0.00079   2.06626
   R32        2.66656  -0.00054   0.00465  -0.00624  -0.00159   2.66497
   R33        2.06233   0.00000  -0.00447   0.00537   0.00090   2.06323
   R34        2.77931   0.00017   0.00290  -0.00426  -0.00136   2.77796
   R35        2.90910   0.00018  -0.00758   0.00886   0.00128   2.91038
   R36        2.08110  -0.00019   0.00344  -0.00508  -0.00164   2.07946
   R37        2.08257  -0.00016   0.00253  -0.00400  -0.00147   2.08110
   R38        2.08044  -0.00011   0.00371  -0.00467  -0.00095   2.07948
   R39        2.85512  -0.00259  -0.00147  -0.00970  -0.01117   2.84395
   R40        2.08430  -0.00006   0.00148  -0.00274  -0.00126   2.08304
   R41        2.07218   0.00133  -0.00127   0.00193   0.00066   2.07283
   R42        2.90790   0.00022  -0.00320   0.00540   0.00220   2.91010
   R43        2.08054  -0.00017   0.00385  -0.00540  -0.00155   2.07899
   R44        2.08266  -0.00009   0.00215  -0.00325  -0.00110   2.08156
   R45        2.08084  -0.00024   0.00367  -0.00522  -0.00155   2.07929
   R46        2.85549  -0.00155  -0.00489  -0.00087  -0.00576   2.84973
   R47        2.08460   0.00002  -0.00081  -0.00026  -0.00108   2.08352
   R48        2.07422   0.00148  -0.00535   0.00566   0.00032   2.07453
   R49        2.60156  -0.00148  -0.00124   0.00415   0.00227   2.60383
   R50        2.71293   0.00139  -0.01200   0.00791  -0.00416   2.70877
   R51        2.05667  -0.00018  -0.00030   0.00340   0.00309   2.05976
   R52        2.65704  -0.00824   0.01027  -0.05183  -0.04098   2.61607
   R53        2.76018  -0.00119   0.00097   0.01154   0.01251   2.77269
   R54        2.87784  -0.00071  -0.01408   0.00288  -0.01205   2.86578
   R55        2.62076  -0.00871  -0.00846  -0.04400  -0.05021   2.57055
   R56        2.90809  -0.00158   0.00704  -0.00918  -0.00428   2.90381
   R57        2.89992   0.00048   0.01072   0.00109   0.01057   2.91049
   R58        2.89605  -0.00039  -0.02331   0.00076  -0.02029   2.87576
   R59        2.79175  -0.00444  -0.01531  -0.01488  -0.03019   2.76156
   R60        2.59608   0.00048  -0.00189   0.01003   0.00684   2.60293
   R61        2.72905   0.00038  -0.01775   0.00563  -0.01036   2.71870
   R62        2.05785  -0.00166  -0.00248  -0.00087  -0.00334   2.05450
   R63        2.66194  -0.00769  -0.00964  -0.03885  -0.04571   2.61623
    A1        1.63303   0.00050  -0.00778   0.01211   0.00547   1.63849
    A2        1.63336   0.00022  -0.00703   0.00982   0.00279   1.63615
    A3        2.11364   0.00020  -0.00057   0.00206   0.00150   2.11514
    A4        2.07748  -0.00005  -0.00036   0.00085   0.00049   2.07797
    A5        2.09206  -0.00015   0.00093  -0.00291  -0.00199   2.09008
    A6        2.10062  -0.00012   0.00130  -0.00163  -0.00033   2.10029
    A7        2.08554   0.00010  -0.00046   0.00079   0.00032   2.08587
    A8        2.09702   0.00002  -0.00084   0.00084   0.00000   2.09703
    A9        2.08189  -0.00014   0.00146  -0.00265  -0.00119   2.08070
   A10        2.10115   0.00001  -0.00070   0.00069  -0.00001   2.10114
   A11        2.10014   0.00014  -0.00076   0.00196   0.00120   2.10134
   A12        2.10229   0.00010  -0.00152   0.00214   0.00062   2.10291
   A13        2.09601  -0.00004  -0.00028   0.00008  -0.00021   2.09580
   A14        2.08488  -0.00006   0.00180  -0.00222  -0.00041   2.08447
   A15        2.11174  -0.00003   0.00173  -0.00119   0.00055   2.11229
   A16        2.07812   0.00003  -0.00047   0.00188   0.00141   2.07953
   A17        2.09332   0.00000  -0.00126  -0.00070  -0.00196   2.09136
   A18        2.05619  -0.00001  -0.00240   0.00125  -0.00115   2.05504
   A19        2.12341  -0.00053   0.00170  -0.00220  -0.00051   2.12290
   A20        2.10358   0.00054   0.00071   0.00095   0.00166   2.10524
   A21        2.11370   0.00019  -0.00087   0.00230   0.00143   2.11512
   A22        2.07804  -0.00011  -0.00072   0.00056  -0.00017   2.07787
   A23        2.09145  -0.00008   0.00160  -0.00286  -0.00126   2.09019
   A24        2.10052  -0.00014   0.00097  -0.00148  -0.00051   2.10001
   A25        2.08547   0.00012  -0.00039   0.00089   0.00050   2.08597
   A26        2.09719   0.00002  -0.00058   0.00059   0.00002   2.09721
   A27        2.08187  -0.00013   0.00189  -0.00291  -0.00102   2.08085
   A28        2.10118   0.00001  -0.00091   0.00092   0.00000   2.10118
   A29        2.10013   0.00012  -0.00097   0.00199   0.00102   2.10115
   A30        2.10245   0.00012  -0.00155   0.00228   0.00073   2.10318
   A31        2.09605  -0.00008  -0.00021  -0.00026  -0.00047   2.09558
   A32        2.08468  -0.00004   0.00177  -0.00202  -0.00025   2.08443
   A33        2.11130   0.00000   0.00090  -0.00048   0.00041   2.11171
   A34        2.07867   0.00006  -0.00023   0.00208   0.00184   2.08052
   A35        2.09322  -0.00007  -0.00066  -0.00160  -0.00226   2.09096
   A36        2.05652  -0.00004  -0.00133   0.00030  -0.00103   2.05549
   A37        2.12274  -0.00022  -0.00047   0.00082   0.00035   2.12309
   A38        2.10392   0.00026   0.00179  -0.00111   0.00068   2.10460
   A39        1.93493   0.00012  -0.00108   0.00224   0.00116   1.93608
   A40        1.92174   0.00050   0.00118   0.00434   0.00552   1.92726
   A41        1.94097   0.00003  -0.00418   0.00385  -0.00034   1.94063
   A42        1.88589  -0.00019   0.00169  -0.00214  -0.00045   1.88543
   A43        1.88876  -0.00028   0.00056  -0.00537  -0.00482   1.88394
   A44        1.88995  -0.00021   0.00206  -0.00338  -0.00132   1.88863
   A45        1.95825   0.00123   0.00052   0.00718   0.00770   1.96595
   A46        1.91320   0.00005   0.00240   0.00137   0.00378   1.91699
   A47        1.90884   0.00008  -0.00284   0.00562   0.00279   1.91163
   A48        1.91006  -0.00066  -0.00287  -0.00472  -0.00762   1.90244
   A49        1.92338  -0.00092   0.00535  -0.01071  -0.00538   1.91800
   A50        1.84678   0.00014  -0.00275   0.00091  -0.00187   1.84491
   A51        1.93516  -0.00025  -0.00045  -0.00204  -0.00250   1.93266
   A52        1.91767   0.00090   0.00195   0.00739   0.00933   1.92700
   A53        1.94336  -0.00005  -0.00074   0.00122   0.00046   1.94383
   A54        1.89031  -0.00027  -0.00023  -0.00194  -0.00217   1.88814
   A55        1.88750  -0.00009  -0.00138  -0.00295  -0.00434   1.88316
   A56        1.88832  -0.00027   0.00086  -0.00193  -0.00109   1.88723
   A57        1.95749   0.00116  -0.00453   0.01100   0.00644   1.96392
   A58        1.91323   0.00024   0.00540  -0.00040   0.00499   1.91823
   A59        1.90387  -0.00003  -0.00108   0.00378   0.00265   1.90652
   A60        1.92359  -0.00089  -0.00789  -0.00488  -0.01275   1.91084
   A61        1.90948  -0.00043   0.01399  -0.00865   0.00530   1.91478
   A62        1.85315  -0.00012  -0.00585  -0.00150  -0.00733   1.84583
   A63        2.12370   0.00065   0.00226   0.00227   0.00474   2.12843
   A64        1.90957  -0.00156   0.00816  -0.02051  -0.01278   1.89679
   A65        2.24977   0.00091  -0.01044   0.01825   0.00802   2.25779
   A66        2.00183  -0.00004  -0.00354   0.00627   0.00262   2.00446
   A67        2.14020   0.00015   0.00491  -0.00151   0.00337   2.14357
   A68        2.14040  -0.00009  -0.00119  -0.00423  -0.00546   2.13494
   A69        1.95492   0.00141   0.00384   0.00172   0.00668   1.96160
   A70        2.12797   0.00236  -0.02453   0.01243  -0.01269   2.11527
   A71        2.19974  -0.00376   0.02043  -0.01403   0.00580   2.20553
   A72        2.04468   0.00289   0.00256   0.01945   0.01778   2.06246
   A73        1.92510  -0.00030  -0.00063   0.00069  -0.00179   1.92331
   A74        2.26151  -0.00179   0.02155  -0.00246   0.01505   2.27657
   A75        2.07136   0.00336  -0.02837   0.01191  -0.01886   2.05250
   A76        2.29709  -0.00414   0.02693  -0.00753   0.01711   2.31420
   A77        1.91130   0.00085   0.00183  -0.00061   0.00464   1.91593
   A78        1.86496  -0.00023   0.01167  -0.01759  -0.00598   1.85898
   A79        1.90686   0.00140  -0.00280   0.01149   0.00879   1.91565
   A80        1.94460  -0.00240  -0.00727  -0.02459  -0.03123   1.91337
   A81        2.03414  -0.00078  -0.01913  -0.00076  -0.01968   2.01446
   A82        1.93009   0.00105   0.01969   0.00913   0.02897   1.95906
   A83        1.78405   0.00083  -0.00322   0.02205   0.01775   1.80179
   A84        1.89360  -0.00050   0.00723  -0.00651   0.00037   1.89398
   A85        2.01149  -0.00015  -0.00644  -0.00216  -0.00860   2.00290
   A86        1.99985   0.00125  -0.01188   0.00675  -0.00426   1.99559
   A87        1.87095   0.00130   0.01012   0.00404   0.01529   1.88624
   A88        1.89466   0.00002  -0.00651   0.00908   0.00264   1.89730
   A89        1.78577  -0.00190   0.00840  -0.01036  -0.00391   1.78186
   A90        1.86513  -0.00044   0.01319  -0.01635  -0.00288   1.86225
   A91        1.92247  -0.00012   0.00961   0.00014   0.00811   1.93059
   A92        1.93783   0.00091  -0.00887   0.01606   0.00682   1.94466
   A93        1.92884  -0.00135   0.00827  -0.01890  -0.01115   1.91769
   A94        1.99736   0.00115  -0.01676   0.01460  -0.00375   1.99361
   A95        1.81267  -0.00018  -0.00467   0.00471   0.00327   1.81595
   A96        1.89706   0.00098   0.01491   0.01031   0.01863   1.91569
   A97        2.29624  -0.00994   0.06885  -0.05128   0.00249   2.29873
   A98        2.00232   0.01049  -0.00439   0.06453   0.04365   2.04597
   A99        2.12269   0.00069   0.00168   0.00142   0.00346   2.12615
   A100       1.90660  -0.00084   0.00761  -0.01361  -0.00700   1.89961
   A101       2.25388   0.00016  -0.00920   0.01227   0.00341   2.25729
   A102       2.01253  -0.00128  -0.01376   0.00092  -0.00934   2.00319
   A103       2.14269  -0.00013   0.00619  -0.00551  -0.00117   2.14152
   A104       2.12716   0.00143   0.00741   0.00476   0.01048   2.13764
   A105       2.06654   0.01188   0.00188   0.07139   0.05669   2.12323
   A106       2.23104  -0.01273   0.03984  -0.05239  -0.02991   2.20113
   A107       1.93986   0.00212   0.01469   0.00682   0.01596   1.95582
   A108       2.03610   0.00289  -0.00233   0.03187   0.02281   2.05891
   A109       1.93194  -0.00021  -0.00120  -0.00355  -0.00292   1.92902
   A110       2.24167  -0.00159   0.02659   0.00303   0.02281   2.26448
    D1       -3.10284   0.00004  -0.00011  -0.00703  -0.00702  -3.10986
    D2        0.02174   0.00002  -0.00174  -0.00669  -0.00821   0.01353
    D3       -2.84705  -0.00227  -0.06286  -0.05064  -0.11232  -2.95937
    D4       -0.01287  -0.00038   0.00103  -0.00098  -0.00018  -0.01305
    D5       -3.11916   0.00033   0.00760   0.00258   0.01022  -3.10894
    D6        0.02759  -0.00041  -0.00077  -0.01153  -0.01141   0.01617
    D7       -2.79598  -0.00243  -0.06806  -0.07603  -0.14295  -2.93893
    D8       -0.02189  -0.00027  -0.01124  -0.00151  -0.01365  -0.03555
    D9        0.00212   0.00000   0.00007  -0.00019  -0.00012   0.00200
   D10       -3.14091   0.00000   0.00026  -0.00012   0.00014  -3.14077
   D11       -3.13896  -0.00001  -0.00036  -0.00034  -0.00071  -3.13967
   D12        0.00119  -0.00001  -0.00017  -0.00027  -0.00044   0.00075
   D13       -0.00127   0.00000   0.00004   0.00019   0.00023  -0.00104
   D14       -3.13815   0.00001  -0.00030   0.00031   0.00001  -3.13814
   D15        3.13981   0.00001   0.00047   0.00035   0.00082   3.14063
   D16        0.00293   0.00002   0.00013   0.00046   0.00060   0.00353
   D17       -0.00070  -0.00001  -0.00005  -0.00011  -0.00016  -0.00086
   D18        3.14052   0.00000   0.00008  -0.00014  -0.00006   3.14046
   D19       -3.14084  -0.00001  -0.00025  -0.00018  -0.00043  -3.14127
   D20        0.00037  -0.00001  -0.00011  -0.00021  -0.00032   0.00005
   D21       -0.00154   0.00001  -0.00006   0.00040   0.00033  -0.00120
   D22        3.14135  -0.00001  -0.00002  -0.00038  -0.00040   3.14095
   D23        3.14043   0.00001  -0.00020   0.00043   0.00023   3.14066
   D24        0.00014  -0.00001  -0.00016  -0.00035  -0.00051  -0.00037
   D25        0.00239   0.00000   0.00017  -0.00039  -0.00022   0.00217
   D26       -3.14065  -0.00003   0.00020  -0.00112  -0.00092  -3.14156
   D27       -3.14049   0.00001   0.00013   0.00039   0.00051  -3.13998
   D28       -0.00034  -0.00001   0.00016  -0.00034  -0.00018  -0.00052
   D29       -0.00098   0.00000  -0.00015   0.00009  -0.00006  -0.00104
   D30        3.13596  -0.00001   0.00018  -0.00003   0.00015   3.13611
   D31       -3.14111   0.00002  -0.00019   0.00083   0.00064  -3.14047
   D32       -0.00417   0.00001   0.00015   0.00070   0.00085  -0.00332
   D33       -0.00885   0.00009   0.00075   0.00535   0.00617  -0.00268
   D34       -3.12983   0.00015   0.00251   0.00540   0.00785  -3.12198
   D35        3.13758   0.00010   0.00041   0.00547   0.00595  -3.13966
   D36        0.01660   0.00016   0.00218   0.00552   0.00763   0.02423
   D37        0.00304  -0.00002  -0.00031  -0.00090  -0.00121   0.00184
   D38       -3.14157   0.00000   0.00016  -0.00007   0.00009  -3.14148
   D39       -3.13594  -0.00003  -0.00055  -0.00110  -0.00165  -3.13759
   D40        0.00264   0.00000  -0.00008  -0.00027  -0.00035   0.00228
   D41       -0.00019   0.00002   0.00066   0.00050   0.00116   0.00097
   D42        3.14080   0.00007  -0.00033   0.00266   0.00233  -3.14005
   D43        3.13877   0.00003   0.00090   0.00070   0.00160   3.14037
   D44       -0.00342   0.00007  -0.00009   0.00286   0.00277  -0.00065
   D45       -0.00194   0.00000  -0.00013   0.00023   0.00009  -0.00184
   D46        3.13990   0.00001   0.00029   0.00032   0.00060   3.14050
   D47       -3.14049  -0.00002  -0.00060  -0.00061  -0.00121   3.14148
   D48        0.00135  -0.00002  -0.00018  -0.00052  -0.00070   0.00064
   D49       -0.00201   0.00002   0.00020   0.00085   0.00104  -0.00097
   D50       -3.14023  -0.00001   0.00017  -0.00065  -0.00048  -3.14071
   D51        3.13934   0.00001  -0.00022   0.00076   0.00053   3.13987
   D52        0.00112  -0.00002  -0.00025  -0.00074  -0.00099   0.00013
   D53        0.00493  -0.00002   0.00017  -0.00125  -0.00108   0.00385
   D54       -3.13608  -0.00003   0.00067  -0.00177  -0.00110  -3.13718
   D55       -3.14001   0.00002   0.00019   0.00024   0.00043  -3.13958
   D56        0.00216   0.00001   0.00069  -0.00028   0.00041   0.00257
   D57       -0.00378   0.00000  -0.00059   0.00058  -0.00001  -0.00379
   D58        3.13840  -0.00005   0.00039  -0.00156  -0.00117   3.13723
   D59        3.13723   0.00001  -0.00110   0.00110   0.00001   3.13723
   D60       -0.00377  -0.00004  -0.00012  -0.00104  -0.00115  -0.00493
   D61        0.00040  -0.00047  -0.00480  -0.00963  -0.01392  -0.01352
   D62        3.13571   0.00043   0.00559   0.00745   0.01253  -3.13495
   D63        3.14137  -0.00043  -0.00581  -0.00741  -0.01272   3.12866
   D64       -0.00650   0.00048   0.00457   0.00967   0.01373   0.00723
   D65        1.05828  -0.00022   0.00150  -0.00236  -0.00086   1.05742
   D66       -3.09898  -0.00019  -0.00012  -0.00258  -0.00269  -3.10167
   D67       -1.08153   0.00005  -0.00367   0.00245  -0.00123  -1.08276
   D68       -3.13891  -0.00005   0.00369  -0.00079   0.00290  -3.13601
   D69       -1.01298  -0.00002   0.00207  -0.00101   0.00106  -1.01192
   D70        1.00447   0.00022  -0.00148   0.00401   0.00253   1.00699
   D71       -1.04396   0.00003   0.00435   0.00033   0.00468  -1.03928
   D72        1.08196   0.00006   0.00273   0.00011   0.00285   1.08481
   D73        3.09941   0.00030  -0.00082   0.00514   0.00431   3.10372
   D74        1.45935   0.00193   0.04507   0.04612   0.09180   1.55115
   D75       -1.30518  -0.00096  -0.02629  -0.01674  -0.04365  -1.34883
   D76       -0.66837   0.00150   0.04368   0.04288   0.08720  -0.58116
   D77        2.85029  -0.00139  -0.02768  -0.01998  -0.04825   2.80204
   D78       -2.69227   0.00224   0.04561   0.05065   0.09685  -2.59543
   D79        0.82638  -0.00066  -0.02576  -0.01221  -0.03861   0.78778
   D80        1.04393   0.00000   0.00702  -0.00245   0.00458   1.04852
   D81       -3.09657  -0.00018  -0.00233  -0.00142  -0.00375  -3.10032
   D82       -1.07426  -0.00021  -0.00694  -0.00131  -0.00826  -1.08252
   D83        3.13295   0.00008   0.00770  -0.00138   0.00632   3.13927
   D84       -1.00755  -0.00009  -0.00165  -0.00036  -0.00202  -1.00957
   D85        1.01475  -0.00012  -0.00626  -0.00025  -0.00652   1.00823
   D86       -1.05848   0.00031   0.00958   0.00185   0.01145  -1.04703
   D87        1.08421   0.00014   0.00023   0.00288   0.00311   1.08732
   D88        3.10652   0.00011  -0.00438   0.00299  -0.00139   3.10512
   D89        1.36141   0.00192   0.02567   0.05758   0.08485   1.44626
   D90       -1.33668  -0.00131  -0.03294  -0.03259  -0.06715  -1.40383
   D91       -0.77540   0.00145   0.02762   0.05394   0.08315  -0.69226
   D92        2.80969  -0.00178  -0.03099  -0.03624  -0.06885   2.74085
   D93       -2.80680   0.00235   0.03096   0.06364   0.09623  -2.71057
   D94        0.77829  -0.00087  -0.02765  -0.02654  -0.05576   0.72253
   D95       -0.02529   0.00035   0.00208   0.01253   0.01447  -0.01081
   D96       -3.12632  -0.00004  -0.00244  -0.00183  -0.00445  -3.13077
   D97        3.09770   0.00032   0.00046   0.01265   0.01311   3.11081
   D98       -0.00333  -0.00007  -0.00406  -0.00171  -0.00581  -0.00915
   D99        0.01632  -0.00062  -0.00152  -0.01331  -0.01502   0.00131
   D100       3.12382  -0.00028  -0.01082  -0.00998  -0.02067   3.10315
   D101       3.11735  -0.00022   0.00318   0.00112   0.00403   3.12138
   D102      -0.05834   0.00012  -0.00612   0.00445  -0.00162  -0.05995
   D103       0.00089   0.00062   0.00006   0.00781   0.00813   0.00902
   D104       2.78564   0.00394   0.06782   0.07061   0.13829   2.92394
   D105      -3.10491   0.00011   0.01052   0.00367   0.01457  -3.09034
   D106      -0.32016   0.00343   0.07828   0.06647   0.14473  -0.17543
   D107      -0.46677  -0.00202  -0.06912  -0.01063  -0.07985  -0.54662
   D108       2.77433  -0.00318  -0.07433  -0.06503  -0.13946   2.63487
   D109       2.63573  -0.00150  -0.08012  -0.00638  -0.08640   2.54933
   D110      -0.40635  -0.00266  -0.08532  -0.06079  -0.14601  -0.55237
   D111       1.64044   0.00036   0.00451  -0.07656  -0.07126   1.56918
   D112      -0.47468   0.00010   0.00501  -0.06186  -0.05642  -0.53110
   D113      -2.58107  -0.00136  -0.00674  -0.08845  -0.09409  -2.67516
   D114      -1.58003   0.00097   0.01055  -0.03400  -0.02359  -1.60362
   D115       2.58804   0.00070   0.01106  -0.01930  -0.00875   2.57929
   D116       0.48164  -0.00076  -0.00070  -0.04589  -0.04641   0.43523
   D117       2.92027   0.00248  -0.01630   0.09360   0.07748   2.99775
   D118      -0.69439   0.00995   0.13359   0.17508   0.31048  -0.38391
   D119      -0.12873   0.00125  -0.01950   0.04237   0.02245  -0.10628
   D120       2.53980   0.00873   0.13040   0.12385   0.25545   2.79525
   D121      -0.77258   0.00225   0.02362   0.05322   0.07703  -0.69555
   D122      -2.88220   0.00203   0.01107   0.05996   0.07090  -2.81130
   D123       1.40932   0.00234   0.01096   0.05286   0.06387   1.47319
   D124       1.29888   0.00110   0.04622   0.02135   0.06779   1.36667
   D125      -0.81074   0.00088   0.03367   0.02809   0.06166  -0.74908
   D126      -2.80241   0.00120   0.03357   0.02099   0.05463  -2.74777
   D127      -2.80721   0.00122   0.03192   0.03861   0.07120  -2.73601
   D128       1.36635   0.00100   0.01937   0.04536   0.06508   1.43143
   D129      -0.62531   0.00132   0.01927   0.03826   0.05805  -0.56727
   D130       0.67200  -0.00236  -0.03155  -0.04600  -0.07786   0.59414
   D131      -1.38496  -0.00092  -0.05823  -0.01438  -0.07244  -1.45740
   D132       2.74828  -0.00146  -0.03982  -0.02452  -0.06397   2.68430
   D133       2.79145  -0.00215  -0.03523  -0.04312  -0.07829   2.71316
   D134       0.73450  -0.00071  -0.06190  -0.01150  -0.07287   0.66163
   D135      -1.41545  -0.00125  -0.04349  -0.02163  -0.06440  -1.47985
   D136      -1.51756  -0.00155  -0.02247  -0.03988  -0.06192  -1.57948
   D137       2.70867  -0.00011  -0.04915  -0.00826  -0.05650   2.65217
   D138       0.55872  -0.00065  -0.03074  -0.01839  -0.04804   0.51068
   D139       1.78685  -0.00058   0.03526  -0.00673   0.02834   1.81519
   D140      -0.97002  -0.00097  -0.11652  -0.04075  -0.15541  -1.12544
   D141      -2.38322   0.00037   0.03346  -0.00543   0.02702  -2.35620
   D142       1.14309  -0.00002  -0.11833  -0.03945  -0.15673   0.98636
   D143      -0.27887  -0.00078   0.03098  -0.01742   0.01346  -0.26542
   D144      -3.03575  -0.00117  -0.12080  -0.05144  -0.17029   3.07714
   D145       2.75075  -0.00179  -0.11559  -0.03569  -0.15271   2.59803
   D146      -0.04024  -0.00743  -0.27540  -0.13557  -0.41342  -0.45366
   D147      -0.88597   0.00367   0.04947   0.03611   0.08803  -0.79794
   D148       2.60623  -0.00198  -0.11034  -0.06377  -0.17268   2.43355
   D149      -0.02672   0.00099   0.01308   0.02168   0.03357   0.00685
   D150       3.07241   0.00160   0.00874   0.02634   0.03317   3.10558
   D151       3.12053   0.00017   0.00374   0.00625   0.00980   3.13034
   D152      -0.06352   0.00078  -0.00060   0.01091   0.00941  -0.05412
   D153      -2.83548  -0.00264  -0.16476  -0.09299  -0.26191  -3.09739
   D154       0.01098  -0.00120  -0.02178  -0.02313  -0.04511  -0.03413
   D155       0.34816  -0.00320  -0.16044  -0.09734  -0.26121   0.08696
   D156      -3.08857  -0.00176  -0.01746  -0.02748  -0.04440  -3.13297
   D157       2.82223   0.00803   0.16593   0.11907   0.28154   3.10377
   D158      -0.74174   0.01177   0.22087   0.21217   0.42944  -0.31230
   D159       0.01051   0.00082   0.01972   0.01324   0.03421   0.04473
   D160       2.72973   0.00456   0.07467   0.10634   0.18211   2.91184
         Item               Value     Threshold  Converged?
 Maximum Force            0.012729     0.000450     NO 
 RMS     Force            0.002167     0.000300     NO 
 Maximum Displacement     0.836575     0.001800     NO 
 RMS     Displacement     0.146638     0.001200     NO 
 Predicted change in Energy=-2.106998D-02
 Lowest energy point so far.  Saving SCF results.
 GradGradGradGradGradGradGradGradGradGradGradGradGradGradGradGradGradGrad

 Leave Link  103 at Tue Dec 11 19:03:56 2018, MaxMem=   805306368 cpu:         2.3
 (Enter /pbs_home/pkowalski/g09d01/g09/l202.exe)
 Stoichiometry    C29H22F6S2
 Framework group  C1[X(C29H22F6S2)]
 Deg. of freedom   171
 Full point group                 C1      NOp   1
 RotChk:  IX=0 Diff= 2.11D-02
 Largest Abelian subgroup         C1      NOp   1
 Largest concise Abelian subgroup C1      NOp   1
                         Standard orientation:                         
 ---------------------------------------------------------------------
 Center     Atomic      Atomic             Coordinates (Angstroms)
 Number     Number       Type             X           Y           Z
 ---------------------------------------------------------------------
      1         16           0       -2.765127   -2.012128   -1.330192
      2         16           0        2.782751   -2.010333    1.277982
      3          9           0       -1.599118    2.778708    1.358859
      4          9           0       -2.314107    2.815741   -0.689726
      5          9           0       -0.100896    4.688892    0.197079
      6          9           0        0.036837    3.526853   -1.645115
      7          9           0        1.442101    2.947990    1.505208
      8          9           0        2.262158    2.906329   -0.510301
      9          6           0       -5.785098   -2.402770   -0.545356
     10          6           0       -7.123871   -2.671619   -0.259097
     11          6           0       -7.868172   -1.789412    0.528587
     12          6           0       -7.254503   -0.634818    1.026994
     13          6           0       -5.916414   -0.366626    0.743583
     14          6           0       -5.151250   -1.245725   -0.050584
     15          6           0        5.794047   -2.395675    0.467493
     16          6           0        7.127114   -2.669324    0.159459
     17          6           0        7.871280   -1.772816   -0.611987
     18          6           0        7.263181   -0.599898   -1.073000
     19          6           0        5.930477   -0.327098   -0.768679
     20          6           0        5.166416   -1.219493    0.011467
     21          6           0       -0.185687   -0.626504   -3.377439
     22          6           0       -0.152855   -1.371158   -2.029721
     23          6           0        0.335776   -0.762333    3.454665
     24          6           0        0.193198   -1.357280    2.041449
     25          6           0       -3.742700   -0.950708   -0.349590
     26          6           0       -2.965436    0.109778    0.062490
     27          6           0       -1.604612    0.069277   -0.386073
     28          6           0       -1.337399   -1.047149   -1.159798
     29          6           0       -0.667166    1.152401   -0.068515
     30          6           0       -1.231972    2.553272    0.066948
     31          6           0       -0.037953    3.450472   -0.294409
     32          6           0        1.154773    2.623120    0.220379
     33          6           0        0.681801    1.181380    0.104108
     34          6           0        3.763221   -0.920236    0.331591
     35          6           0        2.997074    0.165103   -0.032158
     36          6           0        1.640877    0.133418    0.446905
     37          6           0        1.366003   -1.024861    1.153686
     38          1           0       -5.222788   -3.106563   -1.165406
     39          1           0       -7.588161   -3.578253   -0.656737
     40          1           0       -8.917481   -1.998742    0.752499
     41          1           0       -7.823774    0.065480    1.644288
     42          1           0       -5.459578    0.540656    1.143743
     43          1           0        5.232162   -3.109872    1.075887
     44          1           0        7.586937   -3.590551    0.527586
     45          1           0        8.916070   -1.985623   -0.853122
     46          1           0        7.832363    0.110814   -1.678380
     47          1           0        5.476039    0.592430   -1.142858
     48          1           0       -0.175155    0.463208   -3.224795
     49          1           0        0.692503   -0.893936   -3.985763
     50          1           0       -1.090659   -0.879879   -3.949926
     51          1           0       -0.122582   -2.459142   -2.204181
     52          1           0        0.776628   -1.129440   -1.499802
     53          1           0        0.408843    0.334481    3.409951
     54          1           0       -0.538608   -1.023704    4.071484
     55          1           0        1.236830   -1.140919    3.960099
     56          1           0        0.078625   -2.452029    2.104819
     57          1           0       -0.733656   -0.986456    1.584736
     58          1           0       -3.346024    0.909280    0.698105
     59          1           0        3.395795    1.001229   -0.601291
 ---------------------------------------------------------------------
 Rotational constants (GHZ):      0.1520448      0.0553760      0.0469506
 Leave Link  202 at Tue Dec 11 19:03:56 2018, MaxMem=   805306368 cpu:         0.0
 (Enter /pbs_home/pkowalski/g09d01/g09/l301.exe)
 Basis read from rwf:  (5D, 7F)
 No pseudopotential information found on rwf file.
 There are   673 symmetry adapted cartesian basis functions of A   symmetry.
 There are   636 symmetry adapted basis functions of A   symmetry.
   636 basis functions,  1103 primitive gaussians,   673 cartesian basis functions
   141 alpha electrons      141 beta electrons
       nuclear repulsion energy      4556.0356032692 Hartrees.
 IExCor=  402 DFT=T Ex+Corr=B3LYP ExCW=0 ScaHFX=  0.200000
 ScaDFX=  0.800000  0.720000  1.000000  0.810000 ScalE2=  1.000000  1.000000
 IRadAn=      0 IRanWt=     -1 IRanGd=            0 ICorTp=0 IEmpDi=  4
 NAtoms=   59 NActive=   59 NUniq=   59 SFac= 1.00D+00 NAtFMM=   60 NAOKFM=F Big=F
 Integral buffers will be    131072 words long.
 Raffenetti 2 integral format.
 Two-electron integral symmetry is turned on.
 No density basis found on file   724.
 Leave Link  301 at Tue Dec 11 19:03:56 2018, MaxMem=   805306368 cpu:         0.6
 (Enter /pbs_home/pkowalski/g09d01/g09/l302.exe)
 NPDir=0 NMtPBC=     1 NCelOv=     1 NCel=       1 NClECP=     1 NCelD=      1
         NCelK=      1 NCelE2=     1 NClLst=     1 CellRange=     0.0.
 One-electron integrals computed using PRISM.
 NBasis=   636 RedAO= T EigKep=  3.03D-04  NBF=   636
 NBsUse=   636 1.00D-06 EigRej= -1.00D+00 NBFU=   636
 Precomputing XC quadrature grid using
 IXCGrd= 4 IRadAn=           0 IRanWt=          -1 IRanGd=           0 AccXCQ= 0.00D+00.
 Generated NRdTot=       0 NPtTot=           0 NUsed=           0 NTot=          32
 NSgBfM=   594   594   598   598   613 MxSgAt=    59 MxSgA2=    59.
 Leave Link  302 at Tue Dec 11 19:03:59 2018, MaxMem=   805306368 cpu:        16.3
 (Enter /pbs_home/pkowalski/g09d01/g09/l303.exe)
 DipDrv:  MaxL=1.
 Leave Link  303 at Tue Dec 11 19:03:59 2018, MaxMem=   805306368 cpu:         1.5
 (Enter /pbs_home/pkowalski/g09d01/g09/l401.exe)
 Initial guess from the checkpoint file:  "dae0068freq_open_b3lyp_air.chk"
 B after Tr=     0.000000    0.000000    0.000000
         Rot=    0.999985    0.001500    0.005289   -0.000165 Ang=   0.63 deg.
 Guess basis will be translated and rotated to current coordinates.
 JPrj=2 DoOrth=T DoCkMO=T.
 Generating alternative initial guess.
 ExpMin= 1.22D-01 ExpMax= 9.18D+03 ExpMxC= 1.38D+03 IAcc=1 IRadAn=         1 AccDes= 0.00D+00
 Harris functional with IExCor=  402 and IRadAn=       1 diagonalized for initial guess.
 HarFok:  IExCor=  402 AccDes= 0.00D+00 IRadAn=         1 IDoV= 1 UseB2=F ITyADJ=14
 ICtDFT=  3500011 ScaDFX=  1.000000  1.000000  1.000000  1.000000
 FoFCou: FMM=F IPFlag=           0 FMFlag=      100000 FMFlg1=           0
         NFxFlg=           0 DoJE=T BraDBF=F KetDBF=T FulRan=T
         wScrn=  0.000000 ICntrl=     500 IOpCl=  0 I1Cent=   200000004 NGrid=           0
         NMat0=    1 NMatS0=      1 NMatT0=    0 NMatD0=    1 NMtDS0=    0 NMtDT0=    0
 Petite list used in FoFCou.
 Harris En= -2512.12536107761    
 Leave Link  401 at Tue Dec 11 19:04:04 2018, MaxMem=   805306368 cpu:        40.7
 (Enter /pbs_home/pkowalski/g09d01/g09/l502.exe)
 Closed shell SCF:
 Using DIIS extrapolation, IDIIS=  1040.
 Integral symmetry usage will be decided dynamically.
 IVT=     1387805 IEndB=     1387805 NGot=   805306368 MDV=   804388806
 LenX=   804388806 LenY=   803935204
 Requested convergence on RMS density matrix=1.00D-08 within 128 cycles.
 Requested convergence on MAX density matrix=1.00D-06.
 Requested convergence on             energy=1.00D-06.
 No special actions if energy rises.
 Fock matrices will be formed incrementally for  20 cycles.
 Integral accuracy reduced to 1.0D-05 until final iterations.

 Cycle   1  Pass 0  IDiag  1:
 FoFJK:  IHMeth= 1 ICntrl=       0 DoSepK=F KAlg= 0 I1Cent=   0 FoldK=F
 IRaf= 640000000 NMat=   1 IRICut=       1 DoRegI=T DoRafI=F ISym2E= 0.
 FoFCou: FMM=F IPFlag=           0 FMFlag=      100000 FMFlg1=           0
         NFxFlg=           0 DoJE=F BraDBF=F KetDBF=F FulRan=T
         wScrn=  0.000000 ICntrl=       0 IOpCl=  0 I1Cent=           0 NGrid=           0
         NMat0=    1 NMatS0=      1 NMatT0=    0 NMatD0=    1 NMtDS0=    0 NMtDT0=    0
 Symmetry not used in FoFCou.
 E= -2512.19394496866    
 DIIS: error= 6.42D-03 at cycle   1 NSaved=   1.
 NSaved= 1 IEnMin= 1 EnMin= -2512.19394496866     IErMin= 1 ErrMin= 6.42D-03
 ErrMax= 6.42D-03  0.00D+00 EMaxC= 1.00D-01 BMatC= 5.69D-02 BMatP= 5.69D-02
 IDIUse=3 WtCom= 9.36D-01 WtEn= 6.42D-02
 Coeff-Com:  0.100D+01
 Coeff-En:   0.100D+01
 Coeff:      0.100D+01
 Gap=     0.481 Goal=   None    Shift=    0.000
 GapD=    0.481 DampG=2.000 DampE=1.000 DampFc=2.0000 IDamp=-1.
 RMSDP=1.13D-03 MaxDP=4.92D-02              OVMax= 4.41D-02

 Cycle   2  Pass 0  IDiag  1:
 RMSU=  1.13D-03    CP:  9.99D-01
 E= -2512.27676470615     Delta-E=       -0.082819737491 Rises=F Damp=F
 DIIS: error= 7.74D-04 at cycle   2 NSaved=   2.
 NSaved= 2 IEnMin= 2 EnMin= -2512.27676470615     IErMin= 2 ErrMin= 7.74D-04
 ErrMax= 7.74D-04  0.00D+00 EMaxC= 1.00D-01 BMatC= 1.15D-03 BMatP= 5.69D-02
 IDIUse=3 WtCom= 9.92D-01 WtEn= 7.74D-03
 Coeff-Com: -0.307D-01 0.103D+01
 Coeff-En:   0.000D+00 0.100D+01
 Coeff:     -0.304D-01 0.103D+01
 Gap=     0.140 Goal=   None    Shift=    0.000
 RMSDP=2.03D-04 MaxDP=8.34D-03 DE=-8.28D-02 OVMax= 1.90D-02

 Cycle   3  Pass 0  IDiag  1:
 RMSU=  2.02D-04    CP:  9.98D-01  1.01D+00
 E= -2512.27532213479     Delta-E=        0.001442571357 Rises=F Damp=F
 DIIS: error= 1.21D-03 at cycle   3 NSaved=   3.
 NSaved= 3 IEnMin= 2 EnMin= -2512.27676470615     IErMin= 2 ErrMin= 7.74D-04
 ErrMax= 1.21D-03  0.00D+00 EMaxC= 1.00D-01 BMatC= 3.03D-03 BMatP= 1.15D-03
 IDIUse=3 WtCom= 2.23D-01 WtEn= 7.77D-01
 Coeff-Com: -0.374D-01 0.666D+00 0.372D+00
 Coeff-En:   0.000D+00 0.664D+00 0.336D+00
 Coeff:     -0.833D-02 0.664D+00 0.344D+00
 Gap=     0.136 Goal=   None    Shift=    0.000
 RMSDP=1.46D-04 MaxDP=9.06D-03 DE= 1.44D-03 OVMax= 1.51D-02

 Cycle   4  Pass 0  IDiag  1:
 RMSU=  5.98D-05    CP:  9.99D-01  1.03D+00  3.58D-01
 E= -2512.27835634571     Delta-E=       -0.003034210917 Rises=F Damp=F
 DIIS: error= 2.99D-04 at cycle   4 NSaved=   4.
 NSaved= 4 IEnMin= 4 EnMin= -2512.27835634571     IErMin= 4 ErrMin= 2.99D-04
 ErrMax= 2.99D-04  0.00D+00 EMaxC= 1.00D-01 BMatC= 8.06D-05 BMatP= 1.15D-03
 IDIUse=3 WtCom= 9.97D-01 WtEn= 2.99D-03
 Coeff-Com: -0.160D-01 0.235D+00 0.175D+00 0.606D+00
 Coeff-En:   0.000D+00 0.000D+00 0.000D+00 0.100D+01
 Coeff:     -0.160D-01 0.235D+00 0.174D+00 0.607D+00
 Gap=     0.137 Goal=   None    Shift=    0.000
 RMSDP=3.12D-05 MaxDP=1.93D-03 DE=-3.03D-03 OVMax= 3.67D-03

 Cycle   5  Pass 0  IDiag  1:
 RMSU=  2.55D-05    CP:  9.99D-01  1.04D+00  4.05D-01  7.53D-01
 E= -2512.27841734108     Delta-E=       -0.000060995368 Rises=F Damp=F
 DIIS: error= 2.11D-04 at cycle   5 NSaved=   5.
 NSaved= 5 IEnMin= 5 EnMin= -2512.27841734108     IErMin= 5 ErrMin= 2.11D-04
 ErrMax= 2.11D-04  0.00D+00 EMaxC= 1.00D-01 BMatC= 3.45D-05 BMatP= 8.06D-05
 IDIUse=3 WtCom= 9.98D-01 WtEn= 2.11D-03
 Coeff-Com: -0.284D-02 0.167D-01 0.388D-01 0.413D+00 0.534D+00
 Coeff-En:   0.000D+00 0.000D+00 0.000D+00 0.290D+00 0.710D+00
 Coeff:     -0.283D-02 0.167D-01 0.388D-01 0.413D+00 0.534D+00
 Gap=     0.136 Goal=   None    Shift=    0.000
 RMSDP=1.26D-05 MaxDP=8.08D-04 DE=-6.10D-05 OVMax= 1.56D-03

 Cycle   6  Pass 0  IDiag  1:
 RMSU=  7.90D-06    CP:  9.99D-01  1.04D+00  4.07D-01  8.41D-01  6.77D-01
 E= -2512.27844658326     Delta-E=       -0.000029242187 Rises=F Damp=F
 DIIS: error= 6.83D-05 at cycle   6 NSaved=   6.
 NSaved= 6 IEnMin= 6 EnMin= -2512.27844658326     IErMin= 6 ErrMin= 6.83D-05
 ErrMax= 6.83D-05  0.00D+00 EMaxC= 1.00D-01 BMatC= 2.26D-06 BMatP= 3.45D-05
 IDIUse=1 WtCom= 1.00D+00 WtEn= 0.00D+00
 Coeff-Com: -0.234D-03-0.120D-01 0.603D-02 0.181D+00 0.297D+00 0.529D+00
 Coeff:     -0.234D-03-0.120D-01 0.603D-02 0.181D+00 0.297D+00 0.529D+00
 Gap=     0.136 Goal=   None    Shift=    0.000
 RMSDP=4.40D-06 MaxDP=2.07D-04 DE=-2.92D-05 OVMax= 4.69D-04

 Initial convergence to 1.0D-05 achieved.  Increase integral accuracy.
 Cycle   7  Pass 1  IDiag  1:
 E= -2512.27867459131     Delta-E=       -0.000228008048 Rises=F Damp=F
 DIIS: error= 1.89D-04 at cycle   1 NSaved=   1.
 NSaved= 1 IEnMin= 1 EnMin= -2512.27867459131     IErMin= 1 ErrMin= 1.89D-04
 ErrMax= 1.89D-04  0.00D+00 EMaxC= 1.00D-01 BMatC= 1.34D-05 BMatP= 1.34D-05
 IDIUse=3 WtCom= 9.98D-01 WtEn= 1.89D-03
 Coeff-Com:  0.100D+01
 Coeff-En:   0.100D+01
 Coeff:      0.100D+01
 Gap=     0.136 Goal=   None    Shift=    0.000
 RMSDP=4.40D-06 MaxDP=2.07D-04 DE=-2.28D-04 OVMax= 6.11D-04

 Cycle   8  Pass 1  IDiag  1:
 RMSU=  1.40D-04    CP:  1.00D+00
 E= -2512.27868774482     Delta-E=       -0.000013153513 Rises=F Damp=F
 DIIS: error= 6.79D-05 at cycle   2 NSaved=   2.
 NSaved= 2 IEnMin= 2 EnMin= -2512.27868774482     IErMin= 2 ErrMin= 6.79D-05
 ErrMax= 6.79D-05  0.00D+00 EMaxC= 1.00D-01 BMatC= 1.56D-06 BMatP= 1.34D-05
 IDIUse=1 WtCom= 1.00D+00 WtEn= 0.00D+00
 Coeff-Com:  0.133D+00 0.867D+00
 Coeff:      0.133D+00 0.867D+00
 Gap=     0.136 Goal=   None    Shift=    0.000
 RMSDP=7.72D-06 MaxDP=3.21D-04 DE=-1.32D-05 OVMax= 1.02D-03

 Cycle   9  Pass 1  IDiag  1:
 RMSU=  7.62D-06    CP:  1.00D+00  1.01D+00
 E= -2512.27868374884     Delta-E=        0.000003995989 Rises=F Damp=F
 DIIS: error= 1.19D-04 at cycle   3 NSaved=   3.
 NSaved= 3 IEnMin= 2 EnMin= -2512.27868774482     IErMin= 2 ErrMin= 6.79D-05
 ErrMax= 1.19D-04  0.00D+00 EMaxC= 1.00D-01 BMatC= 5.02D-06 BMatP= 1.56D-06
 IDIUse=3 WtCom= 4.78D-01 WtEn= 5.22D-01
 Coeff-Com: -0.472D-02 0.645D+00 0.360D+00
 Coeff-En:   0.000D+00 0.708D+00 0.292D+00
 Coeff:     -0.226D-02 0.678D+00 0.325D+00
 Gap=     0.136 Goal=   None    Shift=    0.000
 RMSDP=4.41D-06 MaxDP=2.03D-04 DE= 4.00D-06 OVMax= 6.00D-04

 Cycle  10  Pass 1  IDiag  1:
 RMSU=  7.24D-07    CP:  1.00D+00  1.01D+00  4.31D-01
 E= -2512.27868943819     Delta-E=       -0.000005689353 Rises=F Damp=F
 DIIS: error= 1.54D-05 at cycle   4 NSaved=   4.
 NSaved= 4 IEnMin= 4 EnMin= -2512.27868943819     IErMin= 4 ErrMin= 1.54D-05
 ErrMax= 1.54D-05  0.00D+00 EMaxC= 1.00D-01 BMatC= 8.47D-08 BMatP= 1.56D-06
 IDIUse=1 WtCom= 1.00D+00 WtEn= 0.00D+00
 Coeff-Com: -0.453D-02 0.408D+00 0.185D+00 0.412D+00
 Coeff:     -0.453D-02 0.408D+00 0.185D+00 0.412D+00
 Gap=     0.136 Goal=   None    Shift=    0.000
 RMSDP=6.37D-07 MaxDP=2.89D-05 DE=-5.69D-06 OVMax= 8.88D-05

 Cycle  11  Pass 1  IDiag  1:
 RMSU=  3.17D-07    CP:  1.00D+00  1.01D+00  3.65D-01  6.94D-01
 E= -2512.27868952972     Delta-E=       -0.000000091532 Rises=F Damp=F
 DIIS: error= 1.15D-06 at cycle   5 NSaved=   5.
 NSaved= 5 IEnMin= 5 EnMin= -2512.27868952972     IErMin= 5 ErrMin= 1.15D-06
 ErrMax= 1.15D-06  0.00D+00 EMaxC= 1.00D-01 BMatC= 1.28D-09 BMatP= 8.47D-08
 IDIUse=1 WtCom= 1.00D+00 WtEn= 0.00D+00
 Coeff-Com: -0.225D-02 0.191D+00 0.823D-01 0.235D+00 0.493D+00
 Coeff:     -0.225D-02 0.191D+00 0.823D-01 0.235D+00 0.493D+00
 Gap=     0.136 Goal=   None    Shift=    0.000
 RMSDP=1.24D-07 MaxDP=6.85D-06 DE=-9.15D-08 OVMax= 1.39D-05

 Cycle  12  Pass 1  IDiag  1:
 RMSU=  9.31D-08    CP:  1.00D+00  1.01D+00  3.67D-01  7.35D-01  7.63D-01
 E= -2512.27868953094     Delta-E=       -0.000000001215 Rises=F Damp=F
 DIIS: error= 3.32D-07 at cycle   6 NSaved=   6.
 NSaved= 6 IEnMin= 6 EnMin= -2512.27868953094     IErMin= 6 ErrMin= 3.32D-07
 ErrMax= 3.32D-07  0.00D+00 EMaxC= 1.00D-01 BMatC= 1.85D-10 BMatP= 1.28D-09
 IDIUse=1 WtCom= 1.00D+00 WtEn= 0.00D+00
 Coeff-Com: -0.534D-03 0.412D-01 0.161D-01 0.682D-01 0.297D+00 0.578D+00
 Coeff:     -0.534D-03 0.412D-01 0.161D-01 0.682D-01 0.297D+00 0.578D+00
 Gap=     0.136 Goal=   None    Shift=    0.000
 RMSDP=3.62D-08 MaxDP=1.67D-06 DE=-1.22D-09 OVMax= 4.12D-06

 Cycle  13  Pass 1  IDiag  1:
 RMSU=  2.57D-08    CP:  1.00D+00  1.01D+00  3.66D-01  7.35D-01  8.11D-01
                    CP:  7.87D-01
 E= -2512.27868953107     Delta-E=       -0.000000000136 Rises=F Damp=F
 DIIS: error= 2.19D-07 at cycle   7 NSaved=   7.
 NSaved= 7 IEnMin= 7 EnMin= -2512.27868953107     IErMin= 7 ErrMin= 2.19D-07
 ErrMax= 2.19D-07  0.00D+00 EMaxC= 1.00D-01 BMatC= 2.11D-11 BMatP= 1.85D-10
 IDIUse=1 WtCom= 1.00D+00 WtEn= 0.00D+00
 Coeff-Com: -0.841D-04 0.466D-02 0.110D-02 0.153D-01 0.120D+00 0.330D+00
 Coeff-Com:  0.528D+00
 Coeff:     -0.841D-04 0.466D-02 0.110D-02 0.153D-01 0.120D+00 0.330D+00
 Coeff:      0.528D+00
 Gap=     0.136 Goal=   None    Shift=    0.000
 RMSDP=1.32D-08 MaxDP=4.82D-07 DE=-1.36D-10 OVMax= 1.58D-06

 Cycle  14  Pass 1  IDiag  1:
 RMSU=  9.07D-09    CP:  1.00D+00  1.01D+00  3.66D-01  7.38D-01  8.13D-01
                    CP:  8.20D-01  6.75D-01
 E= -2512.27868953099     Delta-E=        0.000000000085 Rises=F Damp=F
 DIIS: error= 9.49D-08 at cycle   8 NSaved=   8.
 NSaved= 8 IEnMin= 7 EnMin= -2512.27868953107     IErMin= 8 ErrMin= 9.49D-08
 ErrMax= 9.49D-08  0.00D+00 EMaxC= 1.00D-01 BMatC= 3.56D-12 BMatP= 2.11D-11
 IDIUse=1 WtCom= 1.00D+00 WtEn= 0.00D+00
 Coeff-Com:  0.289D-04-0.339D-02-0.173D-02-0.105D-02 0.313D-01 0.120D+00
 Coeff-Com:  0.332D+00 0.523D+00
 Coeff:      0.289D-04-0.339D-02-0.173D-02-0.105D-02 0.313D-01 0.120D+00
 Coeff:      0.332D+00 0.523D+00
 Gap=     0.136 Goal=   None    Shift=    0.000
 RMSDP=5.02D-09 MaxDP=1.64D-07 DE= 8.46D-11 OVMax= 5.34D-07

 SCF Done:  E(RB3LYP) =  -2512.27868953     A.U. after   14 cycles
            NFock= 14  Conv=0.50D-08     -V/T= 2.0071
 KE= 2.494618450855D+03 PE=-1.501433436005D+04 EE= 5.451401616399D+03
 Leave Link  502 at Tue Dec 11 19:12:00 2018, MaxMem=   805306368 cpu:      3796.1
 (Enter /pbs_home/pkowalski/g09d01/g09/l701.exe)
 Compute integral first derivatives.
 ... and contract with generalized density number  0.
 Leave Link  701 at Tue Dec 11 19:12:01 2018, MaxMem=   805306368 cpu:         5.8
 (Enter /pbs_home/pkowalski/g09d01/g09/l702.exe)
 L702 exits ... SP integral derivatives will be done elsewhere.
 Leave Link  702 at Tue Dec 11 19:12:02 2018, MaxMem=   805306368 cpu:         0.2
 (Enter /pbs_home/pkowalski/g09d01/g09/l703.exe)
 Compute integral first derivatives, UseDBF=F ICtDFT=           0.
 Integral derivatives from FoFJK, PRISM(SPDF).
 Calling FoFJK, ICntrl=      2127 FMM=F ISym2X=0 I1Cent= 0 IOpClX= 0 NMat=1 NMatS=1 NMatT=0.
 FoFJK:  IHMeth= 1 ICntrl=    2127 DoSepK=F KAlg= 0 I1Cent=   0 FoldK=F
 IRaf=         0 NMat=   1 IRICut=       1 DoRegI=T DoRafI=F ISym2E= 0.
 FoFCou: FMM=F IPFlag=           0 FMFlag=      100000 FMFlg1=         800
         NFxFlg=           0 DoJE=F BraDBF=F KetDBF=F FulRan=T
         wScrn=  0.000000 ICntrl=    2127 IOpCl=  0 I1Cent=           0 NGrid=           0
         NMat0=    1 NMatS0=      1 NMatT0=    0 NMatD0=    1 NMtDS0=    0 NMtDT0=    0
 Symmetry not used in FoFCou.
 Leave Link  703 at Tue Dec 11 19:14:07 2018, MaxMem=   805306368 cpu:       999.2
 (Enter /pbs_home/pkowalski/g09d01/g09/l716.exe)
 Dipole        =-6.69774119D-03-1.50660261D+00-7.01681820D-02
 ***** Axes restored to original set *****
 -------------------------------------------------------------------
 Center     Atomic                   Forces (Hartrees/Bohr)
 Number     Number              X              Y              Z
 -------------------------------------------------------------------
      1       16          -0.004555163    0.000308454   -0.002334097
      2       16          -0.003200933    0.001572982   -0.003665151
      3        9           0.005220972   -0.001148831   -0.001777986
      4        9          -0.002170070   -0.000452859    0.002839185
      5        9           0.004284838    0.000006619   -0.001010767
      6        9           0.000922943   -0.000332487    0.001299981
      7        9           0.001932385   -0.000021449    0.000060595
      8        9          -0.000869891    0.001289107    0.001151847
      9        6          -0.000630277    0.000718306    0.000185265
     10        6          -0.000334069   -0.000245170   -0.000222121
     11        6           0.000213916   -0.000052197    0.000023160
     12        6           0.000199232   -0.000408343   -0.000314893
     13        6           0.000360714    0.000411614    0.000474775
     14        6           0.000414831   -0.000849337   -0.000112844
     15        6           0.000199781   -0.000350388   -0.000751666
     16        6          -0.000075867    0.000239155   -0.000263056
     17        6           0.000000586    0.000015580    0.000246448
     18        6          -0.000171836    0.000303336    0.000381459
     19        6           0.000232746   -0.000364682    0.000217318
     20        6          -0.000170990    0.000410967    0.000733007
     21        6           0.000029801    0.000944914   -0.000734772
     22        6          -0.000091977   -0.000004329   -0.000459002
     23        6          -0.000772550   -0.000575984   -0.000365778
     24        6          -0.001051433   -0.000854727    0.000825870
     25        6           0.002531445    0.003044420    0.001351937
     26        6           0.002648261   -0.004123809   -0.004206193
     27        6           0.008292803    0.003556582   -0.001083523
     28        6          -0.007932577   -0.002770175    0.004810566
     29        6          -0.009554998   -0.010233041    0.003837506
     30        6          -0.001718730    0.000294956    0.000528131
     31        6          -0.004291630   -0.000770624    0.000726361
     32        6          -0.000706957   -0.001062837    0.000581217
     33        6           0.017161280    0.006746119   -0.004512352
     34        6           0.000260479   -0.003146835    0.000496496
     35        6           0.002535341    0.005013486    0.000540062
     36        6          -0.017285153   -0.000869520    0.010566766
     37        6           0.010733259    0.002841297   -0.010194253
     38        1           0.000253123   -0.000220866   -0.000095485
     39        1           0.000275053    0.000133693    0.000170911
     40        1           0.000027693    0.000285245    0.000208371
     41        1          -0.000250436    0.000121935    0.000017279
     42        1          -0.000137944   -0.000201981   -0.000084590
     43        1          -0.000084359    0.000159959    0.000296982
     44        1           0.000118008   -0.000222168    0.000220229
     45        1           0.000150403   -0.000315245   -0.000055156
     46        1          -0.000011689   -0.000055128   -0.000267487
     47        1          -0.000003976    0.000354959   -0.000067159
     48        1           0.000334144   -0.000168124    0.000285920
     49        1          -0.000179561    0.000143174    0.000134370
     50        1          -0.000140635   -0.000368237    0.000027809
     51        1          -0.000695614   -0.000409747    0.000311819
     52        1           0.000403069    0.000340986   -0.000228480
     53        1           0.000325045   -0.000050708    0.000507905
     54        1           0.000095241   -0.000128254   -0.000055758
     55        1          -0.000018070    0.000485426   -0.000042382
     56        1           0.000070036    0.000608460   -0.000318350
     57        1          -0.000306634    0.001061687   -0.000577920
     58        1          -0.000843568    0.000200702   -0.000214584
     59        1          -0.001969838   -0.000836039   -0.000043740
 -------------------------------------------------------------------
 Cartesian Forces:  Max     0.017285153 RMS     0.003062098
 Leave Link  716 at Tue Dec 11 19:14:07 2018, MaxMem=   805306368 cpu:         0.2
 (Enter /pbs_home/pkowalski/g09d01/g09/l103.exe)

 GradGradGradGradGradGradGradGradGradGradGradGradGradGradGradGradGradGrad
 Berny optimization.
 Using GEDIIS/GDIIS optimizer.
 FormGI is forming the generalized inverse of G from B-inverse, IUseBI=4.
 GSVD:  received Info=                   1 from GESDD.
 Internal  Forces:  Max     0.010182422 RMS     0.001506174
 Search for a local minimum.
 Step number   6 out of a maximum of  343
 All quantities printed in internal units (Hartrees-Bohrs-Radians)
 RMS Force = .15062D-02 SwitMx=.10000D-02 MixMth= 1
 Mixed Optimization -- RFO/linear search
 Update second derivatives using D2CorX and points    5    6
 DE= -1.84D-02 DEPred=-2.11D-02 R= 8.74D-01
 TightC=F SS=  1.41D+00  RLast= 1.11D+00 DXNew= 2.4000D+00 3.3419D+00
 Trust test= 8.74D-01 RLast= 1.11D+00 DXMaxT set to 2.40D+00
 ITU=  1  1  1  0  1  0
 Use linear search instead of GDIIS.
     Eigenvalues ---    0.00200   0.00399   0.00420   0.00440   0.00560
     Eigenvalues ---    0.00604   0.00632   0.00717   0.00748   0.00749
     Eigenvalues ---    0.00760   0.00852   0.00876   0.00892   0.01138
     Eigenvalues ---    0.01380   0.01396   0.01482   0.01546   0.01554
     Eigenvalues ---    0.01561   0.01773   0.01890   0.01941   0.01944
     Eigenvalues ---    0.02002   0.02004   0.02027   0.02028   0.02086
     Eigenvalues ---    0.02086   0.02136   0.02136   0.02142   0.02143
     Eigenvalues ---    0.02146   0.02153   0.02154   0.02167   0.02169
     Eigenvalues ---    0.02225   0.02586   0.04074   0.04111   0.04660
     Eigenvalues ---    0.05077   0.05414   0.05437   0.05531   0.05550
     Eigenvalues ---    0.05617   0.05622   0.07375   0.08197   0.09190
     Eigenvalues ---    0.09429   0.09433   0.09893   0.10177   0.10909
     Eigenvalues ---    0.12207   0.12446   0.12824   0.12876   0.14166
     Eigenvalues ---    0.15848   0.15977   0.15995   0.16000   0.16000
     Eigenvalues ---    0.16000   0.16000   0.16000   0.16000   0.16000
     Eigenvalues ---    0.16000   0.16000   0.16000   0.16000   0.16000
     Eigenvalues ---    0.16000   0.16003   0.16042   0.16859   0.21334
     Eigenvalues ---    0.21851   0.21929   0.21992   0.22000   0.22000
     Eigenvalues ---    0.22040   0.22679   0.23466   0.23470   0.23599
     Eigenvalues ---    0.23871   0.24147   0.24328   0.24453   0.24552
     Eigenvalues ---    0.24802   0.24936   0.24968   0.24987   0.24995
     Eigenvalues ---    0.25000   0.25443   0.26030   0.26034   0.26386
     Eigenvalues ---    0.26500   0.27108   0.27462   0.28339   0.29201
     Eigenvalues ---    0.29530   0.29661   0.29848   0.30878   0.31294
     Eigenvalues ---    0.31915   0.32080   0.32236   0.32301   0.32428
     Eigenvalues ---    0.32495   0.32511   0.32514   0.32522   0.32536
     Eigenvalues ---    0.32557   0.32568   0.32574   0.32841   0.33459
     Eigenvalues ---    0.34857   0.35348   0.35691   0.35691   0.35697
     Eigenvalues ---    0.35703   0.35710   0.35835   0.35884   0.35956
     Eigenvalues ---    0.36102   0.36180   0.36459   0.36784   0.40612
     Eigenvalues ---    0.40794   0.41122   0.41135   0.44212   0.44240
     Eigenvalues ---    0.44620   0.45538   0.45561   0.45940   0.45949
     Eigenvalues ---    0.46481   0.46507   0.46876   0.47239   0.47696
     Eigenvalues ---    0.47936   0.48422   0.48786   0.51514   0.55107
     Eigenvalues ---    0.55727
 RFO step:  Lambda=-1.33527024D-02 EMin= 2.00469318D-03
 Quartic linear search produced a step of  0.34866.
 Iteration  1 RMS(Cart)=  0.27367550 RMS(Int)=  0.02120691
 Iteration  2 RMS(Cart)=  0.18638684 RMS(Int)=  0.00482882
 Iteration  3 RMS(Cart)=  0.01449050 RMS(Int)=  0.00146126
 Iteration  4 RMS(Cart)=  0.00010499 RMS(Int)=  0.00146103
 Iteration  5 RMS(Cart)=  0.00000103 RMS(Int)=  0.00146103
 Iteration  6 RMS(Cart)=  0.00000001 RMS(Int)=  0.00146103
 ITry= 1 IFail=0 DXMaxC= 1.95D+00 DCOld= 1.00D+10 DXMaxT= 2.40D+00 DXLimC= 3.00D+00 Rises=F
 Variable       Old X    -DE/DX   Delta X   Delta X   Delta X     New X
                                 (Linear)    (Quad)   (Total)
    R1        3.29693   0.00295  -0.00412   0.01341   0.00913   3.30606
    R2        3.27235   0.00132  -0.00033   0.00790   0.00779   3.28014
    R3        3.29772   0.00205  -0.00412   0.00981   0.00390   3.30162
    R4        3.26971   0.00193  -0.00270   0.00972   0.00702   3.27673
    R5        2.57354   0.00535   0.00087   0.01542   0.01630   2.58983
    R6        2.54410   0.00173  -0.00637   0.00339  -0.00298   2.54111
    R7        2.52065   0.00349  -0.00244   0.01084   0.00840   2.52905
    R8        2.56045   0.00035  -0.00260   0.00268   0.00008   2.56053
    R9        2.56257   0.00159  -0.00363   0.00512   0.00149   2.56406
   R10        2.56363   0.00189  -0.00261   0.00561   0.00301   2.56664
   R11        2.63652   0.00008   0.00008   0.00041   0.00049   2.63700
   R12        2.66265   0.00000  -0.00031   0.00015  -0.00016   2.66248
   R13        2.06662  -0.00033   0.00045  -0.00191  -0.00146   2.06516
   R14        2.64070   0.00015  -0.00030  -0.00005  -0.00035   2.64035
   R15        2.06635  -0.00035   0.00043  -0.00183  -0.00141   2.06495
   R16        2.64433  -0.00020   0.00053  -0.00073  -0.00021   2.64412
   R17        2.06578  -0.00035   0.00046  -0.00182  -0.00136   2.06442
   R18        2.63393   0.00013  -0.00027   0.00048   0.00020   2.63414
   R19        2.06624  -0.00028   0.00029  -0.00164  -0.00136   2.06488
   R20        2.66511   0.00010  -0.00043   0.00070   0.00028   2.66539
   R21        2.06317  -0.00022   0.00030  -0.00170  -0.00140   2.06177
   R22        2.77761   0.00014  -0.00065   0.00161   0.00096   2.77857
   R23        2.63672   0.00001   0.00017   0.00021   0.00038   2.63710
   R24        2.66263   0.00002  -0.00015   0.00022   0.00007   2.66269
   R25        2.06658  -0.00033   0.00039  -0.00190  -0.00151   2.06508
   R26        2.64064   0.00017  -0.00028   0.00001  -0.00027   2.64037
   R27        2.06630  -0.00033   0.00040  -0.00180  -0.00139   2.06491
   R28        2.64430  -0.00023   0.00042  -0.00087  -0.00045   2.64386
   R29        2.06579  -0.00035   0.00047  -0.00183  -0.00136   2.06443
   R30        2.63421   0.00003  -0.00016   0.00025   0.00009   2.63430
   R31        2.06626  -0.00027   0.00028  -0.00163  -0.00136   2.06490
   R32        2.66497   0.00026  -0.00055   0.00099   0.00044   2.66541
   R33        2.06323  -0.00027   0.00031  -0.00183  -0.00152   2.06171
   R34        2.77796   0.00028  -0.00047   0.00209   0.00161   2.77957
   R35        2.91038  -0.00044   0.00045  -0.00264  -0.00220   2.90818
   R36        2.07946   0.00046  -0.00057   0.00210   0.00153   2.08099
   R37        2.08110   0.00026  -0.00051   0.00135   0.00084   2.08194
   R38        2.07948   0.00039  -0.00033   0.00185   0.00152   2.08100
   R39        2.84395   0.00022  -0.00389  -0.00188  -0.00577   2.83818
   R40        2.08304   0.00031  -0.00044   0.00157   0.00113   2.08417
   R41        2.07283   0.00047   0.00023   0.00443   0.00466   2.07749
   R42        2.91010  -0.00041   0.00077  -0.00216  -0.00140   2.90870
   R43        2.07899   0.00060  -0.00054   0.00267   0.00213   2.08112
   R44        2.08156   0.00014  -0.00038   0.00094   0.00055   2.08211
   R45        2.07929   0.00047  -0.00054   0.00205   0.00151   2.08080
   R46        2.84973  -0.00081  -0.00201  -0.00502  -0.00703   2.84270
   R47        2.08352   0.00025  -0.00038   0.00113   0.00076   2.08428
   R48        2.07453  -0.00117   0.00011  -0.00114  -0.00103   2.07351
   R49        2.60383  -0.00150   0.00079  -0.00633  -0.00581   2.59802
   R50        2.70877   0.00279  -0.00145   0.01142   0.00993   2.71870
   R51        2.05976  -0.00087   0.00108  -0.00424  -0.00316   2.05661
   R52        2.61607   0.00832  -0.01429   0.02293   0.00888   2.62494
   R53        2.77269   0.00084   0.00436  -0.00574  -0.00138   2.77131
   R54        2.86578   0.00261  -0.00420   0.00991   0.00574   2.87152
   R55        2.57055   0.01018  -0.01751   0.02742   0.01070   2.58125
   R56        2.90381   0.00119  -0.00149   0.00317   0.00041   2.90422
   R57        2.91049   0.00127   0.00369   0.00571   0.00927   2.91976
   R58        2.87576   0.00201  -0.00707   0.00919   0.00278   2.87854
   R59        2.76156   0.00872  -0.01053   0.02895   0.01842   2.77998
   R60        2.60293  -0.00081   0.00239  -0.00417  -0.00244   2.60049
   R61        2.71870   0.00121  -0.00361   0.00593   0.00360   2.72230
   R62        2.05450  -0.00040  -0.00117  -0.00389  -0.00505   2.04945
   R63        2.61623   0.01018  -0.01594   0.02925   0.01488   2.63111
    A1        1.63849  -0.00155   0.00191  -0.00935  -0.00703   1.63147
    A2        1.63615  -0.00127   0.00097  -0.00724  -0.00714   1.62901
    A3        2.11514  -0.00032   0.00052  -0.00140  -0.00088   2.11426
    A4        2.07797   0.00005   0.00017  -0.00023  -0.00006   2.07791
    A5        2.09008   0.00026  -0.00069   0.00163   0.00094   2.09102
    A6        2.10029  -0.00002  -0.00011  -0.00013  -0.00025   2.10004
    A7        2.08587  -0.00001   0.00011   0.00008   0.00019   2.08606
    A8        2.09703   0.00003   0.00000   0.00006   0.00006   2.09708
    A9        2.08070   0.00024  -0.00041   0.00131   0.00090   2.08160
   A10        2.10114  -0.00006   0.00000  -0.00040  -0.00040   2.10074
   A11        2.10134  -0.00017   0.00042  -0.00091  -0.00050   2.10084
   A12        2.10291  -0.00009   0.00022  -0.00039  -0.00017   2.10274
   A13        2.09580   0.00003  -0.00007   0.00006  -0.00001   2.09580
   A14        2.08447   0.00006  -0.00014   0.00033   0.00018   2.08465
   A15        2.11229  -0.00021   0.00019  -0.00115  -0.00096   2.11133
   A16        2.07953  -0.00001   0.00049  -0.00068  -0.00019   2.07935
   A17        2.09136   0.00022  -0.00068   0.00183   0.00114   2.09250
   A18        2.05504   0.00039  -0.00040   0.00176   0.00136   2.05640
   A19        2.12290  -0.00028  -0.00018  -0.00236  -0.00253   2.12037
   A20        2.10524  -0.00011   0.00058   0.00060   0.00118   2.10642
   A21        2.11512  -0.00027   0.00050  -0.00120  -0.00070   2.11442
   A22        2.07787   0.00002  -0.00006  -0.00046  -0.00052   2.07735
   A23        2.09019   0.00025  -0.00044   0.00166   0.00122   2.09141
   A24        2.10001   0.00005  -0.00018   0.00013  -0.00005   2.09996
   A25        2.08597  -0.00004   0.00017  -0.00003   0.00014   2.08611
   A26        2.09721  -0.00001   0.00001  -0.00010  -0.00010   2.09711
   A27        2.08085   0.00020  -0.00036   0.00112   0.00076   2.08161
   A28        2.10118  -0.00005   0.00000  -0.00032  -0.00032   2.10086
   A29        2.10115  -0.00015   0.00036  -0.00079  -0.00044   2.10072
   A30        2.10318  -0.00013   0.00025  -0.00061  -0.00035   2.10283
   A31        2.09558   0.00005  -0.00017   0.00009  -0.00007   2.09550
   A32        2.08443   0.00008  -0.00009   0.00052   0.00043   2.08485
   A33        2.11171  -0.00007   0.00014  -0.00046  -0.00031   2.11139
   A34        2.08052  -0.00017   0.00064  -0.00149  -0.00085   2.07966
   A35        2.09096   0.00024  -0.00079   0.00195   0.00116   2.09213
   A36        2.05549   0.00022  -0.00036   0.00102   0.00066   2.05616
   A37        2.12309  -0.00030   0.00012  -0.00213  -0.00201   2.12108
   A38        2.10460   0.00008   0.00024   0.00111   0.00134   2.10594
   A39        1.93608   0.00005   0.00040   0.00021   0.00061   1.93669
   A40        1.92726   0.00006   0.00192   0.00138   0.00330   1.93056
   A41        1.94063   0.00002  -0.00012  -0.00026  -0.00038   1.94025
   A42        1.88543  -0.00001  -0.00016   0.00006  -0.00010   1.88533
   A43        1.88394  -0.00009  -0.00168  -0.00118  -0.00287   1.88108
   A44        1.88863  -0.00003  -0.00046  -0.00026  -0.00072   1.88792
   A45        1.96595   0.00073   0.00269   0.00488   0.00757   1.97352
   A46        1.91699  -0.00057   0.00132  -0.00329  -0.00197   1.91502
   A47        1.91163  -0.00010   0.00097   0.00029   0.00128   1.91291
   A48        1.90244   0.00006  -0.00266   0.00049  -0.00218   1.90026
   A49        1.91800  -0.00044  -0.00188  -0.00527  -0.00716   1.91084
   A50        1.84491   0.00029  -0.00065   0.00273   0.00205   1.84696
   A51        1.93266  -0.00014  -0.00087  -0.00183  -0.00270   1.92996
   A52        1.92700   0.00010   0.00325   0.00236   0.00561   1.93261
   A53        1.94383  -0.00008   0.00016  -0.00096  -0.00081   1.94302
   A54        1.88814   0.00002  -0.00076  -0.00021  -0.00097   1.88717
   A55        1.88316   0.00004  -0.00151  -0.00027  -0.00179   1.88137
   A56        1.88723   0.00007  -0.00038   0.00094   0.00055   1.88778
   A57        1.96392   0.00013   0.00224   0.00198   0.00420   1.96813
   A58        1.91823  -0.00011   0.00174  -0.00102   0.00073   1.91896
   A59        1.90652  -0.00005   0.00092   0.00116   0.00206   1.90858
   A60        1.91084  -0.00018  -0.00445  -0.00311  -0.00755   1.90329
   A61        1.91478   0.00011   0.00185   0.00020   0.00201   1.91679
   A62        1.84583   0.00008  -0.00255   0.00072  -0.00183   1.84399
   A63        2.12843  -0.00116   0.00165  -0.00398  -0.00222   2.12621
   A64        1.89679   0.00345  -0.00446   0.01481   0.01012   1.90691
   A65        2.25779  -0.00229   0.00280  -0.01071  -0.00781   2.24998
   A66        2.00446  -0.00092   0.00091  -0.00568  -0.00488   1.99958
   A67        2.14357   0.00027   0.00118   0.00109   0.00229   2.14587
   A68        2.13494   0.00064  -0.00190   0.00437   0.00248   2.13743
   A69        1.96160  -0.00150   0.00233  -0.00405  -0.00138   1.96022
   A70        2.11527   0.00072  -0.00443   0.01176   0.00705   2.12232
   A71        2.20553   0.00076   0.00202  -0.00841  -0.00665   2.19888
   A72        2.06246  -0.00045   0.00620   0.00520   0.00950   2.07196
   A73        1.92331   0.00053  -0.00062   0.00459   0.00296   1.92626
   A74        2.27657   0.00009   0.00525  -0.00398  -0.00072   2.27585
   A75        2.05250   0.00096  -0.00657   0.01824   0.01104   2.06355
   A76        2.31420   0.00033   0.00597  -0.01593  -0.01062   2.30358
   A77        1.91593  -0.00129   0.00162  -0.00234  -0.00001   1.91593
   A78        1.85898   0.00096  -0.00208   0.00533   0.00314   1.86212
   A79        1.91565   0.00102   0.00306   0.01735   0.02058   1.93623
   A80        1.91337  -0.00062  -0.01089  -0.00615  -0.01740   1.89598
   A81        2.01446   0.00007  -0.00686  -0.00298  -0.00974   2.00473
   A82        1.95906  -0.00197   0.01010  -0.01865  -0.00807   1.95099
   A83        1.80179   0.00049   0.00619   0.00515   0.01092   1.81271
   A84        1.89398   0.00053   0.00013   0.00110   0.00117   1.89514
   A85        2.00290  -0.00118  -0.00300  -0.01048  -0.01308   1.98982
   A86        1.99559  -0.00069  -0.00148  -0.00578  -0.00696   1.98863
   A87        1.88624   0.00010   0.00533   0.00384   0.00915   1.89539
   A88        1.89730  -0.00019   0.00092   0.00324   0.00417   1.90148
   A89        1.78186   0.00149  -0.00136   0.00927   0.00708   1.78894
   A90        1.86225   0.00028  -0.00100  -0.00316  -0.00414   1.85811
   A91        1.93059  -0.00157   0.00283  -0.01487  -0.01137   1.91922
   A92        1.94466  -0.00015   0.00238  -0.00196   0.00014   1.94480
   A93        1.91769   0.00035  -0.00389   0.00185  -0.00307   1.91462
   A94        1.99361  -0.00003  -0.00131   0.00833   0.00706   2.00067
   A95        1.81595   0.00102   0.00114   0.00913   0.01068   1.82662
   A96        1.91569  -0.00142   0.00650  -0.00306   0.00128   1.91697
   A97        2.29873   0.00039   0.00087  -0.02445  -0.02885   2.26987
   A98        2.04597   0.00132   0.01522   0.03161   0.04272   2.08870
   A99        2.12615  -0.00087   0.00121  -0.00285  -0.00127   2.12488
   A100       1.89961   0.00322  -0.00244   0.01485   0.01161   1.91121
   A101       2.25729  -0.00235   0.00119  -0.01191  -0.01037   2.24693
   A102       2.00319  -0.00009  -0.00326  -0.00362  -0.00519   1.99800
   A103       2.14152   0.00009  -0.00041   0.00215   0.00012   2.14164
   A104       2.13764   0.00007   0.00365   0.00385   0.00578   2.14342
   A105       2.12323   0.00156   0.01977   0.03094   0.03747   2.16070
   A106       2.20113   0.00051  -0.01043  -0.01917  -0.04037   2.16076
   A107       1.95582  -0.00185   0.00556  -0.00206  -0.00199   1.95383
   A108       2.05891  -0.00174   0.00795   0.00242   0.00680   2.06571
   A109       1.92902   0.00009  -0.00102   0.00298   0.00221   1.93124
   A110       2.26448   0.00195   0.00795   0.00615   0.00987   2.27435
    D1       -3.10986  -0.00018  -0.00245  -0.01620  -0.01867  -3.12854
    D2        0.01353  -0.00004  -0.00286  -0.01017  -0.01298   0.00055
    D3       -2.95937  -0.00035  -0.03916   0.00089  -0.03851  -2.99788
    D4       -0.01305   0.00043  -0.00006   0.02718   0.02703   0.01398
    D5       -3.10894  -0.00029   0.00356  -0.03061  -0.02699  -3.13593
    D6        0.01617  -0.00023  -0.00398  -0.02580  -0.02853  -0.01236
    D7       -2.93893  -0.00007  -0.04984   0.03627  -0.01532  -2.95425
    D8       -0.03555   0.00136  -0.00476   0.08093   0.07476   0.03921
    D9        0.00200  -0.00001  -0.00004  -0.00049  -0.00054   0.00146
   D10       -3.14077   0.00000   0.00005  -0.00009  -0.00004  -3.14081
   D11       -3.13967  -0.00002  -0.00025  -0.00078  -0.00103  -3.14070
   D12        0.00075  -0.00001  -0.00015  -0.00038  -0.00053   0.00022
   D13       -0.00104   0.00000   0.00008  -0.00007   0.00001  -0.00102
   D14       -3.13814  -0.00002   0.00000  -0.00058  -0.00058  -3.13872
   D15        3.14063   0.00001   0.00029   0.00023   0.00051   3.14114
   D16        0.00353  -0.00001   0.00021  -0.00029  -0.00008   0.00345
   D17       -0.00086   0.00001  -0.00006   0.00035   0.00029  -0.00057
   D18        3.14046   0.00000  -0.00002   0.00007   0.00005   3.14051
   D19       -3.14127   0.00000  -0.00015  -0.00006  -0.00021  -3.14148
   D20        0.00005  -0.00001  -0.00011  -0.00034  -0.00045  -0.00040
   D21       -0.00120   0.00001   0.00012   0.00036   0.00047  -0.00073
   D22        3.14095  -0.00002  -0.00014  -0.00059  -0.00073   3.14022
   D23        3.14066   0.00002   0.00008   0.00064   0.00072   3.14138
   D24       -0.00037  -0.00001  -0.00018  -0.00031  -0.00049  -0.00086
   D25        0.00217  -0.00003  -0.00008  -0.00093  -0.00101   0.00116
   D26       -3.14156  -0.00004  -0.00032  -0.00142  -0.00174   3.13988
   D27       -3.13998   0.00000   0.00018   0.00001   0.00019  -3.13979
   D28       -0.00052  -0.00001  -0.00006  -0.00048  -0.00054  -0.00107
   D29       -0.00104   0.00002  -0.00002   0.00078   0.00076  -0.00028
   D30        3.13611   0.00004   0.00005   0.00128   0.00133   3.13745
   D31       -3.14047   0.00003   0.00022   0.00127   0.00149  -3.13898
   D32       -0.00332   0.00005   0.00030   0.00177   0.00207  -0.00125
   D33       -0.00268   0.00026   0.00215   0.01134   0.01350   0.01082
   D34       -3.12198   0.00003   0.00274   0.00365   0.00637  -3.11561
   D35       -3.13966   0.00024   0.00207   0.01081   0.01289  -3.12677
   D36        0.02423   0.00001   0.00266   0.00312   0.00577   0.02999
   D37        0.00184   0.00000  -0.00042  -0.00006  -0.00048   0.00136
   D38       -3.14148   0.00001   0.00003   0.00035   0.00038  -3.14110
   D39       -3.13759  -0.00003  -0.00057  -0.00084  -0.00142  -3.13901
   D40        0.00228  -0.00001  -0.00012  -0.00044  -0.00057   0.00172
   D41        0.00097  -0.00004   0.00040  -0.00158  -0.00117  -0.00021
   D42       -3.14005   0.00004   0.00081   0.00193   0.00274  -3.13731
   D43        3.14037  -0.00001   0.00056  -0.00078  -0.00023   3.14015
   D44       -0.00065   0.00006   0.00097   0.00273   0.00369   0.00304
   D45       -0.00184   0.00002   0.00003   0.00084   0.00087  -0.00097
   D46        3.14050  -0.00001   0.00021  -0.00023  -0.00002   3.14048
   D47        3.14148   0.00001  -0.00042   0.00043   0.00001   3.14149
   D48        0.00064  -0.00002  -0.00025  -0.00063  -0.00088  -0.00024
   D49       -0.00097   0.00000   0.00036   0.00006   0.00042  -0.00054
   D50       -3.14071  -0.00004  -0.00017  -0.00149  -0.00166   3.14082
   D51        3.13987   0.00003   0.00019   0.00113   0.00131   3.14118
   D52        0.00013  -0.00001  -0.00034  -0.00042  -0.00077  -0.00064
   D53        0.00385  -0.00005  -0.00038  -0.00176  -0.00214   0.00171
   D54       -3.13718  -0.00008  -0.00038  -0.00316  -0.00355  -3.14072
   D55       -3.13958  -0.00001   0.00015  -0.00022  -0.00007  -3.13965
   D56        0.00257  -0.00004   0.00014  -0.00162  -0.00148   0.00110
   D57       -0.00379   0.00006   0.00000   0.00248   0.00247  -0.00132
   D58        3.13723  -0.00001  -0.00041  -0.00100  -0.00141   3.13582
   D59        3.13723   0.00010   0.00000   0.00389   0.00389   3.14112
   D60       -0.00493   0.00002  -0.00040   0.00041   0.00001  -0.00492
   D61       -0.01352   0.00009  -0.00485   0.00455   0.00041  -0.01312
   D62       -3.13495  -0.00005   0.00437  -0.00164   0.00202  -3.13293
   D63        3.12866   0.00017  -0.00443   0.00816   0.00444   3.13309
   D64        0.00723   0.00003   0.00479   0.00197   0.00604   0.01328
   D65        1.05742  -0.00015  -0.00030  -0.00275  -0.00305   1.05437
   D66       -3.10167   0.00002  -0.00094  -0.00115  -0.00209  -3.10376
   D67       -1.08276  -0.00001  -0.00043   0.00044   0.00000  -1.08276
   D68       -3.13601  -0.00009   0.00101  -0.00164  -0.00063  -3.13664
   D69       -1.01192   0.00008   0.00037  -0.00004   0.00034  -1.01158
   D70        1.00699   0.00005   0.00088   0.00155   0.00243   1.00942
   D71       -1.03928  -0.00008   0.00163  -0.00122   0.00041  -1.03887
   D72        1.08481   0.00009   0.00099   0.00038   0.00138   1.08619
   D73        3.10372   0.00006   0.00150   0.00197   0.00347   3.10719
   D74        1.55115   0.00078   0.03201   0.03645   0.06868   1.61983
   D75       -1.34883  -0.00022  -0.01522   0.00244  -0.01299  -1.36182
   D76       -0.58116   0.00098   0.03040   0.03703   0.06767  -0.51349
   D77        2.80204  -0.00002  -0.01682   0.00302  -0.01401   2.78804
   D78       -2.59543   0.00084   0.03377   0.03639   0.07036  -2.52507
   D79        0.78778  -0.00016  -0.01346   0.00238  -0.01132   0.77646
   D80        1.04852   0.00010   0.00160   0.00070   0.00231   1.05082
   D81       -3.10032  -0.00011  -0.00131  -0.00266  -0.00396  -3.10428
   D82       -1.08252  -0.00010  -0.00288  -0.00170  -0.00458  -1.08710
   D83        3.13927   0.00010   0.00220   0.00079   0.00299  -3.14093
   D84       -1.00957  -0.00012  -0.00070  -0.00258  -0.00328  -1.01285
   D85        1.00823  -0.00010  -0.00227  -0.00162  -0.00390   1.00433
   D86       -1.04703   0.00020   0.00399   0.00291   0.00690  -1.04013
   D87        1.08732  -0.00002   0.00108  -0.00045   0.00063   1.08795
   D88        3.10512   0.00000  -0.00049   0.00050   0.00001   3.10513
   D89        1.44626   0.00093   0.02958   0.04651   0.07729   1.52354
   D90       -1.40383  -0.00036  -0.02341  -0.00747  -0.03211  -1.43593
   D91       -0.69226   0.00111   0.02899   0.04870   0.07891  -0.61335
   D92        2.74085  -0.00018  -0.02400  -0.00528  -0.03049   2.71036
   D93       -2.71057   0.00104   0.03355   0.04948   0.08425  -2.62633
   D94        0.72253  -0.00025  -0.01944  -0.00450  -0.02515   0.69738
   D95       -0.01081  -0.00031   0.00505  -0.00909  -0.00407  -0.01488
   D96       -3.13077   0.00007  -0.00155   0.00215   0.00047  -3.13030
   D97        3.11081  -0.00014   0.00457  -0.00235   0.00225   3.11306
   D98       -0.00915   0.00024  -0.00203   0.00889   0.00679  -0.00236
   D99        0.00131   0.00064  -0.00524   0.03020   0.02484   0.02614
   D100       3.10315   0.00026  -0.00721   0.01186   0.00442   3.10758
   D101       3.12138   0.00025   0.00141   0.01897   0.02032  -3.14148
   D102      -0.05995  -0.00013  -0.00056   0.00063  -0.00009  -0.06004
   D103       0.00902  -0.00065   0.00284  -0.03634  -0.03348  -0.02446
   D104       2.92394   0.00018   0.04822  -0.00425   0.04366   2.96759
   D105      -3.09034  -0.00024   0.00508  -0.01742  -0.01237  -3.10272
   D106      -0.17543   0.00060   0.05046   0.01467   0.06477  -0.11067
   D107      -0.54662  -0.00363  -0.02784  -0.09200  -0.11954  -0.66616
   D108       2.63487  -0.00362  -0.04862  -0.09104  -0.13994   2.49493
   D109       2.54933  -0.00413  -0.03012  -0.11286  -0.14270   2.40663
   D110      -0.55237  -0.00412  -0.05091  -0.11189  -0.16310  -0.71546
   D111       1.56918   0.00029  -0.02485  -0.00036  -0.02558   1.54360
   D112      -0.53110  -0.00179  -0.01967  -0.01846  -0.03856  -0.56966
   D113      -2.67516   0.00029  -0.03280   0.00296  -0.03052  -2.70568
   D114      -1.60362   0.00031  -0.00823  -0.00154  -0.00977  -1.61339
   D115       2.57929  -0.00177  -0.00305  -0.01964  -0.02275   2.55654
   D116       0.43523   0.00031  -0.01618   0.00178  -0.01472   0.42051
   D117       2.99775  -0.00111   0.02701  -0.02695   0.00074   2.99849
   D118      -0.38391   0.00050   0.10825  -0.00067   0.10504  -0.27887
   D119      -0.10628  -0.00113   0.00783  -0.02643  -0.01857  -0.12485
   D120       2.79525   0.00048   0.08907  -0.00015   0.08572   2.88097
   D121      -0.69555   0.00145   0.02686   0.04759   0.07431  -0.62125
   D122      -2.81130   0.00147   0.02472   0.05028   0.07479  -2.73651
   D123       1.47319   0.00097   0.02227   0.04094   0.06319   1.53638
   D124       1.36667   0.00101   0.02363   0.03858   0.06218   1.42884
   D125      -0.74908   0.00103   0.02150   0.04127   0.06265  -0.68642
   D126      -2.74777   0.00053   0.01905   0.03193   0.05106  -2.69671
   D127      -2.73601   0.00030   0.02482   0.02768   0.05285  -2.68316
   D128       1.43143   0.00032   0.02269   0.03037   0.05333   1.48475
   D129      -0.56727  -0.00019   0.02024   0.02102   0.04173  -0.52553
   D130       0.59414  -0.00094  -0.02715  -0.04054  -0.06787   0.52627
   D131      -1.45740  -0.00055  -0.02526  -0.02881  -0.05423  -1.51162
   D132       2.68430  -0.00131  -0.02230  -0.04508  -0.06735   2.61696
   D133       2.71316  -0.00086  -0.02730  -0.04062  -0.06799   2.64517
   D134       0.66163  -0.00047  -0.02541  -0.02889  -0.05435   0.60728
   D135      -1.47985  -0.00123  -0.02245  -0.04516  -0.06747  -1.54733
   D136      -1.57948  -0.00012  -0.02159  -0.03073  -0.05267  -1.63215
   D137       2.65217   0.00026  -0.01970  -0.01900  -0.03902   2.61314
   D138       0.51068  -0.00050  -0.01675  -0.03527  -0.05215   0.45854
   D139       1.81519   0.00018   0.00988   0.02746   0.03856   1.85375
   D140      -1.12544  -0.00109  -0.05419   0.01333  -0.04288  -1.16832
   D141      -2.35620   0.00042   0.00942   0.02787   0.03838  -2.31782
   D142       0.98636  -0.00085  -0.05464   0.01375  -0.04307   0.94330
   D143      -0.26542   0.00152   0.00469   0.04073   0.04571  -0.21971
   D144       3.07714   0.00025  -0.05937   0.02660  -0.03573   3.04141
   D145       2.59803  -0.00386  -0.05324  -0.23587  -0.28949   2.30854
   D146      -0.45366  -0.00695  -0.14414  -0.38126  -0.52499  -0.97865
   D147      -0.79794  -0.00246   0.03069  -0.21247  -0.18219  -0.98012
   D148       2.43355  -0.00555  -0.06020  -0.35785  -0.41768   2.01587
   D149       0.00685  -0.00084   0.01171  -0.03468  -0.02415  -0.01730
   D150       3.10558   0.00075   0.01157   0.02653   0.03512   3.14070
   D151       3.13034  -0.00075   0.00342  -0.02925  -0.02569   3.10464
   D152      -0.05412   0.00084   0.00328   0.03197   0.03359  -0.02053
   D153      -3.09739  -0.00082  -0.09132  -0.02793  -0.12689   3.05891
   D154      -0.03413   0.00195  -0.01573   0.09764   0.08179   0.04766
   D155       0.08696  -0.00241  -0.09107  -0.08894  -0.18608  -0.09912
   D156      -3.13297   0.00037  -0.01548   0.03662   0.02260  -3.11037
   D157       3.10377   0.00094   0.09816   0.02280   0.11330  -3.06612
   D158      -0.31230   0.00189   0.14973   0.07350   0.21661  -0.09569
   D159       0.04473  -0.00203   0.01193  -0.11230  -0.09961  -0.05488
   D160       2.91184  -0.00109   0.06349  -0.06159   0.00371   2.91555
         Item               Value     Threshold  Converged?
 Maximum Force            0.010182     0.000450     NO 
 RMS     Force            0.001506     0.000300     NO 
 Maximum Displacement     1.950718     0.001800     NO 
 RMS     Displacement     0.410877     0.001200     NO 
 Predicted change in Energy=-1.164966D-02
 Lowest energy point so far.  Saving SCF results.
 GradGradGradGradGradGradGradGradGradGradGradGradGradGradGradGradGradGrad

 Leave Link  103 at Tue Dec 11 19:14:07 2018, MaxMem=   805306368 cpu:         2.4
 (Enter /pbs_home/pkowalski/g09d01/g09/l202.exe)
 Stoichiometry    C29H22F6S2
 Framework group  C1[X(C29H22F6S2)]
 Deg. of freedom   171
 Full point group                 C1      NOp   1
 RotChk:  IX=0 Diff= 1.50D-01
 Largest Abelian subgroup         C1      NOp   1
 Largest concise Abelian subgroup C1      NOp   1
                         Standard orientation:                         
 ---------------------------------------------------------------------
 Center     Atomic      Atomic             Coordinates (Angstroms)
 Number     Number       Type             X           Y           Z
 ---------------------------------------------------------------------
      1         16           0       -2.627134   -2.110576   -1.368907
      2         16           0        2.813829   -1.640477    1.776056
      3          9           0       -1.781053    2.904364    1.078022
      4          9           0       -2.319349    2.763610   -1.028041
      5          9           0       -0.245827    4.749597   -0.009935
      6          9           0        0.029755    3.572132   -1.832154
      7          9           0        1.323202    3.151474    1.375189
      8          9           0        2.202938    2.996207   -0.607780
      9          6           0       -5.575593   -2.701430   -0.458887
     10          6           0       -6.882276   -3.059539   -0.124825
     11          6           0       -7.658386   -2.223689    0.682148
     12          6           0       -7.110573   -1.024821    1.151611
     13          6           0       -5.804944   -0.666435    0.820065
     14          6           0       -5.008317   -1.498519    0.006166
     15          6           0        5.656100   -2.443719    0.710338
     16          6           0        6.922478   -2.882159    0.321159
     17          6           0        7.562199   -2.303654   -0.778081
     18          6           0        6.918614   -1.281550   -1.484124
     19          6           0        5.652815   -0.843696   -1.097725
     20          6           0        4.993681   -1.415886    0.010235
     21          6           0       -0.141650   -0.519344   -3.481115
     22          6           0       -0.080381   -1.285234   -2.147695
     23          6           0        0.725210    0.442422    3.772084
     24          6           0        0.400128   -0.578898    2.667359
     25          6           0       -3.633589   -1.111922   -0.343990
     26          6           0       -2.924193    0.000394    0.042824
     27          6           0       -1.575991    0.053506   -0.456485
     28          6           0       -1.271049   -1.031791   -1.268045
     29          6           0       -0.696019    1.192019   -0.173448
     30          6           0       -1.302855    2.585114   -0.166012
     31          6           0       -0.114874    3.505902   -0.486552
     32          6           0        1.080562    2.728936    0.108851
     33          6           0        0.643336    1.270005    0.083132
     34          6           0        3.661173   -0.943627    0.416310
     35          6           0        2.881654    0.033668   -0.158967
     36          6           0        1.596751    0.217135    0.466033
     37          6           0        1.436134   -0.606554    1.577026
     38          1           0       -4.987374   -3.370284   -1.092067
     39          1           0       -7.295599   -3.999119   -0.499520
     40          1           0       -8.681760   -2.502913    0.943246
     41          1           0       -7.706119   -0.360561    1.782527
     42          1           0       -5.400301    0.274160    1.196785
     43          1           0        5.176286   -2.909353    1.574719
     44          1           0        7.411775   -3.681517    0.882955
     45          1           0        8.554008   -2.645520   -1.082851
     46          1           0        7.407267   -0.819488   -2.345351
     47          1           0        5.170510   -0.045767   -1.664290
     48          1           0       -0.178066    0.567835   -3.309711
     49          1           0        0.746540   -0.738023   -4.095177
     50          1           0       -1.036196   -0.798705   -4.059415
     51          1           0       -0.005421   -2.368016   -2.343511
     52          1           0        0.838346   -1.013836   -1.608366
     53          1           0        0.781100    1.459862    3.354342
     54          1           0       -0.053044    0.434333    4.551973
     55          1           0        1.692265    0.221261    4.249934
     56          1           0        0.308858   -1.588086    3.102919
     57          1           0       -0.584266   -0.350920    2.239625
     58          1           0       -3.336457    0.768275    0.694600
     59          1           0        3.202657    0.606981   -1.021790
 ---------------------------------------------------------------------
 Rotational constants (GHZ):      0.1361580      0.0569908      0.0482711
 Leave Link  202 at Tue Dec 11 19:14:08 2018, MaxMem=   805306368 cpu:         0.0
 (Enter /pbs_home/pkowalski/g09d01/g09/l301.exe)
 Basis read from rwf:  (5D, 7F)
 No pseudopotential information found on rwf file.
 There are   673 symmetry adapted cartesian basis functions of A   symmetry.
 There are   636 symmetry adapted basis functions of A   symmetry.
   636 basis functions,  1103 primitive gaussians,   673 cartesian basis functions
   141 alpha electrons      141 beta electrons
       nuclear repulsion energy      4538.0738564517 Hartrees.
 IExCor=  402 DFT=T Ex+Corr=B3LYP ExCW=0 ScaHFX=  0.200000
 ScaDFX=  0.800000  0.720000  1.000000  0.810000 ScalE2=  1.000000  1.000000
 IRadAn=      0 IRanWt=     -1 IRanGd=            0 ICorTp=0 IEmpDi=  4
 NAtoms=   59 NActive=   59 NUniq=   59 SFac= 1.00D+00 NAtFMM=   60 NAOKFM=F Big=F
 Integral buffers will be    131072 words long.
 Raffenetti 2 integral format.
 Two-electron integral symmetry is turned on.
 No density basis found on file   724.
 Leave Link  301 at Tue Dec 11 19:14:08 2018, MaxMem=   805306368 cpu:         0.5
 (Enter /pbs_home/pkowalski/g09d01/g09/l302.exe)
 NPDir=0 NMtPBC=     1 NCelOv=     1 NCel=       1 NClECP=     1 NCelD=      1
         NCelK=      1 NCelE2=     1 NClLst=     1 CellRange=     0.0.
 One-electron integrals computed using PRISM.
 NBasis=   636 RedAO= T EigKep=  3.04D-04  NBF=   636
 NBsUse=   636 1.00D-06 EigRej= -1.00D+00 NBFU=   636
 Precomputing XC quadrature grid using
 IXCGrd= 4 IRadAn=           0 IRanWt=          -1 IRanGd=           0 AccXCQ= 0.00D+00.
 Generated NRdTot=       0 NPtTot=           0 NUsed=           0 NTot=          32
 NSgBfM=   624   625   625   625   625 MxSgAt=    59 MxSgA2=    59.
 Leave Link  302 at Tue Dec 11 19:14:10 2018, MaxMem=   805306368 cpu:        16.3
 (Enter /pbs_home/pkowalski/g09d01/g09/l303.exe)
 DipDrv:  MaxL=1.
 Leave Link  303 at Tue Dec 11 19:14:10 2018, MaxMem=   805306368 cpu:         1.5
 (Enter /pbs_home/pkowalski/g09d01/g09/l401.exe)
 Initial guess from the checkpoint file:  "dae0068freq_open_b3lyp_air.chk"
 B after Tr=     0.000000    0.000000    0.000000
         Rot=    0.999034    0.043480   -0.003505   -0.005352 Ang=   5.04 deg.
 Guess basis will be translated and rotated to current coordinates.
 JPrj=2 DoOrth=T DoCkMO=T.
 Generating alternative initial guess.
 ExpMin= 1.22D-01 ExpMax= 9.18D+03 ExpMxC= 1.38D+03 IAcc=1 IRadAn=         1 AccDes= 0.00D+00
 Harris functional with IExCor=  402 and IRadAn=       1 diagonalized for initial guess.
 HarFok:  IExCor=  402 AccDes= 0.00D+00 IRadAn=         1 IDoV= 1 UseB2=F ITyADJ=14
 ICtDFT=  3500011 ScaDFX=  1.000000  1.000000  1.000000  1.000000
 FoFCou: FMM=F IPFlag=           0 FMFlag=      100000 FMFlg1=           0
         NFxFlg=           0 DoJE=T BraDBF=F KetDBF=T FulRan=T
         wScrn=  0.000000 ICntrl=     500 IOpCl=  0 I1Cent=   200000004 NGrid=           0
         NMat0=    1 NMatS0=      1 NMatT0=    0 NMatD0=    1 NMtDS0=    0 NMtDT0=    0
 Petite list used in FoFCou.
 Harris En= -2512.13072162320    
 Leave Link  401 at Tue Dec 11 19:14:15 2018, MaxMem=   805306368 cpu:        40.5
 (Enter /pbs_home/pkowalski/g09d01/g09/l502.exe)
 Closed shell SCF:
 Using DIIS extrapolation, IDIIS=  1040.
 Integral symmetry usage will be decided dynamically.
 IVT=     1387805 IEndB=     1387805 NGot=   805306368 MDV=   804388806
 LenX=   804388806 LenY=   803935204
 Requested convergence on RMS density matrix=1.00D-08 within 128 cycles.
 Requested convergence on MAX density matrix=1.00D-06.
 Requested convergence on             energy=1.00D-06.
 No special actions if energy rises.
 Fock matrices will be formed incrementally for  20 cycles.
 Integral accuracy reduced to 1.0D-05 until final iterations.

 Cycle   1  Pass 0  IDiag  1:
 FoFJK:  IHMeth= 1 ICntrl=       0 DoSepK=F KAlg= 0 I1Cent=   0 FoldK=F
 IRaf= 640000000 NMat=   1 IRICut=       1 DoRegI=T DoRafI=F ISym2E= 0.
 FoFCou: FMM=F IPFlag=           0 FMFlag=      100000 FMFlg1=           0
         NFxFlg=           0 DoJE=F BraDBF=F KetDBF=F FulRan=T
         wScrn=  0.000000 ICntrl=       0 IOpCl=  0 I1Cent=           0 NGrid=           0
         NMat0=    1 NMatS0=      1 NMatT0=    0 NMatD0=    1 NMtDS0=    0 NMtDT0=    0
 Symmetry not used in FoFCou.
 E= -2511.94150760421    
 DIIS: error= 1.17D-02 at cycle   1 NSaved=   1.
 NSaved= 1 IEnMin= 1 EnMin= -2511.94150760421     IErMin= 1 ErrMin= 1.17D-02
 ErrMax= 1.17D-02  0.00D+00 EMaxC= 1.00D-01 BMatC= 1.93D-01 BMatP= 1.93D-01
 IDIUse=3 WtCom= 8.83D-01 WtEn= 1.17D-01
 Coeff-Com:  0.100D+01
 Coeff-En:   0.100D+01
 Coeff:      0.100D+01
 Recover alternate guess density for next cycle.
 RMSDP=2.87D-03 MaxDP=9.79D-02              OVMax= 0.00D+00

 Cycle   2  Pass 0  IDiag  1:
 RMSU=  2.86D-03    CP:  1.01D+00
 E= -2511.44574154391     Delta-E=        0.495766060301 Rises=F Damp=F
 Switch densities from cycles 1 and 2 for lowest energy.
 DIIS: error= 3.36D-02 at cycle   2 NSaved=   2.
 NSaved= 2 IEnMin= 1 EnMin= -2511.94150760421     IErMin= 1 ErrMin= 1.17D-02
 ErrMax= 3.36D-02  0.00D+00 EMaxC= 1.00D+00 BMatC= 7.62D-01 BMatP= 1.93D-01
 IDIUse=1 WtCom= 1.00D+00 WtEn= 0.00D+00
 Coeff-Com:  0.797D+00 0.203D+00
 Coeff:      0.797D+00 0.203D+00
 Gap=     0.200 Goal=   None    Shift=    0.000
 RMSDP=1.56D-03 MaxDP=7.63D-02 DE= 4.96D-01 OVMax= 1.84D-01

 Cycle   3  Pass 0  IDiag  1:
 RMSU=  1.46D-03    CP:  9.91D-01  1.90D-01
 E= -2512.21727609142     Delta-E=       -0.771534547511 Rises=F Damp=F
 DIIS: error= 5.71D-03 at cycle   3 NSaved=   3.
 NSaved= 3 IEnMin= 3 EnMin= -2512.21727609142     IErMin= 3 ErrMin= 5.71D-03
 ErrMax= 5.71D-03  0.00D+00 EMaxC= 1.00D+00 BMatC= 6.11D-02 BMatP= 1.93D-01
 IDIUse=1 WtCom= 1.00D+00 WtEn= 0.00D+00
 Coeff-Com:  0.298D-02 0.209D+00 0.788D+00
 Coeff:      0.298D-02 0.209D+00 0.788D+00
 Gap=     0.136 Goal=   None    Shift=    0.000
 RMSDP=7.70D-04 MaxDP=3.86D-02 DE=-7.72D-01 OVMax= 8.79D-02

 Cycle   4  Pass 0  IDiag  1:
 RMSU=  6.04D-04    CP:  9.90D-01  3.16D-01  7.85D-01
 E= -2512.26929642196     Delta-E=       -0.052020330540 Rises=F Damp=F
 DIIS: error= 2.87D-03 at cycle   4 NSaved=   4.
 NSaved= 4 IEnMin= 4 EnMin= -2512.26929642196     IErMin= 4 ErrMin= 2.87D-03
 ErrMax= 2.87D-03  0.00D+00 EMaxC= 1.00D+00 BMatC= 1.28D-02 BMatP= 6.11D-02
 IDIUse=1 WtCom= 1.00D+00 WtEn= 0.00D+00
 Coeff-Com: -0.193D-01 0.102D+00 0.462D+00 0.455D+00
 Coeff:     -0.193D-01 0.102D+00 0.462D+00 0.455D+00
 Gap=     0.147 Goal=   None    Shift=    0.000
 RMSDP=3.60D-04 MaxDP=1.60D-02 DE=-5.20D-02 OVMax= 4.02D-02

 Cycle   5  Pass 0  IDiag  1:
 RMSU=  1.89D-04    CP:  9.90D-01  3.07D-01  8.55D-01  5.22D-01
 E= -2512.28218194137     Delta-E=       -0.012885519408 Rises=F Damp=F
 DIIS: error= 1.39D-03 at cycle   5 NSaved=   5.
 NSaved= 5 IEnMin= 5 EnMin= -2512.28218194137     IErMin= 5 ErrMin= 1.39D-03
 ErrMax= 1.39D-03  0.00D+00 EMaxC= 1.00D+00 BMatC= 1.61D-03 BMatP= 1.28D-02
 IDIUse=1 WtCom= 1.00D+00 WtEn= 0.00D+00
 Coeff-Com: -0.919D-02 0.236D-01 0.142D+00 0.281D+00 0.562D+00
 Coeff:     -0.919D-02 0.236D-01 0.142D+00 0.281D+00 0.562D+00
[truncated: 1,955,825 more chars]
