# Supplementary material for: Wide-range IR spectra of diarylethene derivatives and their simulation using the density functional theory
Source: Sci Rep. 2022 Oct 7;12:16834. doi: 10.1038/s41598-022-20264-x (PMC9546887; doi:10.1038/s41598-022-20264-x)
Supplement: Supplementary file 1 — Supplementary Information 1. [file 41598_2022_20264_MOESM1_ESM.zip › IR_files/3_3cz/open/open_PBE0_air_D3.log]

 Entering Gaussian System, Link 0=g09
 Input=open_PBE0_air_D3.gjf
 Output=open_PBE0_air_D3.log
 AtFile(1): /pbs_home/ewapastorczak/DAE/0068/Def2SVP.gbs
            H     0
            S   3   1.00
                 13.0107010              0.19682158E-01
                  1.9622572              0.13796524
                  0.44453796             0.47831935
            S   1   1.00
                  0.12194962             1.0000000
            P   1   1.00
                  0.8000000              1.0000000
            ****
            C     0
            S   5   1.00
               1238.4016938              0.54568832082E-02
                186.29004992             0.40638409211E-01
                 42.251176346            0.18025593888
                 11.676557932            0.46315121755
                  3.5930506482           0.44087173314
            S   1   1.00
                  0.40245147363          1.0000000
            S   1   1.00
                  0.13090182668          1.0000000
            P   3   1.00
                  9.4680970621           0.38387871728E-01
                  2.0103545142           0.21117025112
                  0.54771004707          0.51328172114
            P   1   1.00
                  0.15268613795          1.0000000
            D   1   1.00
                  0.8000000              1.0000000
            ****
            F     0
            S   5   1.00
               2894.8325990             -0.53408255515E-02
                435.41939120            -0.39904258866E-01
                 98.843328866           -0.17912768038
                 27.485198001           -0.46758090825
                  8.5405498171          -0.44653131020
            S   1   1.00
                  1.0654578038           1.0000000
            S   1   1.00
                  0.33247346748          1.0000000
            P   3   1.00
                 22.696633924           -0.45212874436E-01
                  4.9872339257          -0.23754317067
                  1.3491613954          -0.51287353587
            P   1   1.00
                  0.34829881977          1.0000000
            D   1   1.00
                  1.4000000              1.0000000
            ****
            S     0
            S   5   1.00
               9184.9303010             -0.22294387756E-02
               1381.5105503             -0.16683029937E-01
                313.87147580            -0.75262436116E-01
                 88.053870623           -0.19376827038
                 27.039914905           -0.17718020803
            S   3   1.00
                 45.648731303           -0.10736062573
                  4.9664522326           0.65066293018
                  2.0116242047           0.59712155354
            S   1   1.00
                  0.35661077013          1.0000000
            S   1   1.00
                  0.13507221477          1.0000000
            P   5   1.00
                261.98233439            -0.92729929822E-02
                 61.306894736           -0.66547669241E-01
                 19.103729887           -0.24828595903
                  6.6567720378          -0.48703847402
                  2.3959635161          -0.39337850312
            P   1   1.00
                  0.61776161679          1.0000000
            P   1   1.00
                  0.16993376871          1.0000000
            D   1   1.00
                  0.5500000              1.0000000
            ****
 Initial command:
 /pbs_home/pkowalski/g09d01/g09/l1.exe "/pbs_home/daria/obliczenia/3_czastka/open/pbe0/Gau-7077.inp" -scrdir="/pbs_home/daria/obliczenia/3_czastka/open/pbe0/"
 Entering Link 1 = /pbs_home/pkowalski/g09d01/g09/l1.exe PID=      7078.
  
 Copyright (c) 1988,1990,1992,1993,1995,1998,2003,2009,2013,
            Gaussian, Inc.  All Rights Reserved.
  
 This is part of the Gaussian(R) 09 program.  It is based on
 the Gaussian(R) 03 system (copyright 2003, Gaussian, Inc.),
 the Gaussian(R) 98 system (copyright 1998, Gaussian, Inc.),
 the Gaussian(R) 94 system (copyright 1995, Gaussian, Inc.),
 the Gaussian 92(TM) system (copyright 1992, Gaussian, Inc.),
 the Gaussian 90(TM) system (copyright 1990, Gaussian, Inc.),
 the Gaussian 88(TM) system (copyright 1988, Gaussian, Inc.),
 the Gaussian 86(TM) system (copyright 1986, Carnegie Mellon
 University), and the Gaussian 82(TM) system (copyright 1983,
 Carnegie Mellon University). Gaussian is a federally registered
 trademark of Gaussian, Inc.
  
 This software contains proprietary and confidential information,
 including trade secrets, belonging to Gaussian, Inc.
  
 This software is provided under written license and may be
 used, copied, transmitted, or stored only in accord with that
 written license.
  
 The following legend is applicable only to US Government
 contracts under FAR:
  
                    RESTRICTED RIGHTS LEGEND
  
 Use, reproduction and disclosure by the US Government is
 subject to restrictions as set forth in subparagraphs (a)
 and (c) of the Commercial Computer Software - Restricted
 Rights clause in FAR 52.227-19.
  
 Gaussian, Inc.
 340 Quinnipiac St., Bldg. 40, Wallingford CT 06492
  
  
 ---------------------------------------------------------------
 Warning -- This program may not be used in any manner that
 competes with the business of Gaussian, Inc. or will provide
 assistance to any competitor of Gaussian, Inc.  The licensee
 of this program is prohibited from giving any competitor of
 Gaussian, Inc. access to this program.  By using this program,
 the user acknowledges that Gaussian, Inc. is engaged in the
 business of creating and licensing software in the field of
 computational chemistry and represents and warrants to the
 licensee that it is not a competitor of Gaussian, Inc. and that
 it will not use this program in any manner prohibited above.
 ---------------------------------------------------------------
  

 Cite this work as:
 Gaussian 09, Revision D.01,
 M. J. Frisch, G. W. Trucks, H. B. Schlegel, G. E. Scuseria, 
 M. A. Robb, J. R. Cheeseman, G. Scalmani, V. Barone, B. Mennucci, 
 G. A. Petersson, H. Nakatsuji, M. Caricato, X. Li, H. P. Hratchian, 
 A. F. Izmaylov, J. Bloino, G. Zheng, J. L. Sonnenberg, M. Hada, 
 M. Ehara, K. Toyota, R. Fukuda, J. Hasegawa, M. Ishida, T. Nakajima, 
 Y. Honda, O. Kitao, H. Nakai, T. Vreven, J. A. Montgomery, Jr., 
 J. E. Peralta, F. Ogliaro, M. Bearpark, J. J. Heyd, E. Brothers, 
 K. N. Kudin, V. N. Staroverov, T. Keith, R. Kobayashi, J. Normand, 
 K. Raghavachari, A. Rendell, J. C. Burant, S. S. Iyengar, J. Tomasi, 
 M. Cossi, N. Rega, J. M. Millam, M. Klene, J. E. Knox, J. B. Cross, 
 V. Bakken, C. Adamo, J. Jaramillo, R. Gomperts, R. E. Stratmann, 
 O. Yazyev, A. J. Austin, R. Cammi, C. Pomelli, J. W. Ochterski, 
 R. L. Martin, K. Morokuma, V. G. Zakrzewski, G. A. Voth, 
 P. Salvador, J. J. Dannenberg, S. Dapprich, A. D. Daniels, 
 O. Farkas, J. B. Foresman, J. V. Ortiz, J. Cioslowski, 
 and D. J. Fox, Gaussian, Inc., Wallingford CT, 2013.
 
 ******************************************
 Gaussian 09:  ES64L-G09RevD.01 24-Apr-2013
                 6-Dec-2018 
 ******************************************
 %chk=dae0068freq_open_pbe0_air_D3.chk
 %NProcShared=8
 Will use up to    8 processors via shared memory.
 %Mem=4GB
 -----------------------------------------------------
 #P opt freq=Raman PBE1PBE/Gen EmpiricalDispersion=GD3
 -----------------------------------------------------
 1/14=-1,18=20,19=15,26=3,38=1/1,3;
 2/9=110,12=2,17=6,18=5,40=1/2;
 3/5=7,11=2,16=1,25=1,30=1,71=1,74=-13,124=31/1,2,3;
 4//1;
 5/5=2,38=5/2;
 6/7=2,8=2,9=2,10=2,28=1/1;
 7//1,2,3,16;
 1/14=-1,18=20,19=15,26=3/3(2);
 2/9=110/2;
 99//99;
 2/9=110/2;
 3/5=7,6=1,11=2,16=1,25=1,30=1,71=1,74=-13,82=7,124=31/1,2,3;
 4/5=5,16=3,69=1/1;
 5/5=2,38=5/2;
 7//1,2,3,16;
 1/14=-1,18=20,19=15,26=3/3(-5);
 2/9=110/2;
 6/7=2,8=2,9=2,10=2,19=2,28=1/1;
 99/9=1/99;
 Leave Link    1 at Thu Dec  6 22:58:44 2018, MaxMem=   536870912 cpu:         0.9
 (Enter /pbs_home/pkowalski/g09d01/g09/l101.exe)
 -------------------
 Title Card Required
 -------------------
 Symbolic Z-matrix:
 Charge =  0 Multiplicity = 1
 S                     1.52063   5.66543   0.31755 
 S                     2.54195   10.6458   0.75863 
 F                     6.78089   6.47596   2.6533 
 F                     5.48974   4.92277   3.70356 
 F                     6.9197    6.83495   5.41917 
 F                     4.67439   6.61662   5.57307 
 F                     6.6516    8.91962   3.72111 
 F                     5.19189   9.27521   5.41159 
 C                     1.86334   2.80721  -0.99395 
 C                     1.87152   1.57193  -1.64808 
 C                     2.93435   0.68878  -1.46552 
 C                     3.99213   1.03907  -0.62776 
 C                     3.99163   2.2729    0.0303 
 C                     2.92337   3.18407  -0.14099 
 C                     1.63854   13.46636   1.87027 
 C                     1.13527   14.71677   2.24052 
 C                     1.62757   15.3635   3.37302 
 C                     2.62509   14.76101   4.13829 
 C                     3.13392   13.51033   3.77462 
 C                     2.64843   12.83701   2.62972 
 C                     0.77142   6.85329   3.42381 
 C                     1.37858   7.67182   2.28777 
 C                     5.5252    10.04752  -0.66056 
 C                     4.55798   8.95252  -0.21394 
 C                     2.88853   4.51665   0.54969 
 C                     3.84199   4.97229   1.36705 
 C                     3.5988    6.30997   1.92428 
 C                     2.29706   6.82375   1.44057 
 C                     4.45643   6.93499   2.78453 
 C                     5.65118   6.27012   3.42847 
 C                     5.72057   7.02282   4.75371 
 C                     5.49219   8.4581    4.33623 
 C                     4.32496   8.35575   3.32676 
 C                     3.17103   11.49428   2.21114 
 C                     4.12233   10.81707   2.85815 
 C                     4.51085   9.49713   2.28315 
 C                     3.76598   9.35822   0.99537 
 H                     1.01909   3.46023  -1.16461 
 H                     1.0502    1.2996   -2.29849 
 H                     2.93824  -0.26719  -1.97307 
 H                     4.8168    0.35214  -0.48661 
 H                     4.83504   2.49036   0.66615 
 H                     1.22798   13.0011   0.98516 
 H                     0.36081   15.18488   1.64652 
 H                     1.23607   16.3316   3.65769 
 H                     3.00651   15.26431   5.01753 
 H                     3.90408   13.09067   4.40231 
 H                     1.57124   6.47479   4.09572 
 H                     0.08362   7.49241   4.01654 
 H                     0.19595   5.99276   3.0214 
 H                     0.56213   8.06515   1.64542 
 H                     1.89013   8.54281   2.72721 
 H                     6.25172   10.27757   0.14763 
 H                     6.08765   9.70302  -1.55363 
 H                     4.97206   10.97282  -0.92713 
 H                     3.85757   8.71891  -1.04383 
 H                     5.13602   8.03263   0.01887 
 H                     4.73193   4.41202   1.58749 
 H                     4.61063   11.1768   3.74907 
 
 NAtoms=     59 NQM=       59 NQMF=       0 NMMI=      0 NMMIF=      0
                NMic=       0 NMicF=      0.
                    Isotopes and Nuclear Properties:
 (Nuclear quadrupole moments (NQMom) in fm**2, nuclear magnetic moments (NMagM)
  in nuclear magnetons)

  Atom         1           2           3           4           5           6           7           8           9          10
 IAtWgt=          32          32          19          19          19          19          19          19          12          12
 AtmWgt=  31.9720718  31.9720718  18.9984033  18.9984033  18.9984033  18.9984033  18.9984033  18.9984033  12.0000000  12.0000000
 NucSpn=           0           0           1           1           1           1           1           1           0           0
 AtZEff=   0.0000000   0.0000000   0.0000000   0.0000000   0.0000000   0.0000000   0.0000000   0.0000000   0.0000000   0.0000000
 NQMom=    0.0000000   0.0000000   0.0000000   0.0000000   0.0000000   0.0000000   0.0000000   0.0000000   0.0000000   0.0000000
 NMagM=    0.0000000   0.0000000   2.6288670   2.6288670   2.6288670   2.6288670   2.6288670   2.6288670   0.0000000   0.0000000
 AtZNuc=  16.0000000  16.0000000   9.0000000   9.0000000   9.0000000   9.0000000   9.0000000   9.0000000   6.0000000   6.0000000

  Atom        11          12          13          14          15          16          17          18          19          20
 IAtWgt=          12          12          12          12          12          12          12          12          12          12
 AtmWgt=  12.0000000  12.0000000  12.0000000  12.0000000  12.0000000  12.0000000  12.0000000  12.0000000  12.0000000  12.0000000
 NucSpn=           0           0           0           0           0           0           0           0           0           0
 AtZEff=   0.0000000   0.0000000   0.0000000   0.0000000   0.0000000   0.0000000   0.0000000   0.0000000   0.0000000   0.0000000
 NQMom=    0.0000000   0.0000000   0.0000000   0.0000000   0.0000000   0.0000000   0.0000000   0.0000000   0.0000000   0.0000000
 NMagM=    0.0000000   0.0000000   0.0000000   0.0000000   0.0000000   0.0000000   0.0000000   0.0000000   0.0000000   0.0000000
 AtZNuc=   6.0000000   6.0000000   6.0000000   6.0000000   6.0000000   6.0000000   6.0000000   6.0000000   6.0000000   6.0000000

  Atom        21          22          23          24          25          26          27          28          29          30
 IAtWgt=          12          12          12          12          12          12          12          12          12          12
 AtmWgt=  12.0000000  12.0000000  12.0000000  12.0000000  12.0000000  12.0000000  12.0000000  12.0000000  12.0000000  12.0000000
 NucSpn=           0           0           0           0           0           0           0           0           0           0
 AtZEff=   0.0000000   0.0000000   0.0000000   0.0000000   0.0000000   0.0000000   0.0000000   0.0000000   0.0000000   0.0000000
 NQMom=    0.0000000   0.0000000   0.0000000   0.0000000   0.0000000   0.0000000   0.0000000   0.0000000   0.0000000   0.0000000
 NMagM=    0.0000000   0.0000000   0.0000000   0.0000000   0.0000000   0.0000000   0.0000000   0.0000000   0.0000000   0.0000000
 AtZNuc=   6.0000000   6.0000000   6.0000000   6.0000000   6.0000000   6.0000000   6.0000000   6.0000000   6.0000000   6.0000000

  Atom        31          32          33          34          35          36          37          38          39          40
 IAtWgt=          12          12          12          12          12          12          12           1           1           1
 AtmWgt=  12.0000000  12.0000000  12.0000000  12.0000000  12.0000000  12.0000000  12.0000000   1.0078250   1.0078250   1.0078250
 NucSpn=           0           0           0           0           0           0           0           1           1           1
 AtZEff=   0.0000000   0.0000000   0.0000000   0.0000000   0.0000000   0.0000000   0.0000000   0.0000000   0.0000000   0.0000000
 NQMom=    0.0000000   0.0000000   0.0000000   0.0000000   0.0000000   0.0000000   0.0000000   0.0000000   0.0000000   0.0000000
 NMagM=    0.0000000   0.0000000   0.0000000   0.0000000   0.0000000   0.0000000   0.0000000   2.7928460   2.7928460   2.7928460
 AtZNuc=   6.0000000   6.0000000   6.0000000   6.0000000   6.0000000   6.0000000   6.0000000   1.0000000   1.0000000   1.0000000

  Atom        41          42          43          44          45          46          47          48          49          50
 IAtWgt=           1           1           1           1           1           1           1           1           1           1
 AtmWgt=   1.0078250   1.0078250   1.0078250   1.0078250   1.0078250   1.0078250   1.0078250   1.0078250   1.0078250   1.0078250
 NucSpn=           1           1           1           1           1           1           1           1           1           1
 AtZEff=   0.0000000   0.0000000   0.0000000   0.0000000   0.0000000   0.0000000   0.0000000   0.0000000   0.0000000   0.0000000
 NQMom=    0.0000000   0.0000000   0.0000000   0.0000000   0.0000000   0.0000000   0.0000000   0.0000000   0.0000000   0.0000000
 NMagM=    2.7928460   2.7928460   2.7928460   2.7928460   2.7928460   2.7928460   2.7928460   2.7928460   2.7928460   2.7928460
 AtZNuc=   1.0000000   1.0000000   1.0000000   1.0000000   1.0000000   1.0000000   1.0000000   1.0000000   1.0000000   1.0000000

  Atom        51          52          53          54          55          56          57          58          59
 IAtWgt=           1           1           1           1           1           1           1           1           1
 AtmWgt=   1.0078250   1.0078250   1.0078250   1.0078250   1.0078250   1.0078250   1.0078250   1.0078250   1.0078250
 NucSpn=           1           1           1           1           1           1           1           1           1
 AtZEff=   0.0000000   0.0000000   0.0000000   0.0000000   0.0000000   0.0000000   0.0000000   0.0000000   0.0000000
 NQMom=    0.0000000   0.0000000   0.0000000   0.0000000   0.0000000   0.0000000   0.0000000   0.0000000   0.0000000
 NMagM=    2.7928460   2.7928460   2.7928460   2.7928460   2.7928460   2.7928460   2.7928460   2.7928460   2.7928460
 AtZNuc=   1.0000000   1.0000000   1.0000000   1.0000000   1.0000000   1.0000000   1.0000000   1.0000000   1.0000000
 Leave Link  101 at Thu Dec  6 22:58:44 2018, MaxMem=   536870912 cpu:         2.5
 (Enter /pbs_home/pkowalski/g09d01/g09/l103.exe)

 GradGradGradGradGradGradGradGradGradGradGradGradGradGradGradGradGradGrad
 Berny optimization.
 Initialization pass.
                           ----------------------------
                           !    Initial Parameters    !
                           ! (Angstroms and Degrees)  !
 --------------------------                            --------------------------
 ! Name  Definition              Value          Derivative Info.                !
 --------------------------------------------------------------------------------
 ! R1    R(1,25)                 1.8013         estimate D2E/DX2                !
 ! R2    R(1,28)                 1.7905         estimate D2E/DX2                !
 ! R3    R(2,34)                 1.7959         estimate D2E/DX2                !
 ! R4    R(2,37)                 1.7922         estimate D2E/DX2                !
 ! R5    R(3,30)                 1.3855         estimate D2E/DX2                !
 ! R6    R(4,30)                 1.3846         estimate D2E/DX2                !
 ! R7    R(5,31)                 1.3842         estimate D2E/DX2                !
 ! R8    R(6,31)                 1.3895         estimate D2E/DX2                !
 ! R9    R(7,32)                 1.3913         estimate D2E/DX2                !
 ! R10   R(8,32)                 1.3836         estimate D2E/DX2                !
 ! R11   R(9,10)                 1.3978         estimate D2E/DX2                !
 ! R12   R(9,14)                 1.4118         estimate D2E/DX2                !
 ! R13   R(9,38)                 1.0809         estimate D2E/DX2                !
 ! R14   R(10,11)                1.3939         estimate D2E/DX2                !
 ! R15   R(10,39)                1.0825         estimate D2E/DX2                !
 ! R16   R(11,12)                1.3941         estimate D2E/DX2                !
 ! R17   R(11,40)                1.0824         estimate D2E/DX2                !
 ! R18   R(12,13)                1.3983         estimate D2E/DX2                !
 ! R19   R(12,41)                1.0825         estimate D2E/DX2                !
 ! R20   R(13,14)                1.4145         estimate D2E/DX2                !
 ! R21   R(13,42)                1.0784         estimate D2E/DX2                !
 ! R22   R(14,25)                1.5013         estimate D2E/DX2                !
 ! R23   R(15,16)                1.3978         estimate D2E/DX2                !
 ! R24   R(15,20)                1.4116         estimate D2E/DX2                !
 ! R25   R(15,43)                1.0809         estimate D2E/DX2                !
 ! R26   R(16,17)                1.394          estimate D2E/DX2                !
 ! R27   R(16,44)                1.0825         estimate D2E/DX2                !
 ! R28   R(17,18)                1.3942         estimate D2E/DX2                !
 ! R29   R(17,45)                1.0824         estimate D2E/DX2                !
 ! R30   R(18,19)                1.3983         estimate D2E/DX2                !
 ! R31   R(18,46)                1.0825         estimate D2E/DX2                !
 ! R32   R(19,20)                1.4142         estimate D2E/DX2                !
 ! R33   R(19,47)                1.0785         estimate D2E/DX2                !
 ! R34   R(20,34)                1.5004         estimate D2E/DX2                !
 ! R35   R(21,22)                1.5262         estimate D2E/DX2                !
 ! R36   R(21,48)                1.1111         estimate D2E/DX2                !
 ! R37   R(21,49)                1.1103         estimate D2E/DX2                !
 ! R38   R(21,50)                1.1107         estimate D2E/DX2                !
 ! R39   R(22,28)                1.5102         estimate D2E/DX2                !
 ! R40   R(22,51)                1.1108         estimate D2E/DX2                !
 ! R41   R(22,52)                1.1015         estimate D2E/DX2                !
 ! R42   R(23,24)                1.5277         estimate D2E/DX2                !
 ! R43   R(23,53)                1.1108         estimate D2E/DX2                !
 ! R44   R(23,54)                1.1102         estimate D2E/DX2                !
 ! R45   R(23,55)                1.1105         estimate D2E/DX2                !
 ! R46   R(24,37)                1.5014         estimate D2E/DX2                !
 ! R47   R(24,56)                1.1108         estimate D2E/DX2                !
 ! R48   R(24,57)                1.1111         estimate D2E/DX2                !
 ! R49   R(25,26)                1.3359         estimate D2E/DX2                !
 ! R50   R(26,27)                1.4694         estimate D2E/DX2                !
 ! R51   R(26,58)                1.0745         estimate D2E/DX2                !
 ! R52   R(27,28)                1.4807         estimate D2E/DX2                !
 ! R53   R(27,29)                1.3661         estimate D2E/DX2                !
 ! R54   R(29,30)                1.5113         estimate D2E/DX2                !
 ! R55   R(29,33)                1.5264         estimate D2E/DX2                !
 ! R56   R(30,31)                1.5257         estimate D2E/DX2                !
 ! R57   R(31,32)                1.5121         estimate D2E/DX2                !
 ! R58   R(32,33)                1.5466         estimate D2E/DX2                !
 ! R59   R(33,36)                1.5577         estimate D2E/DX2                !
 ! R60   R(34,35)                1.335          estimate D2E/DX2                !
 ! R61   R(35,36)                1.4913         estimate D2E/DX2                !
 ! R62   R(35,59)                1.0778         estimate D2E/DX2                !
 ! R63   R(36,37)                1.4942         estimate D2E/DX2                !
 ! A1    A(25,1,28)             90.1397         estimate D2E/DX2                !
 ! A2    A(34,2,37)             89.6196         estimate D2E/DX2                !
 ! A3    A(10,9,14)            120.9456         estimate D2E/DX2                !
 ! A4    A(10,9,38)            117.6831         estimate D2E/DX2                !
 ! A5    A(14,9,38)            121.3713         estimate D2E/DX2                !
 ! A6    A(9,10,11)            120.2046         estimate D2E/DX2                !
 ! A7    A(9,10,39)            119.9384         estimate D2E/DX2                !
 ! A8    A(11,10,39)           119.857          estimate D2E/DX2                !
 ! A9    A(10,11,12)           119.8725         estimate D2E/DX2                !
 ! A10   A(10,11,40)           120.0614         estimate D2E/DX2                !
 ! A11   A(12,11,40)           120.0661         estimate D2E/DX2                !
 ! A12   A(11,12,13)           120.2808         estimate D2E/DX2                !
 ! A13   A(11,12,41)           119.7981         estimate D2E/DX2                !
 ! A14   A(13,12,41)           119.9211         estimate D2E/DX2                !
 ! A15   A(12,13,14)           120.7748         estimate D2E/DX2                !
 ! A16   A(12,13,42)           117.0732         estimate D2E/DX2                !
 ! A17   A(14,13,42)           122.1519         estimate D2E/DX2                !
 ! A18   A(9,14,13)            117.9216         estimate D2E/DX2                !
 ! A19   A(9,14,25)            119.8305         estimate D2E/DX2                !
 ! A20   A(13,14,25)           122.2479         estimate D2E/DX2                !
 ! A21   A(16,15,20)           120.923          estimate D2E/DX2                !
 ! A22   A(16,15,43)           117.721          estimate D2E/DX2                !
 ! A23   A(20,15,43)           121.356          estimate D2E/DX2                !
 ! A24   A(15,16,17)           120.2025         estimate D2E/DX2                !
 ! A25   A(15,16,44)           119.939          estimate D2E/DX2                !
 ! A26   A(17,16,44)           119.8585         estimate D2E/DX2                !
 ! A27   A(16,17,18)           119.877          estimate D2E/DX2                !
 ! A28   A(16,17,45)           120.0591         estimate D2E/DX2                !
 ! A29   A(18,17,45)           120.0639         estimate D2E/DX2                !
 ! A30   A(17,18,19)           120.2727         estimate D2E/DX2                !
 ! A31   A(17,18,46)           119.802          estimate D2E/DX2                !
 ! A32   A(19,18,46)           119.9253         estimate D2E/DX2                !
 ! A33   A(18,19,20)           120.7627         estimate D2E/DX2                !
 ! A34   A(18,19,47)           117.1607         estimate D2E/DX2                !
 ! A35   A(20,19,47)           122.0766         estimate D2E/DX2                !
 ! A36   A(15,20,19)           117.9621         estimate D2E/DX2                !
 ! A37   A(15,20,34)           119.8716         estimate D2E/DX2                !
 ! A38   A(19,20,34)           122.1663         estimate D2E/DX2                !
 ! A39   A(22,21,48)           110.2718         estimate D2E/DX2                !
 ! A40   A(22,21,49)           109.5776         estimate D2E/DX2                !
 ! A41   A(22,21,50)           110.6077         estimate D2E/DX2                !
 ! A42   A(48,21,49)           108.6135         estimate D2E/DX2                !
 ! A43   A(48,21,50)           109.1566         estimate D2E/DX2                !
 ! A44   A(49,21,50)           108.5681         estimate D2E/DX2                !
 ! A45   A(21,22,28)           110.9997         estimate D2E/DX2                !
 ! A46   A(21,22,51)           109.1441         estimate D2E/DX2                !
 ! A47   A(21,22,52)           108.1718         estimate D2E/DX2                !
 ! A48   A(28,22,51)           108.7514         estimate D2E/DX2                !
 ! A49   A(28,22,52)           112.6683         estimate D2E/DX2                !
 ! A50   A(51,22,52)           106.9803         estimate D2E/DX2                !
 ! A51   A(24,23,53)           110.476          estimate D2E/DX2                !
 ! A52   A(24,23,54)           109.4811         estimate D2E/DX2                !
 ! A53   A(24,23,55)           110.6119         estimate D2E/DX2                !
 ! A54   A(53,23,54)           108.5525         estimate D2E/DX2                !
 ! A55   A(53,23,55)           109.139          estimate D2E/DX2                !
 ! A56   A(54,23,55)           108.5297         estimate D2E/DX2                !
 ! A57   A(23,24,37)           112.0711         estimate D2E/DX2                !
 ! A58   A(23,24,56)           109.3617         estimate D2E/DX2                !
 ! A59   A(23,24,57)           108.9831         estimate D2E/DX2                !
 ! A60   A(37,24,56)           109.0238         estimate D2E/DX2                !
 ! A61   A(37,24,57)           109.2308         estimate D2E/DX2                !
 ! A62   A(56,24,57)           108.0871         estimate D2E/DX2                !
 ! A63   A(1,25,14)            121.6274         estimate D2E/DX2                !
 ! A64   A(1,25,26)            113.7855         estimate D2E/DX2                !
 ! A65   A(14,25,26)           124.5843         estimate D2E/DX2                !
 ! A66   A(25,26,27)           115.1124         estimate D2E/DX2                !
 ! A67   A(25,26,58)           122.6027         estimate D2E/DX2                !
 ! A68   A(27,26,58)           122.2744         estimate D2E/DX2                !
 ! A69   A(26,27,28)           109.7243         estimate D2E/DX2                !
 ! A70   A(26,27,29)           123.465          estimate D2E/DX2                !
 ! A71   A(28,27,29)           126.7901         estimate D2E/DX2                !
 ! A72   A(1,28,22)            116.836          estimate D2E/DX2                !
 ! A73   A(1,28,27)            111.2025         estimate D2E/DX2                !
 ! A74   A(22,28,27)           123.1121         estimate D2E/DX2                !
 ! A75   A(27,29,30)           124.2858         estimate D2E/DX2                !
 ! A76   A(27,29,33)           126.5475         estimate D2E/DX2                !
 ! A77   A(30,29,33)           109.0388         estimate D2E/DX2                !
 ! A78   A(3,30,4)             110.537          estimate D2E/DX2                !
 ! A79   A(3,30,29)            109.9284         estimate D2E/DX2                !
 ! A80   A(3,30,31)            112.0624         estimate D2E/DX2                !
 ! A81   A(4,30,29)            114.8706         estimate D2E/DX2                !
 ! A82   A(4,30,31)            108.2291         estimate D2E/DX2                !
 ! A83   A(29,30,31)           100.8953         estimate D2E/DX2                !
 ! A84   A(5,31,6)             109.2123         estimate D2E/DX2                !
 ! A85   A(5,31,30)            112.9567         estimate D2E/DX2                !
 ! A86   A(5,31,32)            113.1037         estimate D2E/DX2                !
 ! A87   A(6,31,30)            109.4956         estimate D2E/DX2                !
 ! A88   A(6,31,32)            109.0599         estimate D2E/DX2                !
 ! A89   A(30,31,32)           102.8034         estimate D2E/DX2                !
 ! A90   A(7,32,8)             109.1843         estimate D2E/DX2                !
 ! A91   A(7,32,31)            108.124          estimate D2E/DX2                !
 ! A92   A(7,32,33)            111.2423         estimate D2E/DX2                !
 ! A93   A(8,32,31)            112.2576         estimate D2E/DX2                !
 ! A94   A(8,32,33)            112.4937         estimate D2E/DX2                !
 ! A95   A(31,32,33)           103.3783         estimate D2E/DX2                !
 ! A96   A(29,33,32)           103.2064         estimate D2E/DX2                !
 ! A97   A(29,33,36)           115.7056         estimate D2E/DX2                !
 ! A98   A(32,33,36)           107.382          estimate D2E/DX2                !
 ! A99   A(2,34,20)            121.7639         estimate D2E/DX2                !
 ! A100  A(2,34,35)            113.6984         estimate D2E/DX2                !
 ! A101  A(20,34,35)           124.5375         estimate D2E/DX2                !
 ! A102  A(34,35,36)           116.6012         estimate D2E/DX2                !
 ! A103  A(34,35,59)           123.6534         estimate D2E/DX2                !
 ! A104  A(36,35,59)           119.7444         estimate D2E/DX2                !
 ! A105  A(33,36,35)           111.0474         estimate D2E/DX2                !
 ! A106  A(33,36,37)           116.7321         estimate D2E/DX2                !
 ! A107  A(35,36,37)           106.5429         estimate D2E/DX2                !
 ! A108  A(2,37,24)            116.615          estimate D2E/DX2                !
 ! A109  A(2,37,36)            112.8003         estimate D2E/DX2                !
 ! A110  A(24,37,36)           117.1509         estimate D2E/DX2                !
 ! D1    D(28,1,25,14)         179.4138         estimate D2E/DX2                !
 ! D2    D(28,1,25,26)          -1.164          estimate D2E/DX2                !
 ! D3    D(25,1,28,22)        -146.7954         estimate D2E/DX2                !
 ! D4    D(25,1,28,27)           1.7358         estimate D2E/DX2                !
 ! D5    D(37,2,34,20)         175.374          estimate D2E/DX2                !
 ! D6    D(37,2,34,35)          -4.7956         estimate D2E/DX2                !
 ! D7    D(34,2,37,24)        -131.9189         estimate D2E/DX2                !
 ! D8    D(34,2,37,36)           7.9283         estimate D2E/DX2                !
 ! D9    D(14,9,10,11)           0.009          estimate D2E/DX2                !
 ! D10   D(14,9,10,39)        -179.9986         estimate D2E/DX2                !
 ! D11   D(38,9,10,11)        -179.9888         estimate D2E/DX2                !
 ! D12   D(38,9,10,39)           0.0036         estimate D2E/DX2                !
 ! D13   D(10,9,14,13)          -0.0209         estimate D2E/DX2                !
 ! D14   D(10,9,14,25)        -179.9652         estimate D2E/DX2                !
 ! D15   D(38,9,14,13)         179.9768         estimate D2E/DX2                !
 ! D16   D(38,9,14,25)           0.0325         estimate D2E/DX2                !
 ! D17   D(9,10,11,12)           0.0045         estimate D2E/DX2                !
 ! D18   D(9,10,11,40)         179.9921         estimate D2E/DX2                !
 ! D19   D(39,10,11,12)       -179.988          estimate D2E/DX2                !
 ! D20   D(39,10,11,40)         -0.0003         estimate D2E/DX2                !
 ! D21   D(10,11,12,13)         -0.0053         estimate D2E/DX2                !
 ! D22   D(10,11,12,41)        179.9819         estimate D2E/DX2                !
 ! D23   D(40,11,12,13)       -179.9929         estimate D2E/DX2                !
 ! D24   D(40,11,12,41)         -0.0057         estimate D2E/DX2                !
 ! D25   D(11,12,13,14)         -0.0073         estimate D2E/DX2                !
 ! D26   D(11,12,13,42)        179.9602         estimate D2E/DX2                !
 ! D27   D(41,12,13,14)       -179.9944         estimate D2E/DX2                !
 ! D28   D(41,12,13,42)         -0.027          estimate D2E/DX2                !
 ! D29   D(12,13,14,9)           0.02           estimate D2E/DX2                !
 ! D30   D(12,13,14,25)        179.9629         estimate D2E/DX2                !
 ! D31   D(42,13,14,9)        -179.9457         estimate D2E/DX2                !
 ! D32   D(42,13,14,25)         -0.0029         estimate D2E/DX2                !
 ! D33   D(9,14,25,1)           -0.1504         estimate D2E/DX2                !
 ! D34   D(9,14,25,26)        -179.5081         estimate D2E/DX2                !
 ! D35   D(13,14,25,1)         179.9078         estimate D2E/DX2                !
 ! D36   D(13,14,25,26)          0.5501         estimate D2E/DX2                !
 ! D37   D(20,15,16,17)         -0.0048         estimate D2E/DX2                !
 ! D38   D(20,15,16,44)       -179.9995         estimate D2E/DX2                !
 ! D39   D(43,15,16,17)        179.996          estimate D2E/DX2                !
 ! D40   D(43,15,16,44)          0.0012         estimate D2E/DX2                !
 ! D41   D(16,15,20,19)         -0.0038         estimate D2E/DX2                !
 ! D42   D(16,15,20,34)        179.9682         estimate D2E/DX2                !
 ! D43   D(43,15,20,19)        179.9954         estimate D2E/DX2                !
 ! D44   D(43,15,20,34)         -0.0326         estimate D2E/DX2                !
 ! D45   D(15,16,17,18)          0.0095         estimate D2E/DX2                !
 ! D46   D(15,16,17,45)       -179.9887         estimate D2E/DX2                !
 ! D47   D(44,16,17,18)       -179.9957         estimate D2E/DX2                !
 ! D48   D(44,16,17,45)          0.0061         estimate D2E/DX2                !
 ! D49   D(16,17,18,19)         -0.0056         estimate D2E/DX2                !
 ! D50   D(16,17,18,46)       -179.9989         estimate D2E/DX2                !
 ! D51   D(45,17,18,19)        179.9926         estimate D2E/DX2                !
 ! D52   D(45,17,18,46)         -0.0007         estimate D2E/DX2                !
 ! D53   D(17,18,19,20)         -0.0031         estimate D2E/DX2                !
 ! D54   D(17,18,19,47)       -179.9844         estimate D2E/DX2                !
 ! D55   D(46,18,19,20)        179.9901         estimate D2E/DX2                !
 ! D56   D(46,18,19,47)          0.0089         estimate D2E/DX2                !
 ! D57   D(18,19,20,15)          0.0078         estimate D2E/DX2                !
 ! D58   D(18,19,20,34)       -179.9636         estimate D2E/DX2                !
 ! D59   D(47,19,20,15)        179.988          estimate D2E/DX2                !
 ! D60   D(47,19,20,34)          0.0167         estimate D2E/DX2                !
 ! D61   D(15,20,34,2)          -0.2193         estimate D2E/DX2                !
 ! D62   D(15,20,34,35)        179.9692         estimate D2E/DX2                !
 ! D63   D(19,20,34,2)         179.7515         estimate D2E/DX2                !
 ! D64   D(19,20,34,35)         -0.06           estimate D2E/DX2                !
 ! D65   D(48,21,22,28)         61.7854         estimate D2E/DX2                !
 ! D66   D(48,21,22,51)       -178.3637         estimate D2E/DX2                !
 ! D67   D(48,21,22,52)        -62.3036         estimate D2E/DX2                !
 ! D68   D(49,21,22,28)       -178.71           estimate D2E/DX2                !
 ! D69   D(49,21,22,51)        -58.8591         estimate D2E/DX2                !
 ! D70   D(49,21,22,52)         57.2009         estimate D2E/DX2                !
 ! D71   D(50,21,22,28)        -59.0531         estimate D2E/DX2                !
 ! D72   D(50,21,22,51)         60.7978         estimate D2E/DX2                !
 ! D73   D(50,21,22,52)        176.8578         estimate D2E/DX2                !
 ! D74   D(21,22,28,1)          75.0868         estimate D2E/DX2                !
 ! D75   D(21,22,28,27)        -69.3881         estimate D2E/DX2                !
 ! D76   D(51,22,28,1)         -44.9979         estimate D2E/DX2                !
 ! D77   D(51,22,28,27)        170.5272         estimate D2E/DX2                !
 ! D78   D(52,22,28,1)        -163.4238         estimate D2E/DX2                !
 ! D79   D(52,22,28,27)         52.1013         estimate D2E/DX2                !
 ! D80   D(53,23,24,37)         60.4318         estimate D2E/DX2                !
 ! D81   D(53,23,24,56)       -178.5502         estimate D2E/DX2                !
 ! D82   D(53,23,24,57)        -60.5885         estimate D2E/DX2                !
 ! D83   D(54,23,24,37)        179.9269         estimate D2E/DX2                !
 ! D84   D(54,23,24,56)        -59.0552         estimate D2E/DX2                !
 ! D85   D(54,23,24,57)         58.9065         estimate D2E/DX2                !
 ! D86   D(55,23,24,37)        -60.5222         estimate D2E/DX2                !
 ! D87   D(55,23,24,56)         60.4958         estimate D2E/DX2                !
 ! D88   D(55,23,24,57)        178.4574         estimate D2E/DX2                !
 ! D89   D(23,24,37,2)          69.5487         estimate D2E/DX2                !
 ! D90   D(23,24,37,36)        -68.5341         estimate D2E/DX2                !
 ! D91   D(56,24,37,2)         -51.6641         estimate D2E/DX2                !
 ! D92   D(56,24,37,36)        170.2531         estimate D2E/DX2                !
 ! D93   D(57,24,37,2)        -169.5741         estimate D2E/DX2                !
 ! D94   D(57,24,37,36)         52.3431         estimate D2E/DX2                !
 ! D95   D(1,25,26,27)           0.2374         estimate D2E/DX2                !
 ! D96   D(1,25,26,58)        -178.6057         estimate D2E/DX2                !
 ! D97   D(14,25,26,27)        179.6398         estimate D2E/DX2                !
 ! D98   D(14,25,26,58)          0.7967         estimate D2E/DX2                !
 ! D99   D(25,26,27,28)          1.0908         estimate D2E/DX2                !
 ! D100  D(25,26,27,29)        179.5408         estimate D2E/DX2                !
 ! D101  D(58,26,27,28)        179.9381         estimate D2E/DX2                !
 ! D102  D(58,26,27,29)         -1.6119         estimate D2E/DX2                !
 ! D103  D(26,27,28,1)          -1.9121         estimate D2E/DX2                !
 ! D104  D(26,27,28,22)        144.2996         estimate D2E/DX2                !
 ! D105  D(29,27,28,1)         179.7025         estimate D2E/DX2                !
 ! D106  D(29,27,28,22)        -34.0858         estimate D2E/DX2                !
 ! D107  D(26,27,29,30)         -9.2111         estimate D2E/DX2                !
 ! D108  D(26,27,29,33)        175.3571         estimate D2E/DX2                !
 ! D109  D(28,27,29,30)        168.9669         estimate D2E/DX2                !
 ! D110  D(28,27,29,33)         -6.4649         estimate D2E/DX2                !
 ! D111  D(27,29,30,3)          92.6231         estimate D2E/DX2                !
 ! D112  D(27,29,30,4)         -32.783          estimate D2E/DX2                !
 ! D113  D(27,29,30,31)       -148.9092         estimate D2E/DX2                !
 ! D114  D(33,29,30,3)         -91.258          estimate D2E/DX2                !
 ! D115  D(33,29,30,4)         143.3359         estimate D2E/DX2                !
 ! D116  D(33,29,30,31)         27.2096         estimate D2E/DX2                !
 ! D117  D(27,29,33,32)        174.9327         estimate D2E/DX2                !
 ! D118  D(27,29,33,36)        -68.0972         estimate D2E/DX2                !
 ! D119  D(30,29,33,32)         -1.0755         estimate D2E/DX2                !
 ! D120  D(30,29,33,36)        115.8947         estimate D2E/DX2                !
 ! D121  D(3,30,31,5)          -48.6549         estimate D2E/DX2                !
 ! D122  D(3,30,31,6)         -170.5976         estimate D2E/DX2                !
 ! D123  D(3,30,31,32)          73.5721         estimate D2E/DX2                !
 ! D124  D(4,30,31,5)           73.4867         estimate D2E/DX2                !
 ! D125  D(4,30,31,6)          -48.456          estimate D2E/DX2                !
 ! D126  D(4,30,31,32)        -164.2863         estimate D2E/DX2                !
 ! D127  D(29,30,31,5)        -165.5616         estimate D2E/DX2                !
 ! D128  D(29,30,31,6)          72.4957         estimate D2E/DX2                !
 ! D129  D(29,30,31,32)        -43.3346         estimate D2E/DX2                !
 ! D130  D(5,31,32,7)           47.869          estimate D2E/DX2                !
 ! D131  D(5,31,32,8)          -72.6324         estimate D2E/DX2                !
 ! D132  D(5,31,32,33)         165.8843         estimate D2E/DX2                !
 ! D133  D(6,31,32,7)          169.5983         estimate D2E/DX2                !
 ! D134  D(6,31,32,8)           49.097          estimate D2E/DX2                !
 ! D135  D(6,31,32,33)         -72.3863         estimate D2E/DX2                !
 ! D136  D(30,31,32,7)         -74.2588         estimate D2E/DX2                !
 ! D137  D(30,31,32,8)         165.2398         estimate D2E/DX2                !
 ! D138  D(30,31,32,33)         43.7565         estimate D2E/DX2                !
 ! D139  D(7,32,33,29)          89.8204         estimate D2E/DX2                !
 ! D140  D(7,32,33,36)         -32.8842         estimate D2E/DX2                !
 ! D141  D(8,32,33,29)        -147.3216         estimate D2E/DX2                !
 ! D142  D(8,32,33,36)          89.9738         estimate D2E/DX2                !
 ! D143  D(31,32,33,29)        -25.9974         estimate D2E/DX2                !
 ! D144  D(31,32,33,36)       -148.7021         estimate D2E/DX2                !
 ! D145  D(29,33,36,35)        169.7548         estimate D2E/DX2                !
 ! D146  D(29,33,36,37)         47.3832         estimate D2E/DX2                !
 ! D147  D(32,33,36,35)        -75.6391         estimate D2E/DX2                !
 ! D148  D(32,33,36,37)        161.9893         estimate D2E/DX2                !
 ! D149  D(2,34,35,36)           0.3504         estimate D2E/DX2                !
 ! D150  D(2,34,35,59)         179.9893         estimate D2E/DX2                !
 ! D151  D(20,34,35,36)       -179.8247         estimate D2E/DX2                !
 ! D152  D(20,34,35,59)         -0.1857         estimate D2E/DX2                !
 ! D153  D(34,35,36,33)       -122.6773         estimate D2E/DX2                !
 ! D154  D(34,35,36,37)          5.4264         estimate D2E/DX2                !
 ! D155  D(59,35,36,33)         57.6688         estimate D2E/DX2                !
 ! D156  D(59,35,36,37)       -174.2274         estimate D2E/DX2                !
 ! D157  D(33,36,37,2)         115.858          estimate D2E/DX2                !
 ! D158  D(33,36,37,24)       -104.5249         estimate D2E/DX2                !
 ! D159  D(35,36,37,2)          -8.8281         estimate D2E/DX2                !
 ! D160  D(35,36,37,24)        130.789          estimate D2E/DX2                !
 --------------------------------------------------------------------------------
 Trust Radius=3.00D-01 FncErr=1.00D-07 GrdErr=1.00D-06
 Number of steps in this run=    343 maximum allowed number of steps=    354.
 GradGradGradGradGradGradGradGradGradGradGradGradGradGradGradGradGradGrad

 Leave Link  103 at Thu Dec  6 22:58:45 2018, MaxMem=   536870912 cpu:         0.3
 (Enter /pbs_home/pkowalski/g09d01/g09/l202.exe)
 Stoichiometry    C29H22F6S2
 Framework group  C1[X(C29H22F6S2)]
 Deg. of freedom   171
 Full point group                 C1      NOp   1
 Largest Abelian subgroup         C1      NOp   1
 Largest concise Abelian subgroup C1      NOp   1
                         Standard orientation:                         
 ---------------------------------------------------------------------
 Center     Atomic      Atomic             Coordinates (Angstroms)
 Number     Number       Type             X           Y           Z
 ---------------------------------------------------------------------
      1         16           0       -2.509147   -2.324363   -0.819622
      2         16           0        2.366761   -2.179750    0.679181
      3          9           0       -1.253620    2.825802    1.564190
      4          9           0       -2.418020    2.927029   -0.389374
      5          9           0       -0.154190    4.780579   -0.099625
      6          9           0       -0.251713    3.359173   -1.855442
      7          9           0        1.392012    3.048206    1.282134
      8          9           0        2.243085    3.141361   -0.811170
      9          6           0       -5.626734   -2.494322   -0.311071
     10          6           0       -6.993703   -2.726061   -0.133352
     11          6           0       -7.825626   -1.702658    0.317683
     12          6           0       -7.292172   -0.444273    0.592141
     13          6           0       -5.925766   -0.204191    0.416998
     14          6           0       -5.063644   -1.228471   -0.039447
     15          6           0        5.410834   -2.533201   -0.105748
     16          6           0        6.729931   -2.846723   -0.445754
     17          6           0        7.646817   -1.830224   -0.708870
     18          6           0        7.246520   -0.496956   -0.632345
     19          6           0        5.928801   -0.174948   -0.292799
     20          6           0        4.982747   -1.190631   -0.022222
     21          6           0       -0.491961   -0.898287   -3.168766
     22          6           0       -0.035835   -1.407351   -1.804201
     23          6           0        1.309278   -0.978878    3.630697
     24          6           0        0.409554   -1.151311    2.408093
     25          6           0       -3.592300   -1.007036   -0.239821
     26          6           0       -2.959931    0.145899   -0.004014
     27          6           0       -1.513786    0.128393   -0.263648
     28          6           0       -1.112027   -1.206019   -0.764073
     29          6           0       -0.703860    1.214513   -0.088856
     30          6           0       -1.203548    2.612079    0.196228
     31          6           0       -0.118732    3.448751   -0.475173
     32          6           0        1.153370    2.747486   -0.055112
     33          6           0        0.814529    1.249949   -0.240861
     34          6           0        3.561062   -0.880993    0.344090
     35          6           0        3.057963    0.351006    0.450274
     36          6           0        1.619458    0.454464    0.829522
     37          6           0        1.155943   -0.935255    1.123369
     38          1           0       -5.019557   -3.316552   -0.662628
     39          1           0       -7.408224   -3.703032   -0.346576
     40          1           0       -8.883794   -1.884622    0.454359
     41          1           0       -7.939425    0.349746    0.942090
     42          1           0       -5.568663    0.787714    0.644033
     43          1           0        4.733679   -3.352706    0.089996
     44          1           0        7.041074   -3.881808   -0.505188
     45          1           0        8.667594   -2.075632   -0.972113
     46          1           0        7.959544    0.291455   -0.836934
     47          1           0        5.673591    0.872033   -0.248526
     48          1           0       -0.696404    0.192872   -3.123904
     49          1           0        0.306391   -1.078722   -3.919065
     50          1           0       -1.411466   -1.428216   -3.496327
     51          1           0        0.191489   -2.492186   -1.877464
     52          1           0        0.905869   -0.898135   -1.544789
     53          1           0        1.729409    0.048950    3.662123
     54          1           0        0.715627   -1.146215    4.553837
     55          1           0        2.142761   -1.712402    3.609291
     56          1           0       -0.020765   -2.175374    2.409023
     57          1           0       -0.428763   -0.424818    2.470925
     58          1           0       -3.465732    1.018295    0.366899
     59          1           0        3.632862    1.247312    0.283815
 ---------------------------------------------------------------------
 Rotational constants (GHZ):      0.1484400      0.0584435      0.0479190
 Leave Link  202 at Thu Dec  6 22:58:45 2018, MaxMem=   536870912 cpu:         0.1
 (Enter /pbs_home/pkowalski/g09d01/g09/l301.exe)
 General basis read from cards:  (5D, 7F)
 Centers:      38     39     40     41     42     43     44     45     46     47
 Centers:      48     49     50     51     52     53     54     55     56     57
 Centers:      58     59
 S 3 1.00
     Exponent=  1.3010701000D+01 Coefficients=  1.9682158000D-02
     Exponent=  1.9622572000D+00 Coefficients=  1.3796524000D-01
     Exponent=  4.4453796000D-01 Coefficients=  4.7831935000D-01
 S 1 1.00
     Exponent=  1.2194962000D-01 Coefficients=  1.0000000000D+00
 P 1 1.00
     Exponent=  8.0000000000D-01 Coefficients=  1.0000000000D+00
 ****
 Centers:       9     10     11     12     13     14     15     16     17     18
 Centers:      19     20     21     22     23     24     25     26     27     28
 Centers:      29     30     31     32     33     34     35     36     37
 S 5 1.00
     Exponent=  1.2384016938D+03 Coefficients=  5.4568832082D-03
     Exponent=  1.8629004992D+02 Coefficients=  4.0638409211D-02
     Exponent=  4.2251176346D+01 Coefficients=  1.8025593888D-01
     Exponent=  1.1676557932D+01 Coefficients=  4.6315121755D-01
     Exponent=  3.5930506482D+00 Coefficients=  4.4087173314D-01
 S 1 1.00
     Exponent=  4.0245147363D-01 Coefficients=  1.0000000000D+00
 S 1 1.00
     Exponent=  1.3090182668D-01 Coefficients=  1.0000000000D+00
 P 3 1.00
     Exponent=  9.4680970621D+00 Coefficients=  3.8387871728D-02
     Exponent=  2.0103545142D+00 Coefficients=  2.1117025112D-01
     Exponent=  5.4771004707D-01 Coefficients=  5.1328172114D-01
 P 1 1.00
     Exponent=  1.5268613795D-01 Coefficients=  1.0000000000D+00
 D 1 1.00
     Exponent=  8.0000000000D-01 Coefficients=  1.0000000000D+00
 ****
 Centers:       3      4      5      6      7      8
 S 5 1.00
     Exponent=  2.8948325990D+03 Coefficients= -5.3408255515D-03
     Exponent=  4.3541939120D+02 Coefficients= -3.9904258866D-02
     Exponent=  9.8843328866D+01 Coefficients= -1.7912768038D-01
     Exponent=  2.7485198001D+01 Coefficients= -4.6758090825D-01
     Exponent=  8.5405498171D+00 Coefficients= -4.4653131020D-01
 S 1 1.00
     Exponent=  1.0654578038D+00 Coefficients=  1.0000000000D+00
 S 1 1.00
     Exponent=  3.3247346748D-01 Coefficients=  1.0000000000D+00
 P 3 1.00
     Exponent=  2.2696633924D+01 Coefficients= -4.5212874436D-02
     Exponent=  4.9872339257D+00 Coefficients= -2.3754317067D-01
     Exponent=  1.3491613954D+00 Coefficients= -5.1287353587D-01
 P 1 1.00
     Exponent=  3.4829881977D-01 Coefficients=  1.0000000000D+00
 D 1 1.00
     Exponent=  1.4000000000D+00 Coefficients=  1.0000000000D+00
 ****
 Centers:       1      2
 S 5 1.00
     Exponent=  9.1849303010D+03 Coefficients= -2.2294387756D-03
     Exponent=  1.3815105503D+03 Coefficients= -1.6683029937D-02
     Exponent=  3.1387147580D+02 Coefficients= -7.5262436116D-02
     Exponent=  8.8053870623D+01 Coefficients= -1.9376827038D-01
     Exponent=  2.7039914905D+01 Coefficients= -1.7718020803D-01
 S 3 1.00
     Exponent=  4.5648731303D+01 Coefficients= -1.0736062573D-01
     Exponent=  4.9664522326D+00 Coefficients=  6.5066293018D-01
     Exponent=  2.0116242047D+00 Coefficients=  5.9712155354D-01
 S 1 1.00
     Exponent=  3.5661077013D-01 Coefficients=  1.0000000000D+00
 S 1 1.00
     Exponent=  1.3507221477D-01 Coefficients=  1.0000000000D+00
 P 5 1.00
     Exponent=  2.6198233439D+02 Coefficients= -9.2729929822D-03
     Exponent=  6.1306894736D+01 Coefficients= -6.6547669241D-02
     Exponent=  1.9103729887D+01 Coefficients= -2.4828595903D-01
     Exponent=  6.6567720378D+00 Coefficients= -4.8703847402D-01
     Exponent=  2.3959635161D+00 Coefficients= -3.9337850312D-01
 P 1 1.00
     Exponent=  6.1776161679D-01 Coefficients=  1.0000000000D+00
 P 1 1.00
     Exponent=  1.6993376871D-01 Coefficients=  1.0000000000D+00
 D 1 1.00
     Exponent=  5.5000000000D-01 Coefficients=  1.0000000000D+00
 ****
 Ernie: Thresh=  0.10000D-02 Tol=  0.10000D-05 Strict=F.
 There are   673 symmetry adapted cartesian basis functions of A   symmetry.
 There are   636 symmetry adapted basis functions of A   symmetry.
   636 basis functions,  1103 primitive gaussians,   673 cartesian basis functions
   141 alpha electrons      141 beta electrons
       nuclear repulsion energy      4566.5282085123 Hartrees.
 IExCor= 1009 DFT=T Ex+Corr=PBE1PBE ExCW=0 ScaHFX=  0.250000
 ScaDFX=  0.750000  0.750000  1.000000  1.000000 ScalE2=  1.000000  1.000000
 IRadAn=      0 IRanWt=     -1 IRanGd=            0 ICorTp=0 IEmpDi=131
 NAtoms=   59 NActive=   59 NUniq=   59 SFac= 1.00D+00 NAtFMM=   60 NAOKFM=F Big=F
 Integral buffers will be    131072 words long.
 Raffenetti 2 integral format.
 Two-electron integral symmetry is turned on.
 R6Disp:  Grimme-D3 Dispersion energy=       -0.0474795373 Hartrees.
 Nuclear repulsion after empirical dispersion term =     4566.4807289750 Hartrees.
 Leave Link  301 at Thu Dec  6 22:58:45 2018, MaxMem=   536870912 cpu:         2.0
 (Enter /pbs_home/pkowalski/g09d01/g09/l302.exe)
 NPDir=0 NMtPBC=     1 NCelOv=     1 NCel=       1 NClECP=     1 NCelD=      1
         NCelK=      1 NCelE2=     1 NClLst=     1 CellRange=     0.0.
 One-electron integrals computed using PRISM.
 NBasis=   636 RedAO= T EigKep=  3.08D-04  NBF=   636
 NBsUse=   636 1.00D-06 EigRej= -1.00D+00 NBFU=   636
 Precomputing XC quadrature grid using
 IXCGrd= 4 IRadAn=           0 IRanWt=          -1 IRanGd=           0 AccXCQ= 0.00D+00.
 Generated NRdTot=       0 NPtTot=           0 NUsed=           0 NTot=          32
 NSgBfM=   598   599   600   600   602 MxSgAt=    59 MxSgA2=    59.
 Leave Link  302 at Thu Dec  6 22:58:48 2018, MaxMem=   536870912 cpu:        22.3
 (Enter /pbs_home/pkowalski/g09d01/g09/l303.exe)
 DipDrv:  MaxL=1.
 Leave Link  303 at Thu Dec  6 22:58:50 2018, MaxMem=   536870912 cpu:         1.9
 (Enter /pbs_home/pkowalski/g09d01/g09/l401.exe)
 ExpMin= 1.22D-01 ExpMax= 9.18D+03 ExpMxC= 1.38D+03 IAcc=1 IRadAn=         1 AccDes= 0.00D+00
 Harris functional with IExCor= 1009 and IRadAn=       1 diagonalized for initial guess.
 HarFok:  IExCor= 1009 AccDes= 0.00D+00 IRadAn=         1 IDoV= 1 UseB2=F ITyADJ=14
 ICtDFT=  3500011 ScaDFX=  1.000000  1.000000  1.000000  1.000000
 FoFCou: FMM=F IPFlag=           0 FMFlag=      100000 FMFlg1=           0
         NFxFlg=           0 DoJE=T BraDBF=F KetDBF=T FulRan=T
         wScrn=  0.000000 ICntrl=     500 IOpCl=  0 I1Cent=   200000004 NGrid=           0
         NMat0=    1 NMatS0=      1 NMatT0=    0 NMatD0=    1 NMtDS0=    0 NMtDT0=    0
 Petite list used in FoFCou.
 Harris En= -2510.16879733379    
 JPrj=0 DoOrth=F DoCkMO=F.
 Leave Link  401 at Thu Dec  6 22:58:54 2018, MaxMem=   536870912 cpu:        30.6
 (Enter /pbs_home/pkowalski/g09d01/g09/l502.exe)
 Closed shell SCF:
 Using DIIS extrapolation, IDIIS=  1040.
 Integral symmetry usage will be decided dynamically.
 IVT=     1387805 IEndB=     1387805 NGot=   536870912 MDV=   535953350
 LenX=   535953350 LenY=   535499748
 Requested convergence on RMS density matrix=1.00D-08 within 128 cycles.
 Requested convergence on MAX density matrix=1.00D-06.
 Requested convergence on             energy=1.00D-06.
 No special actions if energy rises.
 Fock matrices will be formed incrementally for  20 cycles.
 Integral accuracy reduced to 1.0D-05 until final iterations.

 Cycle   1  Pass 0  IDiag  1:
 FoFJK:  IHMeth= 1 ICntrl=       0 DoSepK=F KAlg= 0 I1Cent=   0 FoldK=F
 IRaf= 640000000 NMat=   1 IRICut=       1 DoRegI=T DoRafI=F ISym2E= 0.
 FoFCou: FMM=F IPFlag=           0 FMFlag=      100000 FMFlg1=           0
         NFxFlg=           0 DoJE=F BraDBF=F KetDBF=F FulRan=T
         wScrn=  0.000000 ICntrl=       0 IOpCl=  0 I1Cent=           0 NGrid=           0
         NMat0=    1 NMatS0=      1 NMatT0=    0 NMatD0=    1 NMtDS0=    0 NMtDT0=    0
 Symmetry not used in FoFCou.
 E= -2509.14073622894    
 DIIS: error= 3.98D-02 at cycle   1 NSaved=   1.
 NSaved= 1 IEnMin= 1 EnMin= -2509.14073622894     IErMin= 1 ErrMin= 3.98D-02
 ErrMax= 3.98D-02  0.00D+00 EMaxC= 1.00D-01 BMatC= 7.53D-01 BMatP= 7.53D-01
 IDIUse=3 WtCom= 6.02D-01 WtEn= 3.98D-01
 Coeff-Com:  0.100D+01
 Coeff-En:   0.100D+01
 Coeff:      0.100D+01
 Gap=     0.010 Goal=   None    Shift=    0.000
 GapD=    0.010 DampG=0.250 DampE=0.500 DampFc=0.2500 IDamp=-1.
 Damping current iteration by 2.50D-01
 RMSDP=4.68D-03 MaxDP=2.28D-01              OVMax= 3.92D-01

 Cycle   2  Pass 0  IDiag  1:
 RMSU=  1.16D-03    CP:  9.89D-01
 E= -2509.44462294248     Delta-E=       -0.303886713545 Rises=F Damp=T
 DIIS: error= 2.22D-02 at cycle   2 NSaved=   2.
 NSaved= 2 IEnMin= 2 EnMin= -2509.44462294248     IErMin= 2 ErrMin= 2.22D-02
 ErrMax= 2.22D-02  0.00D+00 EMaxC= 1.00D-01 BMatC= 1.58D-01 BMatP= 7.53D-01
 IDIUse=3 WtCom= 7.78D-01 WtEn= 2.22D-01
 Coeff-Com: -0.609D+00 0.161D+01
 Coeff-En:   0.000D+00 0.100D+01
 Coeff:     -0.474D+00 0.147D+01
 Gap=     0.051 Goal=   None    Shift=    0.000
 RMSDP=1.77D-03 MaxDP=6.04D-02 DE=-3.04D-01 OVMax= 4.03D-01

 Cycle   3  Pass 0  IDiag  1:
 RMSU=  1.70D-03    CP:  9.66D-01  1.32D+00
 E= -2509.85988011556     Delta-E=       -0.415257173072 Rises=F Damp=F
 DIIS: error= 8.91D-03 at cycle   3 NSaved=   3.
 NSaved= 3 IEnMin= 3 EnMin= -2509.85988011556     IErMin= 3 ErrMin= 8.91D-03
 ErrMax= 8.91D-03  0.00D+00 EMaxC= 1.00D-01 BMatC= 9.95D-02 BMatP= 1.58D-01
 IDIUse=3 WtCom= 9.11D-01 WtEn= 8.91D-02
 Coeff-Com: -0.364D+00 0.944D+00 0.420D+00
 Coeff-En:   0.000D+00 0.000D+00 0.100D+01
 Coeff:     -0.331D+00 0.860D+00 0.472D+00
 Gap=     0.061 Goal=   None    Shift=    0.000
 RMSDP=1.20D-03 MaxDP=6.42D-02 DE=-4.15D-01 OVMax= 2.66D-01

 Cycle   4  Pass 0  IDiag  1:
 RMSU=  8.89D-04    CP:  9.66D-01  1.54D+00  5.47D-01
 E= -2509.92874986878     Delta-E=       -0.068869753219 Rises=F Damp=F
 DIIS: error= 3.39D-03 at cycle   4 NSaved=   4.
 NSaved= 4 IEnMin= 4 EnMin= -2509.92874986878     IErMin= 4 ErrMin= 3.39D-03
 ErrMax= 3.39D-03  0.00D+00 EMaxC= 1.00D-01 BMatC= 4.44D-02 BMatP= 9.95D-02
 IDIUse=3 WtCom= 9.66D-01 WtEn= 3.39D-02
 Coeff-Com: -0.113D+00 0.307D+00 0.366D+00 0.439D+00
 Coeff-En:   0.000D+00 0.000D+00 0.345D+00 0.655D+00
 Coeff:     -0.109D+00 0.297D+00 0.366D+00 0.447D+00
 Gap=     0.060 Goal=   None    Shift=    0.000
 RMSDP=6.45D-04 MaxDP=4.12D-02 DE=-6.89D-02 OVMax= 1.58D-01

 Cycle   5  Pass 0  IDiag  1:
 RMSU=  3.60D-04    CP:  9.67D-01  1.47D+00  7.05D-01  4.89D-01
 E= -2509.97229709435     Delta-E=       -0.043547225575 Rises=F Damp=F
 DIIS: error= 1.98D-03 at cycle   5 NSaved=   5.
 NSaved= 5 IEnMin= 5 EnMin= -2509.97229709435     IErMin= 5 ErrMin= 1.98D-03
 ErrMax= 1.98D-03  0.00D+00 EMaxC= 1.00D-01 BMatC= 7.43D-03 BMatP= 4.44D-02
 IDIUse=3 WtCom= 9.80D-01 WtEn= 1.98D-02
 Coeff-Com: -0.127D-01 0.513D-01 0.201D+00 0.342D+00 0.418D+00
 Coeff-En:   0.000D+00 0.000D+00 0.000D+00 0.150D+00 0.850D+00
 Coeff:     -0.125D-01 0.503D-01 0.197D+00 0.338D+00 0.427D+00
 Gap=     0.061 Goal=   None    Shift=    0.000
 RMSDP=2.47D-04 MaxDP=1.49D-02 DE=-4.35D-02 OVMax= 5.40D-02

 Cycle   6  Pass 0  IDiag  1:
 RMSU=  1.35D-04    CP:  9.67D-01  1.47D+00  7.08D-01  5.94D-01  4.88D-01
 E= -2509.98010649802     Delta-E=       -0.007809403670 Rises=F Damp=F
 DIIS: error= 5.61D-04 at cycle   6 NSaved=   6.
 NSaved= 6 IEnMin= 6 EnMin= -2509.98010649802     IErMin= 6 ErrMin= 5.61D-04
 ErrMax= 5.61D-04  0.00D+00 EMaxC= 1.00D-01 BMatC= 5.67D-04 BMatP= 7.43D-03
 IDIUse=3 WtCom= 9.94D-01 WtEn= 5.61D-03
 Coeff-Com:  0.865D-02-0.127D-01 0.584D-01 0.124D+00 0.256D+00 0.566D+00
 Coeff-En:   0.000D+00 0.000D+00 0.000D+00 0.000D+00 0.636D-01 0.936D+00
 Coeff:      0.860D-02-0.126D-01 0.581D-01 0.123D+00 0.255D+00 0.568D+00
 Gap=     0.063 Goal=   None    Shift=    0.000
 RMSDP=7.93D-05 MaxDP=5.62D-03 DE=-7.81D-03 OVMax= 1.43D-02

 Cycle   7  Pass 0  IDiag  1:
 RMSU=  4.39D-05    CP:  9.67D-01  1.46D+00  7.13D-01  5.93D-01  5.84D-01
                    CP:  5.98D-01
 E= -2509.98064883686     Delta-E=       -0.000542338845 Rises=F Damp=F
 DIIS: error= 2.80D-04 at cycle   7 NSaved=   7.
 NSaved= 7 IEnMin= 7 EnMin= -2509.98064883686     IErMin= 7 ErrMin= 2.80D-04
 ErrMax= 2.80D-04  0.00D+00 EMaxC= 1.00D-01 BMatC= 9.46D-05 BMatP= 5.67D-04
 IDIUse=3 WtCom= 9.97D-01 WtEn= 2.80D-03
 Coeff-Com:  0.622D-02-0.127D-01 0.909D-02 0.285D-01 0.952D-01 0.353D+00
 Coeff-Com:  0.520D+00
 Coeff-En:   0.000D+00 0.000D+00 0.000D+00 0.000D+00 0.000D+00 0.108D+00
 Coeff-En:   0.892D+00
 Coeff:      0.620D-02-0.127D-01 0.907D-02 0.285D-01 0.950D-01 0.353D+00
 Coeff:      0.521D+00
 Gap=     0.063 Goal=   None    Shift=    0.000
 RMSDP=2.61D-05 MaxDP=1.63D-03 DE=-5.42D-04 OVMax= 4.60D-03

 Cycle   8  Pass 0  IDiag  1:
 RMSU=  1.76D-05    CP:  9.67D-01  1.46D+00  7.14D-01  5.94D-01  5.75D-01
                    CP:  6.78D-01  6.51D-01
 E= -2509.98073491260     Delta-E=       -0.000086075739 Rises=F Damp=F
 DIIS: error= 8.71D-05 at cycle   8 NSaved=   8.
 NSaved= 8 IEnMin= 8 EnMin= -2509.98073491260     IErMin= 8 ErrMin= 8.71D-05
 ErrMax= 8.71D-05  0.00D+00 EMaxC= 1.00D-01 BMatC= 5.93D-06 BMatP= 9.46D-05
 IDIUse=1 WtCom= 1.00D+00 WtEn= 0.00D+00
 Coeff-Com:  0.245D-02-0.519D-02-0.196D-03 0.359D-02 0.256D-01 0.137D+00
 Coeff-Com:  0.263D+00 0.574D+00
 Coeff:      0.245D-02-0.519D-02-0.196D-03 0.359D-02 0.256D-01 0.137D+00
 Coeff:      0.263D+00 0.574D+00
 Gap=     0.063 Goal=   None    Shift=    0.000
 RMSDP=1.14D-05 MaxDP=6.26D-04 DE=-8.61D-05 OVMax= 2.57D-03

 Cycle   9  Pass 0  IDiag  1:
 RMSU=  8.44D-06    CP:  9.67D-01  1.46D+00  7.14D-01  5.94D-01  5.79D-01
                    CP:  6.86D-01  7.21D-01  6.16D-01
 E= -2509.98073923761     Delta-E=       -0.000004325003 Rises=F Damp=F
 DIIS: error= 4.41D-05 at cycle   9 NSaved=   9.
 NSaved= 9 IEnMin= 9 EnMin= -2509.98073923761     IErMin= 9 ErrMin= 4.41D-05
 ErrMax= 4.41D-05  0.00D+00 EMaxC= 1.00D-01 BMatC= 3.21D-06 BMatP= 5.93D-06
 IDIUse=1 WtCom= 1.00D+00 WtEn= 0.00D+00
 Coeff-Com:  0.530D-03-0.107D-02-0.158D-02-0.299D-02 0.219D-03 0.363D-01
 Coeff-Com:  0.891D-01 0.435D+00 0.445D+00
 Coeff:      0.530D-03-0.107D-02-0.158D-02-0.299D-02 0.219D-03 0.363D-01
 Coeff:      0.891D-01 0.435D+00 0.445D+00
 Gap=     0.063 Goal=   None    Shift=    0.000
 RMSDP=4.94D-06 MaxDP=2.91D-04 DE=-4.33D-06 OVMax= 1.22D-03

 Initial convergence to 1.0D-05 achieved.  Increase integral accuracy.
 Cycle  10  Pass 1  IDiag  1:
 E= -2509.98069738029     Delta-E=        0.000041857319 Rises=F Damp=F
 DIIS: error= 1.51D-04 at cycle   1 NSaved=   1.
 NSaved= 1 IEnMin= 1 EnMin= -2509.98069738029     IErMin= 1 ErrMin= 1.51D-04
 ErrMax= 1.51D-04  0.00D+00 EMaxC= 1.00D-01 BMatC= 1.33D-05 BMatP= 1.33D-05
 IDIUse=3 WtCom= 9.98D-01 WtEn= 1.51D-03
 Coeff-Com:  0.100D+01
 Coeff-En:   0.100D+01
 Coeff:      0.100D+01
 Gap=     0.063 Goal=   None    Shift=    0.000
 RMSDP=4.94D-06 MaxDP=2.91D-04 DE= 4.19D-05 OVMax= 9.11D-04

 Cycle  11  Pass 1  IDiag  1:
 RMSU=  1.36D-04    CP:  1.00D+00
 E= -2509.98071029789     Delta-E=       -0.000012917600 Rises=F Damp=F
 DIIS: error= 5.14D-05 at cycle   2 NSaved=   2.
 NSaved= 2 IEnMin= 2 EnMin= -2509.98071029789     IErMin= 2 ErrMin= 5.14D-05
 ErrMax= 5.14D-05  0.00D+00 EMaxC= 1.00D-01 BMatC= 1.32D-06 BMatP= 1.33D-05
 IDIUse=1 WtCom= 1.00D+00 WtEn= 0.00D+00
 Coeff-Com:  0.111D+00 0.889D+00
 Coeff:      0.111D+00 0.889D+00
 Gap=     0.063 Goal=   None    Shift=    0.000
 RMSDP=8.62D-06 MaxDP=4.56D-04 DE=-1.29D-05 OVMax= 1.68D-03

 Cycle  12  Pass 1  IDiag  1:
 RMSU=  8.44D-06    CP:  1.00D+00  1.01D+00
 E= -2509.98070534325     Delta-E=        0.000004954635 Rises=F Damp=F
 DIIS: error= 9.47D-05 at cycle   3 NSaved=   3.
 NSaved= 3 IEnMin= 2 EnMin= -2509.98071029789     IErMin= 2 ErrMin= 5.14D-05
 ErrMax= 9.47D-05  0.00D+00 EMaxC= 1.00D-01 BMatC= 5.60D-06 BMatP= 1.32D-06
 IDIUse=1 WtCom= 1.00D+00 WtEn= 0.00D+00
 Coeff-Com: -0.598D-02 0.678D+00 0.328D+00
 Coeff:     -0.598D-02 0.678D+00 0.328D+00
 Gap=     0.063 Goal=   None    Shift=    0.000
 RMSDP=6.04D-06 MaxDP=3.42D-04 DE= 4.95D-06 OVMax= 1.44D-03

 Cycle  13  Pass 1  IDiag  1:
 RMSU=  1.41D-06    CP:  1.00D+00  1.02D+00  3.05D-01
 E= -2509.98071174349     Delta-E=       -0.000006400242 Rises=F Damp=F
 DIIS: error= 8.63D-06 at cycle   4 NSaved=   4.
 NSaved= 4 IEnMin= 4 EnMin= -2509.98071174349     IErMin= 4 ErrMin= 8.63D-06
 ErrMax= 8.63D-06  0.00D+00 EMaxC= 1.00D-01 BMatC= 7.50D-08 BMatP= 1.32D-06
 IDIUse=1 WtCom= 1.00D+00 WtEn= 0.00D+00
 Coeff-Com: -0.610D-02 0.437D+00 0.220D+00 0.348D+00
 Coeff:     -0.610D-02 0.437D+00 0.220D+00 0.348D+00
 Gap=     0.063 Goal=   None    Shift=    0.000
 RMSDP=8.38D-07 MaxDP=5.32D-05 DE=-6.40D-06 OVMax= 2.02D-04

 Cycle  14  Pass 1  IDiag  1:
 RMSU=  4.64D-07    CP:  1.00D+00  1.02D+00  3.32D-01  5.33D-01
 E= -2509.98071182487     Delta-E=       -0.000000081375 Rises=F Damp=F
 DIIS: error= 2.29D-06 at cycle   5 NSaved=   5.
 NSaved= 5 IEnMin= 5 EnMin= -2509.98071182487     IErMin= 5 ErrMin= 2.29D-06
 ErrMax= 2.29D-06  0.00D+00 EMaxC= 1.00D-01 BMatC= 3.34D-09 BMatP= 7.50D-08
 IDIUse=1 WtCom= 1.00D+00 WtEn= 0.00D+00
 Coeff-Com: -0.342D-02 0.227D+00 0.116D+00 0.206D+00 0.454D+00
 Coeff:     -0.342D-02 0.227D+00 0.116D+00 0.206D+00 0.454D+00
 Gap=     0.063 Goal=   None    Shift=    0.000
 RMSDP=2.37D-07 MaxDP=1.38D-05 DE=-8.14D-08 OVMax= 5.55D-05

 Cycle  15  Pass 1  IDiag  1:
 RMSU=  2.15D-07    CP:  1.00D+00  1.02D+00  3.29D-01  5.50D-01  8.05D-01
 E= -2509.98071182725     Delta-E=       -0.000000002377 Rises=F Damp=F
 DIIS: error= 6.63D-07 at cycle   6 NSaved=   6.
 NSaved= 6 IEnMin= 6 EnMin= -2509.98071182725     IErMin= 6 ErrMin= 6.63D-07
 ErrMax= 6.63D-07  0.00D+00 EMaxC= 1.00D-01 BMatC= 1.12D-09 BMatP= 3.34D-09
 IDIUse=1 WtCom= 1.00D+00 WtEn= 0.00D+00
 Coeff-Com: -0.118D-02 0.717D-01 0.383D-01 0.611D-01 0.349D+00 0.481D+00
 Coeff:     -0.118D-02 0.717D-01 0.383D-01 0.611D-01 0.349D+00 0.481D+00
 Gap=     0.063 Goal=   None    Shift=    0.000
 RMSDP=8.93D-08 MaxDP=6.10D-06 DE=-2.38D-09 OVMax= 1.80D-05

 Cycle  16  Pass 1  IDiag  1:
 RMSU=  6.98D-08    CP:  1.00D+00  1.02D+00  3.30D-01  5.53D-01  8.81D-01
                    CP:  8.04D-01
 E= -2509.98071182866     Delta-E=       -0.000000001410 Rises=F Damp=F
 DIIS: error= 4.69D-07 at cycle   7 NSaved=   7.
 NSaved= 7 IEnMin= 7 EnMin= -2509.98071182866     IErMin= 7 ErrMin= 4.69D-07
 ErrMax= 4.69D-07  0.00D+00 EMaxC= 1.00D-01 BMatC= 2.67D-10 BMatP= 1.12D-09
 IDIUse=1 WtCom= 1.00D+00 WtEn= 0.00D+00
 Coeff-Com:  0.715D-04-0.106D-01-0.340D-02-0.209D-01 0.166D+00 0.365D+00
 Coeff-Com:  0.504D+00
 Coeff:      0.715D-04-0.106D-01-0.340D-02-0.209D-01 0.166D+00 0.365D+00
 Coeff:      0.504D+00
 Gap=     0.063 Goal=   None    Shift=    0.000
 RMSDP=4.58D-08 MaxDP=2.86D-06 DE=-1.41D-09 OVMax= 1.00D-05

 Cycle  17  Pass 1  IDiag  1:
 RMSU=  3.17D-08    CP:  1.00D+00  1.02D+00  3.29D-01  5.52D-01  9.10D-01
                    CP:  9.09D-01  7.22D-01
 E= -2509.98071182873     Delta-E=       -0.000000000077 Rises=F Damp=F
 DIIS: error= 1.25D-07 at cycle   8 NSaved=   8.
 NSaved= 8 IEnMin= 8 EnMin= -2509.98071182873     IErMin= 8 ErrMin= 1.25D-07
 ErrMax= 1.25D-07  0.00D+00 EMaxC= 1.00D-01 BMatC= 4.13D-11 BMatP= 2.67D-10
 IDIUse=1 WtCom= 1.00D+00 WtEn= 0.00D+00
 Coeff-Com:  0.181D-03-0.147D-01-0.610D-02-0.244D-01 0.711D-01 0.159D+00
 Coeff-Com:  0.313D+00 0.502D+00
 Coeff:      0.181D-03-0.147D-01-0.610D-02-0.244D-01 0.711D-01 0.159D+00
 Coeff:      0.313D+00 0.502D+00
 Gap=     0.063 Goal=   None    Shift=    0.000
 RMSDP=2.01D-08 MaxDP=1.04D-06 DE=-7.73D-11 OVMax= 4.34D-06

 Cycle  18  Pass 1  IDiag  1:
 RMSU=  1.72D-08    CP:  1.00D+00  1.02D+00  3.30D-01  5.54D-01  9.19D-01
                    CP:  9.10D-01  8.40D-01  8.87D-01
 E= -2509.98071182879     Delta-E=       -0.000000000055 Rises=F Damp=F
 DIIS: error= 5.49D-08 at cycle   9 NSaved=   9.
 NSaved= 9 IEnMin= 9 EnMin= -2509.98071182879     IErMin= 9 ErrMin= 5.49D-08
 ErrMax= 5.49D-08  0.00D+00 EMaxC= 1.00D-01 BMatC= 1.19D-11 BMatP= 4.13D-11
 IDIUse=1 WtCom= 1.00D+00 WtEn= 0.00D+00
 Coeff-Com:  0.107D-03-0.770D-02-0.322D-02-0.143D-01 0.148D-01 0.131D-01
 Coeff-Com:  0.724D-01 0.352D+00 0.573D+00
 Coeff:      0.107D-03-0.770D-02-0.322D-02-0.143D-01 0.148D-01 0.131D-01
 Coeff:      0.724D-01 0.352D+00 0.573D+00
 Gap=     0.063 Goal=   None    Shift=    0.000
 RMSDP=1.01D-08 MaxDP=4.85D-07 DE=-5.55D-11 OVMax= 1.75D-06

 Cycle  19  Pass 1  IDiag  1:
 RMSU=  5.74D-09    CP:  1.00D+00  1.02D+00  3.29D-01  5.53D-01  9.27D-01
                    CP:  9.23D-01  8.72D-01  1.08D+00  9.21D-01
 E= -2509.98071182884     Delta-E=       -0.000000000049 Rises=F Damp=F
 DIIS: error= 3.84D-08 at cycle  10 NSaved=  10.
 NSaved=10 IEnMin=10 EnMin= -2509.98071182884     IErMin=10 ErrMin= 3.84D-08
 ErrMax= 3.84D-08  0.00D+00 EMaxC= 1.00D-01 BMatC= 2.03D-12 BMatP= 1.19D-11
 IDIUse=1 WtCom= 1.00D+00 WtEn= 0.00D+00
 Coeff-Com:  0.102D-04-0.339D-03 0.660D-04-0.342D-02-0.337D-02-0.323D-01
 Coeff-Com: -0.400D-01 0.100D+00 0.281D+00 0.699D+00
 Coeff:      0.102D-04-0.339D-03 0.660D-04-0.342D-02-0.337D-02-0.323D-01
 Coeff:     -0.400D-01 0.100D+00 0.281D+00 0.699D+00
 Gap=     0.063 Goal=   None    Shift=    0.000
 RMSDP=5.16D-09 MaxDP=2.19D-07 DE=-4.91D-11 OVMax= 1.16D-06

 SCF Done:  E(RPBE1PBE) =  -2509.98071183     A.U. after   19 cycles
            NFock= 19  Conv=0.52D-08     -V/T= 2.0070
 KE= 2.492488743746D+03 PE=-1.503284409667D+04 EE= 5.463893912124D+03
 Leave Link  502 at Thu Dec  6 23:10:03 2018, MaxMem=   536870912 cpu:      5329.2
 (Enter /pbs_home/pkowalski/g09d01/g09/l601.exe)
 Copying SCF densities to generalized density rwf, IOpCl= 0 IROHF=0.

 **********************************************************************

            Population analysis using the SCF density.

 **********************************************************************

 Orbital symmetries:
       Occupied  (A) (A) (A) (A) (A) (A) (A) (A) (A) (A) (A) (A)
                 (A) (A) (A) (A) (A) (A) (A) (A) (A) (A) (A) (A)
                 (A) (A) (A) (A) (A) (A) (A) (A) (A) (A) (A) (A)
                 (A) (A) (A) (A) (A) (A) (A) (A) (A) (A) (A) (A)
                 (A) (A) (A) (A) (A) (A) (A) (A) (A) (A) (A) (A)
                 (A) (A) (A) (A) (A) (A) (A) (A) (A) (A) (A) (A)
                 (A) (A) (A) (A) (A) (A) (A) (A) (A) (A) (A) (A)
                 (A) (A) (A) (A) (A) (A) (A) (A) (A) (A) (A) (A)
                 (A) (A) (A) (A) (A) (A) (A) (A) (A) (A) (A) (A)
                 (A) (A) (A) (A) (A) (A) (A) (A) (A) (A) (A) (A)
                 (A) (A) (A) (A) (A) (A) (A) (A) (A) (A) (A) (A)
                 (A) (A) (A) (A) (A) (A) (A) (A) (A)
       Virtual   (A) (A) (A) (A) (A) (A) (A) (A) (A) (A) (A) (A)
                 (A) (A) (A) (A) (A) (A) (A) (A) (A) (A) (A) (A)
                 (A) (A) (A) (A) (A) (A) (A) (A) (A) (A) (A) (A)
                 (A) (A) (A) (A) (A) (A) (A) (A) (A) (A) (A) (A)
                 (A) (A) (A) (A) (A) (A) (A) (A) (A) (A) (A) (A)
                 (A) (A) (A) (A) (A) (A) (A) (A) (A) (A) (A) (A)
                 (A) (A) (A) (A) (A) (A) (A) (A) (A) (A) (A) (A)
                 (A) (A) (A) (A) (A) (A) (A) (A) (A) (A) (A) (A)
                 (A) (A) (A) (A) (A) (A) (A) (A) (A) (A) (A) (A)
                 (A) (A) (A) (A) (A) (A) (A) (A) (A) (A) (A) (A)
                 (A) (A) (A) (A) (A) (A) (A) (A) (A) (A) (A) (A)
                 (A) (A) (A) (A) (A) (A) (A) (A) (A) (A) (A) (A)
                 (A) (A) (A) (A) (A) (A) (A) (A) (A) (A) (A) (A)
                 (A) (A) (A) (A) (A) (A) (A) (A) (A) (A) (A) (A)
                 (A) (A) (A) (A) (A) (A) (A) (A) (A) (A) (A) (A)
                 (A) (A) (A) (A) (A) (A) (A) (A) (A) (A) (A) (A)
                 (A) (A) (A) (A) (A) (A) (A) (A) (A) (A) (A) (A)
                 (A) (A) (A) (A) (A) (A) (A) (A) (A) (A) (A) (A)
                 (A) (A) (A) (A) (A) (A) (A) (A) (A) (A) (A) (A)
                 (A) (A) (A) (A) (A) (A) (A) (A) (A) (A) (A) (A)
                 (A) (A) (A) (A) (A) (A) (A) (A) (A) (A) (A) (A)
                 (A) (A) (A) (A) (A) (A) (A) (A) (A) (A) (A) (A)
                 (A) (A) (A) (A) (A) (A) (A) (A) (A) (A) (A) (A)
                 (A) (A) (A) (A) (A) (A) (A) (A) (A) (A) (A) (A)
                 (A) (A) (A) (A) (A) (A) (A) (A) (A) (A) (A) (A)
                 (A) (A) (A) (A) (A) (A) (A) (A) (A) (A) (A) (A)
                 (A) (A) (A) (A) (A) (A) (A) (A) (A) (A) (A) (A)
                 (A) (A) (A) (A) (A) (A) (A) (A) (A) (A) (A) (A)
                 (A) (A) (A) (A) (A) (A) (A) (A) (A) (A) (A) (A)
                 (A) (A) (A) (A) (A) (A) (A) (A) (A) (A) (A) (A)
                 (A) (A) (A) (A) (A) (A) (A) (A) (A) (A) (A) (A)
                 (A) (A) (A) (A) (A) (A) (A) (A) (A) (A) (A) (A)
                 (A) (A) (A) (A) (A) (A) (A) (A) (A) (A) (A) (A)
                 (A) (A) (A) (A) (A) (A) (A) (A) (A) (A) (A) (A)
                 (A) (A) (A) (A) (A) (A) (A) (A) (A) (A) (A) (A)
                 (A) (A) (A) (A) (A) (A) (A) (A) (A) (A) (A) (A)
                 (A) (A) (A) (A) (A) (A) (A) (A) (A) (A) (A) (A)
                 (A) (A) (A) (A) (A) (A) (A) (A) (A) (A) (A) (A)
                 (A) (A) (A) (A) (A) (A) (A) (A) (A) (A) (A) (A)
                 (A) (A) (A) (A) (A) (A) (A) (A) (A) (A) (A) (A)
                 (A) (A) (A) (A) (A) (A) (A) (A) (A) (A) (A) (A)
                 (A) (A) (A)
 The electronic state is 1-A.
 Alpha  occ. eigenvalues --  -89.06458 -89.05367 -24.80876 -24.80539 -24.80393
 Alpha  occ. eigenvalues --  -24.79942 -24.79156 -24.78984 -10.42945 -10.42074
 Alpha  occ. eigenvalues --  -10.41042 -10.31062 -10.29935 -10.29921 -10.29175
 Alpha  occ. eigenvalues --  -10.29143 -10.28405 -10.28031 -10.27419 -10.27142
 Alpha  occ. eigenvalues --  -10.26902 -10.25977 -10.25851 -10.25840 -10.25480
 Alpha  occ. eigenvalues --  -10.25443 -10.25118 -10.25096 -10.24969 -10.24963
 Alpha  occ. eigenvalues --  -10.24917 -10.24849 -10.24679 -10.24661 -10.24408
 Alpha  occ. eigenvalues --  -10.23900 -10.23770  -8.06296  -8.05224  -6.00430
 Alpha  occ. eigenvalues --   -6.00075  -5.99760  -5.99351  -5.99004  -5.98696
 Alpha  occ. eigenvalues --   -1.29101  -1.27137  -1.25809  -1.22905  -1.21946
 Alpha  occ. eigenvalues --   -1.20859  -0.92692  -0.91145  -0.90039  -0.88483
 Alpha  occ. eigenvalues --   -0.87970  -0.82584  -0.81858  -0.81288  -0.79069
 Alpha  occ. eigenvalues --   -0.78088  -0.77611  -0.77463  -0.76962  -0.74880
 Alpha  occ. eigenvalues --   -0.74267  -0.72259  -0.70746  -0.66649  -0.65589
 Alpha  occ. eigenvalues --   -0.65359  -0.64548  -0.63581  -0.62986  -0.62521
 Alpha  occ. eigenvalues --   -0.61907  -0.61047  -0.59856  -0.59199  -0.58538
 Alpha  occ. eigenvalues --   -0.57089  -0.56499  -0.56056  -0.55123  -0.54942
 Alpha  occ. eigenvalues --   -0.54258  -0.54137  -0.53108  -0.50900  -0.49283
 Alpha  occ. eigenvalues --   -0.49101  -0.48571  -0.48324  -0.48146  -0.47934
 Alpha  occ. eigenvalues --   -0.47377  -0.46737  -0.46464  -0.46158  -0.46028
 Alpha  occ. eigenvalues --   -0.45667  -0.45355  -0.45065  -0.44793  -0.44741
 Alpha  occ. eigenvalues --   -0.44459  -0.44223  -0.44069  -0.43263  -0.42515
 Alpha  occ. eigenvalues --   -0.42238  -0.41985  -0.41789  -0.41505  -0.40816
 Alpha  occ. eigenvalues --   -0.40591  -0.40249  -0.39983  -0.39484  -0.38855
 Alpha  occ. eigenvalues --   -0.38595  -0.38142  -0.37447  -0.37227  -0.37033
 Alpha  occ. eigenvalues --   -0.36621  -0.36427  -0.36080  -0.35795  -0.35676
 Alpha  occ. eigenvalues --   -0.35237  -0.34298  -0.32745  -0.30045  -0.29111
 Alpha  occ. eigenvalues --   -0.28879  -0.27936  -0.27497  -0.25043  -0.23985
 Alpha  occ. eigenvalues --   -0.19705
 Alpha virt. eigenvalues --   -0.13371  -0.06585  -0.05596  -0.03154  -0.01780
 Alpha virt. eigenvalues --   -0.01206  -0.00128   0.00913   0.01276   0.04459
 Alpha virt. eigenvalues --    0.04861   0.05888   0.06461   0.07162   0.07704
 Alpha virt. eigenvalues --    0.08427   0.08548   0.08894   0.09818   0.10145
 Alpha virt. eigenvalues --    0.10607   0.11123   0.11386   0.11911   0.12031
 Alpha virt. eigenvalues --    0.12756   0.13016   0.13331   0.14076   0.14489
 Alpha virt. eigenvalues --    0.14711   0.15053   0.15368   0.15616   0.16036
 Alpha virt. eigenvalues --    0.16204   0.16674   0.17035   0.17614   0.18376
 Alpha virt. eigenvalues --    0.19382   0.19966   0.20874   0.21407   0.22359
 Alpha virt. eigenvalues --    0.22603   0.23267   0.23732   0.24244   0.24905
 Alpha virt. eigenvalues --    0.24992   0.26293   0.26792   0.27687   0.27846
 Alpha virt. eigenvalues --    0.28603   0.29350   0.29542   0.29827   0.30107
 Alpha virt. eigenvalues --    0.30369   0.30720   0.30962   0.32260   0.32570
 Alpha virt. eigenvalues --    0.32777   0.32874   0.34336   0.35037   0.36135
 Alpha virt. eigenvalues --    0.36492   0.37406   0.38088   0.38328   0.40000
 Alpha virt. eigenvalues --    0.40414   0.41086   0.41188   0.41586   0.41654
 Alpha virt. eigenvalues --    0.42057   0.42800   0.43214   0.43660   0.44265
 Alpha virt. eigenvalues --    0.44631   0.45277   0.45628   0.46089   0.46672
 Alpha virt. eigenvalues --    0.46911   0.47184   0.47755   0.47886   0.48829
 Alpha virt. eigenvalues --    0.49179   0.49460   0.49928   0.50150   0.50481
 Alpha virt. eigenvalues --    0.50690   0.50955   0.51313   0.51611   0.51939
 Alpha virt. eigenvalues --    0.52484   0.53117   0.53431   0.54076   0.54489
 Alpha virt. eigenvalues --    0.54907   0.55406   0.55512   0.55779   0.56429
 Alpha virt. eigenvalues --    0.57078   0.57324   0.58071   0.58530   0.59263
 Alpha virt. eigenvalues --    0.60084   0.60439   0.60926   0.61041   0.61217
 Alpha virt. eigenvalues --    0.61667   0.62415   0.62828   0.63415   0.63820
 Alpha virt. eigenvalues --    0.64496   0.64631   0.65073   0.65323   0.65408
 Alpha virt. eigenvalues --    0.65686   0.65816   0.65931   0.66492   0.66975
 Alpha virt. eigenvalues --    0.67415   0.67772   0.67880   0.68090   0.68468
 Alpha virt. eigenvalues --    0.68951   0.69245   0.69706   0.69993   0.70274
 Alpha virt. eigenvalues --    0.70652   0.70848   0.71071   0.71238   0.71497
 Alpha virt. eigenvalues --    0.71658   0.72070   0.72237   0.72718   0.72967
 Alpha virt. eigenvalues --    0.73143   0.73433   0.73855   0.73958   0.74729
 Alpha virt. eigenvalues --    0.75516   0.76535   0.77113   0.77357   0.77679
 Alpha virt. eigenvalues --    0.78005   0.78673   0.78997   0.79798   0.80287
 Alpha virt. eigenvalues --    0.80682   0.81137   0.81290   0.82223   0.83128
 Alpha virt. eigenvalues --    0.83821   0.84723   0.85244   0.85589   0.85744
 Alpha virt. eigenvalues --    0.86981   0.87531   0.87931   0.88564   0.91201
 Alpha virt. eigenvalues --    0.91446   0.92522   0.93013   0.93389   0.95057
 Alpha virt. eigenvalues --    0.95393   0.96262   0.97047   0.98959   0.99381
 Alpha virt. eigenvalues --    1.00265   1.01798   1.02863   1.03540   1.04680
 Alpha virt. eigenvalues --    1.05816   1.06484   1.06491   1.07981   1.08918
 Alpha virt. eigenvalues --    1.09819   1.10139   1.11533   1.12558   1.13424
 Alpha virt. eigenvalues --    1.15081   1.16634   1.16829   1.17916   1.18495
 Alpha virt. eigenvalues --    1.18741   1.20361   1.21657   1.22428   1.22852
 Alpha virt. eigenvalues --    1.23625   1.23689   1.24064   1.24484   1.24812
 Alpha virt. eigenvalues --    1.25209   1.25922   1.26780   1.27509   1.27831
 Alpha virt. eigenvalues --    1.28551   1.28966   1.29008   1.29498   1.29722
 Alpha virt. eigenvalues --    1.30062   1.30405   1.31051   1.31167   1.31456
 Alpha virt. eigenvalues --    1.32690   1.32860   1.34294   1.34717   1.36655
 Alpha virt. eigenvalues --    1.37175   1.38619   1.38816   1.39736   1.40566
 Alpha virt. eigenvalues --    1.41095   1.41888   1.42540   1.43289   1.44455
 Alpha virt. eigenvalues --    1.47039   1.47712   1.48407   1.49219   1.49776
 Alpha virt. eigenvalues --    1.50547   1.51174   1.52278   1.52369   1.52830
 Alpha virt. eigenvalues --    1.53853   1.53922   1.54308   1.54776   1.57335
 Alpha virt. eigenvalues --    1.58369   1.59368   1.63610   1.64174   1.65623
 Alpha virt. eigenvalues --    1.66790   1.66942   1.67767   1.67929   1.68195
 Alpha virt. eigenvalues --    1.69557   1.70250   1.71396   1.71819   1.72515
 Alpha virt. eigenvalues --    1.72768   1.73455   1.74104   1.74362   1.75069
 Alpha virt. eigenvalues --    1.75266   1.75567   1.75940   1.76225   1.76332
 Alpha virt. eigenvalues --    1.76431   1.76739   1.77059   1.77357   1.77424
 Alpha virt. eigenvalues --    1.77501   1.77755   1.78176   1.79067   1.79229
 Alpha virt. eigenvalues --    1.79982   1.80170   1.80256   1.80694   1.80950
 Alpha virt. eigenvalues --    1.81718   1.82436   1.82942   1.83224   1.84132
 Alpha virt. eigenvalues --    1.84986   1.86367   1.86624   1.87119   1.87278
 Alpha virt. eigenvalues --    1.88054   1.88757   1.89764   1.90423   1.90761
 Alpha virt. eigenvalues --    1.91297   1.91949   1.92333   1.93273   1.94173
 Alpha virt. eigenvalues --    1.94456   1.94691   1.95153   1.96203   1.97542
 Alpha virt. eigenvalues --    1.97868   1.98547   1.98845   1.99051   1.99106
 Alpha virt. eigenvalues --    1.99722   2.00119   2.00432   2.00822   2.01176
 Alpha virt. eigenvalues --    2.01626   2.04030   2.04041   2.04841   2.06745
 Alpha virt. eigenvalues --    2.08681   2.09533   2.10314   2.10793   2.11166
 Alpha virt. eigenvalues --    2.11781   2.12304   2.14072   2.14305   2.14710
 Alpha virt. eigenvalues --    2.15178   2.15400   2.15885   2.16203   2.16382
 Alpha virt. eigenvalues --    2.17086   2.17780   2.18933   2.19841   2.20171
 Alpha virt. eigenvalues --    2.22657   2.22948   2.23781   2.25028   2.25136
 Alpha virt. eigenvalues --    2.26813   2.27301   2.28570   2.29770   2.29988
 Alpha virt. eigenvalues --    2.30234   2.30426   2.30998   2.32538   2.33468
 Alpha virt. eigenvalues --    2.33721   2.34408   2.34590   2.35073   2.35815
 Alpha virt. eigenvalues --    2.36494   2.38443   2.39008   2.39960   2.40138
 Alpha virt. eigenvalues --    2.41463   2.43210   2.43962   2.45575   2.46178
 Alpha virt. eigenvalues --    2.47255   2.48833   2.51710   2.52631   2.53351
 Alpha virt. eigenvalues --    2.54884   2.56357   2.57154   2.57772   2.58058
 Alpha virt. eigenvalues --    2.58213   2.59187   2.59334   2.60501   2.62195
 Alpha virt. eigenvalues --    2.62347   2.62907   2.63376   2.64513   2.64811
 Alpha virt. eigenvalues --    2.66402   2.68323   2.70553   2.72900   2.75223
 Alpha virt. eigenvalues --    2.76336   2.76476   2.76887   2.77045   2.78001
 Alpha virt. eigenvalues --    2.80497   2.80890   2.83682   2.83979   2.86955
 Alpha virt. eigenvalues --    2.87630   2.88108   2.90034   2.90500   2.91369
 Alpha virt. eigenvalues --    2.91964   2.92798   2.94422   2.97822   2.99097
 Alpha virt. eigenvalues --    2.99152   3.02907   3.04977   3.06159   3.06208
 Alpha virt. eigenvalues --    3.06422   3.06729   3.07068   3.07470   3.07748
 Alpha virt. eigenvalues --    3.08080   3.09367   3.09757   3.11412   3.12288
 Alpha virt. eigenvalues --    3.13176   3.13448   3.13966   3.15462   3.16096
 Alpha virt. eigenvalues --    3.17363   3.18227   3.19081   3.20790   3.21564
 Alpha virt. eigenvalues --    3.23806   3.28134   3.29857   3.31344   3.32526
 Alpha virt. eigenvalues --    3.34851   3.36003   3.37165   3.39684   3.46519
 Alpha virt. eigenvalues --    3.52064   3.53540   3.63906   3.64243   3.67422
 Alpha virt. eigenvalues --    3.71455   3.72647   3.84500   3.86877   3.88795
          Condensed to atoms (all electrons):
 Mulliken charges:
               1
     1  S    0.142381
     2  S    0.123553
     3  F   -0.205564
     4  F   -0.220015
     5  F   -0.210693
     6  F   -0.212651
     7  F   -0.217500
     8  F   -0.221809
     9  C   -0.058243
    10  C   -0.012169
    11  C   -0.009270
    12  C   -0.010616
    13  C   -0.030743
    14  C    0.060340
    15  C   -0.060857
    16  C   -0.012485
    17  C   -0.010468
    18  C   -0.012230
    19  C   -0.031484
    20  C    0.072836
    21  C   -0.066214
    22  C   -0.034361
    23  C   -0.074067
    24  C    0.000429
    25  C   -0.055507
    26  C   -0.021333
    27  C    0.015840
    28  C   -0.178679
    29  C   -0.153547
    30  C    0.478473
    31  C    0.380609
    32  C    0.417886
    33  C   -0.119030
    34  C   -0.066126
    35  C   -0.017944
    36  C    0.001123
    37  C   -0.241024
    38  H    0.017624
    39  H    0.020798
    40  H    0.022094
    41  H    0.022177
    42  H    0.013538
    43  H    0.015491
    44  H    0.018712
    45  H    0.020074
    46  H    0.020614
    47  H    0.013718
    48  H    0.067394
    49  H    0.058702
    50  H    0.046154
    51  H    0.051982
    52  H    0.095742
    53  H    0.067306
    54  H    0.055984
    55  H    0.051475
    56  H    0.047287
    57  H    0.068218
    58  H    0.035915
    59  H    0.040158
 Sum of Mulliken charges =   0.00000
 Mulliken charges with hydrogens summed into heavy atoms:
               1
     1  S    0.142381
     2  S    0.123553
     3  F   -0.205564
     4  F   -0.220015
     5  F   -0.210693
     6  F   -0.212651
     7  F   -0.217500
     8  F   -0.221809
     9  C   -0.040619
    10  C    0.008630
    11  C    0.012824
    12  C    0.011561
    13  C   -0.017205
    14  C    0.060340
    15  C   -0.045366
    16  C    0.006227
    17  C    0.009606
    18  C    0.008383
    19  C   -0.017765
    20  C    0.072836
    21  C    0.106036
    22  C    0.113363
    23  C    0.100697
    24  C    0.115934
    25  C   -0.055507
    26  C    0.014583
    27  C    0.015840
    28  C   -0.178679
    29  C   -0.153547
    30  C    0.478473
    31  C    0.380609
    32  C    0.417886
    33  C   -0.119030
    34  C   -0.066126
    35  C    0.022214
    36  C    0.001123
    37  C   -0.241024
 Electronic spatial extent (au):  <R**2>=          21780.9318
 Charge=              0.0000 electrons
 Dipole moment (field-independent basis, Debye):
    X=             -0.9165    Y=             -4.9873    Z=              0.0933  Tot=              5.0716
 Quadrupole moment (field-independent basis, Debye-Ang):
   XX=           -194.2547   YY=           -228.3099   ZZ=           -229.4750
   XY=              0.4083   XZ=             -5.7852   YZ=              3.2913
 Traceless Quadrupole moment (field-independent basis, Debye-Ang):
   XX=             23.0918   YY=            -10.9634   ZZ=            -12.1284
   XY=              0.4083   XZ=             -5.7852   YZ=              3.2913
 Octapole moment (field-independent basis, Debye-Ang**2):
  XXX=            -39.2501  YYY=             30.5996  ZZZ=              6.7719  XYY=             -3.7776
  XXY=             -4.9363  XXZ=             -8.5253  XZZ=             -1.2777  YZZ=             35.2206
  YYZ=             -8.8885  XYZ=            -10.1310
 Hexadecapole moment (field-independent basis, Debye-Ang**3):
 XXXX=         -18219.9059 YYYY=          -5936.7203 ZZZZ=          -2160.9570 XXXY=            103.5478
 XXXZ=           -513.6188 YYYX=            -15.5016 YYYZ=             31.7214 ZZZX=             19.9479
 ZZZY=            -18.3919 XXYY=          -4105.0071 XXZZ=          -4157.6056 YYZZ=          -1390.9775
 XXYZ=            116.7122 YYXZ=             13.8508 ZZXY=             -9.5361
 N-N= 4.566480728975D+03 E-N=-1.503284407267D+04  KE= 2.492488743746D+03
 No NMR shielding tensors so no spin-rotation constants.
 Leave Link  601 at Thu Dec  6 23:10:05 2018, MaxMem=   536870912 cpu:         6.6
 (Enter /pbs_home/pkowalski/g09d01/g09/l701.exe)
 Compute integral first derivatives.
 ... and contract with generalized density number  0.
 R6Disp: Adding Grimme-D3 dispersion energy 1st derivatives to the gradient.
 Leave Link  701 at Thu Dec  6 23:10:06 2018, MaxMem=   536870912 cpu:         6.4
 (Enter /pbs_home/pkowalski/g09d01/g09/l702.exe)
 L702 exits ... SP integral derivatives will be done elsewhere.
 Leave Link  702 at Thu Dec  6 23:10:06 2018, MaxMem=   536870912 cpu:         0.2
 (Enter /pbs_home/pkowalski/g09d01/g09/l703.exe)
 Compute integral first derivatives, UseDBF=F ICtDFT=           0.
 Integral derivatives from FoFJK, PRISM(SPDF).
 Calling FoFJK, ICntrl=      2127 FMM=F ISym2X=0 I1Cent= 0 IOpClX= 0 NMat=1 NMatS=1 NMatT=0.
 FoFJK:  IHMeth= 1 ICntrl=    2127 DoSepK=F KAlg= 0 I1Cent=   0 FoldK=F
 IRaf=         0 NMat=   1 IRICut=       1 DoRegI=T DoRafI=F ISym2E= 0.
 FoFCou: FMM=F IPFlag=           0 FMFlag=      100000 FMFlg1=         800
         NFxFlg=           0 DoJE=F BraDBF=F KetDBF=F FulRan=T
         wScrn=  0.000000 ICntrl=    2127 IOpCl=  0 I1Cent=           0 NGrid=           0
         NMat0=    1 NMatS0=      1 NMatT0=    0 NMatD0=    1 NMtDS0=    0 NMtDT0=    0
 Symmetry not used in FoFCou.
 Leave Link  703 at Thu Dec  6 23:12:19 2018, MaxMem=   536870912 cpu:      1062.8
 (Enter /pbs_home/pkowalski/g09d01/g09/l716.exe)
 Dipole        =-3.60593522D-01-1.96214168D+00 3.67255333D-02
 ***** Axes restored to original set *****
 -------------------------------------------------------------------
 Center     Atomic                   Forces (Hartrees/Bohr)
 Number     Number              X              Y              Z
 -------------------------------------------------------------------
      1       16           0.042024368    0.004638007    0.031116020
      2       16           0.040973767   -0.001029750    0.019771430
      3        9          -0.026489078   -0.014503866    0.020640850
      4        9           0.012980411    0.023794482   -0.013441910
      5        9          -0.034509408    0.002409660   -0.016716203
      6        9           0.031257700    0.006978567   -0.020684483
      7        9          -0.024156036   -0.003894161    0.023345895
      8        9           0.012567196   -0.013345245   -0.022875952
      9        6           0.011725647   -0.011898144    0.000998318
     10        6           0.007556899    0.005407653    0.007422274
     11        6          -0.000747444    0.004934402    0.002151214
     12        6          -0.008925340    0.011201686    0.000896757
     13        6          -0.010845818   -0.003597183   -0.008610976
     14        6          -0.007374052    0.012425029   -0.001205484
     15        6           0.004031452    0.009560568    0.013288021
     16        6           0.008046659   -0.007261428    0.005022167
     17        6           0.001301248   -0.004705736   -0.002100658
     18        6          -0.001987335   -0.009234027   -0.010952148
     19        6          -0.010198474    0.006486367   -0.007551165
     20        6          -0.004847396   -0.010686131   -0.009007358
     21        6          -0.002748416   -0.005684926    0.003946540
     22        6          -0.004288839    0.008272524   -0.012505994
     23        6           0.003399238    0.004386801   -0.000734215
     24        6          -0.018920798   -0.024699117   -0.005481719
     25        6          -0.025685391   -0.028625366   -0.032941226
     26        6           0.003180585    0.042298941    0.018353826
     27        6          -0.063854115   -0.028343289   -0.066877747
     28        6           0.020749141   -0.039801514    0.023919774
     29        6           0.002788631    0.080943790    0.056807273
     30        6          -0.012060967   -0.016870142    0.004392942
     31        6           0.022446642   -0.006907386    0.040373948
     32        6          -0.012402908    0.017127279    0.001038578
     33        6           0.109009552   -0.042528931   -0.070324996
     34        6          -0.030618183    0.036105448   -0.010759032
     35        6           0.024294160   -0.045216917   -0.008749622
     36        6          -0.111741589    0.010764322    0.014371703
     37        6           0.040071091    0.035950719    0.022568105
     38        1          -0.005736596    0.007614823    0.000692425
     39        1          -0.005774750   -0.001083859   -0.004132693
     40        1          -0.000001243   -0.006519413   -0.003469250
     41        1           0.005858104   -0.003647261    0.001666686
     42        1           0.005795371    0.005778052    0.006529424
     43        1          -0.000942494   -0.006309416   -0.007019736
     44        1          -0.005122886    0.002526017   -0.004453694
     45        1          -0.002682346    0.006656431    0.001926640
     46        1           0.003214445    0.002350423    0.005930672
     47        1           0.006663715   -0.007221945    0.003082352
     48        1          -0.005696586    0.001547578   -0.003585728
     49        1           0.003980458   -0.004161766   -0.002645758
     50        1           0.003807025    0.004239205    0.004398767
     51        1           0.004357384    0.001034313    0.003613873
     52        1           0.001316622   -0.002538983   -0.006134784
     53        1          -0.005106876   -0.000542005   -0.005342043
     54        1          -0.002982042    0.002190365    0.004479591
     55        1           0.004624519   -0.004719038    0.002059664
     56        1           0.004914296   -0.002479968    0.000720977
     57        1          -0.004535188    0.003100772   -0.000381218
     58        1           0.008066985   -0.004789487    0.002280397
     59        1          -0.000020717    0.002122175    0.010878686
 -------------------------------------------------------------------
 Cartesian Forces:  Max     0.111741589 RMS     0.022077413
 Leave Link  716 at Thu Dec  6 23:12:19 2018, MaxMem=   536870912 cpu:         0.2
 (Enter /pbs_home/pkowalski/g09d01/g09/l103.exe)

 GradGradGradGradGradGradGradGradGradGradGradGradGradGradGradGradGradGrad
 Berny optimization.
 FormGI is forming the generalized inverse of G from B-inverse, IUseBI=4.
 GSVD:  received Info=                   1 from GESDD.
 Internal  Forces:  Max     0.050415238 RMS     0.009974163
 Search for a local minimum.
 Step number   1 out of a maximum of  343
 All quantities printed in internal units (Hartrees-Bohrs-Radians)
 RMS Force = .99742D-02 SwitMx=.10000D-02 MixMth= 1
 Mixed Optimization -- RFO/linear search
 Second derivative matrix not updated -- first step.
 ITU=  0
     Eigenvalues ---    0.00230   0.00399   0.00420   0.00486   0.00632
     Eigenvalues ---    0.00747   0.00748   0.00758   0.00760   0.00774
     Eigenvalues ---    0.00856   0.01117   0.01380   0.01397   0.01509
     Eigenvalues ---    0.01555   0.01562   0.01647   0.01659   0.01870
     Eigenvalues ---    0.01941   0.01944   0.01997   0.01999   0.02014
     Eigenvalues ---    0.02024   0.02025   0.02086   0.02086   0.02136
     Eigenvalues ---    0.02136   0.02142   0.02143   0.02154   0.02155
     Eigenvalues ---    0.02167   0.02169   0.02232   0.02304   0.02537
     Eigenvalues ---    0.03146   0.04014   0.04255   0.04287   0.04925
     Eigenvalues ---    0.05505   0.05558   0.05618   0.05649   0.05765
     Eigenvalues ---    0.05767   0.05777   0.07833   0.08106   0.09045
     Eigenvalues ---    0.09287   0.09306   0.09566   0.10027   0.10514
     Eigenvalues ---    0.11623   0.12041   0.12664   0.12727   0.12773
     Eigenvalues ---    0.14692   0.15424   0.15996   0.16000   0.16000
     Eigenvalues ---    0.16000   0.16000   0.16000   0.16000   0.16000
     Eigenvalues ---    0.16000   0.16000   0.16000   0.16000   0.16000
     Eigenvalues ---    0.16000   0.16000   0.16000   0.16000   0.16000
     Eigenvalues ---    0.17352   0.20257   0.20946   0.21293   0.21430
     Eigenvalues ---    0.21915   0.21989   0.22000   0.22000   0.22000
     Eigenvalues ---    0.22000   0.23464   0.23464   0.23464   0.23541
     Eigenvalues ---    0.23859   0.23901   0.24905   0.24986   0.24999
     Eigenvalues ---    0.25000   0.25000   0.25000   0.25909   0.26056
     Eigenvalues ---    0.26493   0.26650   0.26727   0.27007   0.28334
     Eigenvalues ---    0.29084   0.29633   0.29779   0.30252   0.30605
     Eigenvalues ---    0.31334   0.32007   0.32228   0.32237   0.32334
     Eigenvalues ---    0.32485   0.32489   0.32513   0.32514   0.32515
     Eigenvalues ---    0.32528   0.32547   0.32563   0.32576   0.32700
     Eigenvalues ---    0.33512   0.33628   0.35107   0.35691   0.35691
     Eigenvalues ---    0.35696   0.35697   0.35710   0.35710   0.35880
     Eigenvalues ---    0.35887   0.36171   0.36189   0.36265   0.36671
     Eigenvalues ---    0.40768   0.40794   0.41146   0.41159   0.44223
     Eigenvalues ---    0.44244   0.45531   0.45535   0.45940   0.45940
     Eigenvalues ---    0.46501   0.46516   0.47100   0.47397   0.48117
     Eigenvalues ---    0.48274   0.48339   0.48457   0.51736   0.55531
     Eigenvalues ---    0.55579
 RFO step:  Lambda=-1.03957930D-01 EMin= 2.30000000D-03
 Linear search not attempted -- first point.
 Maximum step size (   0.300) exceeded in Quadratic search.
    -- Step size scaled by   0.732
 Iteration  1 RMS(Cart)=  0.07058772 RMS(Int)=  0.00209173
 Iteration  2 RMS(Cart)=  0.00657015 RMS(Int)=  0.00041044
 Iteration  3 RMS(Cart)=  0.00001916 RMS(Int)=  0.00041037
 Iteration  4 RMS(Cart)=  0.00000001 RMS(Int)=  0.00041037
 ITry= 1 IFail=0 DXMaxC= 2.79D-01 DCOld= 1.00D+10 DXMaxT= 3.00D-01 DXLimC= 3.00D+00 Rises=F
 Variable       Old X    -DE/DX   Delta X   Delta X   Delta X     New X
                                 (Linear)    (Quad)   (Total)
    R1        3.40399  -0.03101   0.00000  -0.05943  -0.05936   3.34463
    R2        3.38347  -0.02932   0.00000  -0.06009  -0.05996   3.32350
    R3        3.39384  -0.02902   0.00000  -0.05088  -0.05145   3.34239
    R4        3.38686  -0.02013   0.00000  -0.04201  -0.04191   3.34495
    R5        2.61814  -0.03530   0.00000  -0.04418  -0.04418   2.57396
    R6        2.61648  -0.02734   0.00000  -0.03413  -0.03413   2.58235
    R7        2.61579  -0.03826   0.00000  -0.04770  -0.04770   2.56809
    R8        2.62587  -0.03777   0.00000  -0.04786  -0.04786   2.57800
    R9        2.62910  -0.03174   0.00000  -0.04043  -0.04043   2.58867
   R10        2.61455  -0.02839   0.00000  -0.03533  -0.03533   2.57922
   R11        2.64149  -0.00513   0.00000  -0.00660  -0.00660   2.63489
   R12        2.66795  -0.00756   0.00000  -0.01061  -0.01060   2.65734
   R13        2.04258   0.00897   0.00000   0.01420   0.01420   2.05678
   R14        2.63404  -0.00108   0.00000  -0.00096  -0.00096   2.63307
   R15        2.04559   0.00714   0.00000   0.01134   0.01134   2.05693
   R16        2.63441   0.00046   0.00000   0.00095   0.00095   2.63536
   R17        2.04537   0.00738   0.00000   0.01173   0.01173   2.05710
   R18        2.64250  -0.00608   0.00000  -0.00797  -0.00797   2.63452
   R19        2.04568   0.00699   0.00000   0.01111   0.01111   2.05680
   R20        2.67298  -0.01099   0.00000  -0.01543  -0.01543   2.65754
   R21        2.03788   0.00955   0.00000   0.01501   0.01501   2.05288
   R22        2.83713  -0.01985   0.00000  -0.03410  -0.03410   2.80303
   R23        2.64151  -0.00485   0.00000  -0.00624  -0.00623   2.63527
   R24        2.66761  -0.00716   0.00000  -0.01004  -0.01004   2.65757
   R25        2.04269   0.00882   0.00000   0.01396   0.01396   2.05665
   R26        2.63424  -0.00121   0.00000  -0.00114  -0.00114   2.63310
   R27        2.04557   0.00720   0.00000   0.01144   0.01144   2.05701
   R28        2.63459   0.00043   0.00000   0.00090   0.00089   2.63549
   R29        2.04537   0.00743   0.00000   0.01180   0.01180   2.05717
   R30        2.64248  -0.00600   0.00000  -0.00788  -0.00788   2.63461
   R31        2.04567   0.00704   0.00000   0.01119   0.01119   2.05686
   R32        2.67237  -0.01059   0.00000  -0.01487  -0.01487   2.65750
   R33        2.03816   0.00936   0.00000   0.01473   0.01473   2.05288
   R34        2.83538  -0.01839   0.00000  -0.03152  -0.03152   2.80386
   R35        2.88407   0.00401   0.00000   0.00732   0.00732   2.89138
   R36        2.09958  -0.00680   0.00000  -0.01161  -0.01161   2.08798
   R37        2.09825  -0.00627   0.00000  -0.01069  -0.01069   2.08756
   R38        2.09888  -0.00685   0.00000  -0.01169  -0.01169   2.08719
   R39        2.85379  -0.00616   0.00000  -0.01082  -0.01082   2.84298
   R40        2.09914  -0.00493   0.00000  -0.00841  -0.00841   2.09073
   R41        2.08162  -0.00384   0.00000  -0.00641  -0.00641   2.07521
   R42        2.88701   0.00077   0.00000   0.00140   0.00140   2.88842
   R43        2.09915  -0.00734   0.00000  -0.01253  -0.01253   2.08662
   R44        2.09803  -0.00579   0.00000  -0.00987  -0.00987   2.08816
   R45        2.09854  -0.00673   0.00000  -0.01148  -0.01148   2.08706
   R46        2.83729   0.00010   0.00000   0.00018   0.00018   2.83747
   R47        2.09911  -0.00312   0.00000  -0.00532  -0.00532   2.09380
   R48        2.09965  -0.00501   0.00000  -0.00855  -0.00855   2.09110
   R49        2.52457   0.02250   0.00000   0.02592   0.02583   2.55041
   R50        2.77671  -0.01534   0.00000  -0.02432  -0.02446   2.75225
   R51        2.03045   0.00965   0.00000   0.01501   0.01501   2.04546
   R52        2.79813  -0.04788   0.00000  -0.08109  -0.08111   2.71702
   R53        2.58153   0.05042   0.00000   0.05942   0.05942   2.64095
   R54        2.85602  -0.00116   0.00000  -0.00199  -0.00233   2.85369
   R55        2.88446  -0.04861   0.00000  -0.09371  -0.09333   2.79113
   R56        2.88307  -0.00561   0.00000  -0.00560  -0.00586   2.87721
   R57        2.85747  -0.00321   0.00000  -0.00241  -0.00272   2.85474
   R58        2.92263  -0.00767   0.00000  -0.01770  -0.01714   2.90548
   R59        2.94362  -0.02949   0.00000  -0.05774  -0.05774   2.88588
   R60        2.52277   0.02280   0.00000   0.02682   0.02650   2.54927
   R61        2.81806  -0.01693   0.00000  -0.03064  -0.03036   2.78770
   R62        2.03669   0.00969   0.00000   0.01521   0.01521   2.05190
   R63        2.82355  -0.03508   0.00000  -0.06511  -0.06452   2.75903
    A1        1.57323   0.01549   0.00000   0.03157   0.03198   1.60521
    A2        1.56416   0.01579   0.00000   0.03387   0.03390   1.59806
    A3        2.11090   0.00077   0.00000   0.00126   0.00127   2.11217
    A4        2.05396   0.00298   0.00000   0.00871   0.00871   2.06266
    A5        2.11833  -0.00375   0.00000  -0.00997  -0.00997   2.10835
    A6        2.09797  -0.00091   0.00000  -0.00112  -0.00112   2.09684
    A7        2.09332  -0.00038   0.00000  -0.00175  -0.00175   2.09157
    A8        2.09190   0.00129   0.00000   0.00287   0.00287   2.09477
    A9        2.09217  -0.00303   0.00000  -0.00538  -0.00538   2.08679
   A10        2.09547   0.00149   0.00000   0.00261   0.00261   2.09807
   A11        2.09555   0.00155   0.00000   0.00277   0.00277   2.09832
   A12        2.09930   0.00095   0.00000   0.00275   0.00275   2.10205
   A13        2.09087   0.00077   0.00000   0.00207   0.00207   2.09294
   A14        2.09302  -0.00172   0.00000  -0.00482  -0.00482   2.08820
   A15        2.10792  -0.00023   0.00000  -0.00134  -0.00134   2.10658
   A16        2.04331   0.00449   0.00000   0.01281   0.01281   2.05612
   A17        2.13195  -0.00426   0.00000  -0.01147  -0.01147   2.12048
   A18        2.05812   0.00246   0.00000   0.00382   0.00383   2.06195
   A19        2.09144   0.00348   0.00000   0.00783   0.00783   2.09926
   A20        2.13363  -0.00594   0.00000  -0.01165  -0.01166   2.12197
   A21        2.11050   0.00098   0.00000   0.00176   0.00176   2.11227
   A22        2.05462   0.00304   0.00000   0.00892   0.00892   2.06354
   A23        2.11806  -0.00402   0.00000  -0.01068  -0.01068   2.10738
   A24        2.09793  -0.00082   0.00000  -0.00094  -0.00094   2.09699
   A25        2.09333  -0.00038   0.00000  -0.00172  -0.00172   2.09161
   A26        2.09193   0.00120   0.00000   0.00266   0.00266   2.09458
   A27        2.09225  -0.00317   0.00000  -0.00575  -0.00575   2.08650
   A28        2.09543   0.00157   0.00000   0.00283   0.00283   2.09825
   A29        2.09551   0.00160   0.00000   0.00292   0.00292   2.09843
   A30        2.09916   0.00108   0.00000   0.00299   0.00299   2.10215
   A31        2.09094   0.00069   0.00000   0.00191   0.00191   2.09285
   A32        2.09309  -0.00177   0.00000  -0.00490  -0.00490   2.08819
   A33        2.10771   0.00001   0.00000  -0.00080  -0.00080   2.10690
   A34        2.04484   0.00436   0.00000   0.01251   0.01251   2.05735
   A35        2.13064  -0.00437   0.00000  -0.01170  -0.01170   2.11894
   A36        2.05883   0.00192   0.00000   0.00274   0.00274   2.06157
   A37        2.09215   0.00401   0.00000   0.00892   0.00892   2.10107
   A38        2.13220  -0.00593   0.00000  -0.01166  -0.01166   2.12055
   A39        1.92461   0.00091   0.00000   0.00218   0.00218   1.92679
   A40        1.91249   0.00062   0.00000   0.00188   0.00187   1.91436
   A41        1.93047   0.00261   0.00000   0.00742   0.00741   1.93787
   A42        1.89566  -0.00104   0.00000  -0.00327  -0.00327   1.89239
   A43        1.90514  -0.00205   0.00000  -0.00598  -0.00599   1.89915
   A44        1.89487  -0.00115   0.00000  -0.00251  -0.00253   1.89234
   A45        1.93731  -0.00185   0.00000  -0.00356  -0.00355   1.93376
   A46        1.90492   0.00108   0.00000   0.00540   0.00538   1.91030
   A47        1.88795   0.00437   0.00000   0.01294   0.01290   1.90086
   A48        1.89807   0.00207   0.00000   0.00669   0.00669   1.90477
   A49        1.96643  -0.00395   0.00000  -0.01553  -0.01551   1.95093
   A50        1.86716  -0.00159   0.00000  -0.00551  -0.00556   1.86160
   A51        1.92817   0.00029   0.00000   0.00063   0.00063   1.92880
   A52        1.91081   0.00024   0.00000   0.00097   0.00097   1.91178
   A53        1.93054   0.00177   0.00000   0.00478   0.00478   1.93532
   A54        1.89460  -0.00010   0.00000  -0.00003  -0.00003   1.89457
   A55        1.90483  -0.00151   0.00000  -0.00476  -0.00476   1.90007
   A56        1.89420  -0.00076   0.00000  -0.00174  -0.00174   1.89246
   A57        1.95601  -0.00269   0.00000  -0.00531  -0.00531   1.95070
   A58        1.90872  -0.00015   0.00000   0.00014   0.00014   1.90886
   A59        1.90211   0.00246   0.00000   0.00578   0.00576   1.90787
   A60        1.90282   0.00372   0.00000   0.01276   0.01277   1.91559
   A61        1.90644  -0.00145   0.00000  -0.00662  -0.00660   1.89983
   A62        1.88648  -0.00190   0.00000  -0.00692  -0.00690   1.87958
   A63        2.12280   0.00124   0.00000  -0.00027  -0.00027   2.12253
   A64        1.98593  -0.02237   0.00000  -0.04059  -0.04060   1.94533
   A65        2.17441   0.02112   0.00000   0.04086   0.04086   2.21527
   A66        2.00909  -0.00047   0.00000   0.00200   0.00179   2.01088
   A67        2.13982   0.00063   0.00000   0.00007   0.00016   2.13998
   A68        2.13409  -0.00018   0.00000  -0.00218  -0.00208   2.13201
   A69        1.91505   0.00865   0.00000   0.01329   0.01314   1.92820
   A70        2.15487  -0.00460   0.00000  -0.00725  -0.00718   2.14769
   A71        2.21290  -0.00408   0.00000  -0.00621  -0.00615   2.20676
   A72        2.03917  -0.00296   0.00000  -0.00031  -0.00056   2.03862
   A73        1.94085  -0.00127   0.00000  -0.00603  -0.00613   1.93472
   A74        2.14871   0.00729   0.00000   0.02302   0.02283   2.17154
   A75        2.16920  -0.01848   0.00000  -0.03435  -0.03468   2.13452
   A76        2.20867   0.01503   0.00000   0.03491   0.03460   2.24327
   A77        1.90309   0.00346   0.00000  -0.00086  -0.00024   1.90285
   A78        1.92924  -0.00884   0.00000  -0.03158  -0.03152   1.89771
   A79        1.91861  -0.00067   0.00000  -0.00151  -0.00165   1.91697
   A80        1.95586   0.00297   0.00000   0.00347   0.00355   1.95941
   A81        2.00487   0.00448   0.00000   0.01225   0.01223   2.01710
   A82        1.88895   0.00298   0.00000   0.01195   0.01175   1.90071
   A83        1.76096   0.00033   0.00000   0.01007   0.00982   1.77077
   A84        1.90611  -0.00350   0.00000  -0.00955  -0.00959   1.89653
   A85        1.97147   0.00648   0.00000   0.01818   0.01802   1.98949
   A86        1.97403   0.00568   0.00000   0.01723   0.01750   1.99153
   A87        1.91106  -0.00483   0.00000  -0.02044  -0.01996   1.89110
   A88        1.90345   0.00254   0.00000   0.00392   0.00368   1.90713
   A89        1.79426  -0.00667   0.00000  -0.01033  -0.01096   1.78330
   A90        1.90563  -0.00721   0.00000  -0.02613  -0.02602   1.87960
   A91        1.88712   0.00460   0.00000   0.00842   0.00791   1.89503
   A92        1.94155   0.00019   0.00000   0.00271   0.00285   1.94439
   A93        1.95927  -0.00294   0.00000  -0.00437  -0.00433   1.95494
   A94        1.96338   0.00574   0.00000   0.01701   0.01650   1.97988
   A95        1.80429   0.00012   0.00000   0.00415   0.00471   1.80900
   A96        1.80129   0.00798   0.00000   0.02683   0.02556   1.82685
   A97        2.01944   0.01341   0.00000   0.06291   0.06134   2.08078
   A98        1.87417   0.00066   0.00000   0.02318   0.01981   1.89398
   A99        2.12518   0.00005   0.00000  -0.00293  -0.00283   2.12235
   A100       1.98441  -0.02080   0.00000  -0.03694  -0.03717   1.94724
   A101       2.17359   0.02075   0.00000   0.03989   0.04000   2.21359
   A102       2.03507   0.00233   0.00000   0.00162   0.00221   2.03729
   A103       2.15816  -0.00269   0.00000  -0.00504  -0.00534   2.15282
   A104       2.08993   0.00035   0.00000   0.00338   0.00307   2.09301
   A105       1.93814   0.00235   0.00000   0.02887   0.02556   1.96371
   A106       2.03736   0.01120   0.00000   0.05250   0.05014   2.08750
   A107       1.85952   0.00746   0.00000   0.02240   0.02103   1.88056
   A108       2.03532  -0.00430   0.00000   0.00353   0.00223   2.03755
   A109       1.96874  -0.00425   0.00000  -0.01493  -0.01475   1.95398
   A110       2.04467   0.01661   0.00000   0.05168   0.05082   2.09549
    D1        3.13136   0.00160   0.00000   0.01070   0.01071  -3.14112
    D2       -0.02032   0.00157   0.00000   0.01073   0.01071  -0.00961
    D3       -2.56206  -0.00806   0.00000  -0.04145  -0.04133  -2.60339
    D4        0.03029  -0.00069   0.00000  -0.00721  -0.00744   0.02286
    D5        3.06085   0.00302   0.00000   0.02343   0.02357   3.08443
    D6       -0.08370   0.00417   0.00000   0.03001   0.02996  -0.05374
    D7       -2.30242  -0.01988   0.00000  -0.10664  -0.10571  -2.40813
    D8        0.13838  -0.00284   0.00000  -0.03475  -0.03507   0.10331
    D9        0.00016   0.00008   0.00000   0.00049   0.00049   0.00064
   D10       -3.14157   0.00001   0.00000   0.00004   0.00004  -3.14153
   D11       -3.14140   0.00014   0.00000   0.00085   0.00085  -3.14054
   D12        0.00006   0.00007   0.00000   0.00040   0.00040   0.00047
   D13       -0.00036  -0.00005   0.00000  -0.00029  -0.00029  -0.00065
   D14       -3.14099   0.00017   0.00000   0.00100   0.00101  -3.13998
   D15        3.14119  -0.00011   0.00000  -0.00066  -0.00066   3.14052
   D16        0.00057   0.00010   0.00000   0.00062   0.00063   0.00120
   D17        0.00008  -0.00003   0.00000  -0.00016  -0.00016  -0.00008
   D18        3.14145  -0.00005   0.00000  -0.00031  -0.00032   3.14114
   D19       -3.14138   0.00005   0.00000   0.00029   0.00029  -3.14109
   D20       -0.00001   0.00002   0.00000   0.00013   0.00014   0.00013
   D21       -0.00009  -0.00006   0.00000  -0.00036  -0.00036  -0.00045
   D22        3.14128  -0.00001   0.00000  -0.00005  -0.00005   3.14123
   D23       -3.14147  -0.00004   0.00000  -0.00020  -0.00020   3.14151
   D24       -0.00010   0.00002   0.00000   0.00011   0.00011   0.00001
   D25       -0.00013   0.00010   0.00000   0.00056   0.00056   0.00043
   D26        3.14090   0.00003   0.00000   0.00017   0.00017   3.14107
   D27       -3.14150   0.00004   0.00000   0.00025   0.00025  -3.14125
   D28       -0.00047  -0.00002   0.00000  -0.00014  -0.00014  -0.00061
   D29        0.00035  -0.00004   0.00000  -0.00023  -0.00023   0.00012
   D30        3.14095  -0.00025   0.00000  -0.00154  -0.00154   3.13941
   D31       -3.14065   0.00002   0.00000   0.00016   0.00016  -3.14048
   D32       -0.00005  -0.00019   0.00000  -0.00114  -0.00114  -0.00119
   D33       -0.00262  -0.00032   0.00000  -0.00131  -0.00133  -0.00396
   D34       -3.13301  -0.00002   0.00000  -0.00082  -0.00080  -3.13380
   D35        3.13998  -0.00010   0.00000   0.00003   0.00000   3.13998
   D36        0.00960   0.00020   0.00000   0.00051   0.00053   0.01013
   D37       -0.00008   0.00017   0.00000   0.00098   0.00098   0.00090
   D38       -3.14158  -0.00002   0.00000  -0.00014  -0.00014   3.14146
   D39        3.14152   0.00032   0.00000   0.00189   0.00190  -3.13976
   D40        0.00002   0.00013   0.00000   0.00078   0.00078   0.00080
   D41       -0.00007  -0.00005   0.00000  -0.00030  -0.00030  -0.00037
   D42        3.14104   0.00003   0.00000   0.00020   0.00020   3.14123
   D43        3.14151  -0.00021   0.00000  -0.00125  -0.00125   3.14027
   D44       -0.00057  -0.00013   0.00000  -0.00075  -0.00075  -0.00132
   D45        0.00017  -0.00009   0.00000  -0.00053  -0.00052  -0.00036
   D46       -3.14140  -0.00012   0.00000  -0.00068  -0.00068   3.14111
   D47       -3.14152   0.00010   0.00000   0.00059   0.00059  -3.14092
   D48        0.00011   0.00007   0.00000   0.00044   0.00044   0.00055
   D49       -0.00010  -0.00010   0.00000  -0.00060  -0.00060  -0.00069
   D50       -3.14157   0.00005   0.00000   0.00030   0.00030  -3.14127
   D51        3.14146  -0.00008   0.00000  -0.00044  -0.00044   3.14102
   D52       -0.00001   0.00008   0.00000   0.00045   0.00046   0.00044
   D53       -0.00005   0.00022   0.00000   0.00128   0.00128   0.00123
   D54       -3.14132   0.00019   0.00000   0.00109   0.00109  -3.14023
   D55        3.14142   0.00007   0.00000   0.00038   0.00039  -3.14138
   D56        0.00016   0.00003   0.00000   0.00019   0.00019   0.00035
   D57        0.00014  -0.00014   0.00000  -0.00082  -0.00082  -0.00069
   D58       -3.14096  -0.00023   0.00000  -0.00134  -0.00133   3.14090
   D59        3.14138  -0.00010   0.00000  -0.00062  -0.00062   3.14077
   D60        0.00029  -0.00019   0.00000  -0.00113  -0.00113  -0.00084
   D61       -0.00383   0.00053   0.00000   0.00311   0.00316  -0.00067
   D62        3.14106  -0.00068   0.00000  -0.00406  -0.00411   3.13694
   D63        3.13725   0.00061   0.00000   0.00363   0.00368   3.14093
   D64       -0.00105  -0.00059   0.00000  -0.00354  -0.00359  -0.00464
   D65        1.07836  -0.00168   0.00000  -0.00704  -0.00705   1.07131
   D66       -3.11303   0.00042   0.00000   0.00251   0.00249  -3.11054
   D67       -1.08740   0.00150   0.00000   0.00593   0.00596  -1.08144
   D68       -3.11908  -0.00202   0.00000  -0.00854  -0.00856  -3.12764
   D69       -1.02729   0.00008   0.00000   0.00100   0.00098  -1.02630
   D70        0.99834   0.00116   0.00000   0.00443   0.00445   1.00279
   D71       -1.03067  -0.00142   0.00000  -0.00584  -0.00585  -1.03652
   D72        1.06112   0.00068   0.00000   0.00371   0.00370   1.06482
   D73        3.08675   0.00176   0.00000   0.00714   0.00716   3.09391
   D74        1.31051   0.00285   0.00000   0.01848   0.01853   1.32904
   D75       -1.21105  -0.00200   0.00000  -0.00907  -0.00915  -1.22020
   D76       -0.78536   0.00134   0.00000   0.00971   0.00977  -0.77559
   D77        2.97626  -0.00352   0.00000  -0.01784  -0.01790   2.95836
   D78       -2.85228   0.00437   0.00000   0.02167   0.02175  -2.83053
   D79        0.90934  -0.00048   0.00000  -0.00588  -0.00593   0.90341
   D80        1.05473  -0.00177   0.00000  -0.00764  -0.00765   1.04709
   D81       -3.11629   0.00106   0.00000   0.00508   0.00508  -3.11121
   D82       -1.05747   0.00011   0.00000   0.00017   0.00018  -1.05729
   D83        3.14032  -0.00156   0.00000  -0.00667  -0.00668   3.13364
   D84       -1.03071   0.00128   0.00000   0.00605   0.00605  -1.02466
   D85        1.02811   0.00033   0.00000   0.00114   0.00115   1.02926
   D86       -1.05631  -0.00124   0.00000  -0.00524  -0.00524  -1.06155
   D87        1.05585   0.00159   0.00000   0.00748   0.00748   1.06333
   D88        3.11467   0.00064   0.00000   0.00258   0.00258   3.11725
   D89        1.21385   0.00445   0.00000   0.02508   0.02560   1.23945
   D90       -1.19615  -0.00443   0.00000  -0.02199  -0.02253  -1.21868
   D91       -0.90171   0.00384   0.00000   0.01964   0.02016  -0.88155
   D92        2.97148  -0.00504   0.00000  -0.02743  -0.02797   2.94351
   D93       -2.95963   0.00481   0.00000   0.02441   0.02496  -2.93467
   D94        0.91356  -0.00407   0.00000  -0.02266  -0.02317   0.89039
   D95        0.00414  -0.00157   0.00000  -0.01063  -0.01056  -0.00641
   D96       -3.11726  -0.00067   0.00000  -0.00444  -0.00435  -3.12161
   D97        3.13531  -0.00174   0.00000  -0.01089  -0.01087   3.12443
   D98        0.01390  -0.00084   0.00000  -0.00470  -0.00466   0.00924
   D99        0.01904   0.00087   0.00000   0.00458   0.00468   0.02372
   D100       3.13358  -0.00043   0.00000  -0.00176  -0.00171   3.13187
   D101       3.14051  -0.00002   0.00000  -0.00156  -0.00147   3.13904
   D102      -0.02813  -0.00132   0.00000  -0.00789  -0.00785  -0.03599
   D103      -0.03337   0.00027   0.00000   0.00360   0.00360  -0.02978
   D104       2.51850   0.00414   0.00000   0.03088   0.03088   2.54938
   D105       3.13640   0.00162   0.00000   0.01020   0.01025  -3.13653
   D106      -0.59491   0.00549   0.00000   0.03749   0.03753  -0.55738
   D107      -0.16076  -0.00669   0.00000  -0.04126  -0.04132  -0.20208
   D108       3.06056  -0.00683   0.00000  -0.03568  -0.03563   3.02493
   D109       2.94903  -0.00802   0.00000  -0.04841  -0.04846   2.90057
   D110      -0.11283  -0.00816   0.00000  -0.04283  -0.04277  -0.15561
   D111       1.61658  -0.00175   0.00000  -0.00077  -0.00074   1.61584
   D112      -0.57217   0.00724   0.00000   0.03352   0.03361  -0.53856
   D113      -2.59896   0.00152   0.00000   0.00778   0.00774  -2.59122
   D114      -1.59275  -0.00096   0.00000  -0.00373  -0.00365  -1.59640
   D115       2.50168   0.00803   0.00000   0.03056   0.03069   2.53238
   D116       0.47490   0.00232   0.00000   0.00482   0.00483   0.47972
   D117       3.05315  -0.00503   0.00000  -0.02847  -0.02897   3.02418
   D118      -1.18852   0.00785   0.00000   0.04949   0.05021  -1.13831
   D119      -0.01877  -0.00419   0.00000  -0.02199  -0.02229  -0.04106
   D120       2.02274   0.00869   0.00000   0.05597   0.05689   2.07963
   D121      -0.84919   0.00137   0.00000   0.00832   0.00840  -0.84079
   D122      -2.97749   0.00492   0.00000   0.02289   0.02298  -2.95451
   D123       1.28408   0.00742   0.00000   0.03228   0.03231   1.31638
   D124       1.28258  -0.00579   0.00000  -0.02093  -0.02090   1.26168
   D125      -0.84572  -0.00224   0.00000  -0.00635  -0.00632  -0.85204
   D126      -2.86734   0.00026   0.00000   0.00303   0.00301  -2.86433
   D127      -2.88960   0.00072   0.00000   0.00304   0.00330  -2.88629
   D128       1.26529   0.00426   0.00000   0.01761   0.01788   1.28317
   D129      -0.75633   0.00677   0.00000   0.02700   0.02721  -0.72912
   D130       0.83547  -0.00532   0.00000  -0.02992  -0.02997   0.80550
   D131      -1.26767   0.00242   0.00000  -0.00026  -0.00021  -1.26788
   D132       2.89523  -0.00301   0.00000  -0.02102  -0.02075   2.87448
   D133       2.96005  -0.00417   0.00000  -0.02777  -0.02772   2.93233
   D134       0.85690   0.00357   0.00000   0.00189   0.00205   0.85895
   D135      -1.26338  -0.00186   0.00000  -0.01887  -0.01849  -1.28187
   D136      -1.29606  -0.01191   0.00000  -0.05452  -0.05424  -1.35030
   D137       2.88398  -0.00417   0.00000  -0.02487  -0.02447   2.85951
   D138       0.76370  -0.00959   0.00000  -0.04562  -0.04502   0.71868
   D139       1.56766   0.01046   0.00000   0.04543   0.04579   1.61346
   D140      -0.57394  -0.00948   0.00000  -0.05222  -0.05196  -0.62590
   D141      -2.57125   0.00537   0.00000   0.02575   0.02591  -2.54533
   D142       1.57034  -0.01457   0.00000  -0.07190  -0.07184   1.49850
   D143      -0.45374   0.00495   0.00000   0.03212   0.03264  -0.42111
   D144      -2.59534  -0.01499   0.00000  -0.06552  -0.06512  -2.66046
   D145       2.96278  -0.00055   0.00000  -0.00827  -0.00827   2.95451
   D146       0.82699  -0.02137   0.00000  -0.10371  -0.10568   0.72131
   D147      -1.32015   0.01739   0.00000   0.07626   0.07824  -1.24191
   D148       2.82725  -0.00343   0.00000  -0.01917  -0.01917   2.80807
   D149       0.00611  -0.00308   0.00000  -0.01603  -0.01607  -0.00995
   D150       3.14141  -0.00443   0.00000  -0.02302  -0.02295   3.11846
   D151      -3.13853  -0.00193   0.00000  -0.00933  -0.00937   3.13528
   D152      -0.00324  -0.00329   0.00000  -0.01631  -0.01625  -0.01949
   D153      -2.14112  -0.02052   0.00000  -0.11193  -0.11171  -2.25284
   D154       0.09471   0.00068   0.00000  -0.00955  -0.00952   0.08519
   D155       1.00651  -0.01921   0.00000  -0.10520  -0.10505   0.90146
   D156      -3.04084   0.00199   0.00000  -0.00283  -0.00285  -3.04369
   D157       2.02210   0.01991   0.00000   0.12683   0.12746   2.14956
   D158      -1.82430   0.02801   0.00000   0.17827   0.17870  -1.64561
   D159      -0.15408   0.00274   0.00000   0.03298   0.03283  -0.12125
   D160       2.28270   0.01084   0.00000   0.08442   0.08406   2.36676
         Item               Value     Threshold  Converged?
 Maximum Force            0.050415     0.000450     NO 
 RMS     Force            0.009974     0.000300     NO 
 Maximum Displacement     0.279358     0.001800     NO 
 RMS     Displacement     0.071916     0.001200     NO 
 Predicted change in Energy=-6.158087D-02
 Lowest energy point so far.  Saving SCF results.
 GradGradGradGradGradGradGradGradGradGradGradGradGradGradGradGradGradGrad

 Leave Link  103 at Thu Dec  6 23:12:20 2018, MaxMem=   536870912 cpu:         3.3
 (Enter /pbs_home/pkowalski/g09d01/g09/l202.exe)
 Stoichiometry    C29H22F6S2
 Framework group  C1[X(C29H22F6S2)]
 Deg. of freedom   171
 Full point group                 C1      NOp   1
 RotChk:  IX=0 Diff= 2.85D-03
 Largest Abelian subgroup         C1      NOp   1
 Largest concise Abelian subgroup C1      NOp   1
                         Standard orientation:                         
 ---------------------------------------------------------------------
 Center     Atomic      Atomic             Coordinates (Angstroms)
 Number     Number       Type             X           Y           Z
 ---------------------------------------------------------------------
      1         16           0       -2.582888   -2.248147   -0.885979
      2         16           0        2.480743   -2.137100    0.798710
      3          9           0       -1.272866    2.779712    1.538585
      4          9           0       -2.393756    2.884569   -0.372091
      5          9           0       -0.143150    4.736710   -0.089633
      6          9           0       -0.247409    3.345895   -1.806958
      7          9           0        1.428191    3.020893    1.267082
      8          9           0        2.230545    3.086894   -0.789065
      9          6           0       -5.663268   -2.468508   -0.353781
     10          6           0       -7.024164   -2.706504   -0.165486
     11          6           0       -7.847558   -1.700449    0.335847
     12          6           0       -7.301330   -0.455723    0.647497
     13          6           0       -5.940914   -0.214718    0.461000
     14          6           0       -5.096415   -1.219453   -0.044016
     15          6           0        5.480737   -2.519049   -0.029606
     16          6           0        6.794073   -2.832253   -0.378539
     17          6           0        7.683333   -1.820901   -0.736153
     18          6           0        7.250499   -0.495146   -0.742874
     19          6           0        5.937801   -0.178828   -0.395759
     20          6           0        5.028055   -1.187571   -0.031825
     21          6           0       -0.526235   -0.859083   -3.198024
     22          6           0       -0.103796   -1.416046   -1.836993
     23          6           0        1.212157   -0.920311    3.657243
     24          6           0        0.401930   -1.166081    2.384690
     25          6           0       -3.646946   -0.983510   -0.252709
     26          6           0       -2.965003    0.152306    0.004861
     27          6           0       -1.537130    0.096088   -0.276564
     28          6           0       -1.179894   -1.190339   -0.810152
     29          6           0       -0.678345    1.181108   -0.080823
     30          6           0       -1.189346    2.575194    0.194539
     31          6           0       -0.106342    3.427598   -0.452513
     32          6           0        1.155575    2.707771   -0.038355
     33          6           0        0.793662    1.221709   -0.195168
     34          6           0        3.627492   -0.870498    0.341497
     35          6           0        3.060238    0.352554    0.388501
     36          6           0        1.640084    0.410507    0.783448
     37          6           0        1.224246   -0.940515    1.148772
     38          1           0       -5.049864   -3.276529   -0.748060
     39          1           0       -7.442743   -3.680663   -0.411659
     40          1           0       -8.910266   -1.884871    0.482907
     41          1           0       -7.939305    0.334368    1.039134
     42          1           0       -5.560922    0.770185    0.717332
     43          1           0        4.813187   -3.333184    0.246130
     44          1           0        7.124059   -3.869521   -0.370117
     45          1           0        8.708947   -2.064024   -1.008316
     46          1           0        7.940085    0.299540   -1.021544
     47          1           0        5.644887    0.867071   -0.416428
     48          1           0       -0.692711    0.231281   -3.133056
     49          1           0        0.269912   -1.047123   -3.940402
     50          1           0       -1.454847   -1.340680   -3.552498
     51          1           0        0.089570   -2.501652   -1.927067
     52          1           0        0.845803   -0.950567   -1.541136
     53          1           0        1.583472    0.119212    3.684795
     54          1           0        0.571243   -1.088244    4.541587
     55          1           0        2.073717   -1.608920    3.714606
     56          1           0        0.012776   -2.203459    2.391427
     57          1           0       -0.466934   -0.481093    2.366019
     58          1           0       -3.436929    1.035761    0.415238
     59          1           0        3.598017    1.268935    0.164810
 ---------------------------------------------------------------------
 Rotational constants (GHZ):      0.1506737      0.0576920      0.0477573
 Leave Link  202 at Thu Dec  6 23:12:20 2018, MaxMem=   536870912 cpu:         0.0
 (Enter /pbs_home/pkowalski/g09d01/g09/l301.exe)
 Basis read from rwf:  (5D, 7F)
 No pseudopotential information found on rwf file.
 There are   673 symmetry adapted cartesian basis functions of A   symmetry.
 There are   636 symmetry adapted basis functions of A   symmetry.
   636 basis functions,  1103 primitive gaussians,   673 cartesian basis functions
   141 alpha electrons      141 beta electrons
       nuclear repulsion energy      4575.6292034612 Hartrees.
 IExCor= 1009 DFT=T Ex+Corr=PBE1PBE ExCW=0 ScaHFX=  0.250000
 ScaDFX=  0.750000  0.750000  1.000000  1.000000 ScalE2=  1.000000  1.000000
 IRadAn=      0 IRanWt=     -1 IRanGd=            0 ICorTp=0 IEmpDi=131
 NAtoms=   59 NActive=   59 NUniq=   59 SFac= 1.00D+00 NAtFMM=   60 NAOKFM=F Big=F
 Integral buffers will be    131072 words long.
 Raffenetti 2 integral format.
 Two-electron integral symmetry is turned on.
 R6Disp:  Grimme-D3 Dispersion energy=       -0.0469732450 Hartrees.
 Nuclear repulsion after empirical dispersion term =     4575.5822302162 Hartrees.
 No density basis found on file   724.
 Leave Link  301 at Thu Dec  6 23:12:20 2018, MaxMem=   536870912 cpu:         1.0
 (Enter /pbs_home/pkowalski/g09d01/g09/l302.exe)
 NPDir=0 NMtPBC=     1 NCelOv=     1 NCel=       1 NClECP=     1 NCelD=      1
         NCelK=      1 NCelE2=     1 NClLst=     1 CellRange=     0.0.
 One-electron integrals computed using PRISM.
 NBasis=   636 RedAO= T EigKep=  2.99D-04  NBF=   636
 NBsUse=   636 1.00D-06 EigRej= -1.00D+00 NBFU=   636
 Precomputing XC quadrature grid using
 IXCGrd= 4 IRadAn=           0 IRanWt=          -1 IRanGd=           0 AccXCQ= 0.00D+00.
 Generated NRdTot=       0 NPtTot=           0 NUsed=           0 NTot=          32
 NSgBfM=   601   601   601   603   605 MxSgAt=    59 MxSgA2=    59.
 Leave Link  302 at Thu Dec  6 23:12:22 2018, MaxMem=   536870912 cpu:        16.4
 (Enter /pbs_home/pkowalski/g09d01/g09/l303.exe)
 DipDrv:  MaxL=1.
 Leave Link  303 at Thu Dec  6 23:12:23 2018, MaxMem=   536870912 cpu:         1.5
 (Enter /pbs_home/pkowalski/g09d01/g09/l401.exe)
 Initial guess from the checkpoint file:  "dae0068freq_open_pbe0_air_D3.chk"
 B after Tr=     0.000000    0.000000    0.000000
         Rot=    1.000000   -0.000304   -0.000310    0.000181 Ang=  -0.05 deg.
 Guess basis will be translated and rotated to current coordinates.
 JPrj=2 DoOrth=T DoCkMO=T.
 Generating alternative initial guess.
 ExpMin= 1.22D-01 ExpMax= 9.18D+03 ExpMxC= 1.38D+03 IAcc=1 IRadAn=         1 AccDes= 0.00D+00
 Harris functional with IExCor= 1009 and IRadAn=       1 diagonalized for initial guess.
 HarFok:  IExCor= 1009 AccDes= 0.00D+00 IRadAn=         1 IDoV= 1 UseB2=F ITyADJ=14
 ICtDFT=  3500011 ScaDFX=  1.000000  1.000000  1.000000  1.000000
 FoFCou: FMM=F IPFlag=           0 FMFlag=      100000 FMFlg1=           0
         NFxFlg=           0 DoJE=T BraDBF=F KetDBF=T FulRan=T
         wScrn=  0.000000 ICntrl=     500 IOpCl=  0 I1Cent=   200000004 NGrid=           0
         NMat0=    1 NMatS0=      1 NMatT0=    0 NMatD0=    1 NMtDS0=    0 NMtDT0=    0
 Petite list used in FoFCou.
 Harris En= -2510.22100873101    
 Leave Link  401 at Thu Dec  6 23:12:28 2018, MaxMem=   536870912 cpu:        41.2
 (Enter /pbs_home/pkowalski/g09d01/g09/l502.exe)
 Closed shell SCF:
 Using DIIS extrapolation, IDIIS=  1040.
 Integral symmetry usage will be decided dynamically.
 IVT=     1387805 IEndB=     1387805 NGot=   536870912 MDV=   535953350
 LenX=   535953350 LenY=   535499748
 Requested convergence on RMS density matrix=1.00D-08 within 128 cycles.
 Requested convergence on MAX density matrix=1.00D-06.
 Requested convergence on             energy=1.00D-06.
 No special actions if energy rises.
 Fock matrices will be formed incrementally for  20 cycles.
 Integral accuracy reduced to 1.0D-05 until final iterations.

 Cycle   1  Pass 0  IDiag  1:
 FoFJK:  IHMeth= 1 ICntrl=       0 DoSepK=F KAlg= 0 I1Cent=   0 FoldK=F
 IRaf= 640000000 NMat=   1 IRICut=       1 DoRegI=T DoRafI=F ISym2E= 0.
 FoFCou: FMM=F IPFlag=           0 FMFlag=      100000 FMFlg1=           0
         NFxFlg=           0 DoJE=F BraDBF=F KetDBF=F FulRan=T
         wScrn=  0.000000 ICntrl=       0 IOpCl=  0 I1Cent=           0 NGrid=           0
         NMat0=    1 NMatS0=      1 NMatT0=    0 NMatD0=    1 NMtDS0=    0 NMtDT0=    0
 Symmetry not used in FoFCou.
 E= -2510.00769100005    
 DIIS: error= 4.90D-03 at cycle   1 NSaved=   1.
 NSaved= 1 IEnMin= 1 EnMin= -2510.00769100005     IErMin= 1 ErrMin= 4.90D-03
 ErrMax= 4.90D-03  0.00D+00 EMaxC= 1.00D-01 BMatC= 2.29D-02 BMatP= 2.29D-02
 IDIUse=3 WtCom= 9.51D-01 WtEn= 4.90D-02
 Coeff-Com:  0.100D+01
 Coeff-En:   0.100D+01
 Coeff:      0.100D+01
 Gap=     0.497 Goal=   None    Shift=    0.000
 GapD=    0.497 DampG=2.000 DampE=1.000 DampFc=2.0000 IDamp=-1.
 RMSDP=6.67D-04 MaxDP=2.47D-02              OVMax= 3.88D-02

 Cycle   2  Pass 0  IDiag  1:
 RMSU=  6.67D-04    CP:  1.00D+00
 E= -2510.04298884107     Delta-E=       -0.035297841016 Rises=F Damp=F
 DIIS: error= 7.55D-04 at cycle   2 NSaved=   2.
 NSaved= 2 IEnMin= 2 EnMin= -2510.04298884107     IErMin= 2 ErrMin= 7.55D-04
 ErrMax= 7.55D-04  0.00D+00 EMaxC= 1.00D-01 BMatC= 1.50D-03 BMatP= 2.29D-02
 IDIUse=3 WtCom= 9.92D-01 WtEn= 7.55D-03
 Coeff-Com:  0.375D-01 0.963D+00
 Coeff-En:   0.000D+00 0.100D+01
 Coeff:      0.372D-01 0.963D+00
 Gap=     0.081 Goal=   None    Shift=    0.000
 RMSDP=2.26D-04 MaxDP=1.61D-02 DE=-3.53D-02 OVMax= 3.07D-02

 Cycle   3  Pass 0  IDiag  1:
 RMSU=  2.26D-04    CP:  9.99D-01  1.00D+00
 E= -2510.04050855452     Delta-E=        0.002480286546 Rises=F Damp=F
 DIIS: error= 1.29D-03 at cycle   3 NSaved=   3.
 NSaved= 3 IEnMin= 2 EnMin= -2510.04298884107     IErMin= 2 ErrMin= 7.55D-04
 ErrMax= 1.29D-03  0.00D+00 EMaxC= 1.00D-01 BMatC= 4.01D-03 BMatP= 1.50D-03
 IDIUse=3 WtCom= 2.18D-01 WtEn= 7.82D-01
 Coeff-Com: -0.357D-01 0.649D+00 0.387D+00
 Coeff-En:   0.000D+00 0.685D+00 0.315D+00
 Coeff:     -0.777D-02 0.677D+00 0.331D+00
 Gap=     0.082 Goal=   None    Shift=    0.000
 RMSDP=1.49D-04 MaxDP=1.01D-02 DE= 2.48D-03 OVMax= 2.32D-02

 Cycle   4  Pass 0  IDiag  1:
 RMSU=  6.23D-05    CP:  9.99D-01  1.05D+00  4.14D-01
 E= -2510.04481277008     Delta-E=       -0.004304215558 Rises=F Damp=F
 DIIS: error= 2.17D-04 at cycle   4 NSaved=   4.
 NSaved= 4 IEnMin= 4 EnMin= -2510.04481277008     IErMin= 4 ErrMin= 2.17D-04
 ErrMax= 2.17D-04  0.00D+00 EMaxC= 1.00D-01 BMatC= 1.10D-04 BMatP= 1.50D-03
 IDIUse=3 WtCom= 9.98D-01 WtEn= 2.17D-03
 Coeff-Com: -0.246D-01 0.301D+00 0.175D+00 0.549D+00
 Coeff-En:   0.000D+00 0.000D+00 0.000D+00 0.100D+01
 Coeff:     -0.246D-01 0.300D+00 0.175D+00 0.550D+00
 Gap=     0.082 Goal=   None    Shift=    0.000
 RMSDP=4.16D-05 MaxDP=1.87D-03 DE=-4.30D-03 OVMax= 6.26D-03

 Cycle   5  Pass 0  IDiag  1:
 RMSU=  3.03D-05    CP:  1.00D+00  1.06D+00  3.98D-01  5.67D-01
 E= -2510.04489766071     Delta-E=       -0.000084890629 Rises=F Damp=F
 DIIS: error= 1.66D-04 at cycle   5 NSaved=   5.
 NSaved= 5 IEnMin= 5 EnMin= -2510.04489766071     IErMin= 5 ErrMin= 1.66D-04
 ErrMax= 1.66D-04  0.00D+00 EMaxC= 1.00D-01 BMatC= 3.54D-05 BMatP= 1.10D-04
 IDIUse=3 WtCom= 9.98D-01 WtEn= 1.66D-03
 Coeff-Com: -0.960D-02 0.857D-01 0.520D-01 0.359D+00 0.512D+00
 Coeff-En:   0.000D+00 0.000D+00 0.000D+00 0.255D+00 0.745D+00
 Coeff:     -0.958D-02 0.855D-01 0.519D-01 0.359D+00 0.513D+00
 Gap=     0.082 Goal=   None    Shift=    0.000
 RMSDP=1.72D-05 MaxDP=9.45D-04 DE=-8.49D-05 OVMax= 3.17D-03

 Cycle   6  Pass 0  IDiag  1:
 RMSU=  1.30D-05    CP:  1.00D+00  1.06D+00  4.03D-01  6.49D-01  6.72D-01
 E= -2510.04492954000     Delta-E=       -0.000031879293 Rises=F Damp=F
 DIIS: error= 6.80D-05 at cycle   6 NSaved=   6.
 NSaved= 6 IEnMin= 6 EnMin= -2510.04492954000     IErMin= 6 ErrMin= 6.80D-05
 ErrMax= 6.80D-05  0.00D+00 EMaxC= 1.00D-01 BMatC= 5.02D-06 BMatP= 3.54D-05
 IDIUse=1 WtCom= 1.00D+00 WtEn= 0.00D+00
 Coeff-Com: -0.224D-02 0.422D-02 0.573D-02 0.135D+00 0.323D+00 0.534D+00
 Coeff:     -0.224D-02 0.422D-02 0.573D-02 0.135D+00 0.323D+00 0.534D+00
 Gap=     0.082 Goal=   None    Shift=    0.000
 RMSDP=7.30D-06 MaxDP=3.70D-04 DE=-3.19D-05 OVMax= 1.10D-03

 Initial convergence to 1.0D-05 achieved.  Increase integral accuracy.
 Cycle   7  Pass 1  IDiag  1:
 E= -2510.04494437446     Delta-E=       -0.000014834454 Rises=F Damp=F
 DIIS: error= 1.44D-04 at cycle   1 NSaved=   1.
 NSaved= 1 IEnMin= 1 EnMin= -2510.04494437446     IErMin= 1 ErrMin= 1.44D-04
 ErrMax= 1.44D-04  0.00D+00 EMaxC= 1.00D-01 BMatC= 1.23D-05 BMatP= 1.23D-05
 IDIUse=3 WtCom= 9.99D-01 WtEn= 1.44D-03
 Coeff-Com:  0.100D+01
 Coeff-En:   0.100D+01
 Coeff:      0.100D+01
 Gap=     0.082 Goal=   None    Shift=    0.000
 RMSDP=7.30D-06 MaxDP=3.70D-04 DE=-1.48D-05 OVMax= 1.88D-03

 Cycle   8  Pass 1  IDiag  1:
 RMSU=  1.27D-04    CP:  1.00D+00
 E= -2510.04495005468     Delta-E=       -0.000005680221 Rises=F Damp=F
 DIIS: error= 4.51D-05 at cycle   2 NSaved=   2.
 NSaved= 2 IEnMin= 2 EnMin= -2510.04495005468     IErMin= 2 ErrMin= 4.51D-05
 ErrMax= 4.51D-05  0.00D+00 EMaxC= 1.00D-01 BMatC= 6.82D-06 BMatP= 1.23D-05
 IDIUse=1 WtCom= 1.00D+00 WtEn= 0.00D+00
 Coeff-Com:  0.387D+00 0.613D+00
 Coeff:      0.387D+00 0.613D+00
 Gap=     0.082 Goal=   None    Shift=    0.000
 RMSDP=1.39D-05 MaxDP=1.08D-03 DE=-5.68D-06 OVMax= 3.00D-03

 Cycle   9  Pass 1  IDiag  1:
 RMSU=  1.39D-05    CP:  1.00D+00  1.00D+00
 E= -2510.04494632344     Delta-E=        0.000003731234 Rises=F Damp=F
 DIIS: error= 5.34D-05 at cycle   3 NSaved=   3.
 NSaved= 3 IEnMin= 2 EnMin= -2510.04495005468     IErMin= 2 ErrMin= 4.51D-05
 ErrMax= 5.34D-05  0.00D+00 EMaxC= 1.00D-01 BMatC= 9.94D-06 BMatP= 6.82D-06
 IDIUse=1 WtCom= 1.00D+00 WtEn= 0.00D+00
 Coeff-Com:  0.243D-02 0.546D+00 0.451D+00
 Coeff:      0.243D-02 0.546D+00 0.451D+00
 Gap=     0.082 Goal=   None    Shift=    0.000
 RMSDP=8.12D-06 MaxDP=6.41D-04 DE= 3.73D-06 OVMax= 1.82D-03

 Cycle  10  Pass 1  IDiag  1:
 RMSU=  1.44D-06    CP:  1.00D+00  1.01D+00  4.34D-01
 E= -2510.04495764207     Delta-E=       -0.000011318626 Rises=F Damp=F
 DIIS: error= 1.52D-05 at cycle   4 NSaved=   4.
 NSaved= 4 IEnMin= 4 EnMin= -2510.04495764207     IErMin= 4 ErrMin= 1.52D-05
 ErrMax= 1.52D-05  0.00D+00 EMaxC= 1.00D-01 BMatC= 1.93D-07 BMatP= 6.82D-06
 IDIUse=1 WtCom= 1.00D+00 WtEn= 0.00D+00
 Coeff-Com: -0.581D-02 0.346D+00 0.296D+00 0.364D+00
 Coeff:     -0.581D-02 0.346D+00 0.296D+00 0.364D+00
 Gap=     0.082 Goal=   None    Shift=    0.000
 RMSDP=9.75D-07 MaxDP=6.62D-05 DE=-1.13D-05 OVMax= 1.94D-04

 Cycle  11  Pass 1  IDiag  1:
 RMSU=  5.96D-07    CP:  1.00D+00  1.01D+00  4.55D-01  5.01D-01
 E= -2510.04495783577     Delta-E=       -0.000000193695 Rises=F Damp=F
 DIIS: error= 2.54D-06 at cycle   5 NSaved=   5.
 NSaved= 5 IEnMin= 5 EnMin= -2510.04495783577     IErMin= 5 ErrMin= 2.54D-06
 ErrMax= 2.54D-06  0.00D+00 EMaxC= 1.00D-01 BMatC= 8.06D-09 BMatP= 1.93D-07
 IDIUse=1 WtCom= 1.00D+00 WtEn= 0.00D+00
 Coeff-Com: -0.392D-02 0.205D+00 0.177D+00 0.241D+00 0.381D+00
 Coeff:     -0.392D-02 0.205D+00 0.177D+00 0.241D+00 0.381D+00
 Gap=     0.082 Goal=   None    Shift=    0.000
 RMSDP=2.41D-07 MaxDP=1.48D-05 DE=-1.94D-07 OVMax= 3.96D-05

 Cycle  12  Pass 1  IDiag  1:
 RMSU=  1.73D-07    CP:  1.00D+00  1.01D+00  4.55D-01  5.45D-01  7.40D-01
 E= -2510.04495784395     Delta-E=       -0.000000008182 Rises=F Damp=F
 DIIS: error= 5.55D-07 at cycle   6 NSaved=   6.
 NSaved= 6 IEnMin= 6 EnMin= -2510.04495784395     IErMin= 6 ErrMin= 5.55D-07
 ErrMax= 5.55D-07  0.00D+00 EMaxC= 1.00D-01 BMatC= 4.75D-10 BMatP= 8.06D-09
 IDIUse=1 WtCom= 1.00D+00 WtEn= 0.00D+00
 Coeff-Com: -0.101D-02 0.449D-01 0.399D-01 0.598D-01 0.213D+00 0.643D+00
 Coeff:     -0.101D-02 0.449D-01 0.399D-01 0.598D-01 0.213D+00 0.643D+00
 Gap=     0.082 Goal=   None    Shift=    0.000
 RMSDP=7.53D-08 MaxDP=4.46D-06 DE=-8.18D-09 OVMax= 1.30D-05

 Cycle  13  Pass 1  IDiag  1:
 RMSU=  5.53D-08    CP:  1.00D+00  1.01D+00  4.55D-01  5.50D-01  8.02D-01
                    CP:  8.02D-01
 E= -2510.04495784466     Delta-E=       -0.000000000714 Rises=F Damp=F
 DIIS: error= 2.70D-07 at cycle   7 NSaved=   7.
 NSaved= 7 IEnMin= 7 EnMin= -2510.04495784466     IErMin= 7 ErrMin= 2.70D-07
 ErrMax= 2.70D-07  0.00D+00 EMaxC= 1.00D-01 BMatC= 6.69D-11 BMatP= 4.75D-10
 IDIUse=1 WtCom= 1.00D+00 WtEn= 0.00D+00
 Coeff-Com: -0.114D-03 0.128D-02 0.194D-02 0.482D-02 0.783D-01 0.355D+00
 Coeff-Com:  0.558D+00
 Coeff:     -0.114D-03 0.128D-02 0.194D-02 0.482D-02 0.783D-01 0.355D+00
 Coeff:      0.558D+00
 Gap=     0.082 Goal=   None    Shift=    0.000
 RMSDP=3.06D-08 MaxDP=1.95D-06 DE=-7.14D-10 OVMax= 7.21D-06

 Cycle  14  Pass 1  IDiag  1:
 RMSU=  2.19D-08    CP:  1.00D+00  1.01D+00  4.56D-01  5.53D-01  8.13D-01
                    CP:  8.56D-01  7.00D-01
 E= -2510.04495784467     Delta-E=       -0.000000000014 Rises=F Damp=F
 DIIS: error= 1.15D-07 at cycle   8 NSaved=   8.
 NSaved= 8 IEnMin= 8 EnMin= -2510.04495784467     IErMin= 8 ErrMin= 1.15D-07
 ErrMax= 1.15D-07  0.00D+00 EMaxC= 1.00D-01 BMatC= 2.03D-11 BMatP= 6.69D-11
 IDIUse=1 WtCom= 1.00D+00 WtEn= 0.00D+00
 Coeff-Com:  0.111D-03-0.750D-02-0.606D-02-0.806D-02 0.163D-01 0.124D+00
 Coeff-Com:  0.385D+00 0.497D+00
 Coeff:      0.111D-03-0.750D-02-0.606D-02-0.806D-02 0.163D-01 0.124D+00
 Coeff:      0.385D+00 0.497D+00
 Gap=     0.082 Goal=   None    Shift=    0.000
 RMSDP=1.33D-08 MaxDP=7.95D-07 DE=-1.36D-11 OVMax= 3.21D-06

 Cycle  15  Pass 1  IDiag  1:
 RMSU=  8.60D-09    CP:  1.00D+00  1.01D+00  4.56D-01  5.53D-01  8.21D-01
                    CP:  8.60D-01  7.93D-01  6.78D-01
 E= -2510.04495784493     Delta-E=       -0.000000000255 Rises=F Damp=F
 DIIS: error= 3.51D-08 at cycle   9 NSaved=   9.
 NSaved= 9 IEnMin= 9 EnMin= -2510.04495784493     IErMin= 9 ErrMin= 3.51D-08
 ErrMax= 3.51D-08  0.00D+00 EMaxC= 1.00D-01 BMatC= 9.44D-13 BMatP= 2.03D-11
 IDIUse=1 WtCom= 1.00D+00 WtEn= 0.00D+00
 Coeff-Com:  0.580D-04-0.354D-02-0.289D-02-0.414D-02 0.321D-02 0.320D-01
 Coeff-Com:  0.142D+00 0.252D+00 0.582D+00
 Coeff:      0.580D-04-0.354D-02-0.289D-02-0.414D-02 0.321D-02 0.320D-01
 Coeff:      0.142D+00 0.252D+00 0.582D+00
 Gap=     0.082 Goal=   None    Shift=    0.000
 RMSDP=3.20D-09 MaxDP=1.13D-07 DE=-2.55D-10 OVMax= 5.52D-07

 SCF Done:  E(RPBE1PBE) =  -2510.04495784     A.U. after   15 cycles
            NFock= 15  Conv=0.32D-08     -V/T= 2.0068
 KE= 2.493156740772D+03 PE=-1.505152563493D+04 EE= 5.472741706097D+03
 Leave Link  502 at Thu Dec  6 23:21:31 2018, MaxMem=   536870912 cpu:      4322.5
 (Enter /pbs_home/pkowalski/g09d01/g09/l701.exe)
 Compute integral first derivatives.
 ... and contract with generalized density number  0.
 R6Disp: Adding Grimme-D3 dispersion energy 1st derivatives to the gradient.
 Leave Link  701 at Thu Dec  6 23:21:32 2018, MaxMem=   536870912 cpu:         6.1
 (Enter /pbs_home/pkowalski/g09d01/g09/l702.exe)
 L702 exits ... SP integral derivatives will be done elsewhere.
 Leave Link  702 at Thu Dec  6 23:21:32 2018, MaxMem=   536870912 cpu:         0.2
 (Enter /pbs_home/pkowalski/g09d01/g09/l703.exe)
 Compute integral first derivatives, UseDBF=F ICtDFT=           0.
 Integral derivatives from FoFJK, PRISM(SPDF).
 Calling FoFJK, ICntrl=      2127 FMM=F ISym2X=0 I1Cent= 0 IOpClX= 0 NMat=1 NMatS=1 NMatT=0.
 FoFJK:  IHMeth= 1 ICntrl=    2127 DoSepK=F KAlg= 0 I1Cent=   0 FoldK=F
 IRaf=         0 NMat=   1 IRICut=       1 DoRegI=T DoRafI=F ISym2E= 0.
 FoFCou: FMM=F IPFlag=           0 FMFlag=      100000 FMFlg1=         800
         NFxFlg=           0 DoJE=F BraDBF=F KetDBF=F FulRan=T
         wScrn=  0.000000 ICntrl=    2127 IOpCl=  0 I1Cent=           0 NGrid=           0
         NMat0=    1 NMatS0=      1 NMatT0=    0 NMatD0=    1 NMtDS0=    0 NMtDT0=    0
 Symmetry not used in FoFCou.
 Leave Link  703 at Thu Dec  6 23:23:45 2018, MaxMem=   536870912 cpu:      1056.9
 (Enter /pbs_home/pkowalski/g09d01/g09/l716.exe)
 Dipole        =-2.02892495D-01-1.76301327D+00 4.10197885D-02
 ***** Axes restored to original set *****
 -------------------------------------------------------------------
 Center     Atomic                   Forces (Hartrees/Bohr)
 Number     Number              X              Y              Z
 -------------------------------------------------------------------
      1       16           0.023047898    0.004633209    0.016803428
      2       16           0.027354847   -0.004142400    0.010675772
      3        9          -0.010712597   -0.006906904    0.009849757
      4        9           0.007260601    0.012277971   -0.007033311
      5        9          -0.017826360    0.002198398   -0.011196018
      6        9           0.014936955    0.003355296   -0.008115490
      7        9          -0.011552352   -0.002053015    0.012002610
      8        9           0.004807443   -0.005987876   -0.010551039
      9        6           0.003737486   -0.006308752   -0.001230214
     10        6           0.003258925    0.002519280    0.003120239
     11        6          -0.000035474    0.001360138    0.000700908
     12        6          -0.003973934    0.004381881    0.000478645
     13        6          -0.002530513   -0.003818554   -0.003488200
     14        6          -0.004710708    0.010033552    0.000278662
     15        6          -0.000094051    0.005388612    0.005320801
     16        6           0.003174241   -0.003478353    0.002190001
     17        6           0.000487292   -0.001381788   -0.000479748
     18        6          -0.000563794   -0.003454862   -0.004870724
     19        6          -0.003419520    0.004600254   -0.000918845
     20        6          -0.002280897   -0.008706377   -0.006620232
     21        6          -0.000843360   -0.000808015    0.001554254
     22        6          -0.003388089    0.006337245   -0.009647654
     23        6           0.001488720    0.000765995   -0.000335907
     24        6          -0.016881202   -0.019514748   -0.002989622
     25        6          -0.015586193   -0.013874069   -0.017674875
     26        6           0.006684618    0.024932994    0.009246124
     27        6          -0.032909458   -0.017635331   -0.042491874
     28        6           0.009954837   -0.027887223    0.018745615
     29        6          -0.008638447    0.055307599    0.040371352
     30        6          -0.013589764   -0.014783689    0.006188986
     31        6           0.015217742   -0.006090049    0.025434650
     32        6          -0.009906633    0.011554514    0.002089003
     33        6           0.098802411   -0.031865835   -0.063395299
     34        6          -0.014765850    0.019647526   -0.008073464
     35        6           0.017001604   -0.026490407   -0.003021005
     36        6          -0.099524381    0.009319124    0.017711501
     37        6           0.031759259    0.028836282    0.013673928
     38        1          -0.001990314    0.003462534    0.000851587
     39        1          -0.002426657   -0.000304228   -0.001529116
     40        1           0.000070770   -0.002487719   -0.001316398
     41        1           0.002504630   -0.001402897    0.000646587
     42        1           0.001753679    0.003449012    0.002735704
     43        1           0.000304649   -0.002930710   -0.002878357
     44        1          -0.001876921    0.000926524   -0.002001474
     45        1          -0.000983806    0.002509691    0.000797383
     46        1           0.001235032    0.000790005    0.002557484
     47        1           0.002437640   -0.003903342    0.000592753
     48        1          -0.002500993    0.000392777   -0.001501090
     49        1           0.001687210   -0.001991433   -0.000739211
     50        1           0.001982389    0.001810817    0.001699114
     51        1           0.002035726    0.001386497    0.001904553
     52        1           0.001519338   -0.000115906   -0.003485525
     53        1          -0.002165760    0.000273837   -0.002204631
     54        1          -0.001053737    0.001316579    0.001942343
     55        1           0.001994826   -0.001986709    0.001186393
     56        1           0.002884626   -0.002550750    0.000843227
     57        1          -0.002497125    0.001400041   -0.000749880
     58        1           0.003095154   -0.002058305    0.000262996
     59        1          -0.003251657   -0.000247943    0.006082847
 -------------------------------------------------------------------
 Cartesian Forces:  Max     0.099524381 RMS     0.016152790
 Leave Link  716 at Thu Dec  6 23:23:45 2018, MaxMem=   536870912 cpu:         0.3
 (Enter /pbs_home/pkowalski/g09d01/g09/l103.exe)

 GradGradGradGradGradGradGradGradGradGradGradGradGradGradGradGradGradGrad
 Berny optimization.
 Using GEDIIS/GDIIS optimizer.
 FormGI is forming the generalized inverse of G from B-inverse, IUseBI=4.
 GSVD:  received Info=                   1 from GESDD.
 Internal  Forces:  Max     0.038691386 RMS     0.006328235
 Search for a local minimum.
 Step number   2 out of a maximum of  343
 All quantities printed in internal units (Hartrees-Bohrs-Radians)
 RMS Force = .63282D-02 SwitMx=.10000D-02 MixMth= 1
 Mixed Optimization -- RFO/linear search
 Update second derivatives using D2CorX and points    1    2
 DE= -6.42D-02 DEPred=-6.16D-02 R= 1.04D+00
 TightC=F SS=  1.41D+00  RLast= 5.04D-01 DXNew= 5.0454D-01 1.5112D+00
 Trust test= 1.04D+00 RLast= 5.04D-01 DXMaxT set to 5.05D-01
 ITU=  1  0
 Use linear search instead of GDIIS.
 Linear search step of   0.544 exceeds DXMaxT=   0.505 but not scaled.
 Quartic linear search produced a step of  1.82392.
 Iteration  1 RMS(Cart)=  0.12062273 RMS(Int)=  0.00776176
 Iteration  2 RMS(Cart)=  0.05276376 RMS(Int)=  0.00202353
 Iteration  3 RMS(Cart)=  0.00102225 RMS(Int)=  0.00200462
 Iteration  4 RMS(Cart)=  0.00000154 RMS(Int)=  0.00200462
 Iteration  5 RMS(Cart)=  0.00000001 RMS(Int)=  0.00200462
 ITry= 1 IFail=0 DXMaxC= 5.13D-01 DCOld= 1.00D+10 DXMaxT= 5.05D-01 DXLimC= 3.00D+00 Rises=F
 Variable       Old X    -DE/DX   Delta X   Delta X   Delta X     New X
                                 (Linear)    (Quad)   (Total)
    R1        3.34463  -0.01652  -0.10827   0.00000  -0.10785   3.23678
    R2        3.32350  -0.01744  -0.10937   0.00000  -0.10864   3.21486
    R3        3.34239  -0.01626  -0.09384   0.00000  -0.09643   3.24596
    R4        3.34495  -0.01597  -0.07644   0.00000  -0.07602   3.26892
    R5        2.57396  -0.01517  -0.08059   0.00000  -0.08059   2.49337
    R6        2.58235  -0.01413  -0.06224   0.00000  -0.06224   2.52011
    R7        2.56809  -0.02112  -0.08701   0.00000  -0.08701   2.48108
    R8        2.57800  -0.01699  -0.08730   0.00000  -0.08730   2.49070
    R9        2.58867  -0.01544  -0.07375   0.00000  -0.07375   2.51492
   R10        2.57922  -0.01279  -0.06444   0.00000  -0.06444   2.51479
   R11        2.63489  -0.00212  -0.01204   0.00000  -0.01204   2.62285
   R12        2.65734  -0.00215  -0.01934   0.00000  -0.01933   2.63802
   R13        2.05678   0.00354   0.02590   0.00000   0.02590   2.08268
   R14        2.63307   0.00024  -0.00176   0.00000  -0.00177   2.63131
   R15        2.05693   0.00284   0.02069   0.00000   0.02069   2.07762
   R16        2.63536   0.00029   0.00173   0.00000   0.00172   2.63708
   R17        2.05710   0.00282   0.02140   0.00000   0.02140   2.07850
   R18        2.63452  -0.00246  -0.01454   0.00000  -0.01455   2.61998
   R19        2.05680   0.00289   0.02027   0.00000   0.02027   2.07706
   R20        2.65754  -0.00291  -0.02815   0.00000  -0.02814   2.62940
   R21        2.05288   0.00372   0.02737   0.00000   0.02737   2.08026
   R22        2.80303  -0.01027  -0.06219   0.00000  -0.06219   2.74085
   R23        2.63527  -0.00215  -0.01137   0.00000  -0.01136   2.62391
   R24        2.65757  -0.00217  -0.01831   0.00000  -0.01830   2.63927
   R25        2.05665   0.00355   0.02546   0.00000   0.02546   2.08211
   R26        2.63310   0.00017  -0.00208   0.00000  -0.00208   2.63102
   R27        2.05701   0.00285   0.02087   0.00000   0.02087   2.07788
   R28        2.63549   0.00029   0.00163   0.00000   0.00162   2.63711
   R29        2.05717   0.00281   0.02153   0.00000   0.02153   2.07870
   R30        2.63461  -0.00251  -0.01437   0.00000  -0.01437   2.62024
   R31        2.05686   0.00289   0.02041   0.00000   0.02041   2.07727
   R32        2.65750  -0.00274  -0.02712   0.00000  -0.02712   2.63038
   R33        2.05288   0.00367   0.02686   0.00000   0.02686   2.07974
   R34        2.80386  -0.00978  -0.05748   0.00000  -0.05748   2.74638
   R35        2.89138   0.00097   0.01335   0.00000   0.01335   2.90473
   R36        2.08798  -0.00287  -0.02117   0.00000  -0.02117   2.06681
   R37        2.08756  -0.00259  -0.01951   0.00000  -0.01951   2.06805
   R38        2.08719  -0.00300  -0.02132   0.00000  -0.02132   2.06587
   R39        2.84298  -0.00190  -0.01973   0.00000  -0.01973   2.82324
   R40        2.09073  -0.00218  -0.01534   0.00000  -0.01534   2.07539
   R41        2.07521  -0.00061  -0.01169   0.00000  -0.01169   2.06352
   R42        2.88842   0.00025   0.00256   0.00000   0.00256   2.89097
   R43        2.08662  -0.00300  -0.02285   0.00000  -0.02285   2.06377
   R44        2.08816  -0.00253  -0.01801   0.00000  -0.01801   2.07015
   R45        2.08706  -0.00287  -0.02093   0.00000  -0.02093   2.06613
   R46        2.83747   0.00034   0.00033   0.00000   0.00033   2.83780
   R47        2.09380  -0.00203  -0.00970   0.00000  -0.00970   2.08410
   R48        2.09110  -0.00249  -0.01560   0.00000  -0.01560   2.07550
   R49        2.55041   0.01319   0.04712   0.00000   0.04658   2.59698
   R50        2.75225  -0.01066  -0.04461   0.00000  -0.04540   2.70685
   R51        2.04546   0.00369   0.02738   0.00000   0.02738   2.07284
   R52        2.71702  -0.02538  -0.14793   0.00000  -0.14801   2.56901
   R53        2.64095   0.02751   0.10839   0.00000   0.10839   2.74934
   R54        2.85369   0.00212  -0.00425   0.00000  -0.00598   2.84771
   R55        2.79113  -0.03869  -0.17023   0.00000  -0.16841   2.62271
   R56        2.87721  -0.00087  -0.01070   0.00000  -0.01185   2.86536
   R57        2.85474   0.00173  -0.00497   0.00000  -0.00642   2.84833
   R58        2.90548  -0.00262  -0.03127   0.00000  -0.02864   2.87684
   R59        2.88588  -0.02477  -0.10531   0.00000  -0.10531   2.78057
   R60        2.54927   0.01187   0.04833   0.00000   0.04692   2.59619
   R61        2.78770  -0.01241  -0.05537   0.00000  -0.05403   2.73367
   R62        2.05190   0.00376   0.02774   0.00000   0.02774   2.07964
   R63        2.75903  -0.02267  -0.11768   0.00000  -0.11503   2.64400
    A1        1.60521   0.00855   0.05832   0.00000   0.06045   1.66567
    A2        1.59806   0.00908   0.06184   0.00000   0.06217   1.66023
    A3        2.11217   0.00023   0.00231   0.00000   0.00233   2.11450
    A4        2.06266   0.00197   0.01588   0.00000   0.01587   2.07853
    A5        2.10835  -0.00221  -0.01819   0.00000  -0.01820   2.09015
    A6        2.09684   0.00000  -0.00205   0.00000  -0.00205   2.09479
    A7        2.09157  -0.00051  -0.00319   0.00000  -0.00319   2.08839
    A8        2.09477   0.00052   0.00523   0.00000   0.00523   2.10000
    A9        2.08679  -0.00125  -0.00982   0.00000  -0.00984   2.07695
   A10        2.09807   0.00068   0.00476   0.00000   0.00477   2.10284
   A11        2.09832   0.00057   0.00506   0.00000   0.00507   2.10339
   A12        2.10205   0.00031   0.00501   0.00000   0.00499   2.10704
   A13        2.09294   0.00042   0.00378   0.00000   0.00379   2.09673
   A14        2.08820  -0.00074  -0.00879   0.00000  -0.00878   2.07942
   A15        2.10658   0.00022  -0.00244   0.00000  -0.00244   2.10414
   A16        2.05612   0.00290   0.02336   0.00000   0.02336   2.07948
   A17        2.12048  -0.00311  -0.02092   0.00000  -0.02092   2.09956
   A18        2.06195   0.00048   0.00698   0.00000   0.00700   2.06895
   A19        2.09926   0.00326   0.01428   0.00000   0.01426   2.11353
   A20        2.12197  -0.00375  -0.02126   0.00000  -0.02127   2.10070
   A21        2.11227   0.00032   0.00321   0.00000   0.00323   2.11549
   A22        2.06354   0.00196   0.01626   0.00000   0.01626   2.07979
   A23        2.10738  -0.00228  -0.01948   0.00000  -0.01948   2.08790
   A24        2.09699  -0.00001  -0.00171   0.00000  -0.00171   2.09529
   A25        2.09161  -0.00052  -0.00314   0.00000  -0.00314   2.08846
   A26        2.09458   0.00053   0.00485   0.00000   0.00485   2.09943
   A27        2.08650  -0.00126  -0.01049   0.00000  -0.01050   2.07599
   A28        2.09825   0.00069   0.00516   0.00000   0.00516   2.10342
   A29        2.09843   0.00057   0.00533   0.00000   0.00534   2.10377
   A30        2.10215   0.00035   0.00545   0.00000   0.00544   2.10758
   A31        2.09285   0.00041   0.00348   0.00000   0.00349   2.09633
   A32        2.08819  -0.00076  -0.00893   0.00000  -0.00893   2.07927
   A33        2.10690   0.00022  -0.00147   0.00000  -0.00147   2.10543
   A34        2.05735   0.00279   0.02281   0.00000   0.02281   2.08016
   A35        2.11894  -0.00301  -0.02134   0.00000  -0.02134   2.09759
   A36        2.06157   0.00037   0.00500   0.00000   0.00501   2.06658
   A37        2.10107   0.00318   0.01627   0.00000   0.01626   2.11733
   A38        2.12055  -0.00355  -0.02126   0.00000  -0.02127   2.09928
   A39        1.92679   0.00040   0.00398   0.00000   0.00396   1.93074
   A40        1.91436   0.00094   0.00341   0.00000   0.00337   1.91773
   A41        1.93787   0.00080   0.01351   0.00000   0.01345   1.95132
   A42        1.89239  -0.00071  -0.00597   0.00000  -0.00597   1.88643
   A43        1.89915  -0.00099  -0.01092   0.00000  -0.01096   1.88819
   A44        1.89234  -0.00051  -0.00461   0.00000  -0.00469   1.88765
   A45        1.93376  -0.00002  -0.00648   0.00000  -0.00646   1.92730
   A46        1.91030   0.00058   0.00981   0.00000   0.00968   1.91998
   A47        1.90086   0.00228   0.02353   0.00000   0.02334   1.92420
   A48        1.90477   0.00117   0.01221   0.00000   0.01222   1.91698
   A49        1.95093  -0.00294  -0.02828   0.00000  -0.02814   1.92279
   A50        1.86160  -0.00106  -0.01014   0.00000  -0.01037   1.85123
   A51        1.92880   0.00024   0.00115   0.00000   0.00115   1.92995
   A52        1.91178   0.00054   0.00177   0.00000   0.00175   1.91353
   A53        1.93532   0.00088   0.00872   0.00000   0.00871   1.94403
   A54        1.89457  -0.00021  -0.00005   0.00000  -0.00005   1.89452
   A55        1.90007  -0.00101  -0.00869   0.00000  -0.00869   1.89139
   A56        1.89246  -0.00048  -0.00318   0.00000  -0.00321   1.88925
   A57        1.95070  -0.00199  -0.00969   0.00000  -0.00971   1.94099
   A58        1.90886   0.00060   0.00026   0.00000   0.00026   1.90912
   A59        1.90787   0.00136   0.01051   0.00000   0.01041   1.91828
   A60        1.91559   0.00217   0.02329   0.00000   0.02334   1.93894
   A61        1.89983  -0.00051  -0.01205   0.00000  -0.01198   1.88786
   A62        1.87958  -0.00164  -0.01258   0.00000  -0.01248   1.86709
   A63        2.12253   0.00133  -0.00048   0.00000  -0.00045   2.12208
   A64        1.94533  -0.01107  -0.07405   0.00000  -0.07412   1.87121
   A65        2.21527   0.00974   0.07453   0.00000   0.07457   2.28984
   A66        2.01088  -0.00274   0.00327   0.00000   0.00209   2.01298
   A67        2.13998   0.00088   0.00030   0.00000   0.00082   2.14081
   A68        2.13201   0.00185  -0.00380   0.00000  -0.00324   2.12876
   A69        1.92820   0.00703   0.02398   0.00000   0.02319   1.95139
   A70        2.14769   0.00079  -0.01310   0.00000  -0.01275   2.13494
   A71        2.20676  -0.00781  -0.01121   0.00000  -0.01089   2.19587
   A72        2.03862  -0.00043  -0.00102   0.00000  -0.00229   2.03633
   A73        1.93472  -0.00173  -0.01119   0.00000  -0.01165   1.92307
   A74        2.17154   0.00540   0.04164   0.00000   0.04069   2.21223
   A75        2.13452  -0.00582  -0.06325   0.00000  -0.06494   2.06958
   A76        2.24327   0.00060   0.06311   0.00000   0.06152   2.30479
   A77        1.90285   0.00524  -0.00044   0.00000   0.00275   1.90560
   A78        1.89771  -0.00498  -0.05749   0.00000  -0.05720   1.84051
   A79        1.91697  -0.00063  -0.00300   0.00000  -0.00362   1.91334
   A80        1.95941   0.00148   0.00648   0.00000   0.00677   1.96618
   A81        2.01710   0.00436   0.02231   0.00000   0.02208   2.03918
   A82        1.90071   0.00179   0.02144   0.00000   0.02048   1.92119
   A83        1.77077  -0.00152   0.01791   0.00000   0.01673   1.78750
   A84        1.89653  -0.00173  -0.01748   0.00000  -0.01765   1.87888
   A85        1.98949   0.00420   0.03287   0.00000   0.03198   2.02146
   A86        1.99153   0.00381   0.03192   0.00000   0.03325   2.02478
   A87        1.89110  -0.00213  -0.03641   0.00000  -0.03389   1.85721
   A88        1.90713   0.00074   0.00671   0.00000   0.00549   1.91262
   A89        1.78330  -0.00524  -0.01999   0.00000  -0.02315   1.76015
   A90        1.87960  -0.00348  -0.04746   0.00000  -0.04694   1.83267
   A91        1.89503   0.00366   0.01443   0.00000   0.01158   1.90662
   A92        1.94439  -0.00048   0.00520   0.00000   0.00600   1.95040
   A93        1.95494  -0.00259  -0.00789   0.00000  -0.00744   1.94749
   A94        1.97988   0.00354   0.03009   0.00000   0.02743   2.00732
   A95        1.80900  -0.00042   0.00859   0.00000   0.01121   1.82021
   A96        1.82685   0.00558   0.04662   0.00000   0.04004   1.86689
   A97        2.08078   0.00693   0.11188   0.00000   0.10450   2.18528
   A98        1.89398   0.00636   0.03614   0.00000   0.01887   1.91285
   A99        2.12235   0.00101  -0.00516   0.00000  -0.00459   2.11777
   A100       1.94724  -0.01155  -0.06780   0.00000  -0.06902   1.87821
   A101       2.21359   0.01055   0.07296   0.00000   0.07351   2.28710
   A102       2.03729  -0.00082   0.00403   0.00000   0.00667   2.04395
   A103       2.15282  -0.00109  -0.00974   0.00000  -0.01109   2.14173
   A104       2.09301   0.00190   0.00561   0.00000   0.00422   2.09723
   A105       1.96371   0.00480   0.04663   0.00000   0.03034   1.99405
   A106       2.08750   0.00290   0.09145   0.00000   0.07991   2.16741
   A107       1.88056   0.00642   0.03836   0.00000   0.03163   1.91219
   A108       2.03755  -0.00285   0.00407   0.00000  -0.00261   2.03494
   A109       1.95398  -0.00268  -0.02691   0.00000  -0.02603   1.92795
   A110       2.09549   0.01140   0.09270   0.00000   0.08833   2.18382
    D1       -3.14112   0.00158   0.01953   0.00000   0.01958  -3.12154
    D2       -0.00961   0.00136   0.01953   0.00000   0.01945   0.00984
    D3       -2.60339  -0.00873  -0.07537   0.00000  -0.07473  -2.67812
    D4        0.02286  -0.00155  -0.01357   0.00000  -0.01479   0.00806
    D5        3.08443   0.00273   0.04300   0.00000   0.04401   3.12843
    D6       -0.05374   0.00290   0.05464   0.00000   0.05447   0.00073
    D7       -2.40813  -0.01582  -0.19282   0.00000  -0.18804  -2.59617
    D8        0.10331  -0.00330  -0.06396   0.00000  -0.06620   0.03711
    D9        0.00064   0.00006   0.00089   0.00000   0.00089   0.00154
   D10       -3.14153   0.00001   0.00007   0.00000   0.00007  -3.14146
   D11       -3.14054   0.00009   0.00156   0.00000   0.00158  -3.13897
   D12        0.00047   0.00004   0.00074   0.00000   0.00075   0.00122
   D13       -0.00065  -0.00003  -0.00053   0.00000  -0.00054  -0.00119
   D14       -3.13998   0.00011   0.00184   0.00000   0.00187  -3.13811
   D15        3.14052  -0.00006  -0.00121   0.00000  -0.00122   3.13931
   D16        0.00120   0.00008   0.00115   0.00000   0.00119   0.00239
   D17       -0.00008  -0.00002  -0.00029   0.00000  -0.00029  -0.00037
   D18        3.14114  -0.00003  -0.00058   0.00000  -0.00058   3.14056
   D19       -3.14109   0.00003   0.00053   0.00000   0.00054  -3.14055
   D20        0.00013   0.00002   0.00025   0.00000   0.00026   0.00039
   D21       -0.00045  -0.00005  -0.00066   0.00000  -0.00066  -0.00111
   D22        3.14123   0.00000  -0.00009   0.00000  -0.00009   3.14114
   D23        3.14151  -0.00004  -0.00037   0.00000  -0.00037   3.14114
   D24        0.00001   0.00001   0.00019   0.00000   0.00020   0.00021
   D25        0.00043   0.00008   0.00102   0.00000   0.00103   0.00146
   D26        3.14107   0.00004   0.00031   0.00000   0.00031   3.14138
   D27       -3.14125   0.00003   0.00046   0.00000   0.00046  -3.14078
   D28       -0.00061  -0.00001  -0.00025   0.00000  -0.00025  -0.00086
   D29        0.00012  -0.00004  -0.00043   0.00000  -0.00042  -0.00031
   D30        3.13941  -0.00017  -0.00280   0.00000  -0.00276   3.13665
   D31       -3.14048   0.00000   0.00029   0.00000   0.00027  -3.14021
   D32       -0.00119  -0.00014  -0.00208   0.00000  -0.00206  -0.00325
   D33       -0.00396  -0.00030  -0.00243   0.00000  -0.00255  -0.00650
   D34       -3.13380   0.00009  -0.00145   0.00000  -0.00132  -3.13512
   D35        3.13998  -0.00016   0.00000   0.00000  -0.00014   3.13985
   D36        0.01013   0.00023   0.00097   0.00000   0.00109   0.01123
   D37        0.00090   0.00012   0.00178   0.00000   0.00179   0.00268
   D38        3.14146   0.00000  -0.00025   0.00000  -0.00025   3.14121
   D39       -3.13976   0.00022   0.00346   0.00000   0.00349  -3.13627
   D40        0.00080   0.00009   0.00143   0.00000   0.00146   0.00226
   D41       -0.00037  -0.00004  -0.00055   0.00000  -0.00056  -0.00093
   D42        3.14123  -0.00002   0.00036   0.00000   0.00037  -3.14158
   D43        3.14027  -0.00013  -0.00227   0.00000  -0.00225   3.13801
   D44       -0.00132  -0.00012  -0.00136   0.00000  -0.00133  -0.00265
   D45       -0.00036  -0.00006  -0.00096   0.00000  -0.00095  -0.00131
   D46        3.14111  -0.00008  -0.00124   0.00000  -0.00123   3.13988
   D47       -3.14092   0.00006   0.00108   0.00000   0.00110  -3.13982
   D48        0.00055   0.00005   0.00080   0.00000   0.00082   0.00137
   D49       -0.00069  -0.00008  -0.00109   0.00000  -0.00109  -0.00178
   D50       -3.14127   0.00004   0.00055   0.00000   0.00056  -3.14071
   D51        3.14102  -0.00007  -0.00081   0.00000  -0.00080   3.14022
   D52        0.00044   0.00005   0.00083   0.00000   0.00084   0.00129
   D53        0.00123   0.00017   0.00234   0.00000   0.00234   0.00357
   D54       -3.14023   0.00017   0.00199   0.00000   0.00198  -3.13825
   D55       -3.14138   0.00005   0.00070   0.00000   0.00071  -3.14066
   D56        0.00035   0.00005   0.00035   0.00000   0.00036   0.00071
   D57       -0.00069  -0.00011  -0.00150   0.00000  -0.00149  -0.00218
   D58        3.14090  -0.00012  -0.00243   0.00000  -0.00241   3.13849
   D59        3.14077  -0.00011  -0.00113   0.00000  -0.00113   3.13963
   D60       -0.00084  -0.00012  -0.00206   0.00000  -0.00205  -0.00288
   D61       -0.00067   0.00009   0.00576   0.00000   0.00592   0.00525
   D62        3.13694  -0.00015  -0.00750   0.00000  -0.00765   3.12930
   D63        3.14093   0.00010   0.00671   0.00000   0.00686  -3.13539
   D64       -0.00464  -0.00013  -0.00655   0.00000  -0.00671  -0.01134
   D65        1.07131  -0.00141  -0.01286   0.00000  -0.01291   1.05840
   D66       -3.11054   0.00040   0.00455   0.00000   0.00449  -3.10605
   D67       -1.08144   0.00073   0.01087   0.00000   0.01101  -1.07043
   D68       -3.12764  -0.00145  -0.01561   0.00000  -0.01570   3.13985
   D69       -1.02630   0.00037   0.00179   0.00000   0.00170  -1.02460
   D70        1.00279   0.00070   0.00812   0.00000   0.00823   1.01102
   D71       -1.03652  -0.00097  -0.01067   0.00000  -0.01072  -1.04724
   D72        1.06482   0.00085   0.00674   0.00000   0.00668   1.07150
   D73        3.09391   0.00118   0.01307   0.00000   0.01321   3.10712
   D74        1.32904   0.00361   0.03379   0.00000   0.03402   1.36305
   D75       -1.22020  -0.00199  -0.01668   0.00000  -0.01707  -1.23726
   D76       -0.77559   0.00215   0.01783   0.00000   0.01812  -0.75746
   D77        2.95836  -0.00345  -0.03265   0.00000  -0.03296   2.92540
   D78       -2.83053   0.00449   0.03967   0.00000   0.04006  -2.79048
   D79        0.90341  -0.00111  -0.01081   0.00000  -0.01102   0.89239
   D80        1.04709  -0.00117  -0.01394   0.00000  -0.01397   1.03312
   D81       -3.11121   0.00067   0.00926   0.00000   0.00926  -3.10195
   D82       -1.05729  -0.00017   0.00032   0.00000   0.00035  -1.05694
   D83        3.13364  -0.00095  -0.01218   0.00000  -0.01220   3.12144
   D84       -1.02466   0.00090   0.01103   0.00000   0.01102  -1.01364
   D85        1.02926   0.00005   0.00209   0.00000   0.00211   1.03137
   D86       -1.06155  -0.00065  -0.00956   0.00000  -0.00957  -1.07112
   D87        1.06333   0.00120   0.01365   0.00000   0.01365   1.07699
   D88        3.11725   0.00035   0.00471   0.00000   0.00474   3.12200
   D89        1.23945   0.00415   0.04669   0.00000   0.04878   1.28824
   D90       -1.21868  -0.00357  -0.04109   0.00000  -0.04330  -1.26197
   D91       -0.88155   0.00322   0.03677   0.00000   0.03887  -0.84268
   D92        2.94351  -0.00451  -0.05102   0.00000  -0.05321   2.89030
   D93       -2.93467   0.00425   0.04552   0.00000   0.04777  -2.88689
   D94        0.89039  -0.00347  -0.04226   0.00000  -0.04431   0.84608
   D95       -0.00641  -0.00067  -0.01926   0.00000  -0.01887  -0.02529
   D96       -3.12161  -0.00035  -0.00793   0.00000  -0.00749  -3.12910
   D97        3.12443  -0.00097  -0.01983   0.00000  -0.01970   3.10474
   D98        0.00924  -0.00065  -0.00851   0.00000  -0.00831   0.00093
   D99        0.02372  -0.00044   0.00854   0.00000   0.00899   0.03271
   D100       3.13187  -0.00031  -0.00311   0.00000  -0.00291   3.12896
   D101       3.13904  -0.00077  -0.00268   0.00000  -0.00224   3.13680
   D102      -0.03599  -0.00065  -0.01433   0.00000  -0.01414  -0.05013
   D103      -0.02978   0.00142   0.00656   0.00000   0.00652  -0.02326
   D104       2.54938   0.00694   0.05631   0.00000   0.05626   2.60564
   D105      -3.13653   0.00107   0.01870   0.00000   0.01893  -3.11760
   D106      -0.55738   0.00660   0.06846   0.00000   0.06868  -0.48870
   D107      -0.20208  -0.00411  -0.07536   0.00000  -0.07579  -0.27787
   D108       3.02493  -0.00477  -0.06499   0.00000  -0.06462   2.96031
   D109       2.90057  -0.00364  -0.08839   0.00000  -0.08876   2.81180
   D110      -0.15561  -0.00430  -0.07802   0.00000  -0.07759  -0.23320
   D111       1.61584   0.00002  -0.00134   0.00000  -0.00118   1.61466
   D112      -0.53856   0.00393   0.06130   0.00000   0.06176  -0.47680
   D113      -2.59122   0.00066   0.01412   0.00000   0.01389  -2.57733
   D114      -1.59640   0.00048  -0.00666   0.00000  -0.00642  -1.60282
   D115       2.53238   0.00439   0.05598   0.00000   0.05653   2.58890
   D116       0.47972   0.00111   0.00880   0.00000   0.00865   0.48837
   D117       3.02418  -0.00222  -0.05284   0.00000  -0.05519   2.96899
   D118      -1.13831   0.01522   0.09157   0.00000   0.09523  -1.04309
   D119      -0.04106  -0.00239  -0.04065   0.00000  -0.04175  -0.08281
   D120       2.07963   0.01505   0.10376   0.00000   0.10866   2.18830
   D121      -0.84079   0.00157   0.01532   0.00000   0.01576  -0.82503
   D122      -2.95451   0.00256   0.04191   0.00000   0.04237  -2.91214
   D123       1.31638   0.00503   0.05893   0.00000   0.05895   1.37533
   D124       1.26168  -0.00252  -0.03813   0.00000  -0.03798   1.22370
   D125      -0.85204  -0.00153  -0.01153   0.00000  -0.01137  -0.86341
   D126      -2.86433   0.00093   0.00549   0.00000   0.00521  -2.85912
   D127      -2.88629   0.00251   0.00603   0.00000   0.00731  -2.87898
   D128       1.28317   0.00350   0.03262   0.00000   0.03393   1.31710
   D129      -0.72912   0.00597   0.04964   0.00000   0.05051  -0.67861
   D130       0.80550  -0.00376  -0.05467   0.00000  -0.05488   0.75062
   D131      -1.26788  -0.00026  -0.00038   0.00000  -0.00007  -1.26795
   D132       2.87448  -0.00286  -0.03785   0.00000  -0.03648   2.83800
   D133       2.93233  -0.00283  -0.05055   0.00000  -0.05026   2.88207
   D134       0.85895   0.00067   0.00374   0.00000   0.00455   0.86351
   D135      -1.28187  -0.00192  -0.03373   0.00000  -0.03186  -1.31373
   D136      -1.35030  -0.00748  -0.09893   0.00000  -0.09723  -1.44753
   D137       2.85951  -0.00397  -0.04464   0.00000  -0.04242   2.81709
   D138       0.71868  -0.00657  -0.08211   0.00000  -0.07883   0.63985
   D139       1.61346   0.00698   0.08352   0.00000   0.08473   1.69818
   D140      -0.62590  -0.00876  -0.09477   0.00000  -0.09244  -0.71834
   D141      -2.54533   0.00464   0.04726   0.00000   0.04746  -2.49787
   D142       1.49850  -0.01110  -0.13103   0.00000  -0.12971   1.36879
   D143      -0.42111   0.00316   0.05952   0.00000   0.06175  -0.35936
   D144      -2.66046  -0.01258  -0.11877   0.00000  -0.11542  -2.77588
   D145       2.95451  -0.00203  -0.01508   0.00000  -0.01531   2.93920
   D146       0.72131  -0.01951  -0.19276   0.00000  -0.20073   0.52058
   D147      -1.24191   0.01563   0.14271   0.00000   0.15068  -1.09123
   D148       2.80807  -0.00185  -0.03497   0.00000  -0.03474   2.77333
   D149      -0.00995  -0.00131  -0.02930   0.00000  -0.02913  -0.03909
   D150       3.11846  -0.00210  -0.04186   0.00000  -0.04119   3.07727
   D151       3.13528  -0.00111  -0.01709   0.00000  -0.01706   3.11823
   D152      -0.01949  -0.00190  -0.02964   0.00000  -0.02911  -0.04860
   D153      -2.25284  -0.01472  -0.20376   0.00000  -0.20156  -2.45439
   D154       0.08519  -0.00101  -0.01736   0.00000  -0.01775   0.06744
   D155       0.90146  -0.01393  -0.19160   0.00000  -0.18970   0.71176
   D156      -3.04369  -0.00022  -0.00520   0.00000  -0.00589  -3.04959
   D157       2.14956   0.01931   0.23248   0.00000   0.23555   2.38512
   D158      -1.64561   0.02630   0.32593   0.00000   0.32804  -1.31757
   D159      -0.12125   0.00320   0.05988   0.00000   0.05950  -0.06175
   D160       2.36676   0.01019   0.15333   0.00000   0.15199   2.51876
         Item               Value     Threshold  Converged?
 Maximum Force            0.038691     0.000450     NO 
 RMS     Force            0.006328     0.000300     NO 
 Maximum Displacement     0.513436     0.001800     NO 
 RMS     Displacement     0.134877     0.001200     NO 
 Predicted change in Energy=-5.439589D-02
 Lowest energy point so far.  Saving SCF results.
 GradGradGradGradGradGradGradGradGradGradGradGradGradGradGradGradGradGrad

 Leave Link  103 at Thu Dec  6 23:23:45 2018, MaxMem=   536870912 cpu:         2.0
 (Enter /pbs_home/pkowalski/g09d01/g09/l202.exe)
 Stoichiometry    C29H22F6S2
 Framework group  C1[X(C29H22F6S2)]
 Deg. of freedom   171
 Full point group                 C1      NOp   1
 RotChk:  IX=0 Diff= 1.01D-02
 Largest Abelian subgroup         C1      NOp   1
 Largest concise Abelian subgroup C1      NOp   1
                         Standard orientation:                         
 ---------------------------------------------------------------------
 Center     Atomic      Atomic             Coordinates (Angstroms)
 Number     Number       Type             X           Y           Z
 ---------------------------------------------------------------------
      1         16           0       -2.736914   -2.089336   -0.991063
      2         16           0        2.687461   -2.039702    0.968439
      3          9           0       -1.281389    2.683644    1.505422
      4          9           0       -2.331245    2.805723   -0.322134
      5          9           0       -0.089268    4.634265   -0.057094
      6          9           0       -0.221624    3.303146   -1.706652
      7          9           0        1.509696    2.926879    1.242699
      8          9           0        2.221708    2.944087   -0.745219
      9          6           0       -5.751741   -2.381529   -0.433409
     10          6           0       -7.103455   -2.622925   -0.230901
     11          6           0       -7.902932   -1.651472    0.365734
     12          6           0       -7.323403   -0.442394    0.752579
     13          6           0       -5.972210   -0.207483    0.549384
     14          6           0       -5.167947   -1.173914   -0.046621
     15          6           0        5.615719   -2.455278    0.091867
     16          6           0        6.922557   -2.757340   -0.267157
     17          6           0        7.751889   -1.763898   -0.780693
     18          6           0        7.246717   -0.471310   -0.927088
     19          6           0        5.939735   -0.176189   -0.570328
     20          6           0        5.105230   -1.163517   -0.054304
     21          6           0       -0.609994   -0.781053   -3.239258
     22          6           0       -0.254366   -1.433073   -1.893477
     23          6           0        1.055566   -0.892869    3.656307
     24          6           0        0.417014   -1.265110    2.316872
     25          6           0       -3.756171   -0.921257   -0.262708
     26          6           0       -2.975781    0.169801    0.035941
     27          6           0       -1.587290    0.038042   -0.290417
     28          6           0       -1.318765   -1.155934   -0.882401
     29          6           0       -0.627793    1.105736   -0.053581
     30          6           0       -1.146513    2.496515    0.206308
     31          6           0       -0.063070    3.367110   -0.399765
     32          6           0        1.172307    2.600340   -0.002563
     33          6           0        0.758526    1.139252   -0.110199
     34          6           0        3.737783   -0.844811    0.320739
     35          6           0        3.042709    0.339375    0.275717
     36          6           0        1.661091    0.309464    0.703367
     37          6           0        1.343557   -0.969841    1.172567
     38          1           0       -5.133767   -3.160179   -0.909276
     39          1           0       -7.537643   -3.582906   -0.545010
     40          1           0       -8.975159   -1.834363    0.528961
     41          1           0       -7.937204    0.337583    1.224790
     42          1           0       -5.542163    0.755652    0.864419
     43          1           0        4.973739   -3.251548    0.501494
     44          1           0        7.298306   -3.782974   -0.140916
     45          1           0        8.788931   -1.994327   -1.066079
     46          1           0        7.884495    0.327533   -1.331353
     47          1           0        5.567109    0.851255   -0.699634
     48          1           0       -0.695982    0.303873   -3.130896
     49          1           0        0.175877   -0.988018   -3.972203
     50          1           0       -1.555090   -1.160186   -3.636954
     51          1           0       -0.134918   -2.517313   -2.021176
     52          1           0        0.709073   -1.062785   -1.537017
     53          1           0        1.310342    0.168874    3.678199
     54          1           0        0.351449   -1.099118    4.469784
     55          1           0        1.966563   -1.469604    3.837619
     56          1           0        0.130819   -2.330089    2.331200
     57          1           0       -0.505131   -0.687200    2.168703
     58          1           0       -3.375052    1.067407    0.523868
     59          1           0        3.501934    1.286715   -0.044840
 ---------------------------------------------------------------------
 Rotational constants (GHZ):      0.1571575      0.0562821      0.0475501
 Leave Link  202 at Thu Dec  6 23:23:46 2018, MaxMem=   536870912 cpu:         0.0
 (Enter /pbs_home/pkowalski/g09d01/g09/l301.exe)
 Basis read from rwf:  (5D, 7F)
 No pseudopotential information found on rwf file.
 There are   673 symmetry adapted cartesian basis functions of A   symmetry.
 There are   636 symmetry adapted basis functions of A   symmetry.
   636 basis functions,  1103 primitive gaussians,   673 cartesian basis functions
   141 alpha electrons      141 beta electrons
       nuclear repulsion energy      4602.1373844783 Hartrees.
 IExCor= 1009 DFT=T Ex+Corr=PBE1PBE ExCW=0 ScaHFX=  0.250000
 ScaDFX=  0.750000  0.750000  1.000000  1.000000 ScalE2=  1.000000  1.000000
 IRadAn=      0 IRanWt=     -1 IRanGd=            0 ICorTp=0 IEmpDi=131
 NAtoms=   59 NActive=   59 NUniq=   59 SFac= 1.00D+00 NAtFMM=   60 NAOKFM=F Big=F
 Integral buffers will be    131072 words long.
 Raffenetti 2 integral format.
 Two-electron integral symmetry is turned on.
 R6Disp:  Grimme-D3 Dispersion energy=       -0.0460227836 Hartrees.
 Nuclear repulsion after empirical dispersion term =     4602.0913616948 Hartrees.
 No density basis found on file   724.
 Leave Link  301 at Thu Dec  6 23:23:46 2018, MaxMem=   536870912 cpu:         0.6
 (Enter /pbs_home/pkowalski/g09d01/g09/l302.exe)
 NPDir=0 NMtPBC=     1 NCelOv=     1 NCel=       1 NClECP=     1 NCelD=      1
         NCelK=      1 NCelE2=     1 NClLst=     1 CellRange=     0.0.
 One-electron integrals computed using PRISM.
 NBasis=   636 RedAO= T EigKep=  2.83D-04  NBF=   636
 NBsUse=   636 1.00D-06 EigRej= -1.00D+00 NBFU=   636
 Precomputing XC quadrature grid using
 IXCGrd= 4 IRadAn=           0 IRanWt=          -1 IRanGd=           0 AccXCQ= 0.00D+00.
 Generated NRdTot=       0 NPtTot=           0 NUsed=           0 NTot=          32
 NSgBfM=   595   596   596   598   599 MxSgAt=    59 MxSgA2=    59.
 Leave Link  302 at Thu Dec  6 23:23:48 2018, MaxMem=   536870912 cpu:        16.4
 (Enter /pbs_home/pkowalski/g09d01/g09/l303.exe)
 DipDrv:  MaxL=1.
 Leave Link  303 at Thu Dec  6 23:23:48 2018, MaxMem=   536870912 cpu:         1.5
 (Enter /pbs_home/pkowalski/g09d01/g09/l401.exe)
 Initial guess from the checkpoint file:  "dae0068freq_open_pbe0_air_D3.chk"
 B after Tr=     0.000000    0.000000    0.000000
         Rot=    0.999992   -0.003540   -0.001347    0.001447 Ang=  -0.46 deg.
 Guess basis will be translated and rotated to current coordinates.
 JPrj=2 DoOrth=T DoCkMO=T.
 Generating alternative initial guess.
 ExpMin= 1.22D-01 ExpMax= 9.18D+03 ExpMxC= 1.38D+03 IAcc=1 IRadAn=         1 AccDes= 0.00D+00
 Harris functional with IExCor= 1009 and IRadAn=       1 diagonalized for initial guess.
 HarFok:  IExCor= 1009 AccDes= 0.00D+00 IRadAn=         1 IDoV= 1 UseB2=F ITyADJ=14
 ICtDFT=  3500011 ScaDFX=  1.000000  1.000000  1.000000  1.000000
 FoFCou: FMM=F IPFlag=           0 FMFlag=      100000 FMFlg1=           0
         NFxFlg=           0 DoJE=T BraDBF=F KetDBF=T FulRan=T
         wScrn=  0.000000 ICntrl=     500 IOpCl=  0 I1Cent=   200000004 NGrid=           0
         NMat0=    1 NMatS0=      1 NMatT0=    0 NMatD0=    1 NMtDS0=    0 NMtDT0=    0
 Petite list used in FoFCou.
 Harris En= -2510.26203846220    
 Leave Link  401 at Thu Dec  6 23:23:54 2018, MaxMem=   536870912 cpu:        41.3
 (Enter /pbs_home/pkowalski/g09d01/g09/l502.exe)
 Closed shell SCF:
 Using DIIS extrapolation, IDIIS=  1040.
 Integral symmetry usage will be decided dynamically.
 IVT=     1387805 IEndB=     1387805 NGot=   536870912 MDV=   535953350
 LenX=   535953350 LenY=   535499748
 Requested convergence on RMS density matrix=1.00D-08 within 128 cycles.
 Requested convergence on MAX density matrix=1.00D-06.
 Requested convergence on             energy=1.00D-06.
 No special actions if energy rises.
 Fock matrices will be formed incrementally for  20 cycles.
 Integral accuracy reduced to 1.0D-05 until final iterations.

 Cycle   1  Pass 0  IDiag  1:
 FoFJK:  IHMeth= 1 ICntrl=       0 DoSepK=F KAlg= 0 I1Cent=   0 FoldK=F
 IRaf= 640000000 NMat=   1 IRICut=       1 DoRegI=T DoRafI=F ISym2E= 0.
 FoFCou: FMM=F IPFlag=           0 FMFlag=      100000 FMFlg1=           0
         NFxFlg=           0 DoJE=F BraDBF=F KetDBF=F FulRan=T
         wScrn=  0.000000 ICntrl=       0 IOpCl=  0 I1Cent=           0 NGrid=           0
         NMat0=    1 NMatS0=      1 NMatT0=    0 NMatD0=    1 NMtDS0=    0 NMtDT0=    0
 Symmetry not used in FoFCou.
 E= -2509.96602290747    
 DIIS: error= 1.05D-02 at cycle   1 NSaved=   1.
 NSaved= 1 IEnMin= 1 EnMin= -2509.96602290747     IErMin= 1 ErrMin= 1.05D-02
 ErrMax= 1.05D-02  0.00D+00 EMaxC= 1.00D-01 BMatC= 8.03D-02 BMatP= 8.03D-02
 IDIUse=3 WtCom= 8.95D-01 WtEn= 1.05D-01
 Coeff-Com:  0.100D+01
 Coeff-En:   0.100D+01
 Coeff:      0.100D+01
 Recover alternate guess density for next cycle.
 RMSDP=2.76D-03 MaxDP=1.13D-01              OVMax= 0.00D+00

 Cycle   2  Pass 0  IDiag  1:
 RMSU=  2.75D-03    CP:  1.02D+00
 E= -2509.30522476147     Delta-E=        0.660798145999 Rises=F Damp=F
 Switch densities from cycles 1 and 2 for lowest energy.
 DIIS: error= 3.08D-02 at cycle   2 NSaved=   2.
 NSaved= 2 IEnMin= 1 EnMin= -2509.96602290747     IErMin= 1 ErrMin= 1.05D-02
 ErrMax= 3.08D-02  0.00D+00 EMaxC= 1.00D+00 BMatC= 7.17D-01 BMatP= 8.03D-02
 IDIUse=1 WtCom= 1.00D+00 WtEn= 0.00D+00
 Coeff-Com:  0.884D+00 0.116D+00
 Coeff:      0.884D+00 0.116D+00
 Gap=     0.125 Goal=   None    Shift=    0.000
 RMSDP=1.30D-03 MaxDP=7.51D-02 DE= 6.61D-01 OVMax= 2.32D-01

 Cycle   3  Pass 0  IDiag  1:
 RMSU=  1.17D-03    CP:  1.00D+00  2.09D-01
 E= -2510.07518396516     Delta-E=       -0.769959203687 Rises=F Damp=F
 DIIS: error= 2.80D-03 at cycle   3 NSaved=   3.
 NSaved= 3 IEnMin= 3 EnMin= -2510.07518396516     IErMin= 3 ErrMin= 2.80D-03
 ErrMax= 2.80D-03  0.00D+00 EMaxC= 1.00D+00 BMatC= 1.56D-02 BMatP= 8.03D-02
 IDIUse=1 WtCom= 1.00D+00 WtEn= 0.00D+00
 Coeff-Com:  0.416D-01 0.106D+00 0.852D+00
 Coeff:      0.416D-01 0.106D+00 0.852D+00
 Gap=     0.114 Goal=   None    Shift=    0.000
 RMSDP=4.71D-04 MaxDP=2.55D-02 DE=-7.70D-01 OVMax= 5.10D-02

 Cycle   4  Pass 0  IDiag  1:
 RMSU=  4.22D-04    CP:  9.99D-01  2.64D-01  8.77D-01
 E= -2510.08507148982     Delta-E=       -0.009887524662 Rises=F Damp=F
 DIIS: error= 3.01D-03 at cycle   4 NSaved=   4.
 NSaved= 4 IEnMin= 4 EnMin= -2510.08507148982     IErMin= 3 ErrMin= 2.80D-03
 ErrMax= 3.01D-03  0.00D+00 EMaxC= 1.00D+00 BMatC= 7.30D-03 BMatP= 1.56D-02
 IDIUse=1 WtCom= 1.00D+00 WtEn= 0.00D+00
 Coeff-Com: -0.209D-01 0.517D-01 0.512D+00 0.457D+00
 Coeff:     -0.209D-01 0.517D-01 0.512D+00 0.457D+00
 Gap=     0.117 Goal=   None    Shift=    0.000
 RMSDP=2.61D-04 MaxDP=1.26D-02 DE=-9.89D-03 OVMax= 3.37D-02

 Cycle   5  Pass 0  IDiag  1:
 RMSU=  1.37D-04    CP:  1.00D+00  2.66D-01  9.42D-01  5.06D-01
 E= -2510.09247548937     Delta-E=       -0.007403999547 Rises=F Damp=F
 DIIS: error= 6.64D-04 at cycle   5 NSaved=   5.
 NSaved= 5 IEnMin= 5 EnMin= -2510.09247548937     IErMin= 5 ErrMin= 6.64D-04
 ErrMax= 6.64D-04  0.00D+00 EMaxC= 1.00D+00 BMatC= 6.81D-04 BMatP= 7.30D-03
 IDIUse=1 WtCom= 1.00D+00 WtEn= 0.00D+00
 Coeff-Com: -0.144D-01 0.123D-01 0.175D+00 0.267D+00 0.560D+00
 Coeff:     -0.144D-01 0.123D-01 0.175D+00 0.267D+00 0.560D+00
 Gap=     0.116 Goal=   None    Shift=    0.000
 RMSDP=8.09D-05 MaxDP=4.15D-03 DE=-7.40D-03 OVMax= 1.10D-02

 Cycle   6  Pass 0  IDiag  1:
 RMSU=  4.95D-05    CP:  1.00D+00  2.65D-01  9.42D-01  5.75D-01  5.84D-01
 E= -2510.09315203400     Delta-E=       -0.000676544637 Rises=F Damp=F
 DIIS: error= 1.74D-04 at cycle   6 NSaved=   6.
 NSaved= 6 IEnMin= 6 EnMin= -2510.09315203400     IErMin= 6 ErrMin= 1.74D-04
 ErrMax= 1.74D-04  0.00D+00 EMaxC= 1.00D+00 BMatC= 6.24D-05 BMatP= 6.81D-04
 IDIUse=1 WtCom= 1.00D+00 WtEn= 0.00D+00
 Coeff-Com: -0.513D-02 0.140D-02 0.456D-01 0.102D+00 0.305D+00 0.551D+00
 Coeff:     -0.513D-02 0.140D-02 0.456D-01 0.102D+00 0.305D+00 0.551D+00
 Gap=     0.116 Goal=   None    Shift=    0.000
 RMSDP=2.46D-05 MaxDP=1.97D-03 DE=-6.77D-04 OVMax= 3.62D-03

 Cycle   7  Pass 0  IDiag  1:
 RMSU=  1.63D-05    CP:  1.00D+00  2.64D-01  9.43D-01  5.70D-01  6.39D-01
                    CP:  6.75D-01
 E= -2510.09320713990     Delta-E=       -0.000055105897 Rises=F Damp=F
 DIIS: error= 9.83D-05 at cycle   7 NSaved=   7.
 NSaved= 7 IEnMin= 7 EnMin= -2510.09320713990     IErMin= 7 ErrMin= 9.83D-05
 ErrMax= 9.83D-05  0.00D+00 EMaxC= 1.00D+00 BMatC= 9.48D-06 BMatP= 6.24D-05
 IDIUse=1 WtCom= 1.00D+00 WtEn= 0.00D+00
 Coeff-Com: -0.131D-02-0.684D-03 0.522D-02 0.289D-01 0.113D+00 0.327D+00
 Coeff-Com:  0.528D+00
 Coeff:     -0.131D-02-0.684D-03 0.522D-02 0.289D-01 0.113D+00 0.327D+00
 Coeff:      0.528D+00
 Gap=     0.116 Goal=   None    Shift=    0.000
 RMSDP=8.64D-06 MaxDP=5.30D-04 DE=-5.51D-05 OVMax= 1.36D-03

 Initial convergence to 1.0D-05 achieved.  Increase integral accuracy.
 Cycle   8  Pass 1  IDiag  1:
 E= -2510.09311980965     Delta-E=        0.000087330248 Rises=F Damp=F
 DIIS: error= 1.38D-04 at cycle   1 NSaved=   1.
 NSaved= 1 IEnMin= 1 EnMin= -2510.09311980965     IErMin= 1 ErrMin= 1.38D-04
 ErrMax= 1.38D-04  0.00D+00 EMaxC= 1.00D+00 BMatC= 1.48D-05 BMatP= 1.48D-05
 IDIUse=1 WtCom= 1.00D+00 WtEn= 0.00D+00
 Coeff-Com:  0.100D+01
 Coeff:      0.100D+01
 Gap=     0.116 Goal=   None    Shift=    0.000
 RMSDP=8.64D-06 MaxDP=5.30D-04 DE= 8.73D-05 OVMax= 1.15D-03

 Cycle   9  Pass 1  IDiag  1:
 RMSU=  1.56D-04    CP:  1.00D+00
 E= -2510.09312860480     Delta-E=       -0.000008795143 Rises=F Damp=F
 DIIS: error= 8.95D-05 at cycle   2 NSaved=   2.
 NSaved= 2 IEnMin= 2 EnMin= -2510.09312860480     IErMin= 2 ErrMin= 8.95D-05
 ErrMax= 8.95D-05  0.00D+00 EMaxC= 1.00D+00 BMatC= 6.90D-06 BMatP= 1.48D-05
 IDIUse=1 WtCom= 1.00D+00 WtEn= 0.00D+00
 Coeff-Com:  0.356D+00 0.644D+00
 Coeff:      0.356D+00 0.644D+00
 Gap=     0.116 Goal=   None    Shift=    0.000
 RMSDP=1.32D-05 MaxDP=6.54D-04 DE=-8.80D-06 OVMax= 1.52D-03

 Cycle  10  Pass 1  IDiag  1:
 RMSU=  1.31D-05    CP:  1.00D+00  1.01D+00
 E= -2510.09312618802     Delta-E=        0.000002416774 Rises=F Damp=F
 DIIS: error= 1.08D-04 at cycle   3 NSaved=   3.
 NSaved= 3 IEnMin= 2 EnMin= -2510.09312860480     IErMin= 2 ErrMin= 8.95D-05
 ErrMax= 1.08D-04  0.00D+00 EMaxC= 1.00D+00 BMatC= 9.05D-06 BMatP= 6.90D-06
 IDIUse=1 WtCom= 1.00D+00 WtEn= 0.00D+00
 Coeff-Com: -0.771D-03 0.534D+00 0.467D+00
 Coeff:     -0.771D-03 0.534D+00 0.467D+00
 Gap=     0.116 Goal=   None    Shift=    0.000
 RMSDP=7.07D-06 MaxDP=3.80D-04 DE= 2.42D-06 OVMax= 9.18D-04

 Cycle  11  Pass 1  IDiag  1:
 RMSU=  1.32D-06    CP:  1.00D+00  1.01D+00  4.78D-01
 E= -2510.09313610409     Delta-E=       -0.000009916067 Rises=F Damp=F
 DIIS: error= 1.31D-05 at cycle   4 NSaved=   4.
 NSaved= 4 IEnMin= 4 EnMin= -2510.09313610409     IErMin= 4 ErrMin= 1.31D-05
 ErrMax= 1.31D-05  0.00D+00 EMaxC= 1.00D+00 BMatC= 9.41D-08 BMatP= 6.90D-06
 IDIUse=1 WtCom= 1.00D+00 WtEn= 0.00D+00
 Coeff-Com: -0.521D-02 0.312D+00 0.279D+00 0.414D+00
 Coeff:     -0.521D-02 0.312D+00 0.279D+00 0.414D+00
 Gap=     0.116 Goal=   None    Shift=    0.000
 RMSDP=7.00D-07 MaxDP=4.56D-05 DE=-9.92D-06 OVMax= 9.27D-05

 Cycle  12  Pass 1  IDiag  1:
 RMSU=  4.53D-07    CP:  1.00D+00  1.01D+00  4.87D-01  6.07D-01
 E= -2510.09313619370     Delta-E=       -0.000000089615 Rises=F Damp=F
 DIIS: error= 2.38D-06 at cycle   5 NSaved=   5.
 NSaved= 5 IEnMin= 5 EnMin= -2510.09313619370     IErMin= 5 ErrMin= 2.38D-06
 ErrMax= 2.38D-06  0.00D+00 EMaxC= 1.00D+00 BMatC= 2.69D-09 BMatP= 9.41D-08
 IDIUse=1 WtCom= 1.00D+00 WtEn= 0.00D+00
 Coeff-Com: -0.284D-02 0.154D+00 0.138D+00 0.234D+00 0.477D+00
 Coeff:     -0.284D-02 0.154D+00 0.138D+00 0.234D+00 0.477D+00
 Gap=     0.116 Goal=   None    Shift=    0.000
 RMSDP=1.75D-07 MaxDP=9.05D-06 DE=-8.96D-08 OVMax= 2.34D-05

 Cycle  13  Pass 1  IDiag  1:
 RMSU=  1.46D-07    CP:  1.00D+00  1.01D+00  4.85D-01  6.23D-01  8.03D-01
 E= -2510.09313619664     Delta-E=       -0.000000002939 Rises=F Damp=F
 DIIS: error= 3.38D-07 at cycle   6 NSaved=   6.
 NSaved= 6 IEnMin= 6 EnMin= -2510.09313619664     IErMin= 6 ErrMin= 3.38D-07
 ErrMax= 3.38D-07  0.00D+00 EMaxC= 1.00D+00 BMatC= 3.03D-10 BMatP= 2.69D-09
 IDIUse=1 WtCom= 1.00D+00 WtEn= 0.00D+00
 Coeff-Com: -0.772D-03 0.369D-01 0.328D-01 0.661D-01 0.274D+00 0.591D+00
 Coeff:     -0.772D-03 0.369D-01 0.328D-01 0.661D-01 0.274D+00 0.591D+00
 Gap=     0.116 Goal=   None    Shift=    0.000
 RMSDP=6.04D-08 MaxDP=3.26D-06 DE=-2.94D-09 OVMax= 8.67D-06

 Cycle  14  Pass 1  IDiag  1:
 RMSU=  4.37D-08    CP:  1.00D+00  1.01D+00  4.85D-01  6.26D-01  8.77D-01
                    CP:  8.37D-01
 E= -2510.09313619687     Delta-E=       -0.000000000231 Rises=F Damp=F
 DIIS: error= 3.23D-07 at cycle   7 NSaved=   7.
 NSaved= 7 IEnMin= 7 EnMin= -2510.09313619687     IErMin= 7 ErrMin= 3.23D-07
 ErrMax= 3.23D-07  0.00D+00 EMaxC= 1.00D+00 BMatC= 5.72D-11 BMatP= 3.03D-10
 IDIUse=1 WtCom= 1.00D+00 WtEn= 0.00D+00
 Coeff-Com:  0.210D-04-0.411D-02-0.387D-02 0.366D-03 0.950D-01 0.358D+00
 Coeff-Com:  0.555D+00
 Coeff:      0.210D-04-0.411D-02-0.387D-02 0.366D-03 0.950D-01 0.358D+00
 Coeff:      0.555D+00
 Gap=     0.116 Goal=   None    Shift=    0.000
 RMSDP=2.63D-08 MaxDP=1.40D-06 DE=-2.31D-10 OVMax= 3.50D-06

 Cycle  15  Pass 1  IDiag  1:
 RMSU=  1.89D-08    CP:  1.00D+00  1.01D+00  4.85D-01  6.32D-01  8.83D-01
                    CP:  8.73D-01  6.61D-01
 E= -2510.09313619693     Delta-E=       -0.000000000060 Rises=F Damp=F
 DIIS: error= 1.11D-07 at cycle   8 NSaved=   8.
 NSaved= 8 IEnMin= 8 EnMin= -2510.09313619693     IErMin= 8 ErrMin= 1.11D-07
 ErrMax= 1.11D-07  0.00D+00 EMaxC= 1.00D+00 BMatC= 9.34D-12 BMatP= 5.72D-11
 IDIUse=1 WtCom= 1.00D+00 WtEn= 0.00D+00
 Coeff-Com:  0.110D-03-0.715D-02-0.648D-02-0.813D-02 0.262D-01 0.139D+00
 Coeff-Com:  0.342D+00 0.514D+00
 Coeff:      0.110D-03-0.715D-02-0.648D-02-0.813D-02 0.262D-01 0.139D+00
 Coeff:      0.342D+00 0.514D+00
 Gap=     0.116 Goal=   None    Shift=    0.000
 RMSDP=8.47D-09 MaxDP=5.44D-07 DE=-6.00D-11 OVMax= 1.06D-06

 SCF Done:  E(RPBE1PBE) =  -2510.09313620     A.U. after   15 cycles
            NFock= 15  Conv=0.85D-08     -V/T= 2.0061
 KE= 2.494757337859D+03 PE=-1.510565937681D+04 EE= 5.498717541057D+03
 Leave Link  502 at Thu Dec  6 23:32:54 2018, MaxMem=   536870912 cpu:      4307.4
 (Enter /pbs_home/pkowalski/g09d01/g09/l701.exe)
 Compute integral first derivatives.
 ... and contract with generalized density number  0.
 R6Disp: Adding Grimme-D3 dispersion energy 1st derivatives to the gradient.
 Leave Link  701 at Thu Dec  6 23:32:55 2018, MaxMem=   536870912 cpu:         6.0
 (Enter /pbs_home/pkowalski/g09d01/g09/l702.exe)
 L702 exits ... SP integral derivatives will be done elsewhere.
 Leave Link  702 at Thu Dec  6 23:32:56 2018, MaxMem=   536870912 cpu:         0.2
 (Enter /pbs_home/pkowalski/g09d01/g09/l703.exe)
 Compute integral first derivatives, UseDBF=F ICtDFT=           0.
 Integral derivatives from FoFJK, PRISM(SPDF).
 Calling FoFJK, ICntrl=      2127 FMM=F ISym2X=0 I1Cent= 0 IOpClX= 0 NMat=1 NMatS=1 NMatT=0.
 FoFJK:  IHMeth= 1 ICntrl=    2127 DoSepK=F KAlg= 0 I1Cent=   0 FoldK=F
 IRaf=         0 NMat=   1 IRICut=       1 DoRegI=T DoRafI=F ISym2E= 0.
 FoFCou: FMM=F IPFlag=           0 FMFlag=      100000 FMFlg1=         800
         NFxFlg=           0 DoJE=F BraDBF=F KetDBF=F FulRan=T
         wScrn=  0.000000 ICntrl=    2127 IOpCl=  0 I1Cent=           0 NGrid=           0
         NMat0=    1 NMatS0=      1 NMatT0=    0 NMatD0=    1 NMtDS0=    0 NMtDT0=    0
 Symmetry not used in FoFCou.
 Leave Link  703 at Thu Dec  6 23:35:06 2018, MaxMem=   536870912 cpu:      1038.2
 (Enter /pbs_home/pkowalski/g09d01/g09/l716.exe)
 Dipole        =-1.28864137D-02-1.42789815D+00 2.59104053D-02
 ***** Axes restored to original set *****
 -------------------------------------------------------------------
 Center     Atomic                   Forces (Hartrees/Bohr)
 Number     Number              X              Y              Z
 -------------------------------------------------------------------
      1       16          -0.022609709    0.000211510   -0.010346719
      2       16           0.001622412   -0.002628443   -0.017714514
      3        9           0.024960518    0.007531728   -0.016545861
      4        9          -0.005711729   -0.014780599    0.007832368
      5        9           0.021557351    0.001173065    0.002590003
      6        9          -0.022888522   -0.006548132    0.020557251
      7        9           0.018793581    0.005158769   -0.011158049
      8        9          -0.012710394    0.008492051    0.018100523
      9        6          -0.011391885    0.002745823   -0.003645876
     10        6          -0.004686219   -0.003102750   -0.003894372
     11        6           0.001423894   -0.004672477   -0.001941100
     12        6           0.005467372   -0.007407452   -0.001446829
     13        6           0.013392550   -0.003696230    0.004153892
     14        6          -0.000182517    0.003373774    0.000610414
     15        6          -0.004973459   -0.000158494   -0.010611514
     16        6          -0.004048275    0.004238773   -0.003526712
     17        6          -0.001071294    0.004203919    0.002674588
     18        6           0.000257769    0.005883164    0.007176157
     19        6           0.006097801   -0.000304203    0.012852931
     20        6           0.000192035   -0.003459850   -0.001307547
     21        6           0.002005972    0.007482284   -0.004303449
     22        6          -0.002970258    0.003066852   -0.002221801
     23        6          -0.003493211   -0.005046880    0.000172859
     24        6          -0.011319455   -0.010869738    0.000957470
     25        6           0.004444661    0.013729620    0.008899670
     26        6           0.019551164   -0.006600671   -0.005842433
     27        6           0.039884917   -0.001151533   -0.001017116
     28        6          -0.030286638   -0.000615322    0.007872959
     29        6          -0.024428074   -0.009510171    0.011032950
     30        6          -0.019414543   -0.007689972    0.012249330
     31        6           0.000702584   -0.000853585   -0.009713571
     32        6          -0.006388726   -0.002967752    0.003446603
     33        6           0.079750993   -0.002474766   -0.037056901
     34        6           0.010842182   -0.012597585   -0.001827097
     35        6           0.006917053    0.007554900    0.014411234
     36        6          -0.074763335    0.012025260    0.027859718
     37        6           0.016560728    0.017880796   -0.014381268
     38        1           0.004615302   -0.003467879    0.000150559
     39        1           0.003724726    0.001272342    0.002404233
     40        1           0.000104187    0.004476564    0.002510932
     41        1          -0.003712767    0.002004363   -0.000589291
     42        1          -0.005148237   -0.001325739   -0.003224186
     43        1           0.001066091    0.002334892    0.004912631
     44        1           0.002683603   -0.002473407    0.002951306
     45        1           0.001935819   -0.004661357   -0.001299760
     46        1          -0.001235667   -0.001039661   -0.004000875
     47        1          -0.003576540    0.002853056   -0.003925391
     48        1           0.003855000   -0.000959769    0.002454204
     49        1          -0.002704883    0.002265933    0.002637324
     50        1          -0.001507445   -0.003689572   -0.002455318
     51        1          -0.002341128    0.001395806   -0.001107278
     52        1           0.001895990    0.004473555    0.001079803
     53        1           0.003617071    0.000552649    0.003828552
     54        1           0.002084495   -0.001257859   -0.002845531
     55        1          -0.001563057    0.004179298   -0.000628650
     56        1          -0.000879393   -0.001556862    0.000721245
     57        1           0.000561220   -0.002559693   -0.001192738
     58        1          -0.006008853    0.001542574   -0.003078571
     59        1          -0.008552829   -0.001974913   -0.004251392
 -------------------------------------------------------------------
 Cartesian Forces:  Max     0.079750993 RMS     0.012412462
 Leave Link  716 at Thu Dec  6 23:35:06 2018, MaxMem=   536870912 cpu:         0.3
 (Enter /pbs_home/pkowalski/g09d01/g09/l103.exe)

 GradGradGradGradGradGradGradGradGradGradGradGradGradGradGradGradGradGrad
 Berny optimization.
 Using GEDIIS/GDIIS optimizer.
 FormGI is forming the generalized inverse of G from B-inverse, IUseBI=4.
 GSVD:  received Info=                   1 from GESDD.
 Internal  Forces:  Max     0.037979279 RMS     0.006311650
 Search for a local minimum.
 Step number   3 out of a maximum of  343
 All quantities printed in internal units (Hartrees-Bohrs-Radians)
 RMS Force = .63116D-02 SwitMx=.10000D-02 MixMth= 1
 Mixed Optimization -- RFO/linear search
 Update second derivatives using D2CorX and points    2    3
 ITU=  0  1  0
 Use linear search instead of GDIIS.
     Eigenvalues ---    0.00230   0.00399   0.00420   0.00452   0.00631
     Eigenvalues ---    0.00724   0.00747   0.00748   0.00760   0.00763
     Eigenvalues ---    0.00840   0.01131   0.01296   0.01334   0.01385
     Eigenvalues ---    0.01499   0.01547   0.01559   0.01564   0.01605
     Eigenvalues ---    0.01789   0.01844   0.01941   0.01944   0.02002
     Eigenvalues ---    0.02004   0.02027   0.02028   0.02033   0.02085
     Eigenvalues ---    0.02086   0.02136   0.02136   0.02142   0.02143
     Eigenvalues ---    0.02153   0.02154   0.02167   0.02169   0.02226
     Eigenvalues ---    0.02290   0.02530   0.04283   0.04298   0.04622
     Eigenvalues ---    0.05050   0.05454   0.05489   0.05503   0.05547
     Eigenvalues ---    0.05698   0.05712   0.07296   0.08307   0.09084
     Eigenvalues ---    0.09112   0.09198   0.09669   0.10041   0.10630
     Eigenvalues ---    0.12201   0.12377   0.12638   0.12721   0.13768
     Eigenvalues ---    0.15830   0.15907   0.15988   0.15998   0.16000
     Eigenvalues ---    0.16000   0.16000   0.16000   0.16000   0.16000
     Eigenvalues ---    0.16000   0.16000   0.16000   0.16000   0.16000
     Eigenvalues ---    0.16000   0.16000   0.16000   0.16024   0.17989
     Eigenvalues ---    0.18880   0.21287   0.21869   0.21916   0.21998
     Eigenvalues ---    0.22000   0.22000   0.22006   0.22141   0.22388
     Eigenvalues ---    0.22581   0.23423   0.23475   0.23487   0.23952
     Eigenvalues ---    0.24051   0.24219   0.24598   0.24931   0.24993
     Eigenvalues ---    0.24997   0.25000   0.25192   0.25888   0.26070
     Eigenvalues ---    0.26273   0.26731   0.26925   0.27039   0.28018
     Eigenvalues ---    0.29164   0.29633   0.29786   0.30137   0.30824
     Eigenvalues ---    0.31352   0.32060   0.32226   0.32252   0.32326
     Eigenvalues ---    0.32481   0.32490   0.32508   0.32514   0.32519
     Eigenvalues ---    0.32530   0.32548   0.32565   0.32575   0.32725
     Eigenvalues ---    0.33512   0.34777   0.35393   0.35691   0.35693
     Eigenvalues ---    0.35697   0.35703   0.35710   0.35812   0.35884
     Eigenvalues ---    0.35983   0.36177   0.36205   0.36419   0.36709
     Eigenvalues ---    0.40752   0.41004   0.41094   0.41098   0.44211
     Eigenvalues ---    0.44235   0.45538   0.45569   0.45903   0.45940
     Eigenvalues ---    0.46493   0.46509   0.46770   0.47341   0.47689
     Eigenvalues ---    0.48273   0.48342   0.48545   0.52458   0.55371
     Eigenvalues ---    0.55586
 RFO step:  Lambda=-6.14901202D-02 EMin= 2.29766431D-03
 Quartic linear search produced a step of -0.02164.
 Iteration  1 RMS(Cart)=  0.20191382 RMS(Int)=  0.00579971
 Iteration  2 RMS(Cart)=  0.05004893 RMS(Int)=  0.00102036
 Iteration  3 RMS(Cart)=  0.00096129 RMS(Int)=  0.00100015
 Iteration  4 RMS(Cart)=  0.00000125 RMS(Int)=  0.00100015
 Iteration  5 RMS(Cart)=  0.00000000 RMS(Int)=  0.00100015
 ITry= 1 IFail=0 DXMaxC= 1.18D+00 DCOld= 1.00D+10 DXMaxT= 5.05D-01 DXLimC= 3.00D+00 Rises=F
 Variable       Old X    -DE/DX   Delta X   Delta X   Delta X     New X
                                 (Linear)    (Quad)   (Total)
    R1        3.23678   0.01675   0.00233   0.03920   0.04147   3.27826
    R2        3.21486   0.00986   0.00235   0.02072   0.02326   3.23812
    R3        3.24596   0.01163   0.00209   0.03248   0.03395   3.27991
    R4        3.26892  -0.00349   0.00165  -0.01162  -0.00995   3.25897
    R5        2.49337   0.03043   0.00174   0.04538   0.04712   2.54049
    R6        2.52011   0.01646   0.00135   0.02435   0.02570   2.54581
    R7        2.48108   0.01963   0.00188   0.02880   0.03068   2.51177
    R8        2.49070   0.03122   0.00189   0.04693   0.04882   2.53953
    R9        2.51492   0.02200   0.00160   0.03329   0.03489   2.54981
   R10        2.51479   0.02200   0.00139   0.03270   0.03409   2.54888
   R11        2.62285   0.00355   0.00026   0.00563   0.00590   2.62875
   R12        2.63802   0.00814   0.00042   0.01401   0.01443   2.65245
   R13        2.08268  -0.00577  -0.00056  -0.01155  -0.01211   2.07057
   R14        2.63131   0.00269   0.00004   0.00370   0.00373   2.63504
   R15        2.07762  -0.00461  -0.00045  -0.00924  -0.00969   2.06793
   R16        2.63708  -0.00003  -0.00004  -0.00051  -0.00056   2.63652
   R17        2.07850  -0.00513  -0.00046  -0.01026  -0.01073   2.06777
   R18        2.61998   0.00442   0.00031   0.00716   0.00747   2.62745
   R19        2.07706  -0.00422  -0.00044  -0.00847  -0.00891   2.06816
   R20        2.62940   0.01284   0.00061   0.02199   0.02260   2.65201
   R21        2.08026  -0.00620  -0.00059  -0.01235  -0.01294   2.06732
   R22        2.74085   0.01100   0.00135   0.02248   0.02383   2.76467
   R23        2.62391   0.00301   0.00025   0.00474   0.00499   2.62890
   R24        2.63927   0.00739   0.00040   0.01270   0.01310   2.65238
   R25        2.08211  -0.00553  -0.00055  -0.01106  -0.01162   2.07050
   R26        2.63102   0.00277   0.00004   0.00382   0.00387   2.63489
   R27        2.07788  -0.00470  -0.00045  -0.00941  -0.00987   2.06802
   R28        2.63711   0.00003  -0.00004  -0.00038  -0.00042   2.63669
   R29        2.07870  -0.00521  -0.00047  -0.01042  -0.01089   2.06781
   R30        2.62024   0.00411   0.00031   0.00670   0.00700   2.62724
   R31        2.07727  -0.00427  -0.00044  -0.00858  -0.00903   2.06825
   R32        2.63038   0.01253   0.00059   0.02144   0.02203   2.65241
   R33        2.07974  -0.00602  -0.00058  -0.01199  -0.01257   2.06717
   R34        2.74638   0.00920   0.00124   0.01872   0.01997   2.76635
   R35        2.90473  -0.00435  -0.00029  -0.00999  -0.01028   2.89445
   R36        2.06681   0.00464   0.00046   0.00980   0.01026   2.07707
   R37        2.06805   0.00437   0.00042   0.00923   0.00965   2.07771
   R38        2.06587   0.00442   0.00046   0.00930   0.00976   2.07563
   R39        2.82324   0.00721   0.00043   0.01544   0.01587   2.83911
   R40        2.07539   0.00281   0.00033   0.00599   0.00632   2.08171
   R41        2.06352   0.00496   0.00025   0.01040   0.01065   2.07417
   R42        2.89097  -0.00049  -0.00006  -0.00119  -0.00125   2.88973
   R43        2.06377   0.00529   0.00049   0.01116   0.01166   2.07543
   R44        2.07015   0.00369   0.00039   0.00776   0.00815   2.07830
   R45        2.06613   0.00447   0.00045   0.00942   0.00987   2.07600
   R46        2.83780   0.00110  -0.00001   0.00226   0.00226   2.84006
   R47        2.08410   0.00015   0.00021   0.00025   0.00046   2.08456
   R48        2.07550   0.00227   0.00034   0.00478   0.00512   2.08062
   R49        2.59698   0.00167  -0.00101   0.00102  -0.00017   2.59681
   R50        2.70685   0.00041   0.00098   0.00107   0.00197   2.70882
   R51        2.07284  -0.00656  -0.00059  -0.01289  -0.01348   2.05936
   R52        2.56901   0.03798   0.00320   0.07104   0.07437   2.64338
   R53        2.74934  -0.00303  -0.00235  -0.00794  -0.01029   2.73905
   R54        2.84771   0.00936   0.00013   0.02197   0.02166   2.86937
   R55        2.62271   0.00280   0.00364  -0.01002  -0.00506   2.61765
   R56        2.86536   0.01048   0.00026   0.02843   0.02664   2.89200
   R57        2.84833   0.01249   0.00014   0.03419   0.03421   2.88254
   R58        2.87684   0.00974   0.00062   0.01546   0.01747   2.89432
   R59        2.78057   0.00302   0.00228   0.00028   0.00256   2.78313
   R60        2.59619  -0.00284  -0.00102  -0.00370  -0.00499   2.59120
   R61        2.73367   0.00022   0.00117  -0.00334  -0.00177   2.73190
   R62        2.07964  -0.00745  -0.00060  -0.01448  -0.01508   2.06457
   R63        2.64400   0.01354   0.00249   0.01987   0.02295   2.66695
    A1        1.66567  -0.00677  -0.00131  -0.02083  -0.02179   1.64388
    A2        1.66023  -0.00569  -0.00135  -0.01439  -0.01603   1.64420
    A3        2.11450  -0.00074  -0.00005  -0.00154  -0.00158   2.11292
    A4        2.07853   0.00013  -0.00034   0.00042   0.00007   2.07860
    A5        2.09015   0.00062   0.00039   0.00112   0.00151   2.09166
    A6        2.09479   0.00177   0.00004   0.00385   0.00390   2.09869
    A7        2.08839  -0.00083   0.00007  -0.00187  -0.00180   2.08659
    A8        2.10000  -0.00094  -0.00011  -0.00199  -0.00210   2.09790
    A9        2.07695   0.00217   0.00021   0.00414   0.00434   2.08129
   A10        2.10284  -0.00088  -0.00010  -0.00131  -0.00141   2.10144
   A11        2.10339  -0.00129  -0.00011  -0.00283  -0.00294   2.10046
   A12        2.10704  -0.00079  -0.00011  -0.00310  -0.00322   2.10381
   A13        2.09673  -0.00023  -0.00008  -0.00059  -0.00066   2.09607
   A14        2.07942   0.00103   0.00019   0.00369   0.00389   2.08330
   A15        2.10414   0.00102   0.00005   0.00395   0.00400   2.10814
   A16        2.07948  -0.00006  -0.00051   0.00046  -0.00005   2.07943
   A17        2.09956  -0.00096   0.00045  -0.00440  -0.00395   2.09561
   A18        2.06895  -0.00342  -0.00015  -0.00730  -0.00744   2.06151
   A19        2.11353   0.00284  -0.00031   0.00691   0.00659   2.12012
   A20        2.10070   0.00058   0.00046   0.00039   0.00085   2.10155
   A21        2.11549  -0.00088  -0.00007  -0.00201  -0.00207   2.11342
   A22        2.07979   0.00002  -0.00035   0.00000  -0.00036   2.07943
   A23        2.08790   0.00086   0.00042   0.00201   0.00243   2.09032
   A24        2.09529   0.00162   0.00004   0.00341   0.00345   2.09874
   A25        2.08846  -0.00085   0.00007  -0.00199  -0.00192   2.08654
   A26        2.09943  -0.00077  -0.00010  -0.00142  -0.00153   2.09790
   A27        2.07599   0.00231   0.00023   0.00469   0.00490   2.08090
   A28        2.10342  -0.00095  -0.00011  -0.00160  -0.00170   2.10171
   A29        2.10377  -0.00135  -0.00012  -0.00309  -0.00320   2.10057
   A30        2.10758  -0.00092  -0.00012  -0.00335  -0.00348   2.10411
   A31        2.09633  -0.00011  -0.00008  -0.00026  -0.00033   2.09600
   A32        2.07927   0.00103   0.00019   0.00361   0.00380   2.08307
   A33        2.10543   0.00065   0.00003   0.00292   0.00295   2.10838
   A34        2.08016  -0.00008  -0.00049   0.00017  -0.00033   2.07983
   A35        2.09759  -0.00057   0.00046  -0.00308  -0.00262   2.09497
   A36        2.06658  -0.00278  -0.00011  -0.00566  -0.00576   2.06082
   A37        2.11733   0.00195  -0.00035   0.00447   0.00412   2.12145
   A38        2.09928   0.00083   0.00046   0.00119   0.00164   2.10092
   A39        1.93074  -0.00052  -0.00009  -0.00222  -0.00232   1.92843
   A40        1.91773   0.00132  -0.00007   0.00596   0.00589   1.92362
   A41        1.95132  -0.00223  -0.00029  -0.00840  -0.00870   1.94262
   A42        1.88643  -0.00007   0.00013   0.00031   0.00044   1.88687
   A43        1.88819   0.00093   0.00024   0.00163   0.00184   1.89003
   A44        1.88765   0.00065   0.00010   0.00302   0.00314   1.89079
   A45        1.92730   0.00275   0.00014   0.00910   0.00922   1.93651
   A46        1.91998  -0.00020  -0.00021   0.00272   0.00247   1.92245
   A47        1.92420  -0.00152  -0.00051  -0.00594  -0.00643   1.91777
   A48        1.91698  -0.00039  -0.00026   0.00249   0.00217   1.91916
   A49        1.92279  -0.00083   0.00061  -0.00570  -0.00507   1.91772
   A50        1.85123   0.00006   0.00022  -0.00317  -0.00294   1.84829
   A51        1.92995   0.00012  -0.00002   0.00013   0.00011   1.93006
   A52        1.91353   0.00108  -0.00004   0.00475   0.00471   1.91824
   A53        1.94403  -0.00088  -0.00019  -0.00322  -0.00341   1.94061
   A54        1.89452  -0.00041   0.00000  -0.00095  -0.00096   1.89357
   A55        1.89139   0.00001   0.00019  -0.00152  -0.00133   1.89005
   A56        1.88925   0.00008   0.00007   0.00080   0.00087   1.89012
   A57        1.94099  -0.00009   0.00021   0.00056   0.00076   1.94175
   A58        1.90912   0.00170  -0.00001   0.00830   0.00830   1.91742
   A59        1.91828  -0.00093  -0.00023  -0.00403  -0.00424   1.91404
   A60        1.93894  -0.00093  -0.00051  -0.00184  -0.00236   1.93658
   A61        1.88786   0.00112   0.00026   0.00372   0.00398   1.89183
   A62        1.86709  -0.00093   0.00027  -0.00718  -0.00690   1.86019
   A63        2.12208  -0.00105   0.00001  -0.00168  -0.00159   2.12050
   A64        1.87121   0.01363   0.00160   0.03339   0.03483   1.90604
   A65        2.28984  -0.01259  -0.00161  -0.03175  -0.03328   2.25656
   A66        2.01298  -0.00575  -0.00005  -0.01657  -0.01679   1.99618
   A67        2.14081   0.00088  -0.00002   0.00089   0.00095   2.14176
   A68        2.12876   0.00488   0.00007   0.01571   0.01587   2.14464
   A69        1.95139   0.00132  -0.00050   0.00451   0.00405   1.95544
   A70        2.13494   0.00989   0.00028   0.02682   0.02697   2.16190
   A71        2.19587  -0.01112   0.00024  -0.03036  -0.03028   2.16559
   A72        2.03633   0.00366   0.00005   0.02048   0.01927   2.05560
   A73        1.92307  -0.00238   0.00025   0.00019  -0.00033   1.92274
   A74        2.21223   0.00158  -0.00088   0.01541   0.01352   2.22575
   A75        2.06958   0.01478   0.00141   0.04582   0.04632   2.11590
   A76        2.30479  -0.02054  -0.00133  -0.05092  -0.05339   2.25140
   A77        1.90560   0.00576  -0.00006   0.00573   0.00773   1.91333
   A78        1.84051   0.00383   0.00124   0.01669   0.01790   1.85841
   A79        1.91334  -0.00062   0.00008  -0.00753  -0.00789   1.90545
   A80        1.96618  -0.00137  -0.00015  -0.01755  -0.01801   1.94817
   A81        2.03918   0.00320  -0.00048   0.01114   0.01104   2.05022
   A82        1.92119  -0.00161  -0.00044  -0.00143  -0.00152   1.91967
   A83        1.78750  -0.00375  -0.00036  -0.00363  -0.00426   1.78324
   A84        1.87888   0.00287   0.00038   0.01243   0.01269   1.89157
   A85        2.02146  -0.00135  -0.00069  -0.00567  -0.00632   2.01515
   A86        2.02478  -0.00198  -0.00072  -0.01315  -0.01347   2.01132
   A87        1.85721   0.00161   0.00073   0.00309   0.00405   1.86126
   A88        1.91262  -0.00273  -0.00012  -0.01147  -0.01190   1.90072
   A89        1.76015   0.00153   0.00050   0.01469   0.01494   1.77509
   A90        1.83267   0.00482   0.00102   0.02205   0.02340   1.85607
   A91        1.90662   0.00095  -0.00025   0.01225   0.01253   1.91915
   A92        1.95040  -0.00216  -0.00013  -0.00494  -0.00545   1.94495
   A93        1.94749  -0.00340   0.00016  -0.01710  -0.01857   1.92892
   A94        2.00732   0.00019  -0.00059   0.00009  -0.00137   2.00594
   A95        1.82021  -0.00056  -0.00024  -0.01233  -0.01090   1.80931
   A96        1.86689  -0.00141  -0.00087   0.02118   0.01687   1.88376
   A97        2.18528  -0.00440  -0.00226   0.02315   0.00972   2.19500
   A98        1.91285   0.01803  -0.00041   0.11203   0.10620   2.01905
   A99        2.11777   0.00108   0.00010   0.00230   0.00259   2.12035
   A100       1.87821   0.00834   0.00149   0.02243   0.02354   1.90175
   A101       2.28710  -0.00940  -0.00159  -0.02471  -0.02611   2.26099
   A102       2.04395  -0.00611  -0.00014  -0.02506  -0.02457   2.01939
   A103       2.14173   0.00069   0.00024   0.00371   0.00357   2.14530
   A104       2.09723   0.00541  -0.00009   0.02111   0.02070   2.11793
   A105       1.99405   0.01425  -0.00066   0.07541   0.07225   2.06630
   A106       2.16741  -0.00923  -0.00173  -0.00229  -0.00933   2.15809
   A107       1.91219   0.00164  -0.00068   0.01774   0.01534   1.92753
   A108       2.03494  -0.00105   0.00006   0.01645   0.01509   2.05002
   A109       1.92795   0.00202   0.00056   0.00287   0.00326   1.93122
   A110       2.18382   0.00187  -0.00191   0.02259   0.01923   2.20306
    D1       -3.12154   0.00133  -0.00042   0.02126   0.02112  -3.10041
    D2        0.00984   0.00092  -0.00042   0.01833   0.01810   0.02794
    D3       -2.67812  -0.00788   0.00162  -0.10494  -0.10277  -2.78089
    D4        0.00806  -0.00212   0.00032  -0.03300  -0.03223  -0.02417
    D5        3.12843   0.00147  -0.00095   0.03192   0.03110  -3.12365
    D6        0.00073   0.00080  -0.00118   0.03079   0.03016   0.03088
    D7       -2.59617  -0.00785   0.00407  -0.13340  -0.12897  -2.72514
    D8        0.03711  -0.00241   0.00143  -0.05582  -0.05401  -0.01690
    D9        0.00154   0.00003  -0.00002   0.00041   0.00039   0.00193
   D10       -3.14146   0.00003   0.00000   0.00031   0.00031  -3.14116
   D11       -3.13897   0.00000  -0.00003   0.00018   0.00015  -3.13882
   D12        0.00122   0.00000  -0.00002   0.00008   0.00006   0.00128
   D13       -0.00119   0.00000   0.00001  -0.00015  -0.00014  -0.00133
   D14       -3.13811  -0.00001  -0.00004   0.00022   0.00018  -3.13793
   D15        3.13931   0.00003   0.00003   0.00007   0.00010   3.13941
   D16        0.00239   0.00002  -0.00003   0.00045   0.00042   0.00281
   D17       -0.00037  -0.00001   0.00001  -0.00015  -0.00014  -0.00052
   D18        3.14056   0.00001   0.00001  -0.00003  -0.00002   3.14054
   D19       -3.14055  -0.00001  -0.00001  -0.00005  -0.00006  -3.14061
   D20        0.00039   0.00000  -0.00001   0.00007   0.00006   0.00045
   D21       -0.00111  -0.00003   0.00001  -0.00035  -0.00034  -0.00145
   D22        3.14114   0.00002   0.00000   0.00017   0.00017   3.14131
   D23        3.14114  -0.00004   0.00001  -0.00047  -0.00046   3.14068
   D24        0.00021   0.00000   0.00000   0.00005   0.00004   0.00025
   D25        0.00146   0.00004  -0.00002   0.00060   0.00058   0.00204
   D26        3.14138   0.00006  -0.00001   0.00068   0.00067  -3.14113
   D27       -3.14078   0.00000  -0.00001   0.00009   0.00008  -3.14070
   D28       -0.00086   0.00002   0.00001   0.00017   0.00017  -0.00069
   D29       -0.00031  -0.00003   0.00001  -0.00035  -0.00034  -0.00065
   D30        3.13665  -0.00002   0.00006  -0.00070  -0.00064   3.13601
   D31       -3.14021  -0.00005  -0.00001  -0.00043  -0.00043  -3.14064
   D32       -0.00325  -0.00004   0.00004  -0.00078  -0.00073  -0.00399
   D33       -0.00650  -0.00014   0.00006  -0.00172  -0.00165  -0.00816
   D34       -3.13512   0.00018   0.00003   0.00151   0.00153  -3.13360
   D35        3.13985  -0.00014   0.00000  -0.00132  -0.00130   3.13854
   D36        0.01123   0.00019  -0.00002   0.00191   0.00188   0.01310
   D37        0.00268   0.00004  -0.00004   0.00068   0.00064   0.00332
   D38        3.14121   0.00001   0.00001   0.00013   0.00014   3.14135
   D39       -3.13627   0.00005  -0.00008   0.00107   0.00099  -3.13528
   D40        0.00226   0.00003  -0.00003   0.00052   0.00049   0.00275
   D41       -0.00093   0.00001   0.00001   0.00002   0.00003  -0.00090
   D42       -3.14158  -0.00006  -0.00001  -0.00064  -0.00065   3.14095
   D43        3.13801   0.00000   0.00005  -0.00037  -0.00033   3.13769
   D44       -0.00265  -0.00007   0.00003  -0.00104  -0.00101  -0.00365
   D45       -0.00131  -0.00003   0.00002  -0.00046  -0.00044  -0.00175
   D46        3.13988  -0.00001   0.00003  -0.00032  -0.00029   3.13959
   D47       -3.13982  -0.00001  -0.00002   0.00009   0.00006  -3.13976
   D48        0.00137   0.00001  -0.00002   0.00023   0.00021   0.00158
   D49       -0.00178  -0.00003   0.00002  -0.00045  -0.00043  -0.00221
   D50       -3.14071   0.00003  -0.00001   0.00038   0.00036  -3.14035
   D51        3.14022  -0.00005   0.00002  -0.00060  -0.00058   3.13964
   D52        0.00129   0.00001  -0.00002   0.00023   0.00021   0.00150
   D53        0.00357   0.00008  -0.00005   0.00116   0.00111   0.00467
   D54       -3.13825   0.00012  -0.00004   0.00154   0.00150  -3.13675
   D55       -3.14066   0.00002  -0.00002   0.00033   0.00031  -3.14035
   D56        0.00071   0.00006  -0.00001   0.00071   0.00071   0.00141
   D57       -0.00218  -0.00007   0.00003  -0.00093  -0.00090  -0.00308
   D58        3.13849   0.00000   0.00005  -0.00027  -0.00022   3.13826
   D59        3.13963  -0.00011   0.00002  -0.00132  -0.00129   3.13834
   D60       -0.00288  -0.00004   0.00004  -0.00066  -0.00062  -0.00350
   D61        0.00525  -0.00047  -0.00013  -0.00059  -0.00044   0.00481
   D62        3.12930   0.00057   0.00017   0.00134   0.00123   3.13053
   D63       -3.13539  -0.00054  -0.00015  -0.00126  -0.00113  -3.13653
   D64       -0.01134   0.00050   0.00015   0.00067   0.00054  -0.01081
   D65        1.05840  -0.00080   0.00028  -0.00736  -0.00709   1.05131
   D66       -3.10605   0.00037  -0.00010   0.00349   0.00341  -3.10264
   D67       -1.07043  -0.00057  -0.00024  -0.00228  -0.00251  -1.07294
   D68        3.13985  -0.00037   0.00034  -0.00458  -0.00425   3.13560
   D69       -1.02460   0.00080  -0.00004   0.00627   0.00624  -1.01835
   D70        1.01102  -0.00015  -0.00018   0.00050   0.00032   1.01135
   D71       -1.04724  -0.00012   0.00023  -0.00224  -0.00203  -1.04927
   D72        1.07150   0.00105  -0.00014   0.00861   0.00846   1.07997
   D73        3.10712   0.00011  -0.00029   0.00284   0.00255   3.10967
   D74        1.36305   0.00438  -0.00074   0.05740   0.05690   1.41996
   D75       -1.23726  -0.00146   0.00037  -0.02404  -0.02388  -1.26115
   D76       -0.75746   0.00310  -0.00039   0.04644   0.04627  -0.71120
   D77        2.92540  -0.00274   0.00071  -0.03499  -0.03452   2.89088
   D78       -2.79048   0.00374  -0.00087   0.05217   0.05153  -2.73895
   D79        0.89239  -0.00209   0.00024  -0.02926  -0.02926   0.86313
   D80        1.03312   0.00002   0.00030  -0.00232  -0.00202   1.03110
   D81       -3.10195  -0.00004  -0.00020   0.00148   0.00129  -3.10067
   D82       -1.05694  -0.00071  -0.00001  -0.00469  -0.00470  -1.06164
   D83        3.12144   0.00027   0.00026  -0.00040  -0.00014   3.12129
   D84       -1.01364   0.00020  -0.00024   0.00340   0.00317  -1.01047
   D85        1.03137  -0.00046  -0.00005  -0.00277  -0.00282   1.02856
   D86       -1.07112   0.00051   0.00021   0.00166   0.00186  -1.06927
   D87        1.07699   0.00045  -0.00030   0.00546   0.00517   1.08216
   D88        3.12200  -0.00021  -0.00010  -0.00071  -0.00082   3.12118
   D89        1.28824   0.00394  -0.00106   0.04794   0.04741   1.33565
   D90       -1.26197  -0.00224   0.00094  -0.03562  -0.03521  -1.29718
   D91       -0.84268   0.00248  -0.00084   0.03821   0.03790  -0.80478
   D92        2.89030  -0.00370   0.00115  -0.04535  -0.04472   2.84558
   D93       -2.88689   0.00346  -0.00103   0.04572   0.04521  -2.84168
   D94        0.84608  -0.00272   0.00096  -0.03784  -0.03741   0.80867
   D95       -0.02529   0.00038   0.00041   0.00017   0.00067  -0.02462
   D96       -3.12910   0.00006   0.00016  -0.00106  -0.00070  -3.12980
   D97        3.10474   0.00004   0.00043  -0.00284  -0.00234   3.10239
   D98        0.00093  -0.00028   0.00018  -0.00407  -0.00372  -0.00279
   D99        0.03271  -0.00216  -0.00019  -0.02533  -0.02551   0.00720
   D100       3.12896  -0.00046   0.00006  -0.00405  -0.00344   3.12552
   D101       3.13680  -0.00193   0.00005  -0.02445  -0.02449   3.11231
   D102      -0.05013  -0.00024   0.00031  -0.00318  -0.00242  -0.05255
   D103      -0.02326   0.00256  -0.00014   0.03717   0.03738   0.01412
   D104       2.60564   0.00955  -0.00122   0.11918   0.11789   2.72353
   D105      -3.11760   0.00012  -0.00041   0.01316   0.01345  -3.10415
   D106      -0.48870   0.00711  -0.00149   0.09516   0.09396  -0.39474
   D107      -0.27787  -0.00353   0.00164  -0.03842  -0.03642  -0.31429
   D108       2.96031  -0.00413   0.00140  -0.04904  -0.04799   2.91232
   D109       2.81180  -0.00114   0.00192  -0.01281  -0.01055   2.80126
   D110      -0.23320  -0.00175   0.00168  -0.02344  -0.02212  -0.25532
   D111       1.61466   0.00396   0.00003   0.00139   0.00086   1.61552
   D112      -0.47680  -0.00286  -0.00134  -0.02255  -0.02447  -0.50127
   D113      -2.57733   0.00007  -0.00030  -0.02431  -0.02559  -2.60292
   D114      -1.60282   0.00287   0.00014   0.00608   0.00663  -1.59619
   D115       2.58890  -0.00395  -0.00122  -0.01786  -0.01870   2.57020
   D116       0.48837  -0.00101  -0.00019  -0.01961  -0.01983   0.46855
   D117       2.96899   0.00079   0.00119   0.01245   0.01411   2.98310
   D118      -1.04309   0.02319  -0.00206   0.23706   0.23191  -0.81117
   D119      -0.08281  -0.00031   0.00090   0.00051   0.00148  -0.08133
   D120       2.18830   0.02209  -0.00235   0.22512   0.21929   2.40758
   D121      -0.82503   0.00145  -0.00034   0.01835   0.01803  -0.80700
   D122      -2.91214  -0.00253  -0.00092   0.00382   0.00288  -2.90926
   D123       1.37533  -0.00071  -0.00128   0.00932   0.00835   1.38368
   D124       1.22370   0.00433   0.00082   0.02730   0.02812   1.25182
   D125      -0.86341   0.00035   0.00025   0.01276   0.01296  -0.85044
   D126      -2.85912   0.00217  -0.00011   0.01826   0.01844  -2.84068
   D127      -2.87898   0.00503  -0.00016   0.03758   0.03786  -2.84112
   D128       1.31710   0.00105  -0.00073   0.02305   0.02270   1.33980
   D129      -0.67861   0.00287  -0.00109   0.02855   0.02818  -0.65043
   D130       0.75062  -0.00060   0.00119  -0.02831  -0.02743   0.72318
   D131      -1.26795  -0.00509   0.00000  -0.05279  -0.05271  -1.32066
   D132       2.83800  -0.00296   0.00079  -0.03480  -0.03369   2.80431
   D133       2.88207  -0.00040   0.00109  -0.03052  -0.02963   2.85244
   D134       0.86351  -0.00489  -0.00010  -0.05499  -0.05491   0.80860
   D135      -1.31373  -0.00277   0.00069  -0.03700  -0.03588  -1.34962
   D136      -1.44753   0.00114   0.00210  -0.02430  -0.02251  -1.47004
   D137       2.81709  -0.00335   0.00092  -0.04878  -0.04779   2.76930
   D138       0.63985  -0.00122   0.00171  -0.03078  -0.02876   0.61109
   D139       1.69818   0.00100  -0.00183   0.02429   0.02391   1.72210
   D140      -0.71834  -0.00729   0.00200  -0.12259  -0.12259  -0.84093
   D141      -2.49787   0.00585  -0.00103   0.04968   0.04968  -2.44820
   D142       1.36879  -0.00244   0.00281  -0.09719  -0.09683   1.27196
   D143      -0.35936   0.00129  -0.00134   0.01944   0.01811  -0.34125
   D144      -2.77588  -0.00700   0.00250  -0.12743  -0.12840  -2.90428
   D145       2.93920  -0.00392   0.00033  -0.05762  -0.05891   2.88029
   D146       0.52058  -0.01554   0.00434  -0.20370  -0.20216   0.31842
   D147      -1.09123   0.01090  -0.00326   0.13438   0.13392  -0.95732
   D148       2.77333  -0.00073   0.00075  -0.01171  -0.00933   2.76400
   D149      -0.03909   0.00097   0.00063   0.00136   0.00138  -0.03771
   D150       3.07727   0.00079   0.00089  -0.00921  -0.00918   3.06809
   D151       3.11823   0.00007   0.00037  -0.00028  -0.00004   3.11819
   D152      -0.04860  -0.00011   0.00063  -0.01085  -0.01059  -0.05920
   D153      -2.45439  -0.00741   0.00436  -0.15484  -0.15295  -2.60734
   D154       0.06744  -0.00290   0.00038  -0.04231  -0.04144   0.02601
   D155       0.71176  -0.00717   0.00411  -0.14431  -0.14232   0.56944
   D156      -3.04959  -0.00266   0.00013  -0.03179  -0.03082  -3.08040
   D157       2.38512   0.01875  -0.00510   0.22208   0.21507   2.60019
   D158      -1.31757   0.02373  -0.00710   0.30478   0.29602  -1.02154
   D159      -0.06175   0.00291  -0.00129   0.06106   0.06052  -0.00122
   D160       2.51876   0.00789  -0.00329   0.14376   0.14147   2.66023
         Item               Value     Threshold  Converged?
 Maximum Force            0.037979     0.000450     NO 
 RMS     Force            0.006312     0.000300     NO 
 Maximum Displacement     1.176342     0.001800     NO 
 RMS     Displacement     0.238726     0.001200     NO 
 Predicted change in Energy=-4.932092D-02
 Lowest energy point so far.  Saving SCF results.
 GradGradGradGradGradGradGradGradGradGradGradGradGradGradGradGradGradGrad

 Leave Link  103 at Thu Dec  6 23:35:06 2018, MaxMem=   536870912 cpu:         2.1
 (Enter /pbs_home/pkowalski/g09d01/g09/l202.exe)
 Stoichiometry    C29H22F6S2
 Framework group  C1[X(C29H22F6S2)]
 Deg. of freedom   171
 Full point group                 C1      NOp   1
 RotChk:  IX=0 Diff= 4.32D-02
 Largest Abelian subgroup         C1      NOp   1
 Largest concise Abelian subgroup C1      NOp   1
                         Standard orientation:                         
 ---------------------------------------------------------------------
 Center     Atomic      Atomic             Coordinates (Angstroms)
 Number     Number       Type             X           Y           Z
 ---------------------------------------------------------------------
      1         16           0       -2.507471   -2.082858   -1.021907
      2         16           0        2.485889   -2.087826    0.943372
      3          9           0       -1.364069    2.897637    1.508775
      4          9           0       -2.354884    3.005953   -0.403372
      5          9           0       -0.078054    4.826511   -0.007155
      6          9           0       -0.161415    3.488937   -1.710971
      7          9           0        1.509209    3.099773    1.328158
      8          9           0        2.235168    3.086082   -0.705811
      9          6           0       -5.540761   -2.558075   -0.496219
     10          6           0       -6.881855   -2.875911   -0.307716
     11          6           0       -7.746418   -1.953331    0.280277
     12          6           0       -7.250547   -0.710940    0.676669
     13          6           0       -5.909742   -0.393374    0.490737
     14          6           0       -5.029145   -1.312410   -0.100362
     15          6           0        5.461392   -2.612751    0.174209
     16          6           0        6.772901   -2.956951   -0.136879
     17          6           0        7.658571   -1.990956   -0.612884
     18          6           0        7.212889   -0.678712   -0.774667
     19          6           0        5.901043   -0.334987   -0.468435
     20          6           0        5.000003   -1.296859    0.014276
     21          6           0       -0.170308   -0.678297   -3.113043
     22          6           0        0.036459   -1.290393   -1.724296
     23          6           0        0.490950   -0.958600    3.440968
     24          6           0        0.073406   -1.260965    2.001310
     25          6           0       -3.621371   -0.966967   -0.298395
     26          6           0       -2.954102    0.188208    0.031263
     27          6           0       -1.551822    0.166502   -0.265218
     28          6           0       -1.156646   -1.043490   -0.845251
     29          6           0       -0.657084    1.280192   -0.020219
     30          6           0       -1.189838    2.686044    0.192643
     31          6           0       -0.059009    3.548637   -0.372350
     32          6           0        1.175154    2.765709    0.064266
     33          6           0        0.727891    1.303817   -0.028726
     34          6           0        3.621914   -0.923731    0.337715
     35          6           0        3.006586    0.298980    0.256765
     36          6           0        1.609542    0.323595    0.627704
     37          6           0        1.185533   -0.958875    1.036635
     38          1           0       -4.878718   -3.296195   -0.962514
     39          1           0       -7.254399   -3.854605   -0.625308
     40          1           0       -8.801996   -2.200270    0.428885
     41          1           0       -7.916899    0.023696    1.139320
     42          1           0       -5.545216    0.587279    0.810470
     43          1           0        4.782487   -3.385018    0.552578
     44          1           0        7.106020   -3.990643   -0.002309
     45          1           0        8.691285   -2.258216   -0.856662
     46          1           0        7.895759    0.090618   -1.148409
     47          1           0        5.574545    0.699655   -0.608185
     48          1           0       -0.316936    0.408333   -3.036632
     49          1           0        0.711633   -0.860630   -3.743739
     50          1           0       -1.047803   -1.110238   -3.612907
     51          1           0        0.222449   -2.372742   -1.810540
     52          1           0        0.936226   -0.866754   -1.259880
     53          1           0        0.772795    0.097525    3.547552
     54          1           0       -0.344603   -1.167411    4.124917
     55          1           0        1.347361   -1.576295    3.744080
     56          1           0       -0.246967   -2.313159    1.917164
     57          1           0       -0.797976   -0.644627    1.731012
     58          1           0       -3.444382    1.035229    0.510604
     59          1           0        3.533545    1.210707   -0.034213
 ---------------------------------------------------------------------
 Rotational constants (GHZ):      0.1476088      0.0591465      0.0478965
 Leave Link  202 at Thu Dec  6 23:35:07 2018, MaxMem=   536870912 cpu:         0.0
 (Enter /pbs_home/pkowalski/g09d01/g09/l301.exe)
 Basis read from rwf:  (5D, 7F)
 No pseudopotential information found on rwf file.
 There are   673 symmetry adapted cartesian basis functions of A   symmetry.
 There are   636 symmetry adapted basis functions of A   symmetry.
   636 basis functions,  1103 primitive gaussians,   673 cartesian basis functions
   141 alpha electrons      141 beta electrons
       nuclear repulsion energy      4607.4499841395 Hartrees.
 IExCor= 1009 DFT=T Ex+Corr=PBE1PBE ExCW=0 ScaHFX=  0.250000
 ScaDFX=  0.750000  0.750000  1.000000  1.000000 ScalE2=  1.000000  1.000000
 IRadAn=      0 IRanWt=     -1 IRanGd=            0 ICorTp=0 IEmpDi=131
 NAtoms=   59 NActive=   59 NUniq=   59 SFac= 1.00D+00 NAtFMM=   60 NAOKFM=F Big=F
 Integral buffers will be    131072 words long.
 Raffenetti 2 integral format.
 Two-electron integral symmetry is turned on.
 R6Disp:  Grimme-D3 Dispersion energy=       -0.0476909751 Hartrees.
 Nuclear repulsion after empirical dispersion term =     4607.4022931645 Hartrees.
 No density basis found on file   724.
 Leave Link  301 at Thu Dec  6 23:35:07 2018, MaxMem=   536870912 cpu:         0.6
 (Enter /pbs_home/pkowalski/g09d01/g09/l302.exe)
 NPDir=0 NMtPBC=     1 NCelOv=     1 NCel=       1 NClECP=     1 NCelD=      1
         NCelK=      1 NCelE2=     1 NClLst=     1 CellRange=     0.0.
 One-electron integrals computed using PRISM.
 NBasis=   636 RedAO= T EigKep=  2.94D-04  NBF=   636
 NBsUse=   636 1.00D-06 EigRej= -1.00D+00 NBFU=   636
 Precomputing XC quadrature grid using
 IXCGrd= 4 IRadAn=           0 IRanWt=          -1 IRanGd=           0 AccXCQ= 0.00D+00.
 Generated NRdTot=       0 NPtTot=           0 NUsed=           0 NTot=          32
 NSgBfM=   597   600   602   602   604 MxSgAt=    59 MxSgA2=    59.
 Leave Link  302 at Thu Dec  6 23:35:09 2018, MaxMem=   536870912 cpu:        16.4
 (Enter /pbs_home/pkowalski/g09d01/g09/l303.exe)
 DipDrv:  MaxL=1.
 Leave Link  303 at Thu Dec  6 23:35:09 2018, MaxMem=   536870912 cpu:         1.5
 (Enter /pbs_home/pkowalski/g09d01/g09/l401.exe)
 Initial guess from the checkpoint file:  "dae0068freq_open_pbe0_air_D3.chk"
 B after Tr=     0.000000    0.000000    0.000000
         Rot=    0.999924   -0.004258    0.011558   -0.000704 Ang=  -1.41 deg.
 Guess basis will be translated and rotated to current coordinates.
 JPrj=2 DoOrth=T DoCkMO=T.
 Generating alternative initial guess.
 ExpMin= 1.22D-01 ExpMax= 9.18D+03 ExpMxC= 1.38D+03 IAcc=1 IRadAn=         1 AccDes= 0.00D+00
 Harris functional with IExCor= 1009 and IRadAn=       1 diagonalized for initial guess.
 HarFok:  IExCor= 1009 AccDes= 0.00D+00 IRadAn=         1 IDoV= 1 UseB2=F ITyADJ=14
 ICtDFT=  3500011 ScaDFX=  1.000000  1.000000  1.000000  1.000000
 FoFCou: FMM=F IPFlag=           0 FMFlag=      100000 FMFlg1=           0
         NFxFlg=           0 DoJE=T BraDBF=F KetDBF=T FulRan=T
         wScrn=  0.000000 ICntrl=     500 IOpCl=  0 I1Cent=   200000004 NGrid=           0
         NMat0=    1 NMatS0=      1 NMatT0=    0 NMatD0=    1 NMtDS0=    0 NMtDT0=    0
 Petite list used in FoFCou.
 Harris En= -2510.29922040162    
 Leave Link  401 at Thu Dec  6 23:35:14 2018, MaxMem=   536870912 cpu:        41.7
 (Enter /pbs_home/pkowalski/g09d01/g09/l502.exe)
 Closed shell SCF:
 Using DIIS extrapolation, IDIIS=  1040.
 Integral symmetry usage will be decided dynamically.
 IVT=     1387805 IEndB=     1387805 NGot=   536870912 MDV=   535953350
 LenX=   535953350 LenY=   535499748
 Requested convergence on RMS density matrix=1.00D-08 within 128 cycles.
 Requested convergence on MAX density matrix=1.00D-06.
 Requested convergence on             energy=1.00D-06.
 No special actions if energy rises.
 Fock matrices will be formed incrementally for  20 cycles.
 Integral accuracy reduced to 1.0D-05 until final iterations.

 Cycle   1  Pass 0  IDiag  1:
 FoFJK:  IHMeth= 1 ICntrl=       0 DoSepK=F KAlg= 0 I1Cent=   0 FoldK=F
 IRaf= 650000000 NMat=   1 IRICut=       1 DoRegI=T DoRafI=F ISym2E= 0.
 FoFCou: FMM=F IPFlag=           0 FMFlag=      100000 FMFlg1=           0
         NFxFlg=           0 DoJE=F BraDBF=F KetDBF=F FulRan=T
         wScrn=  0.000000 ICntrl=       0 IOpCl=  0 I1Cent=           0 NGrid=           0
         NMat0=    1 NMatS0=      1 NMatT0=    0 NMatD0=    1 NMtDS0=    0 NMtDT0=    0
 Symmetry not used in FoFCou.
 E= -2510.06593469946    
 DIIS: error= 4.37D-03 at cycle   1 NSaved=   1.
 NSaved= 1 IEnMin= 1 EnMin= -2510.06593469946     IErMin= 1 ErrMin= 4.37D-03
 ErrMax= 4.37D-03  0.00D+00 EMaxC= 1.00D-01 BMatC= 5.11D-02 BMatP= 5.11D-02
 IDIUse=3 WtCom= 9.56D-01 WtEn= 4.37D-02
 Coeff-Com:  0.100D+01
 Coeff-En:   0.100D+01
 Coeff:      0.100D+01
 Gap=     0.509 Goal=   None    Shift=    0.000
 GapD=    0.509 DampG=2.000 DampE=1.000 DampFc=2.0000 IDamp=-1.
 RMSDP=9.79D-04 MaxDP=1.13D-01              OVMax= 3.47D-02

 Cycle   2  Pass 0  IDiag  1:
 RMSU=  9.76D-04    CP:  9.95D-01
 E= -2510.12913945338     Delta-E=       -0.063204753922 Rises=F Damp=F
 DIIS: error= 9.03D-04 at cycle   2 NSaved=   2.
 NSaved= 2 IEnMin= 2 EnMin= -2510.12913945338     IErMin= 2 ErrMin= 9.03D-04
 ErrMax= 9.03D-04  0.00D+00 EMaxC= 1.00D-01 BMatC= 1.48D-03 BMatP= 5.11D-02
 IDIUse=3 WtCom= 9.91D-01 WtEn= 9.03D-03
 Coeff-Com: -0.105D-01 0.101D+01
 Coeff-En:   0.000D+00 0.100D+01
 Coeff:     -0.104D-01 0.101D+01
 Gap=     0.123 Goal=   None    Shift=    0.000
 RMSDP=2.31D-04 MaxDP=1.26D-02 DE=-6.32D-02 OVMax= 2.33D-02

 Cycle   3  Pass 0  IDiag  1:
 RMSU=  2.30D-04    CP:  9.94D-01  9.87D-01
 E= -2510.12770278595     Delta-E=        0.001436667427 Rises=F Damp=F
 DIIS: error= 1.71D-03 at cycle   3 NSaved=   3.
 NSaved= 3 IEnMin= 2 EnMin= -2510.12913945338     IErMin= 2 ErrMin= 9.03D-04
 ErrMax= 1.71D-03  0.00D+00 EMaxC= 1.00D-01 BMatC= 3.16D-03 BMatP= 1.48D-03
 IDIUse=3 WtCom= 1.95D-01 WtEn= 8.05D-01
 Coeff-Com: -0.332D-01 0.624D+00 0.409D+00
 Coeff-En:   0.000D+00 0.643D+00 0.357D+00
 Coeff:     -0.646D-02 0.639D+00 0.367D+00
 Gap=     0.120 Goal=   None    Shift=    0.000
 RMSDP=1.44D-04 MaxDP=8.68D-03 DE= 1.44D-03 OVMax= 1.66D-02

 Cycle   4  Pass 0  IDiag  1:
 RMSU=  6.10D-05    CP:  9.94D-01  1.02D+00  4.53D-01
 E= -2510.13088611559     Delta-E=       -0.003183329633 Rises=F Damp=F
 DIIS: error= 2.89D-04 at cycle   4 NSaved=   4.
 NSaved= 4 IEnMin= 4 EnMin= -2510.13088611559     IErMin= 4 ErrMin= 2.89D-04
 ErrMax= 2.89D-04  0.00D+00 EMaxC= 1.00D-01 BMatC= 1.10D-04 BMatP= 1.48D-03
 IDIUse=3 WtCom= 9.97D-01 WtEn= 2.89D-03
 Coeff-Com: -0.190D-01 0.285D+00 0.206D+00 0.527D+00
 Coeff-En:   0.000D+00 0.000D+00 0.000D+00 0.100D+01
 Coeff:     -0.189D-01 0.285D+00 0.205D+00 0.529D+00
 Gap=     0.120 Goal=   None    Shift=    0.000
 RMSDP=3.40D-05 MaxDP=1.55D-03 DE=-3.18D-03 OVMax= 3.71D-03

 Cycle   5  Pass 0  IDiag  1:
 RMSU=  2.65D-05    CP:  9.94D-01  1.03D+00  4.71D-01  6.69D-01
 E= -2510.13099079465     Delta-E=       -0.000104679058 Rises=F Damp=F
 DIIS: error= 1.05D-04 at cycle   5 NSaved=   5.
 NSaved= 5 IEnMin= 5 EnMin= -2510.13099079465     IErMin= 5 ErrMin= 1.05D-04
 ErrMax= 1.05D-04  0.00D+00 EMaxC= 1.00D-01 BMatC= 1.72D-05 BMatP= 1.10D-04
 IDIUse=3 WtCom= 9.99D-01 WtEn= 1.05D-03
 Coeff-Com: -0.414D-02 0.376D-01 0.341D-01 0.289D+00 0.643D+00
 Coeff-En:   0.000D+00 0.000D+00 0.000D+00 0.127D+00 0.873D+00
 Coeff:     -0.414D-02 0.375D-01 0.340D-01 0.289D+00 0.644D+00
 Gap=     0.120 Goal=   None    Shift=    0.000
 RMSDP=1.32D-05 MaxDP=6.42D-04 DE=-1.05D-04 OVMax= 1.55D-03

 Cycle   6  Pass 0  IDiag  1:
 RMSU=  1.05D-05    CP:  9.94D-01  1.03D+00  4.61D-01  7.41D-01  7.70D-01
 E= -2510.13100698840     Delta-E=       -0.000016193757 Rises=F Damp=F
 DIIS: error= 5.49D-05 at cycle   6 NSaved=   6.
 NSaved= 6 IEnMin= 6 EnMin= -2510.13100698840     IErMin= 6 ErrMin= 5.49D-05
 ErrMax= 5.49D-05  0.00D+00 EMaxC= 1.00D-01 BMatC= 4.15D-06 BMatP= 1.72D-05
 IDIUse=1 WtCom= 1.00D+00 WtEn= 0.00D+00
 Coeff-Com: -0.406D-03-0.960D-02-0.254D-02 0.125D+00 0.415D+00 0.473D+00
 Coeff:     -0.406D-03-0.960D-02-0.254D-02 0.125D+00 0.415D+00 0.473D+00
 Gap=     0.120 Goal=   None    Shift=    0.000
 RMSDP=6.52D-06 MaxDP=4.73D-04 DE=-1.62D-05 OVMax= 9.59D-04

 Initial convergence to 1.0D-05 achieved.  Increase integral accuracy.
 Cycle   7  Pass 1  IDiag  1:
 E= -2510.13096152747     Delta-E=        0.000045460935 Rises=F Damp=F
 DIIS: error= 1.51D-04 at cycle   1 NSaved=   1.
 NSaved= 1 IEnMin= 1 EnMin= -2510.13096152747     IErMin= 1 ErrMin= 1.51D-04
 ErrMax= 1.51D-04  0.00D+00 EMaxC= 1.00D-01 BMatC= 1.36D-05 BMatP= 1.36D-05
 IDIUse=3 WtCom= 9.98D-01 WtEn= 1.51D-03
 Coeff-Com:  0.100D+01
 Coeff-En:   0.100D+01
 Coeff:      0.100D+01
 Gap=     0.120 Goal=   None    Shift=    0.000
 RMSDP=6.52D-06 MaxDP=4.73D-04 DE= 4.55D-05 OVMax= 7.68D-04

 Cycle   8  Pass 1  IDiag  1:
 RMSU=  1.45D-04    CP:  1.00D+00
 E= -2510.13097440737     Delta-E=       -0.000012879902 Rises=F Damp=F
 DIIS: error= 3.91D-05 at cycle   2 NSaved=   2.
 NSaved= 2 IEnMin= 2 EnMin= -2510.13097440737     IErMin= 2 ErrMin= 3.91D-05
 ErrMax= 3.91D-05  0.00D+00 EMaxC= 1.00D-01 BMatC= 1.73D-06 BMatP= 1.36D-05
 IDIUse=1 WtCom= 1.00D+00 WtEn= 0.00D+00
 Coeff-Com:  0.141D+00 0.859D+00
 Coeff:      0.141D+00 0.859D+00
 Gap=     0.120 Goal=   None    Shift=    0.000
 RMSDP=9.26D-06 MaxDP=5.92D-04 DE=-1.29D-05 OVMax= 1.47D-03

 Cycle   9  Pass 1  IDiag  1:
 RMSU=  9.11D-06    CP:  1.00D+00  1.01D+00
 E= -2510.13096995297     Delta-E=        0.000004454395 Rises=F Damp=F
 DIIS: error= 7.36D-05 at cycle   3 NSaved=   3.
 NSaved= 3 IEnMin= 2 EnMin= -2510.13097440737     IErMin= 2 ErrMin= 3.91D-05
 ErrMax= 7.36D-05  0.00D+00 EMaxC= 1.00D-01 BMatC= 5.77D-06 BMatP= 1.73D-06
 IDIUse=1 WtCom= 1.00D+00 WtEn= 0.00D+00
 Coeff-Com: -0.612D-02 0.650D+00 0.356D+00
 Coeff:     -0.612D-02 0.650D+00 0.356D+00
 Gap=     0.120 Goal=   None    Shift=    0.000
 RMSDP=5.94D-06 MaxDP=3.83D-04 DE= 4.45D-06 OVMax= 9.48D-04

 Cycle  10  Pass 1  IDiag  1:
 RMSU=  9.64D-07    CP:  1.00D+00  1.01D+00  3.60D-01
 E= -2510.13097626295     Delta-E=       -0.000006309972 Rises=F Damp=F
 DIIS: error= 6.63D-06 at cycle   4 NSaved=   4.
 NSaved= 4 IEnMin= 4 EnMin= -2510.13097626295     IErMin= 4 ErrMin= 6.63D-06
 ErrMax= 6.63D-06  0.00D+00 EMaxC= 1.00D-01 BMatC= 3.54D-08 BMatP= 1.73D-06
 IDIUse=1 WtCom= 1.00D+00 WtEn= 0.00D+00
 Coeff-Com: -0.527D-02 0.381D+00 0.214D+00 0.410D+00
 Coeff:     -0.527D-02 0.381D+00 0.214D+00 0.410D+00
 Gap=     0.120 Goal=   None    Shift=    0.000
 RMSDP=5.00D-07 MaxDP=2.02D-05 DE=-6.31D-06 OVMax= 5.34D-05

 Cycle  11  Pass 1  IDiag  1:
 RMSU=  3.94D-07    CP:  1.00D+00  1.01D+00  3.65D-01  6.85D-01
 E= -2510.13097629853     Delta-E=       -0.000000035580 Rises=F Damp=F
 DIIS: error= 1.54D-06 at cycle   5 NSaved=   5.
 NSaved= 5 IEnMin= 5 EnMin= -2510.13097629853     IErMin= 5 ErrMin= 1.54D-06
 ErrMax= 1.54D-06  0.00D+00 EMaxC= 1.00D-01 BMatC= 1.94D-09 BMatP= 3.54D-08
 IDIUse=1 WtCom= 1.00D+00 WtEn= 0.00D+00
 Coeff-Com: -0.280D-02 0.188D+00 0.106D+00 0.249D+00 0.460D+00
 Coeff:     -0.280D-02 0.188D+00 0.106D+00 0.249D+00 0.460D+00
 Gap=     0.120 Goal=   None    Shift=    0.000
 RMSDP=1.32D-07 MaxDP=5.70D-06 DE=-3.56D-08 OVMax= 1.29D-05

 Cycle  12  Pass 1  IDiag  1:
 RMSU=  1.03D-07    CP:  1.00D+00  1.01D+00  3.67D-01  7.27D-01  8.21D-01
 E= -2510.13097630080     Delta-E=       -0.000000002276 Rises=F Damp=F
 DIIS: error= 3.97D-07 at cycle   6 NSaved=   6.
 NSaved= 6 IEnMin= 6 EnMin= -2510.13097630080     IErMin= 6 ErrMin= 3.97D-07
 ErrMax= 3.97D-07  0.00D+00 EMaxC= 1.00D-01 BMatC= 1.69D-10 BMatP= 1.94D-09
 IDIUse=1 WtCom= 1.00D+00 WtEn= 0.00D+00
 Coeff-Com: -0.530D-03 0.311D-01 0.176D-01 0.623D-01 0.249D+00 0.641D+00
 Coeff:     -0.530D-03 0.311D-01 0.176D-01 0.623D-01 0.249D+00 0.641D+00
 Gap=     0.120 Goal=   None    Shift=    0.000
 RMSDP=4.03D-08 MaxDP=1.87D-06 DE=-2.28D-09 OVMax= 4.33D-06

 Cycle  13  Pass 1  IDiag  1:
 RMSU=  3.13D-08    CP:  1.00D+00  1.01D+00  3.67D-01  7.31D-01  8.68D-01
                    CP:  8.38D-01
 E= -2510.13097630064     Delta-E=        0.000000000168 Rises=F Damp=F
 DIIS: error= 1.75D-07 at cycle   7 NSaved=   7.
 NSaved= 7 IEnMin= 6 EnMin= -2510.13097630080     IErMin= 7 ErrMin= 1.75D-07
 ErrMax= 1.75D-07  0.00D+00 EMaxC= 1.00D-01 BMatC= 2.35D-11 BMatP= 1.69D-10
 IDIUse=1 WtCom= 1.00D+00 WtEn= 0.00D+00
 Coeff-Com:  0.471D-04-0.560D-02-0.320D-02 0.433D-02 0.739D-01 0.346D+00
 Coeff-Com:  0.584D+00
 Coeff:      0.471D-04-0.560D-02-0.320D-02 0.433D-02 0.739D-01 0.346D+00
 Coeff:      0.584D+00
 Gap=     0.120 Goal=   None    Shift=    0.000
 RMSDP=1.45D-08 MaxDP=8.15D-07 DE= 1.68D-10 OVMax= 1.29D-06

 Cycle  14  Pass 1  IDiag  1:
 RMSU=  8.91D-09    CP:  1.00D+00  1.01D+00  3.67D-01  7.37D-01  8.74D-01
                    CP:  8.57D-01  7.06D-01
 E= -2510.13097630093     Delta-E=       -0.000000000296 Rises=F Damp=F
 DIIS: error= 9.76D-08 at cycle   8 NSaved=   8.
 NSaved= 8 IEnMin= 8 EnMin= -2510.13097630093     IErMin= 8 ErrMin= 9.76D-08
 ErrMax= 9.76D-08  0.00D+00 EMaxC= 1.00D-01 BMatC= 3.03D-12 BMatP= 2.35D-11
 IDIUse=1 WtCom= 1.00D+00 WtEn= 0.00D+00
 Coeff-Com:  0.722D-04-0.600D-02-0.342D-02-0.245D-02 0.232D-01 0.159D+00
 Coeff-Com:  0.347D+00 0.483D+00
 Coeff:      0.722D-04-0.600D-02-0.342D-02-0.245D-02 0.232D-01 0.159D+00
 Coeff:      0.347D+00 0.483D+00
 Gap=     0.120 Goal=   None    Shift=    0.000
 RMSDP=4.15D-09 MaxDP=1.84D-07 DE=-2.96D-10 OVMax= 4.58D-07

 SCF Done:  E(RPBE1PBE) =  -2510.13097630     A.U. after   14 cycles
            NFock= 14  Conv=0.42D-08     -V/T= 2.0065
 KE= 2.493919449936D+03 PE=-1.511544819673D+04 EE= 5.503995477328D+03
 Leave Link  502 at Thu Dec  6 23:43:58 2018, MaxMem=   536870912 cpu:      4163.6
 (Enter /pbs_home/pkowalski/g09d01/g09/l701.exe)
 Compute integral first derivatives.
 ... and contract with generalized density number  0.
 R6Disp: Adding Grimme-D3 dispersion energy 1st derivatives to the gradient.
 Leave Link  701 at Thu Dec  6 23:43:59 2018, MaxMem=   536870912 cpu:         6.1
 (Enter /pbs_home/pkowalski/g09d01/g09/l702.exe)
 L702 exits ... SP integral derivatives will be done elsewhere.
 Leave Link  702 at Thu Dec  6 23:43:59 2018, MaxMem=   536870912 cpu:         0.3
 (Enter /pbs_home/pkowalski/g09d01/g09/l703.exe)
 Compute integral first derivatives, UseDBF=F ICtDFT=           0.
 Integral derivatives from FoFJK, PRISM(SPDF).
 Calling FoFJK, ICntrl=      2127 FMM=F ISym2X=0 I1Cent= 0 IOpClX= 0 NMat=1 NMatS=1 NMatT=0.
 FoFJK:  IHMeth= 1 ICntrl=    2127 DoSepK=F KAlg= 0 I1Cent=   0 FoldK=F
 IRaf=         0 NMat=   1 IRICut=       1 DoRegI=T DoRafI=F ISym2E= 0.
 FoFCou: FMM=F IPFlag=           0 FMFlag=      100000 FMFlg1=         800
         NFxFlg=           0 DoJE=F BraDBF=F KetDBF=F FulRan=T
         wScrn=  0.000000 ICntrl=    2127 IOpCl=  0 I1Cent=           0 NGrid=           0
         NMat0=    1 NMatS0=      1 NMatT0=    0 NMatD0=    1 NMtDS0=    0 NMtDT0=    0
 Symmetry not used in FoFCou.
 Leave Link  703 at Thu Dec  6 23:46:13 2018, MaxMem=   536870912 cpu:      1064.9
 (Enter /pbs_home/pkowalski/g09d01/g09/l716.exe)
 Dipole        =-3.01750982D-02-1.60609967D+00 1.00184974D-02
 ***** Axes restored to original set *****
 -------------------------------------------------------------------
 Center     Atomic                   Forces (Hartrees/Bohr)
 Number     Number              X              Y              Z
 -------------------------------------------------------------------
      1       16          -0.001453825    0.000615055   -0.003102500
      2       16           0.002812800   -0.001248918   -0.003226091
      3        9           0.005883791    0.000887612   -0.001926530
      4        9          -0.004203931    0.001529613   -0.002913935
      5        9           0.002942608    0.001814014   -0.004003879
      6        9          -0.001197019    0.000328338    0.005041151
      7        9           0.001024531   -0.000391359   -0.000170244
      8        9          -0.004634016    0.001728560   -0.000716597
      9        6          -0.001903608    0.000675335   -0.000528955
     10        6          -0.000608301   -0.000646459   -0.000699631
     11        6          -0.000127378   -0.000657219   -0.000472213
     12        6           0.001302358   -0.001118388   -0.000061600
     13        6           0.002284696   -0.001102543    0.000532121
     14        6           0.000414887    0.000539331    0.000246938
     15        6          -0.000696655   -0.000610189   -0.001999497
     16        6          -0.000649169    0.000944406   -0.000443456
     17        6          -0.000310346    0.000624972    0.000029649
     18        6           0.000158181    0.000949291    0.001551304
     19        6           0.000975104    0.000141142    0.002280758
     20        6           0.000353146   -0.000519191    0.000535309
     21        6           0.000811980    0.002172446   -0.000988272
     22        6          -0.000524348    0.001323233   -0.002158265
     23        6          -0.001487134   -0.001242713   -0.000262327
     24        6          -0.005420828   -0.007056885    0.002968213
     25        6          -0.000710600    0.002996694    0.001124895
     26        6           0.004107951    0.003624871   -0.002640425
     27        6           0.002108039    0.000477532   -0.007111337
     28        6          -0.005761095   -0.013349210    0.017683594
     29        6          -0.016752887   -0.002773596    0.016192327
     30        6          -0.009674587   -0.005451305    0.006056789
     31        6          -0.002110679   -0.002613097   -0.000869654
     32        6          -0.005075017    0.002440277   -0.000523641
     33        6           0.065096464    0.001355512   -0.028847222
     34        6           0.003428402   -0.001720327   -0.003941719
     35        6           0.005864720   -0.003182012    0.003289781
     36        6          -0.055422422    0.001876072    0.017225018
     37        6           0.028461692    0.018690487   -0.005357879
     38        1           0.001179648   -0.000860418   -0.000011876
     39        1           0.000936899    0.000256644    0.000610286
     40        1          -0.000005583    0.001078285    0.000649702
     41        1          -0.000980265    0.000601953   -0.000095210
     42        1          -0.001444545   -0.000262004   -0.000916965
     43        1           0.000193596    0.000622091    0.001240951
     44        1           0.000656421   -0.000582475    0.000782463
     45        1           0.000453655   -0.001136811   -0.000335062
     46        1          -0.000285464   -0.000338242   -0.001093364
     47        1          -0.000990050    0.000652622   -0.001133570
     48        1           0.000723591   -0.000446302    0.000525913
     49        1          -0.000421877    0.000458765    0.000477635
     50        1          -0.000338792   -0.001189724   -0.000337270
     51        1          -0.000135535   -0.000161045   -0.000547387
     52        1          -0.004279553   -0.002388552    0.000102121
     53        1           0.000811376    0.000311365    0.000715167
     54        1           0.000575746   -0.000206508   -0.000508537
     55        1           0.000159753    0.001272278   -0.000123343
     56        1          -0.000719603   -0.000754335    0.001292944
     57        1           0.000012063    0.003011493   -0.004483923
     58        1          -0.000389689    0.000624896    0.000510575
     59        1          -0.005019298   -0.002615357    0.000886771
 -------------------------------------------------------------------
 Cartesian Forces:  Max     0.065096464 RMS     0.008072090
 Leave Link  716 at Thu Dec  6 23:46:13 2018, MaxMem=   536870912 cpu:         0.3
 (Enter /pbs_home/pkowalski/g09d01/g09/l103.exe)

 GradGradGradGradGradGradGradGradGradGradGradGradGradGradGradGradGradGrad
 Berny optimization.
 Using GEDIIS/GDIIS optimizer.
 FormGI is forming the generalized inverse of G from B-inverse, IUseBI=4.
 GSVD:  received Info=                   1 from GESDD.
 Internal  Forces:  Max     0.025936226 RMS     0.004671208
 Search for a local minimum.
 Step number   4 out of a maximum of  343
 All quantities printed in internal units (Hartrees-Bohrs-Radians)
 RMS Force = .46712D-02 SwitMx=.10000D-02 MixMth= 1
 Mixed Optimization -- RFO/linear search
 Update second derivatives using D2CorX and points    3    4
 DE= -3.78D-02 DEPred=-4.93D-02 R= 7.67D-01
 TightC=F SS=  1.41D+00  RLast= 7.61D-01 DXNew= 8.4853D-01 2.2819D+00
 Trust test= 7.67D-01 RLast= 7.61D-01 DXMaxT set to 8.49D-01
 ITU=  1  0  1  0
 Use linear search instead of GDIIS.
     Eigenvalues ---    0.00206   0.00399   0.00420   0.00473   0.00632
     Eigenvalues ---    0.00714   0.00747   0.00748   0.00760   0.00799
     Eigenvalues ---    0.00886   0.01093   0.01128   0.01168   0.01289
     Eigenvalues ---    0.01386   0.01464   0.01520   0.01557   0.01562
     Eigenvalues ---    0.01688   0.01745   0.01881   0.01941   0.01944
     Eigenvalues ---    0.02002   0.02004   0.02027   0.02028   0.02086
     Eigenvalues ---    0.02086   0.02136   0.02136   0.02142   0.02143
     Eigenvalues ---    0.02153   0.02154   0.02160   0.02167   0.02169
     Eigenvalues ---    0.02226   0.02840   0.04246   0.04268   0.04728
     Eigenvalues ---    0.05055   0.05444   0.05476   0.05558   0.05566
     Eigenvalues ---    0.05679   0.05684   0.07421   0.08323   0.09168
     Eigenvalues ---    0.09222   0.09224   0.09936   0.10004   0.10894
     Eigenvalues ---    0.12061   0.12169   0.12688   0.12714   0.14090
     Eigenvalues ---    0.15903   0.15988   0.15988   0.15996   0.16000
     Eigenvalues ---    0.16000   0.16000   0.16000   0.16000   0.16000
     Eigenvalues ---    0.16000   0.16000   0.16000   0.16000   0.16000
     Eigenvalues ---    0.16000   0.16000   0.16001   0.16675   0.19611
     Eigenvalues ---    0.20818   0.21783   0.21886   0.21948   0.22000
     Eigenvalues ---    0.22000   0.22006   0.22029   0.22573   0.22861
     Eigenvalues ---    0.23141   0.23463   0.23467   0.23523   0.23622
     Eigenvalues ---    0.24194   0.24280   0.24619   0.24923   0.24976
     Eigenvalues ---    0.24997   0.25000   0.25448   0.25958   0.26266
     Eigenvalues ---    0.26447   0.26976   0.27039   0.27959   0.28599
     Eigenvalues ---    0.29443   0.29634   0.29840   0.30169   0.30936
     Eigenvalues ---    0.31362   0.32109   0.32228   0.32291   0.32404
     Eigenvalues ---    0.32452   0.32496   0.32513   0.32514   0.32522
     Eigenvalues ---    0.32539   0.32557   0.32572   0.32668   0.32839
     Eigenvalues ---    0.33474   0.34953   0.35489   0.35691   0.35693
     Eigenvalues ---    0.35697   0.35704   0.35710   0.35838   0.35884
     Eigenvalues ---    0.36106   0.36180   0.36243   0.36635   0.39854
     Eigenvalues ---    0.40768   0.41111   0.41122   0.42381   0.44218
     Eigenvalues ---    0.44240   0.45536   0.45568   0.45939   0.45981
     Eigenvalues ---    0.46498   0.46512   0.47175   0.47676   0.47919
     Eigenvalues ---    0.48226   0.48399   0.49829   0.51828   0.55627
     Eigenvalues ---    0.55835
 RFO step:  Lambda=-4.76173258D-02 EMin= 2.05798455D-03
 Quartic linear search produced a step of  0.14013.
 Iteration  1 RMS(Cart)=  0.24361339 RMS(Int)=  0.01220893
 Iteration  2 RMS(Cart)=  0.05799680 RMS(Int)=  0.00139064
 Iteration  3 RMS(Cart)=  0.00145398 RMS(Int)=  0.00128037
 Iteration  4 RMS(Cart)=  0.00001214 RMS(Int)=  0.00128037
 Iteration  5 RMS(Cart)=  0.00000002 RMS(Int)=  0.00128037
 ITry= 1 IFail=0 DXMaxC= 9.77D-01 DCOld= 1.00D+10 DXMaxT= 8.49D-01 DXLimC= 3.00D+00 Rises=F
 Variable       Old X    -DE/DX   Delta X   Delta X   Delta X     New X
                                 (Linear)    (Quad)   (Total)
    R1        3.27826  -0.00156   0.00581   0.01812   0.02392   3.30217
    R2        3.23812   0.00188   0.00326   0.01930   0.02264   3.26076
    R3        3.27991  -0.00131   0.00476   0.01747   0.02053   3.30044
    R4        3.25897  -0.00267  -0.00139  -0.00972  -0.01127   3.24770
    R5        2.54049   0.00600   0.00660   0.03462   0.04122   2.58171
    R6        2.54581  -0.00160   0.00360   0.01148   0.01508   2.56089
    R7        2.51177   0.00033   0.00430   0.01744   0.02174   2.53351
    R8        2.53953   0.00378   0.00684   0.03223   0.03907   2.57859
    R9        2.54981   0.00076   0.00489   0.02005   0.02494   2.57474
   R10        2.54888   0.00179   0.00478   0.02104   0.02582   2.57470
   R11        2.62875   0.00026   0.00083   0.00350   0.00433   2.63308
   R12        2.65245   0.00087   0.00202   0.00906   0.01109   2.66353
   R13        2.07057  -0.00146  -0.00170  -0.00924  -0.01094   2.05963
   R14        2.63504  -0.00018   0.00052   0.00152   0.00204   2.63708
   R15        2.06793  -0.00115  -0.00136  -0.00737  -0.00873   2.05920
   R16        2.63652  -0.00015  -0.00008  -0.00062  -0.00070   2.63582
   R17        2.06777  -0.00126  -0.00150  -0.00813  -0.00963   2.05814
   R18        2.62745   0.00018   0.00105   0.00424   0.00528   2.63273
   R19        2.06816  -0.00115  -0.00125  -0.00698  -0.00823   2.05993
   R20        2.65201   0.00188   0.00317   0.01508   0.01825   2.67025
   R21        2.06732  -0.00173  -0.00181  -0.01019  -0.01200   2.05532
   R22        2.76467   0.00165   0.00334   0.01664   0.01998   2.78465
   R23        2.62890   0.00021   0.00070   0.00295   0.00365   2.63255
   R24        2.65238   0.00070   0.00184   0.00808   0.00992   2.66230
   R25        2.07050  -0.00140  -0.00163  -0.00888  -0.01050   2.05999
   R26        2.63489  -0.00016   0.00054   0.00162   0.00216   2.63705
   R27        2.06802  -0.00118  -0.00138  -0.00753  -0.00891   2.05911
   R28        2.63669  -0.00011  -0.00006  -0.00048  -0.00054   2.63614
   R29        2.06781  -0.00127  -0.00153  -0.00823  -0.00975   2.05805
   R30        2.62724   0.00031   0.00098   0.00422   0.00520   2.63244
   R31        2.06825  -0.00117  -0.00126  -0.00709  -0.00835   2.05990
   R32        2.65241   0.00171   0.00309   0.01448   0.01756   2.66997
   R33        2.06717  -0.00163  -0.00176  -0.00981  -0.01157   2.05560
   R34        2.76635   0.00106   0.00280   0.01329   0.01608   2.78243
   R35        2.89445  -0.00096  -0.00144  -0.00753  -0.00897   2.88548
   R36        2.07707   0.00099   0.00144   0.00757   0.00901   2.08607
   R37        2.07771   0.00078   0.00135   0.00677   0.00812   2.08583
   R38        2.07563   0.00121   0.00137   0.00784   0.00921   2.08484
   R39        2.83911   0.00080   0.00222   0.01007   0.01230   2.85141
   R40        2.08171   0.00037   0.00089   0.00414   0.00503   2.08674
   R41        2.07417  -0.00420   0.00149  -0.00374  -0.00225   2.07192
   R42        2.88973   0.00017  -0.00017  -0.00020  -0.00037   2.88935
   R43        2.07543   0.00110   0.00163   0.00855   0.01018   2.08561
   R44        2.07830   0.00070   0.00114   0.00585   0.00699   2.08529
   R45        2.07600   0.00117   0.00138   0.00777   0.00916   2.08516
   R46        2.84006   0.00054   0.00032   0.00236   0.00267   2.84273
   R47        2.08456  -0.00032   0.00006  -0.00034  -0.00028   2.08428
   R48        2.08062  -0.00420   0.00072  -0.00667  -0.00595   2.07467
   R49        2.59681  -0.00145  -0.00002  -0.00240  -0.00250   2.59431
   R50        2.70882  -0.00239   0.00028  -0.00345  -0.00323   2.70558
   R51        2.05936  -0.00056  -0.00189  -0.00809  -0.00998   2.04937
   R52        2.64338   0.00445   0.01042   0.05076   0.06123   2.70460
   R53        2.73905   0.00486  -0.00144   0.00195   0.00050   2.73956
   R54        2.86937  -0.00290   0.00304   0.00196   0.00437   2.87374
   R55        2.61765   0.00581  -0.00071   0.01468   0.01479   2.63244
   R56        2.89200  -0.00091   0.00373   0.01617   0.01964   2.91163
   R57        2.88254  -0.00069   0.00479   0.01413   0.01815   2.90069
   R58        2.89432  -0.00697   0.00245  -0.00793  -0.00456   2.88976
   R59        2.78313   0.00473   0.00036   0.01748   0.01784   2.80097
   R60        2.59120  -0.00101  -0.00070  -0.00367  -0.00485   2.58635
   R61        2.73190  -0.00467  -0.00025  -0.01169  -0.01073   2.72117
   R62        2.06457  -0.00165  -0.00211  -0.01119  -0.01331   2.05126
   R63        2.66695  -0.00165   0.00322   0.00882   0.01354   2.68049
    A1        1.64388  -0.00069  -0.00305  -0.01273  -0.01562   1.62825
    A2        1.64420  -0.00206  -0.00225  -0.01301  -0.01587   1.62833
    A3        2.11292  -0.00007  -0.00022  -0.00093  -0.00114   2.11178
    A4        2.07860   0.00002   0.00001  -0.00032  -0.00032   2.07828
    A5        2.09166   0.00005   0.00021   0.00125   0.00146   2.09312
    A6        2.09869   0.00033   0.00055   0.00270   0.00325   2.10194
    A7        2.08659  -0.00015  -0.00025  -0.00112  -0.00137   2.08522
    A8        2.09790  -0.00018  -0.00029  -0.00158  -0.00187   2.09603
    A9        2.08129   0.00038   0.00061   0.00308   0.00368   2.08497
   A10        2.10144  -0.00021  -0.00020  -0.00128  -0.00147   2.09996
   A11        2.10046  -0.00016  -0.00041  -0.00180  -0.00220   2.09825
   A12        2.10381  -0.00026  -0.00045  -0.00258  -0.00304   2.10078
   A13        2.09607  -0.00001  -0.00009  -0.00046  -0.00054   2.09552
   A14        2.08330   0.00027   0.00054   0.00303   0.00358   2.08689
   A15        2.10814   0.00032   0.00056   0.00315   0.00371   2.11185
   A16        2.07943  -0.00002  -0.00001  -0.00063  -0.00064   2.07879
   A17        2.09561  -0.00030  -0.00055  -0.00252  -0.00307   2.09254
   A18        2.06151  -0.00070  -0.00104  -0.00542  -0.00645   2.05505
   A19        2.12012   0.00023   0.00092   0.00349   0.00441   2.12453
   A20        2.10155   0.00046   0.00012   0.00193   0.00205   2.10359
   A21        2.11342  -0.00019  -0.00029  -0.00158  -0.00187   2.11156
   A22        2.07943  -0.00003  -0.00005  -0.00075  -0.00081   2.07863
   A23        2.09032   0.00022   0.00034   0.00234   0.00267   2.09300
   A24        2.09874   0.00027   0.00048   0.00230   0.00278   2.10152
   A25        2.08654  -0.00013  -0.00027  -0.00113  -0.00140   2.08514
   A26        2.09790  -0.00014  -0.00021  -0.00117  -0.00138   2.09652
   A27        2.08090   0.00048   0.00069   0.00371   0.00440   2.08529
   A28        2.10171  -0.00027  -0.00024  -0.00162  -0.00186   2.09986
   A29        2.10057  -0.00021  -0.00045  -0.00209  -0.00254   2.09804
   A30        2.10411  -0.00030  -0.00049  -0.00279  -0.00328   2.10082
   A31        2.09600   0.00002  -0.00005  -0.00024  -0.00028   2.09572
   A32        2.08307   0.00029   0.00053   0.00303   0.00357   2.08664
   A33        2.10838   0.00010   0.00041   0.00197   0.00239   2.11077
   A34        2.07983   0.00009  -0.00005  -0.00041  -0.00046   2.07937
   A35        2.09497  -0.00018  -0.00037  -0.00156  -0.00193   2.09305
   A36        2.06082  -0.00035  -0.00081  -0.00361  -0.00442   2.05640
   A37        2.12145  -0.00035   0.00058   0.00067   0.00124   2.12269
   A38        2.10092   0.00070   0.00023   0.00295   0.00318   2.10409
   A39        1.92843  -0.00006  -0.00032  -0.00155  -0.00189   1.92654
   A40        1.92362   0.00027   0.00083   0.00396   0.00479   1.92841
   A41        1.94262  -0.00021  -0.00122  -0.00525  -0.00647   1.93615
   A42        1.88687  -0.00003   0.00006   0.00041   0.00047   1.88734
   A43        1.89003  -0.00010   0.00026   0.00023   0.00046   1.89049
   A44        1.89079   0.00012   0.00044   0.00236   0.00281   1.89360
   A45        1.93651  -0.00059   0.00129   0.00281   0.00410   1.94061
   A46        1.92245   0.00084   0.00035   0.00210   0.00243   1.92488
   A47        1.91777  -0.00153  -0.00090  -0.01044  -0.01136   1.90641
   A48        1.91916  -0.00074   0.00030  -0.00419  -0.00389   1.91527
   A49        1.91772   0.00234  -0.00071   0.01211   0.01143   1.92915
   A50        1.84829  -0.00029  -0.00041  -0.00262  -0.00304   1.84525
   A51        1.93006  -0.00006   0.00001  -0.00053  -0.00052   1.92953
   A52        1.91824   0.00050   0.00066   0.00439   0.00505   1.92328
   A53        1.94061   0.00039  -0.00048  -0.00019  -0.00067   1.93995
   A54        1.89357  -0.00023  -0.00013  -0.00150  -0.00163   1.89193
   A55        1.89005  -0.00040  -0.00019  -0.00251  -0.00270   1.88735
   A56        1.89012  -0.00022   0.00012   0.00022   0.00034   1.89046
   A57        1.94175  -0.00130   0.00011  -0.00285  -0.00275   1.93900
   A58        1.91742   0.00153   0.00116   0.00754   0.00869   1.92611
   A59        1.91404  -0.00136  -0.00059  -0.00774  -0.00835   1.90569
   A60        1.93658  -0.00111  -0.00033  -0.00934  -0.00965   1.92693
   A61        1.89183   0.00314   0.00056   0.01998   0.02056   1.91239
   A62        1.86019  -0.00088  -0.00097  -0.00770  -0.00862   1.85158
   A63        2.12050   0.00105  -0.00022   0.00239   0.00220   2.12270
   A64        1.90604   0.00057   0.00488   0.01905   0.02385   1.92989
   A65        2.25656  -0.00162  -0.00466  -0.02146  -0.02609   2.23047
   A66        1.99618   0.00251  -0.00235  -0.00126  -0.00377   1.99242
   A67        2.14176  -0.00061   0.00013  -0.00046  -0.00030   2.14146
   A68        2.14464  -0.00193   0.00222   0.00129   0.00355   2.14819
   A69        1.95544  -0.00251   0.00057  -0.00558  -0.00516   1.95028
   A70        2.16190  -0.01688   0.00378  -0.03460  -0.03094   2.13097
   A71        2.16559   0.01932  -0.00424   0.03943   0.03496   2.20055
   A72        2.05560  -0.00843   0.00270  -0.01781  -0.01596   2.03964
   A73        1.92274   0.00017  -0.00005   0.00099   0.00054   1.92328
   A74        2.22575   0.00901   0.00189   0.03097   0.03251   2.25826
   A75        2.11590  -0.02235   0.00649  -0.04056  -0.03491   2.08099
   A76        2.25140   0.02491  -0.00748   0.04457   0.03642   2.28782
   A77        1.91333  -0.00251   0.00108  -0.00470  -0.00219   1.91114
   A78        1.85841   0.00092   0.00251   0.01646   0.01891   1.87732
   A79        1.90545   0.00077  -0.00111   0.00590   0.00489   1.91034
   A80        1.94817  -0.00027  -0.00252   0.00141  -0.00061   1.94756
   A81        2.05022  -0.00342   0.00155  -0.01589  -0.01409   2.03613
   A82        1.91967   0.00151  -0.00021  -0.00232  -0.00276   1.91691
   A83        1.78324   0.00046  -0.00060  -0.00630  -0.00769   1.77555
   A84        1.89157   0.00085   0.00178   0.01078   0.01222   1.90379
   A85        2.01515   0.00036  -0.00089  -0.00406  -0.00505   2.01010
   A86        2.01132  -0.00094  -0.00189  -0.01470  -0.01606   1.99526
   A87        1.86126   0.00017   0.00057   0.00776   0.00928   1.87055
   A88        1.90072  -0.00123  -0.00167  -0.00827  -0.00982   1.89091
   A89        1.77509   0.00072   0.00209   0.00903   0.00986   1.78496
   A90        1.85607   0.00115   0.00328   0.01707   0.02051   1.87657
   A91        1.91915   0.00134   0.00176  -0.00274  -0.00253   1.91662
   A92        1.94495  -0.00235  -0.00076  -0.01646  -0.01700   1.92795
   A93        1.92892  -0.00015  -0.00260   0.00355   0.00169   1.93061
   A94        2.00594  -0.00102  -0.00019  -0.00636  -0.00758   1.99837
   A95        1.80931   0.00108  -0.00153   0.00418   0.00390   1.81321
   A96        1.88376   0.00131   0.00236   0.01113   0.00918   1.89294
   A97        2.19500   0.02594   0.00136   0.10430   0.10235   2.29735
   A98        2.01905  -0.02271   0.01488  -0.03161  -0.02611   1.99294
   A99        2.12035   0.00067   0.00036   0.00278   0.00326   2.12361
   A100       1.90175   0.00088   0.00330   0.01582   0.01889   1.92064
   A101       2.26099  -0.00157  -0.00366  -0.01859  -0.02214   2.23886
   A102       2.01939  -0.00004  -0.00344  -0.01675  -0.01776   2.00162
   A103       2.14530  -0.00031   0.00050   0.00345   0.00278   2.14809
   A104       2.11793   0.00034   0.00290   0.01343   0.01508   2.13301
   A105       2.06630  -0.01447   0.01012   0.00261   0.00132   2.06761
   A106       2.15809   0.02166  -0.00131   0.08331   0.07372   2.23181
   A107       1.92753  -0.00071   0.00215   0.01051   0.00843   1.93596
   A108       2.05002  -0.00688   0.00211  -0.01440  -0.01524   2.03478
   A109       1.93122   0.00188   0.00046   0.00323   0.00604   1.93726
   A110       2.20306   0.00648   0.00270   0.03034   0.03132   2.23438
    D1       -3.10041  -0.00075   0.00296  -0.00749  -0.00458  -3.10499
    D2        0.02794  -0.00092   0.00254  -0.00947  -0.00707   0.02087
    D3       -2.78089  -0.00168  -0.01440  -0.01284  -0.02632  -2.80721
    D4       -0.02417   0.00244  -0.00452   0.02763   0.02309  -0.00108
    D5       -3.12365  -0.00025   0.00436   0.00088   0.00539  -3.11826
    D6        0.03088   0.00056   0.00423   0.00087   0.00473   0.03562
    D7       -2.72514  -0.00433  -0.01807  -0.04101  -0.05711  -2.78225
    D8       -0.01690   0.00061  -0.00757   0.00670  -0.00066  -0.01757
    D9        0.00193   0.00000   0.00005   0.00008   0.00014   0.00206
   D10       -3.14116   0.00001   0.00004   0.00023   0.00027  -3.14088
   D11       -3.13882  -0.00003   0.00002  -0.00042  -0.00039  -3.13921
   D12        0.00128  -0.00002   0.00001  -0.00027  -0.00026   0.00103
   D13       -0.00133   0.00000  -0.00002   0.00005   0.00003  -0.00131
   D14       -3.13793  -0.00003   0.00003  -0.00045  -0.00042  -3.13835
   D15        3.13941   0.00003   0.00001   0.00055   0.00056   3.13997
   D16        0.00281   0.00000   0.00006   0.00005   0.00011   0.00292
   D17       -0.00052   0.00000  -0.00002  -0.00007  -0.00009  -0.00061
   D18        3.14054   0.00001   0.00000   0.00010   0.00010   3.14064
   D19       -3.14061  -0.00001  -0.00001  -0.00022  -0.00023  -3.14084
   D20        0.00045   0.00000   0.00001  -0.00005  -0.00004   0.00041
   D21       -0.00145   0.00000  -0.00005  -0.00006  -0.00011  -0.00155
   D22        3.14131   0.00000   0.00002   0.00012   0.00015   3.14145
   D23        3.14068  -0.00001  -0.00006  -0.00023  -0.00030   3.14038
   D24        0.00025   0.00000   0.00001  -0.00005  -0.00005   0.00020
   D25        0.00204   0.00001   0.00008   0.00018   0.00027   0.00231
   D26       -3.14113   0.00003   0.00009   0.00051   0.00060  -3.14053
   D27       -3.14070   0.00000   0.00001   0.00000   0.00001  -3.14069
   D28       -0.00069   0.00002   0.00002   0.00032   0.00035  -0.00035
   D29       -0.00065  -0.00001  -0.00005  -0.00018  -0.00022  -0.00087
   D30        3.13601   0.00002  -0.00009   0.00032   0.00023   3.13624
   D31       -3.14064  -0.00003  -0.00006  -0.00050  -0.00056  -3.14121
   D32       -0.00399   0.00000  -0.00010  -0.00001  -0.00011  -0.00410
   D33       -0.00816  -0.00002  -0.00023   0.00026   0.00002  -0.00814
   D34       -3.13360   0.00017   0.00021   0.00228   0.00251  -3.13109
   D35        3.13854  -0.00004  -0.00018  -0.00023  -0.00042   3.13812
   D36        0.01310   0.00014   0.00026   0.00180   0.00207   0.01517
   D37        0.00332  -0.00002   0.00009  -0.00017  -0.00008   0.00324
   D38        3.14135   0.00000   0.00002   0.00009   0.00010   3.14146
   D39       -3.13528  -0.00002   0.00014  -0.00021  -0.00007  -3.13535
   D40        0.00275   0.00000   0.00007   0.00005   0.00012   0.00287
   D41       -0.00090   0.00004   0.00000   0.00063   0.00063  -0.00027
   D42        3.14095  -0.00001  -0.00009  -0.00035  -0.00044   3.14050
   D43        3.13769   0.00005  -0.00005   0.00066   0.00061   3.13830
   D44       -0.00365  -0.00001  -0.00014  -0.00032  -0.00046  -0.00412
   D45       -0.00175  -0.00001  -0.00006  -0.00022  -0.00028  -0.00203
   D46        3.13959   0.00001  -0.00004   0.00014   0.00010   3.13969
   D47       -3.13976  -0.00003   0.00001  -0.00048  -0.00047  -3.14023
   D48        0.00158  -0.00001   0.00003  -0.00012  -0.00009   0.00149
   D49       -0.00221   0.00001  -0.00006   0.00012   0.00006  -0.00214
   D50       -3.14035   0.00001   0.00005   0.00022   0.00027  -3.14007
   D51        3.13964  -0.00001  -0.00008  -0.00023  -0.00031   3.13932
   D52        0.00150  -0.00001   0.00003  -0.00014  -0.00011   0.00140
   D53        0.00467   0.00001   0.00016   0.00035   0.00051   0.00518
   D54       -3.13675   0.00004   0.00021   0.00079   0.00100  -3.13575
   D55       -3.14035   0.00002   0.00004   0.00025   0.00029  -3.14006
   D56        0.00141   0.00004   0.00010   0.00069   0.00079   0.00220
   D57       -0.00308  -0.00004  -0.00013  -0.00072  -0.00084  -0.00392
   D58        3.13826   0.00001  -0.00003   0.00025   0.00022   3.13848
   D59        3.13834  -0.00007  -0.00018  -0.00116  -0.00134   3.13700
   D60       -0.00350  -0.00001  -0.00009  -0.00019  -0.00028  -0.00378
   D61        0.00481   0.00051  -0.00006   0.00032  -0.00004   0.00477
   D62        3.13053  -0.00046   0.00017   0.00066   0.00113   3.13166
   D63       -3.13653   0.00045  -0.00016  -0.00068  -0.00114  -3.13767
   D64       -0.01081  -0.00052   0.00008  -0.00035   0.00003  -0.01078
   D65        1.05131   0.00066  -0.00099   0.00258   0.00158   1.05289
   D66       -3.10264  -0.00010   0.00048   0.00060   0.00108  -3.10156
   D67       -1.07294  -0.00086  -0.00035  -0.00749  -0.00782  -1.08076
   D68        3.13560   0.00076  -0.00060   0.00463   0.00402   3.13962
   D69       -1.01835   0.00001   0.00087   0.00265   0.00353  -1.01483
   D70        1.01135  -0.00076   0.00005  -0.00544  -0.00538   1.00597
   D71       -1.04927   0.00096  -0.00028   0.00681   0.00650  -1.04277
   D72        1.07997   0.00021   0.00119   0.00483   0.00600   1.08597
   D73        3.10967  -0.00056   0.00036  -0.00326  -0.00290   3.10677
   D74        1.41996   0.00149   0.00797   0.02865   0.03659   1.45654
   D75       -1.26115  -0.00015  -0.00335  -0.00929  -0.01263  -1.27378
   D76       -0.71120   0.00133   0.00648   0.02696   0.03342  -0.67777
   D77        2.89088  -0.00031  -0.00484  -0.01097  -0.01579   2.87509
   D78       -2.73895   0.00075   0.00722   0.02552   0.03273  -2.70621
   D79        0.86313  -0.00089  -0.00410  -0.01242  -0.01649   0.84665
   D80        1.03110   0.00108  -0.00028   0.00795   0.00766   1.03876
   D81       -3.10067  -0.00015   0.00018  -0.00062  -0.00044  -3.10111
   D82       -1.06164  -0.00112  -0.00066  -0.01009  -0.01075  -1.07239
   D83        3.12129   0.00107  -0.00002   0.00856   0.00853   3.12983
   D84       -1.01047  -0.00016   0.00044  -0.00001   0.00043  -1.01004
   D85        1.02856  -0.00112  -0.00039  -0.00948  -0.00988   1.01868
   D86       -1.06927   0.00137   0.00026   0.01159   0.01185  -1.05742
   D87        1.08216   0.00014   0.00072   0.00302   0.00375   1.08590
   D88        3.12118  -0.00083  -0.00011  -0.00645  -0.00656   3.11462
   D89        1.33565   0.00165   0.00664   0.01681   0.02349   1.35913
   D90       -1.29718  -0.00204  -0.00493  -0.02898  -0.03394  -1.33112
   D91       -0.80478   0.00138   0.00531   0.01575   0.02106  -0.78371
   D92        2.84558  -0.00231  -0.00627  -0.03004  -0.03636   2.80922
   D93       -2.84168   0.00120   0.00633   0.01844   0.02483  -2.81685
   D94        0.80867  -0.00249  -0.00524  -0.02735  -0.03259   0.77608
   D95       -0.02462  -0.00089   0.00009  -0.01093  -0.01091  -0.03553
   D96       -3.12980   0.00008  -0.00010   0.00206   0.00209  -3.12771
   D97        3.10239  -0.00104  -0.00033  -0.01283  -0.01328   3.08911
   D98       -0.00279  -0.00008  -0.00052   0.00016  -0.00027  -0.00306
   D99        0.00720   0.00273  -0.00357   0.03184   0.02815   0.03535
   D100       3.12552  -0.00037  -0.00048  -0.00223  -0.00190   3.12362
   D101       3.11231   0.00180  -0.00343   0.01878   0.01499   3.12731
   D102      -0.05255  -0.00130  -0.00034  -0.01529  -0.01505  -0.06760
   D103       0.01412  -0.00329   0.00524  -0.03756  -0.03242  -0.01830
   D104       2.72353  -0.00384   0.01652  -0.00678   0.00997   2.73350
   D105      -3.10415   0.00039   0.00189  -0.00224   0.00015  -3.10400
   D106      -0.39474  -0.00016   0.01317   0.02854   0.04253  -0.35220
   D107      -0.31429  -0.01190  -0.00510  -0.15380  -0.15925  -0.47354
   D108       2.91232  -0.01237  -0.00673  -0.14161  -0.14801   2.76431
   D109       2.80126  -0.01574  -0.00148  -0.19269  -0.19450   2.60676
   D110      -0.25532  -0.01620  -0.00310  -0.18050  -0.18326  -0.43857
   D111       1.61552   0.00067   0.00012   0.04706   0.04755   1.66307
   D112      -0.50127   0.00127  -0.00343   0.03167   0.02850  -0.47276
   D113      -2.60292   0.00094  -0.00359   0.04800   0.04501  -2.55791
   D114      -1.59619   0.00253   0.00093   0.03967   0.04074  -1.55545
   D115       2.57020   0.00313  -0.00262   0.02428   0.02170   2.59190
   D116       0.46855   0.00280  -0.00278   0.04061   0.03821   0.50675
   D117       2.98310  -0.00563   0.00198  -0.08293  -0.08242   2.90068
   D118      -0.81117  -0.00892   0.03250   0.02808   0.06387  -0.74730
   D119      -0.08133  -0.00507   0.00021  -0.07009  -0.07049  -0.15182
   D120       2.40758  -0.00836   0.03073   0.04091   0.07580   2.48339
   D121      -0.80700   0.00157   0.00253   0.02187   0.02461  -0.78239
   D122      -2.90926   0.00014   0.00040   0.00505   0.00540  -2.90386
   D123       1.38368   0.00113   0.00117   0.00760   0.00866   1.39234
   D124       1.25182   0.00352   0.00394   0.04172   0.04598   1.29780
   D125      -0.85044   0.00209   0.00182   0.02489   0.02678  -0.82366
   D126      -2.84068   0.00308   0.00258   0.02744   0.03003  -2.81065
   D127      -2.84112   0.00054   0.00531   0.01787   0.02342  -2.81770
   D128       1.33980  -0.00089   0.00318   0.00105   0.00421   1.34402
   D129      -0.65043   0.00010   0.00395   0.00360   0.00747  -0.64297
   D130       0.72318  -0.00117  -0.00384  -0.03130  -0.03523   0.68795
   D131      -1.32066  -0.00330  -0.00739  -0.05266  -0.05990  -1.38056
   D132       2.80431  -0.00266  -0.00472  -0.04953  -0.05412   2.75019
   D133       2.85244  -0.00165  -0.00415  -0.03384  -0.03778   2.81466
   D134       0.80860  -0.00379  -0.00769  -0.05521  -0.06244   0.74616
   D135      -1.34962  -0.00315  -0.00503  -0.05207  -0.05667  -1.40628
   D136      -1.47004  -0.00158  -0.00315  -0.02406  -0.02656  -1.49660
   D137       2.76930  -0.00372  -0.00670  -0.04543  -0.05122   2.71808
   D138       0.61109  -0.00308  -0.00403  -0.04230  -0.04544   0.56564
   D139       1.72210   0.00632   0.00335   0.06155   0.06352   1.78562
   D140      -0.84093  -0.01020  -0.01718  -0.09229  -0.10633  -0.94726
   D141      -2.44820   0.00528   0.00696   0.06668   0.07196  -2.37624
   D142       1.27196  -0.01125  -0.01357  -0.08715  -0.09789   1.17407
   D143      -0.34125   0.00526   0.00254   0.07038   0.07246  -0.26879
   D144      -2.90428  -0.01126  -0.01799  -0.08345  -0.09738  -3.00167
   D145       2.88029  -0.00729  -0.00826  -0.15057  -0.15852   2.72177
   D146       0.31842  -0.01949  -0.02833  -0.34732  -0.37929  -0.06087
   D147      -0.95732  -0.00141   0.01877  -0.01354   0.00887  -0.94845
   D148       2.76400  -0.01361  -0.00131  -0.21029  -0.21190   2.55210
   D149      -0.03771  -0.00166   0.00019  -0.00783  -0.00711  -0.04482
   D150       3.06809  -0.00219  -0.00129  -0.00347  -0.00339   3.06470
   D151       3.11819  -0.00079  -0.00001  -0.00808  -0.00810   3.11009
   D152      -0.05920  -0.00132  -0.00148  -0.00372  -0.00438  -0.06357
   D153      -2.60734  -0.01644  -0.02143  -0.18333  -0.20039  -2.80773
   D154       0.02601   0.00212  -0.00581   0.01277   0.00643   0.03244
   D155       0.56944  -0.01590  -0.01994  -0.18741  -0.20381   0.36562
   D156      -3.08040   0.00266  -0.00432   0.00869   0.00301  -3.07739
   D157       2.60019   0.00508   0.03014   0.16699   0.20026   2.80045
   D158      -1.02154   0.00630   0.04148   0.20522   0.24938  -0.77216
   D159      -0.00122  -0.00156   0.00848  -0.01170  -0.00295  -0.00418
   D160       2.66023  -0.00034   0.01982   0.02653   0.04617   2.70640
         Item               Value     Threshold  Converged?
 Maximum Force            0.025936     0.000450     NO 
 RMS     Force            0.004671     0.000300     NO 
 Maximum Displacement     0.976720     0.001800     NO 
 RMS     Displacement     0.277986     0.001200     NO 
 Predicted change in Energy=-3.969410D-02
 Lowest energy point so far.  Saving SCF results.
 GradGradGradGradGradGradGradGradGradGradGradGradGradGradGradGradGradGrad

 Leave Link  103 at Thu Dec  6 23:46:13 2018, MaxMem=   536870912 cpu:         2.3
 (Enter /pbs_home/pkowalski/g09d01/g09/l202.exe)
 Stoichiometry    C29H22F6S2
 Framework group  C1[X(C29H22F6S2)]
 Deg. of freedom   171
 Full point group                 C1      NOp   1
 RotChk:  IX=0 Diff= 4.90D-02
 Largest Abelian subgroup         C1      NOp   1
 Largest concise Abelian subgroup C1      NOp   1
                         Standard orientation:                         
 ---------------------------------------------------------------------
 Center     Atomic      Atomic             Coordinates (Angstroms)
 Number     Number       Type             X           Y           Z
 ---------------------------------------------------------------------
      1         16           0       -2.723696   -2.055151   -1.319603
      2         16           0        2.765353   -2.018548    1.326847
      3          9           0       -1.444884    2.774086    1.513388
      4          9           0       -2.388298    2.868667   -0.466828
      5          9           0       -0.098211    4.705883    0.035131
      6          9           0       -0.151829    3.379576   -1.723661
      7          9           0        1.490722    2.992601    1.359206
      8          9           0        2.218689    2.919800   -0.713269
      9          6           0       -5.744598   -2.460287   -0.547137
     10          6           0       -7.080199   -2.735149   -0.260626
     11          6           0       -7.833724   -1.850939    0.512515
     12          6           0       -7.239050   -0.686736    0.998833
     13          6           0       -5.903312   -0.407848    0.717792
     14          6           0       -5.124447   -1.290431   -0.063932
     15          6           0        5.708563   -2.467502    0.325175
     16          6           0        7.011719   -2.765452   -0.066869
     17          6           0        7.748412   -1.852092   -0.822105
     18          6           0        7.169023   -0.636163   -1.185163
     19          6           0        5.864587   -0.334831   -0.800233
     20          6           0        5.105005   -1.245777   -0.032463
     21          6           0       -0.469905   -0.501034   -3.433894
     22          6           0       -0.208886   -1.284209   -2.149364
     23          6           0        0.849505   -0.617126    3.738258
     24          6           0        0.377752   -1.206302    2.408559
     25          6           0       -3.714386   -0.981817   -0.360429
     26          6           0       -2.986706    0.106867    0.051839
     27          6           0       -1.613371    0.080733   -0.352054
     28          6           0       -1.316263   -1.071972   -1.146643
     29          6           0       -0.694743    1.154545   -0.028468
     30          6           0       -1.238377    2.559376    0.180079
     31          6           0       -0.084782    3.425307   -0.361544
     32          6           0        1.153449    2.637268    0.087836
     33          6           0        0.696197    1.178701    0.043849
     34          6           0        3.728284   -0.916974    0.373104
     35          6           0        3.017258    0.223207    0.113108
     36          6           0        1.669055    0.219673    0.618962
     37          6           0        1.395917   -0.980155    1.324523
     38          1           0       -5.177351   -3.165073   -1.154928
     39          1           0       -7.534574   -3.647356   -0.646411
     40          1           0       -8.877802   -2.067179    0.734600
     41          1           0       -7.818521    0.010891    1.603628
     42          1           0       -5.460033    0.505387    1.108222
     43          1           0        5.154633   -3.194100    0.919766
     44          1           0        7.454412   -3.717795    0.223587
     45          1           0        8.767689   -2.085880   -1.126248
     46          1           0        7.735138    0.083836   -1.776201
     47          1           0        5.430624    0.616848   -1.098971
     48          1           0       -0.530033    0.580177   -3.219490
     49          1           0        0.347392   -0.662818   -4.157887
     50          1           0       -1.418670   -0.815143   -3.901165
     51          1           0       -0.108188   -2.361223   -2.371344
     52          1           0        0.755431   -0.976171   -1.728261
     53          1           0        1.021917    0.468683    3.641536
     54          1           0        0.087184   -0.780550    4.519184
     55          1           0        1.791582   -1.086326    4.069731
     56          1           0        0.166762   -2.283201    2.519371
     57          1           0       -0.573278   -0.737728    2.123432
     58          1           0       -3.406962    0.892262    0.670419
     59          1           0        3.438559    1.078847   -0.405208
 ---------------------------------------------------------------------
 Rotational constants (GHZ):      0.1473453      0.0555979      0.0474096
 Leave Link  202 at Thu Dec  6 23:46:14 2018, MaxMem=   536870912 cpu:         0.0
 (Enter /pbs_home/pkowalski/g09d01/g09/l301.exe)
 Basis read from rwf:  (5D, 7F)
 No pseudopotential information found on rwf file.
 There are   673 symmetry adapted cartesian basis functions of A   symmetry.
 There are   636 symmetry adapted basis functions of A   symmetry.
   636 basis functions,  1103 primitive gaussians,   673 cartesian basis functions
   141 alpha electrons      141 beta electrons
       nuclear repulsion energy      4541.4399025619 Hartrees.
 IExCor= 1009 DFT=T Ex+Corr=PBE1PBE ExCW=0 ScaHFX=  0.250000
 ScaDFX=  0.750000  0.750000  1.000000  1.000000 ScalE2=  1.000000  1.000000
 IRadAn=      0 IRanWt=     -1 IRanGd=            0 ICorTp=0 IEmpDi=131
 NAtoms=   59 NActive=   59 NUniq=   59 SFac= 1.00D+00 NAtFMM=   60 NAOKFM=F Big=F
 Integral buffers will be    131072 words long.
 Raffenetti 2 integral format.
 Two-electron integral symmetry is turned on.
 R6Disp:  Grimme-D3 Dispersion energy=       -0.0450943063 Hartrees.
 Nuclear repulsion after empirical dispersion term =     4541.3948082556 Hartrees.
 No density basis found on file   724.
 Leave Link  301 at Thu Dec  6 23:46:14 2018, MaxMem=   536870912 cpu:         0.6
 (Enter /pbs_home/pkowalski/g09d01/g09/l302.exe)
 NPDir=0 NMtPBC=     1 NCelOv=     1 NCel=       1 NClECP=     1 NCelD=      1
         NCelK=      1 NCelE2=     1 NClLst=     1 CellRange=     0.0.
 One-electron integrals computed using PRISM.
 NBasis=   636 RedAO= T EigKep=  3.02D-04  NBF=   636
 NBsUse=   636 1.00D-06 EigRej= -1.00D+00 NBFU=   636
 Precomputing XC quadrature grid using
 IXCGrd= 4 IRadAn=           0 IRanWt=          -1 IRanGd=           0 AccXCQ= 0.00D+00.
 Generated NRdTot=       0 NPtTot=           0 NUsed=           0 NTot=          32
 NSgBfM=   628   628   628   628   628 MxSgAt=    59 MxSgA2=    59.
 Leave Link  302 at Thu Dec  6 23:46:16 2018, MaxMem=   536870912 cpu:        16.3
 (Enter /pbs_home/pkowalski/g09d01/g09/l303.exe)
 DipDrv:  MaxL=1.
 Leave Link  303 at Thu Dec  6 23:46:17 2018, MaxMem=   536870912 cpu:         1.5
 (Enter /pbs_home/pkowalski/g09d01/g09/l401.exe)
 Initial guess from the checkpoint file:  "dae0068freq_open_pbe0_air_D3.chk"
 B after Tr=     0.000000    0.000000    0.000000
         Rot=    0.999946    0.003773   -0.009420   -0.002250 Ang=   1.19 deg.
 Guess basis will be translated and rotated to current coordinates.
 JPrj=2 DoOrth=T DoCkMO=T.
 Generating alternative initial guess.
 ExpMin= 1.22D-01 ExpMax= 9.18D+03 ExpMxC= 1.38D+03 IAcc=1 IRadAn=         1 AccDes= 0.00D+00
 Harris functional with IExCor= 1009 and IRadAn=       1 diagonalized for initial guess.
 HarFok:  IExCor= 1009 AccDes= 0.00D+00 IRadAn=         1 IDoV= 1 UseB2=F ITyADJ=14
 ICtDFT=  3500011 ScaDFX=  1.000000  1.000000  1.000000  1.000000
 FoFCou: FMM=F IPFlag=           0 FMFlag=      100000 FMFlg1=           0
         NFxFlg=           0 DoJE=T BraDBF=F KetDBF=T FulRan=T
         wScrn=  0.000000 ICntrl=     500 IOpCl=  0 I1Cent=   200000004 NGrid=           0
         NMat0=    1 NMatS0=      1 NMatT0=    0 NMatD0=    1 NMtDS0=    0 NMtDT0=    0
 Petite list used in FoFCou.
 Harris En= -2510.31644272149    
 Leave Link  401 at Thu Dec  6 23:46:22 2018, MaxMem=   536870912 cpu:        41.0
 (Enter /pbs_home/pkowalski/g09d01/g09/l502.exe)
 Closed shell SCF:
 Using DIIS extrapolation, IDIIS=  1040.
 Integral symmetry usage will be decided dynamically.
 IVT=     1387805 IEndB=     1387805 NGot=   536870912 MDV=   535953350
 LenX=   535953350 LenY=   535499748
 Requested convergence on RMS density matrix=1.00D-08 within 128 cycles.
 Requested convergence on MAX density matrix=1.00D-06.
 Requested convergence on             energy=1.00D-06.
 No special actions if energy rises.
 Fock matrices will be formed incrementally for  20 cycles.
 Integral accuracy reduced to 1.0D-05 until final iterations.

 Cycle   1  Pass 0  IDiag  1:
 FoFJK:  IHMeth= 1 ICntrl=       0 DoSepK=F KAlg= 0 I1Cent=   0 FoldK=F
 IRaf= 640000000 NMat=   1 IRICut=       1 DoRegI=T DoRafI=F ISym2E= 0.
 FoFCou: FMM=F IPFlag=           0 FMFlag=      100000 FMFlg1=           0
         NFxFlg=           0 DoJE=F BraDBF=F KetDBF=F FulRan=T
         wScrn=  0.000000 ICntrl=       0 IOpCl=  0 I1Cent=           0 NGrid=           0
         NMat0=    1 NMatS0=      1 NMatT0=    0 NMatD0=    1 NMtDS0=    0 NMtDT0=    0
 Symmetry not used in FoFCou.
 E= -2509.87063177710    
 DIIS: error= 1.23D-02 at cycle   1 NSaved=   1.
 NSaved= 1 IEnMin= 1 EnMin= -2509.87063177710     IErMin= 1 ErrMin= 1.23D-02
 ErrMax= 1.23D-02  0.00D+00 EMaxC= 1.00D-01 BMatC= 1.57D-01 BMatP= 1.57D-01
 IDIUse=3 WtCom= 8.77D-01 WtEn= 1.23D-01
 Coeff-Com:  0.100D+01
 Coeff-En:   0.100D+01
 Coeff:      0.100D+01
 Recover alternate guess density for next cycle.
 RMSDP=2.69D-03 MaxDP=1.08D-01              OVMax= 0.00D+00

 Cycle   2  Pass 0  IDiag  1:
 RMSU=  2.69D-03    CP:  1.00D+00
 E= -2509.37014225276     Delta-E=        0.500489524345 Rises=F Damp=F
 Switch densities from cycles 1 and 2 for lowest energy.
 DIIS: error= 3.45D-02 at cycle   2 NSaved=   2.
 NSaved= 2 IEnMin= 1 EnMin= -2509.87063177710     IErMin= 1 ErrMin= 1.23D-02
 ErrMax= 3.45D-02  0.00D+00 EMaxC= 1.00D+00 BMatC= 7.09D-01 BMatP= 1.57D-01
 IDIUse=1 WtCom= 1.00D+00 WtEn= 0.00D+00
 Coeff-Com:  0.817D+00 0.183D+00
 Coeff:      0.817D+00 0.183D+00
 Gap=     0.152 Goal=   None    Shift=    0.000
 RMSDP=1.50D-03 MaxDP=7.61D-02 DE= 5.00D-01 OVMax= 1.88D-01

 Cycle   3  Pass 0  IDiag  1:
 RMSU=  1.36D-03    CP:  9.89D-01  2.27D-01
 E= -2510.09979399350     Delta-E=       -0.729651740742 Rises=F Damp=F
 DIIS: error= 4.80D-03 at cycle   3 NSaved=   3.
 NSaved= 3 IEnMin= 3 EnMin= -2510.09979399350     IErMin= 3 ErrMin= 4.80D-03
 ErrMax= 4.80D-03  0.00D+00 EMaxC= 1.00D+00 BMatC= 4.10D-02 BMatP= 1.57D-01
 IDIUse=1 WtCom= 1.00D+00 WtEn= 0.00D+00
 Coeff-Com: -0.483D-02 0.181D+00 0.824D+00
 Coeff:     -0.483D-02 0.181D+00 0.824D+00
 Gap=     0.123 Goal=   None    Shift=    0.000
 RMSDP=7.14D-04 MaxDP=3.49D-02 DE=-7.30D-01 OVMax= 8.20D-02

 Cycle   4  Pass 0  IDiag  1:
 RMSU=  5.68D-04    CP:  9.88D-01  3.37D-01  7.70D-01
 E= -2510.13512655170     Delta-E=       -0.035332558195 Rises=F Damp=F
 DIIS: error= 2.49D-03 at cycle   4 NSaved=   4.
 NSaved= 4 IEnMin= 4 EnMin= -2510.13512655170     IErMin= 4 ErrMin= 2.49D-03
 ErrMax= 2.49D-03  0.00D+00 EMaxC= 1.00D+00 BMatC= 1.02D-02 BMatP= 4.10D-02
 IDIUse=1 WtCom= 1.00D+00 WtEn= 0.00D+00
 Coeff-Com: -0.255D-01 0.835D-01 0.472D+00 0.470D+00
 Coeff:     -0.255D-01 0.835D-01 0.472D+00 0.470D+00
 Gap=     0.131 Goal=   None    Shift=    0.000
 RMSDP=3.40D-04 MaxDP=1.36D-02 DE=-3.53D-02 OVMax= 3.91D-02

 Cycle   5  Pass 0  IDiag  1:
 RMSU=  1.61D-04    CP:  9.88D-01  3.30D-01  8.62D-01  5.22D-01
 E= -2510.14591707963     Delta-E=       -0.010790527937 Rises=F Damp=F
 DIIS: error= 9.31D-04 at cycle   5 NSaved=   5.
 NSaved= 5 IEnMin= 5 EnMin= -2510.14591707963     IErMin= 5 ErrMin= 9.31D-04
 ErrMax= 9.31D-04  0.00D+00 EMaxC= 1.00D+00 BMatC= 1.21D-03 BMatP= 1.02D-02
 IDIUse=1 WtCom= 1.00D+00 WtEn= 0.00D+00
 Coeff-Com: -0.112D-01 0.150D-01 0.130D+00 0.279D+00 0.587D+00
 Coeff:     -0.112D-01 0.150D-01 0.130D+00 0.279D+00 0.587D+00
 Gap=     0.127 Goal=   None    Shift=    0.000
 RMSDP=9.26D-05 MaxDP=4.69D-03 DE=-1.08D-02 OVMax= 1.12D-02

 Cycle   6  Pass 0  IDiag  1:
 RMSU=  5.74D-05    CP:  9.88D-01  3.27D-01  8.59D-01  5.95D-01  6.34D-01
 E= -2510.14711337648     Delta-E=       -0.001196296845 Rises=F Damp=F
 DIIS: error= 3.56D-04 at cycle   6 NSaved=   6.
 NSaved= 6 IEnMin= 6 EnMin= -2510.14711337648     IErMin= 6 ErrMin= 3.56D-04
 ErrMax= 3.56D-04  0.00D+00 EMaxC= 1.00D+00 BMatC= 1.44D-04 BMatP= 1.21D-03
 IDIUse=1 WtCom= 1.00D+00 WtEn= 0.00D+00
 Coeff-Com: -0.394D-02 0.149D-02 0.338D-01 0.124D+00 0.341D+00 0.503D+00
 Coeff:     -0.394D-02 0.149D-02 0.338D-01 0.124D+00 0.341D+00 0.503D+00
 Gap=     0.127 Goal=   None    Shift=    0.000
 RMSDP=3.00D-05 MaxDP=1.72D-03 DE=-1.20D-03 OVMax= 3.18D-03

 Cycle   7  Pass 0  IDiag  1:
 RMSU=  1.84D-05    CP:  9.88D-01  3.27D-01  8.59D-01  6.03D-01  7.00D-01
                    CP:  6.42D-01
 E= -2510.14724200165     Delta-E=       -0.000128625169 Rises=F Damp=F
 DIIS: error= 1.92D-04 at cycle   7 NSaved=   7.
 NSaved= 7 IEnMin= 7 EnMin= -2510.14724200165     IErMin= 7 ErrMin= 1.92D-04
 ErrMax= 1.92D-04  0.00D+00 EMaxC= 1.00D+00 BMatC= 1.48D-05 BMatP= 1.44D-04
 IDIUse=1 WtCom= 1.00D+00 WtEn= 0.00D+00
 Coeff-Com: -0.947D-03-0.956D-03 0.262D-02 0.382D-01 0.124D+00 0.285D+00
 Coeff-Com:  0.553D+00
 Coeff:     -0.947D-03-0.956D-03 0.262D-02 0.382D-01 0.124D+00 0.285D+00
 Coeff:      0.553D+00
 Gap=     0.127 Goal=   None    Shift=    0.000
 RMSDP=1.08D-05 MaxDP=3.96D-04 DE=-1.29D-04 OVMax= 1.33D-03

 Cycle   8  Pass 0  IDiag  1:
 RMSU=  7.54D-06    CP:  9.88D-01  3.27D-01  8.58D-01  6.06D-01  7.00D-01
                    CP:  6.72D-01  6.00D-01
 E= -2510.14726133886     Delta-E=       -0.000019337211 Rises=F Damp=F
 DIIS: error= 7.96D-05 at cycle   8 NSaved=   8.
 NSaved= 8 IEnMin= 8 EnMin= -2510.14726133886     IErMin= 8 ErrMin= 7.96D-05
 ErrMax= 7.96D-05  0.00D+00 EMaxC= 1.00D+00 BMatC= 2.58D-06 BMatP= 1.48D-05
 IDIUse=1 WtCom= 1.00D+00 WtEn= 0.00D+00
 Coeff-Com: -0.246D-03-0.722D-03-0.193D-02 0.119D-01 0.439D-01 0.128D+00
 Coeff-Com:  0.351D+00 0.468D+00
 Coeff:     -0.246D-03-0.722D-03-0.193D-02 0.119D-01 0.439D-01 0.128D+00
 Coeff:      0.351D+00 0.468D+00
 Gap=     0.127 Goal=   None    Shift=    0.000
 RMSDP=4.17D-06 MaxDP=1.98D-04 DE=-1.93D-05 OVMax= 5.78D-04

 Initial convergence to 1.0D-05 achieved.  Increase integral accuracy.
 Cycle   9  Pass 1  IDiag  1:
 E= -2510.14747073984     Delta-E=       -0.000209400979 Rises=F Damp=F
 DIIS: error= 1.33D-04 at cycle   1 NSaved=   1.
 NSaved= 1 IEnMin= 1 EnMin= -2510.14747073984     IErMin= 1 ErrMin= 1.33D-04
 ErrMax= 1.33D-04  0.00D+00 EMaxC= 1.00D+00 BMatC= 1.33D-05 BMatP= 1.33D-05
 IDIUse=1 WtCom= 1.00D+00 WtEn= 0.00D+00
 Coeff-Com:  0.100D+01
 Coeff:      0.100D+01
 Gap=     0.127 Goal=   None    Shift=    0.000
 RMSDP=4.17D-06 MaxDP=1.98D-04 DE=-2.09D-04 OVMax= 5.03D-04

 Cycle  10  Pass 1  IDiag  1:
 RMSU=  1.31D-04    CP:  1.00D+00
 E= -2510.14748472305     Delta-E=       -0.000013983209 Rises=F Damp=F
 DIIS: error= 1.67D-05 at cycle   2 NSaved=   2.
 NSaved= 2 IEnMin= 2 EnMin= -2510.14748472305     IErMin= 2 ErrMin= 1.67D-05
 ErrMax= 1.67D-05  0.00D+00 EMaxC= 1.00D+00 BMatC= 5.58D-07 BMatP= 1.33D-05
 IDIUse=1 WtCom= 1.00D+00 WtEn= 0.00D+00
 Coeff-Com:  0.478D-01 0.952D+00
 Coeff:      0.478D-01 0.952D+00
 Gap=     0.127 Goal=   None    Shift=    0.000
 RMSDP=5.60D-06 MaxDP=2.89D-04 DE=-1.40D-05 OVMax= 7.89D-04

 Cycle  11  Pass 1  IDiag  1:
 RMSU=  5.25D-06    CP:  1.00D+00  1.01D+00
 E= -2510.14748296251     Delta-E=        0.000001760532 Rises=F Damp=F
 DIIS: error= 3.48D-05 at cycle   3 NSaved=   3.
 NSaved= 3 IEnMin= 2 EnMin= -2510.14748472305     IErMin= 2 ErrMin= 1.67D-05
 ErrMax= 3.48D-05  0.00D+00 EMaxC= 1.00D+00 BMatC= 2.18D-06 BMatP= 5.58D-07
 IDIUse=1 WtCom= 1.00D+00 WtEn= 0.00D+00
 Coeff-Com: -0.794D-02 0.670D+00 0.338D+00
 Coeff:     -0.794D-02 0.670D+00 0.338D+00
 Gap=     0.127 Goal=   None    Shift=    0.000
 RMSDP=3.45D-06 MaxDP=2.05D-04 DE= 1.76D-06 OVMax= 5.54D-04

 Cycle  12  Pass 1  IDiag  1:
 RMSU=  8.06D-07    CP:  1.00D+00  1.02D+00  3.62D-01
 E= -2510.14748530538     Delta-E=       -0.000002342868 Rises=F Damp=F
 DIIS: error= 3.93D-06 at cycle   4 NSaved=   4.
 NSaved= 4 IEnMin= 4 EnMin= -2510.14748530538     IErMin= 4 ErrMin= 3.93D-06
 ErrMax= 3.93D-06  0.00D+00 EMaxC= 1.00D+00 BMatC= 1.69D-08 BMatP= 5.58D-07
 IDIUse=1 WtCom= 1.00D+00 WtEn= 0.00D+00
 Coeff-Com: -0.544D-02 0.389D+00 0.203D+00 0.413D+00
 Coeff:     -0.544D-02 0.389D+00 0.203D+00 0.413D+00
 Gap=     0.127 Goal=   None    Shift=    0.000
 RMSDP=2.98D-07 MaxDP=1.43D-05 DE=-2.34D-06 OVMax= 3.40D-05

 Cycle  13  Pass 1  IDiag  1:
 RMSU=  2.50D-07    CP:  1.00D+00  1.02D+00  3.67D-01  8.03D-01
 E= -2510.14748532172     Delta-E=       -0.000000016340 Rises=F Damp=F
 DIIS: error= 6.49D-07 at cycle   5 NSaved=   5.
 NSaved= 5 IEnMin= 5 EnMin= -2510.14748532172     IErMin= 5 ErrMin= 6.49D-07
 ErrMax= 6.49D-07  0.00D+00 EMaxC= 1.00D+00 BMatC= 5.24D-10 BMatP= 1.69D-08
 IDIUse=1 WtCom= 1.00D+00 WtEn= 0.00D+00
 Coeff-Com: -0.164D-02 0.108D+00 0.570D-01 0.184D+00 0.653D+00
 Coeff:     -0.164D-02 0.108D+00 0.570D-01 0.184D+00 0.653D+00
 Gap=     0.127 Goal=   None    Shift=    0.000
 RMSDP=8.21D-08 MaxDP=5.02D-06 DE=-1.63D-08 OVMax= 7.36D-06

 Cycle  14  Pass 1  IDiag  1:
 RMSU=  7.23D-08    CP:  1.00D+00  1.02D+00  3.69D-01  8.38D-01  9.05D-01
 E= -2510.14748532227     Delta-E=       -0.000000000553 Rises=F Damp=F
 DIIS: error= 4.78D-07 at cycle   6 NSaved=   6.
 NSaved= 6 IEnMin= 6 EnMin= -2510.14748532227     IErMin= 6 ErrMin= 4.78D-07
 ErrMax= 4.78D-07  0.00D+00 EMaxC= 1.00D+00 BMatC= 1.89D-10 BMatP= 5.24D-10
 IDIUse=1 WtCom= 1.00D+00 WtEn= 0.00D+00
 Coeff-Com: -0.113D-03 0.219D-02 0.147D-02 0.474D-01 0.417D+00 0.532D+00
 Coeff:     -0.113D-03 0.219D-02 0.147D-02 0.474D-01 0.417D+00 0.532D+00
 Gap=     0.127 Goal=   None    Shift=    0.000
 RMSDP=4.12D-08 MaxDP=1.90D-06 DE=-5.53D-10 OVMax= 4.72D-06

 Cycle  15  Pass 1  IDiag  1:
 RMSU=  2.88D-08    CP:  1.00D+00  1.02D+00  3.69D-01  8.50D-01  9.57D-01
                    CP:  6.62D-01
 E= -2510.14748532254     Delta-E=       -0.000000000269 Rises=F Damp=F
 DIIS: error= 1.39D-07 at cycle   7 NSaved=   7.
 NSaved= 7 IEnMin= 7 EnMin= -2510.14748532254     IErMin= 7 ErrMin= 1.39D-07
 ErrMax= 1.39D-07  0.00D+00 EMaxC= 1.00D+00 BMatC= 2.02D-11 BMatP= 1.89D-10
 IDIUse=1 WtCom= 1.00D+00 WtEn= 0.00D+00
 Coeff-Com:  0.128D-03-0.117D-01-0.605D-02 0.745D-02 0.173D+00 0.321D+00
 Coeff-Com:  0.516D+00
 Coeff:      0.128D-03-0.117D-01-0.605D-02 0.745D-02 0.173D+00 0.321D+00
 Coeff:      0.516D+00
 Gap=     0.127 Goal=   None    Shift=    0.000
 RMSDP=1.45D-08 MaxDP=7.68D-07 DE=-2.69D-10 OVMax= 1.25D-06

 Cycle  16  Pass 1  IDiag  1:
 RMSU=  9.45D-09    CP:  1.00D+00  1.02D+00  3.70D-01  8.54D-01  9.58D-01
                    CP:  6.88D-01  6.50D-01
 E= -2510.14748532265     Delta-E=       -0.000000000106 Rises=F Damp=F
 DIIS: error= 1.98D-08 at cycle   8 NSaved=   8.
 NSaved= 8 IEnMin= 8 EnMin= -2510.14748532265     IErMin= 8 ErrMin= 1.98D-08
 ErrMax= 1.98D-08  0.00D+00 EMaxC= 1.00D+00 BMatC= 1.04D-12 BMatP= 2.02D-11
 IDIUse=1 WtCom= 1.00D+00 WtEn= 0.00D+00
 Coeff-Com:  0.668D-04-0.548D-02-0.290D-02 0.537D-04 0.453D-01 0.105D+00
 Coeff-Com:  0.246D+00 0.611D+00
 Coeff:      0.668D-04-0.548D-02-0.290D-02 0.537D-04 0.453D-01 0.105D+00
 Coeff:      0.246D+00 0.611D+00
 Gap=     0.127 Goal=   None    Shift=    0.000
 RMSDP=3.15D-09 MaxDP=1.69D-07 DE=-1.06D-10 OVMax= 5.19D-07

 SCF Done:  E(RPBE1PBE) =  -2510.14748532     A.U. after   16 cycles
            NFock= 16  Conv=0.32D-08     -V/T= 2.0067
 KE= 2.493356538435D+03 PE=-1.498312424976D+04 EE= 5.438225417743D+03
 Leave Link  502 at Thu Dec  6 23:55:09 2018, MaxMem=   536870912 cpu:      4200.1
 (Enter /pbs_home/pkowalski/g09d01/g09/l701.exe)
 Compute integral first derivatives.
 ... and contract with generalized density number  0.
 R6Disp: Adding Grimme-D3 dispersion energy 1st derivatives to the gradient.
 Leave Link  701 at Thu Dec  6 23:55:11 2018, MaxMem=   536870912 cpu:         6.0
 (Enter /pbs_home/pkowalski/g09d01/g09/l702.exe)
 L702 exits ... SP integral derivatives will be done elsewhere.
 Leave Link  702 at Thu Dec  6 23:55:11 2018, MaxMem=   536870912 cpu:         0.2
 (Enter /pbs_home/pkowalski/g09d01/g09/l703.exe)
 Compute integral first derivatives, UseDBF=F ICtDFT=           0.
 Integral derivatives from FoFJK, PRISM(SPDF).
 Calling FoFJK, ICntrl=      2127 FMM=F ISym2X=0 I1Cent= 0 IOpClX= 0 NMat=1 NMatS=1 NMatT=0.
 FoFJK:  IHMeth= 1 ICntrl=    2127 DoSepK=F KAlg= 0 I1Cent=   0 FoldK=F
 IRaf=         0 NMat=   1 IRICut=       1 DoRegI=T DoRafI=F ISym2E= 0.
 FoFCou: FMM=F IPFlag=           0 FMFlag=      100000 FMFlg1=         800
         NFxFlg=           0 DoJE=F BraDBF=F KetDBF=F FulRan=T
         wScrn=  0.000000 ICntrl=    2127 IOpCl=  0 I1Cent=           0 NGrid=           0
         NMat0=    1 NMatS0=      1 NMatT0=    0 NMatD0=    1 NMtDS0=    0 NMtDT0=    0
 Symmetry not used in FoFCou.
 Leave Link  703 at Thu Dec  6 23:57:18 2018, MaxMem=   536870912 cpu:      1014.5
 (Enter /pbs_home/pkowalski/g09d01/g09/l716.exe)
 Dipole        =-4.11725376D-02-1.54119199D+00-2.16431436D-02
 ***** Axes restored to original set *****
 -------------------------------------------------------------------
 Center     Atomic                   Forces (Hartrees/Bohr)
 Number     Number              X              Y              Z
 -------------------------------------------------------------------
      1       16           0.011567206    0.000000698    0.002311045
      2       16           0.000954527    0.001405077    0.008612203
      3        9          -0.008800652   -0.002630524    0.009558416
      4        9           0.001232501    0.011031529   -0.007056018
      5        9          -0.009269646    0.000823055   -0.006686618
      6        9           0.013514343    0.002530839   -0.006521046
      7        9          -0.007788873   -0.002506115    0.008101482
      8        9           0.003518414   -0.006111949   -0.009345502
      9        6           0.006031752   -0.000851274    0.001168647
     10        6           0.002848248    0.001445218    0.001777591
     11        6          -0.001415157    0.002378326    0.001117666
     12        6          -0.002541847    0.003720924    0.001610662
     13        6          -0.006872647    0.000566589   -0.001640647
     14        6           0.001009553   -0.001237686   -0.000632084
     15        6           0.001494602   -0.000689583    0.005607599
     16        6           0.001658385   -0.002111252    0.002342918
     17        6           0.000665861   -0.002051426   -0.001929062
     18        6           0.000651551   -0.002986770   -0.003547070
     19        6          -0.001979674    0.001343508   -0.006559395
     20        6          -0.000449844    0.000963386    0.001728205
     21        6          -0.000202332   -0.000619040    0.002539492
     22        6           0.005362096    0.001889210   -0.006458154
     23        6           0.001610460   -0.000087838   -0.001045787
     24        6          -0.006184353   -0.006033634    0.004310533
     25        6          -0.002817242   -0.006130940   -0.004464511
     26        6          -0.006968924    0.007861044   -0.004902423
     27        6          -0.021768967    0.008052582   -0.012146478
     28        6           0.019268355   -0.010893275    0.012357723
     29        6          -0.012312675    0.012683614    0.012841469
     30        6          -0.003663905   -0.002953649    0.007209403
     31        6          -0.001620356   -0.001013503    0.007126263
     32        6           0.000742396    0.001937367   -0.002920297
     33        6           0.044514758   -0.002885700   -0.022336676
     34        6          -0.000863681    0.009012967   -0.003979310
     35        6           0.002071322   -0.004387981   -0.005458010
     36        6          -0.044270084   -0.009429195    0.003050433
     37        6           0.020430826    0.000835124    0.011457200
     38        1          -0.002104474    0.001462584    0.000270563
     39        1          -0.001726959   -0.000667928   -0.000941893
     40        1          -0.000082029   -0.001971943   -0.001280986
     41        1           0.001658028   -0.000724484    0.000062664
     42        1           0.002217696    0.000848536    0.001215327
     43        1          -0.000133283   -0.000881995   -0.002270044
     44        1          -0.000938168    0.001262981   -0.001410785
     45        1          -0.000956980    0.002129079    0.000523700
     46        1           0.000250395    0.000326073    0.001779133
     47        1           0.001123507   -0.001656655    0.001680992
     48        1          -0.001908934   -0.000034725   -0.000898370
     49        1           0.001024548   -0.001448806   -0.000950158
     50        1           0.001196741    0.001525567    0.000845748
     51        1           0.001319317   -0.000895805    0.000105909
     52        1           0.002960625    0.002468784   -0.001612789
     53        1          -0.001492670    0.000173574   -0.001651104
     54        1          -0.000290587    0.001148870    0.001309664
     55        1           0.000441758   -0.001885075    0.000806008
     56        1          -0.000143061    0.000258121    0.000496189
     57        1          -0.001076607   -0.002345470    0.001344767
     58        1           0.003000963   -0.000557071    0.000584063
     59        1          -0.003696126   -0.001403935    0.002791538
 -------------------------------------------------------------------
 Cartesian Forces:  Max     0.044514758 RMS     0.007200781
 Leave Link  716 at Thu Dec  6 23:57:18 2018, MaxMem=   536870912 cpu:         0.2
 (Enter /pbs_home/pkowalski/g09d01/g09/l103.exe)

 GradGradGradGradGradGradGradGradGradGradGradGradGradGradGradGradGradGrad
 Berny optimization.
 Using GEDIIS/GDIIS optimizer.
 FormGI is forming the generalized inverse of G from B-inverse, IUseBI=4.
 GSVD:  received Info=                   1 from GESDD.
 Internal  Forces:  Max     0.033831552 RMS     0.004672896
 Search for a local minimum.
 Step number   5 out of a maximum of  343
 All quantities printed in internal units (Hartrees-Bohrs-Radians)
 RMS Force = .46729D-02 SwitMx=.10000D-02 MixMth= 1
 Mixed Optimization -- RFO/linear search
 Update second derivatives using D2CorX and points    4    5
 DE= -1.65D-02 DEPred=-3.97D-02 R= 4.16D-01
 Trust test= 4.16D-01 RLast= 8.29D-01 DXMaxT set to 8.49D-01
 ITU=  0  1  0  1  0
 Use linear search instead of GDIIS.
     Eigenvalues ---    0.00270   0.00399   0.00420   0.00492   0.00631
     Eigenvalues ---    0.00690   0.00746   0.00748   0.00756   0.00760
     Eigenvalues ---    0.00830   0.00951   0.01078   0.01101   0.01188
     Eigenvalues ---    0.01379   0.01396   0.01511   0.01554   0.01561
     Eigenvalues ---    0.01573   0.01713   0.01858   0.01941   0.01944
     Eigenvalues ---    0.02002   0.02004   0.02027   0.02028   0.02086
     Eigenvalues ---    0.02086   0.02136   0.02136   0.02142   0.02143
     Eigenvalues ---    0.02154   0.02155   0.02158   0.02167   0.02169
     Eigenvalues ---    0.02223   0.03272   0.04221   0.04267   0.04953
     Eigenvalues ---    0.05072   0.05455   0.05475   0.05569   0.05595
     Eigenvalues ---    0.05654   0.05668   0.07543   0.08303   0.09194
     Eigenvalues ---    0.09210   0.09255   0.09964   0.10173   0.10949
     Eigenvalues ---    0.11957   0.12228   0.12707   0.12727   0.13961
     Eigenvalues ---    0.15897   0.15976   0.15995   0.15996   0.16000
     Eigenvalues ---    0.16000   0.16000   0.16000   0.16000   0.16000
     Eigenvalues ---    0.16000   0.16000   0.16000   0.16000   0.16000
     Eigenvalues ---    0.16000   0.16000   0.16013   0.16846   0.21225
     Eigenvalues ---    0.21848   0.21870   0.21990   0.21997   0.22000
     Eigenvalues ---    0.22000   0.22275   0.23143   0.23214   0.23461
     Eigenvalues ---    0.23464   0.23558   0.23608   0.24058   0.24246
     Eigenvalues ---    0.24312   0.24504   0.24741   0.24911   0.24996
     Eigenvalues ---    0.25000   0.25001   0.25842   0.25959   0.26275
     Eigenvalues ---    0.26483   0.26991   0.27325   0.27954   0.29216
     Eigenvalues ---    0.29633   0.29771   0.30123   0.30885   0.31351
     Eigenvalues ---    0.31929   0.32174   0.32261   0.32300   0.32428
     Eigenvalues ---    0.32472   0.32499   0.32514   0.32518   0.32524
     Eigenvalues ---    0.32542   0.32560   0.32573   0.32749   0.33419
     Eigenvalues ---    0.34827   0.35352   0.35567   0.35691   0.35695
     Eigenvalues ---    0.35697   0.35709   0.35710   0.35832   0.35884
     Eigenvalues ---    0.36096   0.36180   0.36246   0.36650   0.40656
     Eigenvalues ---    0.40780   0.41130   0.41144   0.44216   0.44240
     Eigenvalues ---    0.44785   0.45531   0.45536   0.45940   0.45997
     Eigenvalues ---    0.46498   0.46513   0.47174   0.47679   0.47955
     Eigenvalues ---    0.48205   0.48418   0.48845   0.55021   0.55461
     Eigenvalues ---    0.55828
 RFO step:  Lambda=-2.42757044D-02 EMin= 2.69610282D-03
 Quartic linear search produced a step of -0.13829.
 Iteration  1 RMS(Cart)=  0.09196073 RMS(Int)=  0.00132652
 Iteration  2 RMS(Cart)=  0.00837881 RMS(Int)=  0.00033720
 Iteration  3 RMS(Cart)=  0.00002672 RMS(Int)=  0.00033716
 Iteration  4 RMS(Cart)=  0.00000006 RMS(Int)=  0.00033716
 ITry= 1 IFail=0 DXMaxC= 4.59D-01 DCOld= 1.00D+10 DXMaxT= 8.49D-01 DXLimC= 3.00D+00 Rises=F
 Variable       Old X    -DE/DX   Delta X   Delta X   Delta X     New X
                                 (Linear)    (Quad)   (Total)
    R1        3.30217  -0.00751  -0.00331  -0.03003  -0.03335   3.26882
    R2        3.26076  -0.00337  -0.00313  -0.01726  -0.02030   3.24046
    R3        3.30044  -0.00613  -0.00284  -0.02386  -0.02681   3.27363
    R4        3.24770   0.00113   0.00156  -0.00561  -0.00397   3.24374
    R5        2.58171  -0.01279  -0.00570  -0.02693  -0.03263   2.54909
    R6        2.56089  -0.01251  -0.00209  -0.02718  -0.02926   2.53163
    R7        2.53351  -0.01134  -0.00301  -0.02718  -0.03019   2.50332
    R8        2.57859  -0.01469  -0.00540  -0.03191  -0.03731   2.54128
    R9        2.57474  -0.01057  -0.00345  -0.02553  -0.02898   2.54577
   R10        2.57470  -0.01166  -0.00357  -0.02512  -0.02869   2.54601
   R11        2.63308  -0.00206  -0.00060  -0.00480  -0.00540   2.62768
   R12        2.66353  -0.00460  -0.00153  -0.01026  -0.01179   2.65175
   R13        2.05963   0.00257   0.00151   0.00760   0.00911   2.06874
   R14        2.63708  -0.00208  -0.00028  -0.00355  -0.00383   2.63325
   R15        2.05920   0.00208   0.00121   0.00612   0.00733   2.06653
   R16        2.63582   0.00009   0.00010   0.00043   0.00053   2.63635
   R17        2.05814   0.00235   0.00133   0.00671   0.00804   2.06618
   R18        2.63273  -0.00277  -0.00073  -0.00635  -0.00708   2.62565
   R19        2.05993   0.00179   0.00114   0.00546   0.00660   2.06652
   R20        2.67025  -0.00651  -0.00252  -0.01433  -0.01685   2.65341
   R21        2.05532   0.00267   0.00166   0.00780   0.00946   2.06478
   R22        2.78465  -0.00568  -0.00276  -0.01754  -0.02030   2.76435
   R23        2.63255  -0.00166  -0.00051  -0.00405  -0.00456   2.62799
   R24        2.66230  -0.00409  -0.00137  -0.00932  -0.01069   2.65161
   R25        2.05999   0.00242   0.00145   0.00727   0.00873   2.06872
   R26        2.63705  -0.00206  -0.00030  -0.00356  -0.00386   2.63319
   R27        2.05911   0.00211   0.00123   0.00620   0.00743   2.06653
   R28        2.63614  -0.00004   0.00008   0.00023   0.00031   2.63645
   R29        2.05805   0.00239   0.00135   0.00681   0.00816   2.06621
   R30        2.63244  -0.00250  -0.00072  -0.00581  -0.00653   2.62591
   R31        2.05990   0.00181   0.00115   0.00552   0.00667   2.06657
   R32        2.66997  -0.00648  -0.00243  -0.01423  -0.01666   2.65332
   R33        2.05560   0.00261   0.00160   0.00769   0.00929   2.06489
   R34        2.78243  -0.00493  -0.00222  -0.01583  -0.01806   2.76437
   R35        2.88548   0.00157   0.00124   0.00490   0.00614   2.89162
   R36        2.08607  -0.00205  -0.00125  -0.00629  -0.00754   2.07854
   R37        2.08583  -0.00199  -0.00112  -0.00617  -0.00730   2.07853
   R38        2.08484  -0.00202  -0.00127  -0.00594  -0.00721   2.07763
   R39        2.85141  -0.00758  -0.00170  -0.01796  -0.01966   2.83175
   R40        2.08674  -0.00134  -0.00069  -0.00455  -0.00524   2.08149
   R41        2.07192   0.00321   0.00031  -0.00069  -0.00037   2.07155
   R42        2.88935   0.00010   0.00005   0.00085   0.00090   2.89025
   R43        2.08561  -0.00223  -0.00141  -0.00687  -0.00828   2.07734
   R44        2.08529  -0.00169  -0.00097  -0.00531  -0.00627   2.07902
   R45        2.08516  -0.00207  -0.00127  -0.00609  -0.00735   2.07780
   R46        2.84273  -0.00315  -0.00037  -0.00579  -0.00616   2.83656
   R47        2.08428  -0.00031   0.00004  -0.00185  -0.00181   2.08247
   R48        2.07467   0.00243   0.00082  -0.00163  -0.00081   2.07386
   R49        2.59431  -0.00169   0.00035   0.00442   0.00467   2.59898
   R50        2.70558  -0.00172   0.00045  -0.00979  -0.00939   2.69620
   R51        2.04937   0.00300   0.00138   0.00945   0.01083   2.06021
   R52        2.70460  -0.03383  -0.00847  -0.07848  -0.08690   2.61771
   R53        2.73956  -0.00524  -0.00007   0.01238   0.01231   2.75187
   R54        2.87374  -0.00665  -0.00060  -0.01921  -0.01986   2.85387
   R55        2.63244  -0.02276  -0.00205  -0.05440  -0.05612   2.57632
   R56        2.91163  -0.00644  -0.00272  -0.01474  -0.01801   2.89362
   R57        2.90069  -0.00390  -0.00251  -0.00984  -0.01235   2.88834
   R58        2.88976  -0.00526   0.00063  -0.02656  -0.02562   2.86414
   R59        2.80097  -0.01873  -0.00247  -0.04090  -0.04337   2.75760
   R60        2.58635   0.00193   0.00067   0.00967   0.01020   2.59655
   R61        2.72117  -0.00225   0.00148  -0.01364  -0.01215   2.70903
   R62        2.05126   0.00178   0.00184   0.00639   0.00823   2.05948
   R63        2.68049  -0.02195  -0.00187  -0.05690  -0.05861   2.62188
    A1        1.62825   0.00233   0.00216   0.01106   0.01342   1.64167
    A2        1.62833   0.00220   0.00219   0.00879   0.01109   1.63941
    A3        2.11178   0.00046   0.00016   0.00128   0.00144   2.11322
    A4        2.07828   0.00003   0.00004   0.00125   0.00129   2.07957
    A5        2.09312  -0.00049  -0.00020  -0.00252  -0.00273   2.09040
    A6        2.10194  -0.00083  -0.00045  -0.00204  -0.00249   2.09945
    A7        2.08522   0.00038   0.00019   0.00070   0.00089   2.08611
    A8        2.09603   0.00044   0.00026   0.00134   0.00160   2.09763
    A9        2.08497  -0.00107  -0.00051  -0.00299  -0.00351   2.08146
   A10        2.09996   0.00036   0.00020   0.00070   0.00091   2.10087
   A11        2.09825   0.00072   0.00030   0.00229   0.00260   2.10085
   A12        2.10078   0.00029   0.00042   0.00157   0.00198   2.10276
   A13        2.09552   0.00014   0.00008   0.00060   0.00068   2.09620
   A14        2.08689  -0.00044  -0.00050  -0.00217  -0.00267   2.08422
   A15        2.11185  -0.00039  -0.00051  -0.00160  -0.00211   2.10973
   A16        2.07879   0.00018   0.00009   0.00194   0.00203   2.08082
   A17        2.09254   0.00021   0.00042  -0.00034   0.00009   2.09263
   A18        2.05505   0.00154   0.00089   0.00379   0.00469   2.05975
   A19        2.12453  -0.00195  -0.00061  -0.00391  -0.00452   2.12001
   A20        2.10359   0.00042  -0.00028   0.00011  -0.00017   2.10342
   A21        2.11156   0.00044   0.00026   0.00125   0.00151   2.11307
   A22        2.07863   0.00001   0.00011   0.00111   0.00122   2.07985
   A23        2.09300  -0.00045  -0.00037  -0.00236  -0.00273   2.09027
   A24        2.10152  -0.00076  -0.00038  -0.00182  -0.00220   2.09932
   A25        2.08514   0.00041   0.00019   0.00084   0.00103   2.08617
   A26        2.09652   0.00035   0.00019   0.00098   0.00117   2.09769
   A27        2.08529  -0.00112  -0.00061  -0.00315  -0.00376   2.08153
   A28        2.09986   0.00039   0.00026   0.00082   0.00108   2.10094
   A29        2.09804   0.00073   0.00035   0.00233   0.00269   2.10072
   A30        2.10082   0.00036   0.00045   0.00170   0.00215   2.10297
   A31        2.09572   0.00006   0.00004   0.00033   0.00037   2.09609
   A32        2.08664  -0.00042  -0.00049  -0.00202  -0.00251   2.08412
   A33        2.11077  -0.00021  -0.00033  -0.00121  -0.00154   2.10922
   A34        2.07937   0.00027   0.00006   0.00250   0.00257   2.08194
   A35        2.09305  -0.00006   0.00027  -0.00129  -0.00102   2.09202
   A36        2.05640   0.00128   0.00061   0.00324   0.00386   2.06026
   A37        2.12269  -0.00113  -0.00017  -0.00204  -0.00221   2.12048
   A38        2.10409  -0.00015  -0.00044  -0.00120  -0.00164   2.10245
   A39        1.92654   0.00042   0.00026   0.00182   0.00208   1.92862
   A40        1.92841   0.00022  -0.00066   0.00121   0.00054   1.92896
   A41        1.93615   0.00062   0.00090   0.00323   0.00412   1.94027
   A42        1.88734  -0.00023  -0.00007  -0.00043  -0.00050   1.88684
   A43        1.89049  -0.00068  -0.00006  -0.00441  -0.00448   1.88602
   A44        1.89360  -0.00039  -0.00039  -0.00166  -0.00205   1.89155
   A45        1.94061   0.00134  -0.00057   0.00090   0.00034   1.94095
   A46        1.92488   0.00030  -0.00034   0.00451   0.00417   1.92905
   A47        1.90641   0.00104   0.00157   0.00411   0.00568   1.91209
   A48        1.91527  -0.00078   0.00054  -0.00512  -0.00459   1.91068
   A49        1.92915  -0.00221  -0.00158  -0.00488  -0.00647   1.92268
   A50        1.84525   0.00026   0.00042   0.00051   0.00089   1.84615
   A51        1.92953  -0.00036   0.00007  -0.00196  -0.00188   1.92765
   A52        1.92328   0.00084  -0.00070   0.00421   0.00351   1.92680
   A53        1.93995   0.00015   0.00009   0.00192   0.00201   1.94196
   A54        1.89193  -0.00019   0.00023  -0.00086  -0.00063   1.89130
   A55        1.88735  -0.00015   0.00037  -0.00279  -0.00241   1.88494
   A56        1.89046  -0.00030  -0.00005  -0.00070  -0.00075   1.88971
   A57        1.93900   0.00179   0.00038   0.00299   0.00337   1.94237
   A58        1.92611  -0.00006  -0.00120   0.00218   0.00099   1.92710
   A59        1.90569   0.00040   0.00115   0.00220   0.00335   1.90904
   A60        1.92693  -0.00084   0.00133  -0.00653  -0.00520   1.92173
   A61        1.91239  -0.00151  -0.00284   0.00143  -0.00143   1.91097
   A62        1.85158   0.00013   0.00119  -0.00243  -0.00125   1.85032
   A63        2.12270   0.00142  -0.00030   0.00294   0.00268   2.12537
   A64        1.92989  -0.00771  -0.00330  -0.02514  -0.02850   1.90139
   A65        2.23047   0.00630   0.00361   0.02217   0.02581   2.25628
   A66        1.99242  -0.00036   0.00052   0.00529   0.00570   1.99812
   A67        2.14146   0.00104   0.00004   0.00293   0.00300   2.14446
   A68        2.14819  -0.00064  -0.00049  -0.00766  -0.00814   2.14005
   A69        1.95028   0.00568   0.00071   0.00726   0.00804   1.95832
   A70        2.13097   0.00775   0.00428  -0.00465  -0.00041   2.13056
   A71        2.20055  -0.01336  -0.00484  -0.00240  -0.00724   2.19331
   A72        2.03964   0.00843   0.00221   0.01696   0.01876   2.05840
   A73        1.92328   0.00010  -0.00008   0.00202   0.00162   1.92491
   A74        2.25826  -0.00760  -0.00450   0.00296  -0.00223   2.25603
   A75        2.08099   0.00819   0.00483  -0.01751  -0.01292   2.06807
   A76        2.28782  -0.01059  -0.00504   0.02026   0.01497   2.30279
   A77        1.91114   0.00246   0.00030  -0.00104  -0.00048   1.91066
   A78        1.87732  -0.00167  -0.00261  -0.00814  -0.01078   1.86654
   A79        1.91034   0.00104  -0.00068   0.00123   0.00061   1.91095
   A80        1.94756  -0.00247   0.00008  -0.01434  -0.01414   1.93342
   A81        2.03613  -0.00132   0.00195  -0.01399  -0.01222   2.02391
   A82        1.91691   0.00429   0.00038   0.02325   0.02382   1.94073
   A83        1.77555   0.00010   0.00106   0.01216   0.01290   1.78845
   A84        1.90379  -0.00141  -0.00169  -0.00465  -0.00633   1.89745
   A85        2.01010   0.00033   0.00070  -0.00217  -0.00132   2.00878
   A86        1.99526   0.00217   0.00222   0.00082   0.00309   1.99835
   A87        1.87055   0.00083  -0.00128   0.00514   0.00374   1.87428
   A88        1.89091   0.00050   0.00136   0.00426   0.00561   1.89651
   A89        1.78496  -0.00243  -0.00136  -0.00247  -0.00390   1.78106
   A90        1.87657  -0.00201  -0.00284  -0.00591  -0.00865   1.86792
   A91        1.91662   0.00112   0.00035   0.00702   0.00762   1.92424
   A92        1.92795   0.00259   0.00235   0.01054   0.01263   1.94058
   A93        1.93061   0.00017  -0.00023  -0.00236  -0.00310   1.92751
   A94        1.99837   0.00061   0.00105  -0.00449  -0.00343   1.99493
   A95        1.81321  -0.00233  -0.00054  -0.00398  -0.00413   1.80908
   A96        1.89294   0.00307  -0.00127   0.01991   0.01807   1.91101
   A97        2.29735  -0.01670  -0.01415   0.02152   0.00470   2.30204
   A98        1.99294   0.01538   0.00361   0.01848   0.02071   2.01366
   A99        2.12361   0.00092  -0.00045   0.00047   0.00006   2.12367
   A100       1.92064  -0.00487  -0.00261  -0.01563  -0.01846   1.90218
   A101       2.23886   0.00397   0.00306   0.01537   0.01847   2.25733
   A102       2.00162  -0.00127   0.00246  -0.00162   0.00080   2.00242
   A103       2.14809   0.00038  -0.00039  -0.00080  -0.00123   2.14686
   A104       2.13301   0.00089  -0.00209   0.00219   0.00014   2.13315
   A105       2.06761   0.01453  -0.00018   0.02370   0.02321   2.09082
   A106       2.23181  -0.01948  -0.01019   0.00067  -0.01084   2.22097
   A107       1.93596   0.00583  -0.00117   0.01434   0.01296   1.94892
   A108       2.03478   0.00744   0.00211   0.01814   0.01991   2.05469
   A109       1.93726  -0.00182  -0.00084  -0.00481  -0.00592   1.93134
   A110       2.23438  -0.00452  -0.00433   0.01167   0.00658   2.24096
    D1       -3.10499   0.00063   0.00063   0.00387   0.00430  -3.10069
    D2        0.02087   0.00069   0.00098   0.00253   0.00337   0.02424
    D3       -2.80721  -0.00240   0.00364  -0.07053  -0.06750  -2.87471
    D4       -0.00108  -0.00180  -0.00319  -0.01340  -0.01665  -0.01773
    D5       -3.11826   0.00070  -0.00075   0.00557   0.00450  -3.11376
    D6        0.03562  -0.00055  -0.00065  -0.01044  -0.01080   0.02481
    D7       -2.78225  -0.00249   0.00790  -0.07082  -0.06338  -2.84563
    D8       -0.01757  -0.00115   0.00009  -0.01024  -0.01022  -0.02779
    D9        0.00206   0.00000  -0.00002  -0.00012  -0.00014   0.00192
   D10       -3.14088   0.00000  -0.00004   0.00006   0.00003  -3.14086
   D11       -3.13921   0.00000   0.00005  -0.00055  -0.00049  -3.13971
   D12        0.00103  -0.00001   0.00004  -0.00036  -0.00033   0.00070
   D13       -0.00131   0.00001   0.00000   0.00033   0.00033  -0.00097
   D14       -3.13835   0.00003   0.00006  -0.00022  -0.00016  -3.13852
   D15        3.13997   0.00002  -0.00008   0.00076   0.00069   3.14066
   D16        0.00292   0.00003  -0.00002   0.00021   0.00019   0.00311
   D17       -0.00061  -0.00001   0.00001  -0.00013  -0.00012  -0.00073
   D18        3.14064   0.00000  -0.00001   0.00008   0.00006   3.14070
   D19       -3.14084  -0.00001   0.00003  -0.00032  -0.00029  -3.14113
   D20        0.00041   0.00000   0.00001  -0.00011  -0.00011   0.00030
   D21       -0.00155   0.00000   0.00001   0.00016   0.00018  -0.00138
   D22        3.14145  -0.00001  -0.00002  -0.00003  -0.00006   3.14140
   D23        3.14038   0.00000   0.00004  -0.00004   0.00000   3.14038
   D24        0.00020  -0.00001   0.00001  -0.00024  -0.00023  -0.00003
   D25        0.00231   0.00001  -0.00004   0.00006   0.00003   0.00234
   D26       -3.14053  -0.00002  -0.00008  -0.00008  -0.00016  -3.14069
   D27       -3.14069   0.00002   0.00000   0.00026   0.00026  -3.14043
   D28       -0.00035  -0.00001  -0.00005   0.00012   0.00007  -0.00028
   D29       -0.00087  -0.00002   0.00003  -0.00031  -0.00028  -0.00115
   D30        3.13624  -0.00004  -0.00003   0.00023   0.00020   3.13644
   D31       -3.14121   0.00001   0.00008  -0.00016  -0.00009  -3.14129
   D32       -0.00410  -0.00001   0.00002   0.00037   0.00039  -0.00371
   D33       -0.00814   0.00007   0.00000   0.00249   0.00250  -0.00564
   D34       -3.13109   0.00014  -0.00035   0.00458   0.00422  -3.12688
   D35        3.13812   0.00008   0.00006   0.00191   0.00198   3.14010
   D36        0.01517   0.00016  -0.00029   0.00400   0.00370   0.01887
   D37        0.00324  -0.00003   0.00001  -0.00092  -0.00091   0.00233
   D38        3.14146   0.00001  -0.00001   0.00012   0.00011   3.14156
   D39       -3.13535  -0.00005   0.00001  -0.00155  -0.00154  -3.13689
   D40        0.00287  -0.00001  -0.00002  -0.00051  -0.00052   0.00235
   D41       -0.00027   0.00004  -0.00009   0.00117   0.00108   0.00082
   D42        3.14050   0.00006   0.00006   0.00076   0.00082   3.14132
   D43        3.13830   0.00006  -0.00008   0.00181   0.00172   3.14002
   D44       -0.00412   0.00008   0.00006   0.00139   0.00146  -0.00266
   D45       -0.00203  -0.00001   0.00004  -0.00003   0.00001  -0.00202
   D46        3.13969   0.00001  -0.00001   0.00053   0.00051   3.14020
   D47       -3.14023  -0.00004   0.00006  -0.00108  -0.00101  -3.14124
   D48        0.00149  -0.00002   0.00001  -0.00052  -0.00051   0.00098
   D49       -0.00214   0.00002  -0.00001   0.00071   0.00070  -0.00144
   D50       -3.14007  -0.00001  -0.00004  -0.00012  -0.00016  -3.14023
   D51        3.13932   0.00000   0.00004   0.00015   0.00020   3.13952
   D52        0.00140  -0.00003   0.00001  -0.00068  -0.00066   0.00073
   D53        0.00518  -0.00001  -0.00007  -0.00044  -0.00051   0.00467
   D54       -3.13575  -0.00002  -0.00014  -0.00040  -0.00054  -3.13629
   D55       -3.14006   0.00003  -0.00004   0.00039   0.00035  -3.13971
   D56        0.00220   0.00002  -0.00011   0.00043   0.00032   0.00252
   D57       -0.00392  -0.00003   0.00012  -0.00049  -0.00038  -0.00430
   D58        3.13848  -0.00004  -0.00003  -0.00008  -0.00011   3.13837
   D59        3.13700  -0.00002   0.00019  -0.00053  -0.00034   3.13665
   D60       -0.00378  -0.00003   0.00004  -0.00012  -0.00008  -0.00386
   D61        0.00477  -0.00068   0.00001  -0.00845  -0.00827  -0.00351
   D62        3.13166   0.00073  -0.00016   0.01045   0.01012  -3.14141
   D63       -3.13767  -0.00067   0.00016  -0.00887  -0.00854   3.13697
   D64       -0.01078   0.00074   0.00000   0.01003   0.00985  -0.00093
   D65        1.05289  -0.00049  -0.00022   0.00023   0.00001   1.05290
   D66       -3.10156  -0.00037  -0.00015  -0.00256  -0.00271  -3.10427
   D67       -1.08076   0.00071   0.00108   0.00299   0.00408  -1.07668
   D68        3.13962  -0.00037  -0.00056   0.00163   0.00107   3.14070
   D69       -1.01483  -0.00025  -0.00049  -0.00116  -0.00165  -1.01648
   D70        1.00597   0.00084   0.00074   0.00439   0.00514   1.01111
   D71       -1.04277  -0.00031  -0.00090   0.00247   0.00157  -1.04120
   D72        1.08597  -0.00019  -0.00083  -0.00032  -0.00116   1.08481
   D73        3.10677   0.00089   0.00040   0.00523   0.00564   3.11240
   D74        1.45654   0.00244  -0.00506   0.05347   0.04854   1.50509
   D75       -1.27378  -0.00105   0.00175  -0.01727  -0.01566  -1.28944
   D76       -0.67777   0.00170  -0.00462   0.05068   0.04620  -0.63158
   D77        2.87509  -0.00178   0.00218  -0.02007  -0.01801   2.85708
   D78       -2.70621   0.00314  -0.00453   0.05594   0.05154  -2.65467
   D79        0.84665  -0.00034   0.00228  -0.01480  -0.01266   0.83398
   D80        1.03876  -0.00031  -0.00106   0.00270   0.00164   1.04040
   D81       -3.10111  -0.00019   0.00006  -0.00204  -0.00197  -3.10308
   D82       -1.07239   0.00017   0.00149  -0.00244  -0.00096  -1.07335
   D83        3.12983  -0.00024  -0.00118   0.00309   0.00191   3.13174
   D84       -1.01004  -0.00012  -0.00006  -0.00165  -0.00171  -1.01174
   D85        1.01868   0.00024   0.00137  -0.00205  -0.00069   1.01799
   D86       -1.05742   0.00003  -0.00164   0.00624   0.00461  -1.05281
   D87        1.08590   0.00015  -0.00052   0.00150   0.00099   1.08689
   D88        3.11462   0.00051   0.00091   0.00110   0.00201   3.11662
   D89        1.35913   0.00196  -0.00325   0.04005   0.03721   1.39634
   D90       -1.33112  -0.00105   0.00469  -0.02881  -0.02452  -1.35565
   D91       -0.78371   0.00139  -0.00291   0.03976   0.03726  -0.74645
   D92        2.80922  -0.00162   0.00503  -0.02910  -0.02447   2.78475
   D93       -2.81685   0.00262  -0.00343   0.04567   0.04263  -2.77422
   D94        0.77608  -0.00039   0.00451  -0.02319  -0.01910   0.75698
   D95       -0.03553   0.00071   0.00151   0.00925   0.01067  -0.02486
   D96       -3.12771  -0.00029  -0.00029  -0.00305  -0.00355  -3.13126
   D97        3.08911   0.00070   0.00184   0.00754   0.00933   3.09844
   D98       -0.00306  -0.00030   0.00004  -0.00476  -0.00490  -0.00796
   D99        0.03535  -0.00180  -0.00389  -0.01891  -0.02297   0.01238
   D100       3.12362  -0.00076   0.00026  -0.01501  -0.01500   3.10862
   D101       3.12731  -0.00074  -0.00207  -0.00621  -0.00843   3.11888
   D102      -0.06760   0.00030   0.00208  -0.00231  -0.00046  -0.06807
   D103      -0.01830   0.00235   0.00448   0.02036   0.02480   0.00650
   D104       2.73350   0.00737  -0.00138   0.09022   0.08847   2.82197
   D105      -3.10400   0.00043  -0.00002   0.01633   0.01621  -3.08779
   D106      -0.35220   0.00545  -0.00588   0.08619   0.07988  -0.27232
   D107      -0.47354   0.00069   0.02202  -0.05325  -0.03105  -0.50459
   D108       2.76431  -0.00050   0.02047  -0.07831  -0.05798   2.70633
   D109       2.60676   0.00263   0.02690  -0.04848  -0.02144   2.58532
   D110      -0.43857   0.00144   0.02534  -0.07353  -0.04838  -0.48695
   D111       1.66307  -0.00015  -0.00658  -0.04463  -0.05111   1.61196
   D112      -0.47276   0.00220  -0.00394  -0.02442  -0.02846  -0.50123
   D113      -2.55791  -0.00248  -0.00622  -0.05426  -0.06041  -2.61832
   D114      -1.55545   0.00002  -0.00563  -0.02324  -0.02886  -1.58431
   D115       2.59190   0.00238  -0.00300  -0.00303  -0.00621   2.58569
   D116       0.50675  -0.00231  -0.00528  -0.03287  -0.03816   0.46859
   D117       2.90068   0.00494   0.01140   0.04513   0.05697   2.95766
   D118      -0.74730   0.01496  -0.00883   0.19191   0.18236  -0.56493
   D119      -0.15182   0.00350   0.00975   0.02279   0.03250  -0.11932
   D120       2.48339   0.01352  -0.01048   0.16957   0.15789   2.64128
   D121      -0.78239   0.00125  -0.00340   0.03655   0.03310  -0.74929
   D122      -2.90386   0.00222  -0.00075   0.04011   0.03932  -2.86454
   D123       1.39234   0.00241  -0.00120   0.03452   0.03339   1.42573
   D124       1.29780   0.00041  -0.00636   0.03251   0.02603   1.32383
   D125      -0.82366   0.00138  -0.00370   0.03607   0.03225  -0.79142
   D126      -2.81065   0.00156  -0.00415   0.03048   0.02631  -2.78433
   D127      -2.81770   0.00105  -0.00324   0.03465   0.03156  -2.78614
   D128       1.34402   0.00202  -0.00058   0.03821   0.03777   1.38179
   D129      -0.64297   0.00221  -0.00103   0.03262   0.03184  -0.61112
   D130       0.68795  -0.00261   0.00487  -0.04108  -0.03630   0.65164
   D131      -1.38056  -0.00094   0.00828  -0.03674  -0.02847  -1.40903
   D132       2.75019  -0.00033   0.00748  -0.02764  -0.02019   2.73000
   D133       2.81466  -0.00260   0.00522  -0.04336  -0.03823   2.77644
   D134       0.74616  -0.00092   0.00863  -0.03902  -0.03039   0.71577
   D135      -1.40628  -0.00032   0.00784  -0.02992  -0.02212  -1.42840
   D136      -1.49660  -0.00257   0.00367  -0.03712  -0.03370  -1.53030
   D137       2.71808  -0.00090   0.00708  -0.03278  -0.02587   2.69221
   D138       0.56564  -0.00029   0.00628  -0.02368  -0.01759   0.54805
   D139       1.78562  -0.00153  -0.00878   0.00932   0.00116   1.78677
   D140      -0.94726   0.00007   0.01470  -0.10998  -0.09622  -1.04348
   D141      -2.37624  -0.00175  -0.00995   0.00640  -0.00305  -2.37929
   D142       1.17407  -0.00016   0.01354  -0.11290  -0.10043   1.07364
   D143      -0.26879  -0.00278  -0.01002  -0.00170  -0.01153  -0.28032
   D144      -3.00167  -0.00118   0.01347  -0.12101  -0.10891  -3.11057
   D145       2.72177  -0.00074   0.02192  -0.09904  -0.07728   2.64449
   D146      -0.06087  -0.00579   0.05245  -0.24315  -0.19029  -0.25116
   D147      -0.94845   0.00637  -0.00123   0.05456   0.05293  -0.89552
   D148       2.55210   0.00132   0.02930  -0.08954  -0.06008   2.49202
   D149      -0.04482   0.00209   0.00098   0.02849   0.02889  -0.01594
   D150       3.06470   0.00224   0.00047   0.02050   0.02003   3.08473
   D151       3.11009   0.00078   0.00112   0.01129   0.01225   3.12234
   D152      -0.06357   0.00092   0.00061   0.00330   0.00339  -0.06018
   D153      -2.80773  -0.00155   0.02771  -0.15382  -0.12823  -2.93596
   D154       0.03244  -0.00277  -0.00089  -0.03596  -0.03688  -0.00444
   D155       0.36562  -0.00169   0.02818  -0.14584  -0.11943   0.24619
   D156      -3.07739  -0.00290  -0.00042  -0.02798  -0.02808  -3.10547
   D157       2.80045   0.00899  -0.02769   0.16387   0.13481   2.93526
   D158      -0.77216   0.01388  -0.03449   0.23423   0.19829  -0.57387
   D159      -0.00418   0.00230   0.00041   0.02675   0.02720   0.02302
   D160       2.70640   0.00719  -0.00638   0.09710   0.09068   2.79708
         Item               Value     Threshold  Converged?
 Maximum Force            0.033832     0.000450     NO 
 RMS     Force            0.004673     0.000300     NO 
 Maximum Displacement     0.458625     0.001800     NO 
 RMS     Displacement     0.090672     0.001200     NO 
 Predicted change in Energy=-1.979559D-02
 Lowest energy point so far.  Saving SCF results.
 GradGradGradGradGradGradGradGradGradGradGradGradGradGradGradGradGradGrad

 Leave Link  103 at Thu Dec  6 23:57:18 2018, MaxMem=   536870912 cpu:         2.1
 (Enter /pbs_home/pkowalski/g09d01/g09/l202.exe)
 Stoichiometry    C29H22F6S2
 Framework group  C1[X(C29H22F6S2)]
 Deg. of freedom   171
 Full point group                 C1      NOp   1
 RotChk:  IX=0 Diff= 1.58D-02
 Largest Abelian subgroup         C1      NOp   1
 Largest concise Abelian subgroup C1      NOp   1
                         Standard orientation:                         
 ---------------------------------------------------------------------
 Center     Atomic      Atomic             Coordinates (Angstroms)
 Number     Number       Type             X           Y           Z
 ---------------------------------------------------------------------
      1         16           0       -2.711770   -2.013006   -1.289268
      2         16           0        2.744627   -1.988437    1.300794
      3          9           0       -1.511995    2.791244    1.409369
      4          9           0       -2.331263    2.837944   -0.589208
      5          9           0       -0.083121    4.687177    0.071120
      6          9           0       -0.040740    3.420973   -1.689981
      7          9           0        1.450447    2.978176    1.422920
      8          9           0        2.241948    2.897098   -0.591966
      9          6           0       -5.711523   -2.452331   -0.559839
     10          6           0       -7.044531   -2.744521   -0.292955
     11          6           0       -7.815791   -1.871814    0.472071
     12          6           0       -7.235200   -0.703774    0.966932
     13          6           0       -5.902589   -0.412467    0.702706
     14          6           0       -5.113869   -1.282047   -0.067560
     15          6           0        5.688100   -2.456289    0.384850
     16          6           0        6.996384   -2.765676    0.028972
     17          6           0        7.743608   -1.877479   -0.741992
     18          6           0        7.163703   -0.677287   -1.153926
     19          6           0        5.855147   -0.369231   -0.802225
     20          6           0        5.092027   -1.253145   -0.022628
     21          6           0       -0.306554   -0.512822   -3.329895
     22          6           0       -0.154707   -1.294190   -2.023045
     23          6           0        0.630464   -0.604740    3.614714
     24          6           0        0.278041   -1.215260    2.257401
     25          6           0       -3.713414   -0.964371   -0.346277
     26          6           0       -2.967746    0.116440    0.062787
     27          6           0       -1.602477    0.083271   -0.350254
     28          6           0       -1.310588   -1.042149   -1.103311
     29          6           0       -0.675113    1.163062   -0.042620
     30          6           0       -1.223567    2.561658    0.111802
     31          6           0       -0.048145    3.430097   -0.345244
     32          6           0        1.153662    2.629691    0.155907
     33          6           0        0.682445    1.191194    0.079511
     34          6           0        3.716545   -0.918458    0.346076
     35          6           0        2.980327    0.200423    0.039387
     36          6           0        1.639686    0.193927    0.547047
     37          6           0        1.364095   -0.969592    1.250789
     38          1           0       -5.123336   -3.150187   -1.164376
     39          1           0       -7.484358   -3.664168   -0.688780
     40          1           0       -8.864306   -2.099839    0.682041
     41          1           0       -7.827765   -0.009063    1.568688
     42          1           0       -5.468552    0.507678    1.101190
     43          1           0        5.119204   -3.165372    0.994740
     44          1           0        7.436004   -3.710549    0.360380
     45          1           0        8.772783   -2.118612   -1.021566
     46          1           0        7.737278    0.029154   -1.760454
     47          1           0        5.418883    0.574028   -1.139733
     48          1           0       -0.347557    0.567991   -3.129968
     49          1           0        0.547616   -0.705181   -3.995624
     50          1           0       -1.228222   -0.797045   -3.857622
     51          1           0       -0.075305   -2.373961   -2.225645
     52          1           0        0.785326   -1.012720   -1.534372
     53          1           0        0.776586    0.480765    3.521225
     54          1           0       -0.178972   -0.784506    4.337810
     55          1           0        1.556406   -1.038648    4.018838
     56          1           0        0.093089   -2.296883    2.358798
     57          1           0       -0.662070   -0.779961    1.895345
     58          1           0       -3.375405    0.916649    0.680885
     59          1           0        3.388938    1.047301   -0.511585
 ---------------------------------------------------------------------
 Rotational constants (GHZ):      0.1504415      0.0563015      0.0476955
 Leave Link  202 at Thu Dec  6 23:57:19 2018, MaxMem=   536870912 cpu:         0.0
 (Enter /pbs_home/pkowalski/g09d01/g09/l301.exe)
 Basis read from rwf:  (5D, 7F)
 No pseudopotential information found on rwf file.
 There are   673 symmetry adapted cartesian basis functions of A   symmetry.
 There are   636 symmetry adapted basis functions of A   symmetry.
   636 basis functions,  1103 primitive gaussians,   673 cartesian basis functions
   141 alpha electrons      141 beta electrons
       nuclear repulsion energy      4577.3487511097 Hartrees.
 IExCor= 1009 DFT=T Ex+Corr=PBE1PBE ExCW=0 ScaHFX=  0.250000
 ScaDFX=  0.750000  0.750000  1.000000  1.000000 ScalE2=  1.000000  1.000000
 IRadAn=      0 IRanWt=     -1 IRanGd=            0 ICorTp=0 IEmpDi=131
 NAtoms=   59 NActive=   59 NUniq=   59 SFac= 1.00D+00 NAtFMM=   60 NAOKFM=F Big=F
 Integral buffers will be    131072 words long.
 Raffenetti 2 integral format.
 Two-electron integral symmetry is turned on.
 R6Disp:  Grimme-D3 Dispersion energy=       -0.0459659536 Hartrees.
 Nuclear repulsion after empirical dispersion term =     4577.3027851561 Hartrees.
 No density basis found on file   724.
 Leave Link  301 at Thu Dec  6 23:57:19 2018, MaxMem=   536870912 cpu:         0.6
 (Enter /pbs_home/pkowalski/g09d01/g09/l302.exe)
 NPDir=0 NMtPBC=     1 NCelOv=     1 NCel=       1 NClECP=     1 NCelD=      1
         NCelK=      1 NCelE2=     1 NClLst=     1 CellRange=     0.0.
 One-electron integrals computed using PRISM.
 NBasis=   636 RedAO= T EigKep=  2.93D-04  NBF=   636
 NBsUse=   636 1.00D-06 EigRej= -1.00D+00 NBFU=   636
 Precomputing XC quadrature grid using
 IXCGrd= 4 IRadAn=           0 IRanWt=          -1 IRanGd=           0 AccXCQ= 0.00D+00.
 Generated NRdTot=       0 NPtTot=           0 NUsed=           0 NTot=          32
 NSgBfM=   622   625   626   626   626 MxSgAt=    59 MxSgA2=    59.
 Leave Link  302 at Thu Dec  6 23:57:21 2018, MaxMem=   536870912 cpu:        16.4
 (Enter /pbs_home/pkowalski/g09d01/g09/l303.exe)
 DipDrv:  MaxL=1.
 Leave Link  303 at Thu Dec  6 23:57:21 2018, MaxMem=   536870912 cpu:         1.5
 (Enter /pbs_home/pkowalski/g09d01/g09/l401.exe)
 Initial guess from the checkpoint file:  "dae0068freq_open_pbe0_air_D3.chk"
 B after Tr=     0.000000    0.000000    0.000000
         Rot=    0.999990    0.000333    0.004283    0.000864 Ang=   0.50 deg.
 Guess basis will be translated and rotated to current coordinates.
 JPrj=2 DoOrth=T DoCkMO=T.
 Generating alternative initial guess.
 ExpMin= 1.22D-01 ExpMax= 9.18D+03 ExpMxC= 1.38D+03 IAcc=1 IRadAn=         1 AccDes= 0.00D+00
 Harris functional with IExCor= 1009 and IRadAn=       1 diagonalized for initial guess.
 HarFok:  IExCor= 1009 AccDes= 0.00D+00 IRadAn=         1 IDoV= 1 UseB2=F ITyADJ=14
 ICtDFT=  3500011 ScaDFX=  1.000000  1.000000  1.000000  1.000000
 FoFCou: FMM=F IPFlag=           0 FMFlag=      100000 FMFlg1=           0
         NFxFlg=           0 DoJE=T BraDBF=F KetDBF=T FulRan=T
         wScrn=  0.000000 ICntrl=     500 IOpCl=  0 I1Cent=   200000004 NGrid=           0
         NMat0=    1 NMatS0=      1 NMatT0=    0 NMatD0=    1 NMtDS0=    0 NMtDT0=    0
 Petite list used in FoFCou.
 Harris En= -2510.33704128087    
 Leave Link  401 at Thu Dec  6 23:57:27 2018, MaxMem=   536870912 cpu:        41.3
 (Enter /pbs_home/pkowalski/g09d01/g09/l502.exe)
 Closed shell SCF:
 Using DIIS extrapolation, IDIIS=  1040.
 Integral symmetry usage will be decided dynamically.
 IVT=     1387805 IEndB=     1387805 NGot=   536870912 MDV=   535953350
 LenX=   535953350 LenY=   535499748
 Requested convergence on RMS density matrix=1.00D-08 within 128 cycles.
 Requested convergence on MAX density matrix=1.00D-06.
 Requested convergence on             energy=1.00D-06.
 No special actions if energy rises.
 Fock matrices will be formed incrementally for  20 cycles.
 Integral accuracy reduced to 1.0D-05 until final iterations.

 Cycle   1  Pass 0  IDiag  1:
 FoFJK:  IHMeth= 1 ICntrl=       0 DoSepK=F KAlg= 0 I1Cent=   0 FoldK=F
 IRaf= 640000000 NMat=   1 IRICut=       1 DoRegI=T DoRafI=F ISym2E= 0.
 FoFCou: FMM=F IPFlag=           0 FMFlag=      100000 FMFlg1=           0
         NFxFlg=           0 DoJE=F BraDBF=F KetDBF=F FulRan=T
         wScrn=  0.000000 ICntrl=       0 IOpCl=  0 I1Cent=           0 NGrid=           0
         NMat0=    1 NMatS0=      1 NMatT0=    0 NMatD0=    1 NMtDS0=    0 NMtDT0=    0
 Symmetry not used in FoFCou.
 E= -2510.14411158368    
 DIIS: error= 2.38D-03 at cycle   1 NSaved=   1.
 NSaved= 1 IEnMin= 1 EnMin= -2510.14411158368     IErMin= 1 ErrMin= 2.38D-03
 ErrMax= 2.38D-03  0.00D+00 EMaxC= 1.00D-01 BMatC= 1.69D-02 BMatP= 1.69D-02
 IDIUse=3 WtCom= 9.76D-01 WtEn= 2.38D-02
 Coeff-Com:  0.100D+01
 Coeff-En:   0.100D+01
 Coeff:      0.100D+01
 Gap=     0.496 Goal=   None    Shift=    0.000
 GapD=    0.496 DampG=2.000 DampE=1.000 DampFc=2.0000 IDamp=-1.
 RMSDP=6.83D-04 MaxDP=3.19D-02              OVMax= 1.87D-02

 Cycle   2  Pass 0  IDiag  1:
 RMSU=  6.81D-04    CP:  1.00D+00
 E= -2510.16509011588     Delta-E=       -0.020978532206 Rises=F Damp=F
 DIIS: error= 6.53D-04 at cycle   2 NSaved=   2.
 NSaved= 2 IEnMin= 2 EnMin= -2510.16509011588     IErMin= 2 ErrMin= 6.53D-04
 ErrMax= 6.53D-04  0.00D+00 EMaxC= 1.00D-01 BMatC= 9.01D-04 BMatP= 1.69D-02
 IDIUse=3 WtCom= 9.93D-01 WtEn= 6.53D-03
 Coeff-Com:  0.303D-01 0.970D+00
 Coeff-En:   0.000D+00 0.100D+01
 Coeff:      0.301D-01 0.970D+00
 Gap=     0.144 Goal=   None    Shift=    0.000
 RMSDP=1.79D-04 MaxDP=1.03D-02 DE=-2.10D-02 OVMax= 1.77D-02

 Cycle   3  Pass 0  IDiag  1:
 RMSU=  1.77D-04    CP:  1.00D+00  9.68D-01
 E= -2510.16404534216     Delta-E=        0.001044773724 Rises=F Damp=F
 DIIS: error= 1.05D-03 at cycle   3 NSaved=   3.
 NSaved= 3 IEnMin= 2 EnMin= -2510.16509011588     IErMin= 2 ErrMin= 6.53D-04
 ErrMax= 1.05D-03  0.00D+00 EMaxC= 1.00D-01 BMatC= 1.95D-03 BMatP= 9.01D-04
 IDIUse=3 WtCom= 2.35D-01 WtEn= 7.65D-01
 Coeff-Com: -0.322D-01 0.618D+00 0.415D+00
 Coeff-En:   0.000D+00 0.654D+00 0.346D+00
 Coeff:     -0.758D-02 0.645D+00 0.362D+00
 Gap=     0.142 Goal=   None    Shift=    0.000
 RMSDP=1.16D-04 MaxDP=6.56D-03 DE= 1.04D-03 OVMax= 1.19D-02

 Cycle   4  Pass 0  IDiag  1:
 RMSU=  4.01D-05    CP:  1.00D+00  1.02D+00  4.18D-01
 E= -2510.16613345015     Delta-E=       -0.002088107994 Rises=F Damp=F
 DIIS: error= 1.62D-04 at cycle   4 NSaved=   4.
 NSaved= 4 IEnMin= 4 EnMin= -2510.16613345015     IErMin= 4 ErrMin= 1.62D-04
 ErrMax= 1.62D-04  0.00D+00 EMaxC= 1.00D-01 BMatC= 3.80D-05 BMatP= 9.01D-04
 IDIUse=3 WtCom= 9.98D-01 WtEn= 1.62D-03
 Coeff-Com: -0.188D-01 0.259D+00 0.163D+00 0.597D+00
 Coeff-En:   0.000D+00 0.000D+00 0.000D+00 0.100D+01
 Coeff:     -0.187D-01 0.258D+00 0.162D+00 0.598D+00
 Gap=     0.142 Goal=   None    Shift=    0.000
 RMSDP=2.10D-05 MaxDP=1.25D-03 DE=-2.09D-03 OVMax= 2.21D-03

 Cycle   5  Pass 0  IDiag  1:
 RMSU=  1.83D-05    CP:  1.00D+00  1.02D+00  4.08D-01  7.64D-01
 E= -2510.16616146345     Delta-E=       -0.000028013296 Rises=F Damp=F
 DIIS: error= 1.32D-04 at cycle   5 NSaved=   5.
 NSaved= 5 IEnMin= 5 EnMin= -2510.16616146345     IErMin= 5 ErrMin= 1.32D-04
 ErrMax= 1.32D-04  0.00D+00 EMaxC= 1.00D-01 BMatC= 1.31D-05 BMatP= 3.80D-05
 IDIUse=3 WtCom= 9.99D-01 WtEn= 1.32D-03
 Coeff-Com: -0.651D-02 0.638D-01 0.372D-01 0.372D+00 0.533D+00
 Coeff-En:   0.000D+00 0.000D+00 0.000D+00 0.257D+00 0.743D+00
 Coeff:     -0.650D-02 0.638D-01 0.371D-01 0.372D+00 0.533D+00
 Gap=     0.142 Goal=   None    Shift=    0.000
 RMSDP=8.46D-06 MaxDP=6.03D-04 DE=-2.80D-05 OVMax= 1.13D-03

 Initial convergence to 1.0D-05 achieved.  Increase integral accuracy.
 Cycle   6  Pass 1  IDiag  1:
 E= -2510.16646614301     Delta-E=       -0.000304679557 Rises=F Damp=F
 DIIS: error= 1.50D-04 at cycle   1 NSaved=   1.
 NSaved= 1 IEnMin= 1 EnMin= -2510.16646614301     IErMin= 1 ErrMin= 1.50D-04
 ErrMax= 1.50D-04  0.00D+00 EMaxC= 1.00D-01 BMatC= 1.51D-05 BMatP= 1.51D-05
 IDIUse=3 WtCom= 9.99D-01 WtEn= 1.50D-03
 Coeff-Com:  0.100D+01
 Coeff-En:   0.100D+01
 Coeff:      0.100D+01
 Gap=     0.142 Goal=   None    Shift=    0.000
 RMSDP=8.46D-06 MaxDP=6.03D-04 DE=-3.05D-04 OVMax= 8.09D-04

 Cycle   7  Pass 1  IDiag  1:
 RMSU=  1.44D-04    CP:  1.00D+00
 E= -2510.16647789871     Delta-E=       -0.000011755707 Rises=F Damp=F
 DIIS: error= 1.12D-04 at cycle   2 NSaved=   2.
 NSaved= 2 IEnMin= 2 EnMin= -2510.16647789871     IErMin= 2 ErrMin= 1.12D-04
 ErrMax= 1.12D-04  0.00D+00 EMaxC= 1.00D-01 BMatC= 4.41D-06 BMatP= 1.51D-05
 IDIUse=3 WtCom= 9.99D-01 WtEn= 1.12D-03
 Coeff-Com:  0.273D+00 0.727D+00
 Coeff-En:   0.000D+00 0.100D+01
 Coeff:      0.273D+00 0.727D+00
 Gap=     0.142 Goal=   None    Shift=    0.000
 RMSDP=9.50D-06 MaxDP=4.36D-04 DE=-1.18D-05 OVMax= 1.12D-03

 Cycle   8  Pass 1  IDiag  1:
 RMSU=  9.41D-06    CP:  1.00D+00  1.01D+00
 E= -2510.16647496968     Delta-E=        0.000002929030 Rises=F Damp=F
 DIIS: error= 1.36D-04 at cycle   3 NSaved=   3.
 NSaved= 3 IEnMin= 2 EnMin= -2510.16647789871     IErMin= 2 ErrMin= 1.12D-04
 ErrMax= 1.36D-04  0.00D+00 EMaxC= 1.00D-01 BMatC= 6.96D-06 BMatP= 4.41D-06
 IDIUse=3 WtCom= 4.61D-01 WtEn= 5.39D-01
 Coeff-Com:  0.188D-02 0.557D+00 0.441D+00
 Coeff-En:   0.000D+00 0.586D+00 0.414D+00
 Coeff:      0.868D-03 0.573D+00 0.427D+00
 Gap=     0.142 Goal=   None    Shift=    0.000
 RMSDP=5.34D-06 MaxDP=2.57D-04 DE= 2.93D-06 OVMax= 6.39D-04

 Cycle   9  Pass 1  IDiag  1:
 RMSU=  1.52D-06    CP:  1.00D+00  1.01D+00  4.62D-01
 E= -2510.16648271475     Delta-E=       -0.000007745070 Rises=F Damp=F
 DIIS: error= 1.12D-05 at cycle   4 NSaved=   4.
 NSaved= 4 IEnMin= 4 EnMin= -2510.16648271475     IErMin= 4 ErrMin= 1.12D-05
 ErrMax= 1.12D-05  0.00D+00 EMaxC= 1.00D-01 BMatC= 1.14D-07 BMatP= 4.41D-06
 IDIUse=1 WtCom= 1.00D+00 WtEn= 0.00D+00
 Coeff-Com: -0.455D-02 0.330D+00 0.249D+00 0.425D+00
 Coeff:     -0.455D-02 0.330D+00 0.249D+00 0.425D+00
 Gap=     0.142 Goal=   None    Shift=    0.000
 RMSDP=8.81D-07 MaxDP=3.49D-05 DE=-7.75D-06 OVMax= 1.13D-04

 Cycle  10  Pass 1  IDiag  1:
 RMSU=  5.15D-07    CP:  1.00D+00  1.01D+00  4.52D-01  5.35D-01
 E= -2510.16648283098     Delta-E=       -0.000000116223 Rises=F Damp=F
 DIIS: error= 2.88D-06 at cycle   5 NSaved=   5.
 NSaved= 5 IEnMin= 5 EnMin= -2510.16648283098     IErMin= 5 ErrMin= 2.88D-06
 ErrMax= 2.88D-06  0.00D+00 EMaxC= 1.00D-01 BMatC= 5.27D-09 BMatP= 1.14D-07
 IDIUse=1 WtCom= 1.00D+00 WtEn= 0.00D+00
 Coeff-Com: -0.275D-02 0.158D+00 0.119D+00 0.250D+00 0.476D+00
 Coeff:     -0.275D-02 0.158D+00 0.119D+00 0.250D+00 0.476D+00
 Gap=     0.142 Goal=   None    Shift=    0.000
 RMSDP=2.01D-07 MaxDP=9.83D-06 DE=-1.16D-07 OVMax= 2.43D-05

 Cycle  11  Pass 1  IDiag  1:
 RMSU=  1.48D-07    CP:  1.00D+00  1.01D+00  4.51D-01  5.74D-01  7.67D-01
 E= -2510.16648283700     Delta-E=       -0.000000006023 Rises=F Damp=F
 DIIS: error= 5.05D-07 at cycle   6 NSaved=   6.
 NSaved= 6 IEnMin= 6 EnMin= -2510.16648283700     IErMin= 6 ErrMin= 5.05D-07
 ErrMax= 5.05D-07  0.00D+00 EMaxC= 1.00D-01 BMatC= 1.04D-10 BMatP= 5.27D-09
 IDIUse=1 WtCom= 1.00D+00 WtEn= 0.00D+00
 Coeff-Com: -0.647D-03 0.327D-01 0.242D-01 0.576D-01 0.166D+00 0.720D+00
 Coeff:     -0.647D-03 0.327D-01 0.242D-01 0.576D-01 0.166D+00 0.720D+00
 Gap=     0.142 Goal=   None    Shift=    0.000
 RMSDP=3.76D-08 MaxDP=2.54D-06 DE=-6.02D-09 OVMax= 3.55D-06

 Cycle  12  Pass 1  IDiag  1:
 RMSU=  3.39D-08    CP:  1.00D+00  1.01D+00  4.51D-01  5.74D-01  7.97D-01
                    CP:  9.84D-01
 E= -2510.16648283669     Delta-E=        0.000000000310 Rises=F Damp=F
 DIIS: error= 2.36D-07 at cycle   7 NSaved=   7.
 NSaved= 7 IEnMin= 6 EnMin= -2510.16648283700     IErMin= 7 ErrMin= 2.36D-07
 ErrMax= 2.36D-07  0.00D+00 EMaxC= 1.00D-01 BMatC= 3.11D-11 BMatP= 1.04D-10
 IDIUse=1 WtCom= 1.00D+00 WtEn= 0.00D+00
 Coeff-Com:  0.682D-04-0.632D-02-0.493D-02-0.714D-02 0.167D-01 0.388D+00
 Coeff-Com:  0.614D+00
 Coeff:      0.682D-04-0.632D-02-0.493D-02-0.714D-02 0.167D-01 0.388D+00
 Coeff:      0.614D+00
 Gap=     0.142 Goal=   None    Shift=    0.000
 RMSDP=1.80D-08 MaxDP=9.33D-07 DE= 3.10D-10 OVMax= 1.53D-06

 Cycle  13  Pass 1  IDiag  1:
 RMSU=  1.13D-08    CP:  1.00D+00  1.01D+00  4.51D-01  5.77D-01  8.10D-01
                    CP:  1.00D+00  6.86D-01
 E= -2510.16648283703     Delta-E=       -0.000000000339 Rises=F Damp=F
 DIIS: error= 7.76D-08 at cycle   8 NSaved=   8.
 NSaved= 8 IEnMin= 8 EnMin= -2510.16648283703     IErMin= 8 ErrMin= 7.76D-08
 ErrMax= 7.76D-08  0.00D+00 EMaxC= 1.00D-01 BMatC= 4.20D-12 BMatP= 3.11D-11
 IDIUse=1 WtCom= 1.00D+00 WtEn= 0.00D+00
 Coeff-Com:  0.897D-04-0.631D-02-0.484D-02-0.856D-02-0.239D-02 0.182D+00
 Coeff-Com:  0.363D+00 0.476D+00
 Coeff:      0.897D-04-0.631D-02-0.484D-02-0.856D-02-0.239D-02 0.182D+00
 Coeff:      0.363D+00 0.476D+00
 Gap=     0.142 Goal=   None    Shift=    0.000
 RMSDP=5.18D-09 MaxDP=2.37D-07 DE=-3.39D-10 OVMax= 5.47D-07

 SCF Done:  E(RPBE1PBE) =  -2510.16648284     A.U. after   13 cycles
            NFock= 13  Conv=0.52D-08     -V/T= 2.0064
 KE= 2.494138840794D+03 PE=-1.505546434136D+04 EE= 5.473856232572D+03
 Leave Link  502 at Fri Dec  7 00:05:26 2018, MaxMem=   536870912 cpu:      3818.3
 (Enter /pbs_home/pkowalski/g09d01/g09/l701.exe)
 Compute integral first derivatives.
 ... and contract with generalized density number  0.
 R6Disp: Adding Grimme-D3 dispersion energy 1st derivatives to the gradient.
 Leave Link  701 at Fri Dec  7 00:05:27 2018, MaxMem=   536870912 cpu:         6.0
 (Enter /pbs_home/pkowalski/g09d01/g09/l702.exe)
 L702 exits ... SP integral derivatives will be done elsewhere.
 Leave Link  702 at Fri Dec  7 00:05:27 2018, MaxMem=   536870912 cpu:         0.2
 (Enter /pbs_home/pkowalski/g09d01/g09/l703.exe)
 Compute integral first derivatives, UseDBF=F ICtDFT=           0.
 Integral derivatives from FoFJK, PRISM(SPDF).
 Calling FoFJK, ICntrl=      2127 FMM=F ISym2X=0 I1Cent= 0 IOpClX= 0 NMat=1 NMatS=1 NMatT=0.
 FoFJK:  IHMeth= 1 ICntrl=    2127 DoSepK=F KAlg= 0 I1Cent=   0 FoldK=F
 IRaf=         0 NMat=   1 IRICut=       1 DoRegI=T DoRafI=F ISym2E= 0.
 FoFCou: FMM=F IPFlag=           0 FMFlag=      100000 FMFlg1=         800
         NFxFlg=           0 DoJE=F BraDBF=F KetDBF=F FulRan=T
         wScrn=  0.000000 ICntrl=    2127 IOpCl=  0 I1Cent=           0 NGrid=           0
         NMat0=    1 NMatS0=      1 NMatT0=    0 NMatD0=    1 NMtDS0=    0 NMtDT0=    0
 Symmetry not used in FoFCou.
 Leave Link  703 at Fri Dec  7 00:07:38 2018, MaxMem=   536870912 cpu:      1045.9
 (Enter /pbs_home/pkowalski/g09d01/g09/l716.exe)
 Dipole        =-6.06247399D-03-1.43252401D+00-2.46586221D-02
 ***** Axes restored to original set *****
 -------------------------------------------------------------------
 Center     Atomic                   Forces (Hartrees/Bohr)
 Number     Number              X              Y              Z
 -------------------------------------------------------------------
      1       16          -0.004786878    0.000481083   -0.002930383
      2       16          -0.001762186    0.001390743   -0.002842931
      3        9           0.005545940   -0.000726384   -0.001234617
      4        9          -0.002265135   -0.000906817    0.000363410
      5        9           0.005946103   -0.000255795   -0.000768431
      6        9          -0.000387390   -0.000448207    0.003456061
      7        9           0.002466532    0.000792386    0.000396174
      8        9          -0.000983322    0.000775051    0.001874200
      9        6          -0.001671037    0.000866097   -0.000003483
     10        6          -0.000871725   -0.000740525   -0.000701452
     11        6           0.000163923   -0.000731515   -0.000408339
     12        6           0.000908342   -0.001033712   -0.000469772
     13        6           0.001502026    0.000225407    0.000657507
     14        6           0.000628173   -0.000256683    0.000140387
     15        6          -0.000079954   -0.000196162   -0.001761415
     16        6          -0.000483158    0.000951787   -0.000699591
     17        6          -0.000251386    0.000702111    0.000425936
     18        6          -0.000253461    0.000759772    0.001195527
     19        6           0.000554541   -0.000558139    0.001402822
     20        6          -0.000153870   -0.000227121    0.000773108
     21        6           0.000098683    0.001687921   -0.000545864
     22        6           0.001339628    0.001225964   -0.001909997
     23        6          -0.000836571   -0.001265475   -0.000634579
     24        6          -0.004256420   -0.003213517    0.002159220
     25        6           0.002565520    0.002809525    0.002182205
     26        6           0.003643101   -0.002547538   -0.005852176
     27        6           0.007774729    0.005035333   -0.005443058
     28        6          -0.006169309   -0.002649023    0.007932637
     29        6          -0.012758933   -0.005574579    0.006565407
     30        6          -0.005014714   -0.000562759    0.004309438
     31        6          -0.003792483   -0.001053856   -0.000198360
     32        6          -0.000526112   -0.002265903   -0.001059644
     33        6           0.031851864    0.006930024   -0.013616582
     34        6           0.002585809   -0.002762361   -0.000947136
     35        6           0.001367428    0.004628050    0.001832979
     36        6          -0.032655650   -0.003196268    0.013602378
     37        6           0.014540676    0.002600056   -0.007242199
     38        1           0.000623694   -0.000444562   -0.000138444
     39        1           0.000522780    0.000177082    0.000265310
     40        1           0.000013937    0.000550786    0.000365864
     41        1          -0.000519072    0.000220592    0.000007518
     42        1          -0.000599641   -0.000304827   -0.000300599
     43        1          -0.000102102    0.000302529    0.000704960
     44        1           0.000229760   -0.000355073    0.000442616
     45        1           0.000268610   -0.000594521   -0.000159665
     46        1          -0.000043951   -0.000068237   -0.000567158
     47        1          -0.000274495    0.000563507   -0.000478152
     48        1           0.000472272   -0.000194781    0.000341001
     49        1          -0.000341099    0.000161102    0.000367291
     50        1          -0.000097438   -0.000531730   -0.000135077
     51        1          -0.000646534   -0.000328309    0.000202350
     52        1           0.001633464    0.001817996   -0.000949662
     53        1           0.000444350   -0.000057496    0.000692120
     54        1           0.000421316   -0.000080049   -0.000231270
     55        1          -0.000072759    0.000569126    0.000060685
     56        1          -0.000176251    0.000179974   -0.000104956
     57        1          -0.001005227   -0.001631289    0.000664465
     58        1          -0.000513812    0.000276848    0.000098239
     59        1          -0.003761128   -0.000917642   -0.001146820
 -------------------------------------------------------------------
 Cartesian Forces:  Max     0.032655650 RMS     0.004553006
 Leave Link  716 at Fri Dec  7 00:07:38 2018, MaxMem=   536870912 cpu:         0.3
 (Enter /pbs_home/pkowalski/g09d01/g09/l103.exe)

 GradGradGradGradGradGradGradGradGradGradGradGradGradGradGradGradGradGrad
 Berny optimization.
 Using GEDIIS/GDIIS optimizer.
 FormGI is forming the generalized inverse of G from B-inverse, IUseBI=4.
 GSVD:  received Info=                   1 from GESDD.
 Internal  Forces:  Max     0.016101002 RMS     0.002355584
 Search for a local minimum.
 Step number   6 out of a maximum of  343
 All quantities printed in internal units (Hartrees-Bohrs-Radians)
 RMS Force = .23556D-02 SwitMx=.10000D-02 MixMth= 1
 Mixed Optimization -- RFO/linear search
 Update second derivatives using D2CorX and points    5    6
 DE= -1.90D-02 DEPred=-1.98D-02 R= 9.60D-01
 TightC=F SS=  1.41D+00  RLast= 5.95D-01 DXNew= 1.4270D+00 1.7845D+00
 Trust test= 9.60D-01 RLast= 5.95D-01 DXMaxT set to 1.43D+00
 ITU=  1  0  1  0  1  0
 Use linear search instead of GDIIS.
     Eigenvalues ---    0.00269   0.00399   0.00420   0.00504   0.00630
     Eigenvalues ---    0.00660   0.00674   0.00733   0.00748   0.00748
     Eigenvalues ---    0.00760   0.00918   0.00993   0.01007   0.01168
     Eigenvalues ---    0.01385   0.01409   0.01527   0.01556   0.01562
     Eigenvalues ---    0.01667   0.01757   0.01868   0.01941   0.01944
     Eigenvalues ---    0.02002   0.02004   0.02027   0.02028   0.02086
     Eigenvalues ---    0.02086   0.02136   0.02136   0.02142   0.02143
     Eigenvalues ---    0.02153   0.02154   0.02163   0.02167   0.02169
     Eigenvalues ---    0.02224   0.03387   0.04217   0.04248   0.04959
     Eigenvalues ---    0.05126   0.05434   0.05456   0.05556   0.05567
     Eigenvalues ---    0.05642   0.05649   0.07466   0.08256   0.09211
     Eigenvalues ---    0.09224   0.09250   0.09899   0.10157   0.10957
     Eigenvalues ---    0.12168   0.12202   0.12727   0.12731   0.14122
     Eigenvalues ---    0.15899   0.15976   0.15994   0.15997   0.16000
     Eigenvalues ---    0.16000   0.16000   0.16000   0.16000   0.16000
     Eigenvalues ---    0.16000   0.16000   0.16000   0.16000   0.16000
     Eigenvalues ---    0.16000   0.16001   0.16013   0.16779   0.21578
     Eigenvalues ---    0.21861   0.21892   0.21996   0.22000   0.22000
     Eigenvalues ---    0.22027   0.22795   0.23294   0.23459   0.23468
     Eigenvalues ---    0.23478   0.23624   0.23761   0.24013   0.24357
     Eigenvalues ---    0.24544   0.24695   0.24824   0.24928   0.24998
     Eigenvalues ---    0.25000   0.25022   0.25872   0.26054   0.26270
     Eigenvalues ---    0.26481   0.27070   0.27591   0.28004   0.29284
     Eigenvalues ---    0.29633   0.29772   0.30107   0.30934   0.31353
     Eigenvalues ---    0.31784   0.32211   0.32271   0.32287   0.32402
     Eigenvalues ---    0.32494   0.32508   0.32514   0.32522   0.32535
     Eigenvalues ---    0.32551   0.32563   0.32573   0.32792   0.33293
     Eigenvalues ---    0.34931   0.35054   0.35691   0.35693   0.35697
     Eigenvalues ---    0.35704   0.35710   0.35778   0.35883   0.35910
     Eigenvalues ---    0.36147   0.36182   0.36235   0.36706   0.39109
     Eigenvalues ---    0.40766   0.41103   0.41121   0.41712   0.44218
     Eigenvalues ---    0.44241   0.45535   0.45582   0.45939   0.46004
     Eigenvalues ---    0.46493   0.46510   0.47136   0.47597   0.47901
     Eigenvalues ---    0.48111   0.48376   0.48478   0.54258   0.55644
     Eigenvalues ---    0.56670
 RFO step:  Lambda=-1.47515813D-02 EMin= 2.69224677D-03
 Quartic linear search produced a step of  0.40959.
 Iteration  1 RMS(Cart)=  0.32997123 RMS(Int)=  0.01174939
 Iteration  2 RMS(Cart)=  0.08348487 RMS(Int)=  0.00164245
 Iteration  3 RMS(Cart)=  0.00317187 RMS(Int)=  0.00124336
 Iteration  4 RMS(Cart)=  0.00001048 RMS(Int)=  0.00124336
 Iteration  5 RMS(Cart)=  0.00000024 RMS(Int)=  0.00124336
 ITry= 1 IFail=0 DXMaxC= 1.30D+00 DCOld= 1.00D+10 DXMaxT= 1.43D+00 DXLimC= 3.00D+00 Rises=F
 Variable       Old X    -DE/DX   Delta X   Delta X   Delta X     New X
                                 (Linear)    (Quad)   (Total)
    R1        3.26882   0.00450  -0.01366   0.02438   0.01060   3.27942
    R2        3.24046   0.00236  -0.00832   0.01303   0.00488   3.24534
    R3        3.27363   0.00252  -0.01098   0.01773   0.00566   3.27929
    R4        3.24374   0.00159  -0.00162   0.00776   0.00623   3.24997
    R5        2.54909   0.00525  -0.01336   0.01828   0.00491   2.55400
    R6        2.53163   0.00140  -0.01199   0.00832  -0.00367   2.52796
    R7        2.50332   0.00498  -0.01236   0.01766   0.00529   2.50861
    R8        2.54128   0.00267  -0.01528   0.01254  -0.00274   2.53854
    R9        2.54577   0.00222  -0.01187   0.01034  -0.00153   2.54424
   R10        2.54601   0.00213  -0.01175   0.00992  -0.00183   2.54417
   R11        2.62768   0.00090  -0.00221   0.00332   0.00110   2.62878
   R12        2.65175   0.00117  -0.00483   0.00514   0.00031   2.65206
   R13        2.06874  -0.00077   0.00373  -0.00427  -0.00054   2.06820
   R14        2.63325   0.00049  -0.00157   0.00173   0.00016   2.63341
   R15        2.06653  -0.00061   0.00300  -0.00340  -0.00040   2.06613
   R16        2.63635   0.00022   0.00022   0.00039   0.00060   2.63695
   R17        2.06618  -0.00066   0.00329  -0.00366  -0.00036   2.06581
   R18        2.62565   0.00093  -0.00290   0.00365   0.00074   2.62639
   R19        2.06652  -0.00056   0.00270  -0.00312  -0.00042   2.06610
   R20        2.65341   0.00133  -0.00690   0.00633  -0.00057   2.65284
   R21        2.06478  -0.00073   0.00387  -0.00420  -0.00033   2.06445
   R22        2.76435   0.00157  -0.00832   0.00900   0.00068   2.76503
   R23        2.62799   0.00077  -0.00187   0.00284   0.00098   2.62897
   R24        2.65161   0.00120  -0.00438   0.00507   0.00069   2.65231
   R25        2.06872  -0.00076   0.00357  -0.00416  -0.00059   2.06813
   R26        2.63319   0.00051  -0.00158   0.00177   0.00019   2.63337
   R27        2.06653  -0.00061   0.00304  -0.00342  -0.00038   2.06616
   R28        2.63645   0.00017   0.00013   0.00028   0.00040   2.63685
   R29        2.06621  -0.00067   0.00334  -0.00371  -0.00037   2.06585
   R30        2.62591   0.00084  -0.00267   0.00336   0.00069   2.62660
   R31        2.06657  -0.00056   0.00273  -0.00316  -0.00043   2.06615
   R32        2.65332   0.00147  -0.00682   0.00669  -0.00014   2.65318
   R33        2.06489  -0.00078   0.00380  -0.00433  -0.00052   2.06437
   R34        2.76437   0.00170  -0.00740   0.00920   0.00181   2.76618
   R35        2.89162  -0.00042   0.00252  -0.00254  -0.00002   2.89160
   R36        2.07854   0.00061  -0.00309   0.00346   0.00038   2.07891
   R37        2.07853   0.00048  -0.00299   0.00295  -0.00004   2.07849
   R38        2.07763   0.00052  -0.00296   0.00314   0.00018   2.07781
   R39        2.83175  -0.00032  -0.00805   0.00167  -0.00638   2.82537
   R40        2.08149   0.00036  -0.00215   0.00222   0.00008   2.08157
   R41        2.07155   0.00225  -0.00015   0.00731   0.00716   2.07870
   R42        2.89025  -0.00030   0.00037  -0.00134  -0.00097   2.88928
   R43        2.07734   0.00082  -0.00339   0.00433   0.00094   2.07827
   R44        2.07902   0.00038  -0.00257   0.00243  -0.00014   2.07887
   R45        2.07780   0.00053  -0.00301   0.00319   0.00018   2.07798
   R46        2.83656  -0.00125  -0.00252  -0.00362  -0.00615   2.83042
   R47        2.08247   0.00020  -0.00074   0.00115   0.00041   2.08288
   R48        2.07386   0.00167  -0.00033   0.00580   0.00547   2.07933
   R49        2.59898  -0.00112   0.00191  -0.00431  -0.00260   2.59638
   R50        2.69620   0.00194  -0.00384   0.00880   0.00493   2.70113
   R51        2.06021  -0.00058   0.00444  -0.00378   0.00066   2.06087
   R52        2.61771   0.00358  -0.03559   0.02423  -0.01118   2.60652
   R53        2.75187  -0.00279   0.00504  -0.01154  -0.00650   2.74537
   R54        2.85387   0.00124  -0.00814   0.00729  -0.00070   2.85317
   R55        2.57632  -0.00013  -0.02299   0.00732  -0.01530   2.56102
   R56        2.89362   0.00161  -0.00738   0.00714  -0.00135   2.89227
   R57        2.88834   0.00402  -0.00506   0.02031   0.01559   2.90393
   R58        2.86414   0.00310  -0.01049   0.01350   0.00332   2.86746
   R59        2.75760   0.00142  -0.01776   0.01382  -0.00394   2.75366
   R60        2.59655  -0.00017   0.00418  -0.00248   0.00115   2.59769
   R61        2.70903   0.00144  -0.00498   0.00633   0.00204   2.71107
   R62        2.05948  -0.00187   0.00337  -0.00751  -0.00414   2.05535
   R63        2.62188   0.00282  -0.02401   0.01701  -0.00591   2.61596
    A1        1.64167  -0.00139   0.00550  -0.01038  -0.00462   1.63705
    A2        1.63941  -0.00113   0.00454  -0.00880  -0.00416   1.63525
    A3        2.11322  -0.00013   0.00059  -0.00071  -0.00012   2.11310
    A4        2.07957  -0.00004   0.00053  -0.00086  -0.00034   2.07924
    A5        2.09040   0.00017  -0.00112   0.00157   0.00045   2.09085
    A6        2.09945   0.00011  -0.00102   0.00067  -0.00035   2.09910
    A7        2.08611  -0.00003   0.00037  -0.00004   0.00032   2.08643
    A8        2.09763  -0.00008   0.00066  -0.00063   0.00002   2.09765
    A9        2.08146   0.00026  -0.00144   0.00154   0.00010   2.08157
   A10        2.10087  -0.00009   0.00037  -0.00044  -0.00006   2.10080
   A11        2.10085  -0.00016   0.00106  -0.00111  -0.00004   2.10081
   A12        2.10276  -0.00004   0.00081  -0.00066   0.00015   2.10291
   A13        2.09620  -0.00006   0.00028  -0.00046  -0.00018   2.09602
   A14        2.08422   0.00010  -0.00109   0.00112   0.00003   2.08425
   A15        2.10973   0.00004  -0.00087   0.00051  -0.00036   2.10938
   A16        2.08082  -0.00007   0.00083  -0.00116  -0.00033   2.08050
   A17        2.09263   0.00004   0.00004   0.00065   0.00068   2.09331
   A18        2.05975  -0.00024   0.00192  -0.00136   0.00057   2.06031
   A19        2.12001   0.00004  -0.00185   0.00020  -0.00165   2.11836
   A20        2.10342   0.00020  -0.00007   0.00115   0.00108   2.10450
   A21        2.11307  -0.00008   0.00062  -0.00047   0.00015   2.11321
   A22        2.07985  -0.00012   0.00050  -0.00131  -0.00081   2.07904
   A23        2.09027   0.00020  -0.00112   0.00179   0.00067   2.09093
   A24        2.09932   0.00013  -0.00090   0.00070  -0.00020   2.09912
   A25        2.08617  -0.00004   0.00042  -0.00008   0.00034   2.08651
   A26        2.09769  -0.00009   0.00048  -0.00062  -0.00014   2.09756
   A27        2.08153   0.00026  -0.00154   0.00156   0.00002   2.08155
   A28        2.10094  -0.00010   0.00044  -0.00049  -0.00005   2.10089
   A29        2.10072  -0.00016   0.00110  -0.00107   0.00003   2.10075
   A30        2.10297  -0.00006   0.00088  -0.00080   0.00008   2.10304
   A31        2.09609  -0.00006   0.00015  -0.00043  -0.00027   2.09582
   A32        2.08412   0.00012  -0.00103   0.00123   0.00020   2.08432
   A33        2.10922   0.00010  -0.00063   0.00077   0.00014   2.10936
   A34        2.08194  -0.00016   0.00105  -0.00176  -0.00071   2.08123
   A35        2.09202   0.00006  -0.00042   0.00099   0.00057   2.09259
   A36        2.06026  -0.00035   0.00158  -0.00175  -0.00017   2.06008
   A37        2.12048   0.00000  -0.00091  -0.00042  -0.00133   2.11915
   A38        2.10245   0.00036  -0.00067   0.00218   0.00150   2.10395
   A39        1.92862   0.00004   0.00085  -0.00019   0.00066   1.92928
   A40        1.92896   0.00035   0.00022   0.00239   0.00261   1.93156
   A41        1.94027  -0.00023   0.00169  -0.00208  -0.00040   1.93987
   A42        1.88684  -0.00010  -0.00020  -0.00002  -0.00023   1.88662
   A43        1.88602  -0.00004  -0.00183  -0.00047  -0.00231   1.88371
   A44        1.89155  -0.00002  -0.00084   0.00038  -0.00046   1.89109
   A45        1.94095   0.00171   0.00014   0.00853   0.00867   1.94962
   A46        1.92905  -0.00056   0.00171  -0.00267  -0.00096   1.92808
   A47        1.91209   0.00013   0.00232   0.00143   0.00377   1.91586
   A48        1.91068  -0.00024  -0.00188   0.00014  -0.00176   1.90892
   A49        1.92268  -0.00142  -0.00265  -0.00876  -0.01142   1.91125
   A50        1.84615   0.00029   0.00037   0.00081   0.00113   1.84728
   A51        1.92765  -0.00022  -0.00077  -0.00191  -0.00268   1.92497
   A52        1.92680   0.00053   0.00144   0.00343   0.00487   1.93166
   A53        1.94196  -0.00018   0.00082  -0.00122  -0.00040   1.94155
   A54        1.89130  -0.00013  -0.00026  -0.00072  -0.00097   1.89033
   A55        1.88494   0.00004  -0.00099  -0.00052  -0.00152   1.88343
   A56        1.88971  -0.00004  -0.00031   0.00091   0.00060   1.89030
   A57        1.94237   0.00112   0.00138   0.00574   0.00712   1.94948
   A58        1.92710   0.00001   0.00040   0.00157   0.00198   1.92908
   A59        1.90904   0.00019   0.00137   0.00261   0.00400   1.91304
   A60        1.92173  -0.00048  -0.00213  -0.00280  -0.00495   1.91678
   A61        1.91097  -0.00087  -0.00058  -0.00546  -0.00607   1.90490
   A62        1.85032  -0.00002  -0.00051  -0.00210  -0.00265   1.84767
   A63        2.12537  -0.00038   0.00110  -0.00185  -0.00066   2.12472
   A64        1.90139   0.00261  -0.01167   0.01623   0.00436   1.90575
   A65        2.25628  -0.00223   0.01057  -0.01438  -0.00371   2.25257
   A66        1.99812  -0.00217   0.00233  -0.01016  -0.00794   1.99018
   A67        2.14446   0.00122   0.00123   0.00600   0.00724   2.15170
   A68        2.14005   0.00096  -0.00333   0.00436   0.00103   2.14108
   A69        1.95832   0.00175   0.00329   0.00489   0.00844   1.96677
   A70        2.13056   0.00378  -0.00017   0.01348   0.01312   2.14368
   A71        2.19331  -0.00549  -0.00297  -0.01899  -0.02209   2.17122
   A72        2.05840   0.00410   0.00768   0.02094   0.02749   2.08589
   A73        1.92491  -0.00080   0.00066   0.00006  -0.00004   1.92486
   A74        2.25603  -0.00260  -0.00091  -0.00553  -0.00803   2.24800
   A75        2.06807   0.00693  -0.00529   0.03083   0.02537   2.09344
   A76        2.30279  -0.00893   0.00613  -0.03849  -0.03267   2.27012
   A77        1.91066   0.00204  -0.00020   0.00854   0.00844   1.91910
   A78        1.86654   0.00033  -0.00442   0.00244  -0.00189   1.86465
   A79        1.91095   0.00114   0.00025   0.00909   0.00942   1.92037
   A80        1.93342  -0.00198  -0.00579  -0.01830  -0.02456   1.90886
   A81        2.02391  -0.00044  -0.00501  -0.00589  -0.01109   2.01281
   A82        1.94073   0.00119   0.00976   0.00817   0.01861   1.95934
   A83        1.78845  -0.00039   0.00528   0.00327   0.00834   1.79679
   A84        1.89745   0.00027  -0.00259   0.00334   0.00077   1.89823
   A85        2.00878  -0.00134  -0.00054  -0.01272  -0.01289   1.99589
   A86        1.99835   0.00040   0.00127  -0.00571  -0.00441   1.99394
   A87        1.87428   0.00115   0.00153   0.00857   0.00978   1.88406
   A88        1.89651  -0.00057   0.00230   0.00149   0.00373   1.90024
   A89        1.78106   0.00014  -0.00160   0.00635   0.00456   1.78561
   A90        1.86792  -0.00004  -0.00354  -0.00263  -0.00616   1.86176
   A91        1.92424  -0.00011   0.00312  -0.00045   0.00385   1.92809
   A92        1.94058   0.00051   0.00517   0.00045   0.00524   1.94582
   A93        1.92751  -0.00065  -0.00127  -0.00702  -0.00952   1.91798
   A94        1.99493   0.00082  -0.00141   0.00669   0.00562   2.00055
   A95        1.80908  -0.00057  -0.00169   0.00284   0.00120   1.81027
   A96        1.91101  -0.00070   0.00740  -0.00184   0.00484   1.91585
   A97        2.30204  -0.01454   0.00192  -0.07459  -0.07647   2.22557
   A98        2.01366   0.01610   0.00848   0.08493   0.09306   2.10672
   A99        2.12367  -0.00025   0.00002  -0.00173  -0.00156   2.12210
   A100       1.90218   0.00250  -0.00756   0.01583   0.00789   1.91007
   A101       2.25733  -0.00225   0.00757  -0.01412  -0.00643   2.25090
   A102       2.00242  -0.00231   0.00033  -0.01358  -0.01197   1.99046
   A103       2.14686   0.00033  -0.00050   0.00249   0.00112   2.14797
   A104       2.13315   0.00201   0.00006   0.01218   0.01148   2.14463
   A105       2.09082   0.01400   0.00951   0.07543   0.07898   2.16980
   A106       2.22097  -0.01492  -0.00444  -0.05776  -0.06926   2.15171
   A107       1.94892   0.00145   0.00531   0.00810   0.01146   1.96038
   A108       2.05469   0.00358   0.00816   0.02654   0.03282   2.08752
   A109       1.93134  -0.00052  -0.00242  -0.00078  -0.00278   1.92856
   A110       2.24096  -0.00224   0.00270  -0.00200  -0.00275   2.23822
    D1       -3.10069   0.00009   0.00176  -0.02297  -0.02132  -3.12202
    D2        0.02424   0.00007   0.00138  -0.02317  -0.02190   0.00234
    D3       -2.87471  -0.00211  -0.02765  -0.01436  -0.04326  -2.91797
    D4       -0.01773  -0.00046  -0.00682   0.03295   0.02601   0.00828
    D5       -3.11376   0.00040   0.00184  -0.00555  -0.00370  -3.11746
    D6        0.02481  -0.00014  -0.00442  -0.01236  -0.01551   0.00931
    D7       -2.84563  -0.00203  -0.02596  -0.03979  -0.06887  -2.91450
    D8       -0.02779  -0.00028  -0.00419   0.02510   0.01966  -0.00813
    D9        0.00192  -0.00001  -0.00006  -0.00036  -0.00042   0.00150
   D10       -3.14086   0.00000   0.00001  -0.00011  -0.00010  -3.14095
   D11       -3.13971  -0.00002  -0.00020  -0.00056  -0.00076  -3.14047
   D12        0.00070  -0.00001  -0.00013  -0.00031  -0.00044   0.00026
   D13       -0.00097   0.00000   0.00014  -0.00002   0.00012  -0.00086
   D14       -3.13852   0.00001  -0.00007   0.00012   0.00006  -3.13846
   D15        3.14066   0.00001   0.00028   0.00018   0.00046   3.14112
   D16        0.00311   0.00002   0.00008   0.00032   0.00040   0.00351
   D17       -0.00073   0.00000  -0.00005   0.00018   0.00014  -0.00059
   D18        3.14070   0.00000   0.00003  -0.00003   0.00000   3.14070
   D19       -3.14113  -0.00001  -0.00012  -0.00007  -0.00019  -3.14132
   D20        0.00030  -0.00001  -0.00004  -0.00028  -0.00033  -0.00003
   D21       -0.00138   0.00001   0.00007   0.00037   0.00045  -0.00093
   D22        3.14140  -0.00001  -0.00002  -0.00056  -0.00059   3.14081
   D23        3.14038   0.00001   0.00000   0.00059   0.00059   3.14096
   D24       -0.00003  -0.00001  -0.00010  -0.00035  -0.00045  -0.00048
   D25        0.00234  -0.00002   0.00001  -0.00077  -0.00076   0.00158
   D26       -3.14069  -0.00003  -0.00007  -0.00137  -0.00144   3.14106
   D27       -3.14043   0.00001   0.00011   0.00016   0.00027  -3.14016
   D28       -0.00028  -0.00001   0.00003  -0.00044  -0.00041  -0.00069
   D29       -0.00115   0.00001  -0.00011   0.00058   0.00047  -0.00068
   D30        3.13644   0.00001   0.00008   0.00044   0.00052   3.13696
   D31       -3.14129   0.00003  -0.00004   0.00119   0.00115  -3.14014
   D32       -0.00371   0.00002   0.00016   0.00105   0.00121  -0.00250
   D33       -0.00564   0.00013   0.00102   0.00552   0.00653   0.00089
   D34       -3.12688   0.00010   0.00173   0.00541   0.00714  -3.11974
   D35        3.14010   0.00014   0.00081   0.00567   0.00647  -3.13661
   D36        0.01887   0.00011   0.00152   0.00555   0.00708   0.02595
   D37        0.00233  -0.00001  -0.00037  -0.00031  -0.00068   0.00165
   D38        3.14156   0.00001   0.00004   0.00031   0.00035  -3.14127
   D39       -3.13689  -0.00003  -0.00063  -0.00103  -0.00165  -3.13854
   D40        0.00235  -0.00001  -0.00021  -0.00040  -0.00062   0.00173
   D41        0.00082  -0.00001   0.00044  -0.00069  -0.00025   0.00056
   D42        3.14132   0.00005   0.00034   0.00190   0.00223  -3.13963
   D43        3.14002   0.00001   0.00071   0.00002   0.00072   3.14074
   D44       -0.00266   0.00007   0.00060   0.00261   0.00321   0.00055
   D45       -0.00202   0.00001   0.00000   0.00049   0.00049  -0.00153
   D46        3.14020   0.00000   0.00021   0.00002   0.00023   3.14043
   D47       -3.14124  -0.00001  -0.00042  -0.00014  -0.00055   3.14139
   D48        0.00098  -0.00002  -0.00021  -0.00061  -0.00082   0.00017
   D49       -0.00144   0.00001   0.00029   0.00035   0.00064  -0.00081
   D50       -3.14023  -0.00003  -0.00006  -0.00100  -0.00107  -3.14130
   D51        3.13952   0.00002   0.00008   0.00082   0.00090   3.14042
   D52        0.00073  -0.00002  -0.00027  -0.00053  -0.00080  -0.00007
   D53        0.00467  -0.00003  -0.00021  -0.00139  -0.00160   0.00307
   D54       -3.13629  -0.00005  -0.00022  -0.00219  -0.00241  -3.13869
   D55       -3.13971   0.00000   0.00014  -0.00005   0.00009  -3.13962
   D56        0.00252  -0.00002   0.00013  -0.00085  -0.00072   0.00180
   D57       -0.00430   0.00003  -0.00015   0.00154   0.00138  -0.00291
   D58        3.13837  -0.00003  -0.00005  -0.00103  -0.00107   3.13730
   D59        3.13665   0.00005  -0.00014   0.00234   0.00220   3.13885
   D60       -0.00386  -0.00001  -0.00003  -0.00022  -0.00026  -0.00412
   D61       -0.00351  -0.00032  -0.00339  -0.00393  -0.00656  -0.01007
   D62       -3.14141   0.00034   0.00414   0.00434   0.00773  -3.13369
   D63        3.13697  -0.00026  -0.00350  -0.00128  -0.00402   3.13296
   D64       -0.00093   0.00040   0.00403   0.00699   0.01027   0.00934
   D65        1.05290  -0.00042   0.00001  -0.00270  -0.00269   1.05021
   D66       -3.10427   0.00005  -0.00111   0.00145   0.00034  -3.10393
   D67       -1.07668   0.00015   0.00167   0.00173   0.00340  -1.07329
   D68        3.14070  -0.00029   0.00044  -0.00131  -0.00086   3.13983
   D69       -1.01648   0.00018  -0.00068   0.00284   0.00217  -1.01431
   D70        1.01111   0.00028   0.00211   0.00312   0.00522   1.01633
   D71       -1.04120  -0.00024   0.00064  -0.00061   0.00004  -1.04116
   D72        1.08481   0.00023  -0.00047   0.00354   0.00307   1.08788
   D73        3.11240   0.00033   0.00231   0.00382   0.00612   3.11852
   D74        1.50509   0.00203   0.01988   0.05694   0.07711   1.58220
   D75       -1.28944  -0.00068  -0.00641  -0.00319  -0.00986  -1.29930
   D76       -0.63158   0.00177   0.01892   0.05454   0.07374  -0.55783
   D77        2.85708  -0.00094  -0.00737  -0.00560  -0.01323   2.84386
   D78       -2.65467   0.00237   0.02111   0.05849   0.07984  -2.57483
   D79        0.83398  -0.00034  -0.00519  -0.00165  -0.00713   0.82686
   D80        1.04040  -0.00020   0.00067  -0.00028   0.00040   1.04080
   D81       -3.10308  -0.00004  -0.00081   0.00121   0.00041  -3.10267
   D82       -1.07335   0.00005  -0.00039   0.00111   0.00071  -1.07264
   D83        3.13174  -0.00016   0.00078  -0.00019   0.00059   3.13233
   D84       -1.01174   0.00000  -0.00070   0.00130   0.00060  -1.01114
   D85        1.01799   0.00009  -0.00028   0.00119   0.00090   1.01889
   D86       -1.05281   0.00002   0.00189   0.00244   0.00434  -1.04847
   D87        1.08689   0.00018   0.00041   0.00393   0.00434   1.09124
   D88        3.11662   0.00027   0.00082   0.00383   0.00464   3.12127
   D89        1.39634   0.00199   0.01524   0.05999   0.07661   1.47295
   D90       -1.35565  -0.00080  -0.01004  -0.01994  -0.03135  -1.38699
   D91       -0.74645   0.00155   0.01526   0.05602   0.07267  -0.67378
   D92        2.78475  -0.00124  -0.01002  -0.02391  -0.03528   2.74947
   D93       -2.77422   0.00236   0.01746   0.06334   0.08215  -2.69207
   D94        0.75698  -0.00043  -0.00782  -0.01659  -0.02580   0.73117
   D95       -0.02486   0.00042   0.00437   0.00811   0.01257  -0.01229
   D96       -3.13126  -0.00006  -0.00145   0.00159  -0.00001  -3.13127
   D97        3.09844   0.00042   0.00382   0.00809   0.01199   3.11043
   D98       -0.00796  -0.00005  -0.00201   0.00157  -0.00060  -0.00856
   D99        0.01238  -0.00082  -0.00941   0.01636   0.00677   0.01915
   D100       3.10862  -0.00020  -0.00614   0.00184  -0.00474   3.10388
   D101       3.11888  -0.00034  -0.00345   0.02290   0.01941   3.13829
   D102      -0.06807   0.00028  -0.00019   0.00837   0.00790  -0.06017
   D103       0.00650   0.00080   0.01016  -0.03320  -0.02305  -0.01655
   D104       2.82197   0.00417   0.03624   0.02678   0.06215   2.88412
   D105      -3.08779  -0.00015   0.00664  -0.01910  -0.01244  -3.10022
   D106      -0.27232   0.00322   0.03272   0.04088   0.07276  -0.19956
   D107      -0.50459  -0.00064  -0.01272  -0.04678  -0.05919  -0.56378
   D108       2.70633  -0.00162  -0.02375  -0.06588  -0.08984   2.61649
   D109       2.58532   0.00031  -0.00878  -0.06253  -0.07109   2.51422
   D110      -0.48695  -0.00067  -0.01981  -0.08162  -0.10175  -0.58870
   D111       1.61196   0.00037  -0.02093  -0.01028  -0.03204   1.57992
   D112      -0.50123  -0.00065  -0.01166  -0.01644  -0.02901  -0.53024
   D113      -2.61832  -0.00160  -0.02474  -0.02563  -0.05181  -2.67013
   D114      -1.58431   0.00066  -0.01182   0.00271  -0.00884  -1.59315
   D115       2.58569  -0.00036  -0.00254  -0.00344  -0.00582   2.57987
   D116       0.46859  -0.00131  -0.01563  -0.01264  -0.02861   0.43998
   D117       2.95766   0.00269   0.02334   0.01556   0.03917   2.99683
   D118      -0.56493   0.00973   0.07469   0.06554   0.13658  -0.42835
   D119      -0.11932   0.00158   0.01331  -0.00313   0.01020  -0.10911
   D120       2.64128   0.00862   0.06467   0.04686   0.10761   2.74889
   D121      -0.74929   0.00150   0.01356   0.03909   0.05250  -0.69679
   D122      -2.86454   0.00118   0.01611   0.03676   0.05276  -2.81178
   D123       1.42573   0.00132   0.01368   0.02910   0.04281   1.46854
   D124       1.32383   0.00139   0.01066   0.03551   0.04590   1.36973
   D125      -0.79142   0.00108   0.01321   0.03318   0.04615  -0.74526
   D126      -2.78433   0.00122   0.01078   0.02552   0.03621  -2.74813
   D127      -2.78614   0.00126   0.01293   0.03486   0.04804  -2.73810
   D128       1.38179   0.00094   0.01547   0.03253   0.04830   1.43009
   D129      -0.61112   0.00108   0.01304   0.02486   0.03835  -0.57277
   D130       0.65164  -0.00152  -0.01487  -0.04222  -0.05727   0.59438
   D131      -1.40903  -0.00101  -0.01166  -0.03436  -0.04621  -1.45524
   D132       2.73000  -0.00130  -0.00827  -0.04033  -0.04858   2.68142
   D133       2.77644  -0.00133  -0.01566  -0.04067  -0.05650   2.71994
   D134       0.71577  -0.00081  -0.01245  -0.03282  -0.04544   0.67033
   D135      -1.42840  -0.00110  -0.00906  -0.03878  -0.04781  -1.47620
   D136      -1.53030  -0.00019  -0.01381  -0.02759  -0.04195  -1.57225
   D137       2.69221   0.00032  -0.01060  -0.01973  -0.03089   2.66132
   D138       0.54805   0.00004  -0.00721  -0.02569  -0.03326   0.51479
   D139       1.78677  -0.00116   0.00047   0.02047   0.02262   1.80939
   D140      -1.04348  -0.00016  -0.03941   0.01482  -0.02764  -1.07112
   D141      -2.37929  -0.00023  -0.00125   0.02223   0.02263  -2.35666
   D142       1.07364   0.00077  -0.04113   0.01657  -0.02763   1.04601
   D143      -0.28032  -0.00096  -0.00472   0.01916   0.01481  -0.26551
   D144      -3.11057   0.00004  -0.04461   0.01351  -0.03545   3.13717
   D145       2.64449  -0.00153  -0.03165  -0.13555  -0.16690   2.47759
   D146      -0.25116  -0.00497  -0.07794  -0.27714  -0.35393  -0.60509
   D147      -0.89552   0.00255   0.02168  -0.10026  -0.07973  -0.97525
   D148       2.49202  -0.00089  -0.02461  -0.24185  -0.26676   2.22526
   D149      -0.01594   0.00060   0.01183  -0.00288   0.00775  -0.00818
   D150       3.08473   0.00145   0.00821   0.02706   0.03204   3.11678
   D151       3.12234   0.00001   0.00502  -0.01035  -0.00516   3.11717
   D152      -0.06018   0.00085   0.00139   0.01959   0.01913  -0.04105
   D153      -2.93596  -0.00126  -0.05252  -0.08856  -0.15010  -3.08606
   D154      -0.00444  -0.00088  -0.01511   0.02165   0.00674   0.00230
   D155       0.24619  -0.00205  -0.04892  -0.11799  -0.17406   0.07213
   D156      -3.10547  -0.00167  -0.01150  -0.00778  -0.01723  -3.12270
   D157       2.93526   0.00565   0.05522   0.11097   0.15856   3.09382
   D158      -0.57387   0.00907   0.08122   0.19141   0.26516  -0.30872
   D159       0.02302   0.00071   0.01114  -0.03004  -0.01820   0.00482
   D160       2.79708   0.00413   0.03714   0.05040   0.08839   2.88547
         Item               Value     Threshold  Converged?
 Maximum Force            0.016101     0.000450     NO 
 RMS     Force            0.002356     0.000300     NO 
 Maximum Displacement     1.299615     0.001800     NO 
 RMS     Displacement     0.354798     0.001200     NO 
 Predicted change in Energy=-1.290778D-02
 Lowest energy point so far.  Saving SCF results.
 GradGradGradGradGradGradGradGradGradGradGradGradGradGradGradGradGradGrad

 Leave Link  103 at Fri Dec  7 00:07:39 2018, MaxMem=   536870912 cpu:         2.1
 (Enter /pbs_home/pkowalski/g09d01/g09/l202.exe)
 Stoichiometry    C29H22F6S2
 Framework group  C1[X(C29H22F6S2)]
 Deg. of freedom   171
 Full point group                 C1      NOp   1
 RotChk:  IX=0 Diff= 7.06D-02
 Largest Abelian subgroup         C1      NOp   1
 Largest concise Abelian subgroup C1      NOp   1
                         Standard orientation:                         
 ---------------------------------------------------------------------
 Center     Atomic      Atomic             Coordinates (Angstroms)
 Number     Number       Type             X           Y           Z
 ---------------------------------------------------------------------
      1         16           0       -2.411270   -2.046819   -1.340233
      2         16           0        2.548883   -1.789707    1.523909
      3          9           0       -1.640095    2.903571    1.291005
      4          9           0       -2.384503    2.866152   -0.735803
      5          9           0       -0.255444    4.834597    0.083151
      6          9           0       -0.093160    3.649279   -1.728631
      7          9           0        1.369339    3.196460    1.394276
      8          9           0        2.167584    3.158065   -0.612354
      9          6           0       -5.337244   -2.789557   -0.555632
     10          6           0       -6.629966   -3.217068   -0.270602
     11          6           0       -7.472379   -2.432109    0.514342
     12          6           0       -7.004188   -1.214841    1.010565
     13          6           0       -5.712118   -0.788110    0.727588
     14          6           0       -4.852955   -1.568211   -0.062344
     15          6           0        5.411383   -2.634273    0.624466
     16          6           0        6.677876   -3.104710    0.292648
     17          6           0        7.461245   -2.419473   -0.634004
     18          6           0        6.960230   -1.259101   -1.225234
     19          6           0        5.693860   -0.790062   -0.896246
     20          6           0        4.894731   -1.468685    0.037610
     21          6           0       -0.104341   -0.226897   -3.370005
     22          6           0        0.068231   -1.042119   -2.086631
     23          6           0        0.455130    0.137048    3.579751
     24          6           0        0.126044   -0.684457    2.332957
     25          6           0       -3.495775   -1.110333   -0.361239
     26          6           0       -2.856982    0.033406    0.052923
     27          6           0       -1.506111    0.142599   -0.401328
     28          6           0       -1.122589   -0.921545   -1.190639
     29          6           0       -0.669369    1.294931   -0.113962
     30          6           0       -1.290378    2.665780    0.007357
     31          6           0       -0.142688    3.598335   -0.387171
     32          6           0        1.089291    2.837404    0.127266
     33          6           0        0.674226    1.380413    0.041288
     34          6           0        3.564171   -0.965706    0.383049
     35          6           0        2.907436    0.142444   -0.096887
     36          6           0        1.590300    0.320807    0.443033
     37          6           0        1.254084   -0.671590    1.347695
     38          1           0       -4.691850   -3.420301   -1.174853
     39          1           0       -6.981355   -4.173349   -0.667421
     40          1           0       -8.488831   -2.766126    0.738630
     41          1           0       -7.653868   -0.587892    1.627195
     42          1           0       -5.367418    0.168727    1.126473
     43          1           0        4.813395   -3.185636    1.356683
     44          1           0        7.055531   -4.015640    0.764908
     45          1           0        8.457119   -2.787057   -0.895154
     46          1           0        7.563352   -0.711097   -1.954183
     47          1           0        5.320779    0.118992   -1.373534
     48          1           0       -0.237949    0.839457   -3.134874
     49          1           0        0.781009   -0.326175   -4.015035
     50          1           0       -0.985013   -0.561399   -3.937005
     51          1           0        0.240307   -2.103727   -2.324800
     52          1           0        0.967360   -0.705230   -1.549902
     53          1           0        0.659298    1.182185    3.304966
     54          1           0       -0.387331    0.123958    4.287065
     55          1           0        1.343711   -0.257313    4.093630
     56          1           0       -0.118146   -1.723481    2.608038
     57          1           0       -0.777480   -0.280294    1.852295
     58          1           0       -3.326428    0.783875    0.689904
     59          1           0        3.351590    0.832891   -0.810314
 ---------------------------------------------------------------------
 Rotational constants (GHZ):      0.1351253      0.0605811      0.0493252
 Leave Link  202 at Fri Dec  7 00:07:39 2018, MaxMem=   536870912 cpu:         0.0
 (Enter /pbs_home/pkowalski/g09d01/g09/l301.exe)
 Basis read from rwf:  (5D, 7F)
 No pseudopotential information found on rwf file.
 There are   673 symmetry adapted cartesian basis functions of A   symmetry.
 There are   636 symmetry adapted basis functions of A   symmetry.
   636 basis functions,  1103 primitive gaussians,   673 cartesian basis functions
   141 alpha electrons      141 beta electrons
       nuclear repulsion energy      4599.4834047487 Hartrees.
 IExCor= 1009 DFT=T Ex+Corr=PBE1PBE ExCW=0 ScaHFX=  0.250000
 ScaDFX=  0.750000  0.750000  1.000000  1.000000 ScalE2=  1.000000  1.000000
 IRadAn=      0 IRanWt=     -1 IRanGd=            0 ICorTp=0 IEmpDi=131
 NAtoms=   59 NActive=   59 NUniq=   59 SFac= 1.00D+00 NAtFMM=   60 NAOKFM=F Big=F
 Integral buffers will be    131072 words long.
 Raffenetti 2 integral format.
 Two-electron integral symmetry is turned on.
 R6Disp:  Grimme-D3 Dispersion energy=       -0.0467601452 Hartrees.
 Nuclear repulsion after empirical dispersion term =     4599.4366446035 Hartrees.
 No density basis found on file   724.
 Leave Link  301 at Fri Dec  7 00:07:39 2018, MaxMem=   536870912 cpu:         0.6
 (Enter /pbs_home/pkowalski/g09d01/g09/l302.exe)
 NPDir=0 NMtPBC=     1 NCelOv=     1 NCel=       1 NClECP=     1 NCelD=      1
         NCelK=      1 NCelE2=     1 NClLst=     1 CellRange=     0.0.
 One-electron integrals computed using PRISM.
 NBasis=   636 RedAO= T EigKep=  2.93D-04  NBF=   636
 NBsUse=   636 1.00D-06 EigRej= -1.00D+00 NBFU=   636
 Precomputing XC quadrature grid using
 IXCGrd= 4 IRadAn=           0 IRanWt=          -1 IRanGd=           0 AccXCQ= 0.00D+00.
 Generated NRdTot=       0 NPtTot=           0 NUsed=           0 NTot=          32
 NSgBfM=   632   636   636   637   637 MxSgAt=    59 MxSgA2=    59.
 Leave Link  302 at Fri Dec  7 00:07:41 2018, MaxMem=   536870912 cpu:        16.5
 (Enter /pbs_home/pkowalski/g09d01/g09/l303.exe)
 DipDrv:  MaxL=1.
 Leave Link  303 at Fri Dec  7 00:07:42 2018, MaxMem=   536870912 cpu:         1.5
 (Enter /pbs_home/pkowalski/g09d01/g09/l401.exe)
 Initial guess from the checkpoint file:  "dae0068freq_open_pbe0_air_D3.chk"
 B after Tr=     0.000000    0.000000    0.000000
         Rot=    0.999796    0.017989    0.006581   -0.006359 Ang=   2.31 deg.
 Guess basis will be translated and rotated to current coordinates.
 JPrj=2 DoOrth=T DoCkMO=T.
 Generating alternative initial guess.
 ExpMin= 1.22D-01 ExpMax= 9.18D+03 ExpMxC= 1.38D+03 IAcc=1 IRadAn=         1 AccDes= 0.00D+00
 Harris functional with IExCor= 1009 and IRadAn=       1 diagonalized for initial guess.
 HarFok:  IExCor= 1009 AccDes= 0.00D+00 IRadAn=         1 IDoV= 1 UseB2=F ITyADJ=14
 ICtDFT=  3500011 ScaDFX=  1.000000  1.000000  1.000000  1.000000
 FoFCou: FMM=F IPFlag=           0 FMFlag=      100000 FMFlg1=           0
         NFxFlg=           0 DoJE=T BraDBF=F KetDBF=T FulRan=T
         wScrn=  0.000000 ICntrl=     500 IOpCl=  0 I1Cent=   200000004 NGrid=           0
         NMat0=    1 NMatS0=      1 NMatT0=    0 NMatD0=    1 NMtDS0=    0 NMtDT0=    0
 Petite list used in FoFCou.
 Harris En= -2510.34766084243    
 Leave Link  401 at Fri Dec  7 00:07:47 2018, MaxMem=   536870912 cpu:        41.5
 (Enter /pbs_home/pkowalski/g09d01/g09/l502.exe)
 Closed shell SCF:
 Using DIIS extrapolation, IDIIS=  1040.
 Integral symmetry usage will be decided dynamically.
 IVT=     1387805 IEndB=     1387805 NGot=   536870912 MDV=   535953350
 LenX=   535953350 LenY=   535499748
 Requested convergence on RMS density matrix=1.00D-08 within 128 cycles.
 Requested convergence on MAX density matrix=1.00D-06.
 Requested convergence on             energy=1.00D-06.
 No special actions if energy rises.
 Fock matrices will be formed incrementally for  20 cycles.
 Integral accuracy reduced to 1.0D-05 until final iterations.

 Cycle   1  Pass 0  IDiag  1:
 FoFJK:  IHMeth= 1 ICntrl=       0 DoSepK=F KAlg= 0 I1Cent=   0 FoldK=F
 IRaf= 650000000 NMat=   1 IRICut=       1 DoRegI=T DoRafI=F ISym2E= 0.
 FoFCou: FMM=F IPFlag=           0 FMFlag=      100000 FMFlg1=           0
         NFxFlg=           0 DoJE=F BraDBF=F KetDBF=F FulRan=T
         wScrn=  0.000000 ICntrl=       0 IOpCl=  0 I1Cent=           0 NGrid=           0
         NMat0=    1 NMatS0=      1 NMatT0=    0 NMatD0=    1 NMtDS0=    0 NMtDT0=    0
 Symmetry not used in FoFCou.
 E= -2510.01136405151    
 DIIS: error= 7.40D-03 at cycle   1 NSaved=   1.
 NSaved= 1 IEnMin= 1 EnMin= -2510.01136405151     IErMin= 1 ErrMin= 7.40D-03
 ErrMax= 7.40D-03  0.00D+00 EMaxC= 1.00D-01 BMatC= 1.12D-01 BMatP= 1.12D-01
 IDIUse=3 WtCom= 9.26D-01 WtEn= 7.40D-02
 Coeff-Com:  0.100D+01
 Coeff-En:   0.100D+01
 Coeff:      0.100D+01
 Gap=     0.506 Goal=   None    Shift=    0.000
 GapD=    0.506 DampG=2.000 DampE=1.000 DampFc=2.0000 IDamp=-1.
 RMSDP=1.08D-03 MaxDP=4.57D-02              OVMax= 5.24D-02

 Cycle   2  Pass 0  IDiag  1:
 RMSU=  1.08D-03    CP:  9.98D-01
 E= -2510.17331318360     Delta-E=       -0.161949132092 Rises=F Damp=F
 DIIS: error= 1.07D-03 at cycle   2 NSaved=   2.
[truncated: 1,969,582 more chars]
