# Supplementary material for: Wide-range IR spectra of diarylethene derivatives and their simulation using the density functional theory
Source: Sci Rep. 2022 Oct 7;12:16834. doi: 10.1038/s41598-022-20264-x (PMC9546887; doi:10.1038/s41598-022-20264-x)
Supplement: Supplementary file 1 — Supplementary Information 1. [file 41598_2022_20264_MOESM1_ESM.zip › IR_files/3_3cz/open/open_pbe0_air.log]

 Entering Gaussian System, Link 0=g09
 Input=open_pbe0_air.gjf
 Output=open_pbe0_air.log
 AtFile(1): /pbs_home/ewapastorczak/DAE/0068/Def2SVP.gbs
            H     0
            S   3   1.00
                 13.0107010              0.19682158E-01
                  1.9622572              0.13796524
                  0.44453796             0.47831935
            S   1   1.00
                  0.12194962             1.0000000
            P   1   1.00
                  0.8000000              1.0000000
            ****
            C     0
            S   5   1.00
               1238.4016938              0.54568832082E-02
                186.29004992             0.40638409211E-01
                 42.251176346            0.18025593888
                 11.676557932            0.46315121755
                  3.5930506482           0.44087173314
            S   1   1.00
                  0.40245147363          1.0000000
            S   1   1.00
                  0.13090182668          1.0000000
            P   3   1.00
                  9.4680970621           0.38387871728E-01
                  2.0103545142           0.21117025112
                  0.54771004707          0.51328172114
            P   1   1.00
                  0.15268613795          1.0000000
            D   1   1.00
                  0.8000000              1.0000000
            ****
            F     0
            S   5   1.00
               2894.8325990             -0.53408255515E-02
                435.41939120            -0.39904258866E-01
                 98.843328866           -0.17912768038
                 27.485198001           -0.46758090825
                  8.5405498171          -0.44653131020
            S   1   1.00
                  1.0654578038           1.0000000
            S   1   1.00
                  0.33247346748          1.0000000
            P   3   1.00
                 22.696633924           -0.45212874436E-01
                  4.9872339257          -0.23754317067
                  1.3491613954          -0.51287353587
            P   1   1.00
                  0.34829881977          1.0000000
            D   1   1.00
                  1.4000000              1.0000000
            ****
            S     0
            S   5   1.00
               9184.9303010             -0.22294387756E-02
               1381.5105503             -0.16683029937E-01
                313.87147580            -0.75262436116E-01
                 88.053870623           -0.19376827038
                 27.039914905           -0.17718020803
            S   3   1.00
                 45.648731303           -0.10736062573
                  4.9664522326           0.65066293018
                  2.0116242047           0.59712155354
            S   1   1.00
                  0.35661077013          1.0000000
            S   1   1.00
                  0.13507221477          1.0000000
            P   5   1.00
                261.98233439            -0.92729929822E-02
                 61.306894736           -0.66547669241E-01
                 19.103729887           -0.24828595903
                  6.6567720378          -0.48703847402
                  2.3959635161          -0.39337850312
            P   1   1.00
                  0.61776161679          1.0000000
            P   1   1.00
                  0.16993376871          1.0000000
            D   1   1.00
                  0.5500000              1.0000000
            ****
 Initial command:
 /pbs_home/pkowalski/g09d01/g09/l1.exe "/pbs_home/daria/obliczenia/3_czastka/open/pbe0/Gau-6344.inp" -scrdir="/pbs_home/daria/obliczenia/3_czastka/open/pbe0/"
 Entering Link 1 = /pbs_home/pkowalski/g09d01/g09/l1.exe PID=      6345.
  
 Copyright (c) 1988,1990,1992,1993,1995,1998,2003,2009,2013,
            Gaussian, Inc.  All Rights Reserved.
  
 This is part of the Gaussian(R) 09 program.  It is based on
 the Gaussian(R) 03 system (copyright 2003, Gaussian, Inc.),
 the Gaussian(R) 98 system (copyright 1998, Gaussian, Inc.),
 the Gaussian(R) 94 system (copyright 1995, Gaussian, Inc.),
 the Gaussian 92(TM) system (copyright 1992, Gaussian, Inc.),
 the Gaussian 90(TM) system (copyright 1990, Gaussian, Inc.),
 the Gaussian 88(TM) system (copyright 1988, Gaussian, Inc.),
 the Gaussian 86(TM) system (copyright 1986, Carnegie Mellon
 University), and the Gaussian 82(TM) system (copyright 1983,
 Carnegie Mellon University). Gaussian is a federally registered
 trademark of Gaussian, Inc.
  
 This software contains proprietary and confidential information,
 including trade secrets, belonging to Gaussian, Inc.
  
 This software is provided under written license and may be
 used, copied, transmitted, or stored only in accord with that
 written license.
  
 The following legend is applicable only to US Government
 contracts under FAR:
  
                    RESTRICTED RIGHTS LEGEND
  
 Use, reproduction and disclosure by the US Government is
 subject to restrictions as set forth in subparagraphs (a)
 and (c) of the Commercial Computer Software - Restricted
 Rights clause in FAR 52.227-19.
  
 Gaussian, Inc.
 340 Quinnipiac St., Bldg. 40, Wallingford CT 06492
  
  
 ---------------------------------------------------------------
 Warning -- This program may not be used in any manner that
 competes with the business of Gaussian, Inc. or will provide
 assistance to any competitor of Gaussian, Inc.  The licensee
 of this program is prohibited from giving any competitor of
 Gaussian, Inc. access to this program.  By using this program,
 the user acknowledges that Gaussian, Inc. is engaged in the
 business of creating and licensing software in the field of
 computational chemistry and represents and warrants to the
 licensee that it is not a competitor of Gaussian, Inc. and that
 it will not use this program in any manner prohibited above.
 ---------------------------------------------------------------
  

 Cite this work as:
 Gaussian 09, Revision D.01,
 M. J. Frisch, G. W. Trucks, H. B. Schlegel, G. E. Scuseria, 
 M. A. Robb, J. R. Cheeseman, G. Scalmani, V. Barone, B. Mennucci, 
 G. A. Petersson, H. Nakatsuji, M. Caricato, X. Li, H. P. Hratchian, 
 A. F. Izmaylov, J. Bloino, G. Zheng, J. L. Sonnenberg, M. Hada, 
 M. Ehara, K. Toyota, R. Fukuda, J. Hasegawa, M. Ishida, T. Nakajima, 
 Y. Honda, O. Kitao, H. Nakai, T. Vreven, J. A. Montgomery, Jr., 
 J. E. Peralta, F. Ogliaro, M. Bearpark, J. J. Heyd, E. Brothers, 
 K. N. Kudin, V. N. Staroverov, T. Keith, R. Kobayashi, J. Normand, 
 K. Raghavachari, A. Rendell, J. C. Burant, S. S. Iyengar, J. Tomasi, 
 M. Cossi, N. Rega, J. M. Millam, M. Klene, J. E. Knox, J. B. Cross, 
 V. Bakken, C. Adamo, J. Jaramillo, R. Gomperts, R. E. Stratmann, 
 O. Yazyev, A. J. Austin, R. Cammi, C. Pomelli, J. W. Ochterski, 
 R. L. Martin, K. Morokuma, V. G. Zakrzewski, G. A. Voth, 
 P. Salvador, J. J. Dannenberg, S. Dapprich, A. D. Daniels, 
 O. Farkas, J. B. Foresman, J. V. Ortiz, J. Cioslowski, 
 and D. J. Fox, Gaussian, Inc., Wallingford CT, 2013.
 
 ******************************************
 Gaussian 09:  ES64L-G09RevD.01 24-Apr-2013
                11-Dec-2018 
 ******************************************
 %chk=dae0068freq_open_pbe0_air.chk
 %NProcShared=8
 Will use up to    8 processors via shared memory.
 %Mem=6GB
 -----------------------------
 #P opt freq=Raman PBE1PBE/Gen
 -----------------------------
 1/14=-1,18=20,19=15,26=3,38=1/1,3;
 2/9=110,12=2,17=6,18=5,40=1/2;
 3/5=7,11=2,16=1,25=1,30=1,71=1,74=-13/1,2,3;
 4//1;
 5/5=2,38=5/2;
 6/7=2,8=2,9=2,10=2,28=1/1;
 7//1,2,3,16;
 1/14=-1,18=20,19=15,26=3/3(2);
 2/9=110/2;
 99//99;
 2/9=110/2;
 3/5=7,6=1,11=2,16=1,25=1,30=1,71=1,74=-13,82=7/1,2,3;
 4/5=5,16=3,69=1/1;
 5/5=2,38=5/2;
 7//1,2,3,16;
 1/14=-1,18=20,19=15,26=3/3(-5);
 2/9=110/2;
 6/7=2,8=2,9=2,10=2,19=2,28=1/1;
 99/9=1/99;
 Leave Link    1 at Tue Dec 11 17:46:21 2018, MaxMem=   805306368 cpu:         0.5
 (Enter /pbs_home/pkowalski/g09d01/g09/l101.exe)
 -------------------
 Title Card Required
 -------------------
 Symbolic Z-matrix:
 Charge =  0 Multiplicity = 1
 S                     1.52063   5.66543   0.31755 
 S                     2.54195   10.6458   0.75863 
 F                     6.78089   6.47596   2.6533 
 F                     5.48974   4.92277   3.70356 
 F                     6.9197    6.83495   5.41917 
 F                     4.67439   6.61662   5.57307 
 F                     6.6516    8.91962   3.72111 
 F                     5.19189   9.27521   5.41159 
 C                     1.86334   2.80721  -0.99395 
 C                     1.87152   1.57193  -1.64808 
 C                     2.93435   0.68878  -1.46552 
 C                     3.99213   1.03907  -0.62776 
 C                     3.99163   2.2729    0.0303 
 C                     2.92337   3.18407  -0.14099 
 C                     1.63854   13.46636   1.87027 
 C                     1.13527   14.71677   2.24052 
 C                     1.62757   15.3635   3.37302 
 C                     2.62509   14.76101   4.13829 
 C                     3.13392   13.51033   3.77462 
 C                     2.64843   12.83701   2.62972 
 C                     0.77142   6.85329   3.42381 
 C                     1.37858   7.67182   2.28777 
 C                     5.5252    10.04752  -0.66056 
 C                     4.55798   8.95252  -0.21394 
 C                     2.88853   4.51665   0.54969 
 C                     3.84199   4.97229   1.36705 
 C                     3.5988    6.30997   1.92428 
 C                     2.29706   6.82375   1.44057 
 C                     4.45643   6.93499   2.78453 
 C                     5.65118   6.27012   3.42847 
 C                     5.72057   7.02282   4.75371 
 C                     5.49219   8.4581    4.33623 
 C                     4.32496   8.35575   3.32676 
 C                     3.17103   11.49428   2.21114 
 C                     4.12233   10.81707   2.85815 
 C                     4.51085   9.49713   2.28315 
 C                     3.76598   9.35822   0.99537 
 H                     1.01909   3.46023  -1.16461 
 H                     1.0502    1.2996   -2.29849 
 H                     2.93824  -0.26719  -1.97307 
 H                     4.8168    0.35214  -0.48661 
 H                     4.83504   2.49036   0.66615 
 H                     1.22798   13.0011   0.98516 
 H                     0.36081   15.18488   1.64652 
 H                     1.23607   16.3316   3.65769 
 H                     3.00651   15.26431   5.01753 
 H                     3.90408   13.09067   4.40231 
 H                     1.57124   6.47479   4.09572 
 H                     0.08362   7.49241   4.01654 
 H                     0.19595   5.99276   3.0214 
 H                     0.56213   8.06515   1.64542 
 H                     1.89013   8.54281   2.72721 
 H                     6.25172   10.27757   0.14763 
 H                     6.08765   9.70302  -1.55363 
 H                     4.97206   10.97282  -0.92713 
 H                     3.85757   8.71891  -1.04383 
 H                     5.13602   8.03263   0.01887 
 H                     4.73193   4.41202   1.58749 
 H                     4.61063   11.1768   3.74907 
 
 NAtoms=     59 NQM=       59 NQMF=       0 NMMI=      0 NMMIF=      0
                NMic=       0 NMicF=      0.
                    Isotopes and Nuclear Properties:
 (Nuclear quadrupole moments (NQMom) in fm**2, nuclear magnetic moments (NMagM)
  in nuclear magnetons)

  Atom         1           2           3           4           5           6           7           8           9          10
 IAtWgt=          32          32          19          19          19          19          19          19          12          12
 AtmWgt=  31.9720718  31.9720718  18.9984033  18.9984033  18.9984033  18.9984033  18.9984033  18.9984033  12.0000000  12.0000000
 NucSpn=           0           0           1           1           1           1           1           1           0           0
 AtZEff=   0.0000000   0.0000000   0.0000000   0.0000000   0.0000000   0.0000000   0.0000000   0.0000000   0.0000000   0.0000000
 NQMom=    0.0000000   0.0000000   0.0000000   0.0000000   0.0000000   0.0000000   0.0000000   0.0000000   0.0000000   0.0000000
 NMagM=    0.0000000   0.0000000   2.6288670   2.6288670   2.6288670   2.6288670   2.6288670   2.6288670   0.0000000   0.0000000
 AtZNuc=  16.0000000  16.0000000   9.0000000   9.0000000   9.0000000   9.0000000   9.0000000   9.0000000   6.0000000   6.0000000

  Atom        11          12          13          14          15          16          17          18          19          20
 IAtWgt=          12          12          12          12          12          12          12          12          12          12
 AtmWgt=  12.0000000  12.0000000  12.0000000  12.0000000  12.0000000  12.0000000  12.0000000  12.0000000  12.0000000  12.0000000
 NucSpn=           0           0           0           0           0           0           0           0           0           0
 AtZEff=   0.0000000   0.0000000   0.0000000   0.0000000   0.0000000   0.0000000   0.0000000   0.0000000   0.0000000   0.0000000
 NQMom=    0.0000000   0.0000000   0.0000000   0.0000000   0.0000000   0.0000000   0.0000000   0.0000000   0.0000000   0.0000000
 NMagM=    0.0000000   0.0000000   0.0000000   0.0000000   0.0000000   0.0000000   0.0000000   0.0000000   0.0000000   0.0000000
 AtZNuc=   6.0000000   6.0000000   6.0000000   6.0000000   6.0000000   6.0000000   6.0000000   6.0000000   6.0000000   6.0000000

  Atom        21          22          23          24          25          26          27          28          29          30
 IAtWgt=          12          12          12          12          12          12          12          12          12          12
 AtmWgt=  12.0000000  12.0000000  12.0000000  12.0000000  12.0000000  12.0000000  12.0000000  12.0000000  12.0000000  12.0000000
 NucSpn=           0           0           0           0           0           0           0           0           0           0
 AtZEff=   0.0000000   0.0000000   0.0000000   0.0000000   0.0000000   0.0000000   0.0000000   0.0000000   0.0000000   0.0000000
 NQMom=    0.0000000   0.0000000   0.0000000   0.0000000   0.0000000   0.0000000   0.0000000   0.0000000   0.0000000   0.0000000
 NMagM=    0.0000000   0.0000000   0.0000000   0.0000000   0.0000000   0.0000000   0.0000000   0.0000000   0.0000000   0.0000000
 AtZNuc=   6.0000000   6.0000000   6.0000000   6.0000000   6.0000000   6.0000000   6.0000000   6.0000000   6.0000000   6.0000000

  Atom        31          32          33          34          35          36          37          38          39          40
 IAtWgt=          12          12          12          12          12          12          12           1           1           1
 AtmWgt=  12.0000000  12.0000000  12.0000000  12.0000000  12.0000000  12.0000000  12.0000000   1.0078250   1.0078250   1.0078250
 NucSpn=           0           0           0           0           0           0           0           1           1           1
 AtZEff=   0.0000000   0.0000000   0.0000000   0.0000000   0.0000000   0.0000000   0.0000000   0.0000000   0.0000000   0.0000000
 NQMom=    0.0000000   0.0000000   0.0000000   0.0000000   0.0000000   0.0000000   0.0000000   0.0000000   0.0000000   0.0000000
 NMagM=    0.0000000   0.0000000   0.0000000   0.0000000   0.0000000   0.0000000   0.0000000   2.7928460   2.7928460   2.7928460
 AtZNuc=   6.0000000   6.0000000   6.0000000   6.0000000   6.0000000   6.0000000   6.0000000   1.0000000   1.0000000   1.0000000

  Atom        41          42          43          44          45          46          47          48          49          50
 IAtWgt=           1           1           1           1           1           1           1           1           1           1
 AtmWgt=   1.0078250   1.0078250   1.0078250   1.0078250   1.0078250   1.0078250   1.0078250   1.0078250   1.0078250   1.0078250
 NucSpn=           1           1           1           1           1           1           1           1           1           1
 AtZEff=   0.0000000   0.0000000   0.0000000   0.0000000   0.0000000   0.0000000   0.0000000   0.0000000   0.0000000   0.0000000
 NQMom=    0.0000000   0.0000000   0.0000000   0.0000000   0.0000000   0.0000000   0.0000000   0.0000000   0.0000000   0.0000000
 NMagM=    2.7928460   2.7928460   2.7928460   2.7928460   2.7928460   2.7928460   2.7928460   2.7928460   2.7928460   2.7928460
 AtZNuc=   1.0000000   1.0000000   1.0000000   1.0000000   1.0000000   1.0000000   1.0000000   1.0000000   1.0000000   1.0000000

  Atom        51          52          53          54          55          56          57          58          59
 IAtWgt=           1           1           1           1           1           1           1           1           1
 AtmWgt=   1.0078250   1.0078250   1.0078250   1.0078250   1.0078250   1.0078250   1.0078250   1.0078250   1.0078250
 NucSpn=           1           1           1           1           1           1           1           1           1
 AtZEff=   0.0000000   0.0000000   0.0000000   0.0000000   0.0000000   0.0000000   0.0000000   0.0000000   0.0000000
 NQMom=    0.0000000   0.0000000   0.0000000   0.0000000   0.0000000   0.0000000   0.0000000   0.0000000   0.0000000
 NMagM=    2.7928460   2.7928460   2.7928460   2.7928460   2.7928460   2.7928460   2.7928460   2.7928460   2.7928460
 AtZNuc=   1.0000000   1.0000000   1.0000000   1.0000000   1.0000000   1.0000000   1.0000000   1.0000000   1.0000000
 Leave Link  101 at Tue Dec 11 17:46:22 2018, MaxMem=   805306368 cpu:         2.7
 (Enter /pbs_home/pkowalski/g09d01/g09/l103.exe)

 GradGradGradGradGradGradGradGradGradGradGradGradGradGradGradGradGradGrad
 Berny optimization.
 Initialization pass.
                           ----------------------------
                           !    Initial Parameters    !
                           ! (Angstroms and Degrees)  !
 --------------------------                            --------------------------
 ! Name  Definition              Value          Derivative Info.                !
 --------------------------------------------------------------------------------
 ! R1    R(1,25)                 1.8013         estimate D2E/DX2                !
 ! R2    R(1,28)                 1.7905         estimate D2E/DX2                !
 ! R3    R(2,34)                 1.7959         estimate D2E/DX2                !
 ! R4    R(2,37)                 1.7922         estimate D2E/DX2                !
 ! R5    R(3,30)                 1.3855         estimate D2E/DX2                !
 ! R6    R(4,30)                 1.3846         estimate D2E/DX2                !
 ! R7    R(5,31)                 1.3842         estimate D2E/DX2                !
 ! R8    R(6,31)                 1.3895         estimate D2E/DX2                !
 ! R9    R(7,32)                 1.3913         estimate D2E/DX2                !
 ! R10   R(8,32)                 1.3836         estimate D2E/DX2                !
 ! R11   R(9,10)                 1.3978         estimate D2E/DX2                !
 ! R12   R(9,14)                 1.4118         estimate D2E/DX2                !
 ! R13   R(9,38)                 1.0809         estimate D2E/DX2                !
 ! R14   R(10,11)                1.3939         estimate D2E/DX2                !
 ! R15   R(10,39)                1.0825         estimate D2E/DX2                !
 ! R16   R(11,12)                1.3941         estimate D2E/DX2                !
 ! R17   R(11,40)                1.0824         estimate D2E/DX2                !
 ! R18   R(12,13)                1.3983         estimate D2E/DX2                !
 ! R19   R(12,41)                1.0825         estimate D2E/DX2                !
 ! R20   R(13,14)                1.4145         estimate D2E/DX2                !
 ! R21   R(13,42)                1.0784         estimate D2E/DX2                !
 ! R22   R(14,25)                1.5013         estimate D2E/DX2                !
 ! R23   R(15,16)                1.3978         estimate D2E/DX2                !
 ! R24   R(15,20)                1.4116         estimate D2E/DX2                !
 ! R25   R(15,43)                1.0809         estimate D2E/DX2                !
 ! R26   R(16,17)                1.394          estimate D2E/DX2                !
 ! R27   R(16,44)                1.0825         estimate D2E/DX2                !
 ! R28   R(17,18)                1.3942         estimate D2E/DX2                !
 ! R29   R(17,45)                1.0824         estimate D2E/DX2                !
 ! R30   R(18,19)                1.3983         estimate D2E/DX2                !
 ! R31   R(18,46)                1.0825         estimate D2E/DX2                !
 ! R32   R(19,20)                1.4142         estimate D2E/DX2                !
 ! R33   R(19,47)                1.0785         estimate D2E/DX2                !
 ! R34   R(20,34)                1.5004         estimate D2E/DX2                !
 ! R35   R(21,22)                1.5262         estimate D2E/DX2                !
 ! R36   R(21,48)                1.1111         estimate D2E/DX2                !
 ! R37   R(21,49)                1.1103         estimate D2E/DX2                !
 ! R38   R(21,50)                1.1107         estimate D2E/DX2                !
 ! R39   R(22,28)                1.5102         estimate D2E/DX2                !
 ! R40   R(22,51)                1.1108         estimate D2E/DX2                !
 ! R41   R(22,52)                1.1015         estimate D2E/DX2                !
 ! R42   R(23,24)                1.5277         estimate D2E/DX2                !
 ! R43   R(23,53)                1.1108         estimate D2E/DX2                !
 ! R44   R(23,54)                1.1102         estimate D2E/DX2                !
 ! R45   R(23,55)                1.1105         estimate D2E/DX2                !
 ! R46   R(24,37)                1.5014         estimate D2E/DX2                !
 ! R47   R(24,56)                1.1108         estimate D2E/DX2                !
 ! R48   R(24,57)                1.1111         estimate D2E/DX2                !
 ! R49   R(25,26)                1.3359         estimate D2E/DX2                !
 ! R50   R(26,27)                1.4694         estimate D2E/DX2                !
 ! R51   R(26,58)                1.0745         estimate D2E/DX2                !
 ! R52   R(27,28)                1.4807         estimate D2E/DX2                !
 ! R53   R(27,29)                1.3661         estimate D2E/DX2                !
 ! R54   R(29,30)                1.5113         estimate D2E/DX2                !
 ! R55   R(29,33)                1.5264         estimate D2E/DX2                !
 ! R56   R(30,31)                1.5257         estimate D2E/DX2                !
 ! R57   R(31,32)                1.5121         estimate D2E/DX2                !
 ! R58   R(32,33)                1.5466         estimate D2E/DX2                !
 ! R59   R(33,36)                1.5577         estimate D2E/DX2                !
 ! R60   R(34,35)                1.335          estimate D2E/DX2                !
 ! R61   R(35,36)                1.4913         estimate D2E/DX2                !
 ! R62   R(35,59)                1.0778         estimate D2E/DX2                !
 ! R63   R(36,37)                1.4942         estimate D2E/DX2                !
 ! A1    A(25,1,28)             90.1397         estimate D2E/DX2                !
 ! A2    A(34,2,37)             89.6196         estimate D2E/DX2                !
 ! A3    A(10,9,14)            120.9456         estimate D2E/DX2                !
 ! A4    A(10,9,38)            117.6831         estimate D2E/DX2                !
 ! A5    A(14,9,38)            121.3713         estimate D2E/DX2                !
 ! A6    A(9,10,11)            120.2046         estimate D2E/DX2                !
 ! A7    A(9,10,39)            119.9384         estimate D2E/DX2                !
 ! A8    A(11,10,39)           119.857          estimate D2E/DX2                !
 ! A9    A(10,11,12)           119.8725         estimate D2E/DX2                !
 ! A10   A(10,11,40)           120.0614         estimate D2E/DX2                !
 ! A11   A(12,11,40)           120.0661         estimate D2E/DX2                !
 ! A12   A(11,12,13)           120.2808         estimate D2E/DX2                !
 ! A13   A(11,12,41)           119.7981         estimate D2E/DX2                !
 ! A14   A(13,12,41)           119.9211         estimate D2E/DX2                !
 ! A15   A(12,13,14)           120.7748         estimate D2E/DX2                !
 ! A16   A(12,13,42)           117.0732         estimate D2E/DX2                !
 ! A17   A(14,13,42)           122.1519         estimate D2E/DX2                !
 ! A18   A(9,14,13)            117.9216         estimate D2E/DX2                !
 ! A19   A(9,14,25)            119.8305         estimate D2E/DX2                !
 ! A20   A(13,14,25)           122.2479         estimate D2E/DX2                !
 ! A21   A(16,15,20)           120.923          estimate D2E/DX2                !
 ! A22   A(16,15,43)           117.721          estimate D2E/DX2                !
 ! A23   A(20,15,43)           121.356          estimate D2E/DX2                !
 ! A24   A(15,16,17)           120.2025         estimate D2E/DX2                !
 ! A25   A(15,16,44)           119.939          estimate D2E/DX2                !
 ! A26   A(17,16,44)           119.8585         estimate D2E/DX2                !
 ! A27   A(16,17,18)           119.877          estimate D2E/DX2                !
 ! A28   A(16,17,45)           120.0591         estimate D2E/DX2                !
 ! A29   A(18,17,45)           120.0639         estimate D2E/DX2                !
 ! A30   A(17,18,19)           120.2727         estimate D2E/DX2                !
 ! A31   A(17,18,46)           119.802          estimate D2E/DX2                !
 ! A32   A(19,18,46)           119.9253         estimate D2E/DX2                !
 ! A33   A(18,19,20)           120.7627         estimate D2E/DX2                !
 ! A34   A(18,19,47)           117.1607         estimate D2E/DX2                !
 ! A35   A(20,19,47)           122.0766         estimate D2E/DX2                !
 ! A36   A(15,20,19)           117.9621         estimate D2E/DX2                !
 ! A37   A(15,20,34)           119.8716         estimate D2E/DX2                !
 ! A38   A(19,20,34)           122.1663         estimate D2E/DX2                !
 ! A39   A(22,21,48)           110.2718         estimate D2E/DX2                !
 ! A40   A(22,21,49)           109.5776         estimate D2E/DX2                !
 ! A41   A(22,21,50)           110.6077         estimate D2E/DX2                !
 ! A42   A(48,21,49)           108.6135         estimate D2E/DX2                !
 ! A43   A(48,21,50)           109.1566         estimate D2E/DX2                !
 ! A44   A(49,21,50)           108.5681         estimate D2E/DX2                !
 ! A45   A(21,22,28)           110.9997         estimate D2E/DX2                !
 ! A46   A(21,22,51)           109.1441         estimate D2E/DX2                !
 ! A47   A(21,22,52)           108.1718         estimate D2E/DX2                !
 ! A48   A(28,22,51)           108.7514         estimate D2E/DX2                !
 ! A49   A(28,22,52)           112.6683         estimate D2E/DX2                !
 ! A50   A(51,22,52)           106.9803         estimate D2E/DX2                !
 ! A51   A(24,23,53)           110.476          estimate D2E/DX2                !
 ! A52   A(24,23,54)           109.4811         estimate D2E/DX2                !
 ! A53   A(24,23,55)           110.6119         estimate D2E/DX2                !
 ! A54   A(53,23,54)           108.5525         estimate D2E/DX2                !
 ! A55   A(53,23,55)           109.139          estimate D2E/DX2                !
 ! A56   A(54,23,55)           108.5297         estimate D2E/DX2                !
 ! A57   A(23,24,37)           112.0711         estimate D2E/DX2                !
 ! A58   A(23,24,56)           109.3617         estimate D2E/DX2                !
 ! A59   A(23,24,57)           108.9831         estimate D2E/DX2                !
 ! A60   A(37,24,56)           109.0238         estimate D2E/DX2                !
 ! A61   A(37,24,57)           109.2308         estimate D2E/DX2                !
 ! A62   A(56,24,57)           108.0871         estimate D2E/DX2                !
 ! A63   A(1,25,14)            121.6274         estimate D2E/DX2                !
 ! A64   A(1,25,26)            113.7855         estimate D2E/DX2                !
 ! A65   A(14,25,26)           124.5843         estimate D2E/DX2                !
 ! A66   A(25,26,27)           115.1124         estimate D2E/DX2                !
 ! A67   A(25,26,58)           122.6027         estimate D2E/DX2                !
 ! A68   A(27,26,58)           122.2744         estimate D2E/DX2                !
 ! A69   A(26,27,28)           109.7243         estimate D2E/DX2                !
 ! A70   A(26,27,29)           123.465          estimate D2E/DX2                !
 ! A71   A(28,27,29)           126.7901         estimate D2E/DX2                !
 ! A72   A(1,28,22)            116.836          estimate D2E/DX2                !
 ! A73   A(1,28,27)            111.2025         estimate D2E/DX2                !
 ! A74   A(22,28,27)           123.1121         estimate D2E/DX2                !
 ! A75   A(27,29,30)           124.2858         estimate D2E/DX2                !
 ! A76   A(27,29,33)           126.5475         estimate D2E/DX2                !
 ! A77   A(30,29,33)           109.0388         estimate D2E/DX2                !
 ! A78   A(3,30,4)             110.537          estimate D2E/DX2                !
 ! A79   A(3,30,29)            109.9284         estimate D2E/DX2                !
 ! A80   A(3,30,31)            112.0624         estimate D2E/DX2                !
 ! A81   A(4,30,29)            114.8706         estimate D2E/DX2                !
 ! A82   A(4,30,31)            108.2291         estimate D2E/DX2                !
 ! A83   A(29,30,31)           100.8953         estimate D2E/DX2                !
 ! A84   A(5,31,6)             109.2123         estimate D2E/DX2                !
 ! A85   A(5,31,30)            112.9567         estimate D2E/DX2                !
 ! A86   A(5,31,32)            113.1037         estimate D2E/DX2                !
 ! A87   A(6,31,30)            109.4956         estimate D2E/DX2                !
 ! A88   A(6,31,32)            109.0599         estimate D2E/DX2                !
 ! A89   A(30,31,32)           102.8034         estimate D2E/DX2                !
 ! A90   A(7,32,8)             109.1843         estimate D2E/DX2                !
 ! A91   A(7,32,31)            108.124          estimate D2E/DX2                !
 ! A92   A(7,32,33)            111.2423         estimate D2E/DX2                !
 ! A93   A(8,32,31)            112.2576         estimate D2E/DX2                !
 ! A94   A(8,32,33)            112.4937         estimate D2E/DX2                !
 ! A95   A(31,32,33)           103.3783         estimate D2E/DX2                !
 ! A96   A(29,33,32)           103.2064         estimate D2E/DX2                !
 ! A97   A(29,33,36)           115.7056         estimate D2E/DX2                !
 ! A98   A(32,33,36)           107.382          estimate D2E/DX2                !
 ! A99   A(2,34,20)            121.7639         estimate D2E/DX2                !
 ! A100  A(2,34,35)            113.6984         estimate D2E/DX2                !
 ! A101  A(20,34,35)           124.5375         estimate D2E/DX2                !
 ! A102  A(34,35,36)           116.6012         estimate D2E/DX2                !
 ! A103  A(34,35,59)           123.6534         estimate D2E/DX2                !
 ! A104  A(36,35,59)           119.7444         estimate D2E/DX2                !
 ! A105  A(33,36,35)           111.0474         estimate D2E/DX2                !
 ! A106  A(33,36,37)           116.7321         estimate D2E/DX2                !
 ! A107  A(35,36,37)           106.5429         estimate D2E/DX2                !
 ! A108  A(2,37,24)            116.615          estimate D2E/DX2                !
 ! A109  A(2,37,36)            112.8003         estimate D2E/DX2                !
 ! A110  A(24,37,36)           117.1509         estimate D2E/DX2                !
 ! D1    D(28,1,25,14)         179.4138         estimate D2E/DX2                !
 ! D2    D(28,1,25,26)          -1.164          estimate D2E/DX2                !
 ! D3    D(25,1,28,22)        -146.7954         estimate D2E/DX2                !
 ! D4    D(25,1,28,27)           1.7358         estimate D2E/DX2                !
 ! D5    D(37,2,34,20)         175.374          estimate D2E/DX2                !
 ! D6    D(37,2,34,35)          -4.7956         estimate D2E/DX2                !
 ! D7    D(34,2,37,24)        -131.9189         estimate D2E/DX2                !
 ! D8    D(34,2,37,36)           7.9283         estimate D2E/DX2                !
 ! D9    D(14,9,10,11)           0.009          estimate D2E/DX2                !
 ! D10   D(14,9,10,39)        -179.9986         estimate D2E/DX2                !
 ! D11   D(38,9,10,11)        -179.9888         estimate D2E/DX2                !
 ! D12   D(38,9,10,39)           0.0036         estimate D2E/DX2                !
 ! D13   D(10,9,14,13)          -0.0209         estimate D2E/DX2                !
 ! D14   D(10,9,14,25)        -179.9652         estimate D2E/DX2                !
 ! D15   D(38,9,14,13)         179.9768         estimate D2E/DX2                !
 ! D16   D(38,9,14,25)           0.0325         estimate D2E/DX2                !
 ! D17   D(9,10,11,12)           0.0045         estimate D2E/DX2                !
 ! D18   D(9,10,11,40)         179.9921         estimate D2E/DX2                !
 ! D19   D(39,10,11,12)       -179.988          estimate D2E/DX2                !
 ! D20   D(39,10,11,40)         -0.0003         estimate D2E/DX2                !
 ! D21   D(10,11,12,13)         -0.0053         estimate D2E/DX2                !
 ! D22   D(10,11,12,41)        179.9819         estimate D2E/DX2                !
 ! D23   D(40,11,12,13)       -179.9929         estimate D2E/DX2                !
 ! D24   D(40,11,12,41)         -0.0057         estimate D2E/DX2                !
 ! D25   D(11,12,13,14)         -0.0073         estimate D2E/DX2                !
 ! D26   D(11,12,13,42)        179.9602         estimate D2E/DX2                !
 ! D27   D(41,12,13,14)       -179.9944         estimate D2E/DX2                !
 ! D28   D(41,12,13,42)         -0.027          estimate D2E/DX2                !
 ! D29   D(12,13,14,9)           0.02           estimate D2E/DX2                !
 ! D30   D(12,13,14,25)        179.9629         estimate D2E/DX2                !
 ! D31   D(42,13,14,9)        -179.9457         estimate D2E/DX2                !
 ! D32   D(42,13,14,25)         -0.0029         estimate D2E/DX2                !
 ! D33   D(9,14,25,1)           -0.1504         estimate D2E/DX2                !
 ! D34   D(9,14,25,26)        -179.5081         estimate D2E/DX2                !
 ! D35   D(13,14,25,1)         179.9078         estimate D2E/DX2                !
 ! D36   D(13,14,25,26)          0.5501         estimate D2E/DX2                !
 ! D37   D(20,15,16,17)         -0.0048         estimate D2E/DX2                !
 ! D38   D(20,15,16,44)       -179.9995         estimate D2E/DX2                !
 ! D39   D(43,15,16,17)        179.996          estimate D2E/DX2                !
 ! D40   D(43,15,16,44)          0.0012         estimate D2E/DX2                !
 ! D41   D(16,15,20,19)         -0.0038         estimate D2E/DX2                !
 ! D42   D(16,15,20,34)        179.9682         estimate D2E/DX2                !
 ! D43   D(43,15,20,19)        179.9954         estimate D2E/DX2                !
 ! D44   D(43,15,20,34)         -0.0326         estimate D2E/DX2                !
 ! D45   D(15,16,17,18)          0.0095         estimate D2E/DX2                !
 ! D46   D(15,16,17,45)       -179.9887         estimate D2E/DX2                !
 ! D47   D(44,16,17,18)       -179.9957         estimate D2E/DX2                !
 ! D48   D(44,16,17,45)          0.0061         estimate D2E/DX2                !
 ! D49   D(16,17,18,19)         -0.0056         estimate D2E/DX2                !
 ! D50   D(16,17,18,46)       -179.9989         estimate D2E/DX2                !
 ! D51   D(45,17,18,19)        179.9926         estimate D2E/DX2                !
 ! D52   D(45,17,18,46)         -0.0007         estimate D2E/DX2                !
 ! D53   D(17,18,19,20)         -0.0031         estimate D2E/DX2                !
 ! D54   D(17,18,19,47)       -179.9844         estimate D2E/DX2                !
 ! D55   D(46,18,19,20)        179.9901         estimate D2E/DX2                !
 ! D56   D(46,18,19,47)          0.0089         estimate D2E/DX2                !
 ! D57   D(18,19,20,15)          0.0078         estimate D2E/DX2                !
 ! D58   D(18,19,20,34)       -179.9636         estimate D2E/DX2                !
 ! D59   D(47,19,20,15)        179.988          estimate D2E/DX2                !
 ! D60   D(47,19,20,34)          0.0167         estimate D2E/DX2                !
 ! D61   D(15,20,34,2)          -0.2193         estimate D2E/DX2                !
 ! D62   D(15,20,34,35)        179.9692         estimate D2E/DX2                !
 ! D63   D(19,20,34,2)         179.7515         estimate D2E/DX2                !
 ! D64   D(19,20,34,35)         -0.06           estimate D2E/DX2                !
 ! D65   D(48,21,22,28)         61.7854         estimate D2E/DX2                !
 ! D66   D(48,21,22,51)       -178.3637         estimate D2E/DX2                !
 ! D67   D(48,21,22,52)        -62.3036         estimate D2E/DX2                !
 ! D68   D(49,21,22,28)       -178.71           estimate D2E/DX2                !
 ! D69   D(49,21,22,51)        -58.8591         estimate D2E/DX2                !
 ! D70   D(49,21,22,52)         57.2009         estimate D2E/DX2                !
 ! D71   D(50,21,22,28)        -59.0531         estimate D2E/DX2                !
 ! D72   D(50,21,22,51)         60.7978         estimate D2E/DX2                !
 ! D73   D(50,21,22,52)        176.8578         estimate D2E/DX2                !
 ! D74   D(21,22,28,1)          75.0868         estimate D2E/DX2                !
 ! D75   D(21,22,28,27)        -69.3881         estimate D2E/DX2                !
 ! D76   D(51,22,28,1)         -44.9979         estimate D2E/DX2                !
 ! D77   D(51,22,28,27)        170.5272         estimate D2E/DX2                !
 ! D78   D(52,22,28,1)        -163.4238         estimate D2E/DX2                !
 ! D79   D(52,22,28,27)         52.1013         estimate D2E/DX2                !
 ! D80   D(53,23,24,37)         60.4318         estimate D2E/DX2                !
 ! D81   D(53,23,24,56)       -178.5502         estimate D2E/DX2                !
 ! D82   D(53,23,24,57)        -60.5885         estimate D2E/DX2                !
 ! D83   D(54,23,24,37)        179.9269         estimate D2E/DX2                !
 ! D84   D(54,23,24,56)        -59.0552         estimate D2E/DX2                !
 ! D85   D(54,23,24,57)         58.9065         estimate D2E/DX2                !
 ! D86   D(55,23,24,37)        -60.5222         estimate D2E/DX2                !
 ! D87   D(55,23,24,56)         60.4958         estimate D2E/DX2                !
 ! D88   D(55,23,24,57)        178.4574         estimate D2E/DX2                !
 ! D89   D(23,24,37,2)          69.5487         estimate D2E/DX2                !
 ! D90   D(23,24,37,36)        -68.5341         estimate D2E/DX2                !
 ! D91   D(56,24,37,2)         -51.6641         estimate D2E/DX2                !
 ! D92   D(56,24,37,36)        170.2531         estimate D2E/DX2                !
 ! D93   D(57,24,37,2)        -169.5741         estimate D2E/DX2                !
 ! D94   D(57,24,37,36)         52.3431         estimate D2E/DX2                !
 ! D95   D(1,25,26,27)           0.2374         estimate D2E/DX2                !
 ! D96   D(1,25,26,58)        -178.6057         estimate D2E/DX2                !
 ! D97   D(14,25,26,27)        179.6398         estimate D2E/DX2                !
 ! D98   D(14,25,26,58)          0.7967         estimate D2E/DX2                !
 ! D99   D(25,26,27,28)          1.0908         estimate D2E/DX2                !
 ! D100  D(25,26,27,29)        179.5408         estimate D2E/DX2                !
 ! D101  D(58,26,27,28)        179.9381         estimate D2E/DX2                !
 ! D102  D(58,26,27,29)         -1.6119         estimate D2E/DX2                !
 ! D103  D(26,27,28,1)          -1.9121         estimate D2E/DX2                !
 ! D104  D(26,27,28,22)        144.2996         estimate D2E/DX2                !
 ! D105  D(29,27,28,1)         179.7025         estimate D2E/DX2                !
 ! D106  D(29,27,28,22)        -34.0858         estimate D2E/DX2                !
 ! D107  D(26,27,29,30)         -9.2111         estimate D2E/DX2                !
 ! D108  D(26,27,29,33)        175.3571         estimate D2E/DX2                !
 ! D109  D(28,27,29,30)        168.9669         estimate D2E/DX2                !
 ! D110  D(28,27,29,33)         -6.4649         estimate D2E/DX2                !
 ! D111  D(27,29,30,3)          92.6231         estimate D2E/DX2                !
 ! D112  D(27,29,30,4)         -32.783          estimate D2E/DX2                !
 ! D113  D(27,29,30,31)       -148.9092         estimate D2E/DX2                !
 ! D114  D(33,29,30,3)         -91.258          estimate D2E/DX2                !
 ! D115  D(33,29,30,4)         143.3359         estimate D2E/DX2                !
 ! D116  D(33,29,30,31)         27.2096         estimate D2E/DX2                !
 ! D117  D(27,29,33,32)        174.9327         estimate D2E/DX2                !
 ! D118  D(27,29,33,36)        -68.0972         estimate D2E/DX2                !
 ! D119  D(30,29,33,32)         -1.0755         estimate D2E/DX2                !
 ! D120  D(30,29,33,36)        115.8947         estimate D2E/DX2                !
 ! D121  D(3,30,31,5)          -48.6549         estimate D2E/DX2                !
 ! D122  D(3,30,31,6)         -170.5976         estimate D2E/DX2                !
 ! D123  D(3,30,31,32)          73.5721         estimate D2E/DX2                !
 ! D124  D(4,30,31,5)           73.4867         estimate D2E/DX2                !
 ! D125  D(4,30,31,6)          -48.456          estimate D2E/DX2                !
 ! D126  D(4,30,31,32)        -164.2863         estimate D2E/DX2                !
 ! D127  D(29,30,31,5)        -165.5616         estimate D2E/DX2                !
 ! D128  D(29,30,31,6)          72.4957         estimate D2E/DX2                !
 ! D129  D(29,30,31,32)        -43.3346         estimate D2E/DX2                !
 ! D130  D(5,31,32,7)           47.869          estimate D2E/DX2                !
 ! D131  D(5,31,32,8)          -72.6324         estimate D2E/DX2                !
 ! D132  D(5,31,32,33)         165.8843         estimate D2E/DX2                !
 ! D133  D(6,31,32,7)          169.5983         estimate D2E/DX2                !
 ! D134  D(6,31,32,8)           49.097          estimate D2E/DX2                !
 ! D135  D(6,31,32,33)         -72.3863         estimate D2E/DX2                !
 ! D136  D(30,31,32,7)         -74.2588         estimate D2E/DX2                !
 ! D137  D(30,31,32,8)         165.2398         estimate D2E/DX2                !
 ! D138  D(30,31,32,33)         43.7565         estimate D2E/DX2                !
 ! D139  D(7,32,33,29)          89.8204         estimate D2E/DX2                !
 ! D140  D(7,32,33,36)         -32.8842         estimate D2E/DX2                !
 ! D141  D(8,32,33,29)        -147.3216         estimate D2E/DX2                !
 ! D142  D(8,32,33,36)          89.9738         estimate D2E/DX2                !
 ! D143  D(31,32,33,29)        -25.9974         estimate D2E/DX2                !
 ! D144  D(31,32,33,36)       -148.7021         estimate D2E/DX2                !
 ! D145  D(29,33,36,35)        169.7548         estimate D2E/DX2                !
 ! D146  D(29,33,36,37)         47.3832         estimate D2E/DX2                !
 ! D147  D(32,33,36,35)        -75.6391         estimate D2E/DX2                !
 ! D148  D(32,33,36,37)        161.9893         estimate D2E/DX2                !
 ! D149  D(2,34,35,36)           0.3504         estimate D2E/DX2                !
 ! D150  D(2,34,35,59)         179.9893         estimate D2E/DX2                !
 ! D151  D(20,34,35,36)       -179.8247         estimate D2E/DX2                !
 ! D152  D(20,34,35,59)         -0.1857         estimate D2E/DX2                !
 ! D153  D(34,35,36,33)       -122.6773         estimate D2E/DX2                !
 ! D154  D(34,35,36,37)          5.4264         estimate D2E/DX2                !
 ! D155  D(59,35,36,33)         57.6688         estimate D2E/DX2                !
 ! D156  D(59,35,36,37)       -174.2274         estimate D2E/DX2                !
 ! D157  D(33,36,37,2)         115.858          estimate D2E/DX2                !
 ! D158  D(33,36,37,24)       -104.5249         estimate D2E/DX2                !
 ! D159  D(35,36,37,2)          -8.8281         estimate D2E/DX2                !
 ! D160  D(35,36,37,24)        130.789          estimate D2E/DX2                !
 --------------------------------------------------------------------------------
 Trust Radius=3.00D-01 FncErr=1.00D-07 GrdErr=1.00D-06
 Number of steps in this run=    343 maximum allowed number of steps=    354.
 GradGradGradGradGradGradGradGradGradGradGradGradGradGradGradGradGradGrad

 Leave Link  103 at Tue Dec 11 17:46:22 2018, MaxMem=   805306368 cpu:         0.2
 (Enter /pbs_home/pkowalski/g09d01/g09/l202.exe)
 Stoichiometry    C29H22F6S2
 Framework group  C1[X(C29H22F6S2)]
 Deg. of freedom   171
 Full point group                 C1      NOp   1
 Largest Abelian subgroup         C1      NOp   1
 Largest concise Abelian subgroup C1      NOp   1
                         Standard orientation:                         
 ---------------------------------------------------------------------
 Center     Atomic      Atomic             Coordinates (Angstroms)
 Number     Number       Type             X           Y           Z
 ---------------------------------------------------------------------
      1         16           0       -2.509147   -2.324363   -0.819622
      2         16           0        2.366761   -2.179750    0.679181
      3          9           0       -1.253620    2.825802    1.564190
      4          9           0       -2.418020    2.927029   -0.389374
      5          9           0       -0.154190    4.780579   -0.099625
      6          9           0       -0.251713    3.359173   -1.855442
      7          9           0        1.392012    3.048206    1.282134
      8          9           0        2.243085    3.141361   -0.811170
      9          6           0       -5.626734   -2.494322   -0.311071
     10          6           0       -6.993703   -2.726061   -0.133352
     11          6           0       -7.825626   -1.702658    0.317683
     12          6           0       -7.292172   -0.444273    0.592141
     13          6           0       -5.925766   -0.204191    0.416998
     14          6           0       -5.063644   -1.228471   -0.039447
     15          6           0        5.410834   -2.533201   -0.105748
     16          6           0        6.729931   -2.846723   -0.445754
     17          6           0        7.646817   -1.830224   -0.708870
     18          6           0        7.246520   -0.496956   -0.632345
     19          6           0        5.928801   -0.174948   -0.292799
     20          6           0        4.982747   -1.190631   -0.022222
     21          6           0       -0.491961   -0.898287   -3.168766
     22          6           0       -0.035835   -1.407351   -1.804201
     23          6           0        1.309278   -0.978878    3.630697
     24          6           0        0.409554   -1.151311    2.408093
     25          6           0       -3.592300   -1.007036   -0.239821
     26          6           0       -2.959931    0.145899   -0.004014
     27          6           0       -1.513786    0.128393   -0.263648
     28          6           0       -1.112027   -1.206019   -0.764073
     29          6           0       -0.703860    1.214513   -0.088856
     30          6           0       -1.203548    2.612079    0.196228
     31          6           0       -0.118732    3.448751   -0.475173
     32          6           0        1.153370    2.747486   -0.055112
     33          6           0        0.814529    1.249949   -0.240861
     34          6           0        3.561062   -0.880993    0.344090
     35          6           0        3.057963    0.351006    0.450274
     36          6           0        1.619458    0.454464    0.829522
     37          6           0        1.155943   -0.935255    1.123369
     38          1           0       -5.019557   -3.316552   -0.662628
     39          1           0       -7.408224   -3.703032   -0.346576
     40          1           0       -8.883794   -1.884622    0.454359
     41          1           0       -7.939425    0.349746    0.942090
     42          1           0       -5.568663    0.787714    0.644033
     43          1           0        4.733679   -3.352706    0.089996
     44          1           0        7.041074   -3.881808   -0.505188
     45          1           0        8.667594   -2.075632   -0.972113
     46          1           0        7.959544    0.291455   -0.836934
     47          1           0        5.673591    0.872033   -0.248526
     48          1           0       -0.696404    0.192872   -3.123904
     49          1           0        0.306391   -1.078722   -3.919065
     50          1           0       -1.411466   -1.428216   -3.496327
     51          1           0        0.191489   -2.492186   -1.877464
     52          1           0        0.905869   -0.898135   -1.544789
     53          1           0        1.729409    0.048950    3.662123
     54          1           0        0.715627   -1.146215    4.553837
     55          1           0        2.142761   -1.712402    3.609291
     56          1           0       -0.020765   -2.175374    2.409023
     57          1           0       -0.428763   -0.424818    2.470925
     58          1           0       -3.465732    1.018295    0.366899
     59          1           0        3.632862    1.247312    0.283815
 ---------------------------------------------------------------------
 Rotational constants (GHZ):      0.1484400      0.0584435      0.0479190
 Leave Link  202 at Tue Dec 11 17:46:22 2018, MaxMem=   805306368 cpu:         0.1
 (Enter /pbs_home/pkowalski/g09d01/g09/l301.exe)
 General basis read from cards:  (5D, 7F)
 Centers:      38     39     40     41     42     43     44     45     46     47
 Centers:      48     49     50     51     52     53     54     55     56     57
 Centers:      58     59
 S 3 1.00
     Exponent=  1.3010701000D+01 Coefficients=  1.9682158000D-02
     Exponent=  1.9622572000D+00 Coefficients=  1.3796524000D-01
     Exponent=  4.4453796000D-01 Coefficients=  4.7831935000D-01
 S 1 1.00
     Exponent=  1.2194962000D-01 Coefficients=  1.0000000000D+00
 P 1 1.00
     Exponent=  8.0000000000D-01 Coefficients=  1.0000000000D+00
 ****
 Centers:       9     10     11     12     13     14     15     16     17     18
 Centers:      19     20     21     22     23     24     25     26     27     28
 Centers:      29     30     31     32     33     34     35     36     37
 S 5 1.00
     Exponent=  1.2384016938D+03 Coefficients=  5.4568832082D-03
     Exponent=  1.8629004992D+02 Coefficients=  4.0638409211D-02
     Exponent=  4.2251176346D+01 Coefficients=  1.8025593888D-01
     Exponent=  1.1676557932D+01 Coefficients=  4.6315121755D-01
     Exponent=  3.5930506482D+00 Coefficients=  4.4087173314D-01
 S 1 1.00
     Exponent=  4.0245147363D-01 Coefficients=  1.0000000000D+00
 S 1 1.00
     Exponent=  1.3090182668D-01 Coefficients=  1.0000000000D+00
 P 3 1.00
     Exponent=  9.4680970621D+00 Coefficients=  3.8387871728D-02
     Exponent=  2.0103545142D+00 Coefficients=  2.1117025112D-01
     Exponent=  5.4771004707D-01 Coefficients=  5.1328172114D-01
 P 1 1.00
     Exponent=  1.5268613795D-01 Coefficients=  1.0000000000D+00
 D 1 1.00
     Exponent=  8.0000000000D-01 Coefficients=  1.0000000000D+00
 ****
 Centers:       3      4      5      6      7      8
 S 5 1.00
     Exponent=  2.8948325990D+03 Coefficients= -5.3408255515D-03
     Exponent=  4.3541939120D+02 Coefficients= -3.9904258866D-02
     Exponent=  9.8843328866D+01 Coefficients= -1.7912768038D-01
     Exponent=  2.7485198001D+01 Coefficients= -4.6758090825D-01
     Exponent=  8.5405498171D+00 Coefficients= -4.4653131020D-01
 S 1 1.00
     Exponent=  1.0654578038D+00 Coefficients=  1.0000000000D+00
 S 1 1.00
     Exponent=  3.3247346748D-01 Coefficients=  1.0000000000D+00
 P 3 1.00
     Exponent=  2.2696633924D+01 Coefficients= -4.5212874436D-02
     Exponent=  4.9872339257D+00 Coefficients= -2.3754317067D-01
     Exponent=  1.3491613954D+00 Coefficients= -5.1287353587D-01
 P 1 1.00
     Exponent=  3.4829881977D-01 Coefficients=  1.0000000000D+00
 D 1 1.00
     Exponent=  1.4000000000D+00 Coefficients=  1.0000000000D+00
 ****
 Centers:       1      2
 S 5 1.00
     Exponent=  9.1849303010D+03 Coefficients= -2.2294387756D-03
     Exponent=  1.3815105503D+03 Coefficients= -1.6683029937D-02
     Exponent=  3.1387147580D+02 Coefficients= -7.5262436116D-02
     Exponent=  8.8053870623D+01 Coefficients= -1.9376827038D-01
     Exponent=  2.7039914905D+01 Coefficients= -1.7718020803D-01
 S 3 1.00
     Exponent=  4.5648731303D+01 Coefficients= -1.0736062573D-01
     Exponent=  4.9664522326D+00 Coefficients=  6.5066293018D-01
     Exponent=  2.0116242047D+00 Coefficients=  5.9712155354D-01
 S 1 1.00
     Exponent=  3.5661077013D-01 Coefficients=  1.0000000000D+00
 S 1 1.00
     Exponent=  1.3507221477D-01 Coefficients=  1.0000000000D+00
 P 5 1.00
     Exponent=  2.6198233439D+02 Coefficients= -9.2729929822D-03
     Exponent=  6.1306894736D+01 Coefficients= -6.6547669241D-02
     Exponent=  1.9103729887D+01 Coefficients= -2.4828595903D-01
     Exponent=  6.6567720378D+00 Coefficients= -4.8703847402D-01
     Exponent=  2.3959635161D+00 Coefficients= -3.9337850312D-01
 P 1 1.00
     Exponent=  6.1776161679D-01 Coefficients=  1.0000000000D+00
 P 1 1.00
     Exponent=  1.6993376871D-01 Coefficients=  1.0000000000D+00
 D 1 1.00
     Exponent=  5.5000000000D-01 Coefficients=  1.0000000000D+00
 ****
 Ernie: Thresh=  0.10000D-02 Tol=  0.10000D-05 Strict=F.
 There are   673 symmetry adapted cartesian basis functions of A   symmetry.
 There are   636 symmetry adapted basis functions of A   symmetry.
   636 basis functions,  1103 primitive gaussians,   673 cartesian basis functions
   141 alpha electrons      141 beta electrons
       nuclear repulsion energy      4566.5282085123 Hartrees.
 IExCor= 1009 DFT=T Ex+Corr=PBE1PBE ExCW=0 ScaHFX=  0.250000
 ScaDFX=  0.750000  0.750000  1.000000  1.000000 ScalE2=  1.000000  1.000000
 IRadAn=      0 IRanWt=     -1 IRanGd=            0 ICorTp=0 IEmpDi=  4
 NAtoms=   59 NActive=   59 NUniq=   59 SFac= 1.00D+00 NAtFMM=   60 NAOKFM=F Big=F
 Integral buffers will be    131072 words long.
 Raffenetti 2 integral format.
 Two-electron integral symmetry is turned on.
 Leave Link  301 at Tue Dec 11 17:46:22 2018, MaxMem=   805306368 cpu:         1.0
 (Enter /pbs_home/pkowalski/g09d01/g09/l302.exe)
 NPDir=0 NMtPBC=     1 NCelOv=     1 NCel=       1 NClECP=     1 NCelD=      1
         NCelK=      1 NCelE2=     1 NClLst=     1 CellRange=     0.0.
 One-electron integrals computed using PRISM.
 NBasis=   636 RedAO= T EigKep=  3.08D-04  NBF=   636
 NBsUse=   636 1.00D-06 EigRej= -1.00D+00 NBFU=   636
 Precomputing XC quadrature grid using
 IXCGrd= 4 IRadAn=           0 IRanWt=          -1 IRanGd=           0 AccXCQ= 0.00D+00.
 Generated NRdTot=       0 NPtTot=           0 NUsed=           0 NTot=          32
 NSgBfM=   598   599   600   600   602 MxSgAt=    59 MxSgA2=    59.
 Leave Link  302 at Tue Dec 11 17:46:24 2018, MaxMem=   805306368 cpu:        17.1
 (Enter /pbs_home/pkowalski/g09d01/g09/l303.exe)
 DipDrv:  MaxL=1.
 Leave Link  303 at Tue Dec 11 17:46:25 2018, MaxMem=   805306368 cpu:         1.6
 (Enter /pbs_home/pkowalski/g09d01/g09/l401.exe)
 ExpMin= 1.22D-01 ExpMax= 9.18D+03 ExpMxC= 1.38D+03 IAcc=1 IRadAn=         1 AccDes= 0.00D+00
 Harris functional with IExCor= 1009 and IRadAn=       1 diagonalized for initial guess.
 HarFok:  IExCor= 1009 AccDes= 0.00D+00 IRadAn=         1 IDoV= 1 UseB2=F ITyADJ=14
 ICtDFT=  3500011 ScaDFX=  1.000000  1.000000  1.000000  1.000000
 FoFCou: FMM=F IPFlag=           0 FMFlag=      100000 FMFlg1=           0
         NFxFlg=           0 DoJE=T BraDBF=F KetDBF=T FulRan=T
         wScrn=  0.000000 ICntrl=     500 IOpCl=  0 I1Cent=   200000004 NGrid=           0
         NMat0=    1 NMatS0=      1 NMatT0=    0 NMatD0=    1 NMtDS0=    0 NMtDT0=    0
 Petite list used in FoFCou.
 Harris En= -2510.12131779652    
 JPrj=0 DoOrth=F DoCkMO=F.
 Leave Link  401 at Tue Dec 11 17:46:28 2018, MaxMem=   805306368 cpu:        29.5
 (Enter /pbs_home/pkowalski/g09d01/g09/l502.exe)
 Closed shell SCF:
 Using DIIS extrapolation, IDIIS=  1040.
 Integral symmetry usage will be decided dynamically.
 IVT=     1387805 IEndB=     1387805 NGot=   805306368 MDV=   804388806
 LenX=   804388806 LenY=   803935204
 Requested convergence on RMS density matrix=1.00D-08 within 128 cycles.
 Requested convergence on MAX density matrix=1.00D-06.
 Requested convergence on             energy=1.00D-06.
 No special actions if energy rises.
 Fock matrices will be formed incrementally for  20 cycles.
 Integral accuracy reduced to 1.0D-05 until final iterations.

 Cycle   1  Pass 0  IDiag  1:
 FoFJK:  IHMeth= 1 ICntrl=       0 DoSepK=F KAlg= 0 I1Cent=   0 FoldK=F
 IRaf= 640000000 NMat=   1 IRICut=       1 DoRegI=T DoRafI=F ISym2E= 0.
 FoFCou: FMM=F IPFlag=           0 FMFlag=      100000 FMFlg1=           0
         NFxFlg=           0 DoJE=F BraDBF=F KetDBF=F FulRan=T
         wScrn=  0.000000 ICntrl=       0 IOpCl=  0 I1Cent=           0 NGrid=           0
         NMat0=    1 NMatS0=      1 NMatT0=    0 NMatD0=    1 NMtDS0=    0 NMtDT0=    0
 Symmetry not used in FoFCou.
 E= -2509.09325669166    
 DIIS: error= 3.98D-02 at cycle   1 NSaved=   1.
 NSaved= 1 IEnMin= 1 EnMin= -2509.09325669166     IErMin= 1 ErrMin= 3.98D-02
 ErrMax= 3.98D-02  0.00D+00 EMaxC= 1.00D-01 BMatC= 7.53D-01 BMatP= 7.53D-01
 IDIUse=3 WtCom= 6.02D-01 WtEn= 3.98D-01
 Coeff-Com:  0.100D+01
 Coeff-En:   0.100D+01
 Coeff:      0.100D+01
 Gap=     0.010 Goal=   None    Shift=    0.000
 GapD=    0.010 DampG=0.250 DampE=0.500 DampFc=0.2500 IDamp=-1.
 Damping current iteration by 2.50D-01
 RMSDP=4.68D-03 MaxDP=2.28D-01              OVMax= 3.92D-01

 Cycle   2  Pass 0  IDiag  1:
 RMSU=  1.16D-03    CP:  9.89D-01
 E= -2509.39714340506     Delta-E=       -0.303886713396 Rises=F Damp=T
 DIIS: error= 2.22D-02 at cycle   2 NSaved=   2.
 NSaved= 2 IEnMin= 2 EnMin= -2509.39714340506     IErMin= 2 ErrMin= 2.22D-02
 ErrMax= 2.22D-02  0.00D+00 EMaxC= 1.00D-01 BMatC= 1.58D-01 BMatP= 7.53D-01
 IDIUse=3 WtCom= 7.78D-01 WtEn= 2.22D-01
 Coeff-Com: -0.609D+00 0.161D+01
 Coeff-En:   0.000D+00 0.100D+01
 Coeff:     -0.474D+00 0.147D+01
 Gap=     0.051 Goal=   None    Shift=    0.000
 RMSDP=1.77D-03 MaxDP=6.04D-02 DE=-3.04D-01 OVMax= 4.03D-01

 Cycle   3  Pass 0  IDiag  1:
 RMSU=  1.70D-03    CP:  9.66D-01  1.32D+00
 E= -2509.81240057833     Delta-E=       -0.415257173274 Rises=F Damp=F
 DIIS: error= 8.91D-03 at cycle   3 NSaved=   3.
 NSaved= 3 IEnMin= 3 EnMin= -2509.81240057833     IErMin= 3 ErrMin= 8.91D-03
 ErrMax= 8.91D-03  0.00D+00 EMaxC= 1.00D-01 BMatC= 9.95D-02 BMatP= 1.58D-01
 IDIUse=3 WtCom= 9.11D-01 WtEn= 8.91D-02
 Coeff-Com: -0.364D+00 0.944D+00 0.420D+00
 Coeff-En:   0.000D+00 0.000D+00 0.100D+01
 Coeff:     -0.331D+00 0.860D+00 0.472D+00
 Gap=     0.061 Goal=   None    Shift=    0.000
 RMSDP=1.20D-03 MaxDP=6.42D-02 DE=-4.15D-01 OVMax= 2.66D-01

 Cycle   4  Pass 0  IDiag  1:
 RMSU=  8.89D-04    CP:  9.66D-01  1.54D+00  5.47D-01
 E= -2509.88127033158     Delta-E=       -0.068869753251 Rises=F Damp=F
 DIIS: error= 3.39D-03 at cycle   4 NSaved=   4.
 NSaved= 4 IEnMin= 4 EnMin= -2509.88127033158     IErMin= 4 ErrMin= 3.39D-03
 ErrMax= 3.39D-03  0.00D+00 EMaxC= 1.00D-01 BMatC= 4.44D-02 BMatP= 9.95D-02
 IDIUse=3 WtCom= 9.66D-01 WtEn= 3.39D-02
 Coeff-Com: -0.113D+00 0.307D+00 0.366D+00 0.439D+00
 Coeff-En:   0.000D+00 0.000D+00 0.345D+00 0.655D+00
 Coeff:     -0.109D+00 0.297D+00 0.366D+00 0.447D+00
 Gap=     0.060 Goal=   None    Shift=    0.000
 RMSDP=6.45D-04 MaxDP=4.12D-02 DE=-6.89D-02 OVMax= 1.58D-01

 Cycle   5  Pass 0  IDiag  1:
 RMSU=  3.60D-04    CP:  9.67D-01  1.47D+00  7.05D-01  4.89D-01
 E= -2509.92481755719     Delta-E=       -0.043547225604 Rises=F Damp=F
 DIIS: error= 1.98D-03 at cycle   5 NSaved=   5.
 NSaved= 5 IEnMin= 5 EnMin= -2509.92481755719     IErMin= 5 ErrMin= 1.98D-03
 ErrMax= 1.98D-03  0.00D+00 EMaxC= 1.00D-01 BMatC= 7.43D-03 BMatP= 4.44D-02
 IDIUse=3 WtCom= 9.80D-01 WtEn= 1.98D-02
 Coeff-Com: -0.127D-01 0.513D-01 0.201D+00 0.342D+00 0.418D+00
 Coeff-En:   0.000D+00 0.000D+00 0.000D+00 0.150D+00 0.850D+00
 Coeff:     -0.125D-01 0.503D-01 0.197D+00 0.338D+00 0.427D+00
 Gap=     0.061 Goal=   None    Shift=    0.000
 RMSDP=2.47D-04 MaxDP=1.49D-02 DE=-4.35D-02 OVMax= 5.40D-02

 Cycle   6  Pass 0  IDiag  1:
 RMSU=  1.35D-04    CP:  9.67D-01  1.47D+00  7.08D-01  5.94D-01  4.88D-01
 E= -2509.93262696069     Delta-E=       -0.007809403497 Rises=F Damp=F
 DIIS: error= 5.61D-04 at cycle   6 NSaved=   6.
 NSaved= 6 IEnMin= 6 EnMin= -2509.93262696069     IErMin= 6 ErrMin= 5.61D-04
 ErrMax= 5.61D-04  0.00D+00 EMaxC= 1.00D-01 BMatC= 5.67D-04 BMatP= 7.43D-03
 IDIUse=3 WtCom= 9.94D-01 WtEn= 5.61D-03
 Coeff-Com:  0.865D-02-0.127D-01 0.584D-01 0.124D+00 0.256D+00 0.566D+00
 Coeff-En:   0.000D+00 0.000D+00 0.000D+00 0.000D+00 0.636D-01 0.936D+00
 Coeff:      0.860D-02-0.126D-01 0.581D-01 0.123D+00 0.255D+00 0.568D+00
 Gap=     0.063 Goal=   None    Shift=    0.000
 RMSDP=7.93D-05 MaxDP=5.62D-03 DE=-7.81D-03 OVMax= 1.43D-02

 Cycle   7  Pass 0  IDiag  1:
 RMSU=  4.39D-05    CP:  9.67D-01  1.46D+00  7.13D-01  5.93D-01  5.84D-01
                    CP:  5.98D-01
 E= -2509.93316929949     Delta-E=       -0.000542338801 Rises=F Damp=F
 DIIS: error= 2.80D-04 at cycle   7 NSaved=   7.
 NSaved= 7 IEnMin= 7 EnMin= -2509.93316929949     IErMin= 7 ErrMin= 2.80D-04
 ErrMax= 2.80D-04  0.00D+00 EMaxC= 1.00D-01 BMatC= 9.46D-05 BMatP= 5.67D-04
 IDIUse=3 WtCom= 9.97D-01 WtEn= 2.80D-03
 Coeff-Com:  0.622D-02-0.127D-01 0.909D-02 0.285D-01 0.952D-01 0.353D+00
 Coeff-Com:  0.520D+00
 Coeff-En:   0.000D+00 0.000D+00 0.000D+00 0.000D+00 0.000D+00 0.108D+00
 Coeff-En:   0.892D+00
 Coeff:      0.620D-02-0.127D-01 0.907D-02 0.285D-01 0.950D-01 0.353D+00
 Coeff:      0.521D+00
 Gap=     0.063 Goal=   None    Shift=    0.000
 RMSDP=2.61D-05 MaxDP=1.63D-03 DE=-5.42D-04 OVMax= 4.60D-03

 Cycle   8  Pass 0  IDiag  1:
 RMSU=  1.76D-05    CP:  9.67D-01  1.46D+00  7.14D-01  5.94D-01  5.75D-01
                    CP:  6.78D-01  6.51D-01
 E= -2509.93325537544     Delta-E=       -0.000086075953 Rises=F Damp=F
 DIIS: error= 8.71D-05 at cycle   8 NSaved=   8.
 NSaved= 8 IEnMin= 8 EnMin= -2509.93325537544     IErMin= 8 ErrMin= 8.71D-05
 ErrMax= 8.71D-05  0.00D+00 EMaxC= 1.00D-01 BMatC= 5.93D-06 BMatP= 9.46D-05
 IDIUse=1 WtCom= 1.00D+00 WtEn= 0.00D+00
 Coeff-Com:  0.245D-02-0.519D-02-0.196D-03 0.359D-02 0.256D-01 0.137D+00
 Coeff-Com:  0.263D+00 0.574D+00
 Coeff:      0.245D-02-0.519D-02-0.196D-03 0.359D-02 0.256D-01 0.137D+00
 Coeff:      0.263D+00 0.574D+00
 Gap=     0.063 Goal=   None    Shift=    0.000
 RMSDP=1.14D-05 MaxDP=6.26D-04 DE=-8.61D-05 OVMax= 2.57D-03

 Cycle   9  Pass 0  IDiag  1:
 RMSU=  8.44D-06    CP:  9.67D-01  1.46D+00  7.14D-01  5.94D-01  5.79D-01
                    CP:  6.86D-01  7.21D-01  6.16D-01
 E= -2509.93325970038     Delta-E=       -0.000004324939 Rises=F Damp=F
 DIIS: error= 4.41D-05 at cycle   9 NSaved=   9.
 NSaved= 9 IEnMin= 9 EnMin= -2509.93325970038     IErMin= 9 ErrMin= 4.41D-05
 ErrMax= 4.41D-05  0.00D+00 EMaxC= 1.00D-01 BMatC= 3.21D-06 BMatP= 5.93D-06
 IDIUse=1 WtCom= 1.00D+00 WtEn= 0.00D+00
 Coeff-Com:  0.530D-03-0.107D-02-0.158D-02-0.299D-02 0.219D-03 0.363D-01
 Coeff-Com:  0.891D-01 0.435D+00 0.445D+00
 Coeff:      0.530D-03-0.107D-02-0.158D-02-0.299D-02 0.219D-03 0.363D-01
 Coeff:      0.891D-01 0.435D+00 0.445D+00
 Gap=     0.063 Goal=   None    Shift=    0.000
 RMSDP=4.94D-06 MaxDP=2.91D-04 DE=-4.32D-06 OVMax= 1.22D-03

 Initial convergence to 1.0D-05 achieved.  Increase integral accuracy.
 Cycle  10  Pass 1  IDiag  1:
 E= -2509.93321784314     Delta-E=        0.000041857234 Rises=F Damp=F
 DIIS: error= 1.51D-04 at cycle   1 NSaved=   1.
 NSaved= 1 IEnMin= 1 EnMin= -2509.93321784314     IErMin= 1 ErrMin= 1.51D-04
 ErrMax= 1.51D-04  0.00D+00 EMaxC= 1.00D-01 BMatC= 1.33D-05 BMatP= 1.33D-05
 IDIUse=3 WtCom= 9.98D-01 WtEn= 1.51D-03
 Coeff-Com:  0.100D+01
 Coeff-En:   0.100D+01
 Coeff:      0.100D+01
 Gap=     0.063 Goal=   None    Shift=    0.000
 RMSDP=4.94D-06 MaxDP=2.91D-04 DE= 4.19D-05 OVMax= 9.11D-04

 Cycle  11  Pass 1  IDiag  1:
 RMSU=  1.36D-04    CP:  1.00D+00
 E= -2509.93323076065     Delta-E=       -0.000012917502 Rises=F Damp=F
 DIIS: error= 5.14D-05 at cycle   2 NSaved=   2.
 NSaved= 2 IEnMin= 2 EnMin= -2509.93323076065     IErMin= 2 ErrMin= 5.14D-05
 ErrMax= 5.14D-05  0.00D+00 EMaxC= 1.00D-01 BMatC= 1.32D-06 BMatP= 1.33D-05
 IDIUse=1 WtCom= 1.00D+00 WtEn= 0.00D+00
 Coeff-Com:  0.111D+00 0.889D+00
 Coeff:      0.111D+00 0.889D+00
 Gap=     0.063 Goal=   None    Shift=    0.000
 RMSDP=8.62D-06 MaxDP=4.56D-04 DE=-1.29D-05 OVMax= 1.68D-03

 Cycle  12  Pass 1  IDiag  1:
 RMSU=  8.44D-06    CP:  1.00D+00  1.01D+00
 E= -2509.93322580597     Delta-E=        0.000004954679 Rises=F Damp=F
 DIIS: error= 9.47D-05 at cycle   3 NSaved=   3.
 NSaved= 3 IEnMin= 2 EnMin= -2509.93323076065     IErMin= 2 ErrMin= 5.14D-05
 ErrMax= 9.47D-05  0.00D+00 EMaxC= 1.00D-01 BMatC= 5.60D-06 BMatP= 1.32D-06
 IDIUse=1 WtCom= 1.00D+00 WtEn= 0.00D+00
 Coeff-Com: -0.598D-02 0.678D+00 0.328D+00
 Coeff:     -0.598D-02 0.678D+00 0.328D+00
 Gap=     0.063 Goal=   None    Shift=    0.000
 RMSDP=6.04D-06 MaxDP=3.42D-04 DE= 4.95D-06 OVMax= 1.44D-03

 Cycle  13  Pass 1  IDiag  1:
 RMSU=  1.41D-06    CP:  1.00D+00  1.02D+00  3.05D-01
 E= -2509.93323220618     Delta-E=       -0.000006400214 Rises=F Damp=F
 DIIS: error= 8.63D-06 at cycle   4 NSaved=   4.
 NSaved= 4 IEnMin= 4 EnMin= -2509.93323220618     IErMin= 4 ErrMin= 8.63D-06
 ErrMax= 8.63D-06  0.00D+00 EMaxC= 1.00D-01 BMatC= 7.50D-08 BMatP= 1.32D-06
 IDIUse=1 WtCom= 1.00D+00 WtEn= 0.00D+00
 Coeff-Com: -0.610D-02 0.437D+00 0.220D+00 0.348D+00
 Coeff:     -0.610D-02 0.437D+00 0.220D+00 0.348D+00
 Gap=     0.063 Goal=   None    Shift=    0.000
 RMSDP=8.38D-07 MaxDP=5.32D-05 DE=-6.40D-06 OVMax= 2.02D-04

 Cycle  14  Pass 1  IDiag  1:
 RMSU=  4.64D-07    CP:  1.00D+00  1.02D+00  3.32D-01  5.33D-01
 E= -2509.93323228756     Delta-E=       -0.000000081382 Rises=F Damp=F
 DIIS: error= 2.29D-06 at cycle   5 NSaved=   5.
 NSaved= 5 IEnMin= 5 EnMin= -2509.93323228756     IErMin= 5 ErrMin= 2.29D-06
 ErrMax= 2.29D-06  0.00D+00 EMaxC= 1.00D-01 BMatC= 3.34D-09 BMatP= 7.50D-08
 IDIUse=1 WtCom= 1.00D+00 WtEn= 0.00D+00
 Coeff-Com: -0.342D-02 0.227D+00 0.116D+00 0.206D+00 0.454D+00
 Coeff:     -0.342D-02 0.227D+00 0.116D+00 0.206D+00 0.454D+00
 Gap=     0.063 Goal=   None    Shift=    0.000
 RMSDP=2.37D-07 MaxDP=1.38D-05 DE=-8.14D-08 OVMax= 5.55D-05

 Cycle  15  Pass 1  IDiag  1:
 RMSU=  2.15D-07    CP:  1.00D+00  1.02D+00  3.29D-01  5.50D-01  8.05D-01
 E= -2509.93323228994     Delta-E=       -0.000000002375 Rises=F Damp=F
 DIIS: error= 6.63D-07 at cycle   6 NSaved=   6.
 NSaved= 6 IEnMin= 6 EnMin= -2509.93323228994     IErMin= 6 ErrMin= 6.63D-07
 ErrMax= 6.63D-07  0.00D+00 EMaxC= 1.00D-01 BMatC= 1.12D-09 BMatP= 3.34D-09
 IDIUse=1 WtCom= 1.00D+00 WtEn= 0.00D+00
 Coeff-Com: -0.118D-02 0.717D-01 0.383D-01 0.611D-01 0.349D+00 0.481D+00
 Coeff:     -0.118D-02 0.717D-01 0.383D-01 0.611D-01 0.349D+00 0.481D+00
 Gap=     0.063 Goal=   None    Shift=    0.000
 RMSDP=8.93D-08 MaxDP=6.10D-06 DE=-2.37D-09 OVMax= 1.80D-05

 Cycle  16  Pass 1  IDiag  1:
 RMSU=  6.98D-08    CP:  1.00D+00  1.02D+00  3.30D-01  5.53D-01  8.81D-01
                    CP:  8.04D-01
 E= -2509.93323229139     Delta-E=       -0.000000001455 Rises=F Damp=F
 DIIS: error= 4.69D-07 at cycle   7 NSaved=   7.
 NSaved= 7 IEnMin= 7 EnMin= -2509.93323229139     IErMin= 7 ErrMin= 4.69D-07
 ErrMax= 4.69D-07  0.00D+00 EMaxC= 1.00D-01 BMatC= 2.67D-10 BMatP= 1.12D-09
 IDIUse=1 WtCom= 1.00D+00 WtEn= 0.00D+00
 Coeff-Com:  0.715D-04-0.106D-01-0.340D-02-0.209D-01 0.166D+00 0.365D+00
 Coeff-Com:  0.504D+00
 Coeff:      0.715D-04-0.106D-01-0.340D-02-0.209D-01 0.166D+00 0.365D+00
 Coeff:      0.504D+00
 Gap=     0.063 Goal=   None    Shift=    0.000
 RMSDP=4.58D-08 MaxDP=2.86D-06 DE=-1.46D-09 OVMax= 1.00D-05

 Cycle  17  Pass 1  IDiag  1:
 RMSU=  3.17D-08    CP:  1.00D+00  1.02D+00  3.29D-01  5.52D-01  9.10D-01
                    CP:  9.09D-01  7.22D-01
 E= -2509.93323229157     Delta-E=       -0.000000000174 Rises=F Damp=F
 DIIS: error= 1.25D-07 at cycle   8 NSaved=   8.
 NSaved= 8 IEnMin= 8 EnMin= -2509.93323229157     IErMin= 8 ErrMin= 1.25D-07
 ErrMax= 1.25D-07  0.00D+00 EMaxC= 1.00D-01 BMatC= 4.13D-11 BMatP= 2.67D-10
 IDIUse=1 WtCom= 1.00D+00 WtEn= 0.00D+00
 Coeff-Com:  0.181D-03-0.147D-01-0.610D-02-0.244D-01 0.711D-01 0.159D+00
 Coeff-Com:  0.313D+00 0.502D+00
 Coeff:      0.181D-03-0.147D-01-0.610D-02-0.244D-01 0.711D-01 0.159D+00
 Coeff:      0.313D+00 0.502D+00
 Gap=     0.063 Goal=   None    Shift=    0.000
 RMSDP=2.01D-08 MaxDP=1.04D-06 DE=-1.74D-10 OVMax= 4.34D-06

 Cycle  18  Pass 1  IDiag  1:
 RMSU=  1.72D-08    CP:  1.00D+00  1.02D+00  3.30D-01  5.54D-01  9.19D-01
                    CP:  9.10D-01  8.40D-01  8.87D-01
 E= -2509.93323229149     Delta-E=        0.000000000082 Rises=F Damp=F
 DIIS: error= 5.49D-08 at cycle   9 NSaved=   9.
 NSaved= 9 IEnMin= 8 EnMin= -2509.93323229157     IErMin= 9 ErrMin= 5.49D-08
 ErrMax= 5.49D-08  0.00D+00 EMaxC= 1.00D-01 BMatC= 1.19D-11 BMatP= 4.13D-11
 IDIUse=1 WtCom= 1.00D+00 WtEn= 0.00D+00
 Coeff-Com:  0.107D-03-0.770D-02-0.322D-02-0.143D-01 0.148D-01 0.131D-01
 Coeff-Com:  0.724D-01 0.352D+00 0.573D+00
 Coeff:      0.107D-03-0.770D-02-0.322D-02-0.143D-01 0.148D-01 0.131D-01
 Coeff:      0.724D-01 0.352D+00 0.573D+00
 Gap=     0.063 Goal=   None    Shift=    0.000
 RMSDP=1.01D-08 MaxDP=4.85D-07 DE= 8.19D-11 OVMax= 1.75D-06

 Cycle  19  Pass 1  IDiag  1:
 RMSU=  5.74D-09    CP:  1.00D+00  1.02D+00  3.29D-01  5.53D-01  9.27D-01
                    CP:  9.23D-01  8.72D-01  1.08D+00  9.21D-01
 E= -2509.93323229163     Delta-E=       -0.000000000145 Rises=F Damp=F
 DIIS: error= 3.84D-08 at cycle  10 NSaved=  10.
 NSaved=10 IEnMin=10 EnMin= -2509.93323229163     IErMin=10 ErrMin= 3.84D-08
 ErrMax= 3.84D-08  0.00D+00 EMaxC= 1.00D-01 BMatC= 2.03D-12 BMatP= 1.19D-11
 IDIUse=1 WtCom= 1.00D+00 WtEn= 0.00D+00
 Coeff-Com:  0.102D-04-0.339D-03 0.660D-04-0.342D-02-0.337D-02-0.323D-01
 Coeff-Com: -0.400D-01 0.100D+00 0.281D+00 0.699D+00
 Coeff:      0.102D-04-0.339D-03 0.660D-04-0.342D-02-0.337D-02-0.323D-01
 Coeff:     -0.400D-01 0.100D+00 0.281D+00 0.699D+00
 Gap=     0.063 Goal=   None    Shift=    0.000
 RMSDP=5.16D-09 MaxDP=2.19D-07 DE=-1.45D-10 OVMax= 1.16D-06

 SCF Done:  E(RPBE1PBE) =  -2509.93323229     A.U. after   19 cycles
            NFock= 19  Conv=0.52D-08     -V/T= 2.0070
 KE= 2.492488743746D+03 PE=-1.503284409667D+04 EE= 5.463893912124D+03
 Leave Link  502 at Tue Dec 11 17:57:01 2018, MaxMem=   805306368 cpu:      5040.3
 (Enter /pbs_home/pkowalski/g09d01/g09/l601.exe)
 Copying SCF densities to generalized density rwf, IOpCl= 0 IROHF=0.

 **********************************************************************

            Population analysis using the SCF density.

 **********************************************************************

 Orbital symmetries:
       Occupied  (A) (A) (A) (A) (A) (A) (A) (A) (A) (A) (A) (A)
                 (A) (A) (A) (A) (A) (A) (A) (A) (A) (A) (A) (A)
                 (A) (A) (A) (A) (A) (A) (A) (A) (A) (A) (A) (A)
                 (A) (A) (A) (A) (A) (A) (A) (A) (A) (A) (A) (A)
                 (A) (A) (A) (A) (A) (A) (A) (A) (A) (A) (A) (A)
                 (A) (A) (A) (A) (A) (A) (A) (A) (A) (A) (A) (A)
                 (A) (A) (A) (A) (A) (A) (A) (A) (A) (A) (A) (A)
                 (A) (A) (A) (A) (A) (A) (A) (A) (A) (A) (A) (A)
                 (A) (A) (A) (A) (A) (A) (A) (A) (A) (A) (A) (A)
                 (A) (A) (A) (A) (A) (A) (A) (A) (A) (A) (A) (A)
                 (A) (A) (A) (A) (A) (A) (A) (A) (A) (A) (A) (A)
                 (A) (A) (A) (A) (A) (A) (A) (A) (A)
       Virtual   (A) (A) (A) (A) (A) (A) (A) (A) (A) (A) (A) (A)
                 (A) (A) (A) (A) (A) (A) (A) (A) (A) (A) (A) (A)
                 (A) (A) (A) (A) (A) (A) (A) (A) (A) (A) (A) (A)
                 (A) (A) (A) (A) (A) (A) (A) (A) (A) (A) (A) (A)
                 (A) (A) (A) (A) (A) (A) (A) (A) (A) (A) (A) (A)
                 (A) (A) (A) (A) (A) (A) (A) (A) (A) (A) (A) (A)
                 (A) (A) (A) (A) (A) (A) (A) (A) (A) (A) (A) (A)
                 (A) (A) (A) (A) (A) (A) (A) (A) (A) (A) (A) (A)
                 (A) (A) (A) (A) (A) (A) (A) (A) (A) (A) (A) (A)
                 (A) (A) (A) (A) (A) (A) (A) (A) (A) (A) (A) (A)
                 (A) (A) (A) (A) (A) (A) (A) (A) (A) (A) (A) (A)
                 (A) (A) (A) (A) (A) (A) (A) (A) (A) (A) (A) (A)
                 (A) (A) (A) (A) (A) (A) (A) (A) (A) (A) (A) (A)
                 (A) (A) (A) (A) (A) (A) (A) (A) (A) (A) (A) (A)
                 (A) (A) (A) (A) (A) (A) (A) (A) (A) (A) (A) (A)
                 (A) (A) (A) (A) (A) (A) (A) (A) (A) (A) (A) (A)
                 (A) (A) (A) (A) (A) (A) (A) (A) (A) (A) (A) (A)
                 (A) (A) (A) (A) (A) (A) (A) (A) (A) (A) (A) (A)
                 (A) (A) (A) (A) (A) (A) (A) (A) (A) (A) (A) (A)
                 (A) (A) (A) (A) (A) (A) (A) (A) (A) (A) (A) (A)
                 (A) (A) (A) (A) (A) (A) (A) (A) (A) (A) (A) (A)
                 (A) (A) (A) (A) (A) (A) (A) (A) (A) (A) (A) (A)
                 (A) (A) (A) (A) (A) (A) (A) (A) (A) (A) (A) (A)
                 (A) (A) (A) (A) (A) (A) (A) (A) (A) (A) (A) (A)
                 (A) (A) (A) (A) (A) (A) (A) (A) (A) (A) (A) (A)
                 (A) (A) (A) (A) (A) (A) (A) (A) (A) (A) (A) (A)
                 (A) (A) (A) (A) (A) (A) (A) (A) (A) (A) (A) (A)
                 (A) (A) (A) (A) (A) (A) (A) (A) (A) (A) (A) (A)
                 (A) (A) (A) (A) (A) (A) (A) (A) (A) (A) (A) (A)
                 (A) (A) (A) (A) (A) (A) (A) (A) (A) (A) (A) (A)
                 (A) (A) (A) (A) (A) (A) (A) (A) (A) (A) (A) (A)
                 (A) (A) (A) (A) (A) (A) (A) (A) (A) (A) (A) (A)
                 (A) (A) (A) (A) (A) (A) (A) (A) (A) (A) (A) (A)
                 (A) (A) (A) (A) (A) (A) (A) (A) (A) (A) (A) (A)
                 (A) (A) (A) (A) (A) (A) (A) (A) (A) (A) (A) (A)
                 (A) (A) (A) (A) (A) (A) (A) (A) (A) (A) (A) (A)
                 (A) (A) (A) (A) (A) (A) (A) (A) (A) (A) (A) (A)
                 (A) (A) (A) (A) (A) (A) (A) (A) (A) (A) (A) (A)
                 (A) (A) (A) (A) (A) (A) (A) (A) (A) (A) (A) (A)
                 (A) (A) (A) (A) (A) (A) (A) (A) (A) (A) (A) (A)
                 (A) (A) (A) (A) (A) (A) (A) (A) (A) (A) (A) (A)
                 (A) (A) (A)
 The electronic state is 1-A.
 Alpha  occ. eigenvalues --  -89.06458 -89.05367 -24.80876 -24.80539 -24.80393
 Alpha  occ. eigenvalues --  -24.79942 -24.79156 -24.78984 -10.42945 -10.42074
 Alpha  occ. eigenvalues --  -10.41042 -10.31062 -10.29935 -10.29921 -10.29175
 Alpha  occ. eigenvalues --  -10.29143 -10.28405 -10.28031 -10.27419 -10.27142
 Alpha  occ. eigenvalues --  -10.26902 -10.25977 -10.25851 -10.25840 -10.25480
 Alpha  occ. eigenvalues --  -10.25443 -10.25118 -10.25096 -10.24969 -10.24963
 Alpha  occ. eigenvalues --  -10.24917 -10.24849 -10.24679 -10.24661 -10.24408
 Alpha  occ. eigenvalues --  -10.23900 -10.23770  -8.06296  -8.05224  -6.00430
 Alpha  occ. eigenvalues --   -6.00075  -5.99760  -5.99351  -5.99004  -5.98696
 Alpha  occ. eigenvalues --   -1.29101  -1.27137  -1.25809  -1.22905  -1.21946
 Alpha  occ. eigenvalues --   -1.20859  -0.92692  -0.91145  -0.90039  -0.88483
 Alpha  occ. eigenvalues --   -0.87970  -0.82584  -0.81858  -0.81288  -0.79069
 Alpha  occ. eigenvalues --   -0.78088  -0.77611  -0.77463  -0.76962  -0.74880
 Alpha  occ. eigenvalues --   -0.74267  -0.72259  -0.70746  -0.66649  -0.65589
 Alpha  occ. eigenvalues --   -0.65359  -0.64548  -0.63581  -0.62986  -0.62521
 Alpha  occ. eigenvalues --   -0.61907  -0.61047  -0.59856  -0.59199  -0.58538
 Alpha  occ. eigenvalues --   -0.57089  -0.56499  -0.56056  -0.55123  -0.54942
 Alpha  occ. eigenvalues --   -0.54258  -0.54137  -0.53108  -0.50900  -0.49283
 Alpha  occ. eigenvalues --   -0.49101  -0.48571  -0.48324  -0.48146  -0.47934
 Alpha  occ. eigenvalues --   -0.47377  -0.46737  -0.46464  -0.46158  -0.46028
 Alpha  occ. eigenvalues --   -0.45667  -0.45355  -0.45065  -0.44793  -0.44741
 Alpha  occ. eigenvalues --   -0.44459  -0.44223  -0.44069  -0.43263  -0.42515
 Alpha  occ. eigenvalues --   -0.42238  -0.41985  -0.41789  -0.41505  -0.40816
 Alpha  occ. eigenvalues --   -0.40591  -0.40249  -0.39983  -0.39484  -0.38855
 Alpha  occ. eigenvalues --   -0.38595  -0.38142  -0.37447  -0.37227  -0.37033
 Alpha  occ. eigenvalues --   -0.36621  -0.36427  -0.36080  -0.35795  -0.35676
 Alpha  occ. eigenvalues --   -0.35237  -0.34298  -0.32745  -0.30045  -0.29111
 Alpha  occ. eigenvalues --   -0.28879  -0.27936  -0.27497  -0.25043  -0.23985
 Alpha  occ. eigenvalues --   -0.19705
 Alpha virt. eigenvalues --   -0.13371  -0.06585  -0.05596  -0.03154  -0.01780
 Alpha virt. eigenvalues --   -0.01206  -0.00128   0.00913   0.01276   0.04459
 Alpha virt. eigenvalues --    0.04861   0.05888   0.06461   0.07162   0.07704
 Alpha virt. eigenvalues --    0.08427   0.08548   0.08894   0.09818   0.10145
 Alpha virt. eigenvalues --    0.10607   0.11123   0.11386   0.11911   0.12031
 Alpha virt. eigenvalues --    0.12756   0.13016   0.13331   0.14076   0.14489
 Alpha virt. eigenvalues --    0.14711   0.15053   0.15368   0.15616   0.16036
 Alpha virt. eigenvalues --    0.16204   0.16674   0.17035   0.17614   0.18376
 Alpha virt. eigenvalues --    0.19382   0.19966   0.20874   0.21407   0.22359
 Alpha virt. eigenvalues --    0.22603   0.23267   0.23732   0.24244   0.24905
 Alpha virt. eigenvalues --    0.24992   0.26293   0.26792   0.27687   0.27846
 Alpha virt. eigenvalues --    0.28603   0.29350   0.29542   0.29827   0.30107
 Alpha virt. eigenvalues --    0.30369   0.30720   0.30962   0.32260   0.32570
 Alpha virt. eigenvalues --    0.32777   0.32874   0.34336   0.35037   0.36135
 Alpha virt. eigenvalues --    0.36492   0.37406   0.38088   0.38328   0.40000
 Alpha virt. eigenvalues --    0.40414   0.41086   0.41188   0.41586   0.41654
 Alpha virt. eigenvalues --    0.42057   0.42800   0.43214   0.43660   0.44265
 Alpha virt. eigenvalues --    0.44631   0.45277   0.45628   0.46089   0.46672
 Alpha virt. eigenvalues --    0.46911   0.47184   0.47755   0.47886   0.48829
 Alpha virt. eigenvalues --    0.49179   0.49460   0.49928   0.50150   0.50481
 Alpha virt. eigenvalues --    0.50690   0.50955   0.51313   0.51611   0.51939
 Alpha virt. eigenvalues --    0.52484   0.53117   0.53431   0.54076   0.54489
 Alpha virt. eigenvalues --    0.54907   0.55406   0.55512   0.55779   0.56429
 Alpha virt. eigenvalues --    0.57078   0.57324   0.58071   0.58530   0.59263
 Alpha virt. eigenvalues --    0.60084   0.60439   0.60926   0.61041   0.61217
 Alpha virt. eigenvalues --    0.61667   0.62415   0.62828   0.63415   0.63820
 Alpha virt. eigenvalues --    0.64496   0.64631   0.65073   0.65323   0.65408
 Alpha virt. eigenvalues --    0.65686   0.65816   0.65931   0.66492   0.66975
 Alpha virt. eigenvalues --    0.67415   0.67772   0.67880   0.68090   0.68468
 Alpha virt. eigenvalues --    0.68951   0.69245   0.69706   0.69993   0.70274
 Alpha virt. eigenvalues --    0.70652   0.70848   0.71071   0.71238   0.71497
 Alpha virt. eigenvalues --    0.71658   0.72070   0.72237   0.72718   0.72967
 Alpha virt. eigenvalues --    0.73143   0.73433   0.73855   0.73958   0.74729
 Alpha virt. eigenvalues --    0.75516   0.76535   0.77113   0.77357   0.77679
 Alpha virt. eigenvalues --    0.78005   0.78673   0.78997   0.79798   0.80287
 Alpha virt. eigenvalues --    0.80682   0.81137   0.81290   0.82223   0.83128
 Alpha virt. eigenvalues --    0.83821   0.84723   0.85244   0.85589   0.85744
 Alpha virt. eigenvalues --    0.86981   0.87531   0.87931   0.88564   0.91201
 Alpha virt. eigenvalues --    0.91446   0.92522   0.93013   0.93389   0.95057
 Alpha virt. eigenvalues --    0.95393   0.96262   0.97047   0.98959   0.99381
 Alpha virt. eigenvalues --    1.00265   1.01798   1.02863   1.03540   1.04680
 Alpha virt. eigenvalues --    1.05816   1.06484   1.06491   1.07981   1.08918
 Alpha virt. eigenvalues --    1.09819   1.10139   1.11533   1.12558   1.13424
 Alpha virt. eigenvalues --    1.15081   1.16634   1.16829   1.17916   1.18495
 Alpha virt. eigenvalues --    1.18741   1.20361   1.21657   1.22428   1.22852
 Alpha virt. eigenvalues --    1.23625   1.23689   1.24064   1.24484   1.24812
 Alpha virt. eigenvalues --    1.25209   1.25922   1.26780   1.27509   1.27831
 Alpha virt. eigenvalues --    1.28551   1.28966   1.29008   1.29498   1.29722
 Alpha virt. eigenvalues --    1.30062   1.30405   1.31051   1.31167   1.31456
 Alpha virt. eigenvalues --    1.32690   1.32860   1.34294   1.34717   1.36655
 Alpha virt. eigenvalues --    1.37175   1.38619   1.38816   1.39736   1.40566
 Alpha virt. eigenvalues --    1.41095   1.41888   1.42540   1.43289   1.44455
 Alpha virt. eigenvalues --    1.47039   1.47712   1.48407   1.49219   1.49776
 Alpha virt. eigenvalues --    1.50547   1.51174   1.52278   1.52369   1.52830
 Alpha virt. eigenvalues --    1.53853   1.53922   1.54308   1.54776   1.57335
 Alpha virt. eigenvalues --    1.58369   1.59368   1.63610   1.64174   1.65623
 Alpha virt. eigenvalues --    1.66790   1.66942   1.67767   1.67929   1.68195
 Alpha virt. eigenvalues --    1.69557   1.70250   1.71396   1.71819   1.72515
 Alpha virt. eigenvalues --    1.72768   1.73455   1.74104   1.74362   1.75069
 Alpha virt. eigenvalues --    1.75266   1.75567   1.75940   1.76225   1.76332
 Alpha virt. eigenvalues --    1.76431   1.76739   1.77059   1.77357   1.77424
 Alpha virt. eigenvalues --    1.77501   1.77755   1.78176   1.79067   1.79229
 Alpha virt. eigenvalues --    1.79982   1.80170   1.80256   1.80694   1.80950
 Alpha virt. eigenvalues --    1.81718   1.82436   1.82942   1.83224   1.84132
 Alpha virt. eigenvalues --    1.84986   1.86367   1.86624   1.87119   1.87278
 Alpha virt. eigenvalues --    1.88054   1.88757   1.89764   1.90423   1.90761
 Alpha virt. eigenvalues --    1.91297   1.91949   1.92333   1.93273   1.94173
 Alpha virt. eigenvalues --    1.94456   1.94691   1.95153   1.96203   1.97542
 Alpha virt. eigenvalues --    1.97868   1.98547   1.98845   1.99051   1.99106
 Alpha virt. eigenvalues --    1.99722   2.00119   2.00432   2.00822   2.01176
 Alpha virt. eigenvalues --    2.01626   2.04030   2.04041   2.04841   2.06745
 Alpha virt. eigenvalues --    2.08681   2.09533   2.10314   2.10793   2.11166
 Alpha virt. eigenvalues --    2.11781   2.12304   2.14072   2.14305   2.14710
 Alpha virt. eigenvalues --    2.15178   2.15400   2.15885   2.16203   2.16382
 Alpha virt. eigenvalues --    2.17086   2.17780   2.18933   2.19841   2.20171
 Alpha virt. eigenvalues --    2.22657   2.22948   2.23781   2.25028   2.25136
 Alpha virt. eigenvalues --    2.26813   2.27301   2.28570   2.29770   2.29988
 Alpha virt. eigenvalues --    2.30234   2.30426   2.30998   2.32538   2.33468
 Alpha virt. eigenvalues --    2.33721   2.34408   2.34590   2.35073   2.35815
 Alpha virt. eigenvalues --    2.36494   2.38443   2.39008   2.39960   2.40138
 Alpha virt. eigenvalues --    2.41463   2.43210   2.43962   2.45575   2.46178
 Alpha virt. eigenvalues --    2.47255   2.48833   2.51710   2.52631   2.53351
 Alpha virt. eigenvalues --    2.54884   2.56357   2.57154   2.57772   2.58058
 Alpha virt. eigenvalues --    2.58213   2.59187   2.59334   2.60501   2.62195
 Alpha virt. eigenvalues --    2.62347   2.62907   2.63376   2.64513   2.64811
 Alpha virt. eigenvalues --    2.66402   2.68323   2.70553   2.72900   2.75223
 Alpha virt. eigenvalues --    2.76336   2.76476   2.76887   2.77045   2.78001
 Alpha virt. eigenvalues --    2.80497   2.80890   2.83682   2.83979   2.86955
 Alpha virt. eigenvalues --    2.87630   2.88108   2.90034   2.90500   2.91369
 Alpha virt. eigenvalues --    2.91964   2.92798   2.94422   2.97822   2.99097
 Alpha virt. eigenvalues --    2.99152   3.02907   3.04977   3.06159   3.06208
 Alpha virt. eigenvalues --    3.06422   3.06729   3.07068   3.07470   3.07748
 Alpha virt. eigenvalues --    3.08080   3.09367   3.09757   3.11412   3.12288
 Alpha virt. eigenvalues --    3.13176   3.13448   3.13966   3.15462   3.16096
 Alpha virt. eigenvalues --    3.17363   3.18227   3.19081   3.20790   3.21564
 Alpha virt. eigenvalues --    3.23806   3.28134   3.29857   3.31344   3.32526
 Alpha virt. eigenvalues --    3.34851   3.36003   3.37165   3.39684   3.46519
 Alpha virt. eigenvalues --    3.52064   3.53540   3.63906   3.64243   3.67422
 Alpha virt. eigenvalues --    3.71455   3.72647   3.84500   3.86877   3.88795
          Condensed to atoms (all electrons):
 Mulliken charges:
               1
     1  S    0.142381
     2  S    0.123553
     3  F   -0.205564
     4  F   -0.220015
     5  F   -0.210693
     6  F   -0.212651
     7  F   -0.217500
     8  F   -0.221809
     9  C   -0.058243
    10  C   -0.012169
    11  C   -0.009270
    12  C   -0.010616
    13  C   -0.030743
    14  C    0.060340
    15  C   -0.060857
    16  C   -0.012485
    17  C   -0.010468
    18  C   -0.012230
    19  C   -0.031484
    20  C    0.072836
    21  C   -0.066214
    22  C   -0.034361
    23  C   -0.074067
    24  C    0.000429
    25  C   -0.055507
    26  C   -0.021333
    27  C    0.015840
    28  C   -0.178679
    29  C   -0.153547
    30  C    0.478473
    31  C    0.380609
    32  C    0.417886
    33  C   -0.119030
    34  C   -0.066126
    35  C   -0.017944
    36  C    0.001123
    37  C   -0.241024
    38  H    0.017624
    39  H    0.020798
    40  H    0.022094
    41  H    0.022177
    42  H    0.013538
    43  H    0.015491
    44  H    0.018712
    45  H    0.020074
    46  H    0.020614
    47  H    0.013718
    48  H    0.067394
    49  H    0.058702
    50  H    0.046154
    51  H    0.051982
    52  H    0.095742
    53  H    0.067306
    54  H    0.055984
    55  H    0.051475
    56  H    0.047287
    57  H    0.068218
    58  H    0.035915
    59  H    0.040158
 Sum of Mulliken charges =   0.00000
 Mulliken charges with hydrogens summed into heavy atoms:
               1
     1  S    0.142381
     2  S    0.123553
     3  F   -0.205564
     4  F   -0.220015
     5  F   -0.210693
     6  F   -0.212651
     7  F   -0.217500
     8  F   -0.221809
     9  C   -0.040619
    10  C    0.008630
    11  C    0.012824
    12  C    0.011561
    13  C   -0.017205
    14  C    0.060340
    15  C   -0.045366
    16  C    0.006227
    17  C    0.009606
    18  C    0.008383
    19  C   -0.017765
    20  C    0.072836
    21  C    0.106036
    22  C    0.113363
    23  C    0.100697
    24  C    0.115934
    25  C   -0.055507
    26  C    0.014583
    27  C    0.015840
    28  C   -0.178679
    29  C   -0.153547
    30  C    0.478473
    31  C    0.380609
    32  C    0.417886
    33  C   -0.119030
    34  C   -0.066126
    35  C    0.022214
    36  C    0.001123
    37  C   -0.241024
 Electronic spatial extent (au):  <R**2>=          21780.9318
 Charge=              0.0000 electrons
 Dipole moment (field-independent basis, Debye):
    X=             -0.9165    Y=             -4.9873    Z=              0.0933  Tot=              5.0716
 Quadrupole moment (field-independent basis, Debye-Ang):
   XX=           -194.2547   YY=           -228.3099   ZZ=           -229.4750
   XY=              0.4083   XZ=             -5.7852   YZ=              3.2913
 Traceless Quadrupole moment (field-independent basis, Debye-Ang):
   XX=             23.0918   YY=            -10.9634   ZZ=            -12.1284
   XY=              0.4083   XZ=             -5.7852   YZ=              3.2913
 Octapole moment (field-independent basis, Debye-Ang**2):
  XXX=            -39.2501  YYY=             30.5996  ZZZ=              6.7719  XYY=             -3.7776
  XXY=             -4.9363  XXZ=             -8.5253  XZZ=             -1.2777  YZZ=             35.2206
  YYZ=             -8.8885  XYZ=            -10.1310
 Hexadecapole moment (field-independent basis, Debye-Ang**3):
 XXXX=         -18219.9059 YYYY=          -5936.7203 ZZZZ=          -2160.9570 XXXY=            103.5478
 XXXZ=           -513.6188 YYYX=            -15.5016 YYYZ=             31.7214 ZZZX=             19.9479
 ZZZY=            -18.3919 XXYY=          -4105.0071 XXZZ=          -4157.6056 YYZZ=          -1390.9775
 XXYZ=            116.7122 YYXZ=             13.8508 ZZXY=             -9.5361
 N-N= 4.566528208512D+03 E-N=-1.503284407267D+04  KE= 2.492488743746D+03
 No NMR shielding tensors so no spin-rotation constants.
 Leave Link  601 at Tue Dec 11 17:57:02 2018, MaxMem=   805306368 cpu:         6.4
 (Enter /pbs_home/pkowalski/g09d01/g09/l701.exe)
 Compute integral first derivatives.
 ... and contract with generalized density number  0.
 Leave Link  701 at Tue Dec 11 17:57:03 2018, MaxMem=   805306368 cpu:         5.9
 (Enter /pbs_home/pkowalski/g09d01/g09/l702.exe)
 L702 exits ... SP integral derivatives will be done elsewhere.
 Leave Link  702 at Tue Dec 11 17:57:03 2018, MaxMem=   805306368 cpu:         0.2
 (Enter /pbs_home/pkowalski/g09d01/g09/l703.exe)
 Compute integral first derivatives, UseDBF=F ICtDFT=           0.
 Integral derivatives from FoFJK, PRISM(SPDF).
 Calling FoFJK, ICntrl=      2127 FMM=F ISym2X=0 I1Cent= 0 IOpClX= 0 NMat=1 NMatS=1 NMatT=0.
 FoFJK:  IHMeth= 1 ICntrl=    2127 DoSepK=F KAlg= 0 I1Cent=   0 FoldK=F
 IRaf=         0 NMat=   1 IRICut=       1 DoRegI=T DoRafI=F ISym2E= 0.
 FoFCou: FMM=F IPFlag=           0 FMFlag=      100000 FMFlg1=         800
         NFxFlg=           0 DoJE=F BraDBF=F KetDBF=F FulRan=T
         wScrn=  0.000000 ICntrl=    2127 IOpCl=  0 I1Cent=           0 NGrid=           0
         NMat0=    1 NMatS0=      1 NMatT0=    0 NMatD0=    1 NMtDS0=    0 NMtDT0=    0
 Symmetry not used in FoFCou.
 Leave Link  703 at Tue Dec 11 17:59:10 2018, MaxMem=   805306368 cpu:      1016.0
 (Enter /pbs_home/pkowalski/g09d01/g09/l716.exe)
 Dipole        =-3.60593522D-01-1.96214168D+00 3.67255333D-02
 ***** Axes restored to original set *****
 -------------------------------------------------------------------
 Center     Atomic                   Forces (Hartrees/Bohr)
 Number     Number              X              Y              Z
 -------------------------------------------------------------------
      1       16           0.042203174    0.003980669    0.031049898
      2       16           0.041269835   -0.000095829    0.019937520
      3        9          -0.026406751   -0.014793230    0.020833785
      4        9           0.013203319    0.023959265   -0.013413001
      5        9          -0.034662570    0.002379506   -0.016611285
      6        9           0.031636516    0.006952729   -0.020569324
      7        9          -0.024287513   -0.003854083    0.023629176
      8        9           0.012786246   -0.013575076   -0.022772794
      9        6           0.011769488   -0.011931632    0.001005015
     10        6           0.007667698    0.005332728    0.007450554
     11        6          -0.000747452    0.005026686    0.002200740
     12        6          -0.009035734    0.011177945    0.000816613
     13        6          -0.010939213   -0.003696808   -0.008724541
     14        6          -0.007499008    0.012396596   -0.001302558
     15        6           0.004048235    0.009611401    0.013339038
     16        6           0.008105576   -0.007206050    0.005136214
     17        6           0.001340295   -0.004797359   -0.002127655
     18        6          -0.002083309   -0.009182084   -0.011035975
     19        6          -0.010306577    0.006630294   -0.007596167
     20        6          -0.004956009   -0.010575746   -0.009090412
     21        6          -0.002988030   -0.005666518    0.003934135
     22        6          -0.004518695    0.007863083   -0.012430456
     23        6           0.003371769    0.004321049   -0.000854167
     24        6          -0.018774659   -0.024222618   -0.005837868
     25        6          -0.025689169   -0.028705580   -0.032990858
     26        6           0.002911686    0.042233834    0.018180789
     27        6          -0.064265961   -0.028719129   -0.067204643
     28        6           0.020631985   -0.039993175    0.024094212
     29        6           0.003323788    0.080663258    0.057102434
     30        6          -0.012013377   -0.016933095    0.004739567
     31        6           0.022583358   -0.006813669    0.040160107
     32        6          -0.012290348    0.016894202    0.001294753
     33        6           0.109296916   -0.042454989   -0.070032401
     34        6          -0.030596898    0.036297485   -0.010723998
     35        6           0.024019338   -0.045023129   -0.008962812
     36        6          -0.111756035    0.011132361    0.014259196
     37        6           0.040105685    0.035907088    0.022636128
     38        1          -0.005709095    0.007707900    0.000756198
     39        1          -0.005767988   -0.001090818   -0.004132235
     40        1          -0.000001020   -0.006513220   -0.003465764
     41        1           0.005850924   -0.003643960    0.001664089
     42        1           0.005817781    0.005717053    0.006502737
     43        1          -0.000888374   -0.006396431   -0.007024057
     44        1          -0.005120561    0.002532892   -0.004446018
     45        1          -0.002679506    0.006650485    0.001925060
     46        1           0.003210427    0.002349761    0.005924022
     47        1           0.006669991   -0.007168598    0.003110839
     48        1          -0.006101145    0.001547856   -0.003448966
     49        1           0.003904559   -0.004202027   -0.002605030
     50        1           0.003684064    0.004321698    0.004549119
     51        1           0.004175527    0.000843208    0.003661245
     52        1           0.001090949   -0.002632595   -0.006121844
     53        1          -0.004985185   -0.000505855   -0.005619114
     54        1          -0.002945500    0.002220745    0.004444174
     55        1           0.004753744   -0.004773401    0.001921466
     56        1           0.005034121   -0.002339858    0.000581613
     57        1          -0.004399373    0.003352193   -0.000761085
     58        1           0.008036311   -0.004929628    0.002242027
     59        1          -0.000088249    0.002432222    0.010822568
 -------------------------------------------------------------------
 Cartesian Forces:  Max     0.111756035 RMS     0.022106550
 Leave Link  716 at Tue Dec 11 17:59:11 2018, MaxMem=   805306368 cpu:         0.3
 (Enter /pbs_home/pkowalski/g09d01/g09/l103.exe)

 GradGradGradGradGradGradGradGradGradGradGradGradGradGradGradGradGradGrad
 Berny optimization.
 FormGI is forming the generalized inverse of G from B-inverse, IUseBI=4.
 GSVD:  received Info=                   1 from GESDD.
 Internal  Forces:  Max     0.052998286 RMS     0.010037072
 Search for a local minimum.
 Step number   1 out of a maximum of  343
 All quantities printed in internal units (Hartrees-Bohrs-Radians)
 RMS Force = .10037D-01 SwitMx=.10000D-02 MixMth= 1
 Mixed Optimization -- RFO/linear search
 Second derivative matrix not updated -- first step.
 ITU=  0
     Eigenvalues ---    0.00230   0.00399   0.00420   0.00486   0.00632
     Eigenvalues ---    0.00747   0.00748   0.00758   0.00760   0.00774
     Eigenvalues ---    0.00856   0.01117   0.01380   0.01397   0.01509
     Eigenvalues ---    0.01555   0.01562   0.01647   0.01659   0.01870
     Eigenvalues ---    0.01941   0.01944   0.01997   0.01999   0.02014
     Eigenvalues ---    0.02024   0.02025   0.02086   0.02086   0.02136
     Eigenvalues ---    0.02136   0.02142   0.02143   0.02154   0.02155
     Eigenvalues ---    0.02167   0.02169   0.02232   0.02304   0.02537
     Eigenvalues ---    0.03146   0.04014   0.04255   0.04287   0.04925
     Eigenvalues ---    0.05505   0.05558   0.05618   0.05649   0.05765
     Eigenvalues ---    0.05767   0.05777   0.07833   0.08106   0.09045
     Eigenvalues ---    0.09287   0.09306   0.09566   0.10027   0.10514
     Eigenvalues ---    0.11623   0.12041   0.12664   0.12727   0.12773
     Eigenvalues ---    0.14692   0.15424   0.15996   0.16000   0.16000
     Eigenvalues ---    0.16000   0.16000   0.16000   0.16000   0.16000
     Eigenvalues ---    0.16000   0.16000   0.16000   0.16000   0.16000
     Eigenvalues ---    0.16000   0.16000   0.16000   0.16000   0.16000
     Eigenvalues ---    0.17352   0.20257   0.20946   0.21293   0.21430
     Eigenvalues ---    0.21915   0.21989   0.22000   0.22000   0.22000
     Eigenvalues ---    0.22000   0.23464   0.23464   0.23464   0.23541
     Eigenvalues ---    0.23859   0.23901   0.24905   0.24986   0.24999
     Eigenvalues ---    0.25000   0.25000   0.25000   0.25909   0.26056
     Eigenvalues ---    0.26493   0.26650   0.26727   0.27007   0.28334
     Eigenvalues ---    0.29084   0.29633   0.29779   0.30252   0.30605
     Eigenvalues ---    0.31334   0.32007   0.32228   0.32237   0.32334
     Eigenvalues ---    0.32485   0.32489   0.32513   0.32514   0.32515
     Eigenvalues ---    0.32528   0.32547   0.32563   0.32576   0.32700
     Eigenvalues ---    0.33512   0.33628   0.35107   0.35691   0.35691
     Eigenvalues ---    0.35696   0.35697   0.35710   0.35710   0.35880
     Eigenvalues ---    0.35887   0.36171   0.36189   0.36265   0.36671
     Eigenvalues ---    0.40768   0.40794   0.41146   0.41159   0.44223
     Eigenvalues ---    0.44244   0.45531   0.45535   0.45940   0.45940
     Eigenvalues ---    0.46501   0.46516   0.47100   0.47397   0.48117
     Eigenvalues ---    0.48274   0.48339   0.48457   0.51736   0.55531
     Eigenvalues ---    0.55579
 RFO step:  Lambda=-1.05289521D-01 EMin= 2.30000000D-03
 Linear search not attempted -- first point.
 Maximum step size (   0.300) exceeded in Quadratic search.
    -- Step size scaled by   0.729
 Iteration  1 RMS(Cart)=  0.08668287 RMS(Int)=  0.00249929
 Iteration  2 RMS(Cart)=  0.00792448 RMS(Int)=  0.00042599
 Iteration  3 RMS(Cart)=  0.00002905 RMS(Int)=  0.00042586
 Iteration  4 RMS(Cart)=  0.00000002 RMS(Int)=  0.00042586
 ITry= 1 IFail=0 DXMaxC= 3.45D-01 DCOld= 1.00D+10 DXMaxT= 3.00D-01 DXLimC= 3.00D+00 Rises=F
 Variable       Old X    -DE/DX   Delta X   Delta X   Delta X     New X
                                 (Linear)    (Quad)   (Total)
    R1        3.40399  -0.03180   0.00000  -0.06057  -0.06049   3.34351
    R2        3.38347  -0.02895   0.00000  -0.05883  -0.05870   3.32476
    R3        3.39384  -0.02978   0.00000  -0.05192  -0.05252   3.34132
    R4        3.38686  -0.01958   0.00000  -0.04056  -0.04048   3.34637
    R5        2.61814  -0.03539   0.00000  -0.04397  -0.04397   2.57418
    R6        2.61648  -0.02752   0.00000  -0.03410  -0.03410   2.58238
    R7        2.61579  -0.03834   0.00000  -0.04745  -0.04745   2.56834
    R8        2.62587  -0.03798   0.00000  -0.04778  -0.04778   2.57809
    R9        2.62910  -0.03196   0.00000  -0.04042  -0.04042   2.58869
   R10        2.61455  -0.02849   0.00000  -0.03520  -0.03520   2.57935
   R11        2.64149  -0.00514   0.00000  -0.00657  -0.00657   2.63492
   R12        2.66795  -0.00767   0.00000  -0.01067  -0.01067   2.65728
   R13        2.04258   0.00900   0.00000   0.01413   0.01413   2.05671
   R14        2.63404  -0.00124   0.00000  -0.00116  -0.00116   2.63288
   R15        2.04559   0.00713   0.00000   0.01125   0.01125   2.05684
   R16        2.63441   0.00031   0.00000   0.00076   0.00076   2.63517
   R17        2.04537   0.00738   0.00000   0.01163   0.01163   2.05700
   R18        2.64250  -0.00607   0.00000  -0.00790  -0.00790   2.63460
   R19        2.04568   0.00699   0.00000   0.01101   0.01101   2.05669
   R20        2.67298  -0.01094   0.00000  -0.01525  -0.01525   2.65773
   R21        2.03788   0.00954   0.00000   0.01487   0.01487   2.05275
   R22        2.83713  -0.01966   0.00000  -0.03349  -0.03349   2.80364
   R23        2.64151  -0.00485   0.00000  -0.00619  -0.00619   2.63532
   R24        2.66761  -0.00724   0.00000  -0.01007  -0.01007   2.65754
   R25        2.04269   0.00884   0.00000   0.01388   0.01388   2.05657
   R26        2.63424  -0.00136   0.00000  -0.00133  -0.00133   2.63291
   R27        2.04557   0.00720   0.00000   0.01135   0.01135   2.05692
   R28        2.63459   0.00028   0.00000   0.00070   0.00069   2.63529
   R29        2.04537   0.00742   0.00000   0.01170   0.01170   2.05707
   R30        2.64248  -0.00599   0.00000  -0.00780  -0.00780   2.63468
   R31        2.04567   0.00704   0.00000   0.01109   0.01109   2.05676
   R32        2.67237  -0.01053   0.00000  -0.01467  -0.01467   2.65770
   R33        2.03816   0.00936   0.00000   0.01461   0.01461   2.05277
   R34        2.83538  -0.01810   0.00000  -0.03077  -0.03077   2.80461
   R35        2.88407   0.00455   0.00000   0.00823   0.00823   2.89230
   R36        2.09958  -0.00700   0.00000  -0.01186  -0.01186   2.08772
   R37        2.09825  -0.00623   0.00000  -0.01053  -0.01053   2.08772
   R38        2.09888  -0.00691   0.00000  -0.01169  -0.01169   2.08719
   R39        2.85379  -0.00537   0.00000  -0.00934  -0.00934   2.84445
   R40        2.09914  -0.00489   0.00000  -0.00828  -0.00828   2.09086
   R41        2.08162  -0.00402   0.00000  -0.00665  -0.00665   2.07497
   R42        2.88701   0.00106   0.00000   0.00192   0.00192   2.88894
   R43        2.09915  -0.00745   0.00000  -0.01262  -0.01262   2.08653
   R44        2.09803  -0.00576   0.00000  -0.00973  -0.00973   2.08830
   R45        2.09854  -0.00681   0.00000  -0.01151  -0.01151   2.08703
   R46        2.83729   0.00140   0.00000   0.00238   0.00238   2.83967
   R47        2.09911  -0.00312   0.00000  -0.00528  -0.00528   2.09384
   R48        2.09965  -0.00522   0.00000  -0.00885  -0.00885   2.09080
   R49        2.52457   0.02250   0.00000   0.02571   0.02562   2.55019
   R50        2.77671  -0.01433   0.00000  -0.02252  -0.02268   2.75403
   R51        2.03045   0.00969   0.00000   0.01495   0.01495   2.04541
   R52        2.79813  -0.04660   0.00000  -0.07831  -0.07833   2.71980
   R53        2.58153   0.05300   0.00000   0.06202   0.06202   2.64355
   R54        2.85602  -0.00015   0.00000  -0.00025  -0.00058   2.85544
   R55        2.88446  -0.04577   0.00000  -0.08756  -0.08722   2.79724
   R56        2.88307  -0.00612   0.00000  -0.00640  -0.00659   2.87648
   R57        2.85747  -0.00367   0.00000  -0.00362  -0.00394   2.85352
   R58        2.92263  -0.00691   0.00000  -0.01592  -0.01540   2.90722
   R59        2.94362  -0.02611   0.00000  -0.05069  -0.05069   2.89294
   R60        2.52277   0.02276   0.00000   0.02658   0.02626   2.54903
   R61        2.81806  -0.01562   0.00000  -0.02825  -0.02793   2.79012
   R62        2.03669   0.00972   0.00000   0.01513   0.01513   2.05182
   R63        2.82355  -0.03401   0.00000  -0.06275  -0.06214   2.76141
    A1        1.57323   0.01590   0.00000   0.03203   0.03246   1.60570
    A2        1.56416   0.01621   0.00000   0.03434   0.03436   1.59852
    A3        2.11090   0.00085   0.00000   0.00143   0.00144   2.11234
    A4        2.05396   0.00306   0.00000   0.00885   0.00885   2.06280
    A5        2.11833  -0.00391   0.00000  -0.01028  -0.01028   2.10804
    A6        2.09797  -0.00091   0.00000  -0.00113  -0.00113   2.09683
    A7        2.09332  -0.00037   0.00000  -0.00169  -0.00169   2.09163
    A8        2.09190   0.00128   0.00000   0.00283   0.00283   2.09472
    A9        2.09217  -0.00305   0.00000  -0.00538  -0.00539   2.08678
   A10        2.09547   0.00149   0.00000   0.00261   0.00261   2.09808
   A11        2.09555   0.00155   0.00000   0.00277   0.00278   2.09832
   A12        2.09930   0.00099   0.00000   0.00281   0.00281   2.10210
   A13        2.09087   0.00075   0.00000   0.00200   0.00200   2.09287
   A14        2.09302  -0.00173   0.00000  -0.00481  -0.00481   2.08821
   A15        2.10792  -0.00023   0.00000  -0.00131  -0.00131   2.10661
   A16        2.04331   0.00442   0.00000   0.01248   0.01248   2.05579
   A17        2.13195  -0.00419   0.00000  -0.01117  -0.01117   2.12078
   A18        2.05812   0.00235   0.00000   0.00358   0.00358   2.06170
   A19        2.09144   0.00302   0.00000   0.00681   0.00681   2.09825
   A20        2.13363  -0.00537   0.00000  -0.01039  -0.01039   2.12323
   A21        2.11050   0.00106   0.00000   0.00193   0.00193   2.11244
   A22        2.05462   0.00310   0.00000   0.00902   0.00902   2.06364
   A23        2.11806  -0.00417   0.00000  -0.01095  -0.01095   2.10711
   A24        2.09793  -0.00081   0.00000  -0.00093  -0.00093   2.09700
   A25        2.09333  -0.00038   0.00000  -0.00167  -0.00167   2.09166
   A26        2.09193   0.00118   0.00000   0.00261   0.00261   2.09453
   A27        2.09225  -0.00318   0.00000  -0.00576  -0.00576   2.08649
   A28        2.09543   0.00158   0.00000   0.00283   0.00283   2.09826
   A29        2.09551   0.00161   0.00000   0.00292   0.00293   2.09844
   A30        2.09916   0.00112   0.00000   0.00304   0.00304   2.10220
   A31        2.09094   0.00066   0.00000   0.00184   0.00184   2.09278
   A32        2.09309  -0.00178   0.00000  -0.00488  -0.00488   2.08821
   A33        2.10771   0.00002   0.00000  -0.00074  -0.00074   2.10696
   A34        2.04484   0.00429   0.00000   0.01219   0.01219   2.05703
   A35        2.13064  -0.00431   0.00000  -0.01144  -0.01144   2.11919
   A36        2.05883   0.00179   0.00000   0.00246   0.00246   2.06129
   A37        2.09215   0.00365   0.00000   0.00810   0.00810   2.10025
   A38        2.13220  -0.00544   0.00000  -0.01056  -0.01056   2.12164
   A39        1.92461   0.00143   0.00000   0.00369   0.00368   1.92828
   A40        1.91249   0.00057   0.00000   0.00161   0.00161   1.91409
   A41        1.93047   0.00272   0.00000   0.00767   0.00766   1.93813
   A42        1.89566  -0.00128   0.00000  -0.00390  -0.00391   1.89176
   A43        1.90514  -0.00225   0.00000  -0.00630  -0.00631   1.89883
   A44        1.89487  -0.00131   0.00000  -0.00310  -0.00312   1.89175
   A45        1.93731  -0.00046   0.00000  -0.00032  -0.00032   1.93699
   A46        1.90492   0.00030   0.00000   0.00294   0.00292   1.90784
   A47        1.88795   0.00410   0.00000   0.01263   0.01262   1.90057
   A48        1.89807   0.00168   0.00000   0.00555   0.00554   1.90361
   A49        1.96643  -0.00421   0.00000  -0.01539  -0.01538   1.95105
   A50        1.86716  -0.00135   0.00000  -0.00518  -0.00521   1.86195
   A51        1.92817   0.00064   0.00000   0.00164   0.00164   1.92981
   A52        1.91081   0.00018   0.00000   0.00069   0.00069   1.91150
   A53        1.93054   0.00190   0.00000   0.00511   0.00511   1.93565
   A54        1.89460  -0.00029   0.00000  -0.00061  -0.00061   1.89399
   A55        1.90483  -0.00162   0.00000  -0.00485  -0.00485   1.89999
   A56        1.89420  -0.00088   0.00000  -0.00218  -0.00219   1.89201
   A57        1.95601  -0.00156   0.00000  -0.00265  -0.00265   1.95336
   A58        1.90872  -0.00071   0.00000  -0.00154  -0.00155   1.90717
   A59        1.90211   0.00196   0.00000   0.00452   0.00451   1.90662
   A60        1.90282   0.00344   0.00000   0.01206   0.01207   1.91489
   A61        1.90644  -0.00146   0.00000  -0.00592  -0.00591   1.90053
   A62        1.88648  -0.00172   0.00000  -0.00670  -0.00668   1.87979
   A63        2.12280   0.00059   0.00000  -0.00153  -0.00153   2.12127
   A64        1.98593  -0.02253   0.00000  -0.04072  -0.04072   1.94521
   A65        2.17441   0.02194   0.00000   0.04225   0.04225   2.21665
   A66        2.00909   0.00026   0.00000   0.00355   0.00332   2.01241
   A67        2.13982   0.00013   0.00000  -0.00110  -0.00101   2.13881
   A68        2.13409  -0.00040   0.00000  -0.00257  -0.00246   2.13163
   A69        1.91505   0.00765   0.00000   0.01122   0.01104   1.92610
   A70        2.15487  -0.00656   0.00000  -0.01126  -0.01118   2.14369
   A71        2.21290  -0.00113   0.00000  -0.00017  -0.00010   2.21280
   A72        2.03917  -0.00472   0.00000  -0.00445  -0.00472   2.03445
   A73        1.94085  -0.00125   0.00000  -0.00593  -0.00601   1.93484
   A74        2.14871   0.00906   0.00000   0.02667   0.02652   2.17523
   A75        2.16920  -0.02133   0.00000  -0.04014  -0.04044   2.12875
   A76        2.20867   0.01872   0.00000   0.04210   0.04181   2.25049
   A77        1.90309   0.00260   0.00000  -0.00233  -0.00176   1.90132
   A78        1.92924  -0.00890   0.00000  -0.03177  -0.03172   1.89751
   A79        1.91861  -0.00065   0.00000  -0.00082  -0.00096   1.91765
   A80        1.95586   0.00288   0.00000   0.00413   0.00420   1.96006
   A81        2.00487   0.00440   0.00000   0.01203   0.01201   2.01688
   A82        1.88895   0.00257   0.00000   0.01022   0.01002   1.89897
   A83        1.76096   0.00097   0.00000   0.01094   0.01070   1.77165
   A84        1.90611  -0.00364   0.00000  -0.01011  -0.01015   1.89596
   A85        1.97147   0.00657   0.00000   0.01847   0.01830   1.98977
   A86        1.97403   0.00557   0.00000   0.01698   0.01724   1.99127
   A87        1.91106  -0.00494   0.00000  -0.02044  -0.01994   1.89112
   A88        1.90345   0.00259   0.00000   0.00413   0.00392   1.90737
   A89        1.79426  -0.00644   0.00000  -0.00994  -0.01060   1.78366
   A90        1.90563  -0.00719   0.00000  -0.02616  -0.02606   1.87956
   A91        1.88712   0.00462   0.00000   0.00785   0.00729   1.89441
   A92        1.94155  -0.00006   0.00000   0.00206   0.00221   1.94376
   A93        1.95927  -0.00360   0.00000  -0.00552  -0.00543   1.95383
   A94        1.96338   0.00589   0.00000   0.01746   0.01696   1.98034
   A95        1.80429   0.00084   0.00000   0.00612   0.00661   1.81091
   A96        1.80129   0.00749   0.00000   0.02538   0.02410   1.82539
   A97        2.01944   0.01612   0.00000   0.07033   0.06915   2.08860
   A98        1.87417  -0.00146   0.00000   0.01590   0.01243   1.88660
   A99        2.12518  -0.00042   0.00000  -0.00380  -0.00371   2.12147
   A100       1.98441  -0.02106   0.00000  -0.03729  -0.03750   1.94691
   A101       2.17359   0.02148   0.00000   0.04111   0.04120   2.21479
   A102       2.03507   0.00314   0.00000   0.00324   0.00390   2.03898
   A103       2.15816  -0.00340   0.00000  -0.00664  -0.00699   2.15117
   A104       2.08993   0.00025   0.00000   0.00336   0.00301   2.09295
   A105       1.93814   0.00165   0.00000   0.02687   0.02322   1.96136
   A106       2.03736   0.01400   0.00000   0.06024   0.05794   2.09530
   A107       1.85952   0.00640   0.00000   0.02018   0.01866   1.87818
   A108       2.03532  -0.00548   0.00000   0.00015  -0.00120   2.03412
   A109       1.96874  -0.00421   0.00000  -0.01482  -0.01449   1.95425
   A110       2.04467   0.01769   0.00000   0.05338   0.05255   2.09722
    D1        3.13136   0.00147   0.00000   0.00979   0.00980   3.14116
    D2       -0.02032   0.00140   0.00000   0.00967   0.00965  -0.01067
    D3       -2.56206  -0.00841   0.00000  -0.04001  -0.03983  -2.60189
    D4        0.03029  -0.00035   0.00000  -0.00507  -0.00528   0.02502
    D5        3.06085   0.00278   0.00000   0.02182   0.02200   3.08286
    D6       -0.08370   0.00423   0.00000   0.02941   0.02932  -0.05438
    D7       -2.30242  -0.02002   0.00000  -0.10356  -0.10260  -2.40502
    D8        0.13838  -0.00260   0.00000  -0.03291  -0.03322   0.10516
    D9        0.00016   0.00008   0.00000   0.00047   0.00047   0.00063
   D10       -3.14157   0.00000   0.00000   0.00003   0.00003  -3.14154
   D11       -3.14140   0.00014   0.00000   0.00083   0.00083  -3.14056
   D12        0.00006   0.00007   0.00000   0.00039   0.00039   0.00046
   D13       -0.00036  -0.00004   0.00000  -0.00026  -0.00027  -0.00063
   D14       -3.14099   0.00016   0.00000   0.00098   0.00098  -3.14000
   D15        3.14119  -0.00011   0.00000  -0.00064  -0.00064   3.14055
   D16        0.00057   0.00010   0.00000   0.00061   0.00061   0.00118
   D17        0.00008  -0.00003   0.00000  -0.00016  -0.00016  -0.00009
   D18        3.14145  -0.00005   0.00000  -0.00031  -0.00031   3.14115
   D19       -3.14138   0.00005   0.00000   0.00028   0.00028  -3.14110
   D20       -0.00001   0.00002   0.00000   0.00013   0.00013   0.00013
   D21       -0.00009  -0.00006   0.00000  -0.00035  -0.00035  -0.00044
   D22        3.14128  -0.00001   0.00000  -0.00004  -0.00004   3.14124
   D23       -3.14147  -0.00004   0.00000  -0.00020  -0.00020   3.14151
   D24       -0.00010   0.00002   0.00000   0.00011   0.00011   0.00001
   D25       -0.00013   0.00010   0.00000   0.00056   0.00056   0.00043
   D26        3.14090   0.00003   0.00000   0.00019   0.00019   3.14108
   D27       -3.14150   0.00004   0.00000   0.00025   0.00025  -3.14125
   D28       -0.00047  -0.00002   0.00000  -0.00012  -0.00012  -0.00059
   D29        0.00035  -0.00005   0.00000  -0.00025  -0.00025   0.00010
   D30        3.14095  -0.00025   0.00000  -0.00151  -0.00151   3.13944
   D31       -3.14065   0.00002   0.00000   0.00013   0.00013  -3.14052
   D32       -0.00005  -0.00019   0.00000  -0.00113  -0.00113  -0.00118
   D33       -0.00262  -0.00035   0.00000  -0.00140  -0.00142  -0.00405
   D34       -3.13301   0.00001   0.00000  -0.00073  -0.00070  -3.13371
   D35        3.13998  -0.00014   0.00000  -0.00010  -0.00013   3.13985
   D36        0.00960   0.00022   0.00000   0.00056   0.00059   0.01019
   D37       -0.00008   0.00017   0.00000   0.00098   0.00098   0.00090
   D38       -3.14158  -0.00002   0.00000  -0.00013  -0.00013   3.14147
   D39        3.14152   0.00033   0.00000   0.00189   0.00189  -3.13977
   D40        0.00002   0.00013   0.00000   0.00078   0.00078   0.00080
   D41       -0.00007  -0.00006   0.00000  -0.00033  -0.00033  -0.00040
   D42        3.14104   0.00004   0.00000   0.00026   0.00026   3.14130
   D43        3.14151  -0.00022   0.00000  -0.00127  -0.00127   3.14024
   D44       -0.00057  -0.00012   0.00000  -0.00068  -0.00067  -0.00124
   D45        0.00017  -0.00009   0.00000  -0.00051  -0.00051  -0.00034
   D46       -3.14140  -0.00012   0.00000  -0.00068  -0.00068   3.14111
   D47       -3.14152   0.00010   0.00000   0.00060   0.00060  -3.14091
   D48        0.00011   0.00007   0.00000   0.00043   0.00044   0.00054
   D49       -0.00010  -0.00010   0.00000  -0.00060  -0.00060  -0.00070
   D50       -3.14157   0.00005   0.00000   0.00027   0.00027  -3.14130
   D51        3.14146  -0.00008   0.00000  -0.00043  -0.00043   3.14103
   D52       -0.00001   0.00008   0.00000   0.00044   0.00044   0.00043
   D53       -0.00005   0.00022   0.00000   0.00125   0.00125   0.00120
   D54       -3.14132   0.00018   0.00000   0.00102   0.00102  -3.14030
   D55        3.14142   0.00007   0.00000   0.00038   0.00039  -3.14138
   D56        0.00016   0.00003   0.00000   0.00015   0.00015   0.00031
   D57        0.00014  -0.00014   0.00000  -0.00078  -0.00078  -0.00064
   D58       -3.14096  -0.00024   0.00000  -0.00139  -0.00139   3.14084
   D59        3.14138  -0.00009   0.00000  -0.00053  -0.00053   3.14085
   D60        0.00029  -0.00019   0.00000  -0.00115  -0.00114  -0.00085
   D61       -0.00383   0.00069   0.00000   0.00372   0.00376  -0.00007
   D62        3.14106  -0.00083   0.00000  -0.00456  -0.00460   3.13646
   D63        3.13725   0.00080   0.00000   0.00435   0.00438  -3.14155
   D64       -0.00105  -0.00073   0.00000  -0.00394  -0.00398  -0.00502
   D65        1.07836  -0.00145   0.00000  -0.00575  -0.00575   1.07261
   D66       -3.11303   0.00053   0.00000   0.00280   0.00280  -3.11024
   D67       -1.08740   0.00133   0.00000   0.00514   0.00516  -1.08225
   D68       -3.11908  -0.00179   0.00000  -0.00727  -0.00728  -3.12636
   D69       -1.02729   0.00019   0.00000   0.00128   0.00127  -1.02602
   D70        0.99834   0.00099   0.00000   0.00362   0.00363   1.00197
   D71       -1.03067  -0.00135   0.00000  -0.00531  -0.00531  -1.03598
   D72        1.06112   0.00063   0.00000   0.00324   0.00324   1.06436
   D73        3.08675   0.00143   0.00000   0.00558   0.00560   3.09235
   D74        1.31051   0.00238   0.00000   0.01553   0.01558   1.32609
   D75       -1.21105  -0.00245   0.00000  -0.01117  -0.01122  -1.22227
   D76       -0.78536   0.00122   0.00000   0.00855   0.00860  -0.77677
   D77        2.97626  -0.00361   0.00000  -0.01815  -0.01820   2.95806
   D78       -2.85228   0.00438   0.00000   0.02076   0.02080  -2.83148
   D79        0.90934  -0.00046   0.00000  -0.00594  -0.00599   0.90335
   D80        1.05473  -0.00157   0.00000  -0.00659  -0.00659   1.04814
   D81       -3.11629   0.00128   0.00000   0.00584   0.00584  -3.11045
   D82       -1.05747  -0.00006   0.00000  -0.00051  -0.00051  -1.05798
   D83        3.14032  -0.00141   0.00000  -0.00589  -0.00589   3.13443
   D84       -1.03071   0.00143   0.00000   0.00654   0.00654  -1.02417
   D85        1.02811   0.00009   0.00000   0.00019   0.00019   1.02830
   D86       -1.05631  -0.00121   0.00000  -0.00498  -0.00498  -1.06129
   D87        1.05585   0.00163   0.00000   0.00746   0.00746   1.06331
   D88        3.11467   0.00029   0.00000   0.00110   0.00111   3.11578
   D89        1.21385   0.00425   0.00000   0.02309   0.02358   1.23743
   D90       -1.19615  -0.00456   0.00000  -0.02192  -0.02241  -1.21856
   D91       -0.90171   0.00380   0.00000   0.01851   0.01899  -0.88272
   D92        2.97148  -0.00501   0.00000  -0.02650  -0.02700   2.94448
   D93       -2.95963   0.00472   0.00000   0.02303   0.02353  -2.93610
   D94        0.91356  -0.00409   0.00000  -0.02198  -0.02246   0.89110
   D95        0.00414  -0.00162   0.00000  -0.01099  -0.01092  -0.00677
   D96       -3.11726  -0.00063   0.00000  -0.00414  -0.00404  -3.12130
   D97        3.13531  -0.00184   0.00000  -0.01143  -0.01141   3.12389
   D98        0.01390  -0.00085   0.00000  -0.00459  -0.00453   0.00937
   D99        0.01904   0.00115   0.00000   0.00653   0.00665   0.02568
   D100       3.13358  -0.00044   0.00000  -0.00142  -0.00132   3.13226
   D101       3.14051   0.00017   0.00000  -0.00027  -0.00018   3.14033
   D102      -0.02813  -0.00142   0.00000  -0.00822  -0.00815  -0.03628
   D103      -0.03337  -0.00012   0.00000   0.00096   0.00096  -0.03241
   D104       2.51850   0.00314   0.00000   0.02602   0.02606   2.54456
   D105       3.13640   0.00163   0.00000   0.00945   0.00952  -3.13726
   D106      -0.59491   0.00490   0.00000   0.03451   0.03462  -0.56029
   D107      -0.16076  -0.00756   0.00000  -0.04583  -0.04593  -0.20669
   D108       3.06056  -0.00755   0.00000  -0.03902  -0.03894   3.02162
   D109       2.94903  -0.00932   0.00000  -0.05504  -0.05512   2.89391
   D110      -0.11283  -0.00930   0.00000  -0.04824  -0.04814  -0.16097
   D111       1.61658  -0.00183   0.00000   0.00067   0.00069   1.61727
   D112      -0.57217   0.00729   0.00000   0.03483   0.03491  -0.53726
   D113      -2.59896   0.00170   0.00000   0.01070   0.01067  -2.58829
   D114      -1.59275  -0.00096   0.00000  -0.00294  -0.00285  -1.59560
   D115       2.50168   0.00816   0.00000   0.03123   0.03137   2.53306
   D116       0.47490   0.00257   0.00000   0.00709   0.00713   0.48203
   D117       3.05315  -0.00582   0.00000  -0.03301  -0.03359   3.01957
   D118      -1.18852   0.00553   0.00000   0.03888   0.03973  -1.14879
   D119      -0.01877  -0.00473   0.00000  -0.02521  -0.02550  -0.04427
   D120       2.02274   0.00663   0.00000   0.04668   0.04781   2.07055
   D121      -0.84919   0.00153   0.00000   0.00884   0.00893  -0.84026
   D122      -2.97749   0.00528   0.00000   0.02394   0.02403  -2.95346
   D123       1.28408   0.00765   0.00000   0.03289   0.03292   1.31699
   D124       1.28258  -0.00603   0.00000  -0.02141  -0.02138   1.26121
   D125      -0.84572  -0.00229   0.00000  -0.00631  -0.00627  -0.85199
   D126      -2.86734   0.00009   0.00000   0.00264   0.00261  -2.86473
   D127      -2.88960   0.00054   0.00000   0.00201   0.00226  -2.88734
   D128       1.26529   0.00428   0.00000   0.01711   0.01736   1.28265
   D129      -0.75633   0.00666   0.00000   0.02606   0.02624  -0.73009
   D130       0.83547  -0.00545   0.00000  -0.03028  -0.03032   0.80515
   D131      -1.26767   0.00266   0.00000   0.00051   0.00057  -1.26711
   D132       2.89523  -0.00305   0.00000  -0.02140  -0.02114   2.87409
   D133       2.96005  -0.00450   0.00000  -0.02886  -0.02880   2.93125
   D134       0.85690   0.00360   0.00000   0.00192   0.00209   0.85899
   D135      -1.26338  -0.00211   0.00000  -0.01999  -0.01962  -1.28300
   D136      -1.29606  -0.01224   0.00000  -0.05534  -0.05503  -1.35109
   D137       2.88398  -0.00413   0.00000  -0.02455  -0.02415   2.85983
   D138       0.76370  -0.00984   0.00000  -0.04647  -0.04585   0.71785
   D139       1.56766   0.01140   0.00000   0.04829   0.04860   1.61626
   D140      -0.57394  -0.01040   0.00000  -0.05366  -0.05329  -0.62723
   D141      -2.57125   0.00627   0.00000   0.02841   0.02852  -2.54272
   D142       1.57034  -0.01553   0.00000  -0.07354  -0.07337   1.49697
   D143      -0.45374   0.00559   0.00000   0.03487   0.03541  -0.41833
   D144      -2.59534  -0.01621   0.00000  -0.06708  -0.06648  -2.66183
   D145       2.96278  -0.00014   0.00000  -0.00546  -0.00526   2.95752
   D146       0.82699  -0.02110   0.00000  -0.10219  -0.10421   0.72278
   D147      -1.32015   0.01731   0.00000   0.07656   0.07858  -1.24157
   D148       2.82725  -0.00364   0.00000  -0.02017  -0.02037   2.80688
   D149       0.00611  -0.00340   0.00000  -0.01682  -0.01680  -0.01069
   D150       3.14141  -0.00509   0.00000  -0.02488  -0.02472   3.11669
   D151      -3.13853  -0.00196   0.00000  -0.00908  -0.00911   3.13554
   D152      -0.00324  -0.00364   0.00000  -0.01714  -0.01702  -0.02027
   D153      -2.14112  -0.02241   0.00000  -0.11683  -0.11639  -2.25751
   D154       0.09471   0.00110   0.00000  -0.00760  -0.00757   0.08714
   D155       1.00651  -0.02078   0.00000  -0.10907  -0.10872   0.89780
   D156      -3.04084   0.00273   0.00000   0.00017   0.00011  -3.04074
   D157       2.02210   0.01980   0.00000   0.12564   0.12641   2.14851
   D158      -1.82430   0.02731   0.00000   0.17364   0.17422  -1.65009
   D159      -0.15408   0.00244   0.00000   0.03076   0.03060  -0.12348
   D160       2.28270   0.00995   0.00000   0.07876   0.07841   2.36111
         Item               Value     Threshold  Converged?
 Maximum Force            0.052998     0.000450     NO 
 RMS     Force            0.010037     0.000300     NO 
 Maximum Displacement     0.344755     0.001800     NO 
 RMS     Displacement     0.089607     0.001200     NO 
 Predicted change in Energy=-6.219325D-02
 Lowest energy point so far.  Saving SCF results.
 GradGradGradGradGradGradGradGradGradGradGradGradGradGradGradGradGradGrad

 Leave Link  103 at Tue Dec 11 17:59:11 2018, MaxMem=   805306368 cpu:         2.6
 (Enter /pbs_home/pkowalski/g09d01/g09/l202.exe)
 Stoichiometry    C29H22F6S2
 Framework group  C1[X(C29H22F6S2)]
 Deg. of freedom   171
 Full point group                 C1      NOp   1
 RotChk:  IX=0 Diff= 8.01D-03
 Largest Abelian subgroup         C1      NOp   1
 Largest concise Abelian subgroup C1      NOp   1
                         Standard orientation:                         
 ---------------------------------------------------------------------
 Center     Atomic      Atomic             Coordinates (Angstroms)
 Number     Number       Type             X           Y           Z
 ---------------------------------------------------------------------
      1         16           0       -2.624952   -2.251377   -0.896306
      2         16           0        2.525853   -2.138001    0.815449
      3          9           0       -1.275321    2.756963    1.539508
      4          9           0       -2.396833    2.865640   -0.370526
      5          9           0       -0.148428    4.717338   -0.087559
      6          9           0       -0.254496    3.329216   -1.806560
      7          9           0        1.425846    3.002696    1.263904
      8          9           0        2.224198    3.072650   -0.793701
      9          6           0       -5.701211   -2.444289   -0.348333
     10          6           0       -7.063083   -2.671711   -0.153986
     11          6           0       -7.875225   -1.661254    0.356476
     12          6           0       -7.316883   -0.422801    0.671174
     13          6           0       -5.955442   -0.192312    0.478649
     14          6           0       -5.121999   -1.201680   -0.035677
     15          6           0        5.522727   -2.493231   -0.027422
     16          6           0        6.837286   -2.795998   -0.381034
     17          6           0        7.713878   -1.778881   -0.752880
     18          6           0        7.267275   -0.457895   -0.769127
     19          6           0        5.953315   -0.151957   -0.417356
     20          6           0        5.055998   -1.166680   -0.039054
     21          6           0       -0.573440   -0.884198   -3.223768
     22          6           0       -0.146716   -1.445776   -1.865431
     23          6           0        1.269272   -0.917236    3.676974
     24          6           0        0.450925   -1.181525    2.413027
     25          6           0       -3.671217   -0.978571   -0.251521
     26          6           0       -2.975483    0.148537    0.006823
     27          6           0       -1.548750    0.079936   -0.282412
     28          6           0       -1.209535   -1.208719   -0.826246
     29          6           0       -0.682004    1.159886   -0.083919
     30          6           0       -1.192341    2.554510    0.194999
     31          6           0       -0.111251    3.408576   -0.452157
     32          6           0        1.151623    2.689902   -0.041284
     33          6           0        0.793246    1.201994   -0.197754
     34          6           0        3.653741   -0.862071    0.339822
     35          6           0        3.071728    0.354121    0.380369
     36          6           0        1.652154    0.400307    0.783654
     37          6           0        1.256655   -0.953687    1.165241
     38          1           0       -5.096636   -3.255425   -0.749683
     39          1           0       -7.491203   -3.641042   -0.402574
     40          1           0       -8.938616   -1.837396    0.508271
     41          1           0       -7.946103    0.370659    1.069951
     42          1           0       -5.566187    0.788148    0.737801
     43          1           0        4.865196   -3.311583    0.259516
     44          1           0        7.178121   -3.829611   -0.365116
     45          1           0        8.740363   -2.013833   -1.028694
     46          1           0        7.946996    0.341227   -1.058917
     47          1           0        5.649822    0.890672   -0.445875
     48          1           0       -0.725328    0.208225   -3.160005
     49          1           0        0.214050   -1.083474   -3.972550
     50          1           0       -1.510889   -1.354171   -3.570503
     51          1           0        0.031186   -2.533812   -1.958862
     52          1           0        0.811729   -0.993157   -1.578748
     53          1           0        1.626698    0.127276    3.696375
     54          1           0        0.638453   -1.088930    4.567925
     55          1           0        2.140521   -1.593788    3.730978
     56          1           0        0.076608   -2.224237    2.431070
     57          1           0       -0.427448   -0.508898    2.400081
     58          1           0       -3.436369    1.034567    0.424061
     59          1           0        3.598464    1.274324    0.146523
 ---------------------------------------------------------------------
 Rotational constants (GHZ):      0.1514669      0.0570776      0.0475234
 Leave Link  202 at Tue Dec 11 17:59:11 2018, MaxMem=   805306368 cpu:         0.0
 (Enter /pbs_home/pkowalski/g09d01/g09/l301.exe)
 Basis read from rwf:  (5D, 7F)
 No pseudopotential information found on rwf file.
 There are   673 symmetry adapted cartesian basis functions of A   symmetry.
 There are   636 symmetry adapted basis functions of A   symmetry.
   636 basis functions,  1103 primitive gaussians,   673 cartesian basis functions
   141 alpha electrons      141 beta electrons
       nuclear repulsion energy      4566.9371452548 Hartrees.
 IExCor= 1009 DFT=T Ex+Corr=PBE1PBE ExCW=0 ScaHFX=  0.250000
 ScaDFX=  0.750000  0.750000  1.000000  1.000000 ScalE2=  1.000000  1.000000
 IRadAn=      0 IRanWt=     -1 IRanGd=            0 ICorTp=0 IEmpDi=  4
 NAtoms=   59 NActive=   59 NUniq=   59 SFac= 1.00D+00 NAtFMM=   60 NAOKFM=F Big=F
 Integral buffers will be    131072 words long.
 Raffenetti 2 integral format.
 Two-electron integral symmetry is turned on.
 No density basis found on file   724.
 Leave Link  301 at Tue Dec 11 17:59:11 2018, MaxMem=   805306368 cpu:         0.5
 (Enter /pbs_home/pkowalski/g09d01/g09/l302.exe)
 NPDir=0 NMtPBC=     1 NCelOv=     1 NCel=       1 NClECP=     1 NCelD=      1
         NCelK=      1 NCelE2=     1 NClLst=     1 CellRange=     0.0.
 One-electron integrals computed using PRISM.
 NBasis=   636 RedAO= T EigKep=  2.99D-04  NBF=   636
 NBsUse=   636 1.00D-06 EigRej= -1.00D+00 NBFU=   636
 Precomputing XC quadrature grid using
 IXCGrd= 4 IRadAn=           0 IRanWt=          -1 IRanGd=           0 AccXCQ= 0.00D+00.
 Generated NRdTot=       0 NPtTot=           0 NUsed=           0 NTot=          32
 NSgBfM=   601   601   601   603   604 MxSgAt=    59 MxSgA2=    59.
 Leave Link  302 at Tue Dec 11 17:59:13 2018, MaxMem=   805306368 cpu:        16.4
 (Enter /pbs_home/pkowalski/g09d01/g09/l303.exe)
 DipDrv:  MaxL=1.
 Leave Link  303 at Tue Dec 11 17:59:14 2018, MaxMem=   805306368 cpu:         1.5
 (Enter /pbs_home/pkowalski/g09d01/g09/l401.exe)
 Initial guess from the checkpoint file:  "dae0068freq_open_pbe0_air.chk"
 B after Tr=     0.000000    0.000000    0.000000
         Rot=    0.999999    0.000065   -0.001672   -0.000064 Ang=   0.19 deg.
 Guess basis will be translated and rotated to current coordinates.
 JPrj=2 DoOrth=T DoCkMO=T.
 Generating alternative initial guess.
 ExpMin= 1.22D-01 ExpMax= 9.18D+03 ExpMxC= 1.38D+03 IAcc=1 IRadAn=         1 AccDes= 0.00D+00
 Harris functional with IExCor= 1009 and IRadAn=       1 diagonalized for initial guess.
 HarFok:  IExCor= 1009 AccDes= 0.00D+00 IRadAn=         1 IDoV= 1 UseB2=F ITyADJ=14
 ICtDFT=  3500011 ScaDFX=  1.000000  1.000000  1.000000  1.000000
 FoFCou: FMM=F IPFlag=           0 FMFlag=      100000 FMFlg1=           0
         NFxFlg=           0 DoJE=T BraDBF=F KetDBF=T FulRan=T
         wScrn=  0.000000 ICntrl=     500 IOpCl=  0 I1Cent=   200000004 NGrid=           0
         NMat0=    1 NMatS0=      1 NMatT0=    0 NMatD0=    1 NMtDS0=    0 NMtDT0=    0
 Petite list used in FoFCou.
 Harris En= -2510.17231453434    
 Leave Link  401 at Tue Dec 11 17:59:19 2018, MaxMem=   805306368 cpu:        40.6
 (Enter /pbs_home/pkowalski/g09d01/g09/l502.exe)
 Closed shell SCF:
 Using DIIS extrapolation, IDIIS=  1040.
 Integral symmetry usage will be decided dynamically.
 IVT=     1387805 IEndB=     1387805 NGot=   805306368 MDV=   804388806
 LenX=   804388806 LenY=   803935204
 Requested convergence on RMS density matrix=1.00D-08 within 128 cycles.
 Requested convergence on MAX density matrix=1.00D-06.
 Requested convergence on             energy=1.00D-06.
 No special actions if energy rises.
 Fock matrices will be formed incrementally for  20 cycles.
 Integral accuracy reduced to 1.0D-05 until final iterations.

 Cycle   1  Pass 0  IDiag  1:
 FoFJK:  IHMeth= 1 ICntrl=       0 DoSepK=F KAlg= 0 I1Cent=   0 FoldK=F
 IRaf= 640000000 NMat=   1 IRICut=       1 DoRegI=T DoRafI=F ISym2E= 0.
 FoFCou: FMM=F IPFlag=           0 FMFlag=      100000 FMFlg1=           0
         NFxFlg=           0 DoJE=F BraDBF=F KetDBF=F FulRan=T
         wScrn=  0.000000 ICntrl=       0 IOpCl=  0 I1Cent=           0 NGrid=           0
         NMat0=    1 NMatS0=      1 NMatT0=    0 NMatD0=    1 NMtDS0=    0 NMtDT0=    0
 Symmetry not used in FoFCou.
 E= -2509.95054476109    
 DIIS: error= 5.67D-03 at cycle   1 NSaved=   1.
 NSaved= 1 IEnMin= 1 EnMin= -2509.95054476109     IErMin= 1 ErrMin= 5.67D-03
 ErrMax= 5.67D-03  0.00D+00 EMaxC= 1.00D-01 BMatC= 2.86D-02 BMatP= 2.86D-02
 IDIUse=3 WtCom= 9.43D-01 WtEn= 5.67D-02
 Coeff-Com:  0.100D+01
 Coeff-En:   0.100D+01
 Coeff:      0.100D+01
 Gap=     0.498 Goal=   None    Shift=    0.000
 GapD=    0.498 DampG=2.000 DampE=1.000 DampFc=2.0000 IDamp=-1.
 RMSDP=7.00D-04 MaxDP=2.65D-02              OVMax= 4.19D-02

 Cycle   2  Pass 0  IDiag  1:
 RMSU=  7.00D-04    CP:  9.99D-01
 E= -2509.99518132338     Delta-E=       -0.044636562289 Rises=F Damp=F
 DIIS: error= 8.15D-04 at cycle   2 NSaved=   2.
 NSaved= 2 IEnMin= 2 EnMin= -2509.99518132338     IErMin= 2 ErrMin= 8.15D-04
 ErrMax= 8.15D-04  0.00D+00 EMaxC= 1.00D-01 BMatC= 1.48D-03 BMatP= 2.86D-02
 IDIUse=3 WtCom= 9.92D-01 WtEn= 8.15D-03
 Coeff-Com:  0.144D-01 0.986D+00
 Coeff-En:   0.000D+00 0.100D+01
 Coeff:      0.143D-01 0.986D+00
 Gap=     0.082 Goal=   None    Shift=    0.000
 RMSDP=2.20D-04 MaxDP=1.62D-02 DE=-4.46D-02 OVMax= 3.06D-02

 Cycle   3  Pass 0  IDiag  1:
 RMSU=  2.19D-04    CP:  9.98D-01  1.02D+00
 E= -2509.99299861230     Delta-E=        0.002182711078 Rises=F Damp=F
 DIIS: error= 1.50D-03 at cycle   3 NSaved=   3.
 NSaved= 3 IEnMin= 2 EnMin= -2509.99518132338     IErMin= 2 ErrMin= 8.15D-04
 ErrMax= 1.50D-03  0.00D+00 EMaxC= 1.00D-01 BMatC= 3.82D-03 BMatP= 1.48D-03
 IDIUse=3 WtCom= 2.05D-01 WtEn= 7.95D-01
 Coeff-Com: -0.384D-01 0.649D+00 0.389D+00
 Coeff-En:   0.000D+00 0.674D+00 0.326D+00
 Coeff:     -0.789D-02 0.669D+00 0.339D+00
 Gap=     0.083 Goal=   None    Shift=    0.000
 RMSDP=1.47D-04 MaxDP=1.07D-02 DE= 2.18D-03 OVMax= 2.35D-02

 Cycle   4  Pass 0  IDiag  1:
 RMSU=  6.64D-05    CP:  9.99D-01  1.05D+00  4.11D-01
 E= -2509.99707669652     Delta-E=       -0.004078084226 Rises=F Damp=F
 DIIS: error= 2.41D-04 at cycle   4 NSaved=   4.
 NSaved= 4 IEnMin= 4 EnMin= -2509.99707669652     IErMin= 4 ErrMin= 2.41D-04
 ErrMax= 2.41D-04  0.00D+00 EMaxC= 1.00D-01 BMatC= 1.15D-04 BMatP= 1.48D-03
 IDIUse=3 WtCom= 9.98D-01 WtEn= 2.41D-03
 Coeff-Com: -0.242D-01 0.289D+00 0.186D+00 0.549D+00
 Coeff-En:   0.000D+00 0.000D+00 0.000D+00 0.100D+01
 Coeff:     -0.241D-01 0.288D+00 0.186D+00 0.550D+00
 Gap=     0.083 Goal=   None    Shift=    0.000
 RMSDP=4.39D-05 MaxDP=1.91D-03 DE=-4.08D-03 OVMax= 6.73D-03

 Cycle   5  Pass 0  IDiag  1:
 RMSU=  3.14D-05    CP:  9.99D-01  1.06D+00  4.09D-01  5.57D-01
 E= -2509.99716529868     Delta-E=       -0.000088602155 Rises=F Damp=F
 DIIS: error= 1.59D-04 at cycle   5 NSaved=   5.
 NSaved= 5 IEnMin= 5 EnMin= -2509.99716529868     IErMin= 5 ErrMin= 1.59D-04
 ErrMax= 1.59D-04  0.00D+00 EMaxC= 1.00D-01 BMatC= 3.90D-05 BMatP= 1.15D-04
 IDIUse=3 WtCom= 9.98D-01 WtEn= 1.59D-03
 Coeff-Com: -0.894D-02 0.765D-01 0.581D-01 0.363D+00 0.511D+00
 Coeff-En:   0.000D+00 0.000D+00 0.000D+00 0.265D+00 0.735D+00
 Coeff:     -0.893D-02 0.764D-01 0.580D-01 0.363D+00 0.511D+00
 Gap=     0.083 Goal=   None    Shift=    0.000
 RMSDP=1.80D-05 MaxDP=9.98D-04 DE=-8.86D-05 OVMax= 3.46D-03

 Cycle   6  Pass 0  IDiag  1:
 RMSU=  1.35D-05    CP:  9.99D-01  1.06D+00  4.13D-01  6.47D-01  6.70D-01
 E= -2509.99720054056     Delta-E=       -0.000035241878 Rises=F Damp=F
 DIIS: error= 7.20D-05 at cycle   6 NSaved=   6.
 NSaved= 6 IEnMin= 6 EnMin= -2509.99720054056     IErMin= 6 ErrMin= 7.20D-05
 ErrMax= 7.20D-05  0.00D+00 EMaxC= 1.00D-01 BMatC= 5.75D-06 BMatP= 3.90D-05
 IDIUse=1 WtCom= 1.00D+00 WtEn= 0.00D+00
 Coeff-Com: -0.168D-02-0.207D-02 0.602D-02 0.134D+00 0.327D+00 0.537D+00
 Coeff:     -0.168D-02-0.207D-02 0.602D-02 0.134D+00 0.327D+00 0.537D+00
 Gap=     0.083 Goal=   None    Shift=    0.000
 RMSDP=7.60D-06 MaxDP=3.77D-04 DE=-3.52D-05 OVMax= 1.09D-03

 Initial convergence to 1.0D-05 achieved.  Increase integral accuracy.
 Cycle   7  Pass 1  IDiag  1:
 E= -2509.99724684966     Delta-E=       -0.000046309104 Rises=F Damp=F
 DIIS: error= 1.45D-04 at cycle   1 NSaved=   1.
 NSaved= 1 IEnMin= 1 EnMin= -2509.99724684966     IErMin= 1 ErrMin= 1.45D-04
 ErrMax= 1.45D-04  0.00D+00 EMaxC= 1.00D-01 BMatC= 1.22D-05 BMatP= 1.22D-05
 IDIUse=3 WtCom= 9.99D-01 WtEn= 1.45D-03
 Coeff-Com:  0.100D+01
 Coeff-En:   0.100D+01
 Coeff:      0.100D+01
 Gap=     0.083 Goal=   None    Shift=    0.000
 RMSDP=7.60D-06 MaxDP=3.77D-04 DE=-4.63D-05 OVMax= 1.84D-03

 Cycle   8  Pass 1  IDiag  1:
 RMSU=  1.26D-04    CP:  1.00D+00
 E= -2509.99725252725     Delta-E=       -0.000005677585 Rises=F Damp=F
 DIIS: error= 4.27D-05 at cycle   2 NSaved=   2.
 NSaved= 2 IEnMin= 2 EnMin= -2509.99725252725     IErMin= 2 ErrMin= 4.27D-05
 ErrMax= 4.27D-05  0.00D+00 EMaxC= 1.00D-01 BMatC= 6.75D-06 BMatP= 1.22D-05
 IDIUse=1 WtCom= 1.00D+00 WtEn= 0.00D+00
 Coeff-Com:  0.387D+00 0.613D+00
 Coeff:      0.387D+00 0.613D+00
 Gap=     0.083 Goal=   None    Shift=    0.000
 RMSDP=1.37D-05 MaxDP=1.06D-03 DE=-5.68D-06 OVMax= 2.94D-03

 Cycle   9  Pass 1  IDiag  1:
 RMSU=  1.37D-05    CP:  1.00D+00  1.00D+00
 E= -2509.99724894272     Delta-E=        0.000003584531 Rises=F Damp=F
 DIIS: error= 5.40D-05 at cycle   3 NSaved=   3.
 NSaved= 3 IEnMin= 2 EnMin= -2509.99725252725     IErMin= 2 ErrMin= 4.27D-05
 ErrMax= 5.40D-05  0.00D+00 EMaxC= 1.00D-01 BMatC= 9.74D-06 BMatP= 6.75D-06
 IDIUse=1 WtCom= 1.00D+00 WtEn= 0.00D+00
 Coeff-Com:  0.416D-02 0.545D+00 0.451D+00
 Coeff:      0.416D-02 0.545D+00 0.451D+00
 Gap=     0.083 Goal=   None    Shift=    0.000
 RMSDP=8.01D-06 MaxDP=6.38D-04 DE= 3.58D-06 OVMax= 1.81D-03

 Cycle  10  Pass 1  IDiag  1:
 RMSU=  1.51D-06    CP:  1.00D+00  1.01D+00  4.33D-01
 E= -2509.99725997048     Delta-E=       -0.000011027762 Rises=F Damp=F
 DIIS: error= 1.56D-05 at cycle   4 NSaved=   4.
 NSaved= 4 IEnMin= 4 EnMin= -2509.99725997048     IErMin= 4 ErrMin= 1.56D-05
 ErrMax= 1.56D-05  0.00D+00 EMaxC= 1.00D-01 BMatC= 2.15D-07 BMatP= 6.75D-06
 IDIUse=1 WtCom= 1.00D+00 WtEn= 0.00D+00
 Coeff-Com: -0.571D-02 0.344D+00 0.297D+00 0.366D+00
 Coeff:     -0.571D-02 0.344D+00 0.297D+00 0.366D+00
 Gap=     0.083 Goal=   None    Shift=    0.000
 RMSDP=1.05D-06 MaxDP=6.78D-05 DE=-1.10D-05 OVMax= 2.17D-04

 Cycle  11  Pass 1  IDiag  1:
 RMSU=  5.89D-07    CP:  1.00D+00  1.01D+00  4.56D-01  4.67D-01
 E= -2509.99726018913     Delta-E=       -0.000000218655 Rises=F Damp=F
 DIIS: error= 2.42D-06 at cycle   5 NSaved=   5.
 NSaved= 5 IEnMin= 5 EnMin= -2509.99726018913     IErMin= 5 ErrMin= 2.42D-06
 ErrMax= 2.42D-06  0.00D+00 EMaxC= 1.00D-01 BMatC= 8.14D-09 BMatP= 2.15D-07
 IDIUse=1 WtCom= 1.00D+00 WtEn= 0.00D+00
 Coeff-Com: -0.389D-02 0.206D+00 0.179D+00 0.241D+00 0.378D+00
 Coeff:     -0.389D-02 0.206D+00 0.179D+00 0.241D+00 0.378D+00
 Gap=     0.083 Goal=   None    Shift=    0.000
 RMSDP=2.38D-07 MaxDP=1.64D-05 DE=-2.19D-07 OVMax= 3.98D-05

 Cycle  12  Pass 1  IDiag  1:
 RMSU=  1.73D-07    CP:  1.00D+00  1.01D+00  4.56D-01  5.13D-01  7.49D-01
 E= -2509.99726019769     Delta-E=       -0.000000008561 Rises=F Damp=F
 DIIS: error= 6.04D-07 at cycle   6 NSaved=   6.
 NSaved= 6 IEnMin= 6 EnMin= -2509.99726019769     IErMin= 6 ErrMin= 6.04D-07
 ErrMax= 6.04D-07  0.00D+00 EMaxC= 1.00D-01 BMatC= 4.59D-10 BMatP= 8.14D-09
 IDIUse=1 WtCom= 1.00D+00 WtEn= 0.00D+00
 Coeff-Com: -0.103D-02 0.470D-01 0.419D-01 0.605D-01 0.210D+00 0.642D+00
 Coeff:     -0.103D-02 0.470D-01 0.419D-01 0.605D-01 0.210D+00 0.642D+00
 Gap=     0.083 Goal=   None    Shift=    0.000
 RMSDP=7.39D-08 MaxDP=4.57D-06 DE=-8.56D-09 OVMax= 1.33D-05

 Cycle  13  Pass 1  IDiag  1:
 RMSU=  5.59D-08    CP:  1.00D+00  1.01D+00  4.56D-01  5.17D-01  8.07D-01
                    CP:  8.09D-01
 E= -2509.99726019818     Delta-E=       -0.000000000483 Rises=F Damp=F
 DIIS: error= 2.51D-07 at cycle   7 NSaved=   7.
 NSaved= 7 IEnMin= 7 EnMin= -2509.99726019818     IErMin= 7 ErrMin= 2.51D-07
 ErrMax= 2.51D-07  0.00D+00 EMaxC= 1.00D-01 BMatC= 7.67D-11 BMatP= 4.59D-10
 IDIUse=1 WtCom= 1.00D+00 WtEn= 0.00D+00
 Coeff-Com: -0.165D-03 0.390D-02 0.418D-02 0.702D-02 0.836D-01 0.375D+00
 Coeff-Com:  0.527D+00
 Coeff:     -0.165D-03 0.390D-02 0.418D-02 0.702D-02 0.836D-01 0.375D+00
 Coeff:      0.527D+00
 Gap=     0.083 Goal=   None    Shift=    0.000
 RMSDP=3.15D-08 MaxDP=2.10D-06 DE=-4.83D-10 OVMax= 7.59D-06

 Cycle  14  Pass 1  IDiag  1:
 RMSU=  2.15D-08    CP:  1.00D+00  1.01D+00  4.57D-01  5.18D-01  8.18D-01
                    CP:  8.68D-01  6.68D-01
 E= -2509.99726019842     Delta-E=       -0.000000000241 Rises=F Damp=F
 DIIS: error= 1.17D-07 at cycle   8 NSaved=   8.
 NSaved= 8 IEnMin= 8 EnMin= -2509.99726019842     IErMin= 8 ErrMin= 1.17D-07
 ErrMax= 1.17D-07  0.00D+00 EMaxC= 1.00D-01 BMatC= 1.77D-11 BMatP= 7.67D-11
 IDIUse=1 WtCom= 1.00D+00 WtEn= 0.00D+00
 Coeff-Com:  0.994D-04-0.688D-02-0.561D-02-0.786D-02 0.161D-01 0.123D+00
 Coeff-Com:  0.352D+00 0.529D+00
 Coeff:      0.994D-04-0.688D-02-0.561D-02-0.786D-02 0.161D-01 0.123D+00
 Coeff:      0.352D+00 0.529D+00
 Gap=     0.083 Goal=   None    Shift=    0.000
 RMSDP=1.25D-08 MaxDP=7.76D-07 DE=-2.41D-10 OVMax= 3.01D-06

 Cycle  15  Pass 1  IDiag  1:
 RMSU=  7.90D-09    CP:  1.00D+00  1.01D+00  4.57D-01  5.19D-01  8.26D-01
                    CP:  8.70D-01  7.55D-01  6.89D-01
 E= -2509.99726019830     Delta-E=        0.000000000117 Rises=F Damp=F
 DIIS: error= 4.13D-08 at cycle   9 NSaved=   9.
 NSaved= 9 IEnMin= 8 EnMin= -2509.99726019842     IErMin= 9 ErrMin= 4.13D-08
 ErrMax= 4.13D-08  0.00D+00 EMaxC= 1.00D-01 BMatC= 1.11D-12 BMatP= 1.77D-11
 IDIUse=1 WtCom= 1.00D+00 WtEn= 0.00D+00
 Coeff-Com:  0.593D-04-0.368D-02-0.304D-02-0.450D-02 0.380D-02 0.379D-01
 Coeff-Com:  0.143D+00 0.290D+00 0.537D+00
 Coeff:      0.593D-04-0.368D-02-0.304D-02-0.450D-02 0.380D-02 0.379D-01
 Coeff:      0.143D+00 0.290D+00 0.537D+00
 Gap=     0.083 Goal=   None    Shift=    0.000
 RMSDP=2.98D-09 MaxDP=1.18D-07 DE= 1.17D-10 OVMax= 4.47D-07

 SCF Done:  E(RPBE1PBE) =  -2509.99726020     A.U. after   15 cycles
            NFock= 15  Conv=0.30D-08     -V/T= 2.0068
 KE= 2.493128060339D+03 PE=-1.503413783948D+04 EE= 5.464075373690D+03
 Leave Link  502 at Tue Dec 11 18:07:59 2018, MaxMem=   805306368 cpu:      4140.4
 (Enter /pbs_home/pkowalski/g09d01/g09/l701.exe)
 Compute integral first derivatives.
 ... and contract with generalized density number  0.
 Leave Link  701 at Tue Dec 11 18:08:00 2018, MaxMem=   805306368 cpu:         5.8
 (Enter /pbs_home/pkowalski/g09d01/g09/l702.exe)
 L702 exits ... SP integral derivatives will be done elsewhere.
 Leave Link  702 at Tue Dec 11 18:08:00 2018, MaxMem=   805306368 cpu:         0.2
 (Enter /pbs_home/pkowalski/g09d01/g09/l703.exe)
 Compute integral first derivatives, UseDBF=F ICtDFT=           0.
 Integral derivatives from FoFJK, PRISM(SPDF).
 Calling FoFJK, ICntrl=      2127 FMM=F ISym2X=0 I1Cent= 0 IOpClX= 0 NMat=1 NMatS=1 NMatT=0.
 FoFJK:  IHMeth= 1 ICntrl=    2127 DoSepK=F KAlg= 0 I1Cent=   0 FoldK=F
 IRaf=         0 NMat=   1 IRICut=       1 DoRegI=T DoRafI=F ISym2E= 0.
 FoFCou: FMM=F IPFlag=           0 FMFlag=      100000 FMFlg1=         800
         NFxFlg=           0 DoJE=F BraDBF=F KetDBF=F FulRan=T
         wScrn=  0.000000 ICntrl=    2127 IOpCl=  0 I1Cent=           0 NGrid=           0
         NMat0=    1 NMatS0=      1 NMatT0=    0 NMatD0=    1 NMtDS0=    0 NMtDT0=    0
 Symmetry not used in FoFCou.
 Leave Link  703 at Tue Dec 11 18:10:06 2018, MaxMem=   805306368 cpu:      1004.4
 (Enter /pbs_home/pkowalski/g09d01/g09/l716.exe)
 Dipole        =-2.09107737D-01-1.75498655D+00 3.88177540D-02
 ***** Axes restored to original set *****
 -------------------------------------------------------------------
 Center     Atomic                   Forces (Hartrees/Bohr)
 Number     Number              X              Y              Z
 -------------------------------------------------------------------
      1       16           0.023150853    0.004677074    0.016785913
      2       16           0.027394280   -0.003994399    0.010976557
      3        9          -0.010754242   -0.007114023    0.010184006
      4        9           0.007510283    0.012371729   -0.006997219
      5        9          -0.018012216    0.002174595   -0.011145375
      6        9           0.015261776    0.003351180   -0.008185049
      7        9          -0.011503218   -0.001998198    0.012396713
      8        9           0.004939288   -0.006203302   -0.010464379
      9        6           0.003840904   -0.006323358   -0.001207556
     10        6           0.003314371    0.002550211    0.003125953
     11        6          -0.000050891    0.001434394    0.000731025
     12        6          -0.004089753    0.004383022    0.000450074
     13        6          -0.002667141   -0.003888038   -0.003565727
     14        6          -0.004842602    0.009933002    0.000180275
     15        6          -0.000064906    0.005380149    0.005428112
     16        6           0.003186046   -0.003531855    0.002241766
     17        6           0.000500897   -0.001445509   -0.000512525
     18        6          -0.000599551   -0.003420744   -0.004990115
     19        6          -0.003493552    0.004725779   -0.001019326
     20        6          -0.002335951   -0.008597520   -0.006718154
     21        6          -0.000924085   -0.000717524    0.001411629
     22        6          -0.003155095    0.005778927   -0.009777943
     23        6           0.001365271    0.000733951   -0.000312540
     24        6          -0.016901684   -0.018869995   -0.003316560
     25        6          -0.015260028   -0.014127339   -0.017501215
     26        6           0.006202071    0.024910630    0.008724491
     27        6          -0.033349721   -0.017829237   -0.041918302
     28        6           0.010479351   -0.027428102    0.019204502
     29        6          -0.008275186    0.055693926    0.039489089
     30        6          -0.013544530   -0.014766782    0.006548837
     31        6           0.015362845   -0.006069632    0.025339036
     32        6          -0.009876405    0.011462052    0.002252994
     33        6           0.098477330   -0.031534543   -0.063934596
     34        6          -0.014401480    0.019901459   -0.007885735
     35        6           0.016828177   -0.026571309   -0.003333080
     36        6          -0.100136867    0.009324377    0.017678012
     37        6           0.031505163    0.027379183    0.014429261
     38        1          -0.002013653    0.003535599    0.000890307
     39        1          -0.002456093   -0.000343008   -0.001536687
     40        1           0.000088302   -0.002523307   -0.001320091
     41        1           0.002547539   -0.001389238    0.000653121
     42        1           0.001777461    0.003501347    0.002740868
     43        1           0.000337579   -0.002994601   -0.002926559
     44        1          -0.001881525    0.000973862   -0.002023713
     45        1          -0.000984078    0.002539985    0.000823405
     46        1           0.001242477    0.000766149    0.002601397
     47        1           0.002451442   -0.003956220    0.000599098
     48        1          -0.002741303    0.000328640   -0.001411822
     49        1           0.001680835   -0.002000832   -0.000741983
     50        1           0.001864507    0.001931566    0.001762605
     51        1           0.001969809    0.001349639    0.001837157
     52        1           0.001731708    0.000143606   -0.003390213
     53        1          -0.002038580    0.000343351   -0.002395170
     54        1          -0.001054550    0.001312153    0.001973521
     55        1           0.002053482   -0.002061691    0.001055725
     56        1           0.002960297   -0.002436280    0.000728969
     57        1          -0.002380902    0.001449119   -0.000979601
     58        1           0.003085416   -0.002102131    0.000196460
     59        1          -0.003319974   -0.000101938    0.006070358
 -------------------------------------------------------------------
 Cartesian Forces:  Max     0.100136867 RMS     0.016151911
 Leave Link  716 at Tue Dec 11 18:10:06 2018, MaxMem=   805306368 cpu:         0.3
 (Enter /pbs_home/pkowalski/g09d01/g09/l103.exe)

 GradGradGradGradGradGradGradGradGradGradGradGradGradGradGradGradGradGrad
 Berny optimization.
 Using GEDIIS/GDIIS optimizer.
 FormGI is forming the generalized inverse of G from B-inverse, IUseBI=4.
 Internal  Forces:  Max     0.038450334 RMS     0.006350351
 Search for a local minimum.
 Step number   2 out of a maximum of  343
 All quantities printed in internal units (Hartrees-Bohrs-Radians)
 RMS Force = .63504D-02 SwitMx=.10000D-02 MixMth= 1
 Mixed Optimization -- RFO/linear search
 Update second derivatives using D2CorX and points    1    2
 DE= -6.40D-02 DEPred=-6.22D-02 R= 1.03D+00
 TightC=F SS=  1.41D+00  RLast= 5.03D-01 DXNew= 5.0454D-01 1.5078D+00
 Trust test= 1.03D+00 RLast= 5.03D-01 DXMaxT set to 5.05D-01
 ITU=  1  0
 Use linear search instead of GDIIS.
 Linear search step of   0.548 exceeds DXMaxT=   0.505 but not scaled.
 Quartic linear search produced a step of  1.83895.
 Iteration  1 RMS(Cart)=  0.15638559 RMS(Int)=  0.00898384
 Iteration  2 RMS(Cart)=  0.05415642 RMS(Int)=  0.00216154
 Iteration  3 RMS(Cart)=  0.00107312 RMS(Int)=  0.00214091
 Iteration  4 RMS(Cart)=  0.00000192 RMS(Int)=  0.00214091
 Iteration  5 RMS(Cart)=  0.00000002 RMS(Int)=  0.00214091
 ITry= 1 IFail=0 DXMaxC= 6.67D-01 DCOld= 1.00D+10 DXMaxT= 5.05D-01 DXLimC= 3.00D+00 Rises=F
 Variable       Old X    -DE/DX   Delta X   Delta X   Delta X     New X
                                 (Linear)    (Quad)   (Total)
    R1        3.34351  -0.01677  -0.11123   0.00000  -0.11075   3.23276
    R2        3.32476  -0.01734  -0.10795   0.00000  -0.10719   3.21757
    R3        3.34132  -0.01658  -0.09658   0.00000  -0.09935   3.24196
    R4        3.34637  -0.01576  -0.07445   0.00000  -0.07411   3.27226
    R5        2.57418  -0.01541  -0.08085   0.00000  -0.08085   2.49332
    R6        2.58238  -0.01426  -0.06271   0.00000  -0.06271   2.51967
    R7        2.56834  -0.02125  -0.08726   0.00000  -0.08726   2.48108
    R8        2.57809  -0.01726  -0.08786   0.00000  -0.08786   2.49023
    R9        2.58869  -0.01556  -0.07433   0.00000  -0.07433   2.51436
   R10        2.57935  -0.01287  -0.06473   0.00000  -0.06473   2.51462
   R11        2.63492  -0.00214  -0.01208   0.00000  -0.01207   2.62285
   R12        2.65728  -0.00225  -0.01962   0.00000  -0.01961   2.63767
   R13        2.05671   0.00358   0.02598   0.00000   0.02598   2.08268
   R14        2.63288   0.00018  -0.00213   0.00000  -0.00214   2.63074
   R15        2.05684   0.00287   0.02068   0.00000   0.02068   2.07752
   R16        2.63517   0.00025   0.00139   0.00000   0.00138   2.63654
   R17        2.05700   0.00285   0.02138   0.00000   0.02138   2.07838
   R18        2.63460  -0.00248  -0.01452   0.00000  -0.01453   2.62007
   R19        2.05669   0.00292   0.02025   0.00000   0.02025   2.07695
   R20        2.65773  -0.00303  -0.02804   0.00000  -0.02804   2.62969
   R21        2.05275   0.00378   0.02735   0.00000   0.02735   2.08010
   R22        2.80364  -0.01026  -0.06159   0.00000  -0.06159   2.74205
   R23        2.63532  -0.00217  -0.01138   0.00000  -0.01137   2.62395
   R24        2.65754  -0.00227  -0.01852   0.00000  -0.01851   2.63903
   R25        2.05657   0.00359   0.02553   0.00000   0.02553   2.08210
   R26        2.63291   0.00011  -0.00245   0.00000  -0.00246   2.63045
   R27        2.05692   0.00288   0.02086   0.00000   0.02086   2.07778
   R28        2.63529   0.00025   0.00128   0.00000   0.00127   2.63655
   R29        2.05707   0.00285   0.02151   0.00000   0.02151   2.07858
   R30        2.63468  -0.00253  -0.01435   0.00000  -0.01435   2.62033
   R31        2.05676   0.00293   0.02040   0.00000   0.02040   2.07716
   R32        2.65770  -0.00284  -0.02697   0.00000  -0.02697   2.63073
   R33        2.05277   0.00373   0.02687   0.00000   0.02687   2.07963
   R34        2.80461  -0.00979  -0.05658   0.00000  -0.05658   2.74803
   R35        2.89230   0.00108   0.01513   0.00000   0.01513   2.90743
   R36        2.08772  -0.00297  -0.02182   0.00000  -0.02182   2.06590
   R37        2.08772  -0.00260  -0.01937   0.00000  -0.01937   2.06836
   R38        2.08719  -0.00304  -0.02149   0.00000  -0.02149   2.06570
   R39        2.84445  -0.00204  -0.01718   0.00000  -0.01718   2.82728
   R40        2.09086  -0.00214  -0.01522   0.00000  -0.01522   2.07564
   R41        2.07497  -0.00028  -0.01222   0.00000  -0.01222   2.06275
   R42        2.88894   0.00035   0.00353   0.00000   0.00353   2.89247
   R43        2.08653  -0.00306  -0.02321   0.00000  -0.02321   2.06332
   R44        2.08830  -0.00256  -0.01789   0.00000  -0.01789   2.07041
   R45        2.08703  -0.00291  -0.02117   0.00000  -0.02117   2.06586
   R46        2.83967   0.00075   0.00438   0.00000   0.00438   2.84406
   R47        2.09384  -0.00205  -0.00970   0.00000  -0.00970   2.08414
   R48        2.09080  -0.00252  -0.01627   0.00000  -0.01627   2.07453
   R49        2.55019   0.01300   0.04711   0.00000   0.04657   2.59676
   R50        2.75403  -0.01020  -0.04170   0.00000  -0.04255   2.71148
   R51        2.04541   0.00368   0.02750   0.00000   0.02750   2.07291
   R52        2.71980  -0.02561  -0.14405   0.00000  -0.14416   2.57563
   R53        2.64355   0.02749   0.11406   0.00000   0.11406   2.75761
   R54        2.85544   0.00271  -0.00108   0.00000  -0.00286   2.85258
   R55        2.79724  -0.03845  -0.16040   0.00000  -0.15868   2.63855
   R56        2.87648  -0.00111  -0.01212   0.00000  -0.01295   2.86353
   R57        2.85352   0.00161  -0.00725   0.00000  -0.00879   2.84473
   R58        2.90722  -0.00188  -0.02833   0.00000  -0.02579   2.88144
   R59        2.89294  -0.02497  -0.09321   0.00000  -0.09321   2.79973
   R60        2.54903   0.01173   0.04830   0.00000   0.04689   2.59593
   R61        2.79012  -0.01205  -0.05137   0.00000  -0.04989   2.74023
   R62        2.05182   0.00379   0.02783   0.00000   0.02783   2.07965
   R63        2.76141  -0.02229  -0.11427   0.00000  -0.11145   2.64996
    A1        1.60570   0.00877   0.05970   0.00000   0.06197   1.66767
    A2        1.59852   0.00931   0.06319   0.00000   0.06348   1.66199
    A3        2.11234   0.00026   0.00264   0.00000   0.00266   2.11500
    A4        2.06280   0.00205   0.01627   0.00000   0.01626   2.07906
    A5        2.10804  -0.00232  -0.01891   0.00000  -0.01892   2.08912
    A6        2.09683  -0.00003  -0.00208   0.00000  -0.00208   2.09475
    A7        2.09163  -0.00050  -0.00312   0.00000  -0.00312   2.08851
    A8        2.09472   0.00053   0.00520   0.00000   0.00520   2.09992
    A9        2.08678  -0.00126  -0.00991   0.00000  -0.00993   2.07685
   A10        2.09808   0.00068   0.00480   0.00000   0.00481   2.10289
   A11        2.09832   0.00058   0.00510   0.00000   0.00511   2.10344
   A12        2.10210   0.00032   0.00516   0.00000   0.00514   2.10724
   A13        2.09287   0.00043   0.00368   0.00000   0.00369   2.09656
   A14        2.08821  -0.00075  -0.00884   0.00000  -0.00883   2.07938
   A15        2.10661   0.00022  -0.00240   0.00000  -0.00240   2.10421
   A16        2.05579   0.00291   0.02295   0.00000   0.02295   2.07874
   A17        2.12078  -0.00312  -0.02054   0.00000  -0.02054   2.10024
   A18        2.06170   0.00049   0.00659   0.00000   0.00661   2.06831
   A19        2.09825   0.00304   0.01252   0.00000   0.01251   2.11076
   A20        2.12323  -0.00352  -0.01911   0.00000  -0.01913   2.10411
   A21        2.11244   0.00036   0.00355   0.00000   0.00357   2.11600
   A22        2.06364   0.00203   0.01658   0.00000   0.01657   2.08021
   A23        2.10711  -0.00239  -0.02013   0.00000  -0.02014   2.08698
   A24        2.09700  -0.00003  -0.00171   0.00000  -0.00171   2.09529
   A25        2.09166  -0.00051  -0.00308   0.00000  -0.00308   2.08857
   A26        2.09453   0.00054   0.00479   0.00000   0.00479   2.09932
   A27        2.08649  -0.00128  -0.01059   0.00000  -0.01060   2.07589
   A28        2.09826   0.00070   0.00521   0.00000   0.00522   2.10348
   A29        2.09844   0.00058   0.00538   0.00000   0.00539   2.10382
   A30        2.10220   0.00036   0.00559   0.00000   0.00558   2.10777
   A31        2.09278   0.00042   0.00338   0.00000   0.00339   2.09617
   A32        2.08821  -0.00078  -0.00897   0.00000  -0.00897   2.07924
   A33        2.10696   0.00022  -0.00137   0.00000  -0.00137   2.10559
   A34        2.05703   0.00280   0.02241   0.00000   0.02242   2.07944
   A35        2.11919  -0.00302  -0.02104   0.00000  -0.02104   2.09815
   A36        2.06129   0.00036   0.00453   0.00000   0.00454   2.06583
   A37        2.10025   0.00293   0.01489   0.00000   0.01488   2.11514
   A38        2.12164  -0.00329  -0.01942   0.00000  -0.01943   2.10222
   A39        1.92828   0.00076   0.00677   0.00000   0.00673   1.93501
   A40        1.91409   0.00086   0.00295   0.00000   0.00292   1.91701
   A41        1.93813   0.00083   0.01408   0.00000   0.01401   1.95214
   A42        1.89176  -0.00084  -0.00718   0.00000  -0.00719   1.88457
   A43        1.89883  -0.00110  -0.01161   0.00000  -0.01168   1.88715
   A44        1.89175  -0.00059  -0.00573   0.00000  -0.00580   1.88596
   A45        1.93699   0.00099  -0.00059   0.00000  -0.00058   1.93641
   A46        1.90784   0.00010   0.00537   0.00000   0.00526   1.91310
   A47        1.90057   0.00222   0.02321   0.00000   0.02316   1.92374
   A48        1.90361   0.00085   0.01018   0.00000   0.01013   1.91373
   A49        1.95105  -0.00329  -0.02829   0.00000  -0.02822   1.92283
   A50        1.86195  -0.00089  -0.00958   0.00000  -0.00977   1.85218
   A51        1.92981   0.00052   0.00302   0.00000   0.00301   1.93282
   A52        1.91150   0.00046   0.00127   0.00000   0.00126   1.91275
   A53        1.93565   0.00095   0.00940   0.00000   0.00938   1.94503
   A54        1.89399  -0.00035  -0.00112   0.00000  -0.00112   1.89287
   A55        1.89999  -0.00109  -0.00891   0.00000  -0.00893   1.89106
   A56        1.89201  -0.00055  -0.00402   0.00000  -0.00404   1.88797
   A57        1.95336  -0.00140  -0.00488   0.00000  -0.00491   1.94844
   A58        1.90717   0.00025  -0.00285   0.00000  -0.00290   1.90427
   A59        1.90662   0.00112   0.00829   0.00000   0.00825   1.91487
   A60        1.91489   0.00203   0.02219   0.00000   0.02223   1.93712
   A61        1.90053  -0.00047  -0.01087   0.00000  -0.01081   1.88971
   A62        1.87979  -0.00154  -0.01229   0.00000  -0.01220   1.86759
   A63        2.12127   0.00098  -0.00281   0.00000  -0.00280   2.11846
   A64        1.94521  -0.01116  -0.07488   0.00000  -0.07491   1.87030
   A65        2.21665   0.01017   0.07769   0.00000   0.07770   2.29436
   A66        2.01241  -0.00271   0.00611   0.00000   0.00486   2.01727
   A67        2.13881   0.00076  -0.00185   0.00000  -0.00130   2.13751
   A68        2.13163   0.00194  -0.00453   0.00000  -0.00394   2.12769
   A69        1.92610   0.00702   0.02031   0.00000   0.01940   1.94549
   A70        2.14369   0.00126  -0.02057   0.00000  -0.02017   2.12352
   A71        2.21280  -0.00827  -0.00019   0.00000   0.00015   2.21295
   A72        2.03445  -0.00072  -0.00868   0.00000  -0.01009   2.02436
   A73        1.93484  -0.00187  -0.01106   0.00000  -0.01145   1.92338
   A74        2.17523   0.00598   0.04877   0.00000   0.04798   2.22321
   A75        2.12875  -0.00531  -0.07437   0.00000  -0.07601   2.05274
   A76        2.25049  -0.00001   0.07690   0.00000   0.07537   2.32585
   A77        1.90132   0.00534  -0.00324   0.00000  -0.00020   1.90113
   A78        1.89751  -0.00510  -0.05834   0.00000  -0.05806   1.83945
   A79        1.91765  -0.00054  -0.00177   0.00000  -0.00242   1.91523
   A80        1.96006   0.00146   0.00773   0.00000   0.00805   1.96811
   A81        2.01688   0.00460   0.02209   0.00000   0.02193   2.03881
   A82        1.89897   0.00159   0.01843   0.00000   0.01743   1.91641
   A83        1.77165  -0.00149   0.01967   0.00000   0.01844   1.79009
   A84        1.89596  -0.00182  -0.01867   0.00000  -0.01885   1.87711
   A85        1.98977   0.00418   0.03365   0.00000   0.03269   2.02246
   A86        1.99127   0.00382   0.03170   0.00000   0.03304   2.02430
   A87        1.89112  -0.00215  -0.03667   0.00000  -0.03396   1.85715
   A88        1.90737   0.00073   0.00721   0.00000   0.00608   1.91345
   A89        1.78366  -0.00511  -0.01949   0.00000  -0.02282   1.76084
   A90        1.87956  -0.00353  -0.04793   0.00000  -0.04745   1.83212
   A91        1.89441   0.00356   0.01340   0.00000   0.01017   1.90457
   A92        1.94376  -0.00034   0.00407   0.00000   0.00500   1.94876
   A93        1.95383  -0.00290  -0.00999   0.00000  -0.00926   1.94457
   A94        1.98034   0.00367   0.03118   0.00000   0.02846   2.00880
   A95        1.81091  -0.00023   0.01216   0.00000   0.01461   1.82552
   A96        1.82539   0.00523   0.04432   0.00000   0.03748   1.86287
   A97        2.08860   0.00729   0.12717   0.00000   0.12176   2.21036
   A98        1.88660   0.00673   0.02286   0.00000   0.00462   1.89121
   A99        2.12147   0.00065  -0.00682   0.00000  -0.00630   2.11517
   A100       1.94691  -0.01159  -0.06896   0.00000  -0.07009   1.87682
   A101       2.21479   0.01094   0.07577   0.00000   0.07626   2.29106
   A102       2.03898  -0.00066   0.00718   0.00000   0.01018   2.04916
   A103       2.15117  -0.00135  -0.01285   0.00000  -0.01437   2.13680
   A104       2.09295   0.00200   0.00554   0.00000   0.00394   2.09689
   A105       1.96136   0.00461   0.04270   0.00000   0.02434   1.98570
   A106       2.09530   0.00325   0.10655   0.00000   0.09519   2.19050
   A107       1.87818   0.00626   0.03431   0.00000   0.02672   1.90490
   A108       2.03412  -0.00354  -0.00220   0.00000  -0.00921   2.02491
   A109       1.95425  -0.00289  -0.02664   0.00000  -0.02500   1.92925
   A110       2.09722   0.01222   0.09665   0.00000   0.09242   2.18964
    D1        3.14116   0.00159   0.01802   0.00000   0.01809  -3.12393
    D2       -0.01067   0.00135   0.01774   0.00000   0.01770   0.00703
    D3       -2.60189  -0.00917  -0.07324   0.00000  -0.07224  -2.67413
    D4        0.02502  -0.00156  -0.00970   0.00000  -0.01082   0.01420
    D5        3.08286   0.00266   0.04046   0.00000   0.04169   3.12455
    D6       -0.05438   0.00281   0.05392   0.00000   0.05349  -0.00089
    D7       -2.40502  -0.01591  -0.18868   0.00000  -0.18364  -2.58866
    D8        0.10516  -0.00321  -0.06109   0.00000  -0.06331   0.04184
    D9        0.00063   0.00006   0.00087   0.00000   0.00088   0.00150
   D10       -3.14154   0.00001   0.00006   0.00000   0.00006  -3.14148
   D11       -3.14056   0.00009   0.00153   0.00000   0.00155  -3.13901
   D12        0.00046   0.00004   0.00072   0.00000   0.00074   0.00119
   D13       -0.00063  -0.00003  -0.00049   0.00000  -0.00050  -0.00113
   D14       -3.14000   0.00011   0.00181   0.00000   0.00184  -3.13816
   D15        3.14055  -0.00006  -0.00117   0.00000  -0.00117   3.13938
   D16        0.00118   0.00008   0.00113   0.00000   0.00117   0.00235
   D17       -0.00009  -0.00002  -0.00030   0.00000  -0.00030  -0.00038
   D18        3.14115  -0.00003  -0.00057   0.00000  -0.00057   3.14058
   D19       -3.14110   0.00003   0.00051   0.00000   0.00052  -3.14058
   D20        0.00013   0.00002   0.00025   0.00000   0.00025   0.00038
   D21       -0.00044  -0.00005  -0.00064   0.00000  -0.00064  -0.00108
   D22        3.14124   0.00000  -0.00007   0.00000  -0.00007   3.14117
   D23        3.14151  -0.00004  -0.00037   0.00000  -0.00037   3.14114
   D24        0.00001   0.00001   0.00020   0.00000   0.00020   0.00021
   D25        0.00043   0.00008   0.00102   0.00000   0.00103   0.00146
   D26        3.14108   0.00004   0.00034   0.00000   0.00034   3.14142
   D27       -3.14125   0.00003   0.00045   0.00000   0.00046  -3.14079
   D28       -0.00059  -0.00001  -0.00023   0.00000  -0.00023  -0.00082
   D29        0.00010  -0.00004  -0.00045   0.00000  -0.00045  -0.00035
   D30        3.13944  -0.00017  -0.00277   0.00000  -0.00274   3.13670
   D31       -3.14052  -0.00001   0.00024   0.00000   0.00022  -3.14029
   D32       -0.00118  -0.00014  -0.00208   0.00000  -0.00206  -0.00324
   D33       -0.00405  -0.00033  -0.00262   0.00000  -0.00275  -0.00680
   D34       -3.13371   0.00010  -0.00129   0.00000  -0.00114  -3.13484
   D35        3.13985  -0.00019  -0.00025   0.00000  -0.00040   3.13945
   D36        0.01019   0.00024   0.00108   0.00000   0.00122   0.01140
   D37        0.00090   0.00013   0.00180   0.00000   0.00180   0.00270
   D38        3.14147   0.00000  -0.00024   0.00000  -0.00024   3.14123
   D39       -3.13977   0.00022   0.00348   0.00000   0.00351  -3.13626
   D40        0.00080   0.00009   0.00144   0.00000   0.00147   0.00227
   D41       -0.00040  -0.00004  -0.00061   0.00000  -0.00062  -0.00102
   D42        3.14130  -0.00002   0.00048   0.00000   0.00049  -3.14139
   D43        3.14024  -0.00014  -0.00233   0.00000  -0.00231   3.13793
   D44       -0.00124  -0.00012  -0.00124   0.00000  -0.00120  -0.00244
   D45       -0.00034  -0.00006  -0.00094   0.00000  -0.00093  -0.00127
   D46        3.14111  -0.00008  -0.00124   0.00000  -0.00124   3.13987
   D47       -3.14091   0.00007   0.00111   0.00000   0.00113  -3.13978
   D48        0.00054   0.00005   0.00080   0.00000   0.00082   0.00136
   D49       -0.00070  -0.00009  -0.00110   0.00000  -0.00110  -0.00180
   D50       -3.14130   0.00004   0.00050   0.00000   0.00051  -3.14079
   D51        3.14103  -0.00007  -0.00079   0.00000  -0.00079   3.14024
   D52        0.00043   0.00005   0.00081   0.00000   0.00082   0.00125
   D53        0.00120   0.00017   0.00231   0.00000   0.00231   0.00351
   D54       -3.14030   0.00016   0.00188   0.00000   0.00188  -3.13842
   D55       -3.14138   0.00005   0.00071   0.00000   0.00072  -3.14066
   D56        0.00031   0.00004   0.00028   0.00000   0.00029   0.00060
   D57       -0.00064  -0.00011  -0.00143   0.00000  -0.00143  -0.00207
   D58        3.14084  -0.00013  -0.00255   0.00000  -0.00253   3.13831
   D59        3.14085  -0.00010  -0.00098   0.00000  -0.00099   3.13986
   D60       -0.00085  -0.00012  -0.00210   0.00000  -0.00209  -0.00294
   D61       -0.00007   0.00011   0.00691   0.00000   0.00695   0.00688
   D62        3.13646  -0.00013  -0.00845   0.00000  -0.00848   3.12798
   D63       -3.14155   0.00013   0.00805   0.00000   0.00808  -3.13347
   D64       -0.00502  -0.00011  -0.00731   0.00000  -0.00735  -0.01237
   D65        1.07261  -0.00130  -0.01058   0.00000  -0.01059   1.06202
   D66       -3.11024   0.00044   0.00515   0.00000   0.00513  -3.10511
   D67       -1.08225   0.00067   0.00948   0.00000   0.00957  -1.07268
   D68       -3.12636  -0.00132  -0.01339   0.00000  -0.01344  -3.13980
   D69       -1.02602   0.00042   0.00233   0.00000   0.00228  -1.02374
   D70        1.00197   0.00065   0.00667   0.00000   0.00672   1.00869
   D71       -1.03598  -0.00097  -0.00977   0.00000  -0.00980  -1.04578
   D72        1.06436   0.00077   0.00595   0.00000   0.00592   1.07028
   D73        3.09235   0.00100   0.01029   0.00000   0.01036   3.10270
   D74        1.32609   0.00336   0.02864   0.00000   0.02885   1.35494
   D75       -1.22227  -0.00245  -0.02063   0.00000  -0.02084  -1.24310
   D76       -0.77677   0.00207   0.01581   0.00000   0.01602  -0.76075
   D77        2.95806  -0.00374  -0.03346   0.00000  -0.03367   2.92440
   D78       -2.83148   0.00460   0.03825   0.00000   0.03846  -2.79302
   D79        0.90335  -0.00120  -0.01101   0.00000  -0.01123   0.89212
   D80        1.04814  -0.00101  -0.01213   0.00000  -0.01213   1.03601
   D81       -3.11045   0.00079   0.01073   0.00000   0.01073  -3.09972
   D82       -1.05798  -0.00027  -0.00094   0.00000  -0.00092  -1.05890
   D83        3.13443  -0.00083  -0.01083   0.00000  -0.01084   3.12358
   D84       -1.02417   0.00098   0.01203   0.00000   0.01202  -1.01215
   D85        1.02830  -0.00009   0.00035   0.00000   0.00036   1.02867
   D86       -1.06129  -0.00062  -0.00915   0.00000  -0.00915  -1.07044
   D87        1.06331   0.00118   0.01371   0.00000   0.01371   1.07701
   D88        3.11578   0.00011   0.00204   0.00000   0.00205   3.11783
   D89        1.23743   0.00390   0.04336   0.00000   0.04528   1.28271
   D90       -1.21856  -0.00355  -0.04121   0.00000  -0.04314  -1.26170
   D91       -0.88272   0.00312   0.03493   0.00000   0.03679  -0.84593
   D92        2.94448  -0.00433  -0.04964   0.00000  -0.05163   2.89285
   D93       -2.93610   0.00409   0.04327   0.00000   0.04526  -2.89083
   D94        0.89110  -0.00335  -0.04130   0.00000  -0.04316   0.84795
   D95       -0.00677  -0.00062  -0.02008   0.00000  -0.01969  -0.02646
   D96       -3.12130  -0.00030  -0.00743   0.00000  -0.00690  -3.12820
   D97        3.12389  -0.00096  -0.02099   0.00000  -0.02087   3.10302
   D98        0.00937  -0.00064  -0.00834   0.00000  -0.00808   0.00129
   D99        0.02568  -0.00049   0.01222   0.00000   0.01275   0.03843
   D100       3.13226  -0.00022  -0.00243   0.00000  -0.00197   3.13029
   D101       3.14033  -0.00082  -0.00034   0.00000   0.00008   3.14041
   D102      -0.03628  -0.00055  -0.01499   0.00000  -0.01463  -0.05091
   D103      -0.03241   0.00146   0.00177   0.00000   0.00174  -0.03067
   D104       2.54456   0.00714   0.04792   0.00000   0.04811   2.59267
   D105      -3.13726   0.00092   0.01751   0.00000   0.01786  -3.11940
   D106      -0.56029   0.00659   0.06367   0.00000   0.06423  -0.49606
   D107      -0.20669  -0.00415  -0.08446   0.00000  -0.08512  -0.29181
   D108       3.02162  -0.00459  -0.07161   0.00000  -0.07106   2.95056
   D109       2.89391  -0.00348  -0.10137   0.00000  -0.10192   2.79198
   D110      -0.16097  -0.00392  -0.08853   0.00000  -0.08786  -0.24884
   D111       1.61727   0.00018   0.00126   0.00000   0.00136   1.61863
   D112      -0.53726   0.00400   0.06420   0.00000   0.06460  -0.47266
   D113      -2.58829   0.00084   0.01962   0.00000   0.01942  -2.56886
   D114      -1.59560   0.00041  -0.00524   0.00000  -0.00489  -1.60049
   D115       2.53306   0.00423   0.05769   0.00000   0.05835   2.59141
   D116       0.48203   0.00107   0.01312   0.00000   0.01317   0.49520
   D117       3.01957  -0.00243  -0.06176   0.00000  -0.06459   2.95498
   D118      -1.14879   0.01550   0.07305   0.00000   0.07754  -1.07125
   D119      -0.04427  -0.00243  -0.04690   0.00000  -0.04796  -0.09223
   D120       2.07055   0.01550   0.08792   0.00000   0.09417   2.16472
   D121      -0.84026   0.00168   0.01642   0.00000   0.01691  -0.82335
   D122      -2.95346   0.00280   0.04420   0.00000   0.04467  -2.90879
   D123       1.31699   0.00523   0.06053   0.00000   0.06052   1.37751
   D124       1.26121  -0.00271  -0.03931   0.00000  -0.03909   1.22211
   D125      -0.85199  -0.00159  -0.01154   0.00000  -0.01133  -0.86332
   D126      -2.86473   0.00084   0.00480   0.00000   0.00451  -2.86021
   D127      -2.88734   0.00251   0.00415   0.00000   0.00538  -2.88196
   D128       1.28265   0.00364   0.03192   0.00000   0.03314   1.31578
   D129      -0.73009   0.00606   0.04826   0.00000   0.04898  -0.68110
   D130       0.80515  -0.00392  -0.05576   0.00000  -0.05592   0.74923
   D131      -1.26711  -0.00010   0.00104   0.00000   0.00136  -1.26575
   D132       2.87409  -0.00279  -0.03887   0.00000  -0.03750   2.83659
   D133       2.93125  -0.00310  -0.05296   0.00000  -0.05258   2.87867
   D134       0.85899   0.00073   0.00384   0.00000   0.00469   0.86368
   D135      -1.28300  -0.00197  -0.03608   0.00000  -0.03417  -1.31716
   D136      -1.35109  -0.00771  -0.10120   0.00000  -0.09930  -1.45039
   D137       2.85983  -0.00389  -0.04440   0.00000  -0.04203   2.81781
   D138       0.71785  -0.00658  -0.08431   0.00000  -0.08088   0.63696
   D139       1.61626   0.00716   0.08937   0.00000   0.09025   1.70651
   D140      -0.62723  -0.00891  -0.09800   0.00000  -0.09491  -0.72214
   D141      -2.54272   0.00495   0.05245   0.00000   0.05228  -2.49044
   D142       1.49697  -0.01112  -0.13492   0.00000  -0.13288   1.36409
   D143      -0.41833   0.00328   0.06511   0.00000   0.06744  -0.35089
   D144      -2.66183  -0.01279  -0.12226   0.00000  -0.11771  -2.77954
   D145       2.95752  -0.00175  -0.00967   0.00000  -0.00903   2.94849
   D146       0.72278  -0.01926  -0.19164   0.00000  -0.19989   0.52289
   D147      -1.24157   0.01600   0.14451   0.00000   0.15276  -1.08881
   D148       2.80688  -0.00151  -0.03746   0.00000  -0.03810   2.76877
   D149      -0.01069  -0.00126  -0.03090   0.00000  -0.03037  -0.04106
   D150       3.11669  -0.00213  -0.04546   0.00000  -0.04415   3.07253
   D151       3.13554  -0.00106  -0.01675   0.00000  -0.01663   3.11891
   D152      -0.02027  -0.00194  -0.03131   0.00000  -0.03041  -0.05067
   D153      -2.25751  -0.01489  -0.21404   0.00000  -0.21025  -2.46777
   D154       0.08714  -0.00098  -0.01392   0.00000  -0.01447   0.07267
   D155       0.89780  -0.01402  -0.19992   0.00000  -0.19665   0.70115
   D156      -3.04074  -0.00011   0.00020   0.00000  -0.00086  -3.04159
   D157       2.14851   0.01926   0.23245   0.00000   0.23640   2.38491
   D158      -1.65009   0.02581   0.32038   0.00000   0.32341  -1.32668
   D159      -0.12348   0.00314   0.05627   0.00000   0.05589  -0.06759
   D160       2.36111   0.00970   0.14419   0.00000   0.14290   2.50401
         Item               Value     Threshold  Converged?
 Maximum Force            0.038450     0.000450     NO 
 RMS     Force            0.006350     0.000300     NO 
 Maximum Displacement     0.667019     0.001800     NO 
 RMS     Displacement     0.174923     0.001200     NO 
 Predicted change in Energy=-5.074759D-02
 Lowest energy point so far.  Saving SCF results.
 GradGradGradGradGradGradGradGradGradGradGradGradGradGradGradGradGradGrad

 Leave Link  103 at Tue Dec 11 18:10:06 2018, MaxMem=   805306368 cpu:         1.5
 (Enter /pbs_home/pkowalski/g09d01/g09/l202.exe)
 Stoichiometry    C29H22F6S2
 Framework group  C1[X(C29H22F6S2)]
 Deg. of freedom   171
 Full point group                 C1      NOp   1
 RotChk:  IX=0 Diff= 1.72D-02
 Largest Abelian subgroup         C1      NOp   1
 Largest concise Abelian subgroup C1      NOp   1
                         Standard orientation:                         
 ---------------------------------------------------------------------
 Center     Atomic      Atomic             Coordinates (Angstroms)
 Number     Number       Type             X           Y           Z
 ---------------------------------------------------------------------
      1         16           0       -2.856510   -2.088625   -1.018201
      2         16           0        2.816013   -2.036952    1.002447
      3          9           0       -1.286939    2.615415    1.510321
      4          9           0       -2.335799    2.750720   -0.315652
      5          9           0       -0.096125    4.572894   -0.047300
      6          9           0       -0.234809    3.250010   -1.700931
      7          9           0        1.505408    2.865719    1.238748
      8          9           0        2.208835    2.891362   -0.751340
      9          6           0       -5.860643   -2.303236   -0.419649
     10          6           0       -7.215080   -2.513700   -0.201426
     11          6           0       -7.980870   -1.532354    0.421905
     12          6           0       -7.365313   -0.345017    0.819270
     13          6           0       -6.011534   -0.140911    0.600276
     14          6           0       -5.240382   -1.117534   -0.022626
     15          6           0        5.736136   -2.371653    0.088736
     16          6           0        7.046761   -2.640203   -0.282973
     17          6           0        7.836209   -1.633151   -0.830885
     18          6           0        7.287787   -0.361249   -0.998481
     19          6           0        5.977201   -0.099577   -0.628879
     20          6           0        5.181863   -1.100789   -0.078404
     21          6           0       -0.746312   -0.842289   -3.310662
     22          6           0       -0.382098   -1.509051   -1.972793
     23          6           0        1.211038   -0.908155    3.711846
     24          6           0        0.555580   -1.325085    2.392995
     25          6           0       -3.824854   -0.901322   -0.257196
     26          6           0       -3.004502    0.159366    0.043212
     27          6           0       -1.622818   -0.007745   -0.305835
     28          6           0       -1.405867   -1.201952   -0.925897
     29          6           0       -0.638121    1.040589   -0.059227
     30          6           0       -1.152250    2.434008    0.210400
     31          6           0       -0.071442    3.306964   -0.394566
     32          6           0        1.164259    2.540301   -0.005465
     33          6           0        0.756717    1.074863   -0.112170
     34          6           0        3.809200   -0.820666    0.311493
     35          6           0        3.069256    0.335358    0.255277
     36          6           0        1.692738    0.269412    0.706435
     37          6           0        1.435702   -1.012765    1.212785
     38          1           0       -5.268970   -3.089110   -0.916609
     39          1           0       -7.678041   -3.457128   -0.524290
     40          1           0       -9.054944   -1.690658    0.597781
     41          1           0       -7.952336    0.442372    1.312609
     42          1           0       -5.553528    0.806027    0.924584
     43          1           0        5.125595   -3.178035    0.525718
     44          1           0        7.457073   -3.650149   -0.139483
     45          1           0        8.875886   -1.836926   -1.126539
     46          1           0        7.893815    0.447926   -1.429961
     47          1           0        5.570844    0.912551   -0.775713
     48          1           0       -0.787993    0.245046   -3.205250
     49          1           0        0.012499   -1.079940   -4.062803
     50          1           0       -1.714191   -1.184939   -3.685783
     51          1           0       -0.309321   -2.596335   -2.110502
     52          1           0        0.604519   -1.178605   -1.642797
     53          1           0        1.421559    0.163208    3.717328
     54          1           0        0.535944   -1.133200    4.544893
     55          1           0        2.149112   -1.444082    3.878859
     56          1           0        0.315806   -2.400829    2.433265
     57          1           0       -0.393952   -0.789055    2.265675
     58          1           0       -3.369242    1.060486    0.551358
     59          1           0        3.492512    1.290778   -0.089878
 ---------------------------------------------------------------------
 Rotational constants (GHZ):      0.1600139      0.0546253      0.0469145
 Leave Link  202 at Tue Dec 11 18:10:07 2018, MaxMem=   805306368 cpu:         0.0
 (Enter /pbs_home/pkowalski/g09d01/g09/l301.exe)
 Basis read from rwf:  (5D, 7F)
 No pseudopotential information found on rwf file.
 There are   673 symmetry adapted cartesian basis functions of A   symmetry.
 There are   636 symmetry adapted basis functions of A   symmetry.
   636 basis functions,  1103 primitive gaussians,   673 cartesian basis functions
   141 alpha electrons      141 beta electrons
       nuclear repulsion energy      4580.3583667192 Hartrees.
 IExCor= 1009 DFT=T Ex+Corr=PBE1PBE ExCW=0 ScaHFX=  0.250000
 ScaDFX=  0.750000  0.750000  1.000000  1.000000 ScalE2=  1.000000  1.000000
 IRadAn=      0 IRanWt=     -1 IRanGd=            0 ICorTp=0 IEmpDi=  4
 NAtoms=   59 NActive=   59 NUniq=   59 SFac= 1.00D+00 NAtFMM=   60 NAOKFM=F Big=F
 Integral buffers will be    131072 words long.
 Raffenetti 2 integral format.
 Two-electron integral symmetry is turned on.
 No density basis found on file   724.
 Leave Link  301 at Tue Dec 11 18:10:07 2018, MaxMem=   805306368 cpu:         0.5
 (Enter /pbs_home/pkowalski/g09d01/g09/l302.exe)
 NPDir=0 NMtPBC=     1 NCelOv=     1 NCel=       1 NClECP=     1 NCelD=      1
         NCelK=      1 NCelE2=     1 NClLst=     1 CellRange=     0.0.
 One-electron integrals computed using PRISM.
 NBasis=   636 RedAO= T EigKep=  2.84D-04  NBF=   636
 NBsUse=   636 1.00D-06 EigRej= -1.00D+00 NBFU=   636
 Precomputing XC quadrature grid using
 IXCGrd= 4 IRadAn=           0 IRanWt=          -1 IRanGd=           0 AccXCQ= 0.00D+00.
 Generated NRdTot=       0 NPtTot=           0 NUsed=           0 NTot=          32
 NSgBfM=   607   607   607   607   608 MxSgAt=    59 MxSgA2=    59.
 Leave Link  302 at Tue Dec 11 18:10:09 2018, MaxMem=   805306368 cpu:        16.3
 (Enter /pbs_home/pkowalski/g09d01/g09/l303.exe)
 DipDrv:  MaxL=1.
 Leave Link  303 at Tue Dec 11 18:10:09 2018, MaxMem=   805306368 cpu:         1.5
 (Enter /pbs_home/pkowalski/g09d01/g09/l401.exe)
 Initial guess from the checkpoint file:  "dae0068freq_open_pbe0_air.chk"
 B after Tr=     0.000000    0.000000    0.000000
         Rot=    0.999984   -0.004050   -0.003857    0.001212 Ang=  -0.66 deg.
 Guess basis will be translated and rotated to current coordinates.
 JPrj=2 DoOrth=T DoCkMO=T.
 Generating alternative initial guess.
 ExpMin= 1.22D-01 ExpMax= 9.18D+03 ExpMxC= 1.38D+03 IAcc=1 IRadAn=         1 AccDes= 0.00D+00
 Harris functional with IExCor= 1009 and IRadAn=       1 diagonalized for initial guess.
 HarFok:  IExCor= 1009 AccDes= 0.00D+00 IRadAn=         1 IDoV= 1 UseB2=F ITyADJ=14
 ICtDFT=  3500011 ScaDFX=  1.000000  1.000000  1.000000  1.000000
 FoFCou: FMM=F IPFlag=           0 FMFlag=      100000 FMFlg1=           0
         NFxFlg=           0 DoJE=T BraDBF=F KetDBF=T FulRan=T
         wScrn=  0.000000 ICntrl=     500 IOpCl=  0 I1Cent=   200000004 NGrid=           0
         NMat0=    1 NMatS0=      1 NMatT0=    0 NMatD0=    1 NMtDS0=    0 NMtDT0=    0
 Petite list used in FoFCou.
 Harris En= -2510.21005198197    
 Leave Link  401 at Tue Dec 11 18:10:14 2018, MaxMem=   805306368 cpu:        40.8
 (Enter /pbs_home/pkowalski/g09d01/g09/l502.exe)
 Closed shell SCF:
 Using DIIS extrapolation, IDIIS=  1040.
 Integral symmetry usage will be decided dynamically.
 IVT=     1387805 IEndB=     1387805 NGot=   805306368 MDV=   804388806
 LenX=   804388806 LenY=   803935204
 Requested convergence on RMS density matrix=1.00D-08 within 128 cycles.
 Requested convergence on MAX density matrix=1.00D-06.
 Requested convergence on             energy=1.00D-06.
 No special actions if energy rises.
 Fock matrices will be formed incrementally for  20 cycles.
 Integral accuracy reduced to 1.0D-05 until final iterations.

 Cycle   1  Pass 0  IDiag  1:
 FoFJK:  IHMeth= 1 ICntrl=       0 DoSepK=F KAlg= 0 I1Cent=   0 FoldK=F
 IRaf= 640000000 NMat=   1 IRICut=       1 DoRegI=T DoRafI=F ISym2E= 0.
 FoFCou: FMM=F IPFlag=           0 FMFlag=      100000 FMFlg1=           0
         NFxFlg=           0 DoJE=F BraDBF=F KetDBF=F FulRan=T
         wScrn=  0.000000 ICntrl=       0 IOpCl=  0 I1Cent=           0 NGrid=           0
         NMat0=    1 NMatS0=      1 NMatT0=    0 NMatD0=    1 NMtDS0=    0 NMtDT0=    0
 Symmetry not used in FoFCou.
 E= -2509.88044793001    
 DIIS: error= 1.14D-02 at cycle   1 NSaved=   1.
 NSaved= 1 IEnMin= 1 EnMin= -2509.88044793001     IErMin= 1 ErrMin= 1.14D-02
 ErrMax= 1.14D-02  0.00D+00 EMaxC= 1.00D-01 BMatC= 1.02D-01 BMatP= 1.02D-01
 IDIUse=3 WtCom= 8.86D-01 WtEn= 1.14D-01
 Coeff-Com:  0.100D+01
 Coeff-En:   0.100D+01
 Coeff:      0.100D+01
 Recover alternate guess density for next cycle.
 RMSDP=2.77D-03 MaxDP=1.12D-01              OVMax= 0.00D+00

 Cycle   2  Pass 0  IDiag  1:
 RMSU=  2.76D-03    CP:  1.02D+00
 E= -2509.26408628159     Delta-E=        0.616361648414 Rises=F Damp=F
 Switch densities from cycles 1 and 2 for lowest energy.
 DIIS: error= 3.43D-02 at cycle   2 NSaved=   2.
 NSaved= 2 IEnMin= 1 EnMin= -2509.88044793001     IErMin= 1 ErrMin= 1.14D-02
 ErrMax= 3.43D-02  0.00D+00 EMaxC= 1.00D+00 BMatC= 7.09D-01 BMatP= 1.02D-01
 IDIUse=1 WtCom= 1.00D+00 WtEn= 0.00D+00
 Coeff-Com:  0.860D+00 0.140D+00
 Coeff:      0.860D+00 0.140D+00
 Gap=     0.127 Goal=   None    Shift=    0.000
 RMSDP=1.37D-03 MaxDP=6.02D-02 DE= 6.16D-01 OVMax= 2.32D-01

 Cycle   3  Pass 0  IDiag  1:
 RMSU=  1.24D-03    CP:  9.99D-01  2.17D-01
 E= -2510.01841790174     Delta-E=       -0.754331620146 Rises=F Damp=F
 DIIS: error= 3.73D-03 at cycle   3 NSaved=   3.
 NSaved= 3 IEnMin= 3 EnMin= -2510.01841790174     IErMin= 3 ErrMin= 3.73D-03
 ErrMax= 3.73D-03  0.00D+00 EMaxC= 1.00D+00 BMatC= 2.19D-02 BMatP= 1.02D-01
 IDIUse=1 WtCom= 1.00D+00 WtEn= 0.00D+00
 Coeff-Com:  0.306D-01 0.129D+00 0.840D+00
 Coeff:      0.306D-01 0.129D+00 0.840D+00
 Gap=     0.113 Goal=   None    Shift=    0.000
 RMSDP=5.41D-04 MaxDP=2.98D-02 DE=-7.54D-01 OVMax= 5.53D-02

 Cycle   4  Pass 0  IDiag  1:
 RMSU=  4.69D-04    CP:  9.98D-01  2.86D-01  8.46D-01
 E= -2510.03424054047     Delta-E=       -0.015822638729 Rises=F Damp=F
 DIIS: error= 3.25D-03 at cycle   4 NSaved=   4.
 NSaved= 4 IEnMin= 4 EnMin= -2510.03424054047     IErMin= 4 ErrMin= 3.25D-03
 ErrMax= 3.25D-03  0.00D+00 EMaxC= 1.00D+00 BMatC= 8.40D-03 BMatP= 2.19D-02
 IDIUse=1 WtCom= 1.00D+00 WtEn= 0.00D+00
 Coeff-Com: -0.205D-01 0.618D-01 0.499D+00 0.459D+00
 Coeff:     -0.205D-01 0.618D-01 0.499D+00 0.459D+00
 Gap=     0.118 Goal=   None    Shift=    0.000
 RMSDP=2.83D-04 MaxDP=1.21D-02 DE=-1.58D-02 OVMax= 3.60D-02

 Cycle   5  Pass 0  IDiag  1:
 RMSU=  1.46D-04    CP:  9.98D-01  2.86D-01  9.16D-01  5.18D-01
 E= -2510.04289336539     Delta-E=       -0.008652824924 Rises=F Damp=F
 DIIS: error= 8.12D-04 at cycle   5 NSaved=   5.
 NSaved= 5 IEnMin= 5 EnMin= -2510.04289336539     IErMin= 5 ErrMin= 8.12D-04
 ErrMax= 8.12D-04  0.00D+00 EMaxC= 1.00D+00 BMatC= 8.29D-04 BMatP= 8.40D-03
 IDIUse=1 WtCom= 1.00D+00 WtEn= 0.00D+00
 Coeff-Com: -0.132D-01 0.132D-01 0.158D+00 0.268D+00 0.574D+00
 Coeff:     -0.132D-01 0.132D-01 0.158D+00 0.268D+00 0.574D+00
 Gap=     0.117 Goal=   None    Shift=    0.000
 RMSDP=8.56D-05 MaxDP=4.62D-03 DE=-8.65D-03 OVMax= 1.08D-02

 Cycle   6  Pass 0  IDiag  1:
 RMSU=  5.22D-05    CP:  9.99D-01  2.85D-01  9.15D-01  5.89D-01  5.95D-01
 E= -2510.04373577777     Delta-E=       -0.000842412383 Rises=F Damp=F
 DIIS: error= 1.62D-04 at cycle   6 NSaved=   6.
 NSaved= 6 IEnMin= 6 EnMin= -2510.04373577777     IErMin= 6 ErrMin= 1.62D-04
 ErrMax= 1.62D-04  0.00D+00 EMaxC= 1.00D+00 BMatC= 6.23D-05 BMatP= 8.29D-04
 IDIUse=1 WtCom= 1.00D+00 WtEn= 0.00D+00
 Coeff-Com: -0.424D-02 0.113D-02 0.372D-01 0.991D-01 0.295D+00 0.572D+00
 Coeff:     -0.424D-02 0.113D-02 0.372D-01 0.991D-01 0.295D+00 0.572D+00
 Gap=     0.117 Goal=   None    Shift=    0.000
 RMSDP=2.56D-05 MaxDP=2.31D-03 DE=-8.42D-04 OVMax= 3.29D-03

 Cycle   7  Pass 0  IDiag  1:
 RMSU=  1.67D-05    CP:  9.98D-01  2.83D-01  9.16D-01  5.86D-01  6.47D-01
                    CP:  6.75D-01
 E= -2510.04379029513     Delta-E=       -0.000054517361 Rises=F Damp=F
 DIIS: error= 6.92D-05 at cycle   7 NSaved=   7.
 NSaved= 7 IEnMin= 7 EnMin= -2510.04379029513     IErMin= 7 ErrMin= 6.92D-05
 ErrMax= 6.92D-05  0.00D+00 EMaxC= 1.00D+00 BMatC= 8.09D-06 BMatP= 6.23D-05
 IDIUse=1 WtCom= 1.00D+00 WtEn= 0.00D+00
 Coeff-Com: -0.998D-03-0.809D-03 0.259D-02 0.261D-01 0.101D+00 0.315D+00
 Coeff-Com:  0.557D+00
 Coeff:     -0.998D-03-0.809D-03 0.259D-02 0.261D-01 0.101D+00 0.315D+00
 Coeff:      0.557D+00
 Gap=     0.117 Goal=   None    Shift=    0.000
 RMSDP=7.93D-06 MaxDP=4.58D-04 DE=-5.45D-05 OVMax= 1.41D-03

 Initial convergence to 1.0D-05 achieved.  Increase integral accuracy.
 Cycle   8  Pass 1  IDiag  1:
 E= -2510.04364420796     Delta-E=        0.000146087176 Rises=F Damp=F
 DIIS: error= 1.45D-04 at cycle   1 NSaved=   1.
 NSaved= 1 IEnMin= 1 EnMin= -2510.04364420796     IErMin= 1 ErrMin= 1.45D-04
 ErrMax= 1.45D-04  0.00D+00 EMaxC= 1.00D+00 BMatC= 1.39D-05 BMatP= 1.39D-05
 IDIUse=1 WtCom= 1.00D+00 WtEn= 0.00D+00
 Coeff-Com:  0.100D+01
 Coeff:      0.100D+01
 Gap=     0.117 Goal=   None    Shift=    0.000
 RMSDP=7.93D-06 MaxDP=4.58D-04 DE= 1.46D-04 OVMax= 1.12D-03

 Cycle   9  Pass 1  IDiag  1:
 RMSU=  1.55D-04    CP:  1.00D+00
 E= -2510.04365515397     Delta-E=       -0.000010946010 Rises=F Damp=F
 DIIS: error= 7.13D-05 at cycle   2 NSaved=   2.
 NSaved= 2 IEnMin= 2 EnMin= -2510.04365515397     IErMin= 2 ErrMin= 7.13D-05
 ErrMax= 7.13D-05  0.00D+00 EMaxC= 1.00D+00 BMatC= 3.97D-06 BMatP= 1.39D-05
 IDIUse=1 WtCom= 1.00D+00 WtEn= 0.00D+00
 Coeff-Com:  0.266D+00 0.734D+00
 Coeff:      0.266D+00 0.734D+00
 Gap=     0.117 Goal=   None    Shift=    0.000
 RMSDP=1.11D-05 MaxDP=6.92D-04 DE=-1.09D-05 OVMax= 1.83D-03

 Cycle  10  Pass 1  IDiag  1:
 RMSU=  1.11D-05    CP:  1.00D+00  1.01D+00
 E= -2510.04365088406     Delta-E=        0.000004269904 Rises=F Damp=F
 DIIS: error= 9.41D-05 at cycle   3 NSaved=   3.
 NSaved= 3 IEnMin= 2 EnMin= -2510.04365515397     IErMin= 2 ErrMin= 7.13D-05
 ErrMax= 9.41D-05  0.00D+00 EMaxC= 1.00D+00 BMatC= 7.80D-06 BMatP= 3.97D-06
 IDIUse=1 WtCom= 1.00D+00 WtEn= 0.00D+00
 Coeff-Com: -0.192D-02 0.585D+00 0.417D+00
 Coeff:     -0.192D-02 0.585D+00 0.417D+00
 Gap=     0.117 Goal=   None    Shift=    0.000
 RMSDP=6.53D-06 MaxDP=4.08D-04 DE= 4.27D-06 OVMax= 1.03D-03

 Cycle  11  Pass 1  IDiag  1:
 RMSU=  1.28D-06    CP:  1.00D+00  1.01D+00  4.25D-01
 E= -2510.04365950196     Delta-E=       -0.000008617893 Rises=F Damp=F
 DIIS: error= 1.15D-05 at cycle   4 NSaved=   4.
 NSaved= 4 IEnMin= 4 EnMin= -2510.04365950196     IErMin= 4 ErrMin= 1.15D-05
 ErrMax= 1.15D-05  0.00D+00 EMaxC= 1.00D+00 BMatC= 7.24D-08 BMatP= 3.97D-06
 IDIUse=1 WtCom= 1.00D+00 WtEn= 0.00D+00
 Coeff-Com: -0.502D-02 0.337D+00 0.248D+00 0.420D+00
 Coeff:     -0.502D-02 0.337D+00 0.248D+00 0.420D+00
 Gap=     0.117 Goal=   None    Shift=    0.000
 RMSDP=6.88D-07 MaxDP=3.64D-05 DE=-8.62D-06 OVMax= 8.17D-05

 Cycle  12  Pass 1  IDiag  1:
 RMSU=  4.40D-07    CP:  1.00D+00  1.01D+00  4.35D-01  5.97D-01
 E= -2510.04365957675     Delta-E=       -0.000000074791 Rises=F Damp=F
 DIIS: error= 2.90D-06 at cycle   5 NSaved=   5.
 NSaved= 5 IEnMin= 5 EnMin= -2510.04365957675     IErMin= 5 ErrMin= 2.90D-06
 ErrMax= 2.90D-06  0.00D+00 EMaxC= 1.00D+00 BMatC= 2.51D-09 BMatP= 7.24D-08
 IDIUse=1 WtCom= 1.00D+00 WtEn= 0.00D+00
 Coeff-Com: -0.263D-02 0.156D+00 0.115D+00 0.236D+00 0.496D+00
 Coeff:     -0.263D-02 0.156D+00 0.115D+00 0.236D+00 0.496D+00
 Gap=     0.117 Goal=   None    Shift=    0.000
 RMSDP=1.58D-07 MaxDP=9.00D-06 DE=-7.48D-08 OVMax= 2.20D-05

 Cycle  13  Pass 1  IDiag  1:
 RMSU=  1.34D-07    CP:  1.00D+00  1.01D+00  4.34D-01  6.13D-01  8.23D-01
 E= -2510.04365957931     Delta-E=       -0.000000002557 Rises=F Damp=F
 DIIS: error= 3.64D-07 at cycle   6 NSaved=   6.
 NSaved= 6 IEnMin= 6 EnMin= -2510.04365957931     IErMin= 6 ErrMin= 3.64D-07
 ErrMax= 3.64D-07  0.00D+00 EMaxC= 1.00D+00 BMatC= 1.34D-10 BMatP= 2.51D-09
 IDIUse=1 WtCom= 1.00D+00 WtEn= 0.00D+00
 Coeff-Com: -0.586D-03 0.302D-01 0.221D-01 0.585D-01 0.218D+00 0.672D+00
 Coeff:     -0.586D-03 0.302D-01 0.221D-01 0.585D-01 0.218D+00 0.672D+00
 Gap=     0.117 Goal=   None    Shift=    0.000
 RMSDP=4.48D-08 MaxDP=2.54D-06 DE=-2.56D-09 OVMax= 6.45D-06

 Cycle  14  Pass 1  IDiag  1:
 RMSU=  3.81D-08    CP:  1.00D+00  1.01D+00  4.33D-01  6.23D-01  8.61D-01
                    CP:  9.31D-01
 E= -2510.04365957952     Delta-E=       -0.000000000213 Rises=F Damp=F
 DIIS: error= 2.39D-07 at cycle   7 NSaved=   7.
 NSaved= 7 IEnMin= 7 EnMin= -2510.04365957952     IErMin= 7 ErrMin= 2.39D-07
 ErrMax= 2.39D-07  0.00D+00 EMaxC= 1.00D+00 BMatC= 5.02D-11 BMatP= 1.34D-10
 IDIUse=1 WtCom= 1.00D+00 WtEn= 0.00D+00
 Coeff-Com:  0.558D-04-0.614D-02-0.468D-02-0.281D-03 0.637D-01 0.428D+00
 Coeff-Com:  0.519D+00
 Coeff:      0.558D-04-0.614D-02-0.468D-02-0.281D-03 0.637D-01 0.428D+00
 Coeff:      0.519D+00
 Gap=     0.117 Goal=   None    Shift=    0.000
 RMSDP=2.32D-08 MaxDP=1.70D-06 DE=-2.13D-10 OVMax= 2.76D-06

 Cycle  15  Pass 1  IDiag  1:
 RMSU=  1.85D-08    CP:  1.00D+00  1.01D+00  4.33D-01  6.27D-01  8.67D-01
                    CP:  9.63D-01  6.92D-01
 E= -2510.04365957948     Delta-E=        0.000000000035 Rises=F Damp=F
 DIIS: error= 6.89D-08 at cycle   8 NSaved=   8.
 NSaved= 8 IEnMin= 7 EnMin= -2510.04365957952     IErMin= 8 ErrMin= 6.89D-08
 ErrMax= 6.89D-08  0.00D+00 EMaxC= 1.00D+00 BMatC= 9.06D-12 BMatP= 5.02D-11
 IDIUse=1 WtCom= 1.00D+00 WtEn= 0.00D+00
 Coeff-Com:  0.101D-03-0.733D-02-0.548D-02-0.681D-02 0.161D-01 0.189D+00
 Coeff-Com:  0.347D+00 0.468D+00
 Coeff:      0.101D-03-0.733D-02-0.548D-02-0.681D-02 0.161D-01 0.189D+00
 Coeff:      0.347D+00 0.468D+00
 Gap=     0.117 Goal=   None    Shift=    0.000
 RMSDP=8.20D-09 MaxDP=5.99D-07 DE= 3.46D-11 OVMax= 1.12D-06

 SCF Done:  E(RPBE1PBE) =  -2510.04365958     A.U. after   15 cycles
            NFock= 15  Conv=0.82D-08     -V/T= 2.0062
 KE= 2.494682472914D+03 PE=-1.506207388434D+04 EE= 5.476989385123D+03
 Leave Link  502 at Tue Dec 11 18:18:49 2018, MaxMem=   805306368 cpu:      4104.9
 (Enter /pbs_home/pkowalski/g09d01/g09/l701.exe)
 Compute integral first derivatives.
 ... and contract with generalized density number  0.
 Leave Link  701 at Tue Dec 11 18:18:50 2018, MaxMem=   805306368 cpu:         5.8
 (Enter /pbs_home/pkowalski/g09d01/g09/l702.exe)
 L702 exits ... SP integral derivatives will be done elsewhere.
 Leave Link  702 at Tue Dec 11 18:18:51 2018, MaxMem=   805306368 cpu:         0.2
 (Enter /pbs_home/pkowalski/g09d01/g09/l703.exe)
 Compute integral first derivatives, UseDBF=F ICtDFT=           0.
 Integral derivatives from FoFJK, PRISM(SPDF).
 Calling FoFJK, ICntrl=      2127 FMM=F ISym2X=0 I1Cent= 0 IOpClX= 0 NMat=1 NMatS=1 NMatT=0.
 FoFJK:  IHMeth= 1 ICntrl=    2127 DoSepK=F KAlg= 0 I1Cent=   0 FoldK=F
 IRaf=         0 NMat=   1 IRICut=       1 DoRegI=T DoRafI=F ISym2E= 0.
 FoFCou: FMM=F IPFlag=           0 FMFlag=      100000 FMFlg1=         800
         NFxFlg=           0 DoJE=F BraDBF=F KetDBF=F FulRan=T
         wScrn=  0.000000 ICntrl=    2127 IOpCl=  0 I1Cent=           0 NGrid=           0
         NMat0=    1 NMatS0=      1 NMatT0=    0 NMatD0=    1 NMtDS0=    0 NMtDT0=    0
 Symmetry not used in FoFCou.
 Leave Link  703 at Tue Dec 11 18:20:56 2018, MaxMem=   805306368 cpu:       997.4
 (Enter /pbs_home/pkowalski/g09d01/g09/l716.exe)
 Dipole        =-2.54887500D-02-1.40120703D+00 1.83132561D-02
 ***** Axes restored to original set *****
 -------------------------------------------------------------------
 Center     Atomic                   Forces (Hartrees/Bohr)
 Number     Number              X              Y              Z
 -------------------------------------------------------------------
      1       16          -0.022697371   -0.000055477   -0.009475486
      2       16           0.002324801   -0.002582012   -0.018051520
      3        9           0.024732835    0.007390312   -0.016562856
      4        9          -0.005396259   -0.014790695    0.008650201
      5        9           0.021768744    0.001121421    0.002344671
      6        9          -0.022846870   -0.006438814    0.020735296
      7        9           0.019328237    0.005192396   -0.010998826
      8        9          -0.012520076    0.008211960    0.018775818
      9        6          -0.011546877    0.002358690   -0.003633790
     10        6          -0.004738227   -0.003200994   -0.003808170
     11        6           0.001522101   -0.004701260   -0.001898984
     12        6           0.005671889   -0.007252684   -0.001326800
     13        6           0.013373972   -0.003210327    0.004070406
     14        6           0.000013026    0.003360818    0.000631475
     15        6          -0.004851243    0.000302857   -0.010723801
     16        6          -0.003892474    0.004344902   -0.003585495
     17        6          -0.001039338    0.004219217    0.002815390
     18        6           0.000350666    0.005567629    0.007350578
     19        6           0.005834853   -0.000807453    0.012786322
     20        6           0.000267164   -0.003617375   -0.001234466
     21        6           0.002027666    0.007558850   -0.004985876
     22        6          -0.002312092    0.002340291   -0.002159167
     23        6          -0.003938085   -0.004996475    0.000247554
     24        6          -0.011588594   -0.010073558    0.001005412
     25        6           0.004860265    0.014055904    0.008682317
     26        6           0.019495269   -0.005979644   -0.006646794
     27        6           0.037792382    0.000821780   -0.001699328
     28        6          -0.028541969   -0.001549058    0.009125044
     29        6          -0.024211802   -0.004918184    0.010802467
     30        6          -0.019436188   -0.007259307    0.012987531
     31        6           0.000496173   -0.001060699   -0.009750674
     32        6          -0.006336227   -0.003234002    0.003084677
     33        6           0.078670537   -0.003930289   -0.039952286
     34        6           0.010816015   -0.012860816   -0.001744785
     35        6           0.006989894    0.006311247    0.014708480
     36        6          -0.076463301    0.010771864    0.027588939
     37        6           0.017293270    0.016090061   -0.012662307
     38        1           0.004709420   -0.003361642    0.000160325
     39        1           0.003677642    0.001403604    0.002330690
     40        1           0.000015977    0.004486133    0.002419742
     41        1          -0.003723572    0.001891194   -0.000570264
     42        1          -0.005129411   -0.001371901   -0.003078340
     43        1           0.001052742    0.002146257    0.005003414
     44        1           0.002554886   -0.002600037    0.002890033
     45        1           0.001834159   -0.004637130   -0.001382270
     46        1          -0.001173480   -0.000909250   -0.004004153
     47        1          -0.003407984    0.002911036   -0.003943119
     48        1           0.003974652   -0.000818040    0.002621623
     49        1          -0.002809233    0.002262140    0.002414733
     50        1          -0.001436687   -0.003759007   -0.002468930
     51        1          -0.002246674    0.001343017   -0.001328845
     52        1           0.002176697    0.005042193    0.001450281
     53        1           0.003725288    0.000344865    0.003888578
     54        1           0.001979494   -0.001223750   -0.002835706
     55        1          -0.001507492    0.004280394   -0.000558430
     56        1          -0.000974657   -0.001486427    0.000681637
     57        1           0.000521682   -0.003047474   -0.001101084
     58        1          -0.006324712    0.001358609   -0.003438219
     59        1          -0.008761505   -0.001755863   -0.004642863
 -------------------------------------------------------------------
 Cartesian Forces:  Max     0.078670537 RMS     0.012398970
 Leave Link  716 at Tue Dec 11 18:20:56 2018, MaxMem=   805306368 cpu:         0.3
 (Enter /pbs_home/pkowalski/g09d01/g09/l103.exe)

 GradGradGradGradGradGradGradGradGradGradGradGradGradGradGradGradGradGrad
 Berny optimization.
 Using GEDIIS/GDIIS optimizer.
 FormGI is forming the generalized inverse of G from B-inverse, IUseBI=4.
 Internal  Forces:  Max     0.034239010 RMS     0.006528992
 Search for a local minimum.
 Step number   3 out of a maximum of  343
 All quantities printed in internal units (Hartrees-Bohrs-Radians)
 RMS Force = .65290D-02 SwitMx=.10000D-02 MixMth= 1
 Mixed Optimization -- RFO/linear search
 Update second derivatives using D2CorX and points    2    3
 ITU=  0  1  0
 Use linear search instead of GDIIS.
     Eigenvalues ---    0.00230   0.00399   0.00420   0.00453   0.00631
     Eigenvalues ---    0.00723   0.00747   0.00748   0.00757   0.00760
     Eigenvalues ---    0.00839   0.01136   0.01297   0.01340   0.01387
     Eigenvalues ---    0.01509   0.01551   0.01559   0.01564   0.01602
     Eigenvalues ---    0.01797   0.01850   0.01941   0.01944   0.02001
     Eigenvalues ---    0.02004   0.02026   0.02027   0.02029   0.02085
     Eigenvalues ---    0.02086   0.02136   0.02136   0.02142   0.02143
     Eigenvalues ---    0.02153   0.02154   0.02167   0.02169   0.02224
     Eigenvalues ---    0.02273   0.02520   0.04246   0.04250   0.04627
     Eigenvalues ---    0.05035   0.05456   0.05483   0.05493   0.05528
     Eigenvalues ---    0.05687   0.05709   0.07274   0.08298   0.09104
     Eigenvalues ---    0.09154   0.09248   0.09673   0.10038   0.10651
     Eigenvalues ---    0.12218   0.12435   0.12693   0.12762   0.13732
     Eigenvalues ---    0.15812   0.15902   0.15987   0.15998   0.16000
     Eigenvalues ---    0.16000   0.16000   0.16000   0.16000   0.16000
     Eigenvalues ---    0.16000   0.16000   0.16000   0.16000   0.16000
     Eigenvalues ---    0.16000   0.16000   0.16000   0.16026   0.17956
     Eigenvalues ---    0.18962   0.21184   0.21881   0.21929   0.21997
     Eigenvalues ---    0.22000   0.22000   0.22006   0.22112   0.22424
     Eigenvalues ---    0.22635   0.23433   0.23474   0.23492   0.23940
     Eigenvalues ---    0.24014   0.24211   0.24537   0.24929   0.24994
     Eigenvalues ---    0.24997   0.25000   0.25271   0.25873   0.26131
     Eigenvalues ---    0.26299   0.26754   0.26939   0.27008   0.28022
     Eigenvalues ---    0.29155   0.29633   0.29791   0.30079   0.30814
     Eigenvalues ---    0.31349   0.32059   0.32227   0.32259   0.32333
     Eigenvalues ---    0.32484   0.32491   0.32509   0.32514   0.32520
     Eigenvalues ---    0.32532   0.32550   0.32567   0.32577   0.32724
     Eigenvalues ---    0.33512   0.34746   0.35266   0.35691   0.35692
     Eigenvalues ---    0.35697   0.35702   0.35710   0.35787   0.35883
     Eigenvalues ---    0.35939   0.36175   0.36196   0.36386   0.36711
     Eigenvalues ---    0.40753   0.40986   0.41092   0.41096   0.44211
     Eigenvalues ---    0.44234   0.45537   0.45570   0.45902   0.45940
     Eigenvalues ---    0.46493   0.46509   0.46776   0.47322   0.47688
     Eigenvalues ---    0.48269   0.48335   0.48535   0.52458   0.55331
     Eigenvalues ---    0.55580
 RFO step:  Lambda=-6.31341152D-02 EMin= 2.29750303D-03
 Quartic linear search produced a step of -0.04216.
 Iteration  1 RMS(Cart)=  0.24326341 RMS(Int)=  0.00639983
 Iteration  2 RMS(Cart)=  0.05708011 RMS(Int)=  0.00103485
 Iteration  3 RMS(Cart)=  0.00109026 RMS(Int)=  0.00101043
 Iteration  4 RMS(Cart)=  0.00000163 RMS(Int)=  0.00101043
 Iteration  5 RMS(Cart)=  0.00000000 RMS(Int)=  0.00101043
 ITry= 1 IFail=0 DXMaxC= 1.32D+00 DCOld= 1.00D+10 DXMaxT= 5.05D-01 DXLimC= 3.00D+00 Rises=F
 Variable       Old X    -DE/DX   Delta X   Delta X   Delta X     New X
                                 (Linear)    (Quad)   (Total)
    R1        3.23276   0.01728   0.00467   0.03737   0.04197   3.27473
    R2        3.21757   0.00914   0.00452   0.01609   0.02077   3.23835
    R3        3.24196   0.01203   0.00419   0.03043   0.03417   3.27613
    R4        3.27226  -0.00415   0.00312  -0.01459  -0.01144   3.26082
    R5        2.49332   0.03020   0.00341   0.04228   0.04569   2.53902
    R6        2.51967   0.01665   0.00264   0.02268   0.02533   2.54500
    R7        2.48108   0.01973   0.00368   0.02630   0.02998   2.51106
    R8        2.49023   0.03129   0.00370   0.04406   0.04776   2.53799
    R9        2.51436   0.02243   0.00313   0.03153   0.03467   2.54903
   R10        2.51462   0.02224   0.00273   0.03092   0.03365   2.54827
   R11        2.62285   0.00351   0.00051   0.00521   0.00572   2.62858
   R12        2.63767   0.00821   0.00083   0.01341   0.01424   2.65191
   R13        2.08268  -0.00578  -0.00110  -0.01077  -0.01187   2.07082
   R14        2.63074   0.00282   0.00009   0.00381   0.00389   2.63463
   R15        2.07752  -0.00457  -0.00087  -0.00853  -0.00940   2.06812
   R16        2.63654   0.00011  -0.00006  -0.00024  -0.00030   2.63624
   R17        2.07838  -0.00509  -0.00090  -0.00952  -0.01042   2.06796
   R18        2.62007   0.00441   0.00061   0.00668   0.00728   2.62736
   R19        2.07695  -0.00418  -0.00085  -0.00777  -0.00862   2.06833
   R20        2.62969   0.01258   0.00118   0.02049   0.02167   2.65136
   R21        2.08010  -0.00611  -0.00115  -0.01133  -0.01248   2.06762
   R22        2.74205   0.01081   0.00260   0.02016   0.02276   2.76481
   R23        2.62395   0.00297   0.00048   0.00434   0.00482   2.62877
   R24        2.63903   0.00740   0.00078   0.01205   0.01283   2.65186
   R25        2.08210  -0.00553  -0.00108  -0.01029  -0.01136   2.07074
   R26        2.63045   0.00293   0.00010   0.00397   0.00408   2.63452
   R27        2.07778  -0.00465  -0.00088  -0.00868  -0.00956   2.06822
   R28        2.63655   0.00018  -0.00005  -0.00010  -0.00015   2.63640
   R29        2.07858  -0.00517  -0.00091  -0.00967  -0.01058   2.06800
   R30        2.62033   0.00404   0.00061   0.00615   0.00675   2.62708
   R31        2.07716  -0.00423  -0.00086  -0.00788  -0.00874   2.06842
   R32        2.63073   0.01224   0.00114   0.01995   0.02109   2.65182
   R33        2.07963  -0.00595  -0.00113  -0.01103  -0.01217   2.06747
   R34        2.74803   0.00878   0.00239   0.01613   0.01851   2.76655
   R35        2.90743  -0.00505  -0.00064  -0.01105  -0.01169   2.89574
   R36        2.06590   0.00481   0.00092   0.00944   0.01036   2.07626
   R37        2.06836   0.00432   0.00082   0.00851   0.00933   2.07768
   R38        2.06570   0.00445   0.00091   0.00869   0.00960   2.07530
   R39        2.82728   0.00595   0.00072   0.01185   0.01257   2.83985
   R40        2.07564   0.00282   0.00064   0.00558   0.00622   2.08186
   R41        2.06275   0.00568   0.00052   0.01159   0.01210   2.07485
   R42        2.89247  -0.00084  -0.00015  -0.00185  -0.00200   2.89047
   R43        2.06332   0.00539   0.00098   0.01063   0.01161   2.07493
   R44        2.07041   0.00363   0.00075   0.00707   0.00782   2.07823
   R45        2.06586   0.00454   0.00089   0.00890   0.00979   2.07565
   R46        2.84406  -0.00016  -0.00018  -0.00031  -0.00049   2.84357
   R47        2.08414   0.00015   0.00041   0.00001   0.00042   2.08456
   R48        2.07453   0.00281   0.00069   0.00539   0.00608   2.08060
   R49        2.59676   0.00108  -0.00196   0.00136  -0.00077   2.59599
   R50        2.71148   0.00003   0.00179  -0.00079   0.00093   2.71241
   R51        2.07291  -0.00687  -0.00116  -0.01259  -0.01375   2.05916
   R52        2.57563   0.03424   0.00608   0.05882   0.06502   2.64065
   R53        2.75761  -0.00482  -0.00481  -0.00846  -0.01326   2.74434
   R54        2.85258   0.00977   0.00012   0.02260   0.02242   2.87499
   R55        2.63855  -0.00304   0.00669  -0.02688  -0.01902   2.61954
   R56        2.86353   0.01024   0.00055   0.02683   0.02533   2.88886
   R57        2.84473   0.01227   0.00037   0.03364   0.03409   2.87882
   R58        2.88144   0.01083   0.00109   0.01677   0.01906   2.90050
   R59        2.79973  -0.00223   0.00393  -0.01551  -0.01158   2.78815
   R60        2.59593  -0.00327  -0.00198  -0.00318  -0.00538   2.59055
   R61        2.74023  -0.00112   0.00210  -0.00730  -0.00490   2.73533
   R62        2.07965  -0.00777  -0.00117  -0.01409  -0.01527   2.06438
   R63        2.64996   0.01149   0.00470   0.01289   0.01803   2.66799
    A1        1.66767  -0.00717  -0.00261  -0.01964  -0.02198   1.64569
    A2        1.66199  -0.00604  -0.00268  -0.01294  -0.01589   1.64610
    A3        2.11500  -0.00077  -0.00011  -0.00156  -0.00166   2.11334
    A4        2.07906   0.00014  -0.00069   0.00087   0.00018   2.07924
    A5        2.08912   0.00063   0.00080   0.00069   0.00148   2.09060
    A6        2.09475   0.00171   0.00009   0.00360   0.00369   2.09844
    A7        2.08851  -0.00082   0.00013  -0.00189  -0.00176   2.08675
    A8        2.09992  -0.00089  -0.00022  -0.00171  -0.00193   2.09799
    A9        2.07685   0.00217   0.00042   0.00390   0.00431   2.08116
   A10        2.10289  -0.00088  -0.00020  -0.00121  -0.00141   2.10148
   A11        2.10344  -0.00129  -0.00022  -0.00269  -0.00290   2.10054
   A12        2.10724  -0.00082  -0.00022  -0.00300  -0.00323   2.10401
   A13        2.09656  -0.00020  -0.00016  -0.00037  -0.00052   2.09604
   A14        2.07938   0.00102   0.00037   0.00337   0.00375   2.08313
   A15        2.10421   0.00101   0.00010   0.00376   0.00386   2.10807
   A16        2.07874   0.00007  -0.00097   0.00145   0.00049   2.07922
   A17        2.10024  -0.00108   0.00087  -0.00521  -0.00435   2.09589
   A18        2.06831  -0.00329  -0.00028  -0.00671  -0.00697   2.06134
   A19        2.11076   0.00300  -0.00053   0.00750   0.00697   2.11773
   A20        2.10411   0.00029   0.00081  -0.00080   0.00000   2.10411
   A21        2.11600  -0.00094  -0.00015  -0.00205  -0.00219   2.11381
   A22        2.08021   0.00009  -0.00070   0.00064  -0.00006   2.08014
   A23        2.08698   0.00085   0.00085   0.00141   0.00225   2.08923
   A24        2.09529   0.00156   0.00007   0.00320   0.00328   2.09856
   A25        2.08857  -0.00084   0.00013  -0.00203  -0.00190   2.08667
   A26        2.09932  -0.00072  -0.00020  -0.00117  -0.00137   2.09795
   A27        2.07589   0.00229   0.00045   0.00439   0.00483   2.08071
   A28        2.10348  -0.00095  -0.00022  -0.00148  -0.00170   2.10178
   A29        2.10382  -0.00134  -0.00023  -0.00291  -0.00313   2.10069
   A30        2.10777  -0.00096  -0.00024  -0.00324  -0.00349   2.10428
   A31        2.09617  -0.00007  -0.00014  -0.00005  -0.00019   2.09597
   A32        2.07924   0.00103   0.00038   0.00330   0.00368   2.08292
   A33        2.10559   0.00066   0.00006   0.00278   0.00283   2.10842
   A34        2.07944   0.00004  -0.00095   0.00114   0.00020   2.07964
   A35        2.09815  -0.00069   0.00089  -0.00392  -0.00303   2.09512
   A36        2.06583  -0.00262  -0.00019  -0.00508  -0.00527   2.06056
   A37        2.11514   0.00210  -0.00063   0.00506   0.00443   2.11957
   A38        2.10222   0.00052   0.00082   0.00002   0.00084   2.10306
   A39        1.93501  -0.00044  -0.00028  -0.00152  -0.00181   1.93320
   A40        1.91701   0.00111  -0.00012   0.00504   0.00492   1.92193
   A41        1.95214  -0.00228  -0.00059  -0.00815  -0.00875   1.94339
   A42        1.88457   0.00001   0.00030   0.00045   0.00076   1.88533
   A43        1.88715   0.00098   0.00049   0.00171   0.00218   1.88933
   A44        1.88596   0.00072   0.00024   0.00279   0.00305   1.88900
   A45        1.93641   0.00263   0.00002   0.00876   0.00876   1.94518
   A46        1.91310  -0.00012  -0.00022   0.00288   0.00263   1.91572
   A47        1.92374  -0.00149  -0.00098  -0.00486  -0.00582   1.91791
   A48        1.91373  -0.00043  -0.00043   0.00210   0.00163   1.91537
   A49        1.92283  -0.00082   0.00119  -0.00641  -0.00521   1.91762
   A50        1.85218   0.00011   0.00041  -0.00294  -0.00252   1.84966
   A51        1.93282   0.00025  -0.00013   0.00085   0.00072   1.93354
   A52        1.91275   0.00091  -0.00005   0.00394   0.00388   1.91664
   A53        1.94503  -0.00088  -0.00040  -0.00290  -0.00329   1.94174
   A54        1.89287  -0.00040   0.00005  -0.00103  -0.00098   1.89189
   A55        1.89106   0.00000   0.00038  -0.00149  -0.00112   1.88994
   A56        1.88797   0.00011   0.00017   0.00061   0.00078   1.88875
   A57        1.94844  -0.00028   0.00021  -0.00019   0.00001   1.94845
   A58        1.90427   0.00174   0.00012   0.00795   0.00808   1.91235
   A59        1.91487  -0.00071  -0.00035  -0.00278  -0.00313   1.91174
   A60        1.93712  -0.00091  -0.00094  -0.00150  -0.00244   1.93468
   A61        1.88971   0.00106   0.00046   0.00336   0.00381   1.89352
   A62        1.86759  -0.00095   0.00051  -0.00727  -0.00675   1.86084
   A63        2.11846  -0.00068   0.00012  -0.00094  -0.00074   2.11773
   A64        1.87030   0.01335   0.00316   0.03067   0.03365   1.90395
   A65        2.29436  -0.01267  -0.00328  -0.02976  -0.03295   2.26141
   A66        2.01727  -0.00643  -0.00020  -0.01823  -0.01861   1.99866
   A67        2.13751   0.00099   0.00005   0.00112   0.00125   2.13876
   A68        2.12769   0.00544   0.00017   0.01712   0.01739   2.14507
   A69        1.94549   0.00247  -0.00082   0.00808   0.00725   1.95275
   A70        2.12352   0.01350   0.00085   0.03587   0.03656   2.16008
   A71        2.21295  -0.01584  -0.00001  -0.04262  -0.04283   2.17012
   A72        2.02436   0.00484   0.00043   0.02371   0.02295   2.04731
   A73        1.92338  -0.00214   0.00048   0.00019  -0.00009   1.92329
   A74        2.22321   0.00016  -0.00202   0.01227   0.00928   2.23249
   A75        2.05274   0.01908   0.00320   0.05551   0.05804   2.11078
   A76        2.32585  -0.02622  -0.00318  -0.06427  -0.06843   2.25742
   A77        1.90113   0.00710   0.00001   0.00912   0.01085   1.91198
   A78        1.83945   0.00384   0.00245   0.01529   0.01769   1.85714
   A79        1.91523  -0.00059   0.00010  -0.00740  -0.00775   1.90749
   A80        1.96811  -0.00106  -0.00034  -0.01758  -0.01833   1.94978
   A81        2.03881   0.00405  -0.00092   0.01434   0.01376   2.05257
   A82        1.91641  -0.00210  -0.00073  -0.00216  -0.00245   1.91395
   A83        1.79009  -0.00444  -0.00078  -0.00464  -0.00566   1.78443
   A84        1.87711   0.00286   0.00079   0.01206   0.01279   1.88990
   A85        2.02246  -0.00138  -0.00138  -0.00502  -0.00627   2.01618
   A86        2.02430  -0.00171  -0.00139  -0.01163  -0.01273   2.01157
   A87        1.85715   0.00182   0.00143   0.00229   0.00371   1.86086
   A88        1.91345  -0.00271  -0.00026  -0.01113  -0.01170   1.90175
   A89        1.76084   0.00105   0.00096   0.01315   0.01412   1.77495
   A90        1.83212   0.00479   0.00200   0.02050   0.02278   1.85490
   A91        1.90457   0.00055  -0.00043   0.01186   0.01238   1.91695
   A92        1.94876  -0.00155  -0.00021  -0.00228  -0.00297   1.94578
   A93        1.94457  -0.00342   0.00039  -0.01848  -0.01992   1.92465
   A94        2.00880   0.00055  -0.00120   0.00228   0.00043   2.00924
   A95        1.82552  -0.00108  -0.00062  -0.01373  -0.01298   1.81254
   A96        1.86287  -0.00117  -0.00158   0.02228   0.01785   1.88072
   A97        2.21036  -0.00791  -0.00513   0.01050  -0.00613   2.20423
   A98        1.89121   0.02087  -0.00019   0.12166   0.11772   2.00893
   A99        2.11517   0.00130   0.00027   0.00258   0.00302   2.11819
   A100       1.87682   0.00835   0.00296   0.02051   0.02310   1.89992
   A101       2.29106  -0.00964  -0.00322  -0.02305  -0.02609   2.26497
   A102       2.04916  -0.00675  -0.00043  -0.02615  -0.02618   2.02298
   A103       2.13680   0.00101   0.00061   0.00414   0.00448   2.14128
   A104       2.09689   0.00574  -0.00017   0.02174   0.02139   2.11828
   A105       1.98570   0.01555  -0.00103   0.07752   0.07502   2.06072
   A106       2.19050  -0.01232  -0.00401  -0.01218  -0.02112   2.16938
   A107       1.90490   0.00283  -0.00113   0.02125   0.01882   1.92372
   A108       2.02491  -0.00083   0.00039   0.01616   0.01553   2.04045
   A109       1.92925   0.00187   0.00105   0.00144   0.00214   1.93139
   A110       2.18964   0.00170  -0.00390   0.02331   0.01828   2.20792
    D1       -3.12393   0.00149  -0.00076   0.02251   0.02198  -3.10195
    D2        0.00703   0.00113  -0.00075   0.01977   0.01911   0.02615
    D3       -2.67413  -0.00780   0.00305  -0.10626  -0.10276  -2.77689
    D4        0.01420  -0.00254   0.00046  -0.03586  -0.03484  -0.02064
    D5        3.12455   0.00161  -0.00176   0.03244   0.03074  -3.12790
    D6       -0.00089   0.00076  -0.00225   0.03064   0.02896   0.02807
    D7       -2.58866  -0.00786   0.00774  -0.13194  -0.12396  -2.71263
    D8        0.04184  -0.00273   0.00267  -0.05698  -0.05382  -0.01198
    D9        0.00150   0.00003  -0.00004   0.00046   0.00042   0.00192
   D10       -3.14148   0.00003   0.00000   0.00027   0.00027  -3.14121
   D11       -3.13901   0.00001  -0.00007   0.00032   0.00025  -3.13876
   D12        0.00119   0.00000  -0.00003   0.00013   0.00010   0.00129
   D13       -0.00113  -0.00001   0.00002  -0.00016  -0.00014  -0.00127
   D14       -3.13816   0.00001  -0.00008   0.00047   0.00039  -3.13777
   D15        3.13938   0.00002   0.00005  -0.00002   0.00003   3.13941
   D16        0.00235   0.00004  -0.00005   0.00060   0.00055   0.00290
   D17       -0.00038  -0.00002   0.00001  -0.00019  -0.00018  -0.00056
   D18        3.14058   0.00000   0.00002  -0.00010  -0.00007   3.14050
   D19       -3.14058  -0.00001  -0.00002   0.00000  -0.00002  -3.14060
   D20        0.00038   0.00000  -0.00001   0.00009   0.00008   0.00046
   D21       -0.00108  -0.00003   0.00003  -0.00037  -0.00034  -0.00143
   D22        3.14117   0.00001   0.00000   0.00014   0.00014   3.14131
   D23        3.14114  -0.00004   0.00002  -0.00046  -0.00044   3.14070
   D24        0.00021   0.00000  -0.00001   0.00005   0.00004   0.00025
   D25        0.00146   0.00005  -0.00004   0.00067   0.00062   0.00208
   D26        3.14142   0.00006  -0.00001   0.00063   0.00062  -3.14114
   D27       -3.14079   0.00001  -0.00002   0.00016   0.00014  -3.14065
   D28       -0.00082   0.00002   0.00001   0.00013   0.00014  -0.00069
   D29       -0.00035  -0.00004   0.00002  -0.00040  -0.00038  -0.00073
   D30        3.13670  -0.00005   0.00012  -0.00100  -0.00088   3.13582
   D31       -3.14029  -0.00004  -0.00001  -0.00037  -0.00038  -3.14067
   D32       -0.00324  -0.00006   0.00009  -0.00097  -0.00088  -0.00412
   D33       -0.00680  -0.00010   0.00012  -0.00162  -0.00153  -0.00833
   D34       -3.13484   0.00015   0.00005   0.00139   0.00146  -3.13338
   D35        3.13945  -0.00007   0.00002  -0.00097  -0.00098   3.13847
   D36        0.01140   0.00018  -0.00005   0.00204   0.00202   0.01342
   D37        0.00270   0.00004  -0.00008   0.00070   0.00062   0.00332
   D38        3.14123   0.00001   0.00001   0.00012   0.00013   3.14136
   D39       -3.13626   0.00005  -0.00015   0.00111   0.00096  -3.13530
   D40        0.00227   0.00003  -0.00006   0.00053   0.00047   0.00274
   D41       -0.00102   0.00002   0.00003   0.00000   0.00003  -0.00099
   D42       -3.14139  -0.00004  -0.00002  -0.00050  -0.00052   3.14127
   D43        3.13793   0.00000   0.00010  -0.00041  -0.00031   3.13762
   D44       -0.00244  -0.00006   0.00005  -0.00091  -0.00086  -0.00331
   D45       -0.00127  -0.00003   0.00004  -0.00046  -0.00042  -0.00169
   D46        3.13987  -0.00002   0.00005  -0.00035  -0.00030   3.13958
   D47       -3.13978  -0.00001  -0.00005   0.00012   0.00007  -3.13971
   D48        0.00136   0.00001  -0.00003   0.00023   0.00020   0.00156
   D49       -0.00180  -0.00003   0.00005  -0.00048  -0.00043  -0.00223
   D50       -3.14079   0.00003  -0.00002   0.00035   0.00033  -3.14047
   D51        3.14024  -0.00005   0.00003  -0.00059  -0.00056   3.13968
   D52        0.00125   0.00001  -0.00003   0.00024   0.00020   0.00145
   D53        0.00351   0.00008  -0.00010   0.00119   0.00110   0.00461
   D54       -3.13842   0.00012  -0.00008   0.00152   0.00144  -3.13697
   D55       -3.14066   0.00002  -0.00003   0.00037   0.00034  -3.14032
   D56        0.00060   0.00006  -0.00001   0.00070   0.00069   0.00129
   D57       -0.00207  -0.00007   0.00006  -0.00094  -0.00088  -0.00296
   D58        3.13831  -0.00001   0.00011  -0.00044  -0.00034   3.13798
   D59        3.13986  -0.00011   0.00004  -0.00128  -0.00124   3.13862
   D60       -0.00294  -0.00005   0.00009  -0.00077  -0.00069  -0.00363
   D61        0.00688  -0.00061  -0.00029  -0.00101  -0.00097   0.00591
   D62        3.12798   0.00070   0.00036   0.00181   0.00183   3.12981
   D63       -3.13347  -0.00067  -0.00034  -0.00152  -0.00153  -3.13500
   D64       -0.01237   0.00064   0.00031   0.00130   0.00127  -0.01110
   D65        1.06202  -0.00078   0.00045  -0.00722  -0.00678   1.05524
   D66       -3.10511   0.00030  -0.00022   0.00300   0.00280  -3.10230
   D67       -1.07268  -0.00050  -0.00040  -0.00170  -0.00209  -1.07477
   D68       -3.13980  -0.00033   0.00057  -0.00439  -0.00383   3.13956
   D69       -1.02374   0.00075  -0.00010   0.00584   0.00575  -1.01798
   D70        1.00869  -0.00005  -0.00028   0.00113   0.00086   1.00955
   D71       -1.04578  -0.00017   0.00041  -0.00279  -0.00239  -1.04818
   D72        1.07028   0.00091  -0.00025   0.00744   0.00719   1.07747
   D73        3.10270   0.00011  -0.00044   0.00274   0.00229   3.10500
   D74        1.35494   0.00421  -0.00122   0.05371   0.05270   1.40764
   D75       -1.24310  -0.00177   0.00088  -0.02799  -0.02730  -1.27040
   D76       -0.76075   0.00294  -0.00068   0.04302   0.04253  -0.71822
   D77        2.92440  -0.00304   0.00142  -0.03869  -0.03747   2.88693
   D78       -2.79302   0.00354  -0.00162   0.04909   0.04765  -2.74537
   D79        0.89212  -0.00244   0.00047  -0.03262  -0.03234   0.85978
   D80        1.03601   0.00004   0.00051  -0.00207  -0.00157   1.03444
   D81       -3.09972  -0.00009  -0.00045   0.00145   0.00101  -3.09871
   D82       -1.05890  -0.00063   0.00004  -0.00430  -0.00427  -1.06317
   D83        3.12358   0.00028   0.00046  -0.00031   0.00015   3.12373
   D84       -1.01215   0.00015  -0.00051   0.00322   0.00273  -1.00942
   D85        1.02867  -0.00039  -0.00002  -0.00253  -0.00255   1.02612
   D86       -1.07044   0.00046   0.00039   0.00119   0.00157  -1.06887
   D87        1.07701   0.00033  -0.00058   0.00472   0.00415   1.08116
   D88        3.11783  -0.00021  -0.00009  -0.00104  -0.00113   3.11670
   D89        1.28271   0.00373  -0.00191   0.04546   0.04406   1.32677
   D90       -1.26170  -0.00215   0.00182  -0.03451  -0.03321  -1.29490
   D91       -0.84593   0.00234  -0.00155   0.03645   0.03541  -0.81052
   D92        2.89285  -0.00354   0.00218  -0.04353  -0.04186   2.85100
   D93       -2.89083   0.00336  -0.00191   0.04410   0.04269  -2.84814
   D94        0.84795  -0.00251   0.00182  -0.03588  -0.03457   0.81338
   D95       -0.02646   0.00039   0.00083   0.00041   0.00137  -0.02509
   D96       -3.12820   0.00011   0.00029  -0.00027   0.00033  -3.12787
   D97        3.10302   0.00010   0.00088  -0.00240  -0.00147   3.10155
   D98        0.00129  -0.00017   0.00034  -0.00308  -0.00252  -0.00123
   D99        0.03843  -0.00243  -0.00054  -0.02748  -0.02804   0.01039
   D100       3.13029  -0.00039   0.00008  -0.00200  -0.00104   3.12925
   D101       3.14041  -0.00226   0.00000  -0.02720  -0.02740   3.11301
   D102      -0.05091  -0.00022   0.00062  -0.00173  -0.00040  -0.05131
   D103      -0.03067   0.00294  -0.00007   0.04011   0.04042   0.00975
   D104       2.59267   0.01037  -0.00203   0.12377   0.12152   2.71420
   D105      -3.11940  -0.00030  -0.00075   0.01017   0.01045  -3.10896
   D106      -0.49606   0.00713  -0.00271   0.09383   0.09156  -0.40450
   D107      -0.29181  -0.00417   0.00359  -0.04299  -0.03894  -0.33075
   D108       2.95056  -0.00441   0.00300  -0.04992  -0.04728   2.90327
   D109       2.79198  -0.00105   0.00430  -0.01135  -0.00669   2.78529
   D110      -0.24884  -0.00129   0.00370  -0.01828  -0.01503  -0.26387
   D111       1.61863   0.00468  -0.00006   0.00410   0.00340   1.62203
   D112      -0.47266  -0.00279  -0.00272  -0.02037  -0.02378  -0.49644
   D113      -2.56886   0.00076  -0.00082  -0.02226  -0.02422  -2.59308
   D114      -1.60049   0.00276   0.00021   0.00448   0.00510  -1.59539
   D115       2.59141  -0.00471  -0.00246  -0.01999  -0.02207   2.56933
   D116       0.49520  -0.00116  -0.00056  -0.02188  -0.02252   0.47269
   D117       2.95498   0.00107   0.00272   0.01244   0.01584   2.97082
   D118      -1.07125   0.02507  -0.00327   0.24406   0.23705  -0.83420
   D119      -0.09223   0.00013   0.00202   0.00350   0.00557  -0.08666
   D120       2.16472   0.02413  -0.00397   0.23512   0.22678   2.39150
   D121      -0.82335   0.00154  -0.00071   0.01877   0.01802  -0.80533
   D122      -2.90879  -0.00256  -0.00188   0.00488   0.00297  -2.90582
   D123       1.37751  -0.00064  -0.00255   0.01091   0.00868   1.38619
   D124       1.22211   0.00431   0.00165   0.02554   0.02713   1.24924
   D125      -0.86332   0.00020   0.00048   0.01165   0.01208  -0.85125
   D126      -2.86021   0.00212  -0.00019   0.01768   0.01779  -2.84242
   D127      -2.88196   0.00538  -0.00023   0.03864   0.03878  -2.84318
   D128       1.31578   0.00127  -0.00140   0.02475   0.02372   1.33951
   D129      -0.68110   0.00319  -0.00207   0.03077   0.02944  -0.65166
   D130       0.74923  -0.00086   0.00236  -0.02982  -0.02777   0.72147
   D131      -1.26575  -0.00506  -0.00006  -0.05132  -0.05133  -1.31709
   D132       2.83659  -0.00299   0.00158  -0.03411  -0.03230   2.80429
   D133       2.87867  -0.00046   0.00222  -0.03112  -0.02915   2.84952
   D134       0.86368  -0.00466  -0.00020  -0.05262  -0.05272   0.81096
   D135      -1.31716  -0.00260   0.00144  -0.03540  -0.03368  -1.35085
   D136      -1.45039   0.00110   0.00419  -0.02638  -0.02271  -1.47310
   D137       2.81781  -0.00309   0.00177  -0.04788  -0.04628   2.77153
   D138       0.63696  -0.00103   0.00341  -0.03067  -0.02724   0.60972
   D139       1.70651  -0.00009  -0.00380   0.02180   0.01987   1.72638
   D140      -0.72214  -0.00601   0.00400  -0.11405  -0.11295  -0.83508
   D141      -2.49044   0.00543  -0.00220   0.04874   0.04808  -2.44237
   D142       1.36409  -0.00049   0.00560  -0.08711  -0.08474   1.27935
   D143      -0.35089   0.00067  -0.00284   0.01692   0.01425  -0.33664
   D144      -2.77954  -0.00525   0.00496  -0.11893  -0.11857  -2.89811
   D145       2.94849  -0.00388   0.00038  -0.05384  -0.05491   2.89358
   D146       0.52289  -0.01574   0.00843  -0.20024  -0.19353   0.32936
   D147      -1.08881   0.01159  -0.00644   0.14102   0.13629  -0.95252
   D148       2.76877  -0.00028   0.00161  -0.00538  -0.00233   2.76644
   D149      -0.04106   0.00138   0.00128   0.00277   0.00326  -0.03780
   D150       3.07253   0.00127   0.00186  -0.00774  -0.00699   3.06555
   D151       3.11891   0.00025   0.00070   0.00033   0.00085   3.11976
   D152      -0.05067   0.00014   0.00128  -0.01018  -0.00941  -0.06008
   D153      -2.46777  -0.00615   0.00886  -0.14856  -0.14281  -2.61058
   D154       0.07267  -0.00350   0.00061  -0.04418  -0.04293   0.02974
   D155       0.70115  -0.00597   0.00829  -0.13803  -0.13244   0.56871
   D156      -3.04159  -0.00332   0.00004  -0.03365  -0.03256  -3.07415
   D157       2.38491   0.01942  -0.00997   0.22312   0.21091   2.59582
   D158      -1.32668   0.02425  -0.01363   0.30321   0.28768  -1.03900
   D159      -0.06759   0.00336  -0.00236   0.06244   0.06079  -0.00680
   D160       2.50401   0.00818  -0.00602   0.14254   0.13755   2.64156
         Item               Value     Threshold  Converged?
 Maximum Force            0.034239     0.000450     NO 
 RMS     Force            0.006529     0.000300     NO 
 Maximum Displacement     1.319381     0.001800     NO 
 RMS     Displacement     0.289674     0.001200     NO 
 Predicted change in Energy=-5.054015D-02
 Lowest energy point so far.  Saving SCF results.
 GradGradGradGradGradGradGradGradGradGradGradGradGradGradGradGradGradGrad

 Leave Link  103 at Tue Dec 11 18:20:56 2018, MaxMem=   805306368 cpu:         1.9
 (Enter /pbs_home/pkowalski/g09d01/g09/l202.exe)
 Stoichiometry    C29H22F6S2
 Framework group  C1[X(C29H22F6S2)]
 Deg. of freedom   171
 Full point group                 C1      NOp   1
 RotChk:  IX=0 Diff= 5.33D-02
 Largest Abelian subgroup         C1      NOp   1
 Largest concise Abelian subgroup C1      NOp   1
                         Standard orientation:                         
 ---------------------------------------------------------------------
 Center     Atomic      Atomic             Coordinates (Angstroms)
 Number     Number       Type             X           Y           Z
 ---------------------------------------------------------------------
      1         16           0       -2.566994   -2.065155   -1.051848
      2         16           0        2.534749   -2.097124    0.943935
      3          9           0       -1.348563    2.877039    1.524400
      4          9           0       -2.345122    3.006684   -0.381170
      5          9           0       -0.060237    4.805570    0.009864
      6          9           0       -0.164444    3.478107   -1.697819
      7          9           0        1.524867    3.068812    1.324285
      8          9           0        2.233665    3.063056   -0.714143
      9          6           0       -5.589941   -2.520652   -0.497449
     10          6           0       -6.930806   -2.833046   -0.299143
     11          6           0       -7.782184   -1.915042    0.314193
     12          6           0       -7.273257   -0.683094    0.725807
     13          6           0       -5.932574   -0.371234    0.529976
     14          6           0       -5.065268   -1.285639   -0.086600
     15          6           0        5.508018   -2.587099    0.169753
     16          6           0        6.822488   -2.918860   -0.142036
     17          6           0        7.697137   -1.945483   -0.622793
     18          6           0        7.237305   -0.638775   -0.788421
     19          6           0        5.922476   -0.307746   -0.481382
     20          6           0        5.032432   -1.277042    0.005948
     21          6           0       -0.255207   -0.683450   -3.175933
     22          6           0       -0.032084   -1.300068   -1.790970
     23          6           0        0.563692   -1.004793    3.468729
     24          6           0        0.129894   -1.309298    2.033919
     25          6           0       -3.656923   -0.949458   -0.296693
     26          6           0       -2.969725    0.191120    0.040948
     27          6           0       -1.569827    0.158344   -0.274383
     28          6           0       -1.200641   -1.045074   -0.881129
     29          6           0       -0.658762    1.259837   -0.018089
     30          6           0       -1.181247    2.670795    0.207319
     31          6           0       -0.051130    3.529481   -0.360548
     32          6           0        1.180220    2.738635    0.062659
     33          6           0        0.727286    1.275144   -0.031650
     34          6           0        3.650447   -0.920012    0.331410
     35          6           0        3.015570    0.292286    0.250656
     36          6           0        1.617914    0.300570    0.627041
     37          6           0        1.217504   -0.987102    1.045200
     38          1           0       -4.937473   -3.254548   -0.983786
     39          1           0       -7.313564   -3.803793   -0.629086
     40          1           0       -8.837778   -2.157432    0.470703
     41          1           0       -7.929249    0.048086    1.208512
     42          1           0       -5.557975    0.601601    0.862252
     43          1           0        4.837021   -3.364523    0.552018
     44          1           0        7.166622   -3.948627   -0.004254
     45          1           0        8.732343   -2.202729   -0.867233
     46          1           0        7.911467    0.136527   -1.165878
     47          1           0        5.585143    0.723166   -0.624169
     48          1           0       -0.382831    0.405289   -3.101610
     49          1           0        0.612198   -0.880921   -3.822021
     50          1           0       -1.147221   -1.101983   -3.660893
     51          1           0        0.133852   -2.384797   -1.888498
     52          1           0        0.884568   -0.893068   -1.344174
     53          1           0        0.826260    0.055570    3.579656
     54          1           0       -0.257942   -1.233384    4.163076
     55          1           0        1.435194   -1.607676    3.757641
     56          1           0       -0.170936   -2.367693    1.955602
     57          1           0       -0.758918   -0.709917    1.782971
     58          1           0       -3.444105    1.034670    0.541696
     59          1           0        3.530921    1.209750   -0.042710
 ---------------------------------------------------------------------
 Rotational constants (GHZ):      0.1482837      0.0583380      0.0476076
 Leave Link  202 at Tue Dec 11 18:20:56 2018, MaxMem=   805306368 cpu:         0.0
 (Enter /pbs_home/pkowalski/g09d01/g09/l301.exe)
 Basis read from rwf:  (5D, 7F)
 No pseudopotential information found on rwf file.
 There are   673 symmetry adapted cartesian basis functions of A   symmetry.
 There are   636 symmetry adapted basis functions of A   symmetry.
   636 basis functions,  1103 primitive gaussians,   673 cartesian basis functions
   141 alpha electrons      141 beta electrons
       nuclear repulsion energy      4594.8781485649 Hartrees.
 IExCor= 1009 DFT=T Ex+Corr=PBE1PBE ExCW=0 ScaHFX=  0.250000
 ScaDFX=  0.750000  0.750000  1.000000  1.000000 ScalE2=  1.000000  1.000000
 IRadAn=      0 IRanWt=     -1 IRanGd=            0 ICorTp=0 IEmpDi=  4
 NAtoms=   59 NActive=   59 NUniq=   59 SFac= 1.00D+00 NAtFMM=   60 NAOKFM=F Big=F
 Integral buffers will be    131072 words long.
 Raffenetti 2 integral format.
 Two-electron integral symmetry is turned on.
 No density basis found on file   724.
 Leave Link  301 at Tue Dec 11 18:20:56 2018, MaxMem=   805306368 cpu:         0.6
 (Enter /pbs_home/pkowalski/g09d01/g09/l302.exe)
 NPDir=0 NMtPBC=     1 NCelOv=     1 NCel=       1 NClECP=     1 NCelD=      1
         NCelK=      1 NCelE2=     1 NClLst=     1 CellRange=     0.0.
 One-electron integrals computed using PRISM.
 NBasis=   636 RedAO= T EigKep=  2.94D-04  NBF=   636
 NBsUse=   636 1.00D-06 EigRej= -1.00D+00 NBFU=   636
 Precomputing XC quadrature grid using
 IXCGrd= 4 IRadAn=           0 IRanWt=          -1 IRanGd=           0 AccXCQ= 0.00D+00.
 Generated NRdTot=       0 NPtTot=           0 NUsed=           0 NTot=          32
 NSgBfM=   591   592   596   596   597 MxSgAt=    59 MxSgA2=    59.
 Leave Link  302 at Tue Dec 11 18:20:58 2018, MaxMem=   805306368 cpu:        16.5
 (Enter /pbs_home/pkowalski/g09d01/g09/l303.exe)
 DipDrv:  MaxL=1.
 Leave Link  303 at Tue Dec 11 18:20:59 2018, MaxMem=   805306368 cpu:         1.5
 (Enter /pbs_home/pkowalski/g09d01/g09/l401.exe)
 Initial guess from the checkpoint file:  "dae0068freq_open_pbe0_air.chk"
 B after Tr=     0.000000    0.000000    0.000000
         Rot=    0.999887   -0.006639    0.013463    0.000412 Ang=  -1.72 deg.
 Guess basis will be translated and rotated to current coordinates.
 JPrj=2 DoOrth=T DoCkMO=T.
 Generating alternative initial guess.
 ExpMin= 1.22D-01 ExpMax= 9.18D+03 ExpMxC= 1.38D+03 IAcc=1 IRadAn=         1 AccDes= 0.00D+00
 Harris functional with IExCor= 1009 and IRadAn=       1 diagonalized for initial guess.
 HarFok:  IExCor= 1009 AccDes= 0.00D+00 IRadAn=         1 IDoV= 1 UseB2=F ITyADJ=14
 ICtDFT=  3500011 ScaDFX=  1.000000  1.000000  1.000000  1.000000
 FoFCou: FMM=F IPFlag=           0 FMFlag=      100000 FMFlg1=           0
         NFxFlg=           0 DoJE=T BraDBF=F KetDBF=T FulRan=T
         wScrn=  0.000000 ICntrl=     500 IOpCl=  0 I1Cent=   200000004 NGrid=           0
         NMat0=    1 NMatS0=      1 NMatT0=    0 NMatD0=    1 NMtDS0=    0 NMtDT0=    0
 Petite list used in FoFCou.
 Harris En= -2510.25176288754    
 Leave Link  401 at Tue Dec 11 18:21:04 2018, MaxMem=   805306368 cpu:        41.3
 (Enter /pbs_home/pkowalski/g09d01/g09/l502.exe)
 Closed shell SCF:
 Using DIIS extrapolation, IDIIS=  1040.
 Integral symmetry usage will be decided dynamically.
 IVT=     1387805 IEndB=     1387805 NGot=   805306368 MDV=   804388806
 LenX=   804388806 LenY=   803935204
 Requested convergence on RMS density matrix=1.00D-08 within 128 cycles.
 Requested convergence on MAX density matrix=1.00D-06.
 Requested convergence on             energy=1.00D-06.
 No special actions if energy rises.
 Fock matrices will be formed incrementally for  20 cycles.
 Integral accuracy reduced to 1.0D-05 until final iterations.

 Cycle   1  Pass 0  IDiag  1:
 FoFJK:  IHMeth= 1 ICntrl=       0 DoSepK=F KAlg= 0 I1Cent=   0 FoldK=F
 IRaf= 650000000 NMat=   1 IRICut=       1 DoRegI=T DoRafI=F ISym2E= 0.
 FoFCou: FMM=F IPFlag=           0 FMFlag=      100000 FMFlg1=           0
         NFxFlg=           0 DoJE=F BraDBF=F KetDBF=F FulRan=T
         wScrn=  0.000000 ICntrl=       0 IOpCl=  0 I1Cent=           0 NGrid=           0
         NMat0=    1 NMatS0=      1 NMatT0=    0 NMatD0=    1 NMtDS0=    0 NMtDT0=    0
 Symmetry not used in FoFCou.
 E= -2509.99390839105    
 DIIS: error= 5.79D-03 at cycle   1 NSaved=   1.
 NSaved= 1 IEnMin= 1 EnMin= -2509.99390839105     IErMin= 1 ErrMin= 5.79D-03
 ErrMax= 5.79D-03  0.00D+00 EMaxC= 1.00D-01 BMatC= 7.02D-02 BMatP= 7.02D-02
 IDIUse=3 WtCom= 9.42D-01 WtEn= 5.79D-02
 Coeff-Com:  0.100D+01
 Coeff-En:   0.100D+01
 Coeff:      0.100D+01
 Gap=     0.501 Goal=   None    Shift=    0.000
 GapD=    0.501 DampG=2.000 DampE=1.000 DampFc=2.0000 IDamp=-1.
 RMSDP=1.00D-03 MaxDP=9.43D-02              OVMax= 3.78D-02

 Cycle   2  Pass 0  IDiag  1:
 RMSU=  1.00D-03    CP:  9.95D-01
 E= -2510.08256266029     Delta-E=       -0.088654269245 Rises=F Damp=F
 DIIS: error= 7.49D-04 at cycle   2 NSaved=   2.
 NSaved= 2 IEnMin= 2 EnMin= -2510.08256266029     IErMin= 2 ErrMin= 7.49D-04
 ErrMax= 7.49D-04  0.00D+00 EMaxC= 1.00D-01 BMatC= 1.70D-03 BMatP= 7.02D-02
 IDIUse=3 WtCom= 9.93D-01 WtEn= 7.49D-03
 Coeff-Com: -0.227D-01 0.102D+01
 Coeff-En:   0.000D+00 0.100D+01
 Coeff:     -0.225D-01 0.102D+01
 Gap=     0.124 Goal=   None    Shift=    0.000
 RMSDP=2.48D-04 MaxDP=1.38D-02 DE=-8.87D-02 OVMax= 2.42D-02

 Cycle   3  Pass 0  IDiag  1:
 RMSU=  2.48D-04    CP:  9.95D-01  9.90D-01
 E= -2510.08085341801     Delta-E=        0.001709242284 Rises=F Damp=F
 DIIS: error= 1.69D-03 at cycle   3 NSaved=   3.
 NSaved= 3 IEnMin= 2 EnMin= -2510.08256266029     IErMin= 2 ErrMin= 7.49D-04
 ErrMax= 1.69D-03  0.00D+00 EMaxC= 1.00D-01 BMatC= 3.77D-03 BMatP= 1.70D-03
 IDIUse=3 WtCom= 1.96D-01 WtEn= 8.04D-01
 Coeff-Com: -0.356D-01 0.636D+00 0.399D+00
 Coeff-En:   0.000D+00 0.645D+00 0.355D+00
 Coeff:     -0.697D-02 0.643D+00 0.364D+00
 Gap=     0.121 Goal=   None    Shift=    0.000
 RMSDP=1.61D-04 MaxDP=9.29D-03 DE= 1.71D-03 OVMax= 1.76D-02

 Cycle   4  Pass 0  IDiag  1:
 RMSU=  6.64D-05    CP:  9.95D-01  1.03D+00  4.27D-01
 E= -2510.08468475677     Delta-E=       -0.003831338761 Rises=F Damp=F
 DIIS: error= 3.37D-04 at cycle   4 NSaved=   4.
 NSaved= 4 IEnMin= 4 EnMin= -2510.08468475677     IErMin= 4 ErrMin= 3.37D-04
 ErrMax= 3.37D-04  0.00D+00 EMaxC= 1.00D-01 BMatC= 1.33D-04 BMatP= 1.70D-03
 IDIUse=3 WtCom= 9.97D-01 WtEn= 3.37D-03
 Coeff-Com: -0.190D-01 0.276D+00 0.204D+00 0.539D+00
 Coeff-En:   0.000D+00 0.000D+00 0.000D+00 0.100D+01
 Coeff:     -0.190D-01 0.275D+00 0.203D+00 0.541D+00
 Gap=     0.121 Goal=   None    Shift=    0.000
 RMSDP=3.71D-05 MaxDP=1.73D-03 DE=-3.83D-03 OVMax= 4.11D-03

 Cycle   5  Pass 0  IDiag  1:
 RMSU=  2.82D-05    CP:  9.95D-01  1.03D+00  4.58D-01  6.64D-01
 E= -2510.08481306876     Delta-E=       -0.000128311990 Rises=F Damp=F
 DIIS: error= 1.15D-04 at cycle   5 NSaved=   5.
 NSaved= 5 IEnMin= 5 EnMin= -2510.08481306876     IErMin= 5 ErrMin= 1.15D-04
 ErrMax= 1.15D-04  0.00D+00 EMaxC= 1.00D-01 BMatC= 2.15D-05 BMatP= 1.33D-04
 IDIUse=3 WtCom= 9.99D-01 WtEn= 1.15D-03
 Coeff-Com: -0.331D-02 0.234D-01 0.301D-01 0.295D+00 0.655D+00
 Coeff-En:   0.000D+00 0.000D+00 0.000D+00 0.127D+00 0.873D+00
 Coeff:     -0.330D-02 0.234D-01 0.301D-01 0.295D+00 0.655D+00
 Gap=     0.121 Goal=   None    Shift=    0.000
 RMSDP=1.40D-05 MaxDP=6.95D-04 DE=-1.28D-04 OVMax= 1.75D-03

 Cycle   6  Pass 0  IDiag  1:
 RMSU=  1.10D-05    CP:  9.95D-01  1.03D+00  4.51D-01  7.44D-01  7.70D-01
 E= -2510.08483257681     Delta-E=       -0.000019508049 Rises=F Damp=F
 DIIS: error= 6.07D-05 at cycle   6 NSaved=   6.
 NSaved= 6 IEnMin= 6 EnMin= -2510.08483257681     IErMin= 6 ErrMin= 6.07D-05
 ErrMax= 6.07D-05  0.00D+00 EMaxC= 1.00D-01 BMatC= 5.01D-06 BMatP= 2.15D-05
 IDIUse=1 WtCom= 1.00D+00 WtEn= 0.00D+00
 Coeff-Com: -0.127D-03-0.140D-01-0.205D-02 0.134D+00 0.423D+00 0.459D+00
 Coeff:     -0.127D-03-0.140D-01-0.205D-02 0.134D+00 0.423D+00 0.459D+00
 Gap=     0.121 Goal=   None    Shift=    0.000
 RMSDP=7.06D-06 MaxDP=4.77D-04 DE=-1.95D-05 OVMax= 1.02D-03

 Initial convergence to 1.0D-05 achieved.  Increase integral accuracy.
 Cycle   7  Pass 1  IDiag  1:
 E= -2510.08474484640     Delta-E=        0.000087730411 Rises=F Damp=F
 DIIS: error= 1.47D-04 at cycle   1 NSaved=   1.
 NSaved= 1 IEnMin= 1 EnMin= -2510.08474484640     IErMin= 1 ErrMin= 1.47D-04
 ErrMax= 1.47D-04  0.00D+00 EMaxC= 1.00D-01 BMatC= 1.36D-05 BMatP= 1.36D-05
 IDIUse=3 WtCom= 9.99D-01 WtEn= 1.47D-03
 Coeff-Com:  0.100D+01
 Coeff-En:   0.100D+01
 Coeff:      0.100D+01
 Gap=     0.121 Goal=   None    Shift=    0.000
 RMSDP=7.06D-06 MaxDP=4.77D-04 DE= 8.77D-05 OVMax= 7.88D-04

 Cycle   8  Pass 1  IDiag  1:
 RMSU=  1.43D-04    CP:  1.00D+00
 E= -2510.08475777181     Delta-E=       -0.000012925412 Rises=F Damp=F
 DIIS: error= 3.32D-05 at cycle   2 NSaved=   2.
 NSaved= 2 IEnMin= 2 EnMin= -2510.08475777181     IErMin= 2 ErrMin= 3.32D-05
 ErrMax= 3.32D-05  0.00D+00 EMaxC= 1.00D-01 BMatC= 1.69D-06 BMatP= 1.36D-05
 IDIUse=1 WtCom= 1.00D+00 WtEn= 0.00D+00
 Coeff-Com:  0.140D+00 0.860D+00
 Coeff:      0.140D+00 0.860D+00
 Gap=     0.121 Goal=   None    Shift=    0.000
 RMSDP=9.07D-06 MaxDP=5.44D-04 DE=-1.29D-05 OVMax= 1.43D-03

 Cycle   9  Pass 1  IDiag  1:
 RMSU=  8.92D-06    CP:  1.00D+00  1.01D+00
 E= -2510.08475355105     Delta-E=        0.000004220758 Rises=F Damp=F
 DIIS: error= 6.18D-05 at cycle   3 NSaved=   3.
 NSaved= 3 IEnMin= 2 EnMin= -2510.08475777181     IErMin= 2 ErrMin= 3.32D-05
 ErrMax= 6.18D-05  0.00D+00 EMaxC= 1.00D-01 BMatC= 5.49D-06 BMatP= 1.69D-06
 IDIUse=1 WtCom= 1.00D+00 WtEn= 0.00D+00
 Coeff-Com: -0.601D-02 0.647D+00 0.359D+00
 Coeff:     -0.601D-02 0.647D+00 0.359D+00
 Gap=     0.121 Goal=   None    Shift=    0.000
 RMSDP=5.81D-06 MaxDP=3.51D-04 DE= 4.22D-06 OVMax= 9.29D-04

 Cycle  10  Pass 1  IDiag  1:
 RMSU=  9.78D-07    CP:  1.00D+00  1.01D+00  3.60D-01
 E= -2510.08475959908     Delta-E=       -0.000006048032 Rises=F Damp=F
 DIIS: error= 4.86D-06 at cycle   4 NSaved=   4.
 NSaved= 4 IEnMin= 4 EnMin= -2510.08475959908     IErMin= 4 ErrMin= 4.86D-06
 ErrMax= 4.86D-06  0.00D+00 EMaxC= 1.00D-01 BMatC= 3.48D-08 BMatP= 1.69D-06
 IDIUse=1 WtCom= 1.00D+00 WtEn= 0.00D+00
 Coeff-Com: -0.521D-02 0.376D+00 0.214D+00 0.415D+00
 Coeff:     -0.521D-02 0.376D+00 0.214D+00 0.415D+00
 Gap=     0.121 Goal=   None    Shift=    0.000
 RMSDP=5.06D-07 MaxDP=2.05D-05 DE=-6.05D-06 OVMax= 5.35D-05

 Cycle  11  Pass 1  IDiag  1:
 RMSU=  3.89D-07    CP:  1.00D+00  1.01D+00  3.66D-01  6.75D-01
 E= -2510.08475963379     Delta-E=       -0.000000034704 Rises=F Damp=F
 DIIS: error= 1.35D-06 at cycle   5 NSaved=   5.
 NSaved= 5 IEnMin= 5 EnMin= -2510.08475963379     IErMin= 5 ErrMin= 1.35D-06
 ErrMax= 1.35D-06  0.00D+00 EMaxC= 1.00D-01 BMatC= 2.00D-09 BMatP= 3.48D-08
 IDIUse=1 WtCom= 1.00D+00 WtEn= 0.00D+00
 Coeff-Com: -0.277D-02 0.185D+00 0.106D+00 0.251D+00 0.461D+00
 Coeff:     -0.277D-02 0.185D+00 0.106D+00 0.251D+00 0.461D+00
 Gap=     0.121 Goal=   None    Shift=    0.000
 RMSDP=1.35D-07 MaxDP=5.58D-06 DE=-3.47D-08 OVMax= 1.37D-05

 Cycle  12  Pass 1  IDiag  1:
 RMSU=  1.05D-07    CP:  1.00D+00  1.01D+00  3.68D-01  7.17D-01  8.19D-01
 E= -2510.08475963590     Delta-E=       -0.000000002106 Rises=F Damp=F
 DIIS: error= 3.89D-07 at cycle   6 NSaved=   6.
 NSaved= 6 IEnMin= 6 EnMin= -2510.08475963590     IErMin= 6 ErrMin= 3.89D-07
 ErrMax= 3.89D-07  0.00D+00 EMaxC= 1.00D-01 BMatC= 1.92D-10 BMatP= 2.00D-09
 IDIUse=1 WtCom= 1.00D+00 WtEn= 0.00D+00
 Coeff-Com: -0.551D-03 0.320D-01 0.182D-01 0.642D-01 0.257D+00 0.629D+00
 Coeff:     -0.551D-03 0.320D-01 0.182D-01 0.642D-01 0.257D+00 0.629D+00
 Gap=     0.121 Goal=   None    Shift=    0.000
 RMSDP=4.19D-08 MaxDP=1.91D-06 DE=-2.11D-09 OVMax= 4.64D-06

 Cycle  13  Pass 1  IDiag  1:
 RMSU=  3.11D-08    CP:  1.00D+00  1.01D+00  3.68D-01  7.17D-01  8.72D-01
                    CP:  8.20D-01
 E= -2510.08475963591     Delta-E=       -0.000000000016 Rises=F Damp=F
 DIIS: error= 1.79D-07 at cycle   7 NSaved=   7.
 NSaved= 7 IEnMin= 7 EnMin= -2510.08475963591     IErMin= 7 ErrMin= 1.79D-07
 ErrMax= 1.79D-07  0.00D+00 EMaxC= 1.00D-01 BMatC= 2.26D-11 BMatP= 1.92D-10
 IDIUse=1 WtCom= 1.00D+00 WtEn= 0.00D+00
 Coeff-Com:  0.448D-04-0.545D-02-0.331D-02 0.381D-02 0.734D-01 0.329D+00
 Coeff-Com:  0.602D+00
 Coeff:      0.448D-04-0.545D-02-0.331D-02 0.381D-02 0.734D-01 0.329D+00
 Coeff:      0.602D+00
 Gap=     0.121 Goal=   None    Shift=    0.000
 RMSDP=1.43D-08 MaxDP=7.89D-07 DE=-1.64D-11 OVMax= 1.19D-06

 Cycle  14  Pass 1  IDiag  1:
 RMSU=  8.63D-09    CP:  1.00D+00  1.01D+00  3.68D-01  7.23D-01  8.79D-01
                    CP:  8.36D-01  7.09D-01
 E= -2510.08475963609     Delta-E=       -0.000000000173 Rises=F Damp=F
 DIIS: error= 9.92D-08 at cycle   8 NSaved=   8.
 NSaved= 8 IEnMin= 8 EnMin= -2510.08475963609     IErMin= 8 ErrMin= 9.92D-08
 ErrMax= 9.92D-08  0.00D+00 EMaxC= 1.00D-01 BMatC= 2.95D-12 BMatP= 2.26D-11
 IDIUse=1 WtCom= 1.00D+00 WtEn= 0.00D+00
 Coeff-Com:  0.698D-04-0.579D-02-0.345D-02-0.255D-02 0.228D-01 0.149D+00
 Coeff-Com:  0.352D+00 0.488D+00
 Coeff:      0.698D-04-0.579D-02-0.345D-02-0.255D-02 0.228D-01 0.149D+00
 Coeff:      0.352D+00 0.488D+00
 Gap=     0.121 Goal=   None    Shift=    0.000
 RMSDP=4.15D-09 MaxDP=2.16D-07 DE=-1.73D-10 OVMax= 4.67D-07

 SCF Done:  E(RPBE1PBE) =  -2510.08475964     A.U. after   14 cycles
            NFock= 14  Conv=0.41D-08     -V/T= 2.0065
 KE= 2.493903138785D+03 PE=-1.509033783549D+04 EE= 5.491471788501D+03
 Leave Link  502 at Tue Dec 11 18:29:17 2018, MaxMem=   805306368 cpu:      3927.3
 (Enter /pbs_home/pkowalski/g09d01/g09/l701.exe)
 Compute integral first derivatives.
 ... and contract with generalized density number  0.
 Leave Link  701 at Tue Dec 11 18:29:18 2018, MaxMem=   805306368 cpu:         5.9
 (Enter /pbs_home/pkowalski/g09d01/g09/l702.exe)
 L702 exits ... SP integral derivatives will be done elsewhere.
 Leave Link  702 at Tue Dec 11 18:29:18 2018, MaxMem=   805306368 cpu:         0.2
 (Enter /pbs_home/pkowalski/g09d01/g09/l703.exe)
 Compute integral first derivatives, UseDBF=F ICtDFT=           0.
 Integral derivatives from FoFJK, PRISM(SPDF).
 Calling FoFJK, ICntrl=      2127 FMM=F ISym2X=0 I1Cent= 0 IOpClX= 0 NMat=1 NMatS=1 NMatT=0.
 FoFJK:  IHMeth= 1 ICntrl=    2127 DoSepK=F KAlg= 0 I1Cent=   0 FoldK=F
 IRaf=         0 NMat=   1 IRICut=       1 DoRegI=T DoRafI=F ISym2E= 0.
 FoFCou: FMM=F IPFlag=           0 FMFlag=      100000 FMFlg1=         800
         NFxFlg=           0 DoJE=F BraDBF=F KetDBF=F FulRan=T
         wScrn=  0.000000 ICntrl=    2127 IOpCl=  0 I1Cent=           0 NGrid=           0
         NMat0=    1 NMatS0=      1 NMatT0=    0 NMatD0=    1 NMtDS0=    0 NMtDT0=    0
 Symmetry not used in FoFCou.
 Leave Link  703 at Tue Dec 11 18:31:27 2018, MaxMem=   805306368 cpu:      1029.4
 (Enter /pbs_home/pkowalski/g09d01/g09/l716.exe)
 Dipole        =-3.64874094D-02-1.60819432D+00 8.18034209D-03
 ***** Axes restored to original set *****
 -------------------------------------------------------------------
 Center     Atomic                   Forces (Hartrees/Bohr)
 Number     Number              X              Y              Z
 -------------------------------------------------------------------
      1       16          -0.002278891    0.000163315   -0.003299260
      2       16           0.002728234   -0.001206700   -0.003343137
      3        9           0.006083408    0.001056913   -0.002261131
      4        9          -0.004534659    0.000872085   -0.003279693
      5        9           0.003404036    0.001854549   -0.003963161
      6        9          -0.001625925    0.000203101    0.005489586
      7        9           0.001270446    0.000003883   -0.000392775
      8        9          -0.005067605    0.002044964   -0.000613026
      9        6          -0.002137943    0.000676079   -0.000593303
     10        6          -0.000718684   -0.000670430   -0.000747463
     11        6          -0.000045199   -0.000749969   -0.000487807
     12        6           0.001395960   -0.001255705   -0.000125869
     13        6           0.002529687   -0.001123755    0.000589968
     14        6           0.000406450    0.000577894    0.000245596
     15        6          -0.000789019   -0.000561271   -0.002199567
     16        6          -0.000713317    0.000999853   -0.000539120
     17        6          -0.000307647    0.000693529    0.000100216
     18        6           0.000140403    0.001096852    0.001662906
     19        6           0.001088405    0.000110899    0.002517040
     20        6           0.000323531   -0.000580475    0.000538316
     21        6           0.000845701    0.002350505   -0.001234984
     22        6           0.000432531    0.002203894   -0.002528674
     23        6          -0.001559469   -0.001402542   -0.000134903
     24        6          -0.006312913   -0.007763511    0.003636215
     25        6          -0.000599383    0.003207488    0.001423116
     26        6           0.004459527    0.003931021   -0.002692930
     27        6           0.004282513    0.000908170   -0.008461816
     28        6          -0.006070614   -0.012148841    0.016964628
     29        6          -0.016381588   -0.004138736    0.015736313
     30        6          -0.010200944   -0.005763430    0.006564331
     31        6          -0.002175030   -0.002553188   -0.001357989
     32        6          -0.004909706    0.002393522   -0.000324647
     33        6           0.066409309    0.002220445   -0.028060973
     34        6           0.003784879   -0.001848428   -0.003923886
     35        6           0.005878919   -0.003141930    0.003485287
     36        6          -0.057839039    0.002544818    0.017718813
     37        6           0.026945256    0.016641244   -0.004971808
     38        1           0.001260133   -0.000911119   -0.000021131
     39        1           0.000993683    0.000282319    0.000637672
     40        1          -0.000005127    0.001139550    0.000690900
     41        1          -0.001043278    0.000618747   -0.000097464
     42        1          -0.001532340   -0.000235023   -0.000915518
     43        1           0.000209781    0.000657075    0.001319764
     44        1           0.000684081   -0.000630769    0.000830183
     45        1           0.000471341   -0.001209740   -0.000350162
     46        1          -0.000301756   -0.000341535   -0.001153079
     47        1          -0.001012371    0.000672485   -0.001215242
     48        1           0.000776544   -0.000504489    0.000621762
     49        1          -0.000541968    0.000450184    0.000505194
     50        1          -0.000404720   -0.001220327   -0.000386427
     51        1          -0.000110835    0.000086753   -0.000623002
     52        1          -0.002769910   -0.001209486   -0.000294846
     53        1           0.000934446    0.000350112    0.000730249
     54        1           0.000619576   -0.000191882   -0.000595770
     55        1           0.000102594    0.001308450   -0.000167707
     56        1          -0.000764092   -0.000691507    0.001176149
     57        1          -0.000445991    0.001807105   -0.003350067
     58        1          -0.000203673    0.000514385    0.000534470
     59        1          -0.005057739   -0.002587400    0.000989664
 -------------------------------------------------------------------
 Cartesian Forces:  Max     0.066409309 RMS     0.008176626
 Leave Link  716 at Tue Dec 11 18:31:27 2018, MaxMem=   805306368 cpu:         0.2
 (Enter /pbs_home/pkowalski/g09d01/g09/l103.exe)

 GradGradGradGradGradGradGradGradGradGradGradGradGradGradGradGradGradGrad
 Berny optimization.
 Using GEDIIS/GDIIS optimizer.
 FormGI is forming the generalized inverse of G from B-inverse, IUseBI=4.
 GSVD:  received Info=                   1 from GESDD.
 Internal  Forces:  Max     0.017952883 RMS     0.003515589
 Search for a local minimum.
 Step number   4 out of a maximum of  343
 All quantities printed in internal units (Hartrees-Bohrs-Radians)
 RMS Force = .35156D-02 SwitMx=.10000D-02 MixMth= 1
 Mixed Optimization -- RFO/linear search
 Update second derivatives using D2CorX and points    3    4
 DE= -4.11D-02 DEPred=-5.05D-02 R= 8.13D-01
 TightC=F SS=  1.41D+00  RLast= 7.51D-01 DXNew= 8.4853D-01 2.2533D+00
 Trust test= 8.13D-01 RLast= 7.51D-01 DXMaxT set to 8.49D-01
 ITU=  1  0  1  0
 Use linear search instead of GDIIS.
     Eigenvalues ---    0.00218   0.00399   0.00420   0.00474   0.00632
     Eigenvalues ---    0.00713   0.00747   0.00748   0.00760   0.00794
     Eigenvalues ---    0.00901   0.01110   0.01147   0.01176   0.01309
     Eigenvalues ---    0.01386   0.01466   0.01523   0.01557   0.01562
     Eigenvalues ---    0.01663   0.01759   0.01855   0.01941   0.01944
     Eigenvalues ---    0.02002   0.02004   0.02027   0.02028   0.02086
     Eigenvalues ---    0.02086   0.02136   0.02136   0.02142   0.02143
     Eigenvalues ---    0.02153   0.02154   0.02167   0.02169   0.02169
     Eigenvalues ---    0.02226   0.02613   0.04202   0.04232   0.04706
     Eigenvalues ---    0.05045   0.05443   0.05479   0.05540   0.05544
     Eigenvalues ---    0.05671   0.05685   0.07412   0.08322   0.09228
     Eigenvalues ---    0.09235   0.09267   0.09942   0.09992   0.10843
     Eigenvalues ---    0.12064   0.12190   0.12742   0.12756   0.14091
     Eigenvalues ---    0.15894   0.15986   0.15994   0.15997   0.16000
     Eigenvalues ---    0.16000   0.16000   0.16000   0.16000   0.16000
     Eigenvalues ---    0.16000   0.16000   0.16000   0.16000   0.16000
     Eigenvalues ---    0.16000   0.16000   0.16006   0.16643   0.19653
     Eigenvalues ---    0.21263   0.21694   0.21896   0.21922   0.21992
     Eigenvalues ---    0.22000   0.22000   0.22013   0.22600   0.22834
     Eigenvalues ---    0.23193   0.23462   0.23467   0.23550   0.23588
     Eigenvalues ---    0.24177   0.24284   0.24606   0.24928   0.24975
     Eigenvalues ---    0.24997   0.25000   0.25496   0.25942   0.26254
     Eigenvalues ---    0.26486   0.26939   0.27017   0.27915   0.28846
     Eigenvalues ---    0.29618   0.29657   0.29954   0.30092   0.30967
     Eigenvalues ---    0.31354   0.32040   0.32227   0.32290   0.32413
     Eigenvalues ---    0.32457   0.32496   0.32513   0.32514   0.32522
     Eigenvalues ---    0.32540   0.32558   0.32573   0.32677   0.32894
     Eigenvalues ---    0.33491   0.34952   0.35454   0.35691   0.35693
     Eigenvalues ---    0.35697   0.35704   0.35710   0.35836   0.35884
     Eigenvalues ---    0.36103   0.36180   0.36239   0.36624   0.39433
     Eigenvalues ---    0.40768   0.41098   0.41117   0.41297   0.44213
     Eigenvalues ---    0.44237   0.45536   0.45560   0.45744   0.45940
     Eigenvalues ---    0.46196   0.46501   0.46517   0.47194   0.47683
     Eigenvalues ---    0.48095   0.48354   0.48452   0.50745   0.55354
     Eigenvalues ---    0.55625
 RFO step:  Lambda=-3.76336765D-02 EMin= 2.17643661D-03
 Quartic linear search produced a step of  0.19745.
 Iteration  1 RMS(Cart)=  0.20119648 RMS(Int)=  0.01092053
 Iteration  2 RMS(Cart)=  0.04631929 RMS(Int)=  0.00139128
 Iteration  3 RMS(Cart)=  0.00134522 RMS(Int)=  0.00132105
 Iteration  4 RMS(Cart)=  0.00000753 RMS(Int)=  0.00132105
 Iteration  5 RMS(Cart)=  0.00000001 RMS(Int)=  0.00132105
 ITry= 1 IFail=0 DXMaxC= 8.19D-01 DCOld= 1.00D+10 DXMaxT= 8.49D-01 DXLimC= 3.00D+00 Rises=F
 Variable       Old X    -DE/DX   Delta X   Delta X   Delta X     New X
                                 (Linear)    (Quad)   (Total)
    R1        3.27473  -0.00030   0.00829   0.00606   0.01427   3.28900
    R2        3.23835   0.00254   0.00410   0.01137   0.01560   3.25395
    R3        3.27613  -0.00046   0.00675   0.00824   0.01322   3.28935
    R4        3.26082  -0.00248  -0.00226  -0.00925  -0.01163   3.24920
    R5        2.53902   0.00637   0.00902   0.01838   0.02740   2.56641
    R6        2.54500  -0.00104   0.00500   0.00167   0.00667   2.55167
    R7        2.51106   0.00073   0.00592   0.00550   0.01142   2.52248
    R8        2.53799   0.00440   0.00943   0.01526   0.02469   2.56268
    R9        2.54903   0.00121   0.00684   0.00726   0.01411   2.56314
   R10        2.54827   0.00218   0.00664   0.00880   0.01544   2.56371
   R11        2.62858   0.00034   0.00113   0.00135   0.00248   2.63106
   R12        2.65191   0.00104   0.00281   0.00421   0.00703   2.65894
   R13        2.07082  -0.00155  -0.00234  -0.00521  -0.00755   2.06327
   R14        2.63463  -0.00005   0.00077   0.00035   0.00111   2.63574
   R15        2.06812  -0.00121  -0.00186  -0.00410  -0.00596   2.06216
   R16        2.63624  -0.00017  -0.00006  -0.00046  -0.00053   2.63571
   R17        2.06796  -0.00133  -0.00206  -0.00454  -0.00660   2.06136
   R18        2.62736   0.00027   0.00144   0.00150   0.00293   2.63029
   R19        2.06833  -0.00121  -0.00170  -0.00398  -0.00568   2.06265
   R20        2.65136   0.00206   0.00428   0.00742   0.01170   2.66307
   R21        2.06762  -0.00179  -0.00246  -0.00580  -0.00827   2.05936
   R22        2.76481   0.00183   0.00449   0.00825   0.01275   2.77756
   R23        2.62877   0.00026   0.00095   0.00105   0.00200   2.63077
   R24        2.65186   0.00087   0.00253   0.00365   0.00619   2.65805
   R25        2.07074  -0.00149  -0.00224  -0.00498  -0.00722   2.06352
   R26        2.63452  -0.00008   0.00080   0.00033   0.00113   2.63565
   R27        2.06822  -0.00125  -0.00189  -0.00421  -0.00610   2.06212
   R28        2.63640  -0.00012  -0.00003  -0.00033  -0.00036   2.63603
   R29        2.06800  -0.00134  -0.00209  -0.00459  -0.00668   2.06132
   R30        2.62708   0.00044   0.00133   0.00174   0.00307   2.63015
   R31        2.06842  -0.00123  -0.00173  -0.00404  -0.00577   2.06265
   R32        2.65182   0.00192   0.00416   0.00705   0.01122   2.66304
   R33        2.06747  -0.00171  -0.00240  -0.00556  -0.00797   2.05950
   R34        2.76655   0.00126   0.00366   0.00605   0.00971   2.77626
   R35        2.89574  -0.00111  -0.00231  -0.00479  -0.00710   2.88864
   R36        2.07626   0.00110   0.00205   0.00431   0.00636   2.08262
   R37        2.07768   0.00085   0.00184   0.00352   0.00536   2.08304
   R38        2.07530   0.00129   0.00189   0.00471   0.00661   2.08191
   R39        2.83985   0.00047   0.00248   0.00333   0.00581   2.84566
   R40        2.08186   0.00048   0.00123   0.00206   0.00329   2.08515
   R41        2.07485  -0.00249   0.00239  -0.00469  -0.00230   2.07255
   R42        2.89047   0.00017  -0.00039   0.00022  -0.00017   2.89029
   R43        2.07493   0.00120   0.00229   0.00477   0.00706   2.08199
   R44        2.07823   0.00078   0.00154   0.00311   0.00465   2.08288
   R45        2.07565   0.00124   0.00193   0.00458   0.00652   2.08217
   R46        2.84357  -0.00042  -0.00010  -0.00110  -0.00120   2.84237
   R47        2.08456  -0.00023   0.00008  -0.00061  -0.00053   2.08403
   R48        2.08060  -0.00279   0.00120  -0.00647  -0.00527   2.07534
   R49        2.59599  -0.00116  -0.00015  -0.00071  -0.00101   2.59498
   R50        2.71241  -0.00324   0.00018  -0.00804  -0.00791   2.70451
   R51        2.05916  -0.00034  -0.00271  -0.00257  -0.00529   2.05387
   R52        2.64065   0.00392   0.01284   0.02078   0.03375   2.67440
   R53        2.74434   0.00232  -0.00262   0.00506   0.00245   2.74679
   R54        2.87499  -0.00396   0.00443  -0.00903  -0.00530   2.86969
   R55        2.61954   0.00391  -0.00376   0.00526   0.00264   2.62217
   R56        2.88886  -0.00013   0.00500   0.01034   0.01466   2.90352
   R57        2.87882   0.00104   0.00673   0.00918   0.01504   2.89386
   R58        2.90050  -0.00701   0.00376  -0.01932  -0.01433   2.88617
   R59        2.78815   0.00104  -0.00229   0.00393   0.00165   2.78980
   R60        2.59055  -0.00094  -0.00106  -0.00031  -0.00192   2.58863
   R61        2.73533  -0.00504  -0.00097  -0.01600  -0.01572   2.71961
   R62        2.06438  -0.00152  -0.00301  -0.00575  -0.00877   2.05562
   R63        2.66799  -0.00251   0.00356  -0.00648  -0.00133   2.66665
    A1        1.64569  -0.00104  -0.00434  -0.00726  -0.01134   1.63436
    A2        1.64610  -0.00194  -0.00314  -0.00767  -0.01138   1.63472
    A3        2.11334  -0.00013  -0.00033  -0.00058  -0.00090   2.11244
    A4        2.07924   0.00004   0.00004  -0.00007  -0.00004   2.07920
    A5        2.09060   0.00009   0.00029   0.00065   0.00094   2.09154
    A6        2.09844   0.00037   0.00073   0.00157   0.00229   2.10074
    A7        2.08675  -0.00016  -0.00035  -0.00064  -0.00099   2.08576
    A8        2.09799  -0.00020  -0.00038  -0.00092  -0.00130   2.09668
    A9        2.08116   0.00042   0.00085   0.00166   0.00251   2.08367
   A10        2.10148  -0.00023  -0.00028  -0.00079  -0.00106   2.10042
   A11        2.10054  -0.00020  -0.00057  -0.00087  -0.00144   2.09909
   A12        2.10401  -0.00030  -0.00064  -0.00181  -0.00245   2.10157
   A13        2.09604   0.00000  -0.00010  -0.00018  -0.00028   2.09576
   A14        2.08313   0.00030   0.00074   0.00198   0.00273   2.08586
   A15        2.10807   0.00036   0.00076   0.00219   0.00295   2.11102
   A16        2.07922   0.00003   0.00010   0.00009   0.00019   2.07941
   A17        2.09589  -0.00039  -0.00086  -0.00228  -0.00313   2.09276
   A18        2.06134  -0.00072  -0.00138  -0.00303  -0.00440   2.05694
   A19        2.11773   0.00052   0.00138   0.00262   0.00400   2.12172
   A20        2.10411   0.00020   0.00000   0.00041   0.00041   2.10452
   A21        2.11381  -0.00021  -0.00043  -0.00099  -0.00142   2.11239
   A22        2.08014  -0.00003  -0.00001  -0.00046  -0.00047   2.07967
   A23        2.08923   0.00024   0.00044   0.00145   0.00189   2.09112
   A24        2.09856   0.00029   0.00065   0.00122   0.00186   2.10043
   A25        2.08667  -0.00014  -0.00038  -0.00059  -0.00097   2.08570
   A26        2.09795  -0.00015  -0.00027  -0.00062  -0.00090   2.09705
   A27        2.08071   0.00053   0.00095   0.00216   0.00311   2.08382
   A28        2.10178  -0.00029  -0.00034  -0.00107  -0.00140   2.10038
   A29        2.10069  -0.00025  -0.00062  -0.00109  -0.00171   2.09899
   A30        2.10428  -0.00032  -0.00069  -0.00186  -0.00255   2.10174
   A31        2.09597   0.00002  -0.00004  -0.00011  -0.00014   2.09583
   A32        2.08292   0.00031   0.00073   0.00196   0.00269   2.08561
   A33        2.10842   0.00010   0.00056   0.00116   0.00172   2.11014
   A34        2.07964   0.00013   0.00004   0.00037   0.00041   2.08005
   A35        2.09512  -0.00023  -0.00060  -0.00153  -0.00213   2.09299
   A36        2.06056  -0.00039  -0.00104  -0.00169  -0.00273   2.05784
   A37        2.11957  -0.00028   0.00087  -0.00030   0.00057   2.12013
   A38        2.10306   0.00067   0.00017   0.00199   0.00216   2.10521
   A39        1.93320   0.00002  -0.00036  -0.00039  -0.00075   1.93245
   A40        1.92193   0.00033   0.00097   0.00271   0.00368   1.92562
   A41        1.94339  -0.00029  -0.00173  -0.00303  -0.00476   1.93863
   A42        1.88533  -0.00005   0.00015   0.00054   0.00069   1.88602
   A43        1.88933  -0.00009   0.00043  -0.00093  -0.00051   1.88881
   A44        1.88900   0.00008   0.00060   0.00118   0.00179   1.89079
   A45        1.94518  -0.00007   0.00173   0.00143   0.00315   1.94833
   A46        1.91572   0.00065   0.00052   0.00196   0.00247   1.91819
   A47        1.91791  -0.00092  -0.00115  -0.00565  -0.00681   1.91110
   A48        1.91537  -0.00072   0.00032  -0.00504  -0.00472   1.91064
   A49        1.91762   0.00140  -0.00103   0.01041   0.00939   1.92702
   A50        1.84966  -0.00035  -0.00050  -0.00334  -0.00383   1.84582
   A51        1.93354   0.00008   0.00014   0.00010   0.00024   1.93378
   A52        1.91664   0.00055   0.00077   0.00364   0.00440   1.92103
   A53        1.94174   0.00029  -0.00065   0.00074   0.00009   1.94183
   A54        1.89189  -0.00029  -0.00019  -0.00145  -0.00164   1.89025
   A55        1.88994  -0.00042  -0.00022  -0.00286  -0.00309   1.88686
   A56        1.88875  -0.00025   0.00015  -0.00032  -0.00017   1.88858
   A57        1.94845  -0.00079   0.00000  -0.00182  -0.00184   1.94662
   A58        1.91235   0.00136   0.00160   0.00569   0.00727   1.91962
   A59        1.91174  -0.00081  -0.00062  -0.00333  -0.00398   1.90776
   A60        1.93468  -0.00115  -0.00048  -0.01016  -0.01062   1.92405
   A61        1.89352   0.00226   0.00075   0.01700   0.01777   1.91129
   A62        1.86084  -0.00087  -0.00133  -0.00752  -0.00880   1.85204
   A63        2.11773   0.00119  -0.00015   0.00371   0.00362   2.12135
   A64        1.90395   0.00102   0.00664   0.00813   0.01465   1.91860
   A65        2.26141  -0.00220  -0.00651  -0.01186  -0.01831   2.24310
   A66        1.99866   0.00134  -0.00367   0.00140  -0.00239   1.99627
   A67        2.13876  -0.00002   0.00025   0.00108   0.00135   2.14011
   A68        2.14507  -0.00133   0.00343  -0.00276   0.00072   2.14579
   A69        1.95275  -0.00071   0.00143  -0.00279  -0.00131   1.95144
   A70        2.16008  -0.01313   0.00722  -0.03796  -0.03092   2.12916
   A71        2.17012   0.01379  -0.00846   0.04005   0.03132   2.20144
   A72        2.04731  -0.00503   0.00453  -0.01146  -0.00820   2.03911
   A73        1.92329  -0.00059  -0.00002   0.00087   0.00029   1.92358
   A74        2.23249   0.00678   0.00183   0.02893   0.03002   2.26251
   A75        2.11078  -0.01675   0.01146  -0.04652  -0.03615   2.07463
   A76        2.25742   0.01768  -0.01351   0.05216   0.03772   2.29515
   A77        1.91198  -0.00085   0.00214  -0.00593  -0.00180   1.91018
   A78        1.85714   0.00081   0.00349   0.01218   0.01558   1.87272
   A79        1.90749   0.00070  -0.00153   0.00439   0.00282   1.91031
   A80        1.94978  -0.00080  -0.00362  -0.00032  -0.00348   1.94629
   A81        2.05257  -0.00335   0.00272  -0.02181  -0.01869   2.03389
   A82        1.91395   0.00297  -0.00048   0.00867   0.00798   1.92193
   A83        1.78443  -0.00039  -0.00112  -0.00357  -0.00537   1.77907
   A84        1.88990   0.00092   0.00252   0.00782   0.01002   1.89992
   A85        2.01618   0.00001  -0.00124  -0.00493  -0.00631   2.00987
   A86        2.01157  -0.00086  -0.00251  -0.01326  -0.01515   1.99643
   A87        1.86086   0.00044   0.00073   0.00906   0.01079   1.87165
   A88        1.90175  -0.00148  -0.00231  -0.00615  -0.00843   1.89332
   A89        1.77495   0.00091   0.00279   0.00839   0.00989   1.78485
   A90        1.85490   0.00099   0.00450   0.01222   0.01690   1.87180
   A91        1.91695   0.00199   0.00244   0.00058   0.00151   1.91846
   A92        1.94578  -0.00190  -0.00059  -0.01262  -0.01307   1.93272
   A93        1.92465   0.00029  -0.00393   0.00870   0.00516   1.92981
   A94        2.00924  -0.00123   0.00009  -0.00984  -0.01098   1.99825
   A95        1.81254   0.00001  -0.00256   0.00099   0.00013   1.81267
   A96        1.88072   0.00139   0.00352   0.01532   0.01426   1.89499
   A97        2.20423   0.01795  -0.00121   0.10070   0.09398   2.29821
   A98        2.00893  -0.01426   0.02324  -0.02791  -0.01533   1.99360
   A99        2.11819   0.00073   0.00060   0.00188   0.00264   2.12083
   A100       1.89992   0.00102   0.00456   0.00859   0.01282   1.91274
   A101       2.26497  -0.00175  -0.00515  -0.01041  -0.01540   2.24957
   A102       2.02298  -0.00106  -0.00517  -0.01443  -0.01711   2.00587
   A103       2.14128   0.00025   0.00089   0.00473   0.00441   2.14570
   A104       2.11828   0.00080   0.00422   0.00973   0.01267   2.13095
   A105       2.06072  -0.00869   0.01481   0.00318   0.00645   2.06717
   A106       2.16938   0.01339  -0.00417   0.07692   0.06356   2.23294
   A107       1.92372   0.00097   0.00372   0.01419   0.01369   1.93741
   A108       2.04045  -0.00447   0.00307  -0.00747  -0.00761   2.03284
   A109       1.93139   0.00098   0.00042  -0.00062   0.00199   1.93338
   A110       2.20792   0.00524   0.00361   0.03076   0.03234   2.24026
    D1       -3.10195  -0.00041   0.00434  -0.00890  -0.00449  -3.10644
    D2        0.02615  -0.00062   0.00377  -0.01095  -0.00721   0.01894
    D3       -2.77689  -0.00290  -0.02029  -0.02282  -0.04206  -2.81895
    D4       -0.02064   0.00149  -0.00688   0.02618   0.01930  -0.00134
    D5       -3.12790   0.00006   0.00607   0.00163   0.00786  -3.12004
    D6        0.02807   0.00039   0.00572  -0.00207   0.00341   0.03148
    D7       -2.71263  -0.00505  -0.02448  -0.05122  -0.07365  -2.78628
    D8       -0.01198  -0.00001  -0.01063   0.00236  -0.00806  -0.02004
    D9        0.00192   0.00000   0.00008  -0.00002   0.00006   0.00199
   D10       -3.14121   0.00001   0.00005   0.00026   0.00031  -3.14090
   D11       -3.13876  -0.00003   0.00005  -0.00063  -0.00058  -3.13934
   D12        0.00129  -0.00002   0.00002  -0.00036  -0.00034   0.00096
   D13       -0.00127   0.00000  -0.00003   0.00007   0.00004  -0.00123
   D14       -3.13777  -0.00003   0.00008  -0.00075  -0.00068  -3.13845
   D15        3.13941   0.00003   0.00001   0.00069   0.00069   3.14010
   D16        0.00290   0.00000   0.00011  -0.00014  -0.00003   0.00288
   D17       -0.00056   0.00000  -0.00003  -0.00002  -0.00005  -0.00061
   D18        3.14050   0.00001  -0.00001   0.00018   0.00017   3.14067
   D19       -3.14060  -0.00001   0.00000  -0.00030  -0.00030  -3.14090
   D20        0.00046   0.00000   0.00002  -0.00010  -0.00008   0.00038
   D21       -0.00143   0.00000  -0.00007   0.00001  -0.00005  -0.00148
   D22        3.14131   0.00001   0.00003   0.00012   0.00014   3.14145
   D23        3.14070  -0.00001  -0.00009  -0.00019  -0.00028   3.14042
   D24        0.00025   0.00000   0.00001  -0.00009  -0.00008   0.00017
   D25        0.00208   0.00000   0.00012   0.00004   0.00016   0.00224
   D26       -3.14114   0.00003   0.00012   0.00048   0.00060  -3.14055
   D27       -3.14065   0.00000   0.00003  -0.00007  -0.00004  -3.14068
   D28       -0.00069   0.00002   0.00003   0.00037   0.00040  -0.00029
   D29       -0.00073   0.00000  -0.00007  -0.00008  -0.00015  -0.00088
   D30        3.13582   0.00003  -0.00017   0.00075   0.00057   3.13639
   D31       -3.14067  -0.00003  -0.00007  -0.00052  -0.00060  -3.14127
   D32       -0.00412   0.00001  -0.00017   0.00030   0.00013  -0.00400
   D33       -0.00833  -0.00004  -0.00030   0.00048   0.00016  -0.00817
   D34       -3.13338   0.00018   0.00029   0.00280   0.00310  -3.13028
   D35        3.13847  -0.00008  -0.00019  -0.00035  -0.00056   3.13791
   D36        0.01342   0.00014   0.00040   0.00196   0.00238   0.01580
   D37        0.00332  -0.00001   0.00012  -0.00037  -0.00025   0.00307
   D38        3.14136   0.00001   0.00003   0.00014   0.00016   3.14152
   D39       -3.13530  -0.00002   0.00019  -0.00060  -0.00041  -3.13571
   D40        0.00274   0.00000   0.00009  -0.00009   0.00000   0.00274
   D41       -0.00099   0.00004   0.00001   0.00073   0.00074  -0.00025
   D42        3.14127  -0.00002  -0.00010  -0.00044  -0.00054   3.14073
   D43        3.13762   0.00004  -0.00006   0.00096   0.00090   3.13852
   D44       -0.00331  -0.00001  -0.00017  -0.00021  -0.00038  -0.00369
   D45       -0.00169  -0.00001  -0.00008  -0.00013  -0.00021  -0.00191
   D46        3.13958   0.00001  -0.00006   0.00031   0.00025   3.13982
   D47       -3.13971  -0.00003   0.00001  -0.00064  -0.00062  -3.14033
   D48        0.00156  -0.00001   0.00004  -0.00020  -0.00016   0.00140
   D49       -0.00223   0.00001  -0.00009   0.00024   0.00015  -0.00208
   D50       -3.14047   0.00001   0.00006   0.00021   0.00027  -3.14019
   D51        3.13968  -0.00001  -0.00011  -0.00020  -0.00031   3.13938
   D52        0.00145  -0.00001   0.00004  -0.00022  -0.00019   0.00126
   D53        0.00461   0.00002   0.00022   0.00014   0.00036   0.00497
   D54       -3.13697   0.00004   0.00029   0.00069   0.00097  -3.13600
   D55       -3.14032   0.00001   0.00007   0.00017   0.00023  -3.14008
   D56        0.00129   0.00004   0.00014   0.00071   0.00085   0.00213
   D57       -0.00296  -0.00004  -0.00017  -0.00062  -0.00080  -0.00375
   D58        3.13798   0.00002  -0.00007   0.00054   0.00047   3.13845
   D59        3.13862  -0.00007  -0.00024  -0.00117  -0.00141   3.13721
   D60       -0.00363  -0.00001  -0.00014  -0.00001  -0.00015  -0.00378
   D61        0.00591   0.00022  -0.00019  -0.00169  -0.00207   0.00385
   D62        3.12981  -0.00015   0.00036   0.00307   0.00362   3.13343
   D63       -3.13500   0.00016  -0.00030  -0.00289  -0.00337  -3.13837
   D64       -0.01110  -0.00021   0.00025   0.00188   0.00231  -0.00879
   D65        1.05524   0.00041  -0.00134   0.00354   0.00219   1.05743
   D66       -3.10230  -0.00011   0.00055  -0.00055   0.00001  -3.10229
   D67       -1.07477  -0.00068  -0.00041  -0.00672  -0.00712  -1.08190
   D68        3.13956   0.00058  -0.00076   0.00570   0.00494  -3.13869
   D69       -1.01798   0.00006   0.00114   0.00162   0.00276  -1.01522
   D70        1.00955  -0.00051   0.00017  -0.00455  -0.00438   1.00517
   D71       -1.04818   0.00071  -0.00047   0.00701   0.00652  -1.04165
   D72        1.07747   0.00019   0.00142   0.00293   0.00434   1.08181
   D73        3.10500  -0.00038   0.00045  -0.00325  -0.00279   3.10221
   D74        1.40764   0.00186   0.01041   0.03180   0.04226   1.44989
   D75       -1.27040  -0.00081  -0.00539  -0.01749  -0.02295  -1.29335
   D76       -0.71822   0.00158   0.00840   0.03183   0.04029  -0.67793
   D77        2.88693  -0.00108  -0.00740  -0.01746  -0.02493   2.86201
   D78       -2.74537   0.00161   0.00941   0.03278   0.04227  -2.70310
   D79        0.85978  -0.00106  -0.00639  -0.01650  -0.02294   0.83684
   D80        1.03444   0.00086  -0.00031   0.00855   0.00824   1.04268
   D81       -3.09871  -0.00019   0.00020  -0.00164  -0.00144  -3.10016
   D82       -1.06317  -0.00093  -0.00084  -0.00936  -0.01020  -1.07337
   D83        3.12373   0.00090   0.00003   0.00915   0.00918   3.13291
   D84       -1.00942  -0.00015   0.00054  -0.00104  -0.00050  -1.00993
   D85        1.02612  -0.00088  -0.00050  -0.00876  -0.00926   1.01686
   D86       -1.06887   0.00114   0.00031   0.01161   0.01192  -1.05695
   D87        1.08116   0.00009   0.00082   0.00142   0.00224   1.08340
   D88        3.11670  -0.00065  -0.00022  -0.00630  -0.00652   3.11018
   D89        1.32677   0.00196   0.00870   0.01947   0.02840   1.35517
   D90       -1.29490  -0.00214  -0.00656  -0.03235  -0.03914  -1.33404
   D91       -0.81052   0.00159   0.00699   0.02068   0.02788  -0.78264
   D92        2.85100  -0.00250  -0.00826  -0.03114  -0.03966   2.81133
   D93       -2.84814   0.00195   0.00843   0.02542   0.03412  -2.81402
   D94        0.81338  -0.00214  -0.00683  -0.02640  -0.03342   0.77995
   D95       -0.02509  -0.00044   0.00027  -0.00709  -0.00684  -0.03192
   D96       -3.12787   0.00001   0.00006   0.00097   0.00123  -3.12664
   D97        3.10155  -0.00063  -0.00029  -0.00919  -0.00954   3.09201
   D98       -0.00123  -0.00019  -0.00050  -0.00114  -0.00148  -0.00271
   D99        0.01039   0.00154  -0.00554   0.02691   0.02133   0.03172
   D100       3.12925  -0.00042  -0.00021  -0.00519  -0.00458   3.12467
   D101       3.11301   0.00112  -0.00541   0.01892   0.01326   3.12627
   D102      -0.05131  -0.00084  -0.00008  -0.01318  -0.01266  -0.06397
   D103       0.00975  -0.00192   0.00798  -0.03384  -0.02585  -0.01610
   D104       2.71420  -0.00055   0.02399   0.00932   0.03353   2.74773
   D105      -3.10896   0.00047   0.00206  -0.00031   0.00235  -3.10661
   D106      -0.40450   0.00184   0.01808   0.04284   0.06172  -0.34278
   D107      -0.33075  -0.00824  -0.00769  -0.13342  -0.14137  -0.47212
   D108       2.90327  -0.00913  -0.00934  -0.12825  -0.13738   2.76589
   D109       2.78529  -0.01069  -0.00132  -0.17022  -0.17175   2.61354
   D110      -0.26387  -0.01158  -0.00297  -0.16506  -0.16776  -0.43163
   D111       1.62203   0.00037   0.00067   0.03081   0.03186   1.65388
   D112      -0.49644   0.00114  -0.00469   0.02672   0.02231  -0.47413
   D113      -2.59308  -0.00045  -0.00478   0.03052   0.02633  -2.56676
   D114      -1.59539   0.00222   0.00101   0.02998   0.03114  -1.56425
   D115       2.56933   0.00299  -0.00436   0.02589   0.02159   2.59093
   D116       0.47269   0.00141  -0.00445   0.02969   0.02561   0.49830
   D117       2.97082  -0.00321   0.00313  -0.06397  -0.06205   2.90877
   D118      -0.83420  -0.00208   0.04681   0.05411   0.10376  -0.73044
   D119      -0.08666  -0.00319   0.00110  -0.05710  -0.05663  -0.14329
   D120       2.39150  -0.00207   0.04478   0.06098   0.10918   2.50068
   D121      -0.80533   0.00133   0.00356   0.02444   0.02822  -0.77711
   D122      -2.90582  -0.00016   0.00059   0.01098   0.01153  -2.89429
   D123       1.38619   0.00092   0.00171   0.01098   0.01267   1.39887
   D124       1.24924   0.00374   0.00536   0.04486   0.05057   1.29981
   D125      -0.85125   0.00224   0.00238   0.03140   0.03389  -0.81736
   D126      -2.84242   0.00333   0.00351   0.03140   0.03503  -2.80739
   D127      -2.84318   0.00108   0.00766   0.02145   0.02943  -2.81376
   D128       1.33951  -0.00041   0.00468   0.00799   0.01274   1.35225
   D129      -0.65166   0.00068   0.00581   0.00800   0.01388  -0.63778
   D130       0.72147  -0.00104  -0.00548  -0.03525  -0.04086   0.68061
   D131      -1.31709  -0.00361  -0.01014  -0.05562  -0.06558  -1.38267
   D132       2.80429  -0.00230  -0.00638  -0.04918  -0.05532   2.74898
   D133       2.84952  -0.00158  -0.00576  -0.03902  -0.04461   2.80491
   D134       0.81096  -0.00414  -0.01041  -0.05939  -0.06933   0.74163
   D135      -1.35085  -0.00284  -0.00665  -0.05295  -0.05906  -1.40991
   D136      -1.47310  -0.00121  -0.00448  -0.02730  -0.03115  -1.50425
   D137       2.77153  -0.00377  -0.00914  -0.04767  -0.05587   2.71565
   D138       0.60972  -0.00247  -0.00538  -0.04123  -0.04561   0.56411
   D139       1.72638   0.00509   0.00392   0.05613   0.05901   1.78540
   D140      -0.83508  -0.00887  -0.02230  -0.09990  -0.11945  -0.95454
   D141      -2.44237   0.00400   0.00949   0.05517   0.06320  -2.37917
   D142       1.27935  -0.00996  -0.01673  -0.10087  -0.11527   1.16408
   D143      -0.33664   0.00367   0.00281   0.06108   0.06351  -0.27313
   D144      -2.89811  -0.01029  -0.02341  -0.09496  -0.11496  -3.01306
   D145       2.89358  -0.00512  -0.01084  -0.14437  -0.15545   2.73813
   D146       0.32936  -0.01655  -0.03821  -0.34011  -0.38198  -0.05262
   D147      -0.95252   0.00216   0.02691  -0.00068   0.02989  -0.92263
   D148       2.76644  -0.00927  -0.00046  -0.19641  -0.19664   2.56981
   D149      -0.03780  -0.00069   0.00064   0.00166   0.00258  -0.03522
   D150       3.06555  -0.00124  -0.00138   0.00254   0.00214   3.06769
   D151       3.11976  -0.00035   0.00017  -0.00261  -0.00252   3.11724
   D152      -0.06008  -0.00090  -0.00186  -0.00173  -0.00296  -0.06304
   D153      -2.61058  -0.01374  -0.02820  -0.19047  -0.21541  -2.82599
   D154       0.02974   0.00068  -0.00848   0.00006  -0.00873   0.02101
   D155       0.56871  -0.01319  -0.02615  -0.19122  -0.21479   0.35392
   D156      -3.07415   0.00123  -0.00643  -0.00069  -0.00811  -3.08227
   D157       2.59582   0.00715   0.04164   0.17569   0.21985   2.81567
   D158      -1.03900   0.00958   0.05680   0.22244   0.28130  -0.75770
   D159      -0.00680  -0.00036   0.01200  -0.00189   0.01054   0.00374
   D160       2.64156   0.00207   0.02716   0.04486   0.07199   2.71356
         Item               Value     Threshold  Converged?
 Maximum Force            0.017953     0.000450     NO 
 RMS     Force            0.003516     0.000300     NO 
 Maximum Displacement     0.818743     0.001800     NO 
 RMS     Displacement     0.231759     0.001200     NO 
 Predicted change in Energy=-3.323331D-02
 Lowest energy point so far.  Saving SCF results.
 GradGradGradGradGradGradGradGradGradGradGradGradGradGradGradGradGradGrad

 Leave Link  103 at Tue Dec 11 18:31:27 2018, MaxMem=   805306368 cpu:         2.2
 (Enter /pbs_home/pkowalski/g09d01/g09/l202.exe)
 Stoichiometry    C29H22F6S2
 Framework group  C1[X(C29H22F6S2)]
 Deg. of freedom   171
 Full point group                 C1      NOp   1
 RotChk:  IX=0 Diff= 3.85D-02
 Largest Abelian subgroup         C1      NOp   1
 Largest concise Abelian subgroup C1      NOp   1
                         Standard orientation:                         
 ---------------------------------------------------------------------
 Center     Atomic      Atomic             Coordinates (Angstroms)
 Number     Number       Type             X           Y           Z
 ---------------------------------------------------------------------
      1         16           0       -2.755583   -2.032195   -1.300675
      2         16           0        2.780342   -2.032967    1.267022
      3          9           0       -1.437463    2.758651    1.511579
      4          9           0       -2.370132    2.862053   -0.457606
      5          9           0       -0.080613    4.686492    0.065152
      6          9           0       -0.133614    3.387626   -1.695851
      7          9           0        1.502117    2.964914    1.369227
      8          9           0        2.223979    2.903377   -0.691468
      9          6           0       -5.767602   -2.422613   -0.544700
     10          6           0       -7.104331   -2.694412   -0.265834
     11          6           0       -7.858072   -1.808859    0.504274
     12          6           0       -7.260179   -0.647705    0.993761
     13          6           0       -5.923409   -0.373919    0.719089
     14          6           0       -5.147490   -1.257132   -0.057972
     15          6           0        5.729770   -2.444541    0.315391
     16          6           0        7.040402   -2.731330   -0.056174
     17          6           0        7.785601   -1.803629   -0.783714
     18          6           0        7.204956   -0.585806   -1.138095
     19          6           0        5.893329   -0.297548   -0.772454
     20          6           0        5.127833   -1.222348   -0.034444
     21          6           0       -0.472474   -0.543705   -3.428626
     22          6           0       -0.232826   -1.303186   -2.123874
     23          6           0        0.805539   -0.726225    3.689532
     24          6           0        0.367502   -1.280290    2.332905
     25          6           0       -3.738330   -0.956692   -0.348455
     26          6           0       -2.992171    0.121630    0.059175
     27          6           0       -1.621095    0.079458   -0.348993
     28          6           0       -1.340546   -1.065679   -1.131829
     29          6           0       -0.688070    1.145947   -0.025208
     30          6           0       -1.224948    2.550594    0.186455
     31          6           0       -0.069731    3.415159   -0.341523
     32          6           0        1.161186    2.619753    0.102606
     33          6           0        0.697629    1.165666    0.044544
     34          6           0        3.745168   -0.910024    0.351612
     35          6           0        3.017937    0.223818    0.102595
     36          6           0        1.666578    0.198465    0.596920
     37          6           0        1.396434   -1.012607    1.268947
     38          1           0       -5.197009   -3.128678   -1.151328
     39          1           0       -7.560019   -3.606184   -0.655502
     40          1           0       -8.905576   -2.021672    0.721858
     41          1           0       -7.839519    0.053202    1.597481
     42          1           0       -5.476913    0.538903    1.112769
     43          1           0        5.165952   -3.182662    0.889569
     44          1           0        7.482745   -3.687365    0.228619
     45          1           0        8.813083   -2.027715   -1.073405
     46          1           0        7.777462    0.147843   -1.708521
     47          1           0        5.458096    0.657974   -1.064525
     48          1           0       -0.519471    0.541930   -3.244890
     49          1           0        0.348205   -0.734821   -4.139275
     50          1           0       -1.418484   -0.854587   -3.899959
     51          1           0       -0.147892   -2.384115   -2.328564
     52          1           0        0.732586   -1.003911   -1.698116
     53          1           0        0.961859    0.363020    3.635224
     54          1           0        0.031527   -0.927445    4.448011
     55          1           0        1.746271   -1.190864    4.025949
     56          1           0        0.173931   -2.363056    2.412656
     57          1           0       -0.587044   -0.820468    2.043953
     58          1           0       -3.400311    0.915986    0.678603
     59          1           0        3.434366    1.095804   -0.396908
 ---------------------------------------------------------------------
 Rotational constants (GHZ):      0.1496380      0.0553778      0.0472386
 Leave Link  202 at Tue Dec 11 18:31:28 2018, MaxMem=   805306368 cpu:         0.0
 (Enter /pbs_home/pkowalski/g09d01/g09/l301.exe)
 Basis read from rwf:  (5D, 7F)
 No pseudopotential information found on rwf file.
 There are   673 symmetry adapted cartesian basis functions of A   symmetry.
 There are   636 symmetry adapted basis functions of A   symmetry.
   636 basis functions,  1103 primitive gaussians,   673 cartesian basis functions
   141 alpha electrons      141 beta electrons
       nuclear repulsion energy      4548.0777627967 Hartrees.
 IExCor= 1009 DFT=T Ex+Corr=PBE1PBE ExCW=0 ScaHFX=  0.250000
 ScaDFX=  0.750000  0.750000  1.000000  1.000000 ScalE2=  1.000000  1.000000
 IRadAn=      0 IRanWt=     -1 IRanGd=            0 ICorTp=0 IEmpDi=  4
 NAtoms=   59 NActive=   59 NUniq=   59 SFac= 1.00D+00 NAtFMM=   60 NAOKFM=F Big=F
 Integral buffers will be    131072 words long.
 Raffenetti 2 integral format.
 Two-electron integral symmetry is turned on.
 No density basis found on file   724.
 Leave Link  301 at Tue Dec 11 18:31:28 2018, MaxMem=   805306368 cpu:         0.5
 (Enter /pbs_home/pkowalski/g09d01/g09/l302.exe)
 NPDir=0 NMtPBC=     1 NCelOv=     1 NCel=       1 NClECP=     1 NCelD=      1
         NCelK=      1 NCelE2=     1 NClLst=     1 CellRange=     0.0.
 One-electron integrals computed using PRISM.
 NBasis=   636 RedAO= T EigKep=  2.99D-04  NBF=   636
 NBsUse=   636 1.00D-06 EigRej= -1.00D+00 NBFU=   636
 Precomputing XC quadrature grid using
 IXCGrd= 4 IRadAn=           0 IRanWt=          -1 IRanGd=           0 AccXCQ= 0.00D+00.
 Generated NRdTot=       0 NPtTot=           0 NUsed=           0 NTot=          32
 NSgBfM=   628   628   628   628   628 MxSgAt=    59 MxSgA2=    59.
 Leave Link  302 at Tue Dec 11 18:31:30 2018, MaxMem=   805306368 cpu:        16.4
 (Enter /pbs_home/pkowalski/g09d01/g09/l303.exe)
 DipDrv:  MaxL=1.
 Leave Link  303 at Tue Dec 11 18:31:30 2018, MaxMem=   805306368 cpu:         1.5
 (Enter /pbs_home/pkowalski/g09d01/g09/l401.exe)
 Initial guess from the checkpoint file:  "dae0068freq_open_pbe0_air.chk"
 B after Tr=     0.000000    0.000000    0.000000
         Rot=    0.999970    0.002702   -0.006983   -0.002006 Ang=   0.89 deg.
 Guess basis will be translated and rotated to current coordinates.
 JPrj=2 DoOrth=T DoCkMO=T.
 Generating alternative initial guess.
 ExpMin= 1.22D-01 ExpMax= 9.18D+03 ExpMxC= 1.38D+03 IAcc=1 IRadAn=         1 AccDes= 0.00D+00
 Harris functional with IExCor= 1009 and IRadAn=       1 diagonalized for initial guess.
 HarFok:  IExCor= 1009 AccDes= 0.00D+00 IRadAn=         1 IDoV= 1 UseB2=F ITyADJ=14
 ICtDFT=  3500011 ScaDFX=  1.000000  1.000000  1.000000  1.000000
 FoFCou: FMM=F IPFlag=           0 FMFlag=      100000 FMFlg1=           0
         NFxFlg=           0 DoJE=T BraDBF=F KetDBF=T FulRan=T
         wScrn=  0.000000 ICntrl=     500 IOpCl=  0 I1Cent=   200000004 NGrid=           0
         NMat0=    1 NMatS0=      1 NMatT0=    0 NMatD0=    1 NMtDS0=    0 NMtDT0=    0
 Petite list used in FoFCou.
 Harris En= -2510.27477791314    
 Leave Link  401 at Tue Dec 11 18:31:36 2018, MaxMem=   805306368 cpu:        40.8
 (Enter /pbs_home/pkowalski/g09d01/g09/l502.exe)
 Closed shell SCF:
 Using DIIS extrapolation, IDIIS=  1040.
 Integral symmetry usage will be decided dynamically.
 IVT=     1387805 IEndB=     1387805 NGot=   805306368 MDV=   804388806
 LenX=   804388806 LenY=   803935204
 Requested convergence on RMS density matrix=1.00D-08 within 128 cycles.
 Requested convergence on MAX density matrix=1.00D-06.
 Requested convergence on             energy=1.00D-06.
 No special actions if energy rises.
 Fock matrices will be formed incrementally for  20 cycles.
 Integral accuracy reduced to 1.0D-05 until final iterations.

 Cycle   1  Pass 0  IDiag  1:
 FoFJK:  IHMeth= 1 ICntrl=       0 DoSepK=F KAlg= 0 I1Cent=   0 FoldK=F
 IRaf= 640000000 NMat=   1 IRICut=       1 DoRegI=T DoRafI=F ISym2E= 0.
 FoFCou: FMM=F IPFlag=           0 FMFlag=      100000 FMFlg1=           0
         NFxFlg=           0 DoJE=F BraDBF=F KetDBF=F FulRan=T
         wScrn=  0.000000 ICntrl=       0 IOpCl=  0 I1Cent=           0 NGrid=           0
         NMat0=    1 NMatS0=      1 NMatT0=    0 NMatD0=    1 NMtDS0=    0 NMtDT0=    0
 Symmetry not used in FoFCou.
 E= -2509.88898004720    
 DIIS: error= 1.15D-02 at cycle   1 NSaved=   1.
 NSaved= 1 IEnMin= 1 EnMin= -2509.88898004720     IErMin= 1 ErrMin= 1.15D-02
 ErrMax= 1.15D-02  0.00D+00 EMaxC= 1.00D-01 BMatC= 1.23D-01 BMatP= 1.23D-01
 IDIUse=3 WtCom= 8.85D-01 WtEn= 1.15D-01
 Coeff-Com:  0.100D+01
 Coeff-En:   0.100D+01
 Coeff:      0.100D+01
 Recover alternate guess density for next cycle.
 RMSDP=2.63D-03 MaxDP=1.06D-01              OVMax= 0.00D+00

 Cycle   2  Pass 0  IDiag  1:
 RMSU=  2.62D-03    CP:  1.01D+00
 E= -2509.33022912522     Delta-E=        0.558750921979 Rises=F Damp=F
 Switch densities from cycles 1 and 2 for lowest energy.
 DIIS: error= 3.20D-02 at cycle   2 NSaved=   2.
 NSaved= 2 IEnMin= 1 EnMin= -2509.88898004720     IErMin= 1 ErrMin= 1.15D-02
 ErrMax= 3.20D-02  0.00D+00 EMaxC= 1.00D+00 BMatC= 7.08D-01 BMatP= 1.23D-01
 IDIUse=1 WtCom= 1.00D+00 WtEn= 0.00D+00
 Coeff-Com:  0.849D+00 0.151D+00
 Coeff:      0.849D+00 0.151D+00
 Gap=     0.156 Goal=   None    Shift=    0.000
 RMSDP=1.33D-03 MaxDP=6.88D-02 DE= 5.59D-01 OVMax= 1.98D-01

 Cycle   3  Pass 0  IDiag  1:
 RMSU=  1.23D-03    CP:  9.92D-01  1.94D-01
 E= -2510.07445427938     Delta-E=       -0.744225154158 Rises=F Damp=F
 DIIS: error= 3.66D-03 at cycle   3 NSaved=   3.
 NSaved= 3 IEnMin= 3 EnMin= -2510.07445427938     IErMin= 3 ErrMin= 3.66D-03
 ErrMax= 3.66D-03  0.00D+00 EMaxC= 1.00D+00 BMatC= 2.73D-02 BMatP= 1.23D-01
 IDIUse=1 WtCom= 1.00D+00 WtEn= 0.00D+00
 Coeff-Com: -0.148D-01 0.153D+00 0.861D+00
 Coeff:     -0.148D-01 0.153D+00 0.861D+00
 Gap=     0.126 Goal=   None    Shift=    0.000
 RMSDP=5.89D-04 MaxDP=2.95D-02 DE=-7.44D-01 OVMax= 6.72D-02

 Cycle   4  Pass 0  IDiag  1:
 RMSU=  4.81D-04    CP:  9.91D-01  2.91D-01  8.18D-01
 E= -2510.09829173141     Delta-E=       -0.023837452028 Rises=F Damp=F
 DIIS: error= 2.05D-03 at cycle   4 NSaved=   4.
 NSaved= 4 IEnMin= 4 EnMin= -2510.09829173141     IErMin= 4 ErrMin= 2.05D-03
 ErrMax= 2.05D-03  0.00D+00 EMaxC= 1.00D+00 BMatC= 6.84D-03 BMatP= 2.73D-02
 IDIUse=1 WtCom= 1.00D+00 WtEn= 0.00D+00
 Coeff-Com: -0.276D-01 0.682D-01 0.482D+00 0.477D+00
 Coeff:     -0.276D-01 0.682D-01 0.482D+00 0.477D+00
 Gap=     0.133 Goal=   None    Shift=    0.000
 RMSDP=2.85D-04 MaxDP=1.18D-02 DE=-2.38D-02 OVMax= 3.26D-02

 Cycle   5  Pass 0  IDiag  1:
 RMSU=  1.37D-04    CP:  9.91D-01  2.83D-01  8.96D-01  5.23D-01
 E= -2510.10544944279     Delta-E=       -0.007157711379 Rises=F Damp=F
 DIIS: error= 8.24D-04 at cycle   5 NSaved=   5.
 NSaved= 5 IEnMin= 5 EnMin= -2510.10544944279     IErMin= 5 ErrMin= 8.24D-04
 ErrMax= 8.24D-04  0.00D+00 EMaxC= 1.00D+00 BMatC= 9.06D-04 BMatP= 6.84D-03
 IDIUse=1 WtCom= 1.00D+00 WtEn= 0.00D+00
 Coeff-Com: -0.118D-01 0.122D-01 0.134D+00 0.290D+00 0.576D+00
 Coeff:     -0.118D-01 0.122D-01 0.134D+00 0.290D+00 0.576D+00
 Gap=     0.130 Goal=   None    Shift=    0.000
 RMSDP=7.93D-05 MaxDP=3.94D-03 DE=-7.16D-03 OVMax= 9.35D-03

 Cycle   6  Pass 0  IDiag  1:
 RMSU=  4.86D-05    CP:  9.91D-01  2.81D-01  8.95D-01  5.98D-01  6.30D-01
 E= -2510.10636390461     Delta-E=       -0.000914461819 Rises=F Damp=F
 DIIS: error= 2.73D-04 at cycle   6 NSaved=   6.
 NSaved= 6 IEnMin= 6 EnMin= -2510.10636390461     IErMin= 6 ErrMin= 2.73D-04
 ErrMax= 2.73D-04  0.00D+00 EMaxC= 1.00D+00 BMatC= 9.23D-05 BMatP= 9.06D-04
 IDIUse=1 WtCom= 1.00D+00 WtEn= 0.00D+00
 Coeff-Com: -0.406D-02 0.107D-02 0.343D-01 0.126D+00 0.326D+00 0.516D+00
 Coeff:     -0.406D-02 0.107D-02 0.343D-01 0.126D+00 0.326D+00 0.516D+00
 Gap=     0.130 Goal=   None    Shift=    0.000
 RMSDP=2.49D-05 MaxDP=1.41D-03 DE=-9.14D-04 OVMax= 2.53D-03

 Cycle   7  Pass 0  IDiag  1:
 RMSU=  1.56D-05    CP:  9.91D-01  2.81D-01  8.94D-01  6.07D-01  6.92D-01
                    CP:  6.57D-01
 E= -2510.10644533088     Delta-E=       -0.000081426272 Rises=F Damp=F
 DIIS: error= 1.62D-04 at cycle   7 NSaved=   7.
 NSaved= 7 IEnMin= 7 EnMin= -2510.10644533088     IErMin= 7 ErrMin= 1.62D-04
 ErrMax= 1.62D-04  0.00D+00 EMaxC= 1.00D+00 BMatC= 1.10D-05 BMatP= 9.23D-05
 IDIUse=1 WtCom= 1.00D+00 WtEn= 0.00D+00
 Coeff-Com: -0.950D-03-0.884D-03 0.218D-02 0.383D-01 0.118D+00 0.296D+00
 Coeff-Com:  0.547D+00
 Coeff:     -0.950D-03-0.884D-03 0.218D-02 0.383D-01 0.118D+00 0.296D+00
 Coeff:      0.547D+00
 Gap=     0.130 Goal=   None    Shift=    0.000
 RMSDP=9.18D-06 MaxDP=3.56D-04 DE=-8.14D-05 OVMax= 1.14D-03

 Initial convergence to 1.0D-05 achieved.  Increase integral accuracy.
 Cycle   8  Pass 1  IDiag  1:
 E= -2510.10674218973     Delta-E=       -0.000296858850 Rises=F Damp=F
 DIIS: error= 1.28D-04 at cycle   1 NSaved=   1.
 NSaved= 1 IEnMin= 1 EnMin= -2510.10674218973     IErMin= 1 ErrMin= 1.28D-04
 ErrMax= 1.28D-04  0.00D+00 EMaxC= 1.00D+00 BMatC= 1.49D-05 BMatP= 1.49D-05
 IDIUse=1 WtCom= 1.00D+00 WtEn= 0.00D+00
 Coeff-Com:  0.100D+01
 Coeff:      0.100D+01
 Gap=     0.130 Goal=   None    Shift=    0.000
 RMSDP=9.18D-06 MaxDP=3.56D-04 DE=-2.97D-04 OVMax= 1.36D-03

 Cycle   9  Pass 1  IDiag  1:
 RMSU=  1.33D-04    CP:  1.00D+00
 E= -2510.10674995123     Delta-E=       -0.000007761504 Rises=F Damp=F
 DIIS: error= 1.42D-04 at cycle   2 NSaved=   2.
 NSaved= 2 IEnMin= 2 EnMin= -2510.10674995123     IErMin= 1 ErrMin= 1.28D-04
 ErrMax= 1.42D-04  0.00D+00 EMaxC= 1.00D+00 BMatC= 7.88D-06 BMatP= 1.49D-05
 IDIUse=1 WtCom= 1.00D+00 WtEn= 0.00D+00
 Coeff-Com:  0.381D+00 0.619D+00
 Coeff:      0.381D+00 0.619D+00
 Gap=     0.130 Goal=   None    Shift=    0.000
 RMSDP=1.23D-05 MaxDP=6.12D-04 DE=-7.76D-06 OVMax= 1.77D-03

 Cycle  10  Pass 1  IDiag  1:
 RMSU=  1.23D-05    CP:  1.00D+00  1.00D+00
 E= -2510.10675011607     Delta-E=       -0.000000164833 Rises=F Damp=F
 DIIS: error= 1.30D-04 at cycle   3 NSaved=   3.
 NSaved= 3 IEnMin= 3 EnMin= -2510.10675011607     IErMin= 1 ErrMin= 1.28D-04
 ErrMax= 1.30D-04  0.00D+00 EMaxC= 1.00D+00 BMatC= 7.65D-06 BMatP= 7.88D-06
 IDIUse=1 WtCom= 1.00D+00 WtEn= 0.00D+00
 Coeff-Com: -0.451D-03 0.496D+00 0.504D+00
 Coeff:     -0.451D-03 0.496D+00 0.504D+00
 Gap=     0.130 Goal=   None    Shift=    0.000
 RMSDP=6.40D-06 MaxDP=3.33D-04 DE=-1.65D-07 OVMax= 9.78D-04

 Cycle  11  Pass 1  IDiag  1:
 RMSU=  1.41D-06    CP:  1.00D+00  1.01D+00  5.03D-01
 E= -2510.10675858972     Delta-E=       -0.000008473658 Rises=F Damp=F
 DIIS: error= 9.45D-06 at cycle   4 NSaved=   4.
 NSaved= 4 IEnMin= 4 EnMin= -2510.10675858972     IErMin= 4 ErrMin= 9.45D-06
 ErrMax= 9.45D-06  0.00D+00 EMaxC= 1.00D+00 BMatC= 1.13D-07 BMatP= 7.65D-06
 IDIUse=1 WtCom= 1.00D+00 WtEn= 0.00D+00
 Coeff-Com: -0.527D-02 0.297D+00 0.310D+00 0.399D+00
 Coeff:     -0.527D-02 0.297D+00 0.310D+00 0.399D+00
 Gap=     0.130 Goal=   None    Shift=    0.000
 RMSDP=7.81D-07 MaxDP=3.87D-05 DE=-8.47D-06 OVMax= 1.08D-04

 Cycle  12  Pass 1  IDiag  1:
 RMSU=  4.55D-07    CP:  1.00D+00  1.01D+00  5.12D-01  5.60D-01
 E= -2510.10675869820     Delta-E=       -0.000000108476 Rises=F Damp=F
 DIIS: error= 1.58D-06 at cycle   5 NSaved=   5.
 NSaved= 5 IEnMin= 5 EnMin= -2510.10675869820     IErMin= 5 ErrMin= 1.58D-06
 ErrMax= 1.58D-06  0.00D+00 EMaxC= 1.00D+00 BMatC= 3.68D-09 BMatP= 1.13D-07
 IDIUse=1 WtCom= 1.00D+00 WtEn= 0.00D+00
 Coeff-Com: -0.298D-02 0.148D+00 0.155D+00 0.231D+00 0.469D+00
 Coeff:     -0.298D-02 0.148D+00 0.155D+00 0.231D+00 0.469D+00
 Gap=     0.130 Goal=   None    Shift=    0.000
 RMSDP=1.92D-07 MaxDP=8.91D-06 DE=-1.08D-07 OVMax= 2.46D-05

 Cycle  13  Pass 1  IDiag  1:
 RMSU=  1.58D-07    CP:  1.00D+00  1.01D+00  5.13D-01  5.81D-01  7.76D-01
 E= -2510.10675870243     Delta-E=       -0.000000004226 Rises=F Damp=F
 DIIS: error= 4.09D-07 at cycle   6 NSaved=   6.
 NSaved= 6 IEnMin= 6 EnMin= -2510.10675870243     IErMin= 6 ErrMin= 4.09D-07
 ErrMax= 4.09D-07  0.00D+00 EMaxC= 1.00D+00 BMatC= 2.71D-10 BMatP= 3.68D-09
 IDIUse=1 WtCom= 1.00D+00 WtEn= 0.00D+00
 Coeff-Com: -0.778D-03 0.337D-01 0.357D-01 0.615D-01 0.245D+00 0.625D+00
 Coeff:     -0.778D-03 0.337D-01 0.357D-01 0.615D-01 0.245D+00 0.625D+00
 Gap=     0.130 Goal=   None    Shift=    0.000
 RMSDP=5.56D-08 MaxDP=2.55D-06 DE=-4.23D-09 OVMax= 5.64D-06

 Cycle  14  Pass 1  IDiag  1:
 RMSU=  3.70D-08    CP:  1.00D+00  1.01D+00  5.12D-01  5.77D-01  8.47D-01
                    CP:  8.51D-01
 E= -2510.10675870287     Delta-E=       -0.000000000444 Rises=F Damp=F
 DIIS: error= 3.49D-07 at cycle   7 NSaved=   7.
 NSaved= 7 IEnMin= 7 EnMin= -2510.10675870287     IErMin= 7 ErrMin= 3.49D-07
 ErrMax= 3.49D-07  0.00D+00 EMaxC= 1.00D+00 BMatC= 5.63D-11 BMatP= 2.71D-10
 IDIUse=1 WtCom= 1.00D+00 WtEn= 0.00D+00
 Coeff-Com:  0.852D-04-0.713D-02-0.734D-02-0.511D-02 0.689D-01 0.374D+00
 Coeff-Com:  0.576D+00
 Coeff:      0.852D-04-0.713D-02-0.734D-02-0.511D-02 0.689D-01 0.374D+00
 Coeff:      0.576D+00
 Gap=     0.130 Goal=   None    Shift=    0.000
 RMSDP=2.19D-08 MaxDP=9.75D-07 DE=-4.44D-10 OVMax= 2.25D-06

 Cycle  15  Pass 1  IDiag  1:
 RMSU=  1.46D-08    CP:  1.00D+00  1.01D+00  5.13D-01  5.83D-01  8.58D-01
                    CP:  8.86D-01  6.78D-01
 E= -2510.10675870270     Delta-E=        0.000000000172 Rises=F Damp=F
 DIIS: error= 1.52D-07 at cycle   8 NSaved=   8.
 NSaved= 8 IEnMin= 7 EnMin= -2510.10675870287     IErMin= 8 ErrMin= 1.52D-07
 ErrMax= 1.52D-07  0.00D+00 EMaxC= 1.00D+00 BMatC= 4.65D-12 BMatP= 5.63D-11
 IDIUse=1 WtCom= 1.00D+00 WtEn= 0.00D+00
 Coeff-Com:  0.948D-04-0.591D-02-0.613D-02-0.665D-02 0.203D-01 0.152D+00
 Coeff-Com:  0.312D+00 0.534D+00
 Coeff:      0.948D-04-0.591D-02-0.613D-02-0.665D-02 0.203D-01 0.152D+00
 Coeff:      0.312D+00 0.534D+00
 Gap=     0.130 Goal=   None    Shift=    0.000
 RMSDP=6.46D-09 MaxDP=2.32D-07 DE= 1.72D-10 OVMax= 6.81D-07

 SCF Done:  E(RPBE1PBE) =  -2510.10675870     A.U. after   15 cycles
            NFock= 15  Conv=0.65D-08     -V/T= 2.0066
 KE= 2.493606270299D+03 PE=-1.499658931313D+04 EE= 5.444798521336D+03
 Leave Link  502 at Tue Dec 11 18:39:58 2018, MaxMem=   805306368 cpu:      4001.9
 (Enter /pbs_home/pkowalski/g09d01/g09/l701.exe)
 Compute integral first derivatives.
 ... and contract with generalized density number  0.
 Leave Link  701 at Tue Dec 11 18:39:59 2018, MaxMem=   805306368 cpu:         5.8
 (Enter /pbs_home/pkowalski/g09d01/g09/l702.exe)
 L702 exits ... SP integral derivatives will be done elsewhere.
 Leave Link  702 at Tue Dec 11 18:39:59 2018, MaxMem=   805306368 cpu:         0.2
 (Enter /pbs_home/pkowalski/g09d01/g09/l703.exe)
 Compute integral first derivatives, UseDBF=F ICtDFT=           0.
 Integral derivatives from FoFJK, PRISM(SPDF).
 Calling FoFJK, ICntrl=      2127 FMM=F ISym2X=0 I1Cent= 0 IOpClX= 0 NMat=1 NMatS=1 NMatT=0.
 FoFJK:  IHMeth= 1 ICntrl=    2127 DoSepK=F KAlg= 0 I1Cent=   0 FoldK=F
 IRaf=         0 NMat=   1 IRICut=       1 DoRegI=T DoRafI=F ISym2E= 0.
 FoFCou: FMM=F IPFlag=           0 FMFlag=      100000 FMFlg1=         800
         NFxFlg=           0 DoJE=F BraDBF=F KetDBF=F FulRan=T
         wScrn=  0.000000 ICntrl=    2127 IOpCl=  0 I1Cent=           0 NGrid=           0
         NMat0=    1 NMatS0=      1 NMatT0=    0 NMatD0=    1 NMtDS0=    0 NMtDT0=    0
 Symmetry not used in FoFCou.
 Leave Link  703 at Tue Dec 11 18:42:02 2018, MaxMem=   805306368 cpu:       979.1
 (Enter /pbs_home/pkowalski/g09d01/g09/l716.exe)
 Dipole        =-3.29589640D-02-1.51030373D+00-2.50940830D-02
 ***** Axes restored to original set *****
 -------------------------------------------------------------------
 Center     Atomic                   Forces (Hartrees/Bohr)
 Number     Number              X              Y              Z
 -------------------------------------------------------------------
      1       16           0.005829817   -0.000361424    0.000655214
      2       16           0.000495408    0.001232554    0.004724659
      3        9          -0.002987571   -0.001942984    0.005577608
      4        9           0.000250110    0.007096587   -0.004351405
      5        9          -0.003592072    0.000558419   -0.004551037
      6        9           0.008250287    0.001231372   -0.002426718
      7        9          -0.003762268   -0.001181429    0.005493166
      8        9           0.001636791   -0.003835076   -0.004944825
      9        6           0.003040966   -0.000242669    0.000705344
     10        6           0.001518774    0.000586298    0.000842165
     11        6          -0.000889600    0.001207470    0.000516353
     12        6          -0.001191832    0.001903208    0.000835741
     13        6          -0.003411421    0.000238914   -0.000850218
     14        6           0.000744430   -0.000605452   -0.000292000
     15        6           0.000834776   -0.000445636    0.002740972
     16        6           0.000827519   -0.000900135    0.001259503
     17        6           0.000307266   -0.001024685   -0.001071712
     18        6           0.000271692   -0.001545173   -0.001718110
     19        6          -0.001006360    0.000668534   -0.003304133
     20        6          -0.000317283    0.000366610    0.001218406
     21        6          -0.000167371    0.000365214    0.001347694
     22        6           0.003743124    0.001952597   -0.005151754
     23        6           0.000627793   -0.000645741   -0.001000414
     24        6          -0.005893899   -0.005635071    0.003570094
     25        6          -0.001367079   -0.002777959   -0.002197278
     26        6          -0.002750402    0.004359880   -0.005682675
     27        6          -0.011523217    0.007038782   -0.010547255
     28        6           0.010430633   -0.008961470    0.011790590
     29        6          -0.013355915    0.007630725    0.012026432
     30        6          -0.005725500   -0.002326271    0.006961569
     31        6          -0.001778860   -0.000968120    0.004458761
     32        6          -0.000263981    0.000381476   -0.003014604
     33        6           0.043805893   -0.001522217   -0.021241136
     34        6           0.000606909    0.004963512   -0.003520261
     35        6           0.002260914   -0.001256871   -0.002432974
     36        6          -0.043908967   -0.006851756    0.006323277
     37        6           0.020070891    0.003164971    0.005957610
     38        1          -0.000984319    0.000740417    0.000141008
     39        1          -0.000808193   -0.000320909   -0.000453710
     40        1          -0.000064355   -0.000948886   -0.000619217
     41        1           0.000751090   -0.000327841    0.000050258
     42        1           0.000994928    0.000392097    0.000576313
     43        1          -0.000115739   -0.000439074   -0.001047384
     44        1          -0.000452892    0.000604030   -0.000650103
     45        1          -0.000449575    0.001037412    0.000229612
     46        1           0.000138854    0.000163075    0.000798528
     47        1           0.000522404   -0.000793363    0.000735636
     48        1          -0.001012149   -0.000115188   -0.000473336
     49        1           0.000474650   -0.000850569   -0.000358188
     50        1           0.000678024    0.000746644    0.000473439
     51        1           0.000762909   -0.000482658   -0.000070208
     52        1           0.002152734    0.002032227   -0.001021441
     53        1          -0.000807270    0.000139666   -0.000768713
     54        1           0.000105374    0.000710527    0.000662733
     55        1           0.000228344   -0.000968825    0.000506175
     56        1          -0.000315365    0.000085077    0.000463457
     57        1          -0.000842104   -0.001798898    0.000674281
     58        1           0.001440991   -0.000179203    0.000288121
     59        1          -0.004058733   -0.001342741    0.001156092
 -------------------------------------------------------------------
 Cartesian Forces:  Max     0.043908967 RMS     0.006153448
 Leave Link  716 at Tue Dec 11 18:42:02 2018, MaxMem=   805306368 cpu:         0.2
 (Enter /pbs_home/pkowalski/g09d01/g09/l103.exe)

 GradGradGradGradGradGradGradGradGradGradGradGradGradGradGradGradGradGrad
 Berny optimization.
 Using GEDIIS/GDIIS optimizer.
 FormGI is forming the generalized inverse of G from B-inverse, IUseBI=4.
 GSVD:  received Info=                   1 from GESDD.
 Internal  Forces:  Max     0.020160790 RMS     0.003285496
 Search for a local minimum.
 Step number   5 out of a maximum of  343
 All quantities printed in internal units (Hartrees-Bohrs-Radians)
 RMS Force = .32855D-02 SwitMx=.10000D-02 MixMth= 1
 Mixed Optimization -- RFO/linear search
 Update second derivatives using D2CorX and points    4    5
 DE= -2.20D-02 DEPred=-3.32D-02 R= 6.62D-01
 TightC=F SS=  1.41D+00  RLast= 8.43D-01 DXNew= 1.4270D+00 2.5296D+00
 Trust test= 6.62D-01 RLast= 8.43D-01 DXMaxT set to 1.43D+00
 ITU=  1  1  0  1  0
 Use linear search instead of GDIIS.
     Eigenvalues ---    0.00274   0.00399   0.00420   0.00464   0.00631
     Eigenvalues ---    0.00681   0.00732   0.00747   0.00748   0.00760
     Eigenvalues ---    0.00815   0.00922   0.01050   0.01107   0.01143
     Eigenvalues ---    0.01350   0.01391   0.01513   0.01546   0.01555
     Eigenvalues ---    0.01561   0.01708   0.01867   0.01941   0.01944
     Eigenvalues ---    0.02002   0.02004   0.02027   0.02028   0.02086
     Eigenvalues ---    0.02086   0.02136   0.02136   0.02142   0.02143
     Eigenvalues ---    0.02153   0.02154   0.02161   0.02167   0.02169
     Eigenvalues ---    0.02223   0.02945   0.04178   0.04226   0.04842
     Eigenvalues ---    0.05058   0.05445   0.05466   0.05543   0.05571
     Eigenvalues ---    0.05652   0.05653   0.07517   0.08286   0.09235
     Eigenvalues ---    0.09262   0.09267   0.09953   0.10166   0.10889
     Eigenvalues ---    0.12034   0.12235   0.12742   0.12771   0.13981
     Eigenvalues ---    0.15888   0.15976   0.15994   0.15996   0.16000
     Eigenvalues ---    0.16000   0.16000   0.16000   0.16000   0.16000
     Eigenvalues ---    0.16000   0.16000   0.16000   0.16000   0.16000
     Eigenvalues ---    0.16000   0.16001   0.16015   0.16834   0.21317
     Eigenvalues ---    0.21865   0.21888   0.21988   0.21990   0.22000
     Eigenvalues ---    0.22000   0.22184   0.22938   0.23254   0.23464
     Eigenvalues ---    0.23466   0.23559   0.23650   0.23971   0.24309
     Eigenvalues ---    0.24334   0.24578   0.24725   0.24921   0.24997
     Eigenvalues ---    0.25000   0.25005   0.25805   0.25932   0.26266
     Eigenvalues ---    0.26467   0.26938   0.27291   0.27918   0.29192
     Eigenvalues ---    0.29632   0.29763   0.29998   0.30874   0.31350
     Eigenvalues ---    0.31894   0.32158   0.32255   0.32299   0.32436
     Eigenvalues ---    0.32474   0.32499   0.32514   0.32518   0.32524
     Eigenvalues ---    0.32543   0.32561   0.32573   0.32744   0.33433
     Eigenvalues ---    0.34785   0.35286   0.35368   0.35691   0.35694
     Eigenvalues ---    0.35697   0.35706   0.35710   0.35830   0.35884
     Eigenvalues ---    0.36090   0.36180   0.36240   0.36652   0.40594
     Eigenvalues ---    0.40775   0.41122   0.41134   0.44205   0.44237
     Eigenvalues ---    0.44468   0.45535   0.45550   0.45940   0.45999
     Eigenvalues ---    0.46498   0.46513   0.47142   0.47659   0.47929
     Eigenvalues ---    0.48197   0.48415   0.49163   0.52965   0.55285
     Eigenvalues ---    0.55681
 RFO step:  Lambda=-4.21650426D-02 EMin= 2.73625307D-03
 Quartic linear search produced a step of  0.62392.
 Iteration  1 RMS(Cart)=  0.12795794 RMS(Int)=  0.01652143
 Iteration  2 RMS(Cart)=  0.05111343 RMS(Int)=  0.00214520
 Iteration  3 RMS(Cart)=  0.00450774 RMS(Int)=  0.00199173
 Iteration  4 RMS(Cart)=  0.00000927 RMS(Int)=  0.00199173
 Iteration  5 RMS(Cart)=  0.00000003 RMS(Int)=  0.00199173
 ITry= 1 IFail=0 DXMaxC= 7.07D-01 DCOld= 1.00D+10 DXMaxT= 1.43D+00 DXLimC= 3.00D+00 Rises=F
 Variable       Old X    -DE/DX   Delta X   Delta X   Delta X     New X
                                 (Linear)    (Quad)   (Total)
    R1        3.28900  -0.00384   0.00891  -0.02850  -0.01984   3.26917
    R2        3.25395  -0.00106   0.00973  -0.01772  -0.00767   3.24628
    R3        3.28935  -0.00366   0.00825  -0.02368  -0.01817   3.27118
    R4        3.24920   0.00102  -0.00725   0.00010  -0.00720   3.24200
    R5        2.56641  -0.00571   0.01709  -0.03075  -0.01365   2.55276
    R6        2.55167  -0.00791   0.00416  -0.02798  -0.02381   2.52785
    R7        2.52248  -0.00533   0.00713  -0.02592  -0.01879   2.50368
    R8        2.56268  -0.00790   0.01541  -0.03625  -0.02085   2.54184
    R9        2.56314  -0.00567   0.00880  -0.02688  -0.01808   2.54506
   R10        2.56371  -0.00646   0.00964  -0.02751  -0.01787   2.54584
   R11        2.63106  -0.00100   0.00155  -0.00476  -0.00321   2.62784
   R12        2.65894  -0.00247   0.00439  -0.01118  -0.00679   2.65215
   R13        2.06327   0.00123  -0.00471   0.00881   0.00410   2.06737
   R14        2.63574  -0.00123   0.00069  -0.00364  -0.00294   2.63280
   R15        2.06216   0.00098  -0.00372   0.00700   0.00328   2.06544
   R16        2.63571   0.00011  -0.00033   0.00064   0.00031   2.63602
   R17        2.06136   0.00113  -0.00412   0.00773   0.00361   2.06497
   R18        2.63029  -0.00142   0.00183  -0.00627  -0.00444   2.62585
   R19        2.06265   0.00081  -0.00354   0.00631   0.00276   2.06541
   R20        2.66307  -0.00333   0.00730  -0.01585  -0.00855   2.65452
   R21        2.05936   0.00121  -0.00516   0.00907   0.00392   2.06327
   R22        2.77756  -0.00300   0.00795  -0.01929  -0.01134   2.76623
   R23        2.63077  -0.00076   0.00125  -0.00389  -0.00264   2.62813
   R24        2.65805  -0.00208   0.00386  -0.00978  -0.00591   2.65214
   R25        2.06352   0.00113  -0.00450   0.00836   0.00385   2.06737
   R26        2.63565  -0.00119   0.00070  -0.00361  -0.00291   2.63275
   R27        2.06212   0.00099  -0.00381   0.00710   0.00329   2.06541
   R28        2.63603  -0.00003  -0.00023   0.00024   0.00002   2.63605
   R29        2.06132   0.00115  -0.00417   0.00784   0.00367   2.06499
   R30        2.63015  -0.00128   0.00192  -0.00587  -0.00396   2.62619
   R31        2.06265   0.00082  -0.00360   0.00639   0.00279   2.06544
   R32        2.66304  -0.00337   0.00700  -0.01569  -0.00870   2.65434
   R33        2.05950   0.00120  -0.00497   0.00889   0.00393   2.06343
   R34        2.77626  -0.00247   0.00606  -0.01627  -0.01021   2.76604
   R35        2.88864   0.00082  -0.00443   0.00674   0.00231   2.89095
   R36        2.08262  -0.00106   0.00397  -0.00755  -0.00359   2.07903
   R37        2.08304  -0.00099   0.00334  -0.00688  -0.00354   2.07951
   R38        2.08191  -0.00104   0.00412  -0.00734  -0.00322   2.07869
   R39        2.84566  -0.00459   0.00362  -0.01849  -0.01486   2.83079
   R40        2.08515  -0.00068   0.00205  -0.00489  -0.00284   2.08231
   R41        2.07255   0.00257  -0.00143   0.00435   0.00291   2.07547
   R42        2.89029  -0.00002  -0.00011   0.00064   0.00053   2.89082
   R43        2.08199  -0.00112   0.00441  -0.00815  -0.00374   2.07826
   R44        2.08288  -0.00083   0.00290  -0.00590  -0.00300   2.07989
   R45        2.08217  -0.00108   0.00407  -0.00749  -0.00343   2.07874
   R46        2.84237  -0.00210  -0.00075  -0.00587  -0.00662   2.83574
   R47        2.08403  -0.00016  -0.00033  -0.00136  -0.00169   2.08234
   R48        2.07534   0.00178  -0.00329   0.00339   0.00010   2.07544
   R49        2.59498  -0.00136  -0.00063   0.00436   0.00333   2.59831
   R50        2.70451  -0.00016  -0.00493  -0.00364  -0.00862   2.69589
   R51        2.05387   0.00141  -0.00330   0.00956   0.00626   2.06013
   R52        2.67440  -0.02016   0.02105  -0.08504  -0.06362   2.61078
   R53        2.74679  -0.00322   0.00153   0.00927   0.01079   2.75758
   R54        2.86969  -0.00330  -0.00331  -0.01332  -0.01746   2.85223
   R55        2.62217  -0.01539   0.00164  -0.06259  -0.05895   2.56322
   R56        2.90352  -0.00393   0.00915  -0.01788  -0.01064   2.89288
   R57        2.89386  -0.00147   0.00939  -0.00710   0.00122   2.89508
   R58        2.88617  -0.00224  -0.00894  -0.01531  -0.02221   2.86396
   R59        2.78980  -0.01061   0.00103  -0.03958  -0.03855   2.75125
   R60        2.58863   0.00123  -0.00120   0.01040   0.00815   2.59678
   R61        2.71961  -0.00086  -0.00981  -0.00538  -0.01331   2.70631
   R62        2.05562   0.00008  -0.00547   0.00631   0.00084   2.05645
   R63        2.66665  -0.01399  -0.00083  -0.05695  -0.05521   2.61145
    A1        1.63436   0.00116  -0.00707   0.01218   0.00580   1.64015
    A2        1.63472   0.00105  -0.00710   0.01122   0.00364   1.63836
    A3        2.11244   0.00026  -0.00056   0.00144   0.00088   2.11332
    A4        2.07920   0.00004  -0.00003   0.00128   0.00125   2.08045
    A5        2.09154  -0.00030   0.00059  -0.00271  -0.00213   2.08942
    A6        2.10074  -0.00043   0.00143  -0.00243  -0.00100   2.09974
    A7        2.08576   0.00021  -0.00062   0.00095   0.00033   2.08610
    A8        2.09668   0.00022  -0.00081   0.00148   0.00067   2.09735
    A9        2.08367  -0.00055   0.00156  -0.00337  -0.00181   2.08186
   A10        2.10042   0.00016  -0.00066   0.00089   0.00023   2.10065
   A11        2.09909   0.00039  -0.00090   0.00248   0.00158   2.10068
   A12        2.10157   0.00016  -0.00153   0.00209   0.00056   2.10213
   A13        2.09576   0.00006  -0.00017   0.00049   0.00032   2.09608
   A14        2.08586  -0.00022   0.00170  -0.00258  -0.00088   2.08498
   A15        2.11102  -0.00024   0.00184  -0.00231  -0.00047   2.11055
   A16        2.07941   0.00013   0.00012   0.00186   0.00198   2.08139
   A17        2.09276   0.00011  -0.00196   0.00044  -0.00151   2.09124
   A18        2.05694   0.00080  -0.00275   0.00458   0.00184   2.05878
   A19        2.12172  -0.00136   0.00249  -0.00559  -0.00310   2.11862
   A20        2.10452   0.00057   0.00025   0.00101   0.00126   2.10578
   A21        2.11239   0.00024  -0.00089   0.00159   0.00071   2.11311
   A22        2.07967  -0.00001  -0.00030   0.00103   0.00073   2.08040
   A23        2.09112  -0.00023   0.00118  -0.00262  -0.00144   2.08968
   A24        2.10043  -0.00039   0.00116  -0.00209  -0.00093   2.09950
   A25        2.08570   0.00023  -0.00060   0.00108   0.00048   2.08618
   A26        2.09705   0.00016  -0.00056   0.00102   0.00046   2.09751
   A27        2.08382  -0.00057   0.00194  -0.00370  -0.00176   2.08206
   A28        2.10038   0.00018  -0.00088   0.00115   0.00027   2.10065
   A29        2.09899   0.00039  -0.00107   0.00256   0.00149   2.10048
   A30        2.10174   0.00019  -0.00159   0.00223   0.00064   2.10237
   A31        2.09583   0.00001  -0.00009   0.00017   0.00009   2.09592
   A32        2.08561  -0.00020   0.00168  -0.00240  -0.00072   2.08489
   A33        2.11014  -0.00009   0.00107  -0.00137  -0.00030   2.10985
   A34        2.08005   0.00017   0.00025   0.00220   0.00246   2.08251
   A35        2.09299  -0.00008  -0.00133  -0.00084  -0.00216   2.09083
   A36        2.05784   0.00061  -0.00170   0.00334   0.00164   2.05948
   A37        2.12013  -0.00061   0.00035  -0.00173  -0.00137   2.11876
   A38        2.10521   0.00000   0.00135  -0.00162  -0.00027   2.10494
   A39        1.93245   0.00029  -0.00047   0.00224   0.00176   1.93420
   A40        1.92562   0.00033   0.00230   0.00142   0.00372   1.92933
   A41        1.93863   0.00028  -0.00297   0.00366   0.00069   1.93932
   A42        1.88602  -0.00020   0.00043  -0.00076  -0.00034   1.88568
   A43        1.88881  -0.00045  -0.00032  -0.00453  -0.00485   1.88396
   A44        1.89079  -0.00028   0.00112  -0.00235  -0.00124   1.88955
   A45        1.94833   0.00159   0.00197   0.00489   0.00685   1.95518
   A46        1.91819   0.00011   0.00154   0.00280   0.00436   1.92255
   A47        1.91110   0.00048  -0.00425   0.00692   0.00267   1.91378
   A48        1.91064  -0.00078  -0.00295  -0.00446  -0.00743   1.90322
   A49        1.92702  -0.00170   0.00586  -0.01097  -0.00513   1.92189
   A50        1.84582   0.00021  -0.00239   0.00057  -0.00185   1.84397
   A51        1.93378  -0.00030   0.00015  -0.00219  -0.00204   1.93173
   A52        1.92103   0.00084   0.00274   0.00463   0.00736   1.92840
   A53        1.94183   0.00000   0.00006   0.00085   0.00089   1.94272
   A54        1.89025  -0.00021  -0.00102  -0.00063  -0.00165   1.88860
   A55        1.88686  -0.00009  -0.00193  -0.00202  -0.00394   1.88291
   A56        1.88858  -0.00026  -0.00010  -0.00076  -0.00089   1.88770
   A57        1.94662   0.00168  -0.00115   0.00783   0.00666   1.95327
   A58        1.91962   0.00006   0.00454  -0.00020   0.00435   1.92397
   A59        1.90776   0.00011  -0.00248   0.00488   0.00233   1.91010
   A60        1.92405  -0.00094  -0.00663  -0.00573  -0.01234   1.91171
   A61        1.91129  -0.00101   0.01109  -0.00584   0.00521   1.91650
   A62        1.85204   0.00002  -0.00549  -0.00137  -0.00683   1.84521
   A63        2.12135   0.00073   0.00226   0.00065   0.00304   2.12439
   A64        1.91860  -0.00408   0.00914  -0.02526  -0.01639   1.90222
   A65        2.24310   0.00335  -0.01142   0.02458   0.01329   2.25639
   A66        1.99627  -0.00070  -0.00149   0.00197   0.00040   1.99667
   A67        2.14011   0.00083   0.00084   0.00345   0.00430   2.14441
   A68        2.14579  -0.00010   0.00045  -0.00477  -0.00432   2.14148
   A69        1.95144   0.00382  -0.00082   0.01027   0.01006   1.96150
   A70        2.12916   0.00565  -0.01929   0.01713  -0.00256   2.12660
   A71        2.20144  -0.00941   0.01954  -0.02687  -0.00777   2.19367
   A72        2.03911   0.00589  -0.00512   0.02897   0.02126   2.06037
   A73        1.92358  -0.00017   0.00018   0.00139   0.00038   1.92396
   A74        2.26251  -0.00478   0.01873  -0.00903   0.00716   2.26967
   A75        2.07463   0.00673  -0.02256   0.01453  -0.00981   2.06481
   A76        2.29515  -0.00863   0.02354  -0.01367   0.00815   2.30329
   A77        1.91018   0.00197  -0.00112   0.00100   0.00315   1.91333
   A78        1.87272  -0.00095   0.00972  -0.01174  -0.00202   1.87070
   A79        1.91031   0.00108   0.00176   0.00212   0.00381   1.91412
   A80        1.94629  -0.00250  -0.00217  -0.02224  -0.02394   1.92236
   A81        2.03389  -0.00090  -0.01166  -0.00703  -0.01839   2.01549
   A82        1.92193   0.00282   0.00498   0.02359   0.02870   1.95063
   A83        1.77907   0.00036  -0.00335   0.01497   0.01078   1.78985
   A84        1.89992  -0.00094   0.00625  -0.00690  -0.00097   1.89895
   A85        2.00987   0.00005  -0.00394  -0.00277  -0.00681   2.00307
   A86        1.99643   0.00167  -0.00945   0.00424  -0.00433   1.99209
   A87        1.87165   0.00097   0.00673   0.00435   0.01217   1.88382
   A88        1.89332   0.00027  -0.00526   0.00755   0.00229   1.89561
   A89        1.78485  -0.00202   0.00617  -0.00542  -0.00096   1.78388
   A90        1.87180  -0.00114   0.01054  -0.01037   0.00057   1.87237
   A91        1.91846   0.00064   0.00094   0.00833   0.00793   1.92639
   A92        1.93272   0.00178  -0.00815   0.01591   0.00758   1.94030
   A93        1.92981  -0.00072   0.00322  -0.01056  -0.00771   1.92209
   A94        1.99825   0.00070  -0.00685   0.00096  -0.00743   1.99083
   A95        1.81267  -0.00119   0.00008  -0.00337  -0.00050   1.81216
   A96        1.89499   0.00169   0.00890   0.01724   0.01971   1.91469
   A97        2.29821  -0.01359   0.05864  -0.03393   0.01084   2.30905
   A98        1.99360   0.01368  -0.00957   0.06598   0.04127   2.03487
   A99        2.12083   0.00071   0.00165  -0.00032   0.00161   2.12244
   A100       1.91274  -0.00246   0.00800  -0.01617  -0.00891   1.90383
   A101       2.24957   0.00176  -0.00961   0.01665   0.00731   2.25688
   A102       2.00587  -0.00147  -0.01067  -0.00215  -0.00911   1.99676
   A103       2.14570   0.00022   0.00275  -0.00121  -0.00038   2.14531
   A104       2.13095   0.00126   0.00791   0.00322   0.00931   2.14026
   A105       2.06717   0.01325   0.00402   0.05901   0.04614   2.11331
   A106       2.23294  -0.01618   0.03966  -0.04306  -0.02078   2.21217
   A107       1.93741   0.00396   0.00854   0.01510   0.01749   1.95490
   A108       2.03284   0.00501  -0.00475   0.03143   0.02175   2.05459
   A109       1.93338  -0.00105   0.00124  -0.00730  -0.00329   1.93009
   A110       2.24026  -0.00281   0.02018   0.00196   0.01713   2.25739
    D1       -3.10644   0.00049  -0.00280   0.00257  -0.00026  -3.10671
    D2        0.01894   0.00050  -0.00450   0.00139  -0.00311   0.01583
    D3       -2.81895  -0.00280  -0.02624  -0.06925  -0.09513  -2.91408
    D4       -0.00134  -0.00140   0.01204  -0.01444  -0.00253  -0.00387
    D5       -3.12004   0.00054   0.00490   0.00581   0.01064  -3.10939
    D6        0.03148  -0.00046   0.00213  -0.01040  -0.00771   0.02378
    D7       -2.78628  -0.00269  -0.04595  -0.07085  -0.11608  -2.90236
    D8       -0.02004  -0.00077  -0.00503  -0.01055  -0.01626  -0.03630
    D9        0.00199   0.00000   0.00004  -0.00008  -0.00004   0.00195
   D10       -3.14090   0.00000   0.00019   0.00003   0.00022  -3.14068
   D11       -3.13934   0.00000  -0.00036  -0.00036  -0.00072  -3.14006
   D12        0.00096   0.00000  -0.00021  -0.00025  -0.00046   0.00049
   D13       -0.00123   0.00001   0.00003   0.00024   0.00026  -0.00096
   D14       -3.13845   0.00002  -0.00042  -0.00006  -0.00048  -3.13894
   D15        3.14010   0.00001   0.00043   0.00052   0.00095   3.14105
   D16        0.00288   0.00003  -0.00002   0.00022   0.00020   0.00308
   D17       -0.00061  -0.00001  -0.00003  -0.00012  -0.00016  -0.00077
   D18        3.14067  -0.00001   0.00010   0.00000   0.00011   3.14077
   D19       -3.14090   0.00000  -0.00019  -0.00023  -0.00042  -3.14132
   D20        0.00038   0.00000  -0.00005  -0.00010  -0.00015   0.00022
   D21       -0.00148   0.00000  -0.00003   0.00016   0.00012  -0.00136
   D22        3.14145  -0.00001   0.00009  -0.00011  -0.00002   3.14143
   D23        3.14042   0.00000  -0.00017   0.00003  -0.00014   3.14028
   D24        0.00017  -0.00001  -0.00005  -0.00024  -0.00029  -0.00012
   D25        0.00224   0.00001   0.00010   0.00001   0.00011   0.00236
   D26       -3.14055  -0.00002   0.00037  -0.00028   0.00010  -3.14045
   D27       -3.14068   0.00002  -0.00002   0.00028   0.00026  -3.14043
   D28       -0.00029  -0.00001   0.00025  -0.00001   0.00024  -0.00004
   D29       -0.00088  -0.00001  -0.00009  -0.00021  -0.00030  -0.00118
   D30        3.13639  -0.00003   0.00036   0.00007   0.00043   3.13682
   D31       -3.14127   0.00001  -0.00037   0.00008  -0.00029  -3.14155
   D32       -0.00400  -0.00001   0.00008   0.00036   0.00044  -0.00355
   D33       -0.00817   0.00006   0.00010   0.00223   0.00234  -0.00583
   D34       -3.13028   0.00014   0.00193   0.00421   0.00614  -3.12414
   D35        3.13791   0.00008  -0.00035   0.00191   0.00157   3.13948
   D36        0.01580   0.00015   0.00148   0.00389   0.00537   0.02117
   D37        0.00307  -0.00002  -0.00015  -0.00082  -0.00097   0.00211
   D38        3.14152   0.00000   0.00010   0.00008   0.00018  -3.14148
   D39       -3.13571  -0.00003  -0.00025  -0.00130  -0.00155  -3.13726
   D40        0.00274  -0.00001   0.00000  -0.00040  -0.00040   0.00233
   D41       -0.00025   0.00004   0.00046   0.00097   0.00143   0.00118
   D42        3.14073   0.00007  -0.00034   0.00128   0.00095  -3.14150
   D43        3.13852   0.00005   0.00056   0.00146   0.00202   3.14053
   D44       -0.00369   0.00008  -0.00024   0.00178   0.00154  -0.00215
   D45       -0.00191  -0.00001  -0.00013  -0.00003  -0.00016  -0.00207
   D46        3.13982   0.00001   0.00015   0.00042   0.00057   3.14039
   D47       -3.14033  -0.00003  -0.00039  -0.00093  -0.00132   3.14154
   D48        0.00140  -0.00002  -0.00010  -0.00048  -0.00059   0.00081
   D49       -0.00208   0.00002   0.00009   0.00071   0.00080  -0.00128
   D50       -3.14019  -0.00001   0.00017  -0.00022  -0.00005  -3.14024
   D51        3.13938   0.00001  -0.00019   0.00026   0.00007   3.13945
   D52        0.00126  -0.00003  -0.00012  -0.00066  -0.00078   0.00048
   D53        0.00497  -0.00001   0.00023  -0.00054  -0.00032   0.00465
   D54       -3.13600  -0.00003   0.00061  -0.00076  -0.00015  -3.13615
   D55       -3.14008   0.00003   0.00015   0.00038   0.00053  -3.13956
   D56        0.00213   0.00001   0.00053   0.00017   0.00070   0.00283
   D57       -0.00375  -0.00002  -0.00050  -0.00029  -0.00078  -0.00454
   D58        3.13845  -0.00006   0.00029  -0.00060  -0.00031   3.13813
   D59        3.13721   0.00000  -0.00088  -0.00007  -0.00095   3.13626
   D60       -0.00378  -0.00004  -0.00009  -0.00039  -0.00048  -0.00425
   D61        0.00385  -0.00057  -0.00129  -0.00900  -0.00997  -0.00612
   D62        3.13343   0.00061   0.00226   0.01039   0.01233  -3.13743
   D63       -3.13837  -0.00054  -0.00211  -0.00867  -0.01046   3.13436
   D64       -0.00879   0.00065   0.00144   0.01072   0.01184   0.00305
   D65        1.05743  -0.00037   0.00137  -0.00182  -0.00046   1.05697
   D66       -3.10229  -0.00022   0.00001  -0.00226  -0.00225  -3.10454
   D67       -1.08190   0.00038  -0.00444   0.00399  -0.00046  -1.08236
   D68       -3.13869  -0.00023   0.00308  -0.00042   0.00266  -3.13603
   D69       -1.01522  -0.00008   0.00172  -0.00086   0.00087  -1.01435
   D70        1.00517   0.00052  -0.00273   0.00539   0.00267   1.00784
   D71       -1.04165  -0.00018   0.00407  -0.00004   0.00402  -1.03763
   D72        1.08181  -0.00003   0.00271  -0.00048   0.00223   1.08405
   D73        3.10221   0.00056  -0.00174   0.00577   0.00403   3.10623
   D74        1.44989   0.00223   0.02637   0.04838   0.07510   1.52499
   D75       -1.29335  -0.00117  -0.01432  -0.02366  -0.03835  -1.33170
   D76       -0.67793   0.00158   0.02514   0.04466   0.07018  -0.60775
   D77        2.86201  -0.00183  -0.01555  -0.02738  -0.04327   2.81873
   D78       -2.70310   0.00275   0.02637   0.05289   0.07961  -2.62349
   D79        0.83684  -0.00065  -0.01431  -0.01915  -0.03384   0.80300
   D80        1.04268  -0.00015   0.00514   0.00006   0.00521   1.04789
   D81       -3.10016  -0.00016  -0.00090  -0.00202  -0.00292  -3.10308
   D82       -1.07337  -0.00005  -0.00636  -0.00097  -0.00734  -1.08071
   D83        3.13291  -0.00006   0.00573   0.00088   0.00660   3.13951
   D84       -1.00993  -0.00007  -0.00031  -0.00121  -0.00152  -1.01145
   D85        1.01686   0.00004  -0.00578  -0.00016  -0.00595   1.01091
   D86       -1.05695   0.00017   0.00744   0.00352   0.01096  -1.04599
   D87        1.08340   0.00016   0.00140   0.00143   0.00283   1.08623
   D88        3.11018   0.00027  -0.00407   0.00248  -0.00159   3.10859
   D89        1.35517   0.00199   0.01772   0.04078   0.05967   1.41484
   D90       -1.33404  -0.00127  -0.02442  -0.03150  -0.05715  -1.39119
   D91       -0.78264   0.00142   0.01739   0.03967   0.05826  -0.72438
   D92        2.81133  -0.00183  -0.02475  -0.03261  -0.05856   2.75277
   D93       -2.81402   0.00254   0.02129   0.04808   0.07060  -2.74342
   D94        0.77995  -0.00071  -0.02085  -0.02420  -0.04622   0.73374
   D95       -0.03192   0.00060  -0.00426   0.01233   0.00800  -0.02392
   D96       -3.12664  -0.00018   0.00076  -0.00252  -0.00181  -3.12845
   D97        3.09201   0.00057  -0.00595   0.01070   0.00472   3.09673
   D98       -0.00271  -0.00022  -0.00092  -0.00415  -0.00509  -0.00780
   D99        0.03172  -0.00152   0.01331  -0.02292  -0.00977   0.02195
   D100       3.12467  -0.00053  -0.00286  -0.01270  -0.01534   3.10933
   D101       3.12627  -0.00071   0.00827  -0.00776   0.00028   3.12655
   D102      -0.06397   0.00028  -0.00790   0.00245  -0.00529  -0.06926
   D103      -0.01610   0.00187  -0.01613   0.02319   0.00714  -0.00897
   D104       2.74773   0.00628   0.02092   0.09673   0.11736   2.86509
   D105      -3.10661   0.00030   0.00147   0.01091   0.01276  -3.09385
   D106      -0.34278   0.00472   0.03851   0.08445   0.12299  -0.21979
   D107      -0.47212  -0.00044  -0.08820  -0.02548  -0.11369  -0.58582
   D108       2.76589  -0.00163  -0.08572  -0.05332  -0.13909   2.62679
   D109       2.61354   0.00116  -0.10716  -0.01240  -0.11950   2.49404
   D110      -0.43163  -0.00003  -0.10467  -0.04024  -0.14490  -0.57653
   D111       1.65388   0.00011   0.01988  -0.04069  -0.02047   1.63341
   D112      -0.47413   0.00115   0.01392  -0.02164  -0.00763  -0.48177
   D113      -2.56676  -0.00210   0.01643  -0.05754  -0.04070  -2.60746
   D114      -1.56425   0.00041   0.01943  -0.01957   0.00002  -1.56422
   D115       2.59093   0.00146   0.01347  -0.00052   0.01286   2.60378
   D116       0.49830  -0.00180   0.01598  -0.03642  -0.02021   0.47809
   D117       2.90877   0.00405  -0.03872   0.05641   0.01724   2.92601
   D118      -0.73044   0.01333   0.06474   0.19781   0.26376  -0.46668
   D119      -0.14329   0.00267  -0.03533   0.02989  -0.00591  -0.14921
   D120       2.50068   0.01196   0.06812   0.17128   0.24061   2.74129
   D121      -0.77711   0.00163   0.01760   0.03503   0.05286  -0.72425
   D122      -2.89429   0.00208   0.00720   0.04246   0.04957  -2.84471
   D123       1.39887   0.00229   0.00791   0.03480   0.04282   1.44168
   D124       1.29981   0.00069   0.03155   0.02161   0.05339   1.35320
   D125      -0.81736   0.00114   0.02114   0.02904   0.05010  -0.76726
   D126      -2.80739   0.00136   0.02185   0.02138   0.04334  -2.76405
   D127      -2.81376   0.00127   0.01836   0.03405   0.05308  -2.76068
   D128       1.35225   0.00172   0.00795   0.04148   0.04979   1.40205
   D129      -0.63778   0.00194   0.00866   0.03382   0.04304  -0.59474
   D130       0.68061  -0.00250  -0.02549  -0.04654  -0.07234   0.60827
   D131      -1.38267  -0.00105  -0.04092  -0.03247  -0.07319  -1.45586
   D132       2.74898  -0.00077  -0.03451  -0.02585  -0.05992   2.68906
   D133       2.80491  -0.00239  -0.02783  -0.04699  -0.07481   2.73010
   D134       0.74163  -0.00094  -0.04326  -0.03293  -0.07567   0.66596
   D135      -1.40991  -0.00066  -0.03685  -0.02630  -0.06239  -1.47230
   D136      -1.50425  -0.00212  -0.01944  -0.04174  -0.06072  -1.56498
   D137       2.71565  -0.00067  -0.03486  -0.02767  -0.06158   2.65408
   D138       0.56411  -0.00039  -0.02845  -0.02105  -0.04830   0.51581
   D139       1.78540  -0.00102   0.03682   0.00773   0.04440   1.82980
   D140      -0.95454  -0.00053  -0.07453  -0.07739  -0.15027  -1.10481
   D141      -2.37917  -0.00066   0.03943   0.00696   0.04555  -2.33362
   D142       1.16408  -0.00017  -0.07192  -0.07816  -0.14912   1.01496
   D143      -0.27313  -0.00196   0.03962  -0.00779   0.03168  -0.24145
   D144      -3.01306  -0.00147  -0.07173  -0.09291  -0.16299   3.10713
   D145       2.73813  -0.00120  -0.09699  -0.08789  -0.18597   2.55217
   D146      -0.05262  -0.00641  -0.23832  -0.20860  -0.44961  -0.50223
   D147      -0.92263   0.00538   0.01865   0.04721   0.06854  -0.85408
   D148       2.56981   0.00017  -0.12269  -0.07351  -0.19510   2.37470
   D149      -0.03522   0.00157   0.00161   0.02879   0.02958  -0.00564
   D150       3.06769   0.00192   0.00134   0.02465   0.02473   3.09242
   D151       3.11724   0.00048  -0.00157   0.01119   0.00944   3.12668
   D152      -0.06304   0.00083  -0.00184   0.00704   0.00459  -0.05844
   D153      -2.82599  -0.00212  -0.13440  -0.12496  -0.26188  -3.08787
   D154       0.02101  -0.00209  -0.00545  -0.03682  -0.04262  -0.02161
   D155       0.35392  -0.00244  -0.13401  -0.12074  -0.25681   0.09711
   D156      -3.08227  -0.00242  -0.00506  -0.03261  -0.03755  -3.11982
   D157       2.81567   0.00846   0.13717   0.14913   0.28401   3.09969
   D158      -0.75770   0.01288   0.17551   0.22615   0.39913  -0.35857
   D159       0.00374   0.00166   0.00658   0.02733   0.03488   0.03862
   D160       2.71356   0.00608   0.04492   0.10435   0.15000   2.86355
         Item               Value     Threshold  Converged?
 Maximum Force            0.020161     0.000450     NO 
 RMS     Force            0.003285     0.000300     NO 
 Maximum Displacement     0.707111     0.001800     NO 
 RMS     Displacement     0.157306     0.001200     NO 
 Predicted change in Energy=-2.297077D-02
 Lowest energy point so far.  Saving SCF results.
 GradGradGradGradGradGradGradGradGradGradGradGradGradGradGradGradGradGrad

 Leave Link  103 at Tue Dec 11 18:42:02 2018, MaxMem=   805306368 cpu:         2.3
 (Enter /pbs_home/pkowalski/g09d01/g09/l202.exe)
 Stoichiometry    C29H22F6S2
 Framework group  C1[X(C29H22F6S2)]
 Deg. of freedom   171
 Full point group                 C1      NOp   1
 RotChk:  IX=0 Diff= 1.92D-02
 Largest Abelian subgroup         C1      NOp   1
 Largest concise Abelian subgroup C1      NOp   1
                         Standard orientation:                         
 ---------------------------------------------------------------------
 Center     Atomic      Atomic             Coordinates (Angstroms)
 Number     Number       Type             X           Y           Z
 ---------------------------------------------------------------------
      1         16           0       -2.739343   -1.951005   -1.401273
      2         16           0        2.780262   -1.932418    1.419084
      3          9           0       -1.519235    2.799049    1.409099
      4          9           0       -2.320683    2.835852   -0.600440
      5          9           0       -0.064172    4.676153    0.129483
      6          9           0       -0.011853    3.456486   -1.665783
      7          9           0        1.482013    2.965583    1.432940
      8          9           0        2.238737    2.854621   -0.597255
      9          6           0       -5.705913   -2.457766   -0.592419
     10          6           0       -7.026147   -2.778662   -0.296174
     11          6           0       -7.776848   -1.960174    0.545004
     12          6           0       -7.189393   -0.816869    1.086812
     13          6           0       -5.869433   -0.496966    0.793236
     14          6           0       -5.100429   -1.311804   -0.054043
     15          6           0        5.707506   -2.440964    0.485347
     16          6           0        7.012542   -2.765489    0.130745
     17          6           0        7.728302   -1.946971   -0.740284
     18          6           0        7.121105   -0.801009   -1.254029
     19          6           0        5.815712   -0.478002   -0.903400
     20          6           0        5.083226   -1.291504   -0.023270
     21          6           0       -0.342887   -0.369803   -3.441140
     22          6           0       -0.196753   -1.192520   -2.159677
     23          6           0        0.582651   -0.462659    3.631691
     24          6           0        0.287083   -1.165138    2.305297
     25          6           0       -3.712244   -0.965927   -0.364030
     26          6           0       -2.958854    0.094297    0.081915
     27          6           0       -1.609454    0.094453   -0.381021
     28          6           0       -1.339901   -0.971890   -1.217066
     29          6           0       -0.678350    1.164805   -0.039265
     30          6           0       -1.221707    2.564753    0.112405
     31          6           0       -0.036022    3.430576   -0.321168
     32          6           0        1.160831    2.612195    0.173656
     33          6           0        0.669086    1.179823    0.115670
     34          6           0        3.710151   -0.943142    0.345246
     35          6           0        2.946650    0.127436   -0.053798
     36          6           0        1.623459    0.147385    0.493672
     37          6           0        1.380359   -0.947788    1.300639
     38          1           0       -5.133550   -3.112460   -1.256212
     39          1           0       -7.472004   -3.677874   -0.728892
     40          1           0       -8.814598   -2.211110    0.777761
     41          1           0       -7.766100   -0.165271    1.748180
     42          1           0       -5.428728    0.402012    1.228807
     43          1           0        5.163404   -3.094216    1.173870
     44          1           0        7.474151   -3.666892    0.541803
     45          1           0        8.754149   -2.200332   -1.018749
     46          1           0        7.670221   -0.150328   -1.939379
     47          1           0        5.356832    0.420728   -1.320534
     48          1           0       -0.369760    0.706345   -3.214039
     49          1           0        0.505430   -0.554337   -4.117339
     50          1           0       -1.270425   -0.627047   -3.973576
     51          1           0       -0.132886   -2.265435   -2.402549
     52          1           0        0.752626   -0.943229   -1.666959
     53          1           0        0.685076    0.622087    3.482297
     54          1           0       -0.233692   -0.635414    4.349410
     55          1           0        1.516994   -0.831612    4.079940
     56          1           0        0.146896   -2.245743    2.469268
     57          1           0       -0.666776   -0.799051    1.902384
     58          1           0       -3.348352    0.852399    0.761663
     59          1           0        3.327150    0.917810   -0.697822
 ---------------------------------------------------------------------
 Rotational constants (GHZ):      0.1482183      0.0561002      0.0479004
 Leave Link  202 at Tue Dec 11 18:42:02 2018, MaxMem=   805306368 cpu:         0.0
 (Enter /pbs_home/pkowalski/g09d01/g09/l301.exe)
 Basis read from rwf:  (5D, 7F)
 No pseudopotential information found on rwf file.
 There are   673 symmetry adapted cartesian basis functions of A   symmetry.
 There are   636 symmetry adapted basis functions of A   symmetry.
   636 basis functions,  1103 primitive gaussians,   673 cartesian basis functions
   141 alpha electrons      141 beta electrons
       nuclear repulsion energy      4571.0673001779 Hartrees.
 IExCor= 1009 DFT=T Ex+Corr=PBE1PBE ExCW=0 ScaHFX=  0.250000
 ScaDFX=  0.750000  0.750000  1.000000  1.000000 ScalE2=  1.000000  1.000000
 IRadAn=      0 IRanWt=     -1 IRanGd=            0 ICorTp=0 IEmpDi=  4
 NAtoms=   59 NActive=   59 NUniq=   59 SFac= 1.00D+00 NAtFMM=   60 NAOKFM=F Big=F
 Integral buffers will be    131072 words long.
 Raffenetti 2 integral format.
 Two-electron integral symmetry is turned on.
 No density basis found on file   724.
 Leave Link  301 at Tue Dec 11 18:42:02 2018, MaxMem=   805306368 cpu:         0.6
 (Enter /pbs_home/pkowalski/g09d01/g09/l302.exe)
 NPDir=0 NMtPBC=     1 NCelOv=     1 NCel=       1 NClECP=     1 NCelD=      1
         NCelK=      1 NCelE2=     1 NClLst=     1 CellRange=     0.0.
 One-electron integrals computed using PRISM.
 NBasis=   636 RedAO= T EigKep=  2.94D-04  NBF=   636
 NBsUse=   636 1.00D-06 EigRej= -1.00D+00 NBFU=   636
 Precomputing XC quadrature grid using
 IXCGrd= 4 IRadAn=           0 IRanWt=          -1 IRanGd=           0 AccXCQ= 0.00D+00.
 Generated NRdTot=       0 NPtTot=           0 NUsed=           0 NTot=          32
 NSgBfM=   626   626   626   626   626 MxSgAt=    59 MxSgA2=    59.
 Leave Link  302 at Tue Dec 11 18:42:04 2018, MaxMem=   805306368 cpu:        16.4
 (Enter /pbs_home/pkowalski/g09d01/g09/l303.exe)
 DipDrv:  MaxL=1.
 Leave Link  303 at Tue Dec 11 18:42:05 2018, MaxMem=   805306368 cpu:         1.5
 (Enter /pbs_home/pkowalski/g09d01/g09/l401.exe)
 Initial guess from the checkpoint file:  "dae0068freq_open_pbe0_air.chk"
 B after Tr=     0.000000    0.000000    0.000000
         Rot=    0.999989    0.003128    0.003344    0.000429 Ang=   0.53 deg.
 Guess basis will be translated and rotated to current coordinates.
 JPrj=2 DoOrth=T DoCkMO=T.
 Generating alternative initial guess.
 ExpMin= 1.22D-01 ExpMax= 9.18D+03 ExpMxC= 1.38D+03 IAcc=1 IRadAn=         1 AccDes= 0.00D+00
 Harris functional with IExCor= 1009 and IRadAn=       1 diagonalized for initial guess.
 HarFok:  IExCor= 1009 AccDes= 0.00D+00 IRadAn=         1 IDoV= 1 UseB2=F ITyADJ=14
 ICtDFT=  3500011 ScaDFX=  1.000000  1.000000  1.000000  1.000000
 FoFCou: FMM=F IPFlag=           0 FMFlag=      100000 FMFlg1=           0
         NFxFlg=           0 DoJE=T BraDBF=F KetDBF=T FulRan=T
         wScrn=  0.000000 ICntrl=     500 IOpCl=  0 I1Cent=   200000004 NGrid=           0
         NMat0=    1 NMatS0=      1 NMatT0=    0 NMatD0=    1 NMtDS0=    0 NMtDT0=    0
 Petite list used in FoFCou.
 Harris En= -2510.29939945756    
 Leave Link  401 at Tue Dec 11 18:42:10 2018, MaxMem=   805306368 cpu:        40.9
 (Enter /pbs_home/pkowalski/g09d01/g09/l502.exe)
 Closed shell SCF:
 Using DIIS extrapolation, IDIIS=  1040.
 Integral symmetry usage will be decided dynamically.
 IVT=     1387805 IEndB=     1387805 NGot=   805306368 MDV=   804388806
 LenX=   804388806 LenY=   803935204
 Requested convergence on RMS density matrix=1.00D-08 within 128 cycles.
 Requested convergence on MAX density matrix=1.00D-06.
 Requested convergence on             energy=1.00D-06.
 No special actions if energy rises.
 Fock matrices will be formed incrementally for  20 cycles.
 Integral accuracy reduced to 1.0D-05 until final iterations.

 Cycle   1  Pass 0  IDiag  1:
 FoFJK:  IHMeth= 1 ICntrl=       0 DoSepK=F KAlg= 0 I1Cent=   0 FoldK=F
 IRaf= 640000000 NMat=   1 IRICut=       1 DoRegI=T DoRafI=F ISym2E= 0.
 FoFCou: FMM=F IPFlag=           0 FMFlag=      100000 FMFlg1=           0
         NFxFlg=           0 DoJE=F BraDBF=F KetDBF=F FulRan=T
         wScrn=  0.000000 ICntrl=       0 IOpCl=  0 I1Cent=           0 NGrid=           0
         NMat0=    1 NMatS0=      1 NMatT0=    0 NMatD0=    1 NMtDS0=    0 NMtDT0=    0
 Symmetry not used in FoFCou.
 E= -2510.02056777192    
 DIIS: error= 7.69D-03 at cycle   1 NSaved=   1.
 NSaved= 1 IEnMin= 1 EnMin= -2510.02056777192     IErMin= 1 ErrMin= 7.69D-03
 ErrMax= 7.69D-03  0.00D+00 EMaxC= 1.00D-01 BMatC= 6.48D-02 BMatP= 6.48D-02
 IDIUse=3 WtCom= 9.23D-01 WtEn= 7.69D-02
 Coeff-Com:  0.100D+01
 Coeff-En:   0.100D+01
 Coeff:      0.100D+01
 Gap=     0.499 Goal=   None    Shift=    0.000
 GapD=    0.499 DampG=2.000 DampE=1.000 DampFc=2.0000 IDamp=-1.
 RMSDP=1.14D-03 MaxDP=4.68D-02              OVMax= 6.24D-02

 Cycle   2  Pass 0  IDiag  1:
 RMSU=  1.14D-03    CP:  1.00D+00
 E= -2510.12528989783     Delta-E=       -0.104722125915 Rises=F Damp=F
 DIIS: error= 1.05D-03 at cycle   2 NSaved=   2.
 NSaved= 2 IEnMin= 2 EnMin= -2510.12528989783     IErMin= 2 ErrMin= 1.05D-03
 ErrMax= 1.05D-03  0.00D+00 EMaxC= 1.00D-01 BMatC= 1.25D-03 BMatP= 6.48D-02
 IDIUse=3 WtCom= 9.89D-01 WtEn= 1.05D-02
 Coeff-Com: -0.510D-01 0.105D+01
 Coeff-En:   0.000D+00 0.100D+01
 Coeff:     -0.504D-01 0.105D+01
 Gap=     0.151 Goal=   None    Shift=    0.000
 RMSDP=2.00D-04 MaxDP=8.29D-03 DE=-1.05D-01 OVMax= 1.82D-02

 Cycle   3  Pass 0  IDiag  1:
 RMSU=  1.96D-04    CP:  9.99D-01  1.03D+00
 E= -2510.12537485726     Delta-E=       -0.000084959433 Rises=F Damp=F
 DIIS: error= 9.37D-04 at cycle   3 NSaved=   3.
 NSaved= 3 IEnMin= 3 EnMin= -2510.12537485726     IErMin= 3 ErrMin= 9.37D-04
 ErrMax= 9.37D-04  0.00D+00 EMaxC= 1.00D-01 BMatC= 2.23D-03 BMatP= 1.25D-03
 IDIUse=3 WtCom= 2.46D-01 WtEn= 7.54D-01
 Coeff-Com: -0.460D-01 0.639D+00 0.407D+00
 Coeff-En:   0.000D+00 0.487D+00 0.513D+00
 Coeff:     -0.113D-01 0.524D+00 0.487D+00
 Gap=     0.148 Goal=   None    Shift=    0.000
 RMSDP=1.75D-04 MaxDP=1.10D-02 DE=-8.50D-05 OVMax= 1.76D-02

 Cycle   4  Pass 0  IDiag  1:
 RMSU=  9.30D-05    CP:  9.99D-01  1.06D+00  2.58D-01
 E= -2510.12721120303     Delta-E=       -0.001836345764 Rises=F Damp=F
 DIIS: error= 5.78D-04 at cycle   4 NSaved=   4.
 NSaved= 4 IEnMin= 4 EnMin= -2510.12721120303     IErMin= 4 ErrMin= 5.78D-04
 ErrMax= 5.78D-04  0.00D+00 EMaxC= 1.00D-01 BMatC= 5.36D-04 BMatP= 1.25D-03
 IDIUse=3 WtCom= 9.94D-01 WtEn= 5.78D-03
 Coeff-Com: -0.154D-01 0.155D+00 0.333D+00 0.528D+00
 Coeff-En:   0.000D+00 0.000D+00 0.236D+00 0.764D+00
 Coeff:     -0.153D-01 0.154D+00 0.332D+00 0.529D+00
 Gap=     0.149 Goal=   None    Shift=    0.000
 RMSDP=6.38D-05 MaxDP=3.54D-03 DE=-1.84D-03 OVMax= 7.14D-03

 Cycle   5  Pass 0  IDiag  1:
 RMSU=  3.00D-05    CP:  9.99D-01  1.06D+00  4.83D-01  6.24D-01
 E= -2510.12777752833     Delta-E=       -0.000566325302 Rises=F Damp=F
 DIIS: error= 2.02D-04 at cycle   5 NSaved=   5.
 NSaved= 5 IEnMin= 5 EnMin= -2510.12777752833     IErMin= 5 ErrMin= 2.02D-04
 ErrMax= 2.02D-04  0.00D+00 EMaxC= 1.00D-01 BMatC= 3.41D-05 BMatP= 5.36D-04
 IDIUse=3 WtCom= 9.98D-01 WtEn= 2.02D-03
 Coeff-Com: -0.210D-02-0.100D-01 0.143D+00 0.337D+00 0.532D+00
 Coeff-En:   0.000D+00 0.000D+00 0.000D+00 0.000D+00 0.100D+01
 Coeff:     -0.210D-02-0.998D-02 0.143D+00 0.336D+00 0.533D+00
 Gap=     0.148 Goal=   None    Shift=    0.000
 RMSDP=1.42D-05 MaxDP=8.17D-04 DE=-5.66D-04 OVMax= 1.61D-03

 Cycle   6  Pass 0  IDiag  1:
 RMSU=  8.52D-06    CP:  9.99D-01  1.06D+00  4.95D-01  6.89D-01  6.88D-01
 E= -2510.12780860660     Delta-E=       -0.000031078269 Rises=F Damp=F
 DIIS: error= 8.40D-05 at cycle   6 NSaved=   6.
 NSaved= 6 IEnMin= 6 EnMin= -2510.12780860660     IErMin= 6 ErrMin= 8.40D-05
 ErrMax= 8.40D-05  0.00D+00 EMaxC= 1.00D-01 BMatC= 2.79D-06 BMatP= 3.41D-05
 IDIUse=1 WtCom= 1.00D+00 WtEn= 0.00D+00
 Coeff-Com:  0.425D-03-0.228D-01 0.456D-01 0.135D+00 0.299D+00 0.543D+00
 Coeff:      0.425D-03-0.228D-01 0.456D-01 0.135D+00 0.299D+00 0.543D+00
 Gap=     0.148 Goal=   None    Shift=    0.000
 RMSDP=4.58D-06 MaxDP=2.10D-04 DE=-3.11D-05 OVMax= 4.25D-04

 Initial convergence to 1.0D-05 achieved.  Increase integral accuracy.
 Cycle   7  Pass 1  IDiag  1:
 E= -2510.12793744520     Delta-E=       -0.000128838599 Rises=F Damp=F
 DIIS: error= 1.70D-04 at cycle   1 NSaved=   1.
 NSaved= 1 IEnMin= 1 EnMin= -2510.12793744520     IErMin= 1 ErrMin= 1.70D-04
 ErrMax= 1.70D-04  0.00D+00 EMaxC= 1.00D-01 BMatC= 1.45D-05 BMatP= 1.45D-05
 IDIUse=3 WtCom= 9.98D-01 WtEn= 1.70D-03
 Coeff-Com:  0.100D+01
 Coeff-En:   0.100D+01
 Coeff:      0.100D+01
 Gap=     0.149 Goal=   None    Shift=    0.000
 RMSDP=4.58D-06 MaxDP=2.10D-04 DE=-1.29D-04 OVMax= 5.10D-04

 Cycle   8  Pass 1  IDiag  1:
 RMSU=  1.47D-04    CP:  1.00D+00
 E= -2510.12795248108     Delta-E=       -0.000015035886 Rises=F Damp=F
 DIIS: error= 6.29D-05 at cycle   2 NSaved=   2.
 NSaved= 2 IEnMin= 2 EnMin= -2510.12795248108     IErMin= 2 ErrMin= 6.29D-05
 ErrMax= 6.29D-05  0.00D+00 EMaxC= 1.00D-01 BMatC= 8.01D-07 BMatP= 1.45D-05
 IDIUse=1 WtCom= 1.00D+00 WtEn= 0.00D+00
 Coeff-Com:  0.660D-01 0.934D+00
 Coeff:      0.660D-01 0.934D+00
 Gap=     0.149 Goal=   None    Shift=    0.000
 RMSDP=5.62D-06 MaxDP=2.08D-04 DE=-1.50D-05 OVMax= 6.49D-04

 Cycle   9  Pass 1  IDiag  1:
 RMSU=  5.27D-06    CP:  1.00D+00  1.01D+00
 E= -2510.12795044370     Delta-E=        0.000002037387 Rises=F Damp=F
 DIIS: error= 1.12D-04 at cycle   3 NSaved=   3.
 NSaved= 3 IEnMin= 2 EnMin= -2510.12795248108     IErMin= 2 ErrMin= 6.29D-05
 ErrMax= 1.12D-04  0.00D+00 EMaxC= 1.00D-01 BMatC= 2.56D-06 BMatP= 8.01D-07
 IDIUse=3 WtCom= 4.85D-01 WtEn= 5.15D-01
 Coeff-Com: -0.736D-02 0.646D+00 0.361D+00
 Coeff-En:   0.000D+00 0.714D+00 0.286D+00
 Coeff:     -0.357D-02 0.681D+00 0.322D+00
 Gap=     0.149 Goal=   None    Shift=    0.000
 RMSDP=3.05D-06 MaxDP=1.09D-04 DE= 2.04D-06 OVMax= 3.75D-04

 Cycle  10  Pass 1  IDiag  1:
 RMSU=  7.78D-07    CP:  1.00D+00  1.02D+00  4.43D-01
 E= -2510.12795335920     Delta-E=       -0.000002915500 Rises=F Damp=F
 DIIS: error= 1.33D-05 at cycle   4 NSaved=   4.
 NSaved= 4 IEnMin= 4 EnMin= -2510.12795335920     IErMin= 4 ErrMin= 1.33D-05
 ErrMax= 1.33D-05  0.00D+00 EMaxC= 1.00D-01 BMatC= 4.09D-08 BMatP= 8.01D-07
 IDIUse=1 WtCom= 1.00D+00 WtEn= 0.00D+00
 Coeff-Com: -0.534D-02 0.387D+00 0.172D+00 0.446D+00
 Coeff:     -0.534D-02 0.387D+00 0.172D+00 0.446D+00
 Gap=     0.149 Goal=   None    Shift=    0.000
 RMSDP=4.47D-07 MaxDP=2.25D-05 DE=-2.92D-06 OVMax= 6.43D-05

 Cycle  11  Pass 1  IDiag  1:
 RMSU=  2.85D-07    CP:  1.00D+00  1.02D+00  3.83D-01  8.29D-01
 E= -2510.12795340416     Delta-E=       -0.000000044965 Rises=F Damp=F
 DIIS: error= 9.44D-07 at cycle   5 NSaved=   5.
 NSaved= 5 IEnMin= 5 EnMin= -2510.12795340416     IErMin= 5 ErrMin= 9.44D-07
 ErrMax= 9.44D-07  0.00D+00 EMaxC= 1.00D-01 BMatC= 8.44D-10 BMatP= 4.09D-08
 IDIUse=1 WtCom= 1.00D+00 WtEn= 0.00D+00
 Coeff-Com: -0.209D-02 0.142D+00 0.568D-01 0.230D+00 0.574D+00
 Coeff:     -0.209D-02 0.142D+00 0.568D-01 0.230D+00 0.574D+00
 Gap=     0.149 Goal=   None    Shift=    0.000
 RMSDP=1.08D-07 MaxDP=5.53D-06 DE=-4.50D-08 OVMax= 1.07D-05

 Cycle  12  Pass 1  IDiag  1:
 RMSU=  1.00D-07    CP:  1.00D+00  1.02D+00  3.83D-01  8.53D-01  8.80D-01
 E= -2510.12795340479     Delta-E=       -0.000000000631 Rises=F Damp=F
 DIIS: error= 2.57D-07 at cycle   6 NSaved=   6.
 NSaved= 6 IEnMin= 6 EnMin= -2510.12795340479     IErMin= 6 ErrMin= 2.57D-07
 ErrMax= 2.57D-07  0.00D+00 EMaxC= 1.00D-01 BMatC= 1.49D-10 BMatP= 8.44D-10
 IDIUse=1 WtCom= 1.00D+00 WtEn= 0.00D+00
 Coeff-Com: -0.241D-03 0.121D-01 0.159D-02 0.528D-01 0.327D+00 0.607D+00
 Coeff:     -0.241D-03 0.121D-01 0.159D-02 0.528D-01 0.327D+00 0.607D+00
 Gap=     0.149 Goal=   None    Shift=    0.000
 RMSDP=3.87D-08 MaxDP=1.76D-06 DE=-6.31D-10 OVMax= 4.14D-06

 Cycle  13  Pass 1  IDiag  1:
 RMSU=  2.57D-08    CP:  1.00D+00  1.02D+00  3.83D-01  8.64D-01  9.39D-01
                    CP:  7.82D-01
 E= -2510.12795340498     Delta-E=       -0.000000000185 Rises=F Damp=F
 DIIS: error= 1.34D-07 at cycle   7 NSaved=   7.
 NSaved= 7 IEnMin= 7 EnMin= -2510.12795340498     IErMin= 7 ErrMin= 1.34D-07
 ErrMax= 1.34D-07  0.00D+00 EMaxC= 1.00D-01 BMatC= 1.73D-11 BMatP= 1.49D-10
 IDIUse=1 WtCom= 1.00D+00 WtEn= 0.00D+00
 Coeff-Com:  0.686D-04-0.708D-02-0.474D-02 0.749D-02 0.126D+00 0.341D+00
 Coeff-Com:  0.537D+00
 Coeff:      0.686D-04-0.708D-02-0.474D-02 0.749D-02 0.126D+00 0.341D+00
 Coeff:      0.537D+00
 Gap=     0.149 Goal=   None    Shift=    0.000
 RMSDP=1.35D-08 MaxDP=5.51D-07 DE=-1.85D-10 OVMax= 1.08D-06

 Cycle  14  Pass 1  IDiag  1:
 RMSU=  8.72D-09    CP:  1.00D+00  1.02D+00  3.83D-01  8.69D-01  9.32D-01
                    CP:  7.99D-01  6.62D-01
 E= -2510.12795340480     Delta-E=        0.000000000175 Rises=F Damp=F
 DIIS: error= 5.00D-08 at cycle   8 NSaved=   8.
 NSaved= 8 IEnMin= 7 EnMin= -2510.12795340498     IErMin= 8 ErrMin= 5.00D-08
 ErrMax= 5.00D-08  0.00D+00 EMaxC= 1.00D-01 BMatC= 1.94D-12 BMatP= 1.73D-11
 IDIUse=1 WtCom= 1.00D+00 WtEn= 0.00D+00
 Coeff-Com:  0.634D-04-0.540D-02-0.299D-02-0.648D-03 0.437D-01 0.144D+00
 Coeff-Com:  0.316D+00 0.505D+00
 Coeff:      0.634D-04-0.540D-02-0.299D-02-0.648D-03 0.437D-01 0.144D+00
 Coeff:      0.316D+00 0.505D+00
 Gap=     0.149 Goal=   None    Shift=    0.000
 RMSDP=3.89D-09 MaxDP=1.46D-07 DE= 1.75D-10 OVMax= 4.34D-07

 SCF Done:  E(RPBE1PBE) =  -2510.12795340     A.U. after   14 cycles
            NFock= 14  Conv=0.39D-08     -V/T= 2.0064
 KE= 2.494152335621D+03 PE=-1.504292341710D+04 EE= 5.467575827897D+03
 Leave Link  502 at Tue Dec 11 18:50:07 2018, MaxMem=   805306368 cpu:      3803.6
 (Enter /pbs_home/pkowalski/g09d01/g09/l701.exe)
 Compute integral first derivatives.
 ... and contract with generalized density number  0.
 Leave Link  701 at Tue Dec 11 18:50:08 2018, MaxMem=   805306368 cpu:         5.8
 (Enter /pbs_home/pkowalski/g09d01/g09/l702.exe)
 L702 exits ... SP integral derivatives will be done elsewhere.
 Leave Link  702 at Tue Dec 11 18:50:09 2018, MaxMem=   805306368 cpu:         0.2
 (Enter /pbs_home/pkowalski/g09d01/g09/l703.exe)
 Compute integral first derivatives, UseDBF=F ICtDFT=           0.
 Integral derivatives from FoFJK, PRISM(SPDF).
 Calling FoFJK, ICntrl=      2127 FMM=F ISym2X=0 I1Cent= 0 IOpClX= 0 NMat=1 NMatS=1 NMatT=0.
 FoFJK:  IHMeth= 1 ICntrl=    2127 DoSepK=F KAlg= 0 I1Cent=   0 FoldK=F
 IRaf=         0 NMat=   1 IRICut=       1 DoRegI=T DoRafI=F ISym2E= 0.
 FoFCou: FMM=F IPFlag=           0 FMFlag=      100000 FMFlg1=         800
         NFxFlg=           0 DoJE=F BraDBF=F KetDBF=F FulRan=T
         wScrn=  0.000000 ICntrl=    2127 IOpCl=  0 I1Cent=           0 NGrid=           0
         NMat0=    1 NMatS0=      1 NMatT0=    0 NMatD0=    1 NMtDS0=    0 NMtDT0=    0
 Symmetry not used in FoFCou.
 Leave Link  703 at Tue Dec 11 18:52:13 2018, MaxMem=   805306368 cpu:       997.4
 (Enter /pbs_home/pkowalski/g09d01/g09/l716.exe)
 Dipole        =-1.40245308D-02-1.41102806D+00-4.22589752D-02
 ***** Axes restored to original set *****
 -------------------------------------------------------------------
 Center     Atomic                   Forces (Hartrees/Bohr)
 Number     Number              X              Y              Z
 -------------------------------------------------------------------
      1       16          -0.004038004    0.000072008   -0.001381929
      2       16          -0.003259519    0.001897601   -0.002731185
      3        9           0.004850155   -0.001654282   -0.000895630
      4        9          -0.001459086   -0.001009796    0.001141262
      5        9           0.005555722   -0.000377108   -0.000098400
      6        9           0.000455962   -0.001000118    0.002289587
      7        9           0.002605992    0.001131360    0.001214746
      8        9          -0.000416407    0.001184252    0.000538831
      9        6          -0.001014033    0.000654926    0.000161658
     10        6          -0.000662390   -0.000499263   -0.000462792
     11        6           0.000193519   -0.000454378   -0.000268535
     12        6           0.000408488   -0.000593285   -0.000426578
     13        6           0.000753664    0.000422457    0.000512057
     14        6           0.000413074   -0.000501286    0.000040317
     15        6           0.000201901   -0.000091583   -0.001053932
     16        6          -0.000185510    0.000612617   -0.000558603
     17        6          -0.000207072    0.000427665    0.000377599
     18        6          -0.000295023    0.000405340    0.000631088
     19        6           0.000293568   -0.000443804    0.000664958
     20        6          -0.000332555    0.000037065    0.000605631
     21        6          -0.000003219    0.000817047   -0.000309443
     22        6           0.000664052    0.001958678   -0.001638542
     23        6          -0.000379405   -0.000880677   -0.000684166
     24        6          -0.002630112   -0.002127425    0.001191087
     25        6           0.002615450    0.002195925    0.001343987
     26        6           0.002293222   -0.002512406   -0.006080299
     27        6           0.009100772    0.003993010   -0.004478230
     28        6          -0.007320971   -0.001988604    0.004946156
     29        6          -0.011076479   -0.008959175    0.004479880
     30        6          -0.003814397    0.000602874    0.002757095
     31        6          -0.003749926    0.000043804   -0.000053928
     32        6           0.000421687   -0.001847823   -0.002343529
     33        6           0.019953321    0.006830877   -0.003862876
     34        6           0.001058606   -0.002227390    0.000092108
     35        6           0.001322277    0.004760521    0.000404655
     36        6          -0.021880122   -0.001254984    0.010992890
     37        6           0.011981854    0.001234170   -0.008271174
     38        1           0.000198811   -0.000179113   -0.000072962
     39        1           0.000186998    0.000052130    0.000082341
     40        1           0.000020525    0.000168236    0.000134312
     41        1          -0.000156697    0.000053675    0.000021958
     42        1          -0.000074885   -0.000192484   -0.000069782
     43        1          -0.000115262    0.000093859    0.000256210
     44        1           0.000051529   -0.000107271    0.000163878
     45        1           0.000105917   -0.000189639   -0.000034608
     46        1           0.000004327   -0.000005321   -0.000172410
     47        1          -0.000019110    0.000319170   -0.000049041
     48        1           0.000224971   -0.000081548    0.000155138
     49        1          -0.000177369   -0.000009539    0.000109682
     50        1          -0.000058260   -0.000202055    0.000114131
     51        1          -0.000519007   -0.000240518    0.000357797
     52        1           0.001209123    0.000787335   -0.000928950
     53        1           0.000197312   -0.000044384    0.000433739
     54        1           0.000195840    0.000023586   -0.000036170
     55        1          -0.000085777    0.000210308    0.000055214
     56        1           0.000053256    0.000368282   -0.000351886
     57        1          -0.001055722   -0.000885433    0.000981922
     58        1          -0.000209512    0.000183880    0.000246496
     59        1          -0.002396062   -0.000981963   -0.000182833
 -------------------------------------------------------------------
 Cartesian Forces:  Max     0.021880122 RMS     0.003363360
 Leave Link  716 at Tue Dec 11 18:52:14 2018, MaxMem=   805306368 cpu:         0.2
 (Enter /pbs_home/pkowalski/g09d01/g09/l103.exe)

 GradGradGradGradGradGradGradGradGradGradGradGradGradGradGradGradGradGrad
 Berny optimization.
 Using GEDIIS/GDIIS optimizer.
 FormGI is forming the generalized inverse of G from B-inverse, IUseBI=4.
 GSVD:  received Info=                   1 from GESDD.
 Internal  Forces:  Max     0.012092519 RMS     0.001887307
 Search for a local minimum.
 Step number   6 out of a maximum of  343
 All quantities printed in internal units (Hartrees-Bohrs-Radians)
 RMS Force = .18873D-02 SwitMx=.10000D-02 MixMth= 1
 Mixed Optimization -- RFO/linear search
 Update second derivatives using D2CorX and points    5    6
 DE= -2.12D-02 DEPred=-2.30D-02 R= 9.23D-01
 TightC=F SS=  1.41D+00  RLast= 1.07D+00 DXNew= 2.4000D+00 3.2051D+00
 Trust test= 9.23D-01 RLast= 1.07D+00 DXMaxT set to 2.40D+00
 ITU=  1  1  1  0  1  0
 Use linear search instead of GDIIS.
     Eigenvalues ---    0.00262   0.00399   0.00420   0.00456   0.00557
     Eigenvalues ---    0.00629   0.00640   0.00714   0.00747   0.00748
     Eigenvalues ---    0.00760   0.00877   0.00926   0.00940   0.01153
     Eigenvalues ---    0.01385   0.01406   0.01437   0.01555   0.01558
     Eigenvalues ---    0.01563   0.01741   0.01856   0.01941   0.01944
     Eigenvalues ---    0.02002   0.02004   0.02027   0.02029   0.02086
     Eigenvalues ---    0.02086   0.02136   0.02136   0.02142   0.02143
     Eigenvalues ---    0.02153   0.02154   0.02155   0.02167   0.02169
     Eigenvalues ---    0.02224   0.02795   0.04134   0.04172   0.04784
     Eigenvalues ---    0.05123   0.05415   0.05432   0.05539   0.05563
     Eigenvalues ---    0.05613   0.05618   0.07473   0.08212   0.09220
     Eigenvalues ---    0.09347   0.09352   0.09891   0.10213   0.10930
     Eigenvalues ---    0.12204   0.12247   0.12787   0.12816   0.14144
     Eigenvalues ---    0.15901   0.15977   0.15992   0.15997   0.16000
     Eigenvalues ---    0.16000   0.16000   0.16000   0.16000   0.16000
     Eigenvalues ---    0.16000   0.16000   0.16000   0.16000   0.16000
     Eigenvalues ---    0.16000   0.16001   0.16017   0.16862   0.21841
     Eigenvalues ---    0.21884   0.21987   0.21995   0.22000   0.22000
     Eigenvalues ---    0.22705   0.23100   0.23467   0.23469   0.23620
     Eigenvalues ---    0.23657   0.24077   0.24200   0.24358   0.24516
     Eigenvalues ---    0.24729   0.24825   0.24898   0.24973   0.24997
     Eigenvalues ---    0.25001   0.25093   0.25917   0.26049   0.26333
     Eigenvalues ---    0.26511   0.27104   0.27490   0.28088   0.29288
     Eigenvalues ---    0.29633   0.29771   0.30024   0.30992   0.31352
     Eigenvalues ---    0.31905   0.32215   0.32272   0.32308   0.32437
     Eigenvalues ---    0.32492   0.32505   0.32514   0.32521   0.32530
     Eigenvalues ---    0.32546   0.32561   0.32573   0.32820   0.33426
     Eigenvalues ---    0.34916   0.35351   0.35691   0.35693   0.35697
     Eigenvalues ---    0.35704   0.35710   0.35830   0.35884   0.36089
     Eigenvalues ---    0.36180   0.36228   0.36627   0.37991   0.40765
     Eigenvalues ---    0.40907   0.41114   0.41131   0.44203   0.44230
     Eigenvalues ---    0.44532   0.45528   0.45539   0.45694   0.45942
     Eigenvalues ---    0.46077   0.46504   0.46531   0.47209   0.47699
     Eigenvalues ---    0.47993   0.48318   0.48417   0.53655   0.55616
     Eigenvalues ---    0.55672
 RFO step:  Lambda=-9.72465226D-03 EMin= 2.62082725D-03
 Quartic linear search produced a step of  0.43605.
 Iteration  1 RMS(Cart)=  0.26200635 RMS(Int)=  0.01237458
 Iteration  2 RMS(Cart)=  0.08966356 RMS(Int)=  0.00210350
 Iteration  3 RMS(Cart)=  0.00359323 RMS(Int)=  0.00161591
 Iteration  4 RMS(Cart)=  0.00001251 RMS(Int)=  0.00161590
 Iteration  5 RMS(Cart)=  0.00000034 RMS(Int)=  0.00161590
 ITry= 1 IFail=0 DXMaxC= 1.12D+00 DCOld= 1.00D+10 DXMaxT= 2.40D+00 DXLimC= 3.00D+00 Rises=F
 Variable       Old X    -DE/DX   Delta X   Delta X   Delta X     New X
                                 (Linear)    (Quad)   (Total)
    R1        3.26917   0.00375  -0.00865   0.02125   0.01237   3.28154
    R2        3.24628   0.00151  -0.00334   0.01066   0.00759   3.25387
    R3        3.27118   0.00271  -0.00792   0.01800   0.00811   3.27930
    R4        3.24200   0.00260  -0.00314   0.01234   0.00945   3.25145
    R5        2.55276   0.00452  -0.00595   0.01796   0.01200   2.56477
    R6        2.52785   0.00157  -0.01038   0.00892  -0.00146   2.52639
    R7        2.50368   0.00501  -0.00819   0.01836   0.01017   2.51385
    R8        2.54184   0.00145  -0.00909   0.01036   0.00127   2.54310
    R9        2.54506   0.00217  -0.00788   0.01067   0.00279   2.54785
   R10        2.54584   0.00125  -0.00779   0.00825   0.00046   2.54631
   R11        2.62784   0.00078  -0.00140   0.00317   0.00177   2.62961
   R12        2.65215   0.00087  -0.00296   0.00455   0.00158   2.65373
   R13        2.06737  -0.00027   0.00179  -0.00303  -0.00125   2.06612
   R14        2.63280   0.00053  -0.00128   0.00190   0.00062   2.63342
   R15        2.06544  -0.00021   0.00143  -0.00239  -0.00096   2.06449
   R16        2.63602   0.00029   0.00013   0.00060   0.00073   2.63675
   R17        2.06497  -0.00021   0.00158  -0.00251  -0.00094   2.06403
   R18        2.62585   0.00079  -0.00194   0.00340   0.00146   2.62731
   R19        2.06541  -0.00016   0.00121  -0.00213  -0.00092   2.06449
   R20        2.65452   0.00077  -0.00373   0.00508   0.00135   2.65587
   R21        2.06327  -0.00016   0.00171  -0.00275  -0.00104   2.06223
   R22        2.76623   0.00109  -0.00494   0.00785   0.00291   2.76914
   R23        2.62813   0.00065  -0.00115   0.00265   0.00150   2.62963
   R24        2.65214   0.00087  -0.00258   0.00431   0.00174   2.65388
   R25        2.06737  -0.00028   0.00168  -0.00297  -0.00129   2.06608
   R26        2.63275   0.00055  -0.00127   0.00196   0.00069   2.63343
   R27        2.06541  -0.00020   0.00143  -0.00237  -0.00094   2.06448
   R28        2.63605   0.00025   0.00001   0.00054   0.00055   2.63660
   R29        2.06499  -0.00022   0.00160  -0.00254  -0.00094   2.06405
   R30        2.62619   0.00067  -0.00173   0.00307   0.00135   2.62754
   R31        2.06544  -0.00017   0.00122  -0.00217  -0.00095   2.06450
   R32        2.65434   0.00095  -0.00379   0.00557   0.00178   2.65612
   R33        2.06343  -0.00024   0.00171  -0.00300  -0.00129   2.06214
   R34        2.76604   0.00134  -0.00445   0.00838   0.00393   2.76997
   R35        2.89095  -0.00013   0.00101  -0.00174  -0.00073   2.89022
   R36        2.07903   0.00028  -0.00156   0.00262   0.00106   2.08009
   R37        2.07951   0.00015  -0.00154   0.00195   0.00041   2.07992
   R38        2.07869   0.00020  -0.00140   0.00235   0.00095   2.07964
   R39        2.83079  -0.00001  -0.00648   0.00265  -0.00384   2.82696
   R40        2.08231   0.00021  -0.00124   0.00188   0.00064   2.08296
   R41        2.07547   0.00116   0.00127   0.00285   0.00412   2.07959
   R42        2.89082  -0.00022   0.00023  -0.00097  -0.00074   2.89008
   R43        2.07826   0.00047  -0.00163   0.00346   0.00183   2.08009
   R44        2.07989   0.00009  -0.00131   0.00156   0.00025   2.08013
   R45        2.07874   0.00018  -0.00149   0.00230   0.00081   2.07955
   R46        2.83574  -0.00090  -0.00289  -0.00279  -0.00567   2.83007
   R47        2.08234   0.00028  -0.00074   0.00149   0.00076   2.08310
   R48        2.07544   0.00109   0.00004   0.00304   0.00309   2.07852
   R49        2.59831  -0.00077   0.00145  -0.00457  -0.00347   2.59484
   R50        2.69589   0.00277  -0.00376   0.01106   0.00727   2.70316
   R51        2.06013  -0.00027   0.00273  -0.00280  -0.00007   2.06007
   R52        2.61078   0.00598  -0.02774   0.03465   0.00724   2.61801
   R53        2.75758  -0.00063   0.00471  -0.00794  -0.00323   2.75435
   R54        2.85223   0.00251  -0.00761   0.01093   0.00321   2.85544
   R55        2.56322   0.00517  -0.02571   0.03408   0.00914   2.57236
   R56        2.89288   0.00195  -0.00464   0.01012   0.00408   2.89696
   R57        2.89508   0.00388   0.00053   0.01703   0.01760   2.91268
   R58        2.86396   0.00247  -0.00968   0.00822  -0.00068   2.86328
   R59        2.75125   0.00540  -0.01681   0.03176   0.01495   2.76620
   R60        2.59678   0.00037   0.00355  -0.00227   0.00030   2.59708
   R61        2.70631   0.00166  -0.00580   0.00672   0.00215   2.70846
   R62        2.05645  -0.00045   0.00036  -0.00292  -0.00255   2.05390
   R63        2.61145   0.00565  -0.02407   0.02913   0.00691   2.61836
    A1        1.64015  -0.00076   0.00253  -0.00817  -0.00503   1.63512
    A2        1.63836  -0.00071   0.00159  -0.00835  -0.00675   1.63161
    A3        2.11332  -0.00008   0.00038  -0.00060  -0.00021   2.11310
    A4        2.08045  -0.00003   0.00054  -0.00079  -0.00025   2.08020
    A5        2.08942   0.00012  -0.00093   0.00139   0.00046   2.08988
    A6        2.09974  -0.00002  -0.00044   0.00019  -0.00025   2.09949
    A7        2.08610   0.00003   0.00014   0.00019   0.00034   2.08643
    A8        2.09735  -0.00001   0.00029  -0.00038  -0.00009   2.09726
    A9        2.08186   0.00014  -0.00079   0.00127   0.00047   2.08233
   A10        2.10065  -0.00004   0.00010  -0.00032  -0.00022   2.10043
   A11        2.10068  -0.00010   0.00069  -0.00095  -0.00025   2.10042
   A12        2.10213   0.00007   0.00025  -0.00005   0.00019   2.10232
   A13        2.09608  -0.00006   0.00014  -0.00038  -0.00024   2.09584
   A14        2.08498  -0.00001  -0.00038   0.00043   0.00004   2.08502
   A15        2.11055  -0.00011  -0.00020  -0.00028  -0.00049   2.11006
   A16        2.08139  -0.00009   0.00086  -0.00145  -0.00058   2.08081
   A17        2.09124   0.00020  -0.00066   0.00173   0.00107   2.09232
   A18        2.05878   0.00000   0.00080  -0.00052   0.00028   2.05906
   A19        2.11862  -0.00020  -0.00135  -0.00071  -0.00206   2.11655
   A20        2.10578   0.00021   0.00055   0.00124   0.00179   2.10757
   A21        2.11311  -0.00001   0.00031  -0.00025   0.00006   2.11317
   A22        2.08040  -0.00006   0.00032  -0.00094  -0.00062   2.07978
   A23        2.08968   0.00008  -0.00063   0.00119   0.00056   2.09024
   A24        2.09950   0.00002  -0.00041   0.00030  -0.00010   2.09939
   A25        2.08618   0.00002   0.00021   0.00016   0.00037   2.08655
   A26        2.09751  -0.00004   0.00020  -0.00046  -0.00026   2.09725
   A27        2.08206   0.00012  -0.00077   0.00120   0.00043   2.08249
   A28        2.10065  -0.00003   0.00012  -0.00036  -0.00024   2.10041
   A29        2.10048  -0.00008   0.00065  -0.00084  -0.00019   2.10029
   A30        2.10237   0.00004   0.00028  -0.00029  -0.00001   2.10236
   A31        2.09592  -0.00006   0.00004  -0.00034  -0.00030   2.09561
   A32        2.08489   0.00002  -0.00031   0.00063   0.00032   2.08521
   A33        2.10985   0.00001  -0.00013   0.00019   0.00006   2.10991
   A34        2.08251  -0.00020   0.00107  -0.00217  -0.00109   2.08142
   A35        2.09083   0.00018  -0.00094   0.00197   0.00103   2.09186
   A36        2.05948  -0.00018   0.00072  -0.00114  -0.00042   2.05906
   A37        2.11876  -0.00022  -0.00060  -0.00177  -0.00237   2.11639
   A38        2.10494   0.00040  -0.00012   0.00291   0.00279   2.10773
   A39        1.93420  -0.00001   0.00077  -0.00047   0.00029   1.93450
   A40        1.92933   0.00011   0.00162   0.00037   0.00199   1.93132
   A41        1.93932   0.00014   0.00030   0.00087   0.00117   1.94049
   A42        1.88568  -0.00002  -0.00015   0.00001  -0.00014   1.88554
   A43        1.88396  -0.00010  -0.00212  -0.00015  -0.00226   1.88170
   A44        1.88955  -0.00013  -0.00054  -0.00068  -0.00122   1.88833
   A45        1.95518   0.00122   0.00299   0.00561   0.00860   1.96378
   A46        1.92255  -0.00059   0.00190  -0.00296  -0.00106   1.92149
   A47        1.91378   0.00032   0.00117   0.00241   0.00360   1.91738
   A48        1.90322   0.00005  -0.00324   0.00250  -0.00077   1.90245
   A49        1.92189  -0.00133  -0.00224  -0.00923  -0.01148   1.91041
   A50        1.84397   0.00027  -0.00081   0.00135   0.00050   1.84447
   A51        1.93173  -0.00018  -0.00089  -0.00137  -0.00226   1.92947
   A52        1.92840   0.00034   0.00321   0.00215   0.00535   1.93375
   A53        1.94272  -0.00018   0.00039  -0.00117  -0.00079   1.94193
   A54        1.88860  -0.00005  -0.00072  -0.00012  -0.00084   1.88776
   A55        1.88291   0.00007  -0.00172  -0.00010  -0.00182   1.88109
   A56        1.88770  -0.00001  -0.00039   0.00062   0.00022   1.88792
   A57        1.95327   0.00133   0.00290   0.00598   0.00888   1.96215
   A58        1.92397  -0.00040   0.00190  -0.00024   0.00167   1.92565
   A59        1.91010   0.00032   0.00102   0.00299   0.00401   1.91411
   A60        1.91171  -0.00023  -0.00538   0.00033  -0.00508   1.90663
   A61        1.91650  -0.00132   0.00227  -0.01039  -0.00817   1.90833
   A62        1.84521   0.00022  -0.00298   0.00093  -0.00208   1.84313
   A63        2.12439  -0.00097   0.00133  -0.00380  -0.00237   2.12202
   A64        1.90222   0.00240  -0.00715   0.01526   0.00789   1.91010
   A65        2.25639  -0.00143   0.00580  -0.01132  -0.00542   2.25097
   A66        1.99667  -0.00142   0.00017  -0.00620  -0.00608   1.99059
   A67        2.14441   0.00095   0.00188   0.00566   0.00749   2.15190
   A68        2.14148   0.00049  -0.00188   0.00098  -0.00096   2.14052
   A69        1.96150   0.00031   0.00439  -0.00121   0.00380   1.96530
   A70        2.12660   0.00314  -0.00112   0.00600   0.00451   2.13110
   A71        2.19367  -0.00341  -0.00339  -0.00532  -0.00904   2.18463
   A72        2.06037   0.00298   0.00927   0.01276   0.01978   2.08015
   A73        1.92396  -0.00052   0.00016   0.00037  -0.00050   1.92346
   A74        2.26967  -0.00207   0.00312  -0.00315  -0.00251   2.26716
   A75        2.06481   0.00634  -0.00428   0.02139   0.01636   2.08117
   A76        2.30329  -0.00605   0.00355  -0.02142  -0.01867   2.28462
   A77        1.91333  -0.00023   0.00137   0.00224   0.00399   1.91732
   A78        1.87070   0.00002  -0.00088  -0.00416  -0.00498   1.86572
   A79        1.91412   0.00128   0.00166   0.01116   0.01302   1.92714
   A80        1.92236  -0.00204  -0.01044  -0.01639  -0.02715   1.89521
   A81        2.01549  -0.00023  -0.00802  -0.00433  -0.01238   2.00311
   A82        1.95063   0.00052   0.01251   0.00264   0.01589   1.96652
   A83        1.78985   0.00035   0.00470   0.01070   0.01483   1.80468
   A84        1.89895   0.00017  -0.00042   0.00000  -0.00048   1.89847
   A85        2.00307  -0.00111  -0.00297  -0.01301  -0.01562   1.98745
   A86        1.99209  -0.00011  -0.00189  -0.00512  -0.00668   1.98541
   A87        1.88382   0.00014   0.00531   0.00440   0.00970   1.89352
   A88        1.89561   0.00011   0.00100   0.00644   0.00740   1.90301
   A89        1.78388   0.00088  -0.00042   0.00888   0.00762   1.79151
   A90        1.87237  -0.00070   0.00025  -0.01000  -0.00963   1.86275
   A91        1.92639  -0.00030   0.00346  -0.00342   0.00072   1.92710
   A92        1.94030   0.00129   0.00330   0.00834   0.01132   1.95161
   A93        1.92209   0.00020  -0.00336   0.00503   0.00058   1.92268
   A94        1.99083   0.00013  -0.00324  -0.00164  -0.00492   1.98591
   A95        1.81216  -0.00062  -0.00022   0.00215   0.00251   1.81467
   A96        1.91469   0.00012   0.00859   0.00033   0.00682   1.92151
   A97        2.30905  -0.01199   0.00473  -0.06003  -0.06098   2.24807
   A98        2.03487   0.01209   0.01800   0.05023   0.06424   2.09911
   A99        2.12244  -0.00077   0.00070  -0.00399  -0.00293   2.11951
   A100       1.90383   0.00228  -0.00388   0.01537   0.01065   1.91448
   A101       2.25688  -0.00151   0.00319  -0.01143  -0.00790   2.24897
   A102       1.99676  -0.00134  -0.00397  -0.00680  -0.00889   1.98787
   A103       2.14531   0.00062  -0.00017   0.00579   0.00400   2.14932
   A104       2.14026   0.00077   0.00406   0.00332   0.00569   2.14595
   A105       2.11331   0.01082   0.02012   0.04814   0.05559   2.16890
   A106       2.21217  -0.01136  -0.00906  -0.04425  -0.06351   2.14865
   A107       1.95490   0.00063   0.00763   0.00192   0.00564   1.96054
   A108       2.05459   0.00374   0.00948   0.02585   0.03012   2.08471
   A109       1.93009  -0.00084  -0.00143   0.00124  -0.00041   1.92968
   A110       2.25739  -0.00225   0.00747  -0.00073   0.00034   2.25772
    D1       -3.10671   0.00012  -0.00012  -0.01532  -0.01551  -3.12222
    D2        0.01583   0.00022  -0.00136  -0.00844  -0.00982   0.00600
    D3       -2.91408  -0.00186  -0.04148  -0.02730  -0.06957  -2.98365
    D4       -0.00387  -0.00070  -0.00110   0.01079   0.00959   0.00572
    D5       -3.10939   0.00015   0.00464  -0.02051  -0.01573  -3.12513
    D6        0.02378  -0.00014  -0.00336  -0.02607  -0.02798  -0.00420
    D7       -2.90236  -0.00132  -0.05061  -0.01759  -0.07193  -2.97428
    D8       -0.03630   0.00034  -0.00709   0.06770   0.05887   0.02257
    D9        0.00195  -0.00001  -0.00002  -0.00058  -0.00059   0.00135
   D10       -3.14068   0.00000   0.00010  -0.00020  -0.00011  -3.14079
   D11       -3.14006  -0.00001  -0.00031  -0.00060  -0.00091  -3.14098
   D12        0.00049  -0.00001  -0.00020  -0.00022  -0.00043   0.00007
   D13       -0.00096  -0.00001   0.00012  -0.00033  -0.00021  -0.00117
   D14       -3.13894  -0.00002  -0.00021  -0.00119  -0.00140  -3.14034
   D15        3.14105   0.00000   0.00041  -0.00030   0.00011   3.14116
   D16        0.00308  -0.00002   0.00009  -0.00117  -0.00108   0.00200
   D17       -0.00077   0.00001  -0.00007   0.00053   0.00046  -0.00031
   D18        3.14077   0.00000   0.00005   0.00002   0.00007   3.14084
   D19       -3.14132   0.00000  -0.00018   0.00016  -0.00002  -3.14135
   D20        0.00022  -0.00001  -0.00007  -0.00035  -0.00042  -0.00020
   D21       -0.00136   0.00001   0.00005   0.00042   0.00047  -0.00089
   D22        3.14143  -0.00002  -0.00001  -0.00085  -0.00086   3.14057
   D23        3.14028   0.00002  -0.00006   0.00093   0.00087   3.14115
   D24       -0.00012  -0.00001  -0.00012  -0.00033  -0.00046  -0.00057
   D25        0.00236  -0.00003   0.00005  -0.00135  -0.00130   0.00106
   D26       -3.14045  -0.00003   0.00004  -0.00142  -0.00137   3.14136
   D27       -3.14043   0.00000   0.00011  -0.00009   0.00002  -3.14041
   D28       -0.00004   0.00000   0.00011  -0.00016  -0.00006  -0.00010
   D29       -0.00118   0.00002  -0.00013   0.00128   0.00115  -0.00003
   D30        3.13682   0.00004   0.00019   0.00214   0.00233   3.13915
   D31       -3.14155   0.00003  -0.00013   0.00136   0.00123  -3.14032
   D32       -0.00355   0.00004   0.00019   0.00221   0.00241  -0.00115
   D33       -0.00583   0.00016   0.00102   0.00806   0.00906   0.00323
   D34       -3.12414   0.00000   0.00268  -0.00069   0.00199  -3.12215
   D35        3.13948   0.00015   0.00068   0.00717   0.00784  -3.13587
   D36        0.02117  -0.00002   0.00234  -0.00158   0.00077   0.02194
   D37        0.00211  -0.00003  -0.00042  -0.00085  -0.00127   0.00084
   D38       -3.14148   0.00001   0.00008   0.00036   0.00044  -3.14105
   D39       -3.13726  -0.00005  -0.00068  -0.00197  -0.00265  -3.13991
   D40        0.00233  -0.00002  -0.00018  -0.00077  -0.00095   0.00139
   D41        0.00118  -0.00003   0.00062  -0.00190  -0.00128  -0.00010
   D42       -3.14150   0.00004   0.00041   0.00155   0.00196  -3.13955
   D43        3.14053   0.00000   0.00088  -0.00077   0.00011   3.14064
   D44       -0.00215   0.00007   0.00067   0.00268   0.00335   0.00120
   D45       -0.00207   0.00004  -0.00007   0.00173   0.00166  -0.00041
   D46        3.14039   0.00001   0.00025   0.00033   0.00058   3.14097
   D47        3.14154   0.00000  -0.00057   0.00051  -0.00006   3.14148
   D48        0.00081  -0.00002  -0.00026  -0.00088  -0.00114  -0.00033
   D49       -0.00128   0.00001   0.00035   0.00018   0.00053  -0.00075
   D50       -3.14024  -0.00004  -0.00002  -0.00185  -0.00187   3.14107
   D51        3.13945   0.00004   0.00003   0.00158   0.00161   3.14106
   D52        0.00048  -0.00002  -0.00034  -0.00045  -0.00079  -0.00031
   D53        0.00465  -0.00007  -0.00014  -0.00301  -0.00315   0.00150
   D54       -3.13615  -0.00008  -0.00007  -0.00330  -0.00337  -3.13952
   D55       -3.13956  -0.00002   0.00023  -0.00099  -0.00076  -3.14032
   D56        0.00283  -0.00002   0.00030  -0.00128  -0.00098   0.00185
   D57       -0.00454   0.00008  -0.00034   0.00382   0.00348  -0.00106
   D58        3.13813   0.00000  -0.00014   0.00040   0.00026   3.13839
   D59        3.13626   0.00009  -0.00041   0.00411   0.00370   3.13996
   D60       -0.00425   0.00001  -0.00021   0.00069   0.00048  -0.00377
   D61       -0.00612  -0.00023  -0.00435  -0.00782  -0.01133  -0.01745
   D62       -3.13743   0.00010   0.00538  -0.00118   0.00337  -3.13406
   D63        3.13436  -0.00015  -0.00456  -0.00428  -0.00801   3.12635
   D64        0.00305   0.00018   0.00516   0.00236   0.00669   0.00974
   D65        1.05697  -0.00037  -0.00020  -0.00195  -0.00215   1.05481
   D66       -3.10454   0.00010  -0.00098   0.00297   0.00199  -3.10255
   D67       -1.08236   0.00027  -0.00020   0.00429   0.00408  -1.07827
   D68       -3.13603  -0.00033   0.00116  -0.00200  -0.00084  -3.13687
   D69       -1.01435   0.00014   0.00038   0.00292   0.00330  -1.01105
   D70        1.00784   0.00031   0.00116   0.00424   0.00540   1.01323
   D71       -1.03763  -0.00033   0.00175  -0.00203  -0.00028  -1.03791
   D72        1.08405   0.00014   0.00097   0.00289   0.00387   1.08791
   D73        3.10623   0.00031   0.00176   0.00421   0.00596   3.11219
   D74        1.52499   0.00136   0.03275   0.05204   0.08514   1.61014
   D75       -1.33170  -0.00053  -0.01672   0.00387  -0.01318  -1.34489
   D76       -0.60775   0.00127   0.03060   0.05033   0.08130  -0.52646
   D77        2.81873  -0.00062  -0.01887   0.00216  -0.01703   2.80170
   D78       -2.62349   0.00167   0.03472   0.05243   0.08746  -2.53603
   D79        0.80300  -0.00023  -0.01475   0.00426  -0.01087   0.79213
   D80        1.04789  -0.00036   0.00227  -0.00378  -0.00150   1.04638
   D81       -3.10308  -0.00002  -0.00127   0.00059  -0.00067  -3.10375
   D82       -1.08071   0.00021  -0.00320   0.00332   0.00011  -1.08060
   D83        3.13951  -0.00031   0.00288  -0.00342  -0.00054   3.13898
   D84       -1.01145   0.00002  -0.00066   0.00095   0.00029  -1.01116
   D85        1.01091   0.00025  -0.00259   0.00368   0.00107   1.01199
   D86       -1.04599  -0.00021   0.00478  -0.00197   0.00281  -1.04318
   D87        1.08623   0.00012   0.00124   0.00240   0.00364   1.08988
   D88        3.10859   0.00035  -0.00069   0.00513   0.00442   3.11302
   D89        1.41484   0.00172   0.02602   0.07870   0.10646   1.52130
   D90       -1.39119  -0.00086  -0.02492  -0.02688  -0.05355  -1.44474
   D91       -0.72438   0.00149   0.02540   0.07472   0.10190  -0.62248
   D92        2.75277  -0.00109  -0.02553  -0.03086  -0.05811   2.69467
   D93       -2.74342   0.00211   0.03078   0.07930   0.11180  -2.63162
   D94        0.73374  -0.00048  -0.02015  -0.02628  -0.04821   0.68553
   D95       -0.02392   0.00036   0.00349   0.00420   0.00775  -0.01617
   D96       -3.12845  -0.00021  -0.00079  -0.00911  -0.01004  -3.13849
   D97        3.09673   0.00048   0.00206   0.01191   0.01405   3.11078
   D98       -0.00780  -0.00009  -0.00222  -0.00140  -0.00375  -0.01155
   D99        0.02195  -0.00094  -0.00426   0.00363  -0.00076   0.02119
   D100       3.10933  -0.00029  -0.00669  -0.00659  -0.01358   3.09575
   D101       3.12655  -0.00036   0.00012   0.01703   0.01710  -3.13953
   D102      -0.06926   0.00028  -0.00231   0.00681   0.00429  -0.06497
   D103      -0.00897   0.00103   0.00311  -0.00999  -0.00676  -0.01573
   D104       2.86509   0.00329   0.05118   0.03692   0.08734   2.95243
   D105      -3.09385   0.00011   0.00556   0.00027   0.00599  -3.08785
   D106      -0.21979   0.00237   0.05363   0.04718   0.10010  -0.11969
   D107      -0.58582  -0.00042  -0.04958  -0.02922  -0.07858  -0.66440
   D108       2.62679  -0.00165  -0.06065  -0.07437  -0.13521   2.49158
   D109       2.49404   0.00047  -0.05211  -0.04065  -0.09257   2.40147
   D110      -0.57653  -0.00076  -0.06318  -0.08580  -0.14920  -0.72573
   D111       1.63341  -0.00067  -0.00893  -0.07489  -0.08456   1.54885
   D112      -0.48177  -0.00153  -0.00333  -0.07501  -0.07924  -0.56101
   D113      -2.60746  -0.00228  -0.01775  -0.08335  -0.10235  -2.70980
   D114      -1.56422   0.00000   0.00001  -0.04041  -0.04008  -1.60430
   D115       2.60378  -0.00086   0.00561  -0.04052  -0.03476   2.56902
   D116       0.47809  -0.00162  -0.00881  -0.04887  -0.05787   0.42022
   D117       2.92601   0.00316   0.00752   0.08496   0.09250   3.01851
   D118      -0.46668   0.00645   0.11501   0.04675   0.15881  -0.30787
   D119      -0.14921   0.00178  -0.00258   0.04205   0.03948  -0.10973
   D120       2.74129   0.00508   0.10492   0.00385   0.10578   2.84708
   D121      -0.72425   0.00143   0.02305   0.05232   0.07526  -0.64899
   D122      -2.84471   0.00185   0.02162   0.05767   0.07911  -2.76560
   D123       1.44168   0.00127   0.01867   0.04475   0.06341   1.50509
   D124       1.35320   0.00044   0.02328   0.03798   0.06111   1.41431
   D125      -0.76726   0.00086   0.02185   0.04334   0.06496  -0.70230
   D126      -2.76405   0.00028   0.01890   0.03041   0.04926  -2.71479
   D127      -2.76068   0.00067   0.02315   0.04100   0.06461  -2.69607
   D128       1.40205   0.00109   0.02171   0.04635   0.06846   1.47051
   D129      -0.59474   0.00051   0.01877   0.03342   0.05276  -0.54198
   D130       0.60827  -0.00164  -0.03154  -0.03424  -0.06602   0.54225
   D131      -1.45586  -0.00072  -0.03192  -0.02294  -0.05498  -1.51084
   D132       2.68906  -0.00062  -0.02613  -0.02491  -0.05092   2.63813
   D133       2.73010  -0.00141  -0.03262  -0.03296  -0.06572   2.66438
   D134       0.66596  -0.00049  -0.03299  -0.02165  -0.05468   0.61129
   D135      -1.47230  -0.00039  -0.02721  -0.02363  -0.05062  -1.52292
   D136      -1.56498  -0.00081  -0.02648  -0.02140  -0.04822  -1.61320
   D137       2.65408   0.00012  -0.02685  -0.01010  -0.03718   2.61690
   D138       0.51581   0.00022  -0.02106  -0.01207  -0.03312   0.48269
   D139       1.82980  -0.00105   0.01936  -0.01568   0.00508   1.83488
   D140      -1.10481  -0.00019  -0.06552   0.03235  -0.03535  -1.14016
   D141      -2.33362  -0.00089   0.01986  -0.02367  -0.00260  -2.33621
   D142       1.01496  -0.00003  -0.06502   0.02436  -0.04302   0.97194
   D143      -0.24145  -0.00098   0.01381  -0.01699  -0.00290  -0.24435
   D144       3.10713  -0.00011  -0.07107   0.03103  -0.04333   3.06380
   D145       2.55217  -0.00095  -0.08109  -0.08556  -0.16719   2.38498
   D146      -0.50223  -0.00250  -0.19605  -0.17591  -0.37110  -0.87333
   D147      -0.85408   0.00091   0.02989  -0.13271  -0.10368  -0.95776
   D148       2.37470  -0.00065  -0.08507  -0.22306  -0.30759   2.06711
   D149      -0.00564  -0.00001   0.01290  -0.02111  -0.00938  -0.01503
   D150       3.09242   0.00112   0.01078   0.03748   0.04479   3.13721
   D151       3.12668  -0.00032   0.00412  -0.02717  -0.02276   3.10392
   D152      -0.05844   0.00081   0.00200   0.03143   0.03142  -0.02702
   D153      -3.08787  -0.00046  -0.11419  -0.00250  -0.12665   3.06866
   D154      -0.02161   0.00023  -0.01858   0.07296   0.05434   0.03273
   D155       0.09711  -0.00158  -0.11198  -0.06097  -0.18066  -0.08355
   D156      -3.11982  -0.00089  -0.01637   0.01449   0.00033  -3.11949
   D157       3.09969   0.00160   0.12384  -0.00367   0.11154  -3.07196
   D158      -0.35857   0.00478   0.17404   0.09984   0.26504  -0.09353
   D159       0.03862  -0.00034   0.01521  -0.08936  -0.07322  -0.03460
   D160       2.86355   0.00283   0.06541   0.01414   0.08027   2.94383
         Item               Value     Threshold  Converged?
 Maximum Force            0.012093     0.000450     NO 
 RMS     Force            0.001887     0.000300     NO 
 Maximum Displacement     1.117868     0.001800     NO 
 RMS     Displacement     0.282311     0.001200     NO 
 Predicted change in Energy=-8.856149D-03
 Lowest energy point so far.  Saving SCF results.
 GradGradGradGradGradGradGradGradGradGradGradGradGradGradGradGradGradGrad

 Leave Link  103 at Tue Dec 11 18:52:14 2018, MaxMem=   805306368 cpu:         2.2
 (Enter /pbs_home/pkowalski/g09d01/g09/l202.exe)
 Stoichiometry    C29H22F6S2
 Framework group  C1[X(C29H22F6S2)]
 Deg. of freedom   171
 Full point group                 C1      NOp   1
 RotChk:  IX=0 Diff= 8.04D-02
 Largest Abelian subgroup         C1      NOp   1
 Largest concise Abelian subgroup C1      NOp   1
                         Standard orientation:                         
 ---------------------------------------------------------------------
 Center     Atomic      Atomic             Coordinates (Angstroms)
 Number     Number       Type             X           Y           Z
 ---------------------------------------------------------------------
      1         16           0       -2.561304   -2.003706   -1.455920
      2         16           0        2.680781   -1.726336    1.652788
      3          9           0       -1.708726    2.894593    1.186670
      4          9           0       -2.318754    2.844684   -0.889271
      5          9           0       -0.208071    4.776509    0.129527
      6          9           0        0.031027    3.657436   -1.720749
      7          9           0        1.358953    3.119119    1.445118
      8          9           0        2.216269    3.034897   -0.539099
      9          6           0       -5.456646   -2.713518   -0.548026
     10          6           0       -6.742837   -3.126556   -0.214149
     11          6           0       -7.521958   -2.365671    0.655327
     12          6           0       -6.998656   -1.186603    1.187149
     13          6           0       -5.713212   -0.773588    0.855452
     14          6           0       -4.915511   -1.530080   -0.020112
     15          6           0        5.527887   -2.542123    0.695898
     16          6           0        6.794840   -2.999211    0.346207
     17          6           0        7.505763   -2.382146   -0.681319
     18          6           0        6.933868   -1.302587   -1.355224
     19          6           0        5.667441   -0.845708   -1.007762
     20          6           0        4.938503   -1.457103    0.026858
     21          6           0       -0.186680   -0.238265   -3.505626
     22          6           0       -0.060062   -1.081869   -2.236188
     23          6           0        0.498399    0.245790    3.639771
     24          6           0        0.230281   -0.682816    2.454544
     25          6           0       -3.562203   -1.090254   -0.369969
     26          6           0       -2.874435    0.016097    0.064135
     27          6           0       -1.545641    0.117600   -0.455661
     28          6           0       -1.231565   -0.918223   -1.320381
     29          6           0       -0.680480    1.251216   -0.154277
     30          6           0       -1.279398    2.636202   -0.074657
     31          6           0       -0.092077    3.555079   -0.384554
     32          6           0        1.104925    2.758695    0.170999
     33          6           0        0.660278    1.313576    0.072516
     34          6           0        3.605269   -0.970677    0.393554
     35          6           0        2.883221    0.062021   -0.155007
     36          6           0        1.582669    0.232246    0.422748
     37          6           0        1.342134   -0.664307    1.451413
     38          1           0       -4.861381   -3.324055   -1.232355
     39          1           0       -7.138709   -4.051981   -0.638865
     40          1           0       -8.531883   -2.688683    0.917442
     41          1           0       -7.598772   -0.579885    1.869253
     42          1           0       -5.324110    0.152047    1.282888
     43          1           0        4.987106   -3.038841    1.505948
     44          1           0        7.229399   -3.845672    0.883012
     45          1           0        8.500525   -2.739770   -0.956198
     46          1           0        7.480503   -0.809405   -2.162369
     47          1           0        5.238081   -0.001103   -1.549140
     48          1           0       -0.251772    0.832576   -3.259281
     49          1           0        0.687322   -0.385239   -4.158266
     50          1           0       -1.089374   -0.508400   -4.074187
     51          1           0        0.044384   -2.147362   -2.498442
     52          1           0        0.863762   -0.815383   -1.700867
     53          1           0        0.616171    1.285249    3.297317
     54          1           0       -0.335210    0.213521    4.357912
     55          1           0        1.419424   -0.039674    4.170065
     56          1           0        0.074536   -1.716210    2.805211
     57          1           0       -0.709469   -0.392706    1.962097
     58          1           0       -3.291724    0.745943    0.758111
     59          1           0        3.258584    0.687254   -0.960915
 ---------------------------------------------------------------------
 Rotational constants (GHZ):      0.1353829      0.0588183      0.0490465
 Leave Link  202 at Tue Dec 11 18:52:14 2018, MaxMem=   805306368 cpu:         0.0
 (Enter /pbs_home/pkowalski/g09d01/g09/l301.exe)
 Basis read from rwf:  (5D, 7F)
 No pseudopotential information found on rwf file.
 There are   673 symmetry adapted cartesian basis functions of A   symmetry.
 There are   636 symmetry adapted basis functions of A   symmetry.
   636 basis functions,  1103 primitive gaussians,   673 cartesian basis functions
   141 alpha electrons      141 beta electrons
       nuclear repulsion energy      4573.2320080046 Hartrees.
 IExCor= 1009 DFT=T Ex+Corr=PBE1PBE ExCW=0 ScaHFX=  0.250000
 ScaDFX=  0.750000  0.750000  1.000000  1.000000 ScalE2=  1.000000  1.000000
 IRadAn=      0 IRanWt=     -1 IRanGd=            0 ICorTp=0 IEmpDi=  4
 NAtoms=   59 NActive=   59 NUniq=   59 SFac= 1.00D+00 NAtFMM=   60 NAOKFM=F Big=F
 Integral buffers will be    131072 words long.
 Raffenetti 2 integral format.
 Two-electron integral symmetry is turned on.
 No density basis found on file   724.
 Leave Link  301 at Tue Dec 11 18:52:14 2018, MaxMem=   805306368 cpu:         0.5
 (Enter /pbs_home/pkowalski/g09d01/g09/l302.exe)
 NPDir=0 NMtPBC=     1 NCelOv=     1 NCel=       1 NClECP=     1 NCelD=      1
         NCelK=      1 NCelE2=     1 NClLst=     1 CellRange=     0.0.
 One-electron integrals computed using PRISM.
 NBasis=   636 RedAO= T EigKep=  2.95D-04  NBF=   636
 NBsUse=   636 1.00D-06 EigRej= -1.00D+00 NBFU=   636
 Precomputing XC quadrature grid using
 IXCGrd= 4 IRadAn=           0 IRanWt=          -1 IRanGd=           0 AccXCQ= 0.00D+00.
 Generated NRdTot=       0 NPtTot=           0 NUsed=           0 NTot=          32
 NSgBfM=   625   625   627   630   631 MxSgAt=    59 MxSgA2=    59.
 Leave Link  302 at Tue Dec 11 18:52:16 2018, MaxMem=   805306368 cpu:        16.4
 (Enter /pbs_home/pkowalski/g09d01/g09/l303.exe)
 DipDrv:  MaxL=1.
 Leave Link  303 at Tue Dec 11 18:52:17 2018, MaxMem=   805306368 cpu:         1.5
 (Enter /pbs_home/pkowalski/g09d01/g09/l401.exe)
 Initial guess from the checkpoint file:  "dae0068freq_open_pbe0_air.chk"
 B after Tr=     0.000000    0.000000    0.000000
         Rot=    0.999744    0.021752    0.004225   -0.004636 Ang=   2.59 deg.
 Guess basis will be translated and rotated to current coordinates.
 JPrj=2 DoOrth=T DoCkMO=T.
 Generating alternative initial guess.
 ExpMin= 1.22D-01 ExpMax= 9.18D+03 ExpMxC= 1.38D+03 IAcc=1 IRadAn=         1 AccDes= 0.00D+00
 Harris functional with IExCor= 1009 and IRadAn=       1 diagonalized for initial guess.
 HarFok:  IExCor= 1009 AccDes= 0.00D+00 IRadAn=         1 IDoV= 1 UseB2=F ITyADJ=14
 ICtDFT=  3500011 ScaDFX=  1.000000  1.000000  1.000000  1.000000
 FoFCou: FMM=F IPFlag=           0 FMFlag=      100000 FMFlg1=           0
         NFxFlg=           0 DoJE=T BraDBF=F KetDBF=T FulRan=T
         wScrn=  0.000000 ICntrl=     500 IOpCl=  0 I1Cent=   200000004 NGrid=           0
         NMat0=    1 NMatS0=      1 NMatT0=    0 NMatD0=    1 NMtDS0=    0 NMtDT0=    0
 Petite list used in FoFCou.
 Harris En= -2510.30522907739    
 Leave Link  401 at Tue Dec 11 18:52:22 2018, MaxMem=   805306368 cpu:        41.0
 (Enter /pbs_home/pkowalski/g09d01/g09/l502.exe)
 Closed shell SCF:
 Using DIIS extrapolation, IDIIS=  1040.
 Integral symmetry usage will be decided dynamically.
 IVT=     1387805 IEndB=     1387805 NGot=   805306368 MDV=   804388806
 LenX=   804388806 LenY=   803935204
 Requested convergence on RMS density matrix=1.00D-08 within 128 cycles.
 Requested convergence on MAX density matrix=1.00D-06.
 Requested convergence on             energy=1.00D-06.
 No special actions if energy rises.
 Fock matrices will be formed incrementally for  20 cycles.
 Integral accuracy reduced to 1.0D-05 until final iterations.

 Cycle   1  Pass 0  IDiag  1:
 FoFJK:  IHMeth= 1 ICntrl=       0 DoSepK=F KAlg= 0 I1Cent=   0 FoldK=F
 IRaf= 650000000 NMat=   1 IRICut=       1 DoRegI=T DoRafI=F ISym2E= 0.
 FoFCou: FMM=F IPFlag=           0 FMFlag=      100000 FMFlg1=           0
         NFxFlg=           0 DoJE=F BraDBF=F KetDBF=F FulRan=T
         wScrn=  0.000000 ICntrl=       0 IOpCl=  0 I1Cent=           0 NGrid=           0
         NMat0=    1 NMatS0=      1 NMatT0=    0 NMatD0=    1 NMtDS0=    0 NMtDT0=    0
 Symmetry not used in FoFCou.
 E= -2509.98894052779    
 DIIS: error= 7.81D-03 at cycle   1 NSaved=   1.
 NSaved= 1 IEnMin= 1 EnMin= -2509.98894052779     IErMin= 1 ErrMin= 7.81D-03
 ErrMax= 7.81D-03  0.00D+00 EMaxC= 1.00D-01 BMatC= 9.54D-02 BMatP= 9.54D-02
 IDIUse=3 WtCom= 9.22D-01 WtEn= 7.81D-02
 Coeff-Com:  0.100D+01
 Coeff-En:   0.100D+01
 Coeff:      0.100D+01
 Gap=     0.500 Goal=   None    Shift=    0.000
 GapD=    0.500 DampG=2.000 DampE=1.000 DampFc=2.0000 IDamp=-1.
 RMSDP=1.04D-03 MaxDP=3.98D-02              OVMax= 4.66D-02

 Cycle   2  Pass 0  IDiag  1:
 RMSU=  1.04D-03    CP:  9.97D-01
 E= -2510.13219545582     Delta-E=       -0.143254928033 Rises=F Damp=F
 DIIS: error= 1.11D-03 at cycle   2 NSaved=   2.
 NSaved= 2 IEnMin= 2 EnMin= -2510.13219545582     IErMin= 2 ErrMin= 1.11D-03
 ErrMax= 1.11D-03  0.00D+00 EMaxC= 1.00D-01 BMatC= 1.27D-03 BMatP= 9.54D-02
 IDIUse=3 WtCom= 9.89D-01 WtEn= 1.11D-02
 Coeff-Com: -0.612D-01 0.106D+01
 Coeff-En:   0.000D+00 0.100D+01
 Coeff:     -0.605D-01 0.106D+01
 Gap=     0.155 Goal=   None    Shift=    0.000
 RMSDP=1.59D-04 MaxDP=6.34D-03 DE=-1.43D-01 OVMax= 1.01D-02

 Cycle   3  Pass 0  IDiag  1:
 RMSU=  1.46D-04    CP:  9.96D-01  1.06D+00
 E= -2510.13395630359     Delta-E=       -0.001760847764 Rises=F Damp=F
 DIIS: error= 1.03D-03 at cycle   3 NSaved=   3.
 NSaved= 3 IEnMin= 3 EnMin= -2510.13395630359     IErMin= 3 ErrMin= 1.03D-03
 ErrMax= 1.03D-03  0.00D+00 EMaxC= 1.00D-01 BMatC= 1.11D-03 BMatP= 1.27D-03
 IDIUse=3 WtCom= 9.90D-01 WtEn= 1.03D-02
 Coeff-Com: -0.401D-01 0.558D+00 0.482D+00
 Coeff-En:   0.000D+00 0.000D+00 0.100D+01
 Coeff:     -0.397D-01 0.552D+00 0.487D+00
 Gap=     0.154 Goal=   None    Shift=    0.000
 RMSDP=8.10D-05 MaxDP=4.52D-03 DE=-1.76D-03 OVMax= 5.88D-03

 Cycle   4  Pass 0  IDiag  1:
 RMSU=  5.64D-05    CP:  9.96D-01  1.07D+00  6.14D-01
 E= -2510.13475748691     Delta-E=       -0.000801183321 Rises=F Damp=F
 DIIS: error= 1.80D-04 at cycle   4 NSaved=   4.
 NSaved= 4 IEnMin= 4 EnMin= -2510.13475748691     IErMin= 4 ErrMin= 1.80D-04
 ErrMax= 1.80D-04  0.00D+00 EMaxC= 1.00D-01 BMatC= 7.26D-05 BMatP= 1.11D-03
 IDIUse=3 WtCom= 9.98D-01 WtEn= 1.80D-03
 Coeff-Com: -0.571D-02 0.493D-01 0.204D+00 0.752D+00
 Coeff-En:   0.000D+00 0.000D+00 0.000D+00 0.100D+01
 Coeff:     -0.570D-02 0.493D-01 0.204D+00 0.752D+00
 Gap=     0.155 Goal=   None    Shift=    0.000
 RMSDP=2.84D-05 MaxDP=1.80D-03 DE=-8.01D-04 OVMax= 2.85D-03

 Cycle   5  Pass 0  IDiag  1:
 RMSU=  2.25D-05    CP:  9.96D-01  1.07D+00  6.98D-01  7.86D-01
[truncated: 1,780,479 more chars]
