# Supplementary material for: Wide-range IR spectra of diarylethene derivatives and their simulation using the density functional theory
Source: Sci Rep. 2022 Oct 7;12:16834. doi: 10.1038/s41598-022-20264-x (PMC9546887; doi:10.1038/s41598-022-20264-x)
Supplement: Supplementary file 1 — Supplementary Information 1. [file 41598_2022_20264_MOESM1_ESM.zip › IR_files/3_3cz/open/open_lc-wpbe_air.log]

 Entering Gaussian System, Link 0=g09
 Input=open_lc-wpbe_air.gjf
 Output=open_lc-wpbe_air.log
 AtFile(1): /pbs_home/ewapastorczak/DAE/0068/Def2SVP.gbs
            H     0
            S   3   1.00
                 13.0107010              0.19682158E-01
                  1.9622572              0.13796524
                  0.44453796             0.47831935
            S   1   1.00
                  0.12194962             1.0000000
            P   1   1.00
                  0.8000000              1.0000000
            ****
            C     0
            S   5   1.00
               1238.4016938              0.54568832082E-02
                186.29004992             0.40638409211E-01
                 42.251176346            0.18025593888
                 11.676557932            0.46315121755
                  3.5930506482           0.44087173314
            S   1   1.00
                  0.40245147363          1.0000000
            S   1   1.00
                  0.13090182668          1.0000000
            P   3   1.00
                  9.4680970621           0.38387871728E-01
                  2.0103545142           0.21117025112
                  0.54771004707          0.51328172114
            P   1   1.00
                  0.15268613795          1.0000000
            D   1   1.00
                  0.8000000              1.0000000
            ****
            F     0
            S   5   1.00
               2894.8325990             -0.53408255515E-02
                435.41939120            -0.39904258866E-01
                 98.843328866           -0.17912768038
                 27.485198001           -0.46758090825
                  8.5405498171          -0.44653131020
            S   1   1.00
                  1.0654578038           1.0000000
            S   1   1.00
                  0.33247346748          1.0000000
            P   3   1.00
                 22.696633924           -0.45212874436E-01
                  4.9872339257          -0.23754317067
                  1.3491613954          -0.51287353587
            P   1   1.00
                  0.34829881977          1.0000000
            D   1   1.00
                  1.4000000              1.0000000
            ****
            S     0
            S   5   1.00
               9184.9303010             -0.22294387756E-02
               1381.5105503             -0.16683029937E-01
                313.87147580            -0.75262436116E-01
                 88.053870623           -0.19376827038
                 27.039914905           -0.17718020803
            S   3   1.00
                 45.648731303           -0.10736062573
                  4.9664522326           0.65066293018
                  2.0116242047           0.59712155354
            S   1   1.00
                  0.35661077013          1.0000000
            S   1   1.00
                  0.13507221477          1.0000000
            P   5   1.00
                261.98233439            -0.92729929822E-02
                 61.306894736           -0.66547669241E-01
                 19.103729887           -0.24828595903
                  6.6567720378          -0.48703847402
                  2.3959635161          -0.39337850312
            P   1   1.00
                  0.61776161679          1.0000000
            P   1   1.00
                  0.16993376871          1.0000000
            D   1   1.00
                  0.5500000              1.0000000
            ****
 Initial command:
 /pbs_home/pkowalski/g09d01/g09/l1.exe "/pbs_home/daria/obliczenia/3_czastka/open/LC-WPBE/Gau-3554.inp" -scrdir="/pbs_home/daria/obliczenia/3_czastka/open/LC-WPBE/"
 Entering Link 1 = /pbs_home/pkowalski/g09d01/g09/l1.exe PID=      3555.
  
 Copyright (c) 1988,1990,1992,1993,1995,1998,2003,2009,2013,
            Gaussian, Inc.  All Rights Reserved.
  
 This is part of the Gaussian(R) 09 program.  It is based on
 the Gaussian(R) 03 system (copyright 2003, Gaussian, Inc.),
 the Gaussian(R) 98 system (copyright 1998, Gaussian, Inc.),
 the Gaussian(R) 94 system (copyright 1995, Gaussian, Inc.),
 the Gaussian 92(TM) system (copyright 1992, Gaussian, Inc.),
 the Gaussian 90(TM) system (copyright 1990, Gaussian, Inc.),
 the Gaussian 88(TM) system (copyright 1988, Gaussian, Inc.),
 the Gaussian 86(TM) system (copyright 1986, Carnegie Mellon
 University), and the Gaussian 82(TM) system (copyright 1983,
 Carnegie Mellon University). Gaussian is a federally registered
 trademark of Gaussian, Inc.
  
 This software contains proprietary and confidential information,
 including trade secrets, belonging to Gaussian, Inc.
  
 This software is provided under written license and may be
 used, copied, transmitted, or stored only in accord with that
 written license.
  
 The following legend is applicable only to US Government
 contracts under FAR:
  
                    RESTRICTED RIGHTS LEGEND
  
 Use, reproduction and disclosure by the US Government is
 subject to restrictions as set forth in subparagraphs (a)
 and (c) of the Commercial Computer Software - Restricted
 Rights clause in FAR 52.227-19.
  
 Gaussian, Inc.
 340 Quinnipiac St., Bldg. 40, Wallingford CT 06492
  
  
 ---------------------------------------------------------------
 Warning -- This program may not be used in any manner that
 competes with the business of Gaussian, Inc. or will provide
 assistance to any competitor of Gaussian, Inc.  The licensee
 of this program is prohibited from giving any competitor of
 Gaussian, Inc. access to this program.  By using this program,
 the user acknowledges that Gaussian, Inc. is engaged in the
 business of creating and licensing software in the field of
 computational chemistry and represents and warrants to the
 licensee that it is not a competitor of Gaussian, Inc. and that
 it will not use this program in any manner prohibited above.
 ---------------------------------------------------------------
  

 Cite this work as:
 Gaussian 09, Revision D.01,
 M. J. Frisch, G. W. Trucks, H. B. Schlegel, G. E. Scuseria, 
 M. A. Robb, J. R. Cheeseman, G. Scalmani, V. Barone, B. Mennucci, 
 G. A. Petersson, H. Nakatsuji, M. Caricato, X. Li, H. P. Hratchian, 
 A. F. Izmaylov, J. Bloino, G. Zheng, J. L. Sonnenberg, M. Hada, 
 M. Ehara, K. Toyota, R. Fukuda, J. Hasegawa, M. Ishida, T. Nakajima, 
 Y. Honda, O. Kitao, H. Nakai, T. Vreven, J. A. Montgomery, Jr., 
 J. E. Peralta, F. Ogliaro, M. Bearpark, J. J. Heyd, E. Brothers, 
 K. N. Kudin, V. N. Staroverov, T. Keith, R. Kobayashi, J. Normand, 
 K. Raghavachari, A. Rendell, J. C. Burant, S. S. Iyengar, J. Tomasi, 
 M. Cossi, N. Rega, J. M. Millam, M. Klene, J. E. Knox, J. B. Cross, 
 V. Bakken, C. Adamo, J. Jaramillo, R. Gomperts, R. E. Stratmann, 
 O. Yazyev, A. J. Austin, R. Cammi, C. Pomelli, J. W. Ochterski, 
 R. L. Martin, K. Morokuma, V. G. Zakrzewski, G. A. Voth, 
 P. Salvador, J. J. Dannenberg, S. Dapprich, A. D. Daniels, 
 O. Farkas, J. B. Foresman, J. V. Ortiz, J. Cioslowski, 
 and D. J. Fox, Gaussian, Inc., Wallingford CT, 2013.
 
 ******************************************
 Gaussian 09:  ES64L-G09RevD.01 24-Apr-2013
                 6-Dec-2018 
 ******************************************
 %chk=dae0068freq_open_lc-wpbe_air.chk
 %NProcShared=8
 Will use up to    8 processors via shared memory.
 %Mem=4GB
 -----------------------
 #P opt freq LC-wPBE/Gen
 -----------------------
 1/14=-1,18=20,19=15,26=3,38=1/1,3;
 2/9=110,12=2,17=6,18=5,40=1/2;
 3/5=7,11=2,16=1,25=1,30=1,71=1,74=-41/1,2,3;
 4//1;
 5/5=2,38=5/2;
 6/7=2,8=2,9=2,10=2,28=1/1;
 7//1,2,3,16;
 1/14=-1,18=20,19=15,26=3/3(2);
 2/9=110/2;
 99//99;
 2/9=110/2;
 3/5=7,6=1,11=2,16=1,25=1,30=1,71=1,74=-41,82=7/1,2,3;
 4/5=5,16=3,69=1/1;
 5/5=2,38=5/2;
 7//1,2,3,16;
 1/14=-1,18=20,19=15,26=3/3(-5);
 2/9=110/2;
 6/7=2,8=2,9=2,10=2,19=2,28=1/1;
 99/9=1/99;
 Leave Link    1 at Thu Dec  6 21:13:50 2018, MaxMem=   536870912 cpu:         1.1
 (Enter /pbs_home/pkowalski/g09d01/g09/l101.exe)
 -------------------
 Title Card Required
 -------------------
 Symbolic Z-matrix:
 Charge =  0 Multiplicity = 1
 S                     1.52063   5.66543   0.31755 
 S                     2.54195   10.6458   0.75863 
 F                     6.78089   6.47596   2.6533 
 F                     5.48974   4.92277   3.70356 
 F                     6.9197    6.83495   5.41917 
 F                     4.67439   6.61662   5.57307 
 F                     6.6516    8.91962   3.72111 
 F                     5.19189   9.27521   5.41159 
 C                     1.86334   2.80721  -0.99395 
 C                     1.87152   1.57193  -1.64808 
 C                     2.93435   0.68878  -1.46552 
 C                     3.99213   1.03907  -0.62776 
 C                     3.99163   2.2729    0.0303 
 C                     2.92337   3.18407  -0.14099 
 C                     1.63854   13.46636   1.87027 
 C                     1.13527   14.71677   2.24052 
 C                     1.62757   15.3635   3.37302 
 C                     2.62509   14.76101   4.13829 
 C                     3.13392   13.51033   3.77462 
 C                     2.64843   12.83701   2.62972 
 C                     0.77142   6.85329   3.42381 
 C                     1.37858   7.67182   2.28777 
 C                     5.5252    10.04752  -0.66056 
 C                     4.55798   8.95252  -0.21394 
 C                     2.88853   4.51665   0.54969 
 C                     3.84199   4.97229   1.36705 
 C                     3.5988    6.30997   1.92428 
 C                     2.29706   6.82375   1.44057 
 C                     4.45643   6.93499   2.78453 
 C                     5.65118   6.27012   3.42847 
 C                     5.72057   7.02282   4.75371 
 C                     5.49219   8.4581    4.33623 
 C                     4.32496   8.35575   3.32676 
 C                     3.17103   11.49428   2.21114 
 C                     4.12233   10.81707   2.85815 
 C                     4.51085   9.49713   2.28315 
 C                     3.76598   9.35822   0.99537 
 H                     1.01909   3.46023  -1.16461 
 H                     1.0502    1.2996   -2.29849 
 H                     2.93824  -0.26719  -1.97307 
 H                     4.8168    0.35214  -0.48661 
 H                     4.83504   2.49036   0.66615 
 H                     1.22798   13.0011   0.98516 
 H                     0.36081   15.18488   1.64652 
 H                     1.23607   16.3316   3.65769 
 H                     3.00651   15.26431   5.01753 
 H                     3.90408   13.09067   4.40231 
 H                     1.57124   6.47479   4.09572 
 H                     0.08362   7.49241   4.01654 
 H                     0.19595   5.99276   3.0214 
 H                     0.56213   8.06515   1.64542 
 H                     1.89013   8.54281   2.72721 
 H                     6.25172   10.27757   0.14763 
 H                     6.08765   9.70302  -1.55363 
 H                     4.97206   10.97282  -0.92713 
 H                     3.85757   8.71891  -1.04383 
 H                     5.13602   8.03263   0.01887 
 H                     4.73193   4.41202   1.58749 
 H                     4.61063   11.1768   3.74907 
 
 NAtoms=     59 NQM=       59 NQMF=       0 NMMI=      0 NMMIF=      0
                NMic=       0 NMicF=      0.
                    Isotopes and Nuclear Properties:
 (Nuclear quadrupole moments (NQMom) in fm**2, nuclear magnetic moments (NMagM)
  in nuclear magnetons)

  Atom         1           2           3           4           5           6           7           8           9          10
 IAtWgt=          32          32          19          19          19          19          19          19          12          12
 AtmWgt=  31.9720718  31.9720718  18.9984033  18.9984033  18.9984033  18.9984033  18.9984033  18.9984033  12.0000000  12.0000000
 NucSpn=           0           0           1           1           1           1           1           1           0           0
 AtZEff=   0.0000000   0.0000000   0.0000000   0.0000000   0.0000000   0.0000000   0.0000000   0.0000000   0.0000000   0.0000000
 NQMom=    0.0000000   0.0000000   0.0000000   0.0000000   0.0000000   0.0000000   0.0000000   0.0000000   0.0000000   0.0000000
 NMagM=    0.0000000   0.0000000   2.6288670   2.6288670   2.6288670   2.6288670   2.6288670   2.6288670   0.0000000   0.0000000
 AtZNuc=  16.0000000  16.0000000   9.0000000   9.0000000   9.0000000   9.0000000   9.0000000   9.0000000   6.0000000   6.0000000

  Atom        11          12          13          14          15          16          17          18          19          20
 IAtWgt=          12          12          12          12          12          12          12          12          12          12
 AtmWgt=  12.0000000  12.0000000  12.0000000  12.0000000  12.0000000  12.0000000  12.0000000  12.0000000  12.0000000  12.0000000
 NucSpn=           0           0           0           0           0           0           0           0           0           0
 AtZEff=   0.0000000   0.0000000   0.0000000   0.0000000   0.0000000   0.0000000   0.0000000   0.0000000   0.0000000   0.0000000
 NQMom=    0.0000000   0.0000000   0.0000000   0.0000000   0.0000000   0.0000000   0.0000000   0.0000000   0.0000000   0.0000000
 NMagM=    0.0000000   0.0000000   0.0000000   0.0000000   0.0000000   0.0000000   0.0000000   0.0000000   0.0000000   0.0000000
 AtZNuc=   6.0000000   6.0000000   6.0000000   6.0000000   6.0000000   6.0000000   6.0000000   6.0000000   6.0000000   6.0000000

  Atom        21          22          23          24          25          26          27          28          29          30
 IAtWgt=          12          12          12          12          12          12          12          12          12          12
 AtmWgt=  12.0000000  12.0000000  12.0000000  12.0000000  12.0000000  12.0000000  12.0000000  12.0000000  12.0000000  12.0000000
 NucSpn=           0           0           0           0           0           0           0           0           0           0
 AtZEff=   0.0000000   0.0000000   0.0000000   0.0000000   0.0000000   0.0000000   0.0000000   0.0000000   0.0000000   0.0000000
 NQMom=    0.0000000   0.0000000   0.0000000   0.0000000   0.0000000   0.0000000   0.0000000   0.0000000   0.0000000   0.0000000
 NMagM=    0.0000000   0.0000000   0.0000000   0.0000000   0.0000000   0.0000000   0.0000000   0.0000000   0.0000000   0.0000000
 AtZNuc=   6.0000000   6.0000000   6.0000000   6.0000000   6.0000000   6.0000000   6.0000000   6.0000000   6.0000000   6.0000000

  Atom        31          32          33          34          35          36          37          38          39          40
 IAtWgt=          12          12          12          12          12          12          12           1           1           1
 AtmWgt=  12.0000000  12.0000000  12.0000000  12.0000000  12.0000000  12.0000000  12.0000000   1.0078250   1.0078250   1.0078250
 NucSpn=           0           0           0           0           0           0           0           1           1           1
 AtZEff=   0.0000000   0.0000000   0.0000000   0.0000000   0.0000000   0.0000000   0.0000000   0.0000000   0.0000000   0.0000000
 NQMom=    0.0000000   0.0000000   0.0000000   0.0000000   0.0000000   0.0000000   0.0000000   0.0000000   0.0000000   0.0000000
 NMagM=    0.0000000   0.0000000   0.0000000   0.0000000   0.0000000   0.0000000   0.0000000   2.7928460   2.7928460   2.7928460
 AtZNuc=   6.0000000   6.0000000   6.0000000   6.0000000   6.0000000   6.0000000   6.0000000   1.0000000   1.0000000   1.0000000

  Atom        41          42          43          44          45          46          47          48          49          50
 IAtWgt=           1           1           1           1           1           1           1           1           1           1
 AtmWgt=   1.0078250   1.0078250   1.0078250   1.0078250   1.0078250   1.0078250   1.0078250   1.0078250   1.0078250   1.0078250
 NucSpn=           1           1           1           1           1           1           1           1           1           1
 AtZEff=   0.0000000   0.0000000   0.0000000   0.0000000   0.0000000   0.0000000   0.0000000   0.0000000   0.0000000   0.0000000
 NQMom=    0.0000000   0.0000000   0.0000000   0.0000000   0.0000000   0.0000000   0.0000000   0.0000000   0.0000000   0.0000000
 NMagM=    2.7928460   2.7928460   2.7928460   2.7928460   2.7928460   2.7928460   2.7928460   2.7928460   2.7928460   2.7928460
 AtZNuc=   1.0000000   1.0000000   1.0000000   1.0000000   1.0000000   1.0000000   1.0000000   1.0000000   1.0000000   1.0000000

  Atom        51          52          53          54          55          56          57          58          59
 IAtWgt=           1           1           1           1           1           1           1           1           1
 AtmWgt=   1.0078250   1.0078250   1.0078250   1.0078250   1.0078250   1.0078250   1.0078250   1.0078250   1.0078250
 NucSpn=           1           1           1           1           1           1           1           1           1
 AtZEff=   0.0000000   0.0000000   0.0000000   0.0000000   0.0000000   0.0000000   0.0000000   0.0000000   0.0000000
 NQMom=    0.0000000   0.0000000   0.0000000   0.0000000   0.0000000   0.0000000   0.0000000   0.0000000   0.0000000
 NMagM=    2.7928460   2.7928460   2.7928460   2.7928460   2.7928460   2.7928460   2.7928460   2.7928460   2.7928460
 AtZNuc=   1.0000000   1.0000000   1.0000000   1.0000000   1.0000000   1.0000000   1.0000000   1.0000000   1.0000000
 Leave Link  101 at Thu Dec  6 21:13:51 2018, MaxMem=   536870912 cpu:         2.4
 (Enter /pbs_home/pkowalski/g09d01/g09/l103.exe)

 GradGradGradGradGradGradGradGradGradGradGradGradGradGradGradGradGradGrad
 Berny optimization.
 Initialization pass.
                           ----------------------------
                           !    Initial Parameters    !
                           ! (Angstroms and Degrees)  !
 --------------------------                            --------------------------
 ! Name  Definition              Value          Derivative Info.                !
 --------------------------------------------------------------------------------
 ! R1    R(1,25)                 1.8013         estimate D2E/DX2                !
 ! R2    R(1,28)                 1.7905         estimate D2E/DX2                !
 ! R3    R(2,34)                 1.7959         estimate D2E/DX2                !
 ! R4    R(2,37)                 1.7922         estimate D2E/DX2                !
 ! R5    R(3,30)                 1.3855         estimate D2E/DX2                !
 ! R6    R(4,30)                 1.3846         estimate D2E/DX2                !
 ! R7    R(5,31)                 1.3842         estimate D2E/DX2                !
 ! R8    R(6,31)                 1.3895         estimate D2E/DX2                !
 ! R9    R(7,32)                 1.3913         estimate D2E/DX2                !
 ! R10   R(8,32)                 1.3836         estimate D2E/DX2                !
 ! R11   R(9,10)                 1.3978         estimate D2E/DX2                !
 ! R12   R(9,14)                 1.4118         estimate D2E/DX2                !
 ! R13   R(9,38)                 1.0809         estimate D2E/DX2                !
 ! R14   R(10,11)                1.3939         estimate D2E/DX2                !
 ! R15   R(10,39)                1.0825         estimate D2E/DX2                !
 ! R16   R(11,12)                1.3941         estimate D2E/DX2                !
 ! R17   R(11,40)                1.0824         estimate D2E/DX2                !
 ! R18   R(12,13)                1.3983         estimate D2E/DX2                !
 ! R19   R(12,41)                1.0825         estimate D2E/DX2                !
 ! R20   R(13,14)                1.4145         estimate D2E/DX2                !
 ! R21   R(13,42)                1.0784         estimate D2E/DX2                !
 ! R22   R(14,25)                1.5013         estimate D2E/DX2                !
 ! R23   R(15,16)                1.3978         estimate D2E/DX2                !
 ! R24   R(15,20)                1.4116         estimate D2E/DX2                !
 ! R25   R(15,43)                1.0809         estimate D2E/DX2                !
 ! R26   R(16,17)                1.394          estimate D2E/DX2                !
 ! R27   R(16,44)                1.0825         estimate D2E/DX2                !
 ! R28   R(17,18)                1.3942         estimate D2E/DX2                !
 ! R29   R(17,45)                1.0824         estimate D2E/DX2                !
 ! R30   R(18,19)                1.3983         estimate D2E/DX2                !
 ! R31   R(18,46)                1.0825         estimate D2E/DX2                !
 ! R32   R(19,20)                1.4142         estimate D2E/DX2                !
 ! R33   R(19,47)                1.0785         estimate D2E/DX2                !
 ! R34   R(20,34)                1.5004         estimate D2E/DX2                !
 ! R35   R(21,22)                1.5262         estimate D2E/DX2                !
 ! R36   R(21,48)                1.1111         estimate D2E/DX2                !
 ! R37   R(21,49)                1.1103         estimate D2E/DX2                !
 ! R38   R(21,50)                1.1107         estimate D2E/DX2                !
 ! R39   R(22,28)                1.5102         estimate D2E/DX2                !
 ! R40   R(22,51)                1.1108         estimate D2E/DX2                !
 ! R41   R(22,52)                1.1015         estimate D2E/DX2                !
 ! R42   R(23,24)                1.5277         estimate D2E/DX2                !
 ! R43   R(23,53)                1.1108         estimate D2E/DX2                !
 ! R44   R(23,54)                1.1102         estimate D2E/DX2                !
 ! R45   R(23,55)                1.1105         estimate D2E/DX2                !
 ! R46   R(24,37)                1.5014         estimate D2E/DX2                !
 ! R47   R(24,56)                1.1108         estimate D2E/DX2                !
 ! R48   R(24,57)                1.1111         estimate D2E/DX2                !
 ! R49   R(25,26)                1.3359         estimate D2E/DX2                !
 ! R50   R(26,27)                1.4694         estimate D2E/DX2                !
 ! R51   R(26,58)                1.0745         estimate D2E/DX2                !
 ! R52   R(27,28)                1.4807         estimate D2E/DX2                !
 ! R53   R(27,29)                1.3661         estimate D2E/DX2                !
 ! R54   R(29,30)                1.5113         estimate D2E/DX2                !
 ! R55   R(29,33)                1.5264         estimate D2E/DX2                !
 ! R56   R(30,31)                1.5257         estimate D2E/DX2                !
 ! R57   R(31,32)                1.5121         estimate D2E/DX2                !
 ! R58   R(32,33)                1.5466         estimate D2E/DX2                !
 ! R59   R(33,36)                1.5577         estimate D2E/DX2                !
 ! R60   R(34,35)                1.335          estimate D2E/DX2                !
 ! R61   R(35,36)                1.4913         estimate D2E/DX2                !
 ! R62   R(35,59)                1.0778         estimate D2E/DX2                !
 ! R63   R(36,37)                1.4942         estimate D2E/DX2                !
 ! A1    A(25,1,28)             90.1397         estimate D2E/DX2                !
 ! A2    A(34,2,37)             89.6196         estimate D2E/DX2                !
 ! A3    A(10,9,14)            120.9456         estimate D2E/DX2                !
 ! A4    A(10,9,38)            117.6831         estimate D2E/DX2                !
 ! A5    A(14,9,38)            121.3713         estimate D2E/DX2                !
 ! A6    A(9,10,11)            120.2046         estimate D2E/DX2                !
 ! A7    A(9,10,39)            119.9384         estimate D2E/DX2                !
 ! A8    A(11,10,39)           119.857          estimate D2E/DX2                !
 ! A9    A(10,11,12)           119.8725         estimate D2E/DX2                !
 ! A10   A(10,11,40)           120.0614         estimate D2E/DX2                !
 ! A11   A(12,11,40)           120.0661         estimate D2E/DX2                !
 ! A12   A(11,12,13)           120.2808         estimate D2E/DX2                !
 ! A13   A(11,12,41)           119.7981         estimate D2E/DX2                !
 ! A14   A(13,12,41)           119.9211         estimate D2E/DX2                !
 ! A15   A(12,13,14)           120.7748         estimate D2E/DX2                !
 ! A16   A(12,13,42)           117.0732         estimate D2E/DX2                !
 ! A17   A(14,13,42)           122.1519         estimate D2E/DX2                !
 ! A18   A(9,14,13)            117.9216         estimate D2E/DX2                !
 ! A19   A(9,14,25)            119.8305         estimate D2E/DX2                !
 ! A20   A(13,14,25)           122.2479         estimate D2E/DX2                !
 ! A21   A(16,15,20)           120.923          estimate D2E/DX2                !
 ! A22   A(16,15,43)           117.721          estimate D2E/DX2                !
 ! A23   A(20,15,43)           121.356          estimate D2E/DX2                !
 ! A24   A(15,16,17)           120.2025         estimate D2E/DX2                !
 ! A25   A(15,16,44)           119.939          estimate D2E/DX2                !
 ! A26   A(17,16,44)           119.8585         estimate D2E/DX2                !
 ! A27   A(16,17,18)           119.877          estimate D2E/DX2                !
 ! A28   A(16,17,45)           120.0591         estimate D2E/DX2                !
 ! A29   A(18,17,45)           120.0639         estimate D2E/DX2                !
 ! A30   A(17,18,19)           120.2727         estimate D2E/DX2                !
 ! A31   A(17,18,46)           119.802          estimate D2E/DX2                !
 ! A32   A(19,18,46)           119.9253         estimate D2E/DX2                !
 ! A33   A(18,19,20)           120.7627         estimate D2E/DX2                !
 ! A34   A(18,19,47)           117.1607         estimate D2E/DX2                !
 ! A35   A(20,19,47)           122.0766         estimate D2E/DX2                !
 ! A36   A(15,20,19)           117.9621         estimate D2E/DX2                !
 ! A37   A(15,20,34)           119.8716         estimate D2E/DX2                !
 ! A38   A(19,20,34)           122.1663         estimate D2E/DX2                !
 ! A39   A(22,21,48)           110.2718         estimate D2E/DX2                !
 ! A40   A(22,21,49)           109.5776         estimate D2E/DX2                !
 ! A41   A(22,21,50)           110.6077         estimate D2E/DX2                !
 ! A42   A(48,21,49)           108.6135         estimate D2E/DX2                !
 ! A43   A(48,21,50)           109.1566         estimate D2E/DX2                !
 ! A44   A(49,21,50)           108.5681         estimate D2E/DX2                !
 ! A45   A(21,22,28)           110.9997         estimate D2E/DX2                !
 ! A46   A(21,22,51)           109.1441         estimate D2E/DX2                !
 ! A47   A(21,22,52)           108.1718         estimate D2E/DX2                !
 ! A48   A(28,22,51)           108.7514         estimate D2E/DX2                !
 ! A49   A(28,22,52)           112.6683         estimate D2E/DX2                !
 ! A50   A(51,22,52)           106.9803         estimate D2E/DX2                !
 ! A51   A(24,23,53)           110.476          estimate D2E/DX2                !
 ! A52   A(24,23,54)           109.4811         estimate D2E/DX2                !
 ! A53   A(24,23,55)           110.6119         estimate D2E/DX2                !
 ! A54   A(53,23,54)           108.5525         estimate D2E/DX2                !
 ! A55   A(53,23,55)           109.139          estimate D2E/DX2                !
 ! A56   A(54,23,55)           108.5297         estimate D2E/DX2                !
 ! A57   A(23,24,37)           112.0711         estimate D2E/DX2                !
 ! A58   A(23,24,56)           109.3617         estimate D2E/DX2                !
 ! A59   A(23,24,57)           108.9831         estimate D2E/DX2                !
 ! A60   A(37,24,56)           109.0238         estimate D2E/DX2                !
 ! A61   A(37,24,57)           109.2308         estimate D2E/DX2                !
 ! A62   A(56,24,57)           108.0871         estimate D2E/DX2                !
 ! A63   A(1,25,14)            121.6274         estimate D2E/DX2                !
 ! A64   A(1,25,26)            113.7855         estimate D2E/DX2                !
 ! A65   A(14,25,26)           124.5843         estimate D2E/DX2                !
 ! A66   A(25,26,27)           115.1124         estimate D2E/DX2                !
 ! A67   A(25,26,58)           122.6027         estimate D2E/DX2                !
 ! A68   A(27,26,58)           122.2744         estimate D2E/DX2                !
 ! A69   A(26,27,28)           109.7243         estimate D2E/DX2                !
 ! A70   A(26,27,29)           123.465          estimate D2E/DX2                !
 ! A71   A(28,27,29)           126.7901         estimate D2E/DX2                !
 ! A72   A(1,28,22)            116.836          estimate D2E/DX2                !
 ! A73   A(1,28,27)            111.2025         estimate D2E/DX2                !
 ! A74   A(22,28,27)           123.1121         estimate D2E/DX2                !
 ! A75   A(27,29,30)           124.2858         estimate D2E/DX2                !
 ! A76   A(27,29,33)           126.5475         estimate D2E/DX2                !
 ! A77   A(30,29,33)           109.0388         estimate D2E/DX2                !
 ! A78   A(3,30,4)             110.537          estimate D2E/DX2                !
 ! A79   A(3,30,29)            109.9284         estimate D2E/DX2                !
 ! A80   A(3,30,31)            112.0624         estimate D2E/DX2                !
 ! A81   A(4,30,29)            114.8706         estimate D2E/DX2                !
 ! A82   A(4,30,31)            108.2291         estimate D2E/DX2                !
 ! A83   A(29,30,31)           100.8953         estimate D2E/DX2                !
 ! A84   A(5,31,6)             109.2123         estimate D2E/DX2                !
 ! A85   A(5,31,30)            112.9567         estimate D2E/DX2                !
 ! A86   A(5,31,32)            113.1037         estimate D2E/DX2                !
 ! A87   A(6,31,30)            109.4956         estimate D2E/DX2                !
 ! A88   A(6,31,32)            109.0599         estimate D2E/DX2                !
 ! A89   A(30,31,32)           102.8034         estimate D2E/DX2                !
 ! A90   A(7,32,8)             109.1843         estimate D2E/DX2                !
 ! A91   A(7,32,31)            108.124          estimate D2E/DX2                !
 ! A92   A(7,32,33)            111.2423         estimate D2E/DX2                !
 ! A93   A(8,32,31)            112.2576         estimate D2E/DX2                !
 ! A94   A(8,32,33)            112.4937         estimate D2E/DX2                !
 ! A95   A(31,32,33)           103.3783         estimate D2E/DX2                !
 ! A96   A(29,33,32)           103.2064         estimate D2E/DX2                !
 ! A97   A(29,33,36)           115.7056         estimate D2E/DX2                !
 ! A98   A(32,33,36)           107.382          estimate D2E/DX2                !
 ! A99   A(2,34,20)            121.7639         estimate D2E/DX2                !
 ! A100  A(2,34,35)            113.6984         estimate D2E/DX2                !
 ! A101  A(20,34,35)           124.5375         estimate D2E/DX2                !
 ! A102  A(34,35,36)           116.6012         estimate D2E/DX2                !
 ! A103  A(34,35,59)           123.6534         estimate D2E/DX2                !
 ! A104  A(36,35,59)           119.7444         estimate D2E/DX2                !
 ! A105  A(33,36,35)           111.0474         estimate D2E/DX2                !
 ! A106  A(33,36,37)           116.7321         estimate D2E/DX2                !
 ! A107  A(35,36,37)           106.5429         estimate D2E/DX2                !
 ! A108  A(2,37,24)            116.615          estimate D2E/DX2                !
 ! A109  A(2,37,36)            112.8003         estimate D2E/DX2                !
 ! A110  A(24,37,36)           117.1509         estimate D2E/DX2                !
 ! D1    D(28,1,25,14)         179.4138         estimate D2E/DX2                !
 ! D2    D(28,1,25,26)          -1.164          estimate D2E/DX2                !
 ! D3    D(25,1,28,22)        -146.7954         estimate D2E/DX2                !
 ! D4    D(25,1,28,27)           1.7358         estimate D2E/DX2                !
 ! D5    D(37,2,34,20)         175.374          estimate D2E/DX2                !
 ! D6    D(37,2,34,35)          -4.7956         estimate D2E/DX2                !
 ! D7    D(34,2,37,24)        -131.9189         estimate D2E/DX2                !
 ! D8    D(34,2,37,36)           7.9283         estimate D2E/DX2                !
 ! D9    D(14,9,10,11)           0.009          estimate D2E/DX2                !
 ! D10   D(14,9,10,39)        -179.9986         estimate D2E/DX2                !
 ! D11   D(38,9,10,11)        -179.9888         estimate D2E/DX2                !
 ! D12   D(38,9,10,39)           0.0036         estimate D2E/DX2                !
 ! D13   D(10,9,14,13)          -0.0209         estimate D2E/DX2                !
 ! D14   D(10,9,14,25)        -179.9652         estimate D2E/DX2                !
 ! D15   D(38,9,14,13)         179.9768         estimate D2E/DX2                !
 ! D16   D(38,9,14,25)           0.0325         estimate D2E/DX2                !
 ! D17   D(9,10,11,12)           0.0045         estimate D2E/DX2                !
 ! D18   D(9,10,11,40)         179.9921         estimate D2E/DX2                !
 ! D19   D(39,10,11,12)       -179.988          estimate D2E/DX2                !
 ! D20   D(39,10,11,40)         -0.0003         estimate D2E/DX2                !
 ! D21   D(10,11,12,13)         -0.0053         estimate D2E/DX2                !
 ! D22   D(10,11,12,41)        179.9819         estimate D2E/DX2                !
 ! D23   D(40,11,12,13)       -179.9929         estimate D2E/DX2                !
 ! D24   D(40,11,12,41)         -0.0057         estimate D2E/DX2                !
 ! D25   D(11,12,13,14)         -0.0073         estimate D2E/DX2                !
 ! D26   D(11,12,13,42)        179.9602         estimate D2E/DX2                !
 ! D27   D(41,12,13,14)       -179.9944         estimate D2E/DX2                !
 ! D28   D(41,12,13,42)         -0.027          estimate D2E/DX2                !
 ! D29   D(12,13,14,9)           0.02           estimate D2E/DX2                !
 ! D30   D(12,13,14,25)        179.9629         estimate D2E/DX2                !
 ! D31   D(42,13,14,9)        -179.9457         estimate D2E/DX2                !
 ! D32   D(42,13,14,25)         -0.0029         estimate D2E/DX2                !
 ! D33   D(9,14,25,1)           -0.1504         estimate D2E/DX2                !
 ! D34   D(9,14,25,26)        -179.5081         estimate D2E/DX2                !
 ! D35   D(13,14,25,1)         179.9078         estimate D2E/DX2                !
 ! D36   D(13,14,25,26)          0.5501         estimate D2E/DX2                !
 ! D37   D(20,15,16,17)         -0.0048         estimate D2E/DX2                !
 ! D38   D(20,15,16,44)       -179.9995         estimate D2E/DX2                !
 ! D39   D(43,15,16,17)        179.996          estimate D2E/DX2                !
 ! D40   D(43,15,16,44)          0.0012         estimate D2E/DX2                !
 ! D41   D(16,15,20,19)         -0.0038         estimate D2E/DX2                !
 ! D42   D(16,15,20,34)        179.9682         estimate D2E/DX2                !
 ! D43   D(43,15,20,19)        179.9954         estimate D2E/DX2                !
 ! D44   D(43,15,20,34)         -0.0326         estimate D2E/DX2                !
 ! D45   D(15,16,17,18)          0.0095         estimate D2E/DX2                !
 ! D46   D(15,16,17,45)       -179.9887         estimate D2E/DX2                !
 ! D47   D(44,16,17,18)       -179.9957         estimate D2E/DX2                !
 ! D48   D(44,16,17,45)          0.0061         estimate D2E/DX2                !
 ! D49   D(16,17,18,19)         -0.0056         estimate D2E/DX2                !
 ! D50   D(16,17,18,46)       -179.9989         estimate D2E/DX2                !
 ! D51   D(45,17,18,19)        179.9926         estimate D2E/DX2                !
 ! D52   D(45,17,18,46)         -0.0007         estimate D2E/DX2                !
 ! D53   D(17,18,19,20)         -0.0031         estimate D2E/DX2                !
 ! D54   D(17,18,19,47)       -179.9844         estimate D2E/DX2                !
 ! D55   D(46,18,19,20)        179.9901         estimate D2E/DX2                !
 ! D56   D(46,18,19,47)          0.0089         estimate D2E/DX2                !
 ! D57   D(18,19,20,15)          0.0078         estimate D2E/DX2                !
 ! D58   D(18,19,20,34)       -179.9636         estimate D2E/DX2                !
 ! D59   D(47,19,20,15)        179.988          estimate D2E/DX2                !
 ! D60   D(47,19,20,34)          0.0167         estimate D2E/DX2                !
 ! D61   D(15,20,34,2)          -0.2193         estimate D2E/DX2                !
 ! D62   D(15,20,34,35)        179.9692         estimate D2E/DX2                !
 ! D63   D(19,20,34,2)         179.7515         estimate D2E/DX2                !
 ! D64   D(19,20,34,35)         -0.06           estimate D2E/DX2                !
 ! D65   D(48,21,22,28)         61.7854         estimate D2E/DX2                !
 ! D66   D(48,21,22,51)       -178.3637         estimate D2E/DX2                !
 ! D67   D(48,21,22,52)        -62.3036         estimate D2E/DX2                !
 ! D68   D(49,21,22,28)       -178.71           estimate D2E/DX2                !
 ! D69   D(49,21,22,51)        -58.8591         estimate D2E/DX2                !
 ! D70   D(49,21,22,52)         57.2009         estimate D2E/DX2                !
 ! D71   D(50,21,22,28)        -59.0531         estimate D2E/DX2                !
 ! D72   D(50,21,22,51)         60.7978         estimate D2E/DX2                !
 ! D73   D(50,21,22,52)        176.8578         estimate D2E/DX2                !
 ! D74   D(21,22,28,1)          75.0868         estimate D2E/DX2                !
 ! D75   D(21,22,28,27)        -69.3881         estimate D2E/DX2                !
 ! D76   D(51,22,28,1)         -44.9979         estimate D2E/DX2                !
 ! D77   D(51,22,28,27)        170.5272         estimate D2E/DX2                !
 ! D78   D(52,22,28,1)        -163.4238         estimate D2E/DX2                !
 ! D79   D(52,22,28,27)         52.1013         estimate D2E/DX2                !
 ! D80   D(53,23,24,37)         60.4318         estimate D2E/DX2                !
 ! D81   D(53,23,24,56)       -178.5502         estimate D2E/DX2                !
 ! D82   D(53,23,24,57)        -60.5885         estimate D2E/DX2                !
 ! D83   D(54,23,24,37)        179.9269         estimate D2E/DX2                !
 ! D84   D(54,23,24,56)        -59.0552         estimate D2E/DX2                !
 ! D85   D(54,23,24,57)         58.9065         estimate D2E/DX2                !
 ! D86   D(55,23,24,37)        -60.5222         estimate D2E/DX2                !
 ! D87   D(55,23,24,56)         60.4958         estimate D2E/DX2                !
 ! D88   D(55,23,24,57)        178.4574         estimate D2E/DX2                !
 ! D89   D(23,24,37,2)          69.5487         estimate D2E/DX2                !
 ! D90   D(23,24,37,36)        -68.5341         estimate D2E/DX2                !
 ! D91   D(56,24,37,2)         -51.6641         estimate D2E/DX2                !
 ! D92   D(56,24,37,36)        170.2531         estimate D2E/DX2                !
 ! D93   D(57,24,37,2)        -169.5741         estimate D2E/DX2                !
 ! D94   D(57,24,37,36)         52.3431         estimate D2E/DX2                !
 ! D95   D(1,25,26,27)           0.2374         estimate D2E/DX2                !
 ! D96   D(1,25,26,58)        -178.6057         estimate D2E/DX2                !
 ! D97   D(14,25,26,27)        179.6398         estimate D2E/DX2                !
 ! D98   D(14,25,26,58)          0.7967         estimate D2E/DX2                !
 ! D99   D(25,26,27,28)          1.0908         estimate D2E/DX2                !
 ! D100  D(25,26,27,29)        179.5408         estimate D2E/DX2                !
 ! D101  D(58,26,27,28)        179.9381         estimate D2E/DX2                !
 ! D102  D(58,26,27,29)         -1.6119         estimate D2E/DX2                !
 ! D103  D(26,27,28,1)          -1.9121         estimate D2E/DX2                !
 ! D104  D(26,27,28,22)        144.2996         estimate D2E/DX2                !
 ! D105  D(29,27,28,1)         179.7025         estimate D2E/DX2                !
 ! D106  D(29,27,28,22)        -34.0858         estimate D2E/DX2                !
 ! D107  D(26,27,29,30)         -9.2111         estimate D2E/DX2                !
 ! D108  D(26,27,29,33)        175.3571         estimate D2E/DX2                !
 ! D109  D(28,27,29,30)        168.9669         estimate D2E/DX2                !
 ! D110  D(28,27,29,33)         -6.4649         estimate D2E/DX2                !
 ! D111  D(27,29,30,3)          92.6231         estimate D2E/DX2                !
 ! D112  D(27,29,30,4)         -32.783          estimate D2E/DX2                !
 ! D113  D(27,29,30,31)       -148.9092         estimate D2E/DX2                !
 ! D114  D(33,29,30,3)         -91.258          estimate D2E/DX2                !
 ! D115  D(33,29,30,4)         143.3359         estimate D2E/DX2                !
 ! D116  D(33,29,30,31)         27.2096         estimate D2E/DX2                !
 ! D117  D(27,29,33,32)        174.9327         estimate D2E/DX2                !
 ! D118  D(27,29,33,36)        -68.0972         estimate D2E/DX2                !
 ! D119  D(30,29,33,32)         -1.0755         estimate D2E/DX2                !
 ! D120  D(30,29,33,36)        115.8947         estimate D2E/DX2                !
 ! D121  D(3,30,31,5)          -48.6549         estimate D2E/DX2                !
 ! D122  D(3,30,31,6)         -170.5976         estimate D2E/DX2                !
 ! D123  D(3,30,31,32)          73.5721         estimate D2E/DX2                !
 ! D124  D(4,30,31,5)           73.4867         estimate D2E/DX2                !
 ! D125  D(4,30,31,6)          -48.456          estimate D2E/DX2                !
 ! D126  D(4,30,31,32)        -164.2863         estimate D2E/DX2                !
 ! D127  D(29,30,31,5)        -165.5616         estimate D2E/DX2                !
 ! D128  D(29,30,31,6)          72.4957         estimate D2E/DX2                !
 ! D129  D(29,30,31,32)        -43.3346         estimate D2E/DX2                !
 ! D130  D(5,31,32,7)           47.869          estimate D2E/DX2                !
 ! D131  D(5,31,32,8)          -72.6324         estimate D2E/DX2                !
 ! D132  D(5,31,32,33)         165.8843         estimate D2E/DX2                !
 ! D133  D(6,31,32,7)          169.5983         estimate D2E/DX2                !
 ! D134  D(6,31,32,8)           49.097          estimate D2E/DX2                !
 ! D135  D(6,31,32,33)         -72.3863         estimate D2E/DX2                !
 ! D136  D(30,31,32,7)         -74.2588         estimate D2E/DX2                !
 ! D137  D(30,31,32,8)         165.2398         estimate D2E/DX2                !
 ! D138  D(30,31,32,33)         43.7565         estimate D2E/DX2                !
 ! D139  D(7,32,33,29)          89.8204         estimate D2E/DX2                !
 ! D140  D(7,32,33,36)         -32.8842         estimate D2E/DX2                !
 ! D141  D(8,32,33,29)        -147.3216         estimate D2E/DX2                !
 ! D142  D(8,32,33,36)          89.9738         estimate D2E/DX2                !
 ! D143  D(31,32,33,29)        -25.9974         estimate D2E/DX2                !
 ! D144  D(31,32,33,36)       -148.7021         estimate D2E/DX2                !
 ! D145  D(29,33,36,35)        169.7548         estimate D2E/DX2                !
 ! D146  D(29,33,36,37)         47.3832         estimate D2E/DX2                !
 ! D147  D(32,33,36,35)        -75.6391         estimate D2E/DX2                !
 ! D148  D(32,33,36,37)        161.9893         estimate D2E/DX2                !
 ! D149  D(2,34,35,36)           0.3504         estimate D2E/DX2                !
 ! D150  D(2,34,35,59)         179.9893         estimate D2E/DX2                !
 ! D151  D(20,34,35,36)       -179.8247         estimate D2E/DX2                !
 ! D152  D(20,34,35,59)         -0.1857         estimate D2E/DX2                !
 ! D153  D(34,35,36,33)       -122.6773         estimate D2E/DX2                !
 ! D154  D(34,35,36,37)          5.4264         estimate D2E/DX2                !
 ! D155  D(59,35,36,33)         57.6688         estimate D2E/DX2                !
 ! D156  D(59,35,36,37)       -174.2274         estimate D2E/DX2                !
 ! D157  D(33,36,37,2)         115.858          estimate D2E/DX2                !
 ! D158  D(33,36,37,24)       -104.5249         estimate D2E/DX2                !
 ! D159  D(35,36,37,2)          -8.8281         estimate D2E/DX2                !
 ! D160  D(35,36,37,24)        130.789          estimate D2E/DX2                !
 --------------------------------------------------------------------------------
 Trust Radius=3.00D-01 FncErr=1.00D-07 GrdErr=1.00D-06
 Number of steps in this run=    343 maximum allowed number of steps=    354.
 GradGradGradGradGradGradGradGradGradGradGradGradGradGradGradGradGradGrad

 Leave Link  103 at Thu Dec  6 21:13:51 2018, MaxMem=   536870912 cpu:         0.4
 (Enter /pbs_home/pkowalski/g09d01/g09/l202.exe)
 Stoichiometry    C29H22F6S2
 Framework group  C1[X(C29H22F6S2)]
 Deg. of freedom   171
 Full point group                 C1      NOp   1
 Largest Abelian subgroup         C1      NOp   1
 Largest concise Abelian subgroup C1      NOp   1
                         Standard orientation:                         
 ---------------------------------------------------------------------
 Center     Atomic      Atomic             Coordinates (Angstroms)
 Number     Number       Type             X           Y           Z
 ---------------------------------------------------------------------
      1         16           0       -2.509147   -2.324363   -0.819622
      2         16           0        2.366761   -2.179750    0.679181
      3          9           0       -1.253620    2.825802    1.564190
      4          9           0       -2.418020    2.927029   -0.389374
      5          9           0       -0.154190    4.780579   -0.099625
      6          9           0       -0.251713    3.359173   -1.855442
      7          9           0        1.392012    3.048206    1.282134
      8          9           0        2.243085    3.141361   -0.811170
      9          6           0       -5.626734   -2.494322   -0.311071
     10          6           0       -6.993703   -2.726061   -0.133352
     11          6           0       -7.825626   -1.702658    0.317683
     12          6           0       -7.292172   -0.444273    0.592141
     13          6           0       -5.925766   -0.204191    0.416998
     14          6           0       -5.063644   -1.228471   -0.039447
     15          6           0        5.410834   -2.533201   -0.105748
     16          6           0        6.729931   -2.846723   -0.445754
     17          6           0        7.646817   -1.830224   -0.708870
     18          6           0        7.246520   -0.496956   -0.632345
     19          6           0        5.928801   -0.174948   -0.292799
     20          6           0        4.982747   -1.190631   -0.022222
     21          6           0       -0.491961   -0.898287   -3.168766
     22          6           0       -0.035835   -1.407351   -1.804201
     23          6           0        1.309278   -0.978878    3.630697
     24          6           0        0.409554   -1.151311    2.408093
     25          6           0       -3.592300   -1.007036   -0.239821
     26          6           0       -2.959931    0.145899   -0.004014
     27          6           0       -1.513786    0.128393   -0.263648
     28          6           0       -1.112027   -1.206019   -0.764073
     29          6           0       -0.703860    1.214513   -0.088856
     30          6           0       -1.203548    2.612079    0.196228
     31          6           0       -0.118732    3.448751   -0.475173
     32          6           0        1.153370    2.747486   -0.055112
     33          6           0        0.814529    1.249949   -0.240861
     34          6           0        3.561062   -0.880993    0.344090
     35          6           0        3.057963    0.351006    0.450274
     36          6           0        1.619458    0.454464    0.829522
     37          6           0        1.155943   -0.935255    1.123369
     38          1           0       -5.019557   -3.316552   -0.662628
     39          1           0       -7.408224   -3.703032   -0.346576
     40          1           0       -8.883794   -1.884622    0.454359
     41          1           0       -7.939425    0.349746    0.942090
     42          1           0       -5.568663    0.787714    0.644033
     43          1           0        4.733679   -3.352706    0.089996
     44          1           0        7.041074   -3.881808   -0.505188
     45          1           0        8.667594   -2.075632   -0.972113
     46          1           0        7.959544    0.291455   -0.836934
     47          1           0        5.673591    0.872033   -0.248526
     48          1           0       -0.696404    0.192872   -3.123904
     49          1           0        0.306391   -1.078722   -3.919065
     50          1           0       -1.411466   -1.428216   -3.496327
     51          1           0        0.191489   -2.492186   -1.877464
     52          1           0        0.905869   -0.898135   -1.544789
     53          1           0        1.729409    0.048950    3.662123
     54          1           0        0.715627   -1.146215    4.553837
     55          1           0        2.142761   -1.712402    3.609291
     56          1           0       -0.020765   -2.175374    2.409023
     57          1           0       -0.428763   -0.424818    2.470925
     58          1           0       -3.465732    1.018295    0.366899
     59          1           0        3.632862    1.247312    0.283815
 ---------------------------------------------------------------------
 Rotational constants (GHZ):      0.1484400      0.0584435      0.0479190
 Leave Link  202 at Thu Dec  6 21:13:51 2018, MaxMem=   536870912 cpu:         0.3
 (Enter /pbs_home/pkowalski/g09d01/g09/l301.exe)
 General basis read from cards:  (5D, 7F)
 Centers:      38     39     40     41     42     43     44     45     46     47
 Centers:      48     49     50     51     52     53     54     55     56     57
 Centers:      58     59
 S 3 1.00
     Exponent=  1.3010701000D+01 Coefficients=  1.9682158000D-02
     Exponent=  1.9622572000D+00 Coefficients=  1.3796524000D-01
     Exponent=  4.4453796000D-01 Coefficients=  4.7831935000D-01
 S 1 1.00
     Exponent=  1.2194962000D-01 Coefficients=  1.0000000000D+00
 P 1 1.00
     Exponent=  8.0000000000D-01 Coefficients=  1.0000000000D+00
 ****
 Centers:       9     10     11     12     13     14     15     16     17     18
 Centers:      19     20     21     22     23     24     25     26     27     28
 Centers:      29     30     31     32     33     34     35     36     37
 S 5 1.00
     Exponent=  1.2384016938D+03 Coefficients=  5.4568832082D-03
     Exponent=  1.8629004992D+02 Coefficients=  4.0638409211D-02
     Exponent=  4.2251176346D+01 Coefficients=  1.8025593888D-01
     Exponent=  1.1676557932D+01 Coefficients=  4.6315121755D-01
     Exponent=  3.5930506482D+00 Coefficients=  4.4087173314D-01
 S 1 1.00
     Exponent=  4.0245147363D-01 Coefficients=  1.0000000000D+00
 S 1 1.00
     Exponent=  1.3090182668D-01 Coefficients=  1.0000000000D+00
 P 3 1.00
     Exponent=  9.4680970621D+00 Coefficients=  3.8387871728D-02
     Exponent=  2.0103545142D+00 Coefficients=  2.1117025112D-01
     Exponent=  5.4771004707D-01 Coefficients=  5.1328172114D-01
 P 1 1.00
     Exponent=  1.5268613795D-01 Coefficients=  1.0000000000D+00
 D 1 1.00
     Exponent=  8.0000000000D-01 Coefficients=  1.0000000000D+00
 ****
 Centers:       3      4      5      6      7      8
 S 5 1.00
     Exponent=  2.8948325990D+03 Coefficients= -5.3408255515D-03
     Exponent=  4.3541939120D+02 Coefficients= -3.9904258866D-02
     Exponent=  9.8843328866D+01 Coefficients= -1.7912768038D-01
     Exponent=  2.7485198001D+01 Coefficients= -4.6758090825D-01
     Exponent=  8.5405498171D+00 Coefficients= -4.4653131020D-01
 S 1 1.00
     Exponent=  1.0654578038D+00 Coefficients=  1.0000000000D+00
 S 1 1.00
     Exponent=  3.3247346748D-01 Coefficients=  1.0000000000D+00
 P 3 1.00
     Exponent=  2.2696633924D+01 Coefficients= -4.5212874436D-02
     Exponent=  4.9872339257D+00 Coefficients= -2.3754317067D-01
     Exponent=  1.3491613954D+00 Coefficients= -5.1287353587D-01
 P 1 1.00
     Exponent=  3.4829881977D-01 Coefficients=  1.0000000000D+00
 D 1 1.00
     Exponent=  1.4000000000D+00 Coefficients=  1.0000000000D+00
 ****
 Centers:       1      2
 S 5 1.00
     Exponent=  9.1849303010D+03 Coefficients= -2.2294387756D-03
     Exponent=  1.3815105503D+03 Coefficients= -1.6683029937D-02
     Exponent=  3.1387147580D+02 Coefficients= -7.5262436116D-02
     Exponent=  8.8053870623D+01 Coefficients= -1.9376827038D-01
     Exponent=  2.7039914905D+01 Coefficients= -1.7718020803D-01
 S 3 1.00
     Exponent=  4.5648731303D+01 Coefficients= -1.0736062573D-01
     Exponent=  4.9664522326D+00 Coefficients=  6.5066293018D-01
     Exponent=  2.0116242047D+00 Coefficients=  5.9712155354D-01
 S 1 1.00
     Exponent=  3.5661077013D-01 Coefficients=  1.0000000000D+00
 S 1 1.00
     Exponent=  1.3507221477D-01 Coefficients=  1.0000000000D+00
 P 5 1.00
     Exponent=  2.6198233439D+02 Coefficients= -9.2729929822D-03
     Exponent=  6.1306894736D+01 Coefficients= -6.6547669241D-02
     Exponent=  1.9103729887D+01 Coefficients= -2.4828595903D-01
     Exponent=  6.6567720378D+00 Coefficients= -4.8703847402D-01
     Exponent=  2.3959635161D+00 Coefficients= -3.9337850312D-01
 P 1 1.00
     Exponent=  6.1776161679D-01 Coefficients=  1.0000000000D+00
 P 1 1.00
     Exponent=  1.6993376871D-01 Coefficients=  1.0000000000D+00
 D 1 1.00
     Exponent=  5.5000000000D-01 Coefficients=  1.0000000000D+00
 ****
 Ernie: Thresh=  0.10000D-02 Tol=  0.10000D-05 Strict=F.
 There are   673 symmetry adapted cartesian basis functions of A   symmetry.
 There are   636 symmetry adapted basis functions of A   symmetry.
   636 basis functions,  1103 primitive gaussians,   673 cartesian basis functions
   141 alpha electrons      141 beta electrons
       nuclear repulsion energy      4566.5282085123 Hartrees.
 IExCor=32609 DFT=T Ex+Corr=LC-wPBE ExCW=0 ScaHFX=  1.000000
 ScaDFX=  1.000000  0.000000  1.000000  1.000000 ScalE2=  1.000000  1.000000
 IRadAn=      0 IRanWt=     -1 IRanGd=            0 ICorTp=0 IEmpDi=  4
  HFx wShort=  0.000000 wLong=  0.400000 cFull=  0.000000 cShort=  0.000000 cLong=  1.000000
  DFx wShort=  0.000000 wLong=  0.400000 cFull=  0.000000 cShort=  0.000000 cLong=  1.000000
 NAtoms=   59 NActive=   59 NUniq=   59 SFac= 1.00D+00 NAtFMM=   60 NAOKFM=F Big=F
 Integral buffers will be    131072 words long.
 Raffenetti 2 integral format.
 Two-electron integral symmetry is turned on.
 Leave Link  301 at Thu Dec  6 21:13:52 2018, MaxMem=   536870912 cpu:         1.6
 (Enter /pbs_home/pkowalski/g09d01/g09/l302.exe)
 NPDir=0 NMtPBC=     1 NCelOv=     1 NCel=       1 NClECP=     1 NCelD=      1
         NCelK=      1 NCelE2=     1 NClLst=     1 CellRange=     0.0.
 One-electron integrals computed using PRISM.
 NBasis=   636 RedAO= T EigKep=  3.08D-04  NBF=   636
 NBsUse=   636 1.00D-06 EigRej= -1.00D+00 NBFU=   636
 Precomputing XC quadrature grid using
 IXCGrd= 4 IRadAn=           0 IRanWt=          -1 IRanGd=           0 AccXCQ= 0.00D+00.
 Generated NRdTot=       0 NPtTot=           0 NUsed=           0 NTot=          32
 NSgBfM=   598   599   600   600   602 MxSgAt=    59 MxSgA2=    59.
 Leave Link  302 at Thu Dec  6 21:13:54 2018, MaxMem=   536870912 cpu:        16.9
 (Enter /pbs_home/pkowalski/g09d01/g09/l303.exe)
 DipDrv:  MaxL=1.
 Leave Link  303 at Thu Dec  6 21:13:56 2018, MaxMem=   536870912 cpu:         1.7
 (Enter /pbs_home/pkowalski/g09d01/g09/l401.exe)
 ExpMin= 1.22D-01 ExpMax= 9.18D+03 ExpMxC= 1.38D+03 IAcc=1 IRadAn=         1 AccDes= 0.00D+00
 Harris functional with IExCor=32609 and IRadAn=       1 diagonalized for initial guess.
 HarFok:  IExCor=32609 AccDes= 0.00D+00 IRadAn=         1 IDoV= 1 UseB2=F ITyADJ=14
 ICtDFT=  3500011 ScaDFX=  1.000000  1.000000  1.000000  1.000000
 FoFCou: FMM=F IPFlag=           0 FMFlag=      100000 FMFlg1=           0
         NFxFlg=           0 DoJE=T BraDBF=F KetDBF=T FulRan=T
         wScrn=  0.000000 ICntrl=     500 IOpCl=  0 I1Cent=   200000004 NGrid=           0
         NMat0=    1 NMatS0=      1 NMatT0=    0 NMatD0=    1 NMtDS0=    0 NMtDT0=    0
 Petite list used in FoFCou.
 Harris En= -2510.38590294007    
 JPrj=0 DoOrth=F DoCkMO=F.
 Leave Link  401 at Thu Dec  6 21:14:01 2018, MaxMem=   536870912 cpu:        31.5
 (Enter /pbs_home/pkowalski/g09d01/g09/l502.exe)
 Closed shell SCF:
 Using DIIS extrapolation, IDIIS=  1040.
 Integral symmetry usage will be decided dynamically.
 IVT=     1387805 IEndB=     1387805 NGot=   536870912 MDV=   535953350
 LenX=   535953350 LenY=   535499748
 Requested convergence on RMS density matrix=1.00D-08 within 128 cycles.
 Requested convergence on MAX density matrix=1.00D-06.
 Requested convergence on             energy=1.00D-06.
 No special actions if energy rises.
 Fock matrices will be formed incrementally for  20 cycles.
 Integral accuracy reduced to 1.0D-05 until final iterations.

 Cycle   1  Pass 0  IDiag  1:
 FoFJK:  IHMeth= 1 ICntrl=       0 DoSepK=T KAlg= 0 I1Cent=   0 FoldK=F
 IRaf=         1 NMat=   1 IRICut=       1 DoRegI=T DoRafI=F ISym2E= 0.
 FoFCou: FMM=F IPFlag=           0 FMFlag=      100000 FMFlg1=           0
         NFxFlg=           0 DoJE=T BraDBF=F KetDBF=F FulRan=T
         wScrn=  0.000000 ICntrl=     500 IOpCl=  0 I1Cent=           0 NGrid=           0
         NMat0=    1 NMatS0=      1 NMatT0=    0 NMatD0=    1 NMtDS0=    0 NMtDT0=    0
 Symmetry not used in FoFCou.
 E= -2509.86901648541    
 DIIS: error= 3.78D-02 at cycle   1 NSaved=   1.
 NSaved= 1 IEnMin= 1 EnMin= -2509.86901648541     IErMin= 1 ErrMin= 3.78D-02
 ErrMax= 3.78D-02  0.00D+00 EMaxC= 1.00D-01 BMatC= 7.27D-01 BMatP= 7.27D-01
 IDIUse=3 WtCom= 6.22D-01 WtEn= 3.78D-01
 Coeff-Com:  0.100D+01
 Coeff-En:   0.100D+01
 Coeff:      0.100D+01
 Gap=     0.138 Goal=   None    Shift=    0.000
 GapD=    0.138 DampG=1.000 DampE=0.500 DampFc=0.5000 IDamp=-1.
 Damping current iteration by 5.00D-01
 RMSDP=3.56D-03 MaxDP=1.49D-01              OVMax= 2.39D-01

 Cycle   2  Pass 0  IDiag  1:
 RMSU=  1.74D-03    CP:  9.77D-01
 E= -2510.28442845569     Delta-E=       -0.415411970281 Rises=F Damp=T
 DIIS: error= 1.08D-02 at cycle   2 NSaved=   2.
 NSaved= 2 IEnMin= 2 EnMin= -2510.28442845569     IErMin= 2 ErrMin= 1.08D-02
 ErrMax= 1.08D-02  0.00D+00 EMaxC= 1.00D-01 BMatC= 4.08D-02 BMatP= 7.27D-01
 IDIUse=3 WtCom= 8.92D-01 WtEn= 1.08D-01
 Coeff-Com: -0.548D-01 0.105D+01
 Coeff-En:   0.000D+00 0.100D+01
 Coeff:     -0.488D-01 0.105D+01
 Gap=     0.201 Goal=   None    Shift=    0.000
 RMSDP=1.28D-03 MaxDP=7.23D-02 DE=-4.15D-01 OVMax= 1.53D-01

 Cycle   3  Pass 0  IDiag  1:
 RMSU=  1.21D-03    CP:  9.59D-01  1.17D+00
 E= -2510.68799098604     Delta-E=       -0.403562530348 Rises=F Damp=F
 DIIS: error= 3.03D-03 at cycle   3 NSaved=   3.
 NSaved= 3 IEnMin= 3 EnMin= -2510.68799098604     IErMin= 3 ErrMin= 3.03D-03
 ErrMax= 3.03D-03  0.00D+00 EMaxC= 1.00D-01 BMatC= 1.46D-02 BMatP= 4.08D-02
 IDIUse=3 WtCom= 9.70D-01 WtEn= 3.03D-02
 Coeff-Com: -0.491D-01 0.377D+00 0.672D+00
 Coeff-En:   0.000D+00 0.000D+00 0.100D+01
 Coeff:     -0.476D-01 0.365D+00 0.682D+00
 Gap=     0.200 Goal=   None    Shift=    0.000
 RMSDP=3.66D-04 MaxDP=2.19D-02 DE=-4.04D-01 OVMax= 4.09D-02

 Cycle   4  Pass 0  IDiag  1:
 RMSU=  2.99D-04    CP:  9.58D-01  1.26D+00  8.72D-01
 E= -2510.70352438311     Delta-E=       -0.015533397066 Rises=F Damp=F
 DIIS: error= 9.79D-04 at cycle   4 NSaved=   4.
 NSaved= 4 IEnMin= 4 EnMin= -2510.70352438311     IErMin= 4 ErrMin= 9.79D-04
 ErrMax= 9.79D-04  0.00D+00 EMaxC= 1.00D-01 BMatC= 2.67D-03 BMatP= 1.46D-02
 IDIUse=3 WtCom= 9.90D-01 WtEn= 9.79D-03
 Coeff-Com: -0.432D-02 0.125D-02 0.280D+00 0.723D+00
 Coeff-En:   0.000D+00 0.000D+00 0.000D+00 0.100D+01
 Coeff:     -0.428D-02 0.124D-02 0.277D+00 0.726D+00
 Gap=     0.205 Goal=   None    Shift=    0.000
 RMSDP=1.68D-04 MaxDP=9.48D-03 DE=-1.55D-02 OVMax= 2.41D-02

 Cycle   5  Pass 0  IDiag  1:
 RMSU=  1.22D-04    CP:  9.58D-01  1.25D+00  9.61D-01  8.67D-01
 E= -2510.70715383158     Delta-E=       -0.003629448469 Rises=F Damp=F
 DIIS: error= 3.45D-04 at cycle   5 NSaved=   5.
 NSaved= 5 IEnMin= 5 EnMin= -2510.70715383158     IErMin= 5 ErrMin= 3.45D-04
 ErrMax= 3.45D-04  0.00D+00 EMaxC= 1.00D-01 BMatC= 3.10D-04 BMatP= 2.67D-03
 IDIUse=3 WtCom= 9.97D-01 WtEn= 3.45D-03
 Coeff-Com:  0.571D-02-0.386D-01 0.442D-01 0.263D+00 0.726D+00
 Coeff-En:   0.000D+00 0.000D+00 0.000D+00 0.000D+00 0.100D+01
 Coeff:      0.569D-02-0.384D-01 0.440D-01 0.262D+00 0.727D+00
 Gap=     0.206 Goal=   None    Shift=    0.000
 RMSDP=6.09D-05 MaxDP=4.59D-03 DE=-3.63D-03 OVMax= 1.38D-02

 Cycle   6  Pass 0  IDiag  1:
 RMSU=  5.07D-05    CP:  9.57D-01  1.25D+00  9.73D-01  9.67D-01  1.03D+00
 E= -2510.70778821886     Delta-E=       -0.000634387282 Rises=F Damp=F
 DIIS: error= 1.87D-04 at cycle   6 NSaved=   6.
 NSaved= 6 IEnMin= 6 EnMin= -2510.70778821886     IErMin= 6 ErrMin= 1.87D-04
 ErrMax= 1.87D-04  0.00D+00 EMaxC= 1.00D-01 BMatC= 8.34D-05 BMatP= 3.10D-04
 IDIUse=3 WtCom= 9.98D-01 WtEn= 1.87D-03
 Coeff-Com:  0.431D-02-0.187D-01-0.446D-01-0.732D-01 0.291D+00 0.841D+00
 Coeff-En:   0.000D+00 0.000D+00 0.000D+00 0.000D+00 0.000D+00 0.100D+01
 Coeff:      0.430D-02-0.187D-01-0.446D-01-0.730D-01 0.291D+00 0.841D+00
 Gap=     0.208 Goal=   None    Shift=    0.000
 RMSDP=4.62D-05 MaxDP=3.56D-03 DE=-6.34D-04 OVMax= 9.41D-03

 Cycle   7  Pass 0  IDiag  1:
 RMSU=  2.55D-05    CP:  9.57D-01  1.25D+00  9.87D-01  1.00D+00  1.28D+00
                    CP:  1.21D+00
 E= -2510.70806392236     Delta-E=       -0.000275703499 Rises=F Damp=F
 DIIS: error= 1.10D-04 at cycle   7 NSaved=   7.
 NSaved= 7 IEnMin= 7 EnMin= -2510.70806392236     IErMin= 7 ErrMin= 1.10D-04
 ErrMax= 1.10D-04  0.00D+00 EMaxC= 1.00D-01 BMatC= 1.57D-05 BMatP= 8.34D-05
 IDIUse=3 WtCom= 9.99D-01 WtEn= 1.10D-03
 Coeff-Com:  0.485D-03 0.212D-02-0.169D-01-0.751D-01-0.847D-01 0.211D+00
 Coeff-Com:  0.963D+00
 Coeff-En:   0.000D+00 0.000D+00 0.000D+00 0.000D+00 0.000D+00 0.000D+00
 Coeff-En:   0.100D+01
 Coeff:      0.484D-03 0.212D-02-0.169D-01-0.750D-01-0.846D-01 0.210D+00
 Coeff:      0.964D+00
 Gap=     0.208 Goal=   None    Shift=    0.000
 RMSDP=2.75D-05 MaxDP=2.32D-03 DE=-2.76D-04 OVMax= 6.65D-03

 Cycle   8  Pass 0  IDiag  1:
 RMSU=  1.33D-05    CP:  9.57D-01  1.24D+00  9.90D-01  1.02D+00  1.39D+00
                    CP:  1.56D+00  1.22D+00
 E= -2510.70813910126     Delta-E=       -0.000075178905 Rises=F Damp=F
 DIIS: error= 5.04D-05 at cycle   8 NSaved=   8.
 NSaved= 8 IEnMin= 8 EnMin= -2510.70813910126     IErMin= 8 ErrMin= 5.04D-05
 ErrMax= 5.04D-05  0.00D+00 EMaxC= 1.00D-01 BMatC= 5.32D-06 BMatP= 1.57D-05
 IDIUse=1 WtCom= 1.00D+00 WtEn= 0.00D+00
 Coeff-Com: -0.603D-03 0.523D-02 0.375D-02-0.196D-01-0.108D+00-0.968D-01
 Coeff-Com:  0.458D+00 0.758D+00
 Coeff:     -0.603D-03 0.523D-02 0.375D-02-0.196D-01-0.108D+00-0.968D-01
 Coeff:      0.458D+00 0.758D+00
 Gap=     0.209 Goal=   None    Shift=    0.000
 RMSDP=1.33D-05 MaxDP=1.10D-03 DE=-7.52D-05 OVMax= 2.89D-03

 Cycle   9  Pass 0  IDiag  1:
 RMSU=  6.08D-06    CP:  9.57D-01  1.24D+00  9.91D-01  1.03D+00  1.44D+00
                    CP:  1.67D+00  1.55D+00  1.12D+00
 E= -2510.70815731535     Delta-E=       -0.000018214093 Rises=F Damp=F
 DIIS: error= 3.02D-05 at cycle   9 NSaved=   9.
 NSaved= 9 IEnMin= 9 EnMin= -2510.70815731535     IErMin= 9 ErrMin= 3.02D-05
 ErrMax= 3.02D-05  0.00D+00 EMaxC= 1.00D-01 BMatC= 9.51D-07 BMatP= 5.32D-06
 IDIUse=1 WtCom= 1.00D+00 WtEn= 0.00D+00
 Coeff-Com: -0.124D-03 0.404D-03 0.422D-02 0.990D-02-0.102D-01-0.704D-01
 Coeff-Com: -0.117D+00 0.228D+00 0.955D+00
 Coeff:     -0.124D-03 0.404D-03 0.422D-02 0.990D-02-0.102D-01-0.704D-01
 Coeff:     -0.117D+00 0.228D+00 0.955D+00
 Gap=     0.209 Goal=   None    Shift=    0.000
 RMSDP=8.26D-06 MaxDP=5.99D-04 DE=-1.82D-05 OVMax= 2.00D-03

 Initial convergence to 1.0D-05 achieved.  Increase integral accuracy.
 Cycle  10  Pass 1  IDiag  1:
 E= -2510.70813831187     Delta-E=        0.000019003484 Rises=F Damp=F
 DIIS: error= 1.50D-04 at cycle   1 NSaved=   1.
 NSaved= 1 IEnMin= 1 EnMin= -2510.70813831187     IErMin= 1 ErrMin= 1.50D-04
 ErrMax= 1.50D-04  0.00D+00 EMaxC= 1.00D-01 BMatC= 1.32D-05 BMatP= 1.32D-05
 IDIUse=3 WtCom= 9.98D-01 WtEn= 1.50D-03
 Coeff-Com:  0.100D+01
 Coeff-En:   0.100D+01
 Coeff:      0.100D+01
 Gap=     0.209 Goal=   None    Shift=    0.000
 RMSDP=8.26D-06 MaxDP=5.99D-04 DE= 1.90D-05 OVMax= 9.05D-04

 Cycle  11  Pass 1  IDiag  1:
 RMSU=  1.18D-04    CP:  1.00D+00
 E= -2510.70815166737     Delta-E=       -0.000013355498 Rises=F Damp=F
 DIIS: error= 1.17D-05 at cycle   2 NSaved=   2.
 NSaved= 2 IEnMin= 2 EnMin= -2510.70815166737     IErMin= 2 ErrMin= 1.17D-05
 ErrMax= 1.17D-05  0.00D+00 EMaxC= 1.00D-01 BMatC= 2.09D-07 BMatP= 1.32D-05
 IDIUse=1 WtCom= 1.00D+00 WtEn= 0.00D+00
 Coeff-Com: -0.207D-01 0.102D+01
 Coeff:     -0.207D-01 0.102D+01
 Gap=     0.209 Goal=   None    Shift=    0.000
 RMSDP=7.07D-06 MaxDP=2.05D-04 DE=-1.34D-05 OVMax= 7.37D-04

 Cycle  12  Pass 1  IDiag  1:
 RMSU=  3.17D-06    CP:  1.00D+00  1.05D+00
 E= -2510.70815231514     Delta-E=       -0.000000647775 Rises=F Damp=F
 DIIS: error= 9.96D-06 at cycle   3 NSaved=   3.
 NSaved= 3 IEnMin= 3 EnMin= -2510.70815231514     IErMin= 3 ErrMin= 9.96D-06
 ErrMax= 9.96D-06  0.00D+00 EMaxC= 1.00D-01 BMatC= 1.89D-07 BMatP= 2.09D-07
 IDIUse=1 WtCom= 1.00D+00 WtEn= 0.00D+00
 Coeff-Com: -0.232D-01 0.502D+00 0.521D+00
 Coeff:     -0.232D-01 0.502D+00 0.521D+00
 Gap=     0.209 Goal=   None    Shift=    0.000
 RMSDP=1.17D-06 MaxDP=7.57D-05 DE=-6.48D-07 OVMax= 2.52D-04

 Cycle  13  Pass 1  IDiag  1:
 RMSU=  1.13D-06    CP:  1.00D+00  1.06D+00  1.04D+00
 E= -2510.70815263055     Delta-E=       -0.000000315405 Rises=F Damp=F
 DIIS: error= 4.57D-06 at cycle   4 NSaved=   4.
 NSaved= 4 IEnMin= 4 EnMin= -2510.70815263055     IErMin= 4 ErrMin= 4.57D-06
 ErrMax= 4.57D-06  0.00D+00 EMaxC= 1.00D-01 BMatC= 2.63D-08 BMatP= 1.89D-07
 IDIUse=1 WtCom= 1.00D+00 WtEn= 0.00D+00
 Coeff-Com: -0.842D-03-0.653D-01 0.218D-01 0.104D+01
 Coeff:     -0.842D-03-0.653D-01 0.218D-01 0.104D+01
 Gap=     0.209 Goal=   None    Shift=    0.000
 RMSDP=1.42D-06 MaxDP=5.49D-05 DE=-3.15D-07 OVMax= 4.83D-04

 Cycle  14  Pass 1  IDiag  1:
 RMSU=  8.07D-07    CP:  1.00D+00  1.06D+00  1.35D+00  1.55D+00
 E= -2510.70815283757     Delta-E=       -0.000000207022 Rises=F Damp=F
 DIIS: error= 3.13D-06 at cycle   5 NSaved=   5.
 NSaved= 5 IEnMin= 5 EnMin= -2510.70815283757     IErMin= 5 ErrMin= 3.13D-06
 ErrMax= 3.13D-06  0.00D+00 EMaxC= 1.00D-01 BMatC= 1.71D-08 BMatP= 2.63D-08
 IDIUse=1 WtCom= 1.00D+00 WtEn= 0.00D+00
 Coeff-Com:  0.158D-01-0.370D+00-0.419D+00 0.493D+00 0.128D+01
 Coeff:      0.158D-01-0.370D+00-0.419D+00 0.493D+00 0.128D+01
 Gap=     0.209 Goal=   None    Shift=    0.000
 RMSDP=2.14D-06 MaxDP=8.31D-05 DE=-2.07D-07 OVMax= 7.51D-04

 Cycle  15  Pass 1  IDiag  1:
 RMSU=  5.61D-07    CP:  1.00D+00  1.06D+00  1.79D+00  2.66D+00  2.12D+00
 E= -2510.70815303108     Delta-E=       -0.000000193508 Rises=F Damp=F
 DIIS: error= 1.47D-06 at cycle   6 NSaved=   6.
 NSaved= 6 IEnMin= 6 EnMin= -2510.70815303108     IErMin= 6 ErrMin= 1.47D-06
 ErrMax= 1.47D-06  0.00D+00 EMaxC= 1.00D-01 BMatC= 4.72D-09 BMatP= 1.71D-08
 IDIUse=1 WtCom= 1.00D+00 WtEn= 0.00D+00
 Coeff-Com:  0.767D-02-0.154D+00-0.223D+00-0.757D-01 0.573D+00 0.872D+00
 Coeff:      0.767D-02-0.154D+00-0.223D+00-0.757D-01 0.573D+00 0.872D+00
 Gap=     0.209 Goal=   None    Shift=    0.000
 RMSDP=1.05D-06 MaxDP=4.27D-05 DE=-1.94D-07 OVMax= 3.60D-04

 Cycle  16  Pass 1  IDiag  1:
 RMSU=  2.87D-07    CP:  1.00D+00  1.06D+00  1.97D+00  3.00D+00  2.83D+00
                    CP:  1.29D+00
 E= -2510.70815308681     Delta-E=       -0.000000055735 Rises=F Damp=F
 DIIS: error= 6.04D-07 at cycle   7 NSaved=   7.
 NSaved= 7 IEnMin= 7 EnMin= -2510.70815308681     IErMin= 7 ErrMin= 6.04D-07
 ErrMax= 6.04D-07  0.00D+00 EMaxC= 1.00D-01 BMatC= 8.68D-10 BMatP= 4.72D-09
 IDIUse=1 WtCom= 1.00D+00 WtEn= 0.00D+00
 Coeff-Com: -0.135D-02 0.434D-01 0.192D-01-0.154D+00-0.119D+00 0.356D+00
 Coeff-Com:  0.855D+00
 Coeff:     -0.135D-02 0.434D-01 0.192D-01-0.154D+00-0.119D+00 0.356D+00
 Coeff:      0.855D+00
 Gap=     0.209 Goal=   None    Shift=    0.000
 RMSDP=3.53D-07 MaxDP=2.20D-05 DE=-5.57D-08 OVMax= 1.26D-04

 Cycle  17  Pass 1  IDiag  1:
 RMSU=  1.61D-07    CP:  1.00D+00  1.06D+00  2.02D+00  3.00D+00  3.00D+00
                    CP:  1.53D+00  1.48D+00
 E= -2510.70815309166     Delta-E=       -0.000000004844 Rises=F Damp=F
 DIIS: error= 2.75D-07 at cycle   8 NSaved=   8.
 NSaved= 8 IEnMin= 8 EnMin= -2510.70815309166     IErMin= 8 ErrMin= 2.75D-07
 ErrMax= 2.75D-07  0.00D+00 EMaxC= 1.00D-01 BMatC= 1.99D-10 BMatP= 8.68D-10
 IDIUse=1 WtCom= 1.00D+00 WtEn= 0.00D+00
 Coeff-Com: -0.170D-02 0.402D-01 0.399D-01-0.444D-01-0.139D+00-0.688D-02
 Coeff-Com:  0.345D+00 0.767D+00
 Coeff:     -0.170D-02 0.402D-01 0.399D-01-0.444D-01-0.139D+00-0.688D-02
 Coeff:      0.345D+00 0.767D+00
 Gap=     0.209 Goal=   None    Shift=    0.000
 RMSDP=1.07D-07 MaxDP=4.76D-06 DE=-4.84D-09 OVMax= 3.45D-05

 Cycle  18  Pass 1  IDiag  1:
 RMSU=  5.87D-08    CP:  1.00D+00  1.06D+00  2.04D+00  3.00D+00  3.00D+00
                    CP:  1.58D+00  1.69D+00  1.29D+00
 E= -2510.70815308542     Delta-E=        0.000000006234 Rises=F Damp=F
 DIIS: error= 1.78D-07 at cycle   9 NSaved=   9.
 NSaved= 9 IEnMin= 8 EnMin= -2510.70815309166     IErMin= 9 ErrMin= 1.78D-07
 ErrMax= 1.78D-07  0.00D+00 EMaxC= 1.00D-01 BMatC= 3.07D-11 BMatP= 1.99D-10
 IDIUse=1 WtCom= 1.00D+00 WtEn= 0.00D+00
 Coeff-Com:  0.358D-04-0.388D-02 0.677D-03 0.373D-01 0.604D-02-0.103D+00
 Coeff-Com: -0.159D+00 0.829D-01 0.114D+01
 Coeff:      0.358D-04-0.388D-02 0.677D-03 0.373D-01 0.604D-02-0.103D+00
 Coeff:     -0.159D+00 0.829D-01 0.114D+01
 Gap=     0.209 Goal=   None    Shift=    0.000
 RMSDP=5.40D-08 MaxDP=2.43D-06 DE= 6.23D-09 OVMax= 1.48D-05

 Cycle  19  Pass 1  IDiag  1:
 RMSU=  3.36D-08    CP:  1.00D+00  1.06D+00  2.04D+00  3.00D+00  3.00D+00
                    CP:  1.60D+00  1.76D+00  1.43D+00  1.31D+00
 E= -2510.70815308605     Delta-E=       -0.000000000628 Rises=F Damp=F
 DIIS: error= 7.56D-08 at cycle  10 NSaved=  10.
 NSaved=10 IEnMin= 8 EnMin= -2510.70815309166     IErMin=10 ErrMin= 7.56D-08
 ErrMax= 7.56D-08  0.00D+00 EMaxC= 1.00D-01 BMatC= 8.99D-12 BMatP= 3.07D-11
 IDIUse=1 WtCom= 1.00D+00 WtEn= 0.00D+00
 Coeff-Com:  0.339D-03-0.905D-02-0.832D-02 0.228D-01 0.287D-01-0.345D-01
 Coeff-Com: -0.110D+00-0.139D+00 0.411D+00 0.838D+00
 Coeff:      0.339D-03-0.905D-02-0.832D-02 0.228D-01 0.287D-01-0.345D-01
 Coeff:     -0.110D+00-0.139D+00 0.411D+00 0.838D+00
 Gap=     0.209 Goal=   None    Shift=    0.000
 RMSDP=1.96D-08 MaxDP=1.16D-06 DE=-6.28D-10 OVMax= 3.90D-06

 Cycle  20  Pass 1  IDiag  1:
 RMSU=  1.07D-08    CP:  1.00D+00  1.06D+00  2.04D+00  3.00D+00  3.00D+00
                    CP:  1.60D+00  1.79D+00  1.45D+00  1.45D+00  1.36D+00
 E= -2510.70815308595     Delta-E=        0.000000000100 Rises=F Damp=F
 DIIS: error= 3.67D-08 at cycle  11 NSaved=  11.
 NSaved=11 IEnMin= 8 EnMin= -2510.70815309166     IErMin=11 ErrMin= 3.67D-08
 ErrMax= 3.67D-08  0.00D+00 EMaxC= 1.00D-01 BMatC= 1.70D-12 BMatP= 8.99D-12
 IDIUse=1 WtCom= 1.00D+00 WtEn= 0.00D+00
 Coeff-Com:  0.105D-03-0.213D-02-0.329D-02-0.539D-03 0.838D-02 0.111D-01
 Coeff-Com: -0.122D-03-0.773D-01-0.111D+00 0.253D+00 0.922D+00
 Coeff:      0.105D-03-0.213D-02-0.329D-02-0.539D-03 0.838D-02 0.111D-01
 Coeff:     -0.122D-03-0.773D-01-0.111D+00 0.253D+00 0.922D+00
 Gap=     0.209 Goal=   None    Shift=    0.000
 RMSDP=1.03D-08 MaxDP=7.62D-07 DE= 1.00D-10 OVMax= 2.20D-06

 Cycle  21  Pass 1  IDiag  1:
 RMSU=  4.92D-09    CP:  1.00D+00  1.06D+00  2.04D+00  3.00D+00  3.00D+00
                    CP:  1.61D+00  1.79D+00  1.47D+00  1.51D+00  1.55D+00
                    CP:  1.31D+00
 E= -2510.70815308575     Delta-E=        0.000000000202 Rises=F Damp=F
 DIIS: error= 1.40D-08 at cycle  12 NSaved=  12.
 NSaved=12 IEnMin= 8 EnMin= -2510.70815309166     IErMin=12 ErrMin= 1.40D-08
 ErrMax= 1.40D-08  0.00D+00 EMaxC= 1.00D-01 BMatC= 3.27D-13 BMatP= 1.70D-12
 IDIUse=1 WtCom= 1.00D+00 WtEn= 0.00D+00
 Coeff-Com: -0.407D-04 0.131D-02 0.623D-03-0.516D-02-0.348D-02 0.110D-01
 Coeff-Com:  0.240D-01 0.263D-02-0.114D+00-0.110D+00 0.307D+00 0.886D+00
 Coeff:     -0.407D-04 0.131D-02 0.623D-03-0.516D-02-0.348D-02 0.110D-01
 Coeff:      0.240D-01 0.263D-02-0.114D+00-0.110D+00 0.307D+00 0.886D+00
 Gap=     0.209 Goal=   None    Shift=    0.000
 RMSDP=4.26D-09 MaxDP=2.95D-07 DE= 2.02D-10 OVMax= 8.57D-07

 SCF Done:  E(RLC-wPBE) =  -2510.70815309     A.U. after   21 cycles
            NFock= 21  Conv=0.43D-08     -V/T= 2.0081
 KE= 2.490647287295D+03 PE=-1.503140154941D+04 EE= 5.463517900519D+03
 Leave Link  502 at Thu Dec  6 21:28:33 2018, MaxMem=   536870912 cpu:      6952.9
 (Enter /pbs_home/pkowalski/g09d01/g09/l601.exe)
 Copying SCF densities to generalized density rwf, IOpCl= 0 IROHF=0.

 **********************************************************************

            Population analysis using the SCF density.

 **********************************************************************

 Orbital symmetries:
       Occupied  (A) (A) (A) (A) (A) (A) (A) (A) (A) (A) (A) (A)
                 (A) (A) (A) (A) (A) (A) (A) (A) (A) (A) (A) (A)
                 (A) (A) (A) (A) (A) (A) (A) (A) (A) (A) (A) (A)
                 (A) (A) (A) (A) (A) (A) (A) (A) (A) (A) (A) (A)
                 (A) (A) (A) (A) (A) (A) (A) (A) (A) (A) (A) (A)
                 (A) (A) (A) (A) (A) (A) (A) (A) (A) (A) (A) (A)
                 (A) (A) (A) (A) (A) (A) (A) (A) (A) (A) (A) (A)
                 (A) (A) (A) (A) (A) (A) (A) (A) (A) (A) (A) (A)
                 (A) (A) (A) (A) (A) (A) (A) (A) (A) (A) (A) (A)
                 (A) (A) (A) (A) (A) (A) (A) (A) (A) (A) (A) (A)
                 (A) (A) (A) (A) (A) (A) (A) (A) (A) (A) (A) (A)
                 (A) (A) (A) (A) (A) (A) (A) (A) (A)
       Virtual   (A) (A) (A) (A) (A) (A) (A) (A) (A) (A) (A) (A)
                 (A) (A) (A) (A) (A) (A) (A) (A) (A) (A) (A) (A)
                 (A) (A) (A) (A) (A) (A) (A) (A) (A) (A) (A) (A)
                 (A) (A) (A) (A) (A) (A) (A) (A) (A) (A) (A) (A)
                 (A) (A) (A) (A) (A) (A) (A) (A) (A) (A) (A) (A)
                 (A) (A) (A) (A) (A) (A) (A) (A) (A) (A) (A) (A)
                 (A) (A) (A) (A) (A) (A) (A) (A) (A) (A) (A) (A)
                 (A) (A) (A) (A) (A) (A) (A) (A) (A) (A) (A) (A)
                 (A) (A) (A) (A) (A) (A) (A) (A) (A) (A) (A) (A)
                 (A) (A) (A) (A) (A) (A) (A) (A) (A) (A) (A) (A)
                 (A) (A) (A) (A) (A) (A) (A) (A) (A) (A) (A) (A)
                 (A) (A) (A) (A) (A) (A) (A) (A) (A) (A) (A) (A)
                 (A) (A) (A) (A) (A) (A) (A) (A) (A) (A) (A) (A)
                 (A) (A) (A) (A) (A) (A) (A) (A) (A) (A) (A) (A)
                 (A) (A) (A) (A) (A) (A) (A) (A) (A) (A) (A) (A)
                 (A) (A) (A) (A) (A) (A) (A) (A) (A) (A) (A) (A)
                 (A) (A) (A) (A) (A) (A) (A) (A) (A) (A) (A) (A)
                 (A) (A) (A) (A) (A) (A) (A) (A) (A) (A) (A) (A)
                 (A) (A) (A) (A) (A) (A) (A) (A) (A) (A) (A) (A)
                 (A) (A) (A) (A) (A) (A) (A) (A) (A) (A) (A) (A)
                 (A) (A) (A) (A) (A) (A) (A) (A) (A) (A) (A) (A)
                 (A) (A) (A) (A) (A) (A) (A) (A) (A) (A) (A) (A)
                 (A) (A) (A) (A) (A) (A) (A) (A) (A) (A) (A) (A)
                 (A) (A) (A) (A) (A) (A) (A) (A) (A) (A) (A) (A)
                 (A) (A) (A) (A) (A) (A) (A) (A) (A) (A) (A) (A)
                 (A) (A) (A) (A) (A) (A) (A) (A) (A) (A) (A) (A)
                 (A) (A) (A) (A) (A) (A) (A) (A) (A) (A) (A) (A)
                 (A) (A) (A) (A) (A) (A) (A) (A) (A) (A) (A) (A)
                 (A) (A) (A) (A) (A) (A) (A) (A) (A) (A) (A) (A)
                 (A) (A) (A) (A) (A) (A) (A) (A) (A) (A) (A) (A)
                 (A) (A) (A) (A) (A) (A) (A) (A) (A) (A) (A) (A)
                 (A) (A) (A) (A) (A) (A) (A) (A) (A) (A) (A) (A)
                 (A) (A) (A) (A) (A) (A) (A) (A) (A) (A) (A) (A)
                 (A) (A) (A) (A) (A) (A) (A) (A) (A) (A) (A) (A)
                 (A) (A) (A) (A) (A) (A) (A) (A) (A) (A) (A) (A)
                 (A) (A) (A) (A) (A) (A) (A) (A) (A) (A) (A) (A)
                 (A) (A) (A) (A) (A) (A) (A) (A) (A) (A) (A) (A)
                 (A) (A) (A) (A) (A) (A) (A) (A) (A) (A) (A) (A)
                 (A) (A) (A) (A) (A) (A) (A) (A) (A) (A) (A) (A)
                 (A) (A) (A) (A) (A) (A) (A) (A) (A) (A) (A) (A)
                 (A) (A) (A) (A) (A) (A) (A) (A) (A) (A) (A) (A)
                 (A) (A) (A)
 The electronic state is 1-A.
 Alpha  occ. eigenvalues --  -88.32074 -88.30633 -24.51882 -24.51540 -24.51269
 Alpha  occ. eigenvalues --  -24.50819 -24.49937 -24.49797 -10.32265 -10.31200
 Alpha  occ. eigenvalues --  -10.30100 -10.20544 -10.19633 -10.18889 -10.18027
 Alpha  occ. eigenvalues --  -10.17983 -10.16936 -10.16730 -10.16157 -10.15682
 Alpha  occ. eigenvalues --  -10.15482 -10.14756 -10.14621 -10.14442 -10.14183
 Alpha  occ. eigenvalues --  -10.14149 -10.13789 -10.13772 -10.13536 -10.13515
 Alpha  occ. eigenvalues --  -10.13481 -10.13357 -10.13226 -10.13216 -10.12968
 Alpha  occ. eigenvalues --  -10.12625 -10.12257  -7.95651  -7.94228  -5.97678
 Alpha  occ. eigenvalues --   -5.97175  -5.96751  -5.96243  -5.95756  -5.95328
 Alpha  occ. eigenvalues --   -1.38762  -1.36469  -1.34949  -1.31908  -1.30800
 Alpha  occ. eigenvalues --   -1.29592  -1.05725  -1.03951  -1.02741  -1.01200
 Alpha  occ. eigenvalues --   -1.00557  -0.95352  -0.94452  -0.93927  -0.91546
 Alpha  occ. eigenvalues --   -0.90612  -0.89973  -0.89806  -0.89196  -0.87100
 Alpha  occ. eigenvalues --   -0.86294  -0.84313  -0.82859  -0.78804  -0.77629
 Alpha  occ. eigenvalues --   -0.77114  -0.76371  -0.75317  -0.74750  -0.74384
 Alpha  occ. eigenvalues --   -0.73596  -0.72524  -0.71317  -0.70570  -0.70130
 Alpha  occ. eigenvalues --   -0.68604  -0.67750  -0.67154  -0.66692  -0.66084
 Alpha  occ. eigenvalues --   -0.65739  -0.65464  -0.64379  -0.62220  -0.60506
 Alpha  occ. eigenvalues --   -0.60333  -0.59684  -0.59453  -0.59242  -0.59165
 Alpha  occ. eigenvalues --   -0.58393  -0.57766  -0.57448  -0.57136  -0.56723
 Alpha  occ. eigenvalues --   -0.56553  -0.56240  -0.55933  -0.55591  -0.55414
 Alpha  occ. eigenvalues --   -0.55248  -0.54993  -0.54674  -0.53944  -0.53510
 Alpha  occ. eigenvalues --   -0.53216  -0.52761  -0.52437  -0.52239  -0.52019
 Alpha  occ. eigenvalues --   -0.51229  -0.50903  -0.50413  -0.50025  -0.49827
 Alpha  occ. eigenvalues --   -0.49121  -0.48715  -0.48009  -0.47508  -0.47426
 Alpha  occ. eigenvalues --   -0.46795  -0.46469  -0.46266  -0.46121  -0.45768
 Alpha  occ. eigenvalues --   -0.45397  -0.44455  -0.42921  -0.39859  -0.38624
 Alpha  occ. eigenvalues --   -0.38101  -0.37319  -0.36760  -0.33912  -0.32558
 Alpha  occ. eigenvalues --   -0.27783
 Alpha virt. eigenvalues --   -0.06923   0.00980   0.01728   0.04818   0.06127
 Alpha virt. eigenvalues --    0.06830   0.08634   0.09276   0.10176   0.13271
 Alpha virt. eigenvalues --    0.13821   0.14434   0.15052   0.15994   0.16159
 Alpha virt. eigenvalues --    0.16871   0.17489   0.17638   0.18558   0.18741
 Alpha virt. eigenvalues --    0.19299   0.19651   0.19937   0.20508   0.20662
 Alpha virt. eigenvalues --    0.21533   0.21727   0.21956   0.22625   0.23155
 Alpha virt. eigenvalues --    0.23382   0.23756   0.24269   0.24503   0.25320
 Alpha virt. eigenvalues --    0.25770   0.25899   0.26441   0.26597   0.27828
 Alpha virt. eigenvalues --    0.28439   0.29137   0.30118   0.30665   0.31673
 Alpha virt. eigenvalues --    0.32353   0.32737   0.33054   0.33844   0.34359
 Alpha virt. eigenvalues --    0.34577   0.35927   0.36353   0.37143   0.37270
 Alpha virt. eigenvalues --    0.38075   0.38895   0.39032   0.39241   0.39704
 Alpha virt. eigenvalues --    0.39892   0.40289   0.40584   0.41969   0.42014
 Alpha virt. eigenvalues --    0.42417   0.42504   0.43892   0.44435   0.45611
 Alpha virt. eigenvalues --    0.46103   0.47063   0.47478   0.47942   0.49500
 Alpha virt. eigenvalues --    0.49938   0.50621   0.50777   0.51185   0.51256
 Alpha virt. eigenvalues --    0.51637   0.52510   0.52850   0.53369   0.54051
 Alpha virt. eigenvalues --    0.54520   0.55128   0.55343   0.55922   0.56472
 Alpha virt. eigenvalues --    0.56577   0.56980   0.57409   0.57682   0.58548
 Alpha virt. eigenvalues --    0.59019   0.59265   0.59847   0.59985   0.60407
 Alpha virt. eigenvalues --    0.60715   0.60885   0.61188   0.61380   0.61717
 Alpha virt. eigenvalues --    0.62251   0.63036   0.63420   0.63813   0.64393
 Alpha virt. eigenvalues --    0.64778   0.65338   0.65475   0.65578   0.66334
 Alpha virt. eigenvalues --    0.66948   0.67391   0.67917   0.68630   0.69124
 Alpha virt. eigenvalues --    0.70002   0.70294   0.70688   0.71019   0.71111
 Alpha virt. eigenvalues --    0.71522   0.72307   0.72842   0.73407   0.73704
 Alpha virt. eigenvalues --    0.74322   0.74413   0.74981   0.75183   0.75307
 Alpha virt. eigenvalues --    0.75480   0.75719   0.75806   0.76404   0.76793
 Alpha virt. eigenvalues --    0.77301   0.77577   0.77651   0.78010   0.78322
 Alpha virt. eigenvalues --    0.78730   0.79116   0.79550   0.79856   0.80120
 Alpha virt. eigenvalues --    0.80521   0.80625   0.80957   0.81132   0.81279
 Alpha virt. eigenvalues --    0.81630   0.81932   0.82135   0.82734   0.82918
 Alpha virt. eigenvalues --    0.83034   0.83435   0.83873   0.83924   0.84691
 Alpha virt. eigenvalues --    0.85492   0.86489   0.87000   0.87289   0.87731
 Alpha virt. eigenvalues --    0.87941   0.88739   0.89005   0.89846   0.90216
 Alpha virt. eigenvalues --    0.90648   0.91006   0.91396   0.92367   0.93105
 Alpha virt. eigenvalues --    0.93817   0.94669   0.95281   0.95646   0.95780
 Alpha virt. eigenvalues --    0.96968   0.97582   0.97916   0.98631   1.01331
 Alpha virt. eigenvalues --    1.01506   1.02632   1.03106   1.03540   1.05313
 Alpha virt. eigenvalues --    1.05498   1.06305   1.07211   1.09030   1.09651
 Alpha virt. eigenvalues --    1.10354   1.11940   1.13027   1.13683   1.14750
 Alpha virt. eigenvalues --    1.16052   1.16686   1.16820   1.18174   1.19080
 Alpha virt. eigenvalues --    1.19858   1.20231   1.21745   1.22755   1.23571
 Alpha virt. eigenvalues --    1.25203   1.26668   1.27237   1.28266   1.28832
 Alpha virt. eigenvalues --    1.29079   1.30451   1.31933   1.32659   1.33406
 Alpha virt. eigenvalues --    1.33889   1.34340   1.34767   1.34953   1.35340
 Alpha virt. eigenvalues --    1.35658   1.36543   1.36727   1.37729   1.38052
 Alpha virt. eigenvalues --    1.38721   1.39371   1.39676   1.39901   1.40061
 Alpha virt. eigenvalues --    1.40672   1.41064   1.41268   1.41431   1.41968
 Alpha virt. eigenvalues --    1.42859   1.43103   1.44524   1.44776   1.46924
 Alpha virt. eigenvalues --    1.47177   1.48557   1.49046   1.50249   1.50538
 Alpha virt. eigenvalues --    1.51172   1.51807   1.52471   1.53516   1.54659
 Alpha virt. eigenvalues --    1.57130   1.57637   1.58619   1.59412   1.60349
 Alpha virt. eigenvalues --    1.60822   1.61276   1.62175   1.62303   1.62793
 Alpha virt. eigenvalues --    1.64220   1.64497   1.64814   1.65467   1.67617
 Alpha virt. eigenvalues --    1.68427   1.69620   1.73761   1.74454   1.76145
 Alpha virt. eigenvalues --    1.77389   1.77460   1.78350   1.78394   1.78943
 Alpha virt. eigenvalues --    1.79914   1.80800   1.81848   1.82248   1.83162
 Alpha virt. eigenvalues --    1.83369   1.83461   1.84406   1.84766   1.85371
 Alpha virt. eigenvalues --    1.85866   1.86093   1.86622   1.86929   1.86985
 Alpha virt. eigenvalues --    1.87096   1.87390   1.87685   1.87883   1.87923
 Alpha virt. eigenvalues --    1.88208   1.88421   1.88725   1.89241   1.89631
 Alpha virt. eigenvalues --    1.90355   1.90572   1.90683   1.91163   1.91548
 Alpha virt. eigenvalues --    1.92227   1.92785   1.93399   1.93704   1.94558
 Alpha virt. eigenvalues --    1.95034   1.96658   1.96923   1.97326   1.97655
 Alpha virt. eigenvalues --    1.98518   1.99052   2.00137   2.00924   2.01002
 Alpha virt. eigenvalues --    2.01737   2.02370   2.02724   2.03270   2.04707
 Alpha virt. eigenvalues --    2.04919   2.05186   2.05561   2.06418   2.07795
 Alpha virt. eigenvalues --    2.08388   2.08890   2.09206   2.09689   2.09846
 Alpha virt. eigenvalues --    2.10072   2.10582   2.10873   2.11423   2.11642
 Alpha virt. eigenvalues --    2.11991   2.14254   2.14478   2.15096   2.17036
 Alpha virt. eigenvalues --    2.18879   2.19600   2.19959   2.20867   2.21344
 Alpha virt. eigenvalues --    2.21853   2.22453   2.24187   2.24313   2.24701
 Alpha virt. eigenvalues --    2.25131   2.25440   2.25979   2.26150   2.26447
 Alpha virt. eigenvalues --    2.27168   2.27802   2.28856   2.29934   2.30289
 Alpha virt. eigenvalues --    2.32482   2.33064   2.33734   2.35020   2.35424
 Alpha virt. eigenvalues --    2.37193   2.37495   2.38618   2.40080   2.40239
 Alpha virt. eigenvalues --    2.40352   2.40689   2.41361   2.42692   2.43640
 Alpha virt. eigenvalues --    2.43823   2.44650   2.44995   2.45587   2.45963
 Alpha virt. eigenvalues --    2.46694   2.48600   2.49160   2.50230   2.50359
 Alpha virt. eigenvalues --    2.51642   2.53085   2.54106   2.55552   2.56145
 Alpha virt. eigenvalues --    2.57517   2.58869   2.61767   2.62638   2.63313
 Alpha virt. eigenvalues --    2.64616   2.66428   2.67316   2.67780   2.68099
 Alpha virt. eigenvalues --    2.68394   2.69261   2.69469   2.70637   2.72074
 Alpha virt. eigenvalues --    2.72349   2.72849   2.73310   2.74579   2.75031
 Alpha virt. eigenvalues --    2.76142   2.78238   2.80332   2.82660   2.84866
 Alpha virt. eigenvalues --    2.86005   2.86266   2.86598   2.86860   2.87770
 Alpha virt. eigenvalues --    2.90036   2.90823   2.93406   2.93788   2.96758
 Alpha virt. eigenvalues --    2.97468   2.98085   2.99768   3.00372   3.01075
 Alpha virt. eigenvalues --    3.01708   3.02466   3.04288   3.07427   3.08691
 Alpha virt. eigenvalues --    3.08884   3.12646   3.14642   3.15415   3.15602
 Alpha virt. eigenvalues --    3.15951   3.16056   3.16608   3.16813   3.17151
 Alpha virt. eigenvalues --    3.17408   3.18735   3.19029   3.20634   3.21519
 Alpha virt. eigenvalues --    3.22555   3.22923   3.23592   3.24637   3.25333
 Alpha virt. eigenvalues --    3.26508   3.27495   3.28763   3.29856   3.30631
 Alpha virt. eigenvalues --    3.33102   3.37185   3.39477   3.40669   3.41494
 Alpha virt. eigenvalues --    3.43867   3.44916   3.46115   3.48572   3.55255
 Alpha virt. eigenvalues --    3.60826   3.62208   3.73173   3.73653   3.75870
 Alpha virt. eigenvalues --    3.79826   3.81089   3.92694   3.95195   3.97010
          Condensed to atoms (all electrons):
 Mulliken charges:
               1
     1  S    0.135250
     2  S    0.110679
     3  F   -0.167494
     4  F   -0.181993
     5  F   -0.174142
     6  F   -0.175498
     7  F   -0.179941
     8  F   -0.185161
     9  C   -0.068317
    10  C   -0.013850
    11  C   -0.015376
    12  C   -0.011326
    13  C   -0.040472
    14  C    0.073934
    15  C   -0.071000
    16  C   -0.014280
    17  C   -0.017054
    18  C   -0.012861
    19  C   -0.041521
    20  C    0.085472
    21  C   -0.059484
    22  C   -0.033256
    23  C   -0.069483
    24  C    0.004330
    25  C   -0.061500
    26  C   -0.025081
    27  C    0.002086
    28  C   -0.168630
    29  C   -0.128977
    30  C    0.400382
    31  C    0.307362
    32  C    0.340199
    33  C   -0.108012
    34  C   -0.070284
    35  C   -0.031974
    36  C    0.001040
    37  C   -0.241908
    38  H    0.022690
    39  H    0.024308
    40  H    0.025525
    41  H    0.025352
    42  H    0.016476
    43  H    0.020772
    44  H    0.021744
    45  H    0.022976
    46  H    0.023337
    47  H    0.016749
    48  H    0.063817
    49  H    0.058588
    50  H    0.045892
    51  H    0.055334
    52  H    0.095997
    53  H    0.065326
    54  H    0.054360
    55  H    0.050867
    56  H    0.047926
    57  H    0.065346
    58  H    0.040944
    59  H    0.043817
 Sum of Mulliken charges =   0.00000
 Mulliken charges with hydrogens summed into heavy atoms:
               1
     1  S    0.135250
     2  S    0.110679
     3  F   -0.167494
     4  F   -0.181993
     5  F   -0.174142
     6  F   -0.175498
     7  F   -0.179941
     8  F   -0.185161
     9  C   -0.045627
    10  C    0.010457
    11  C    0.010149
    12  C    0.014026
    13  C   -0.023996
    14  C    0.073934
    15  C   -0.050228
    16  C    0.007463
    17  C    0.005923
    18  C    0.010476
    19  C   -0.024772
    20  C    0.085472
    21  C    0.108814
    22  C    0.118074
    23  C    0.101070
    24  C    0.117602
    25  C   -0.061500
    26  C    0.015864
    27  C    0.002086
    28  C   -0.168630
    29  C   -0.128977
    30  C    0.400382
    31  C    0.307362
    32  C    0.340199
    33  C   -0.108012
    34  C   -0.070284
    35  C    0.011842
    36  C    0.001040
    37  C   -0.241908
 Electronic spatial extent (au):  <R**2>=          21779.6613
 Charge=              0.0000 electrons
 Dipole moment (field-independent basis, Debye):
    X=             -1.2025    Y=             -4.6269    Z=             -0.0007  Tot=              4.7806
 Quadrupole moment (field-independent basis, Debye-Ang):
   XX=           -194.2539   YY=           -227.2198   ZZ=           -228.8570
   XY=              0.5400   XZ=             -6.0834   YZ=              3.4112
 Traceless Quadrupole moment (field-independent basis, Debye-Ang):
   XX=             22.5230   YY=            -10.4429   ZZ=            -12.0801
   XY=              0.5400   XZ=             -6.0834   YZ=              3.4112
 Octapole moment (field-independent basis, Debye-Ang**2):
  XXX=            -45.0399  YYY=             32.0386  ZZZ=              5.8075  XYY=             -4.7595
  XXY=             -4.4527  XXZ=             -8.6018  XZZ=             -1.7130  YZZ=             35.0322
  YYZ=             -9.1331  XYZ=             -9.8645
 Hexadecapole moment (field-independent basis, Debye-Ang**3):
 XXXX=         -18133.1920 YYYY=          -5919.5021 ZZZZ=          -2151.3214 XXXY=            112.3426
 XXXZ=           -514.8777 YYYX=            -14.1059 YYYZ=             32.7683 ZZZX=             18.2444
 ZZZY=            -17.2252 XXYY=          -4084.1532 XXZZ=          -4142.4430 YYZZ=          -1387.1531
 XXYZ=            117.1356 YYXZ=             12.5847 ZZXY=             -9.3299
 N-N= 4.566528208512D+03 E-N=-1.503140155284D+04  KE= 2.490647287295D+03
 No NMR shielding tensors so no spin-rotation constants.
 Leave Link  601 at Thu Dec  6 21:28:35 2018, MaxMem=   536870912 cpu:         6.9
 (Enter /pbs_home/pkowalski/g09d01/g09/l701.exe)
 Compute integral first derivatives.
 ... and contract with generalized density number  0.
 Leave Link  701 at Thu Dec  6 21:28:36 2018, MaxMem=   536870912 cpu:         6.1
 (Enter /pbs_home/pkowalski/g09d01/g09/l702.exe)
 L702 exits ... SP integral derivatives will be done elsewhere.
 Leave Link  702 at Thu Dec  6 21:28:36 2018, MaxMem=   536870912 cpu:         0.3
 (Enter /pbs_home/pkowalski/g09d01/g09/l703.exe)
 Compute integral first derivatives, UseDBF=F ICtDFT=           0.
 Integral derivatives from FoFJK, PRISM(SPDF).
 Calling FoFJK, ICntrl=      2127 FMM=F ISym2X=0 I1Cent= 0 IOpClX= 0 NMat=1 NMatS=1 NMatT=0.
 FoFJK:  IHMeth= 1 ICntrl=    2127 DoSepK=T KAlg= 0 I1Cent=   0 FoldK=F
 IRaf=         1 NMat=   1 IRICut=       1 DoRegI=T DoRafI=F ISym2E= 0.
 FoFCou: FMM=F IPFlag=           0 FMFlag=      100000 FMFlg1=         800
         NFxFlg=           0 DoJE=F BraDBF=F KetDBF=F FulRan=T
         wScrn=  0.000000 ICntrl=    2527 IOpCl=  0 I1Cent=           0 NGrid=           0
         NMat0=    1 NMatS0=      1 NMatT0=    0 NMatD0=    1 NMtDS0=    0 NMtDT0=    0
 Symmetry not used in FoFCou.
 Leave Link  703 at Thu Dec  6 21:32:22 2018, MaxMem=   536870912 cpu:      1796.2
 (Enter /pbs_home/pkowalski/g09d01/g09/l716.exe)
 Dipole        =-4.73108949D-01-1.82037314D+00-2.78964713D-04
 ***** Axes restored to original set *****
 -------------------------------------------------------------------
 Center     Atomic                   Forces (Hartrees/Bohr)
 Number     Number              X              Y              Z
 -------------------------------------------------------------------
      1       16           0.050805641    0.004736250    0.036084557
      2       16           0.048724247   -0.002429952    0.026221035
      3        9          -0.029341136   -0.014174059    0.021923482
      4        9           0.012486518    0.026271579   -0.013597204
      5        9          -0.035965146    0.002688267   -0.017994328
      6        9           0.032510212    0.007486844   -0.022033612
      7        9          -0.026394980   -0.004905246    0.023625176
      8        9           0.012877050   -0.015007784   -0.023812675
      9        6           0.016299505   -0.013272574    0.003068645
     10        6           0.011282740    0.005677642    0.009892158
     11        6          -0.000863880    0.009417499    0.004477789
     12        6          -0.012372214    0.013516749   -0.000071825
     13        6          -0.015700112   -0.003149153   -0.011308298
     14        6          -0.007074489    0.002757392   -0.006009867
     15        6           0.007235195    0.009909003    0.017428783
     16        6           0.011260497   -0.008378411    0.007935159
     17        6           0.003041971   -0.009175333   -0.003526444
     18        6          -0.003951590   -0.010769315   -0.014410004
     19        6          -0.013901092    0.007274244   -0.011655960
     20        6          -0.008440229   -0.001197647   -0.005814525
     21        6          -0.002371768   -0.005814773    0.003213863
     22        6          -0.005115390    0.011468840   -0.012462895
     23        6           0.002530426    0.004016560   -0.000337204
     24        6          -0.018318192   -0.028081740   -0.008312382
     25        6          -0.024881185   -0.016135630   -0.026251588
     26        6          -0.002650567    0.038908435    0.012098607
     27        6          -0.078843222   -0.027080112   -0.077957069
     28        6           0.028107361   -0.052856973    0.027794747
     29        6           0.005060485    0.098168738    0.067007571
     30        6          -0.009162354   -0.018547051    0.006663107
     31        6           0.022632105   -0.007121695    0.040848981
     32        6          -0.012312458    0.017038688    0.000995456
     33        6           0.115573233   -0.059266262   -0.073636696
     34        6          -0.024857454    0.023386980   -0.013394731
     35        6           0.017434889   -0.040554016   -0.013142899
     36        6          -0.122705276    0.012362318    0.004525436
     37        6           0.043487541    0.047448292    0.031487792
     38        1          -0.005633559    0.007539381    0.000662413
     39        1          -0.005630027   -0.001058060   -0.004020781
     40        1           0.000005612   -0.006359679   -0.003389391
     41        1           0.005702578   -0.003582015    0.001608169
     42        1           0.005713790    0.005620163    0.006404550
     43        1          -0.000957560   -0.006279492   -0.006879256
     44        1          -0.005007075    0.002465665   -0.004331109
     45        1          -0.002623869    0.006499360    0.001883743
     46        1           0.003114890    0.002332103    0.005786413
     47        1           0.006599025   -0.007026691    0.002987870
     48        1          -0.006648680    0.001987121   -0.004135361
     49        1           0.004788025   -0.004938952   -0.003465472
     50        1           0.004255647    0.005098066    0.004813887
     51        1           0.005128335    0.000318806    0.004296312
     52        1           0.000566422   -0.003287536   -0.006451600
     53        1          -0.005749571   -0.000850959   -0.006268835
     54        1          -0.003677503    0.002707579    0.005531337
     55        1           0.005175531   -0.005645371    0.002217880
     56        1           0.005871331   -0.002013091    0.001559647
     57        1          -0.004869638    0.004435883   -0.001127807
     58        1           0.007831148   -0.004942994    0.002271566
     59        1          -0.000081734    0.002364122    0.010483684
 -------------------------------------------------------------------
 Cartesian Forces:  Max     0.122705276 RMS     0.024397699
 Leave Link  716 at Thu Dec  6 21:32:23 2018, MaxMem=   536870912 cpu:         0.4
 (Enter /pbs_home/pkowalski/g09d01/g09/l103.exe)

 GradGradGradGradGradGradGradGradGradGradGradGradGradGradGradGradGradGrad
 Berny optimization.
 FormGI is forming the generalized inverse of G from B-inverse, IUseBI=4.
 GSVD:  received Info=                   1 from GESDD.
 Internal  Forces:  Max     0.061514621 RMS     0.011152085
 Search for a local minimum.
 Step number   1 out of a maximum of  343
 All quantities printed in internal units (Hartrees-Bohrs-Radians)
 RMS Force = .11152D-01 SwitMx=.10000D-02 MixMth= 1
 Mixed Optimization -- RFO/linear search
 Second derivative matrix not updated -- first step.
 ITU=  0
     Eigenvalues ---    0.00230   0.00399   0.00420   0.00486   0.00632
     Eigenvalues ---    0.00747   0.00748   0.00758   0.00760   0.00774
     Eigenvalues ---    0.00856   0.01117   0.01380   0.01397   0.01509
     Eigenvalues ---    0.01555   0.01562   0.01647   0.01659   0.01870
     Eigenvalues ---    0.01941   0.01944   0.01997   0.01999   0.02014
     Eigenvalues ---    0.02024   0.02025   0.02086   0.02086   0.02136
     Eigenvalues ---    0.02136   0.02142   0.02143   0.02154   0.02155
     Eigenvalues ---    0.02167   0.02169   0.02232   0.02304   0.02537
     Eigenvalues ---    0.03146   0.04014   0.04255   0.04287   0.04925
     Eigenvalues ---    0.05505   0.05558   0.05618   0.05649   0.05765
     Eigenvalues ---    0.05767   0.05777   0.07833   0.08106   0.09045
     Eigenvalues ---    0.09287   0.09306   0.09566   0.10027   0.10514
     Eigenvalues ---    0.11623   0.12041   0.12664   0.12727   0.12773
     Eigenvalues ---    0.14692   0.15424   0.15996   0.16000   0.16000
     Eigenvalues ---    0.16000   0.16000   0.16000   0.16000   0.16000
     Eigenvalues ---    0.16000   0.16000   0.16000   0.16000   0.16000
     Eigenvalues ---    0.16000   0.16000   0.16000   0.16000   0.16000
     Eigenvalues ---    0.17352   0.20257   0.20946   0.21293   0.21430
     Eigenvalues ---    0.21915   0.21989   0.22000   0.22000   0.22000
     Eigenvalues ---    0.22000   0.23464   0.23464   0.23464   0.23541
     Eigenvalues ---    0.23859   0.23901   0.24905   0.24986   0.24999
     Eigenvalues ---    0.25000   0.25000   0.25000   0.25909   0.26056
     Eigenvalues ---    0.26493   0.26650   0.26727   0.27007   0.28334
     Eigenvalues ---    0.29084   0.29633   0.29779   0.30252   0.30605
     Eigenvalues ---    0.31334   0.32007   0.32228   0.32237   0.32334
     Eigenvalues ---    0.32485   0.32489   0.32513   0.32514   0.32515
     Eigenvalues ---    0.32528   0.32547   0.32563   0.32576   0.32700
     Eigenvalues ---    0.33512   0.33628   0.35107   0.35691   0.35691
     Eigenvalues ---    0.35696   0.35697   0.35710   0.35710   0.35880
     Eigenvalues ---    0.35887   0.36171   0.36189   0.36265   0.36671
     Eigenvalues ---    0.40768   0.40794   0.41146   0.41159   0.44223
     Eigenvalues ---    0.44244   0.45531   0.45535   0.45940   0.45940
     Eigenvalues ---    0.46501   0.46516   0.47100   0.47397   0.48117
     Eigenvalues ---    0.48274   0.48339   0.48457   0.51736   0.55531
     Eigenvalues ---    0.55579
 RFO step:  Lambda=-1.19094464D-01 EMin= 2.30000000D-03
 Linear search not attempted -- first point.
 Maximum step size (   0.300) exceeded in Quadratic search.
    -- Step size scaled by   0.680
 Iteration  1 RMS(Cart)=  0.06377237 RMS(Int)=  0.00176920
 Iteration  2 RMS(Cart)=  0.00570936 RMS(Int)=  0.00034153
 Iteration  3 RMS(Cart)=  0.00001368 RMS(Int)=  0.00034149
 Iteration  4 RMS(Cart)=  0.00000001 RMS(Int)=  0.00034149
 ITry= 1 IFail=0 DXMaxC= 2.57D-01 DCOld= 1.00D+10 DXMaxT= 3.00D-01 DXLimC= 3.00D+00 Rises=F
 Variable       Old X    -DE/DX   Delta X   Delta X   Delta X     New X
                                 (Linear)    (Quad)   (Total)
    R1        3.40399  -0.03897   0.00000  -0.06725  -0.06720   3.33679
    R2        3.38347  -0.03642   0.00000  -0.06574  -0.06559   3.31787
    R3        3.39384  -0.03709   0.00000  -0.05986  -0.06036   3.33348
    R4        3.38686  -0.02740   0.00000  -0.04988  -0.04978   3.33708
    R5        2.61814  -0.03830   0.00000  -0.04337  -0.04337   2.57477
    R6        2.61648  -0.02972   0.00000  -0.03357  -0.03357   2.58291
    R7        2.61579  -0.04017   0.00000  -0.04533  -0.04533   2.57046
    R8        2.62587  -0.03966   0.00000  -0.04546  -0.04546   2.58041
    R9        2.62910  -0.03407   0.00000  -0.03925  -0.03925   2.58985
   R10        2.61455  -0.03017   0.00000  -0.03397  -0.03397   2.58058
   R11        2.64149  -0.00921   0.00000  -0.01075  -0.01075   2.63074
   R12        2.66795  -0.01396   0.00000  -0.01741  -0.01741   2.65054
   R13        2.04258   0.00885   0.00000   0.01259   0.01259   2.05517
   R14        2.63404  -0.00629   0.00000  -0.00690  -0.00691   2.62713
   R15        2.04559   0.00695   0.00000   0.00993   0.00993   2.05552
   R16        2.63441  -0.00466   0.00000  -0.00507  -0.00507   2.62934
   R17        2.04537   0.00721   0.00000   0.01029   0.01029   2.05566
   R18        2.64250  -0.01033   0.00000  -0.01220  -0.01220   2.63029
   R19        2.04568   0.00683   0.00000   0.00975   0.00975   2.05543
   R20        2.67298  -0.01720   0.00000  -0.02159  -0.02159   2.65139
   R21        2.03788   0.00938   0.00000   0.01325   0.01325   2.05113
   R22        2.83713  -0.01598   0.00000  -0.02461  -0.02461   2.81252
   R23        2.64151  -0.00891   0.00000  -0.01041  -0.01041   2.63110
   R24        2.66761  -0.01358   0.00000  -0.01693  -0.01692   2.65069
   R25        2.04269   0.00870   0.00000   0.01237   0.01237   2.05507
   R26        2.63424  -0.00643   0.00000  -0.00708  -0.00708   2.62716
   R27        2.04557   0.00702   0.00000   0.01003   0.01003   2.05561
   R28        2.63459  -0.00467   0.00000  -0.00509  -0.00510   2.62949
   R29        2.04537   0.00726   0.00000   0.01036   0.01036   2.05573
   R30        2.64248  -0.01017   0.00000  -0.01201  -0.01201   2.63047
   R31        2.04567   0.00688   0.00000   0.00983   0.00983   2.05550
   R32        2.67237  -0.01674   0.00000  -0.02100  -0.02099   2.65138
   R33        2.03816   0.00919   0.00000   0.01299   0.01299   2.05114
   R34        2.83538  -0.01453   0.00000  -0.02233  -0.02233   2.81305
   R35        2.88407   0.00228   0.00000   0.00371   0.00371   2.88778
   R36        2.09958  -0.00796   0.00000  -0.01219  -0.01219   2.08739
   R37        2.09825  -0.00766   0.00000  -0.01171  -0.01171   2.08655
   R38        2.09888  -0.00790   0.00000  -0.01208  -0.01208   2.08680
   R39        2.85379  -0.00561   0.00000  -0.00882  -0.00882   2.84497
   R40        2.09914  -0.00614   0.00000  -0.00940  -0.00940   2.08974
   R41        2.08162  -0.00491   0.00000  -0.00735  -0.00735   2.07427
   R42        2.88701  -0.00126   0.00000  -0.00206  -0.00206   2.88495
   R43        2.09915  -0.00850   0.00000  -0.01300  -0.01300   2.08615
   R44        2.09803  -0.00715   0.00000  -0.01093  -0.01093   2.08710
   R45        2.09854  -0.00781   0.00000  -0.01195  -0.01195   2.08659
   R46        2.83729   0.00226   0.00000   0.00348   0.00348   2.84077
   R47        2.09911  -0.00444   0.00000  -0.00680  -0.00680   2.09231
   R48        2.09965  -0.00644   0.00000  -0.00986  -0.00986   2.08979
   R49        2.52457   0.01251   0.00000   0.01368   0.01356   2.53814
   R50        2.77671  -0.01536   0.00000  -0.02209  -0.02222   2.75449
   R51        2.03045   0.00953   0.00000   0.01334   0.01334   2.04379
   R52        2.79813  -0.06082   0.00000  -0.09167  -0.09165   2.70648
   R53        2.58153   0.05781   0.00000   0.06175   0.06175   2.64328
   R54        2.85602  -0.00066   0.00000  -0.00094  -0.00122   2.85480
   R55        2.88446  -0.06151   0.00000  -0.10499  -0.10471   2.77975
   R56        2.88307  -0.00959   0.00000  -0.01137  -0.01154   2.87153
   R57        2.85747  -0.00620   0.00000  -0.00684  -0.00709   2.85038
   R58        2.92263  -0.00889   0.00000  -0.01799  -0.01756   2.90507
   R59        2.94362  -0.02451   0.00000  -0.04282  -0.04282   2.90081
   R60        2.52277   0.01246   0.00000   0.01411   0.01381   2.53658
   R61        2.81806  -0.01723   0.00000  -0.02808  -0.02785   2.79021
   R62        2.03669   0.00942   0.00000   0.01329   0.01329   2.04998
   R63        2.82355  -0.04539   0.00000  -0.07370  -0.07317   2.75038
    A1        1.57323   0.01574   0.00000   0.02911   0.02951   1.60275
    A2        1.56416   0.01600   0.00000   0.03080   0.03091   1.59507
    A3        2.11090   0.00073   0.00000   0.00101   0.00102   2.11192
    A4        2.05396   0.00297   0.00000   0.00762   0.00762   2.06158
    A5        2.11833  -0.00370   0.00000  -0.00864  -0.00864   2.10969
    A6        2.09797  -0.00103   0.00000  -0.00121  -0.00122   2.09675
    A7        2.09332  -0.00030   0.00000  -0.00137  -0.00137   2.09195
    A8        2.09190   0.00133   0.00000   0.00258   0.00259   2.09448
    A9        2.09217  -0.00312   0.00000  -0.00490  -0.00491   2.08726
   A10        2.09547   0.00154   0.00000   0.00239   0.00239   2.09786
   A11        2.09555   0.00159   0.00000   0.00251   0.00252   2.09806
   A12        2.09930   0.00071   0.00000   0.00201   0.00200   2.10130
   A13        2.09087   0.00082   0.00000   0.00187   0.00187   2.09274
   A14        2.09302  -0.00154   0.00000  -0.00387  -0.00387   2.08915
   A15        2.10792  -0.00015   0.00000  -0.00103  -0.00103   2.10689
   A16        2.04331   0.00431   0.00000   0.01084   0.01083   2.05415
   A17        2.13195  -0.00416   0.00000  -0.00981  -0.00981   2.12215
   A18        2.05812   0.00287   0.00000   0.00412   0.00413   2.06225
   A19        2.09144   0.00265   0.00000   0.00546   0.00545   2.09689
   A20        2.13363  -0.00552   0.00000  -0.00958  -0.00959   2.12404
   A21        2.11050   0.00101   0.00000   0.00159   0.00159   2.11210
   A22        2.05462   0.00301   0.00000   0.00777   0.00777   2.06239
   A23        2.11806  -0.00402   0.00000  -0.00936  -0.00936   2.10870
   A24        2.09793  -0.00093   0.00000  -0.00104  -0.00104   2.09689
   A25        2.09333  -0.00030   0.00000  -0.00133  -0.00133   2.09200
   A26        2.09193   0.00122   0.00000   0.00237   0.00237   2.09430
   A27        2.09225  -0.00329   0.00000  -0.00529  -0.00530   2.08695
   A28        2.09543   0.00163   0.00000   0.00260   0.00261   2.09803
   A29        2.09551   0.00166   0.00000   0.00269   0.00269   2.09821
   A30        2.09916   0.00086   0.00000   0.00226   0.00225   2.10141
   A31        2.09094   0.00072   0.00000   0.00168   0.00168   2.09262
   A32        2.09309  -0.00158   0.00000  -0.00394  -0.00393   2.08916
   A33        2.10771   0.00010   0.00000  -0.00053  -0.00053   2.10718
   A34        2.04484   0.00421   0.00000   0.01063   0.01063   2.05547
   A35        2.13064  -0.00430   0.00000  -0.01010  -0.01010   2.12053
   A36        2.05883   0.00225   0.00000   0.00302   0.00302   2.06185
   A37        2.09215   0.00296   0.00000   0.00601   0.00601   2.09816
   A38        2.13220  -0.00521   0.00000  -0.00903  -0.00903   2.12317
   A39        1.92461   0.00117   0.00000   0.00263   0.00263   1.92723
   A40        1.91249   0.00045   0.00000   0.00116   0.00116   1.91365
   A41        1.93047   0.00265   0.00000   0.00661   0.00661   1.93707
   A42        1.89566  -0.00110   0.00000  -0.00301  -0.00301   1.89265
   A43        1.90514  -0.00209   0.00000  -0.00520  -0.00520   1.89994
   A44        1.89487  -0.00119   0.00000  -0.00247  -0.00248   1.89239
   A45        1.93731  -0.00276   0.00000  -0.00510  -0.00509   1.93222
   A46        1.90492   0.00106   0.00000   0.00397   0.00396   1.90888
   A47        1.88795   0.00467   0.00000   0.01211   0.01208   1.90003
   A48        1.89807   0.00219   0.00000   0.00566   0.00567   1.90374
   A49        1.96643  -0.00337   0.00000  -0.01164  -0.01162   1.95482
   A50        1.86716  -0.00165   0.00000  -0.00461  -0.00465   1.86251
   A51        1.92817   0.00037   0.00000   0.00079   0.00079   1.92896
   A52        1.91081   0.00031   0.00000   0.00096   0.00095   1.91176
   A53        1.93054   0.00178   0.00000   0.00425   0.00425   1.93479
   A54        1.89460  -0.00019   0.00000  -0.00029  -0.00029   1.89431
   A55        1.90483  -0.00147   0.00000  -0.00398  -0.00398   1.90086
   A56        1.89420  -0.00086   0.00000  -0.00187  -0.00187   1.89233
   A57        1.95601  -0.00382   0.00000  -0.00711  -0.00710   1.94891
   A58        1.90872  -0.00018   0.00000  -0.00062  -0.00060   1.90812
   A59        1.90211   0.00250   0.00000   0.00507   0.00506   1.90717
   A60        1.90282   0.00409   0.00000   0.01164   0.01164   1.91447
   A61        1.90644  -0.00060   0.00000  -0.00323  -0.00323   1.90321
   A62        1.88648  -0.00197   0.00000  -0.00580  -0.00579   1.88068
   A63        2.12280   0.00080   0.00000  -0.00085  -0.00083   2.12197
   A64        1.98593  -0.02223   0.00000  -0.03628  -0.03633   1.94960
   A65        2.17441   0.02142   0.00000   0.03713   0.03715   2.21156
   A66        2.00909  -0.00141   0.00000  -0.00079  -0.00101   2.00808
   A67        2.13982   0.00090   0.00000   0.00085   0.00095   2.14077
   A68        2.13409   0.00049   0.00000  -0.00015  -0.00005   2.13404
   A69        1.91505   0.00903   0.00000   0.01236   0.01225   1.92731
   A70        2.15487  -0.00447   0.00000  -0.00612  -0.00608   2.14879
   A71        2.21290  -0.00461   0.00000  -0.00641  -0.00637   2.20653
   A72        2.03917  -0.00415   0.00000  -0.00253  -0.00284   2.03633
   A73        1.94085  -0.00112   0.00000  -0.00428  -0.00434   1.93651
   A74        2.14871   0.00906   0.00000   0.02415   0.02396   2.17267
   A75        2.16920  -0.02005   0.00000  -0.03373  -0.03397   2.13523
   A76        2.20867   0.01559   0.00000   0.03188   0.03166   2.24033
   A77        1.90309   0.00446   0.00000   0.00159   0.00204   1.90513
   A78        1.92924  -0.00821   0.00000  -0.02522  -0.02519   1.90405
   A79        1.91861  -0.00156   0.00000  -0.00338  -0.00350   1.91512
   A80        1.95586   0.00346   0.00000   0.00425   0.00433   1.96018
   A81        2.00487   0.00472   0.00000   0.01056   0.01058   2.01545
   A82        1.88895   0.00257   0.00000   0.00950   0.00935   1.89831
   A83        1.76096   0.00022   0.00000   0.00815   0.00797   1.76893
   A84        1.90611  -0.00356   0.00000  -0.00762  -0.00766   1.89845
   A85        1.97147   0.00699   0.00000   0.01678   0.01667   1.98814
   A86        1.97403   0.00659   0.00000   0.01644   0.01669   1.99072
   A87        1.91106  -0.00464   0.00000  -0.01784  -0.01745   1.89360
   A88        1.90345   0.00265   0.00000   0.00369   0.00345   1.90690
   A89        1.79426  -0.00841   0.00000  -0.01251  -0.01302   1.78123
   A90        1.90563  -0.00668   0.00000  -0.02107  -0.02099   1.88464
   A91        1.88712   0.00515   0.00000   0.00836   0.00794   1.89506
   A92        1.94155  -0.00078   0.00000  -0.00023  -0.00010   1.94144
   A93        1.95927  -0.00413   0.00000  -0.00645  -0.00638   1.95288
   A94        1.96338   0.00634   0.00000   0.01619   0.01578   1.97917
   A95        1.80429   0.00054   0.00000   0.00461   0.00504   1.80933
   A96        1.80129   0.00860   0.00000   0.02419   0.02326   1.82455
   A97        2.01944   0.01479   0.00000   0.05784   0.05679   2.07623
   A98        1.87417  -0.00049   0.00000   0.01643   0.01375   1.88792
   A99        2.12518  -0.00060   0.00000  -0.00344  -0.00335   2.12183
   A100       1.98441  -0.02050   0.00000  -0.03308  -0.03327   1.95114
   A101       2.17359   0.02110   0.00000   0.03653   0.03662   2.21021
   A102       2.03507   0.00220   0.00000   0.00042   0.00093   2.03600
   A103       2.15816  -0.00288   0.00000  -0.00454  -0.00481   2.15335
   A104       2.08993   0.00067   0.00000   0.00408   0.00382   2.09375
   A105       1.93814   0.00252   0.00000   0.02519   0.02230   1.96044
   A106       2.03736   0.01381   0.00000   0.05218   0.05032   2.08768
   A107       1.85952   0.00664   0.00000   0.01791   0.01676   1.87629
   A108       2.03532  -0.00563   0.00000  -0.00006  -0.00130   2.03402
   A109       1.96874  -0.00389   0.00000  -0.01165  -0.01139   1.95735
   A110       2.04467   0.01851   0.00000   0.04942   0.04866   2.09332
    D1        3.13136   0.00140   0.00000   0.00777   0.00779   3.13915
    D2       -0.02032   0.00135   0.00000   0.00771   0.00772  -0.01259
    D3       -2.56206  -0.00949   0.00000  -0.03977  -0.03956  -2.60162
    D4        0.03029  -0.00032   0.00000  -0.00401  -0.00418   0.02612
    D5        3.06085   0.00266   0.00000   0.01716   0.01731   3.07816
    D6       -0.08370   0.00415   0.00000   0.02397   0.02391  -0.05979
    D7       -2.30242  -0.02132   0.00000  -0.09340  -0.09254  -2.39496
    D8        0.13838  -0.00231   0.00000  -0.02560  -0.02585   0.11252
    D9        0.00016   0.00006   0.00000   0.00031   0.00031   0.00047
   D10       -3.14157   0.00000   0.00000   0.00001   0.00001  -3.14155
   D11       -3.14140   0.00011   0.00000   0.00054   0.00054  -3.14085
   D12        0.00006   0.00005   0.00000   0.00025   0.00025   0.00031
   D13       -0.00036  -0.00004   0.00000  -0.00019  -0.00019  -0.00056
   D14       -3.14099   0.00015   0.00000   0.00076   0.00076  -3.14022
   D15        3.14119  -0.00009   0.00000  -0.00043  -0.00043   3.14075
   D16        0.00057   0.00010   0.00000   0.00052   0.00052   0.00109
   D17        0.00008  -0.00002   0.00000  -0.00009  -0.00009  -0.00001
   D18        3.14145  -0.00004   0.00000  -0.00019  -0.00019   3.14126
   D19       -3.14138   0.00004   0.00000   0.00020   0.00021  -3.14118
   D20       -0.00001   0.00002   0.00000   0.00010   0.00010   0.00010
   D21       -0.00009  -0.00005   0.00000  -0.00024  -0.00024  -0.00033
   D22        3.14128  -0.00001   0.00000  -0.00005  -0.00005   3.14123
   D23       -3.14147  -0.00003   0.00000  -0.00014  -0.00014   3.14158
   D24       -0.00010   0.00001   0.00000   0.00006   0.00006  -0.00004
   D25       -0.00013   0.00007   0.00000   0.00036   0.00036   0.00023
   D26        3.14090   0.00002   0.00000   0.00011   0.00011   3.14101
   D27       -3.14150   0.00003   0.00000   0.00016   0.00016  -3.14133
   D28       -0.00047  -0.00002   0.00000  -0.00008  -0.00008  -0.00055
   D29        0.00035  -0.00003   0.00000  -0.00014  -0.00014   0.00021
   D30        3.14095  -0.00022   0.00000  -0.00110  -0.00110   3.13984
   D31       -3.14065   0.00002   0.00000   0.00011   0.00011  -3.14053
   D32       -0.00005  -0.00017   0.00000  -0.00085  -0.00085  -0.00090
   D33       -0.00262  -0.00030   0.00000  -0.00096  -0.00097  -0.00359
   D34       -3.13301   0.00004   0.00000  -0.00042  -0.00041  -3.13342
   D35        3.13998  -0.00011   0.00000   0.00003   0.00001   3.14000
   D36        0.00960   0.00023   0.00000   0.00056   0.00057   0.01017
   D37       -0.00008   0.00013   0.00000   0.00065   0.00066   0.00057
   D38       -3.14158  -0.00002   0.00000  -0.00009  -0.00009   3.14151
   D39        3.14152   0.00027   0.00000   0.00134   0.00134  -3.14032
   D40        0.00002   0.00012   0.00000   0.00059   0.00060   0.00062
   D41       -0.00007  -0.00006   0.00000  -0.00028  -0.00028  -0.00035
   D42        3.14104   0.00008   0.00000   0.00040   0.00040   3.14144
   D43        3.14151  -0.00020   0.00000  -0.00099  -0.00098   3.14053
   D44       -0.00057  -0.00007   0.00000  -0.00031  -0.00030  -0.00087
   D45        0.00017  -0.00006   0.00000  -0.00031  -0.00031  -0.00014
   D46       -3.14140  -0.00009   0.00000  -0.00045  -0.00045   3.14134
   D47       -3.14152   0.00009   0.00000   0.00043   0.00043  -3.14109
   D48        0.00011   0.00006   0.00000   0.00029   0.00029   0.00040
   D49       -0.00010  -0.00008   0.00000  -0.00040  -0.00040  -0.00050
   D50       -3.14157   0.00003   0.00000   0.00013   0.00013  -3.14144
   D51        3.14146  -0.00005   0.00000  -0.00026  -0.00026   3.14120
   D52       -0.00001   0.00006   0.00000   0.00027   0.00027   0.00026
   D53       -0.00005   0.00016   0.00000   0.00078   0.00078   0.00073
   D54       -3.14132   0.00012   0.00000   0.00056   0.00056  -3.14076
   D55        3.14142   0.00005   0.00000   0.00025   0.00025  -3.14151
   D56        0.00016   0.00001   0.00000   0.00003   0.00003   0.00018
   D57        0.00014  -0.00009   0.00000  -0.00044  -0.00044  -0.00030
   D58       -3.14096  -0.00023   0.00000  -0.00114  -0.00113   3.14110
   D59        3.14138  -0.00004   0.00000  -0.00020  -0.00020   3.14118
   D60        0.00029  -0.00018   0.00000  -0.00090  -0.00090  -0.00060
   D61       -0.00383   0.00072   0.00000   0.00339   0.00342  -0.00041
   D62        3.14106  -0.00085   0.00000  -0.00405  -0.00408   3.13698
   D63        3.13725   0.00086   0.00000   0.00410   0.00413   3.14139
   D64       -0.00105  -0.00071   0.00000  -0.00334  -0.00337  -0.00442
   D65        1.07836  -0.00135   0.00000  -0.00462  -0.00463   1.07373
   D66       -3.11303   0.00033   0.00000   0.00177   0.00176  -3.11127
   D67       -1.08740   0.00149   0.00000   0.00505   0.00507  -1.08233
   D68       -3.11908  -0.00170   0.00000  -0.00598  -0.00599  -3.12507
   D69       -1.02729  -0.00002   0.00000   0.00041   0.00040  -1.02689
   D70        0.99834   0.00114   0.00000   0.00369   0.00371   1.00205
   D71       -1.03067  -0.00124   0.00000  -0.00417  -0.00418  -1.03485
   D72        1.06112   0.00045   0.00000   0.00222   0.00220   1.06333
   D73        3.08675   0.00161   0.00000   0.00549   0.00552   3.09227
   D74        1.31051   0.00321   0.00000   0.01702   0.01707   1.32758
   D75       -1.21105  -0.00296   0.00000  -0.01226  -0.01233  -1.22338
   D76       -0.78536   0.00219   0.00000   0.01163   0.01169  -0.77367
   D77        2.97626  -0.00398   0.00000  -0.01765  -0.01771   2.95855
   D78       -2.85228   0.00487   0.00000   0.02077   0.02084  -2.83144
   D79        0.90934  -0.00130   0.00000  -0.00851  -0.00855   0.90079
   D80        1.05473  -0.00149   0.00000  -0.00533  -0.00534   1.04940
   D81       -3.11629   0.00106   0.00000   0.00428   0.00428  -3.11201
   D82       -1.05747   0.00003   0.00000  -0.00013  -0.00012  -1.05759
   D83        3.14032  -0.00130   0.00000  -0.00460  -0.00461   3.13571
   D84       -1.03071   0.00125   0.00000   0.00501   0.00501  -1.02570
   D85        1.02811   0.00022   0.00000   0.00060   0.00060   1.02871
   D86       -1.05631  -0.00106   0.00000  -0.00367  -0.00367  -1.05998
   D87        1.05585   0.00149   0.00000   0.00594   0.00595   1.06180
   D88        3.11467   0.00046   0.00000   0.00153   0.00154   3.11621
   D89        1.21385   0.00483   0.00000   0.02222   0.02263   1.23649
   D90       -1.19615  -0.00541   0.00000  -0.02278  -0.02322  -1.21937
   D91       -0.90171   0.00473   0.00000   0.01966   0.02009  -0.88162
   D92        2.97148  -0.00551   0.00000  -0.02534  -0.02577   2.94571
   D93       -2.95963   0.00508   0.00000   0.02179   0.02223  -2.93740
   D94        0.91356  -0.00515   0.00000  -0.02321  -0.02363   0.88993
   D95        0.00414  -0.00150   0.00000  -0.00861  -0.00857  -0.00442
   D96       -3.11726  -0.00066   0.00000  -0.00365  -0.00358  -3.12084
   D97        3.13531  -0.00171   0.00000  -0.00895  -0.00893   3.12638
   D98        0.01390  -0.00087   0.00000  -0.00398  -0.00394   0.00996
   D99        0.01904   0.00109   0.00000   0.00506   0.00515   0.02419
   D100       3.13358  -0.00051   0.00000  -0.00152  -0.00147   3.13211
   D101       3.14051   0.00026   0.00000   0.00013   0.00020   3.14071
   D102      -0.02813  -0.00135   0.00000  -0.00646  -0.00642  -0.03455
   D103      -0.03337  -0.00011   0.00000   0.00087   0.00087  -0.03250
   D104       2.51850   0.00456   0.00000   0.02856   0.02861   2.54711
   D105       3.13640   0.00154   0.00000   0.00770   0.00774  -3.13905
   D106      -0.59491   0.00622   0.00000   0.03540   0.03548  -0.55943
   D107      -0.16076  -0.00714   0.00000  -0.03668  -0.03675  -0.19752
   D108       3.06056  -0.00740   0.00000  -0.03215  -0.03211   3.02845
   D109       2.94903  -0.00881   0.00000  -0.04413  -0.04417   2.90486
   D110      -0.11283  -0.00907   0.00000  -0.03959  -0.03953  -0.15236
   D111       1.61658  -0.00152   0.00000   0.00010   0.00015   1.61673
   D112      -0.57217   0.00717   0.00000   0.02869   0.02876  -0.54341
   D113      -2.59896   0.00190   0.00000   0.00776   0.00776  -2.59120
   D114      -1.59275  -0.00062   0.00000  -0.00218  -0.00212  -1.59487
   D115       2.50168   0.00807   0.00000   0.02640   0.02649   2.52817
   D116       0.47490   0.00280   0.00000   0.00548   0.00549   0.48039
   D117       3.05315  -0.00521   0.00000  -0.02531  -0.02571   3.02744
   D118      -1.18852   0.00739   0.00000   0.04009   0.04074  -1.14778
   D119      -0.01877  -0.00438   0.00000  -0.01970  -0.01994  -0.03871
   D120       2.02274   0.00822   0.00000   0.04570   0.04651   2.06926
   D121      -0.84919   0.00113   0.00000   0.00652   0.00659  -0.84260
   D122      -2.97749   0.00427   0.00000   0.01771   0.01780  -2.95969
   D123       1.28408   0.00745   0.00000   0.02735   0.02737   1.31144
   D124       1.28258  -0.00519   0.00000  -0.01592  -0.01589   1.26670
   D125      -0.84572  -0.00205   0.00000  -0.00473  -0.00468  -0.85040
   D126      -2.86734   0.00112   0.00000   0.00491   0.00489  -2.86245
   D127      -2.88960   0.00136   0.00000   0.00414   0.00435  -2.88524
   D128       1.26529   0.00450   0.00000   0.01533   0.01556   1.28085
   D129      -0.75633   0.00767   0.00000   0.02497   0.02513  -0.73120
   D130       0.83547  -0.00534   0.00000  -0.02524  -0.02529   0.81018
   D131      -1.26767   0.00211   0.00000  -0.00056  -0.00052  -1.26820
   D132       2.89523  -0.00368   0.00000  -0.01950  -0.01929   2.87594
   D133       2.96005  -0.00357   0.00000  -0.02132  -0.02128   2.93877
   D134       0.85690   0.00387   0.00000   0.00336   0.00349   0.86040
   D135      -1.26338  -0.00191   0.00000  -0.01558  -0.01527  -1.27865
   D136      -1.29606  -0.01191   0.00000  -0.04630  -0.04605  -1.34211
   D137       2.88398  -0.00446   0.00000  -0.02162  -0.02128   2.86270
   D138       0.76370  -0.01025   0.00000  -0.04056  -0.04005   0.72365
   D139       1.56766   0.01085   0.00000   0.03991   0.04021   1.60787
   D140      -0.57394  -0.01046   0.00000  -0.04727  -0.04704  -0.62098
   D141      -2.57125   0.00618   0.00000   0.02405   0.02418  -2.54706
   D142       1.57034  -0.01513   0.00000  -0.06314  -0.06306   1.50728
   D143      -0.45374   0.00491   0.00000   0.02776   0.02821  -0.42553
   D144      -2.59534  -0.01640   0.00000  -0.05943  -0.05903  -2.65437
   D145       2.96278  -0.00065   0.00000  -0.00633  -0.00615   2.95663
   D146       0.82699  -0.02252   0.00000  -0.09231  -0.09395   0.73304
   D147      -1.32015   0.01809   0.00000   0.06751   0.06915  -1.25101
   D148       2.82725  -0.00378   0.00000  -0.01848  -0.01866   2.80859
   D149       0.00611  -0.00335   0.00000  -0.01437  -0.01436  -0.00825
   D150       3.14141  -0.00519   0.00000  -0.02205  -0.02193   3.11947
   D151      -3.13853  -0.00187   0.00000  -0.00742  -0.00745   3.13721
   D152      -0.00324  -0.00370   0.00000  -0.01511  -0.01501  -0.01825
   D153      -2.14112  -0.02275   0.00000  -0.10103  -0.10070  -2.24183
   D154       0.09471   0.00128   0.00000  -0.00479  -0.00473   0.08998
   D155       1.00651  -0.02098   0.00000  -0.09362  -0.09338   0.91313
   D156      -3.04084   0.00305   0.00000   0.00261   0.00259  -3.03825
   D157       2.02210   0.02076   0.00000   0.10870   0.10926   2.13137
   D158      -1.82430   0.02945   0.00000   0.15548   0.15595  -1.66836
   D159      -0.15408   0.00218   0.00000   0.02362   0.02351  -0.13057
   D160       2.28270   0.01087   0.00000   0.07040   0.07019   2.35289
         Item               Value     Threshold  Converged?
 Maximum Force            0.061515     0.000450     NO 
 RMS     Force            0.011152     0.000300     NO 
 Maximum Displacement     0.257184     0.001800     NO 
 RMS     Displacement     0.064467     0.001200     NO 
 Predicted change in Energy=-6.639371D-02
 Lowest energy point so far.  Saving SCF results.
 GradGradGradGradGradGradGradGradGradGradGradGradGradGradGradGradGradGrad

 Leave Link  103 at Thu Dec  6 21:32:23 2018, MaxMem=   536870912 cpu:         4.7
 (Enter /pbs_home/pkowalski/g09d01/g09/l202.exe)
 Stoichiometry    C29H22F6S2
 Framework group  C1[X(C29H22F6S2)]
 Deg. of freedom   171
 Full point group                 C1      NOp   1
 RotChk:  IX=0 Diff= 4.37D-03
 Largest Abelian subgroup         C1      NOp   1
 Largest concise Abelian subgroup C1      NOp   1
                         Standard orientation:                         
 ---------------------------------------------------------------------
 Center     Atomic      Atomic             Coordinates (Angstroms)
 Number     Number       Type             X           Y           Z
 ---------------------------------------------------------------------
      1         16           0       -2.575808   -2.246305   -0.877517
      2         16           0        2.471173   -2.132141    0.789657
      3          9           0       -1.264483    2.778637    1.541697
      4          9           0       -2.393215    2.886770   -0.370703
      5          9           0       -0.144847    4.737544   -0.088124
      6          9           0       -0.252465    3.346347   -1.809548
      7          9           0        1.419920    3.013969    1.266220
      8          9           0        2.223639    3.089218   -0.794598
      9          6           0       -5.653654   -2.468914   -0.348260
     10          6           0       -7.011990   -2.709994   -0.161667
     11          6           0       -7.837054   -1.707265    0.334831
     12          6           0       -7.296612   -0.462849    0.643547
     13          6           0       -5.938785   -0.219180    0.458362
     14          6           0       -5.092658   -1.220481   -0.041661
     15          6           0        5.466631   -2.516190   -0.039067
     16          6           0        6.776818   -2.832848   -0.387900
     17          6           0        7.668147   -1.825935   -0.740605
     18          6           0        7.242060   -0.501311   -0.742668
     19          6           0        5.932533   -0.182021   -0.395083
     20          6           0        5.020720   -1.186271   -0.036437
     21          6           0       -0.534946   -0.863301   -3.196639
     22          6           0       -0.104748   -1.412228   -1.836918
     23          6           0        1.252707   -0.919758    3.660132
     24          6           0        0.420833   -1.160402    2.402858
     25          6           0       -3.638271   -0.983124   -0.250274
     26          6           0       -2.965000    0.150646    0.005172
     27          6           0       -1.535949    0.096826   -0.276871
     28          6           0       -1.179005   -1.184892   -0.806965
     29          6           0       -0.677301    1.183913   -0.083206
     30          6           0       -1.188522    2.577746    0.196221
     31          6           0       -0.109861    3.427903   -0.453973
     32          6           0        1.149859    2.707792   -0.042050
     33          6           0        0.788281    1.222325   -0.203083
     34          6           0        3.615972   -0.867870    0.339370
     35          6           0        3.057194    0.351531    0.390313
     36          6           0        1.636526    0.413048    0.787825
     37          6           0        1.225504   -0.934452    1.153349
     38          1           0       -5.038715   -3.276300   -0.739087
     39          1           0       -7.427453   -3.685214   -0.405606
     40          1           0       -8.898660   -1.894418    0.480750
     41          1           0       -7.937512    0.325456    1.031989
     42          1           0       -5.563963    0.767133    0.712947
     43          1           0        4.797000   -3.328896    0.232492
     44          1           0        7.102748   -3.870642   -0.383503
     45          1           0        8.692130   -2.072116   -1.013111
     46          1           0        7.934973    0.290693   -1.017879
     47          1           0        5.645705    0.864678   -0.411931
     48          1           0       -0.702789    0.226821   -3.136624
     49          1           0        0.257391   -1.054209   -3.941560
     50          1           0       -1.464178   -1.348972   -3.543190
     51          1           0        0.088572   -2.497553   -1.924011
     52          1           0        0.845783   -0.944300   -1.549892
     53          1           0        1.625850    0.118926    3.684339
     54          1           0        0.627493   -1.089158    4.554678
     55          1           0        2.113421   -1.610247    3.700123
     56          1           0        0.031786   -2.196947    2.413712
     57          1           0       -0.446685   -0.474578    2.402369
     58          1           0       -3.440320    1.032405    0.412935
     59          1           0        3.598056    1.265567    0.169407
 ---------------------------------------------------------------------
 Rotational constants (GHZ):      0.1506483      0.0578396      0.0478663
 Leave Link  202 at Thu Dec  6 21:32:24 2018, MaxMem=   536870912 cpu:         0.0
 (Enter /pbs_home/pkowalski/g09d01/g09/l301.exe)
 Basis read from rwf:  (5D, 7F)
 No pseudopotential information found on rwf file.
 There are   673 symmetry adapted cartesian basis functions of A   symmetry.
 There are   636 symmetry adapted basis functions of A   symmetry.
   636 basis functions,  1103 primitive gaussians,   673 cartesian basis functions
   141 alpha electrons      141 beta electrons
       nuclear repulsion energy      4579.5387979156 Hartrees.
 IExCor=32609 DFT=T Ex+Corr=LC-wPBE ExCW=0 ScaHFX=  1.000000
 ScaDFX=  1.000000  0.000000  1.000000  1.000000 ScalE2=  1.000000  1.000000
 IRadAn=      0 IRanWt=     -1 IRanGd=            0 ICorTp=0 IEmpDi=  4
  HFx wShort=  0.000000 wLong=  0.400000 cFull=  0.000000 cShort=  0.000000 cLong=  1.000000
  DFx wShort=  0.000000 wLong=  0.400000 cFull=  0.000000 cShort=  0.000000 cLong=  1.000000
 NAtoms=   59 NActive=   59 NUniq=   59 SFac= 1.00D+00 NAtFMM=   60 NAOKFM=F Big=F
 Integral buffers will be    131072 words long.
 Raffenetti 2 integral format.
 Two-electron integral symmetry is turned on.
 No density basis found on file   724.
 Leave Link  301 at Thu Dec  6 21:32:24 2018, MaxMem=   536870912 cpu:         0.5
 (Enter /pbs_home/pkowalski/g09d01/g09/l302.exe)
 NPDir=0 NMtPBC=     1 NCelOv=     1 NCel=       1 NClECP=     1 NCelD=      1
         NCelK=      1 NCelE2=     1 NClLst=     1 CellRange=     0.0.
 One-electron integrals computed using PRISM.
 NBasis=   636 RedAO= T EigKep=  2.93D-04  NBF=   636
 NBsUse=   636 1.00D-06 EigRej= -1.00D+00 NBFU=   636
 Precomputing XC quadrature grid using
 IXCGrd= 4 IRadAn=           0 IRanWt=          -1 IRanGd=           0 AccXCQ= 0.00D+00.
 Generated NRdTot=       0 NPtTot=           0 NUsed=           0 NTot=          32
 NSgBfM=   601   602   603   605   611 MxSgAt=    59 MxSgA2=    59.
 Leave Link  302 at Thu Dec  6 21:32:26 2018, MaxMem=   536870912 cpu:        16.3
 (Enter /pbs_home/pkowalski/g09d01/g09/l303.exe)
 DipDrv:  MaxL=1.
 Leave Link  303 at Thu Dec  6 21:32:26 2018, MaxMem=   536870912 cpu:         1.5
 (Enter /pbs_home/pkowalski/g09d01/g09/l401.exe)
 Initial guess from the checkpoint file:  "dae0068freq_open_lc-wpbe_air.chk"
 B after Tr=     0.000000    0.000000    0.000000
         Rot=    1.000000   -0.000216   -0.000780    0.000057 Ang=  -0.09 deg.
 Guess basis will be translated and rotated to current coordinates.
 JPrj=2 DoOrth=T DoCkMO=T.
 Generating alternative initial guess.
 ExpMin= 1.22D-01 ExpMax= 9.18D+03 ExpMxC= 1.38D+03 IAcc=1 IRadAn=         1 AccDes= 0.00D+00
 Harris functional with IExCor=32609 and IRadAn=       1 diagonalized for initial guess.
 HarFok:  IExCor=32609 AccDes= 0.00D+00 IRadAn=         1 IDoV= 1 UseB2=F ITyADJ=14
 ICtDFT=  3500011 ScaDFX=  1.000000  1.000000  1.000000  1.000000
 FoFCou: FMM=F IPFlag=           0 FMFlag=      100000 FMFlg1=           0
         NFxFlg=           0 DoJE=T BraDBF=F KetDBF=T FulRan=T
         wScrn=  0.000000 ICntrl=     500 IOpCl=  0 I1Cent=   200000004 NGrid=           0
         NMat0=    1 NMatS0=      1 NMatT0=    0 NMatD0=    1 NMtDS0=    0 NMtDT0=    0
 Petite list used in FoFCou.
 Harris En= -2510.43970542057    
 Leave Link  401 at Thu Dec  6 21:32:32 2018, MaxMem=   536870912 cpu:        41.5
 (Enter /pbs_home/pkowalski/g09d01/g09/l502.exe)
 Closed shell SCF:
 Using DIIS extrapolation, IDIIS=  1040.
 Integral symmetry usage will be decided dynamically.
 IVT=     1387805 IEndB=     1387805 NGot=   536870912 MDV=   535953350
 LenX=   535953350 LenY=   535499748
 Requested convergence on RMS density matrix=1.00D-08 within 128 cycles.
 Requested convergence on MAX density matrix=1.00D-06.
 Requested convergence on             energy=1.00D-06.
 No special actions if energy rises.
 Fock matrices will be formed incrementally for  20 cycles.
 Integral accuracy reduced to 1.0D-05 until final iterations.

 Cycle   1  Pass 0  IDiag  1:
 FoFJK:  IHMeth= 1 ICntrl=       0 DoSepK=T KAlg= 0 I1Cent=   0 FoldK=F
 IRaf=         1 NMat=   1 IRICut=       1 DoRegI=T DoRafI=F ISym2E= 0.
 FoFCou: FMM=F IPFlag=           0 FMFlag=      100000 FMFlg1=           0
         NFxFlg=           0 DoJE=T BraDBF=F KetDBF=F FulRan=T
         wScrn=  0.000000 ICntrl=     500 IOpCl=  0 I1Cent=           0 NGrid=           0
         NMat0=    1 NMatS0=      1 NMatT0=    0 NMatD0=    1 NMtDS0=    0 NMtDT0=    0
 Symmetry not used in FoFCou.
 E= -2510.74485449292    
 DIIS: error= 5.23D-03 at cycle   1 NSaved=   1.
 NSaved= 1 IEnMin= 1 EnMin= -2510.74485449292     IErMin= 1 ErrMin= 5.23D-03
 ErrMax= 5.23D-03  0.00D+00 EMaxC= 1.00D-01 BMatC= 2.05D-02 BMatP= 2.05D-02
 IDIUse=3 WtCom= 9.48D-01 WtEn= 5.23D-02
 Coeff-Com:  0.100D+01
 Coeff-En:   0.100D+01
 Coeff:      0.100D+01
 Gap=     0.673 Goal=   None    Shift=    0.000
 GapD=    0.673 DampG=2.000 DampE=1.000 DampFc=2.0000 IDamp=-1.
 RMSDP=5.45D-04 MaxDP=2.49D-02              OVMax= 2.44D-02

 Cycle   2  Pass 0  IDiag  1:
 RMSU=  5.45D-04    CP:  1.00D+00
 E= -2510.77335801076     Delta-E=       -0.028503517843 Rises=F Damp=F
 DIIS: error= 1.56D-03 at cycle   2 NSaved=   2.
 NSaved= 2 IEnMin= 2 EnMin= -2510.77335801076     IErMin= 2 ErrMin= 1.56D-03
 ErrMax= 1.56D-03  0.00D+00 EMaxC= 1.00D-01 BMatC= 1.38D-03 BMatP= 2.05D-02
 IDIUse=3 WtCom= 9.84D-01 WtEn= 1.56D-02
 Coeff-Com: -0.810D-01 0.108D+01
 Coeff-En:   0.000D+00 0.100D+01
 Coeff:     -0.797D-01 0.108D+01
 Gap=     0.229 Goal=   None    Shift=    0.000
 RMSDP=1.60D-04 MaxDP=1.02D-02 DE=-2.85D-02 OVMax= 1.47D-02

 Cycle   3  Pass 0  IDiag  1:
 RMSU=  1.33D-04    CP:  1.00D+00  1.16D+00
 E= -2510.77599694558     Delta-E=       -0.002638934813 Rises=F Damp=F
 DIIS: error= 5.80D-04 at cycle   3 NSaved=   3.
 NSaved= 3 IEnMin= 3 EnMin= -2510.77599694558     IErMin= 3 ErrMin= 5.80D-04
 ErrMax= 5.80D-04  0.00D+00 EMaxC= 1.00D-01 BMatC= 6.94D-04 BMatP= 1.38D-03
 IDIUse=3 WtCom= 9.94D-01 WtEn= 5.80D-03
 Coeff-Com: -0.887D-01 0.449D+00 0.640D+00
 Coeff-En:   0.000D+00 0.000D+00 0.100D+01
 Coeff:     -0.882D-01 0.446D+00 0.642D+00
 Gap=     0.231 Goal=   None    Shift=    0.000
 RMSDP=7.73D-05 MaxDP=5.34D-03 DE=-2.64D-03 OVMax= 6.73D-03

 Cycle   4  Pass 0  IDiag  1:
 RMSU=  6.49D-05    CP:  1.00D+00  1.21D+00  7.68D-01
 E= -2510.77681721556     Delta-E=       -0.000820269983 Rises=F Damp=F
 DIIS: error= 2.49D-04 at cycle   4 NSaved=   4.
 NSaved= 4 IEnMin= 4 EnMin= -2510.77681721556     IErMin= 4 ErrMin= 2.49D-04
 ErrMax= 2.49D-04  0.00D+00 EMaxC= 1.00D-01 BMatC= 8.41D-05 BMatP= 6.94D-04
 IDIUse=3 WtCom= 9.98D-01 WtEn= 2.49D-03
 Coeff-Com: -0.113D-01-0.669D-01 0.204D+00 0.874D+00
 Coeff-En:   0.000D+00 0.000D+00 0.000D+00 0.100D+01
 Coeff:     -0.113D-01-0.667D-01 0.203D+00 0.875D+00
 Gap=     0.231 Goal=   None    Shift=    0.000
 RMSDP=3.75D-05 MaxDP=1.78D-03 DE=-8.20D-04 OVMax= 4.89D-03

 Cycle   5  Pass 0  IDiag  1:
 RMSU=  2.77D-05    CP:  1.00D+00  1.23D+00  9.48D-01  1.06D+00
 E= -2510.77696531553     Delta-E=       -0.000148099971 Rises=F Damp=F
 DIIS: error= 9.87D-05 at cycle   5 NSaved=   5.
 NSaved= 5 IEnMin= 5 EnMin= -2510.77696531553     IErMin= 5 ErrMin= 9.87D-05
 ErrMax= 9.87D-05  0.00D+00 EMaxC= 1.00D-01 BMatC= 1.37D-05 BMatP= 8.41D-05
 IDIUse=1 WtCom= 1.00D+00 WtEn= 0.00D+00
 Coeff-Com:  0.662D-02-0.861D-01 0.467D-02 0.352D+00 0.723D+00
 Coeff:      0.662D-02-0.861D-01 0.467D-02 0.352D+00 0.723D+00
 Gap=     0.231 Goal=   None    Shift=    0.000
 RMSDP=1.38D-05 MaxDP=6.67D-04 DE=-1.48D-04 OVMax= 1.79D-03

 Cycle   6  Pass 0  IDiag  1:
 RMSU=  9.27D-06    CP:  1.00D+00  1.23D+00  9.86D-01  1.18D+00  9.26D-01
 E= -2510.77699147639     Delta-E=       -0.000026160863 Rises=F Damp=F
 DIIS: error= 3.48D-05 at cycle   6 NSaved=   6.
 NSaved= 6 IEnMin= 6 EnMin= -2510.77699147639     IErMin= 6 ErrMin= 3.48D-05
 ErrMax= 3.48D-05  0.00D+00 EMaxC= 1.00D-01 BMatC= 1.87D-06 BMatP= 1.37D-05
 IDIUse=1 WtCom= 1.00D+00 WtEn= 0.00D+00
 Coeff-Com:  0.363D-02-0.185D-01-0.241D-01-0.147D-01 0.222D+00 0.832D+00
 Coeff:      0.363D-02-0.185D-01-0.241D-01-0.147D-01 0.222D+00 0.832D+00
 Gap=     0.232 Goal=   None    Shift=    0.000
 RMSDP=6.92D-06 MaxDP=2.77D-04 DE=-2.62D-05 OVMax= 1.33D-03

 Initial convergence to 1.0D-05 achieved.  Increase integral accuracy.
 Cycle   7  Pass 1  IDiag  1:
 E= -2510.77697762429     Delta-E=        0.000013852108 Rises=F Damp=F
 DIIS: error= 1.42D-04 at cycle   1 NSaved=   1.
 NSaved= 1 IEnMin= 1 EnMin= -2510.77697762429     IErMin= 1 ErrMin= 1.42D-04
 ErrMax= 1.42D-04  0.00D+00 EMaxC= 1.00D-01 BMatC= 1.18D-05 BMatP= 1.18D-05
 IDIUse=3 WtCom= 9.99D-01 WtEn= 1.42D-03
 Coeff-Com:  0.100D+01
 Coeff-En:   0.100D+01
 Coeff:      0.100D+01
 Gap=     0.232 Goal=   None    Shift=    0.000
 RMSDP=6.92D-06 MaxDP=2.77D-04 DE= 1.39D-05 OVMax= 8.38D-04

 Cycle   8  Pass 1  IDiag  1:
 RMSU=  1.15D-04    CP:  1.00D+00
 E= -2510.77699025702     Delta-E=       -0.000012632736 Rises=F Damp=F
 DIIS: error= 1.86D-05 at cycle   2 NSaved=   2.
 NSaved= 2 IEnMin= 2 EnMin= -2510.77699025702     IErMin= 2 ErrMin= 1.86D-05
 ErrMax= 1.86D-05  0.00D+00 EMaxC= 1.00D-01 BMatC= 3.93D-07 BMatP= 1.18D-05
 IDIUse=1 WtCom= 1.00D+00 WtEn= 0.00D+00
 Coeff-Com:  0.331D-02 0.997D+00
 Coeff:      0.331D-02 0.997D+00
 Gap=     0.232 Goal=   None    Shift=    0.000
 RMSDP=6.94D-06 MaxDP=2.15D-04 DE=-1.26D-05 OVMax= 5.89D-04

 Cycle   9  Pass 1  IDiag  1:
 RMSU=  3.63D-06    CP:  1.00D+00  1.05D+00
 E= -2510.77699064836     Delta-E=       -0.000000391335 Rises=F Damp=F
 DIIS: error= 2.07D-05 at cycle   3 NSaved=   3.
 NSaved= 3 IEnMin= 3 EnMin= -2510.77699064836     IErMin= 2 ErrMin= 1.86D-05
 ErrMax= 2.07D-05  0.00D+00 EMaxC= 1.00D-01 BMatC= 3.71D-07 BMatP= 3.93D-07
 IDIUse=1 WtCom= 1.00D+00 WtEn= 0.00D+00
 Coeff-Com: -0.257D-01 0.504D+00 0.522D+00
 Coeff:     -0.257D-01 0.504D+00 0.522D+00
 Gap=     0.232 Goal=   None    Shift=    0.000
 RMSDP=1.59D-06 MaxDP=7.38D-05 DE=-3.91D-07 OVMax= 2.71D-04

 Cycle  10  Pass 1  IDiag  1:
 RMSU=  1.46D-06    CP:  1.00D+00  1.05D+00  8.72D-01
 E= -2510.77699128482     Delta-E=       -0.000000636463 Rises=F Damp=F
 DIIS: error= 4.51D-06 at cycle   4 NSaved=   4.
 NSaved= 4 IEnMin= 4 EnMin= -2510.77699128482     IErMin= 4 ErrMin= 4.51D-06
 ErrMax= 4.51D-06  0.00D+00 EMaxC= 1.00D-01 BMatC= 3.81D-08 BMatP= 3.71D-07
 IDIUse=1 WtCom= 1.00D+00 WtEn= 0.00D+00
 Coeff-Com: -0.529D-02-0.333D-01 0.121D+00 0.917D+00
 Coeff:     -0.529D-02-0.333D-01 0.121D+00 0.917D+00
 Gap=     0.232 Goal=   None    Shift=    0.000
 RMSDP=1.21D-06 MaxDP=4.76D-05 DE=-6.36D-07 OVMax= 3.02D-04

 Cycle  11  Pass 1  IDiag  1:
 RMSU=  7.10D-07    CP:  1.00D+00  1.06D+00  1.10D+00  1.35D+00
 E= -2510.77699145634     Delta-E=       -0.000000171522 Rises=F Damp=F
 DIIS: error= 2.68D-06 at cycle   5 NSaved=   5.
 NSaved= 5 IEnMin= 5 EnMin= -2510.77699145634     IErMin= 5 ErrMin= 2.68D-06
 ErrMax= 2.68D-06  0.00D+00 EMaxC= 1.00D-01 BMatC= 1.12D-08 BMatP= 3.81D-08
 IDIUse=1 WtCom= 1.00D+00 WtEn= 0.00D+00
 Coeff-Com:  0.118D-01-0.287D+00-0.209D+00 0.283D+00 0.120D+01
 Coeff:      0.118D-01-0.287D+00-0.209D+00 0.283D+00 0.120D+01
 Gap=     0.232 Goal=   None    Shift=    0.000
 RMSDP=1.40D-06 MaxDP=5.91D-05 DE=-1.72D-07 OVMax= 4.21D-04

 Cycle  12  Pass 1  IDiag  1:
 RMSU=  4.83D-07    CP:  1.00D+00  1.06D+00  1.33D+00  1.93D+00  1.81D+00
 E= -2510.77699155157     Delta-E=       -0.000000095229 Rises=F Damp=F
 DIIS: error= 1.75D-06 at cycle   6 NSaved=   6.
 NSaved= 6 IEnMin= 6 EnMin= -2510.77699155157     IErMin= 6 ErrMin= 1.75D-06
 ErrMax= 1.75D-06  0.00D+00 EMaxC= 1.00D-01 BMatC= 3.08D-09 BMatP= 1.12D-08
 IDIUse=1 WtCom= 1.00D+00 WtEn= 0.00D+00
 Coeff-Com:  0.553D-02-0.105D+00-0.107D+00-0.101D+00 0.501D+00 0.806D+00
 Coeff:      0.553D-02-0.105D+00-0.107D+00-0.101D+00 0.501D+00 0.806D+00
 Gap=     0.232 Goal=   None    Shift=    0.000
 RMSDP=5.09D-07 MaxDP=2.18D-05 DE=-9.52D-08 OVMax= 1.51D-04

 Cycle  13  Pass 1  IDiag  1:
 RMSU=  1.48D-07    CP:  1.00D+00  1.06D+00  1.40D+00  2.10D+00  2.24D+00
                    CP:  1.23D+00
 E= -2510.77699157978     Delta-E=       -0.000000028207 Rises=F Damp=F
 DIIS: error= 4.86D-07 at cycle   7 NSaved=   7.
 NSaved= 7 IEnMin= 7 EnMin= -2510.77699157978     IErMin= 7 ErrMin= 4.86D-07
 ErrMax= 4.86D-07  0.00D+00 EMaxC= 1.00D-01 BMatC= 3.29D-10 BMatP= 3.08D-09
 IDIUse=1 WtCom= 1.00D+00 WtEn= 0.00D+00
 Coeff-Com: -0.199D-02 0.510D-01 0.309D-01-0.583D-01-0.195D+00 0.412D-01
 Coeff-Com:  0.113D+01
 Coeff:     -0.199D-02 0.510D-01 0.309D-01-0.583D-01-0.195D+00 0.412D-01
 Coeff:      0.113D+01
 Gap=     0.232 Goal=   None    Shift=    0.000
 RMSDP=2.08D-07 MaxDP=7.93D-06 DE=-2.82D-08 OVMax= 6.67D-05

 Cycle  14  Pass 1  IDiag  1:
 RMSU=  8.89D-08    CP:  1.00D+00  1.06D+00  1.41D+00  2.15D+00  2.39D+00
                    CP:  1.44D+00  1.45D+00
 E= -2510.77699165391     Delta-E=       -0.000000074135 Rises=F Damp=F
 DIIS: error= 2.41D-07 at cycle   8 NSaved=   8.
 NSaved= 8 IEnMin= 8 EnMin= -2510.77699165391     IErMin= 8 ErrMin= 2.41D-07
 ErrMax= 2.41D-07  0.00D+00 EMaxC= 1.00D-01 BMatC= 8.51D-11 BMatP= 3.29D-10
 IDIUse=1 WtCom= 1.00D+00 WtEn= 0.00D+00
 Coeff-Com: -0.120D-02 0.250D-01 0.196D-01 0.153D-01-0.119D+00-0.130D+00
 Coeff-Com:  0.172D+00 0.102D+01
 Coeff:     -0.120D-02 0.250D-01 0.196D-01 0.153D-01-0.119D+00-0.130D+00
 Coeff:      0.172D+00 0.102D+01
 Gap=     0.232 Goal=   None    Shift=    0.000
 RMSDP=8.95D-08 MaxDP=4.13D-06 DE=-7.41D-08 OVMax= 2.81D-05

 Cycle  15  Pass 1  IDiag  1:
 RMSU=  3.89D-08    CP:  1.00D+00  1.06D+00  1.42D+00  2.17D+00  2.43D+00
                    CP:  1.52D+00  1.68D+00  1.49D+00
 E= -2510.77699165454     Delta-E=       -0.000000000629 Rises=F Damp=F
 DIIS: error= 1.34D-07 at cycle   9 NSaved=   9.
 NSaved= 9 IEnMin= 9 EnMin= -2510.77699165454     IErMin= 9 ErrMin= 1.34D-07
 ErrMax= 1.34D-07  0.00D+00 EMaxC= 1.00D-01 BMatC= 3.84D-11 BMatP= 8.51D-11
 IDIUse=1 WtCom= 1.00D+00 WtEn= 0.00D+00
 Coeff-Com:  0.162D-03-0.667D-02-0.341D-02 0.302D-01 0.116D-01-0.690D-01
 Coeff-Com: -0.345D+00 0.468D+00 0.914D+00
 Coeff:      0.162D-03-0.667D-02-0.341D-02 0.302D-01 0.116D-01-0.690D-01
 Coeff:     -0.345D+00 0.468D+00 0.914D+00
 Gap=     0.232 Goal=   None    Shift=    0.000
 RMSDP=5.93D-08 MaxDP=2.90D-06 DE=-6.29D-10 OVMax= 1.72D-05

 Cycle  16  Pass 1  IDiag  1:
 RMSU=  1.78D-08    CP:  1.00D+00  1.06D+00  1.42D+00  2.19D+00  2.44D+00
                    CP:  1.56D+00  1.87D+00  1.90D+00  1.17D+00
 E= -2510.77699165461     Delta-E=       -0.000000000070 Rises=F Damp=F
 DIIS: error= 4.26D-08 at cycle  10 NSaved=  10.
 NSaved=10 IEnMin=10 EnMin= -2510.77699165461     IErMin=10 ErrMin= 4.26D-08
 ErrMax= 4.26D-08  0.00D+00 EMaxC= 1.00D-01 BMatC= 4.07D-12 BMatP= 3.84D-11
 IDIUse=1 WtCom= 1.00D+00 WtEn= 0.00D+00
 Coeff-Com:  0.282D-03-0.709D-02-0.516D-02 0.101D-01 0.243D-01-0.134D-02
 Coeff-Com: -0.157D+00 0.101D-01 0.304D+00 0.822D+00
 Coeff:      0.282D-03-0.709D-02-0.516D-02 0.101D-01 0.243D-01-0.134D-02
 Coeff:     -0.157D+00 0.101D-01 0.304D+00 0.822D+00
 Gap=     0.232 Goal=   None    Shift=    0.000
 RMSDP=1.58D-08 MaxDP=6.40D-07 DE=-7.00D-11 OVMax= 4.02D-06

 Cycle  17  Pass 1  IDiag  1:
 RMSU=  5.61D-09    CP:  1.00D+00  1.06D+00  1.42D+00  2.19D+00  2.44D+00
                    CP:  1.57D+00  1.90D+00  2.00D+00  1.35D+00  1.23D+00
 E= -2510.77699165473     Delta-E=       -0.000000000121 Rises=F Damp=F
 DIIS: error= 2.25D-08 at cycle  11 NSaved=  11.
 NSaved=11 IEnMin=11 EnMin= -2510.77699165473     IErMin=11 ErrMin= 2.25D-08
 ErrMax= 2.25D-08  0.00D+00 EMaxC= 1.00D-01 BMatC= 5.26D-13 BMatP= 4.07D-12
 IDIUse=1 WtCom= 1.00D+00 WtEn= 0.00D+00
 Coeff-Com:  0.418D-04-0.628D-03-0.737D-03-0.199D-02 0.332D-02 0.117D-01
 Coeff-Com:  0.174D-01-0.731D-01-0.710D-01 0.186D+00 0.929D+00
 Coeff:      0.418D-04-0.628D-03-0.737D-03-0.199D-02 0.332D-02 0.117D-01
 Coeff:      0.174D-01-0.731D-01-0.710D-01 0.186D+00 0.929D+00
 Gap=     0.232 Goal=   None    Shift=    0.000
 RMSDP=5.59D-09 MaxDP=1.87D-07 DE=-1.21D-10 OVMax= 1.15D-06

 SCF Done:  E(RLC-wPBE) =  -2510.77699165     A.U. after   17 cycles
            NFock= 17  Conv=0.56D-08     -V/T= 2.0077
 KE= 2.491499907987D+03 PE=-1.505809222669D+04 EE= 5.476276529134D+03
 Leave Link  502 at Thu Dec  6 21:44:50 2018, MaxMem=   536870912 cpu:      5885.2
 (Enter /pbs_home/pkowalski/g09d01/g09/l701.exe)
 Compute integral first derivatives.
 ... and contract with generalized density number  0.
 Leave Link  701 at Thu Dec  6 21:44:51 2018, MaxMem=   536870912 cpu:         5.8
 (Enter /pbs_home/pkowalski/g09d01/g09/l702.exe)
 L702 exits ... SP integral derivatives will be done elsewhere.
 Leave Link  702 at Thu Dec  6 21:44:51 2018, MaxMem=   536870912 cpu:         0.2
 (Enter /pbs_home/pkowalski/g09d01/g09/l703.exe)
 Compute integral first derivatives, UseDBF=F ICtDFT=           0.
 Integral derivatives from FoFJK, PRISM(SPDF).
 Calling FoFJK, ICntrl=      2127 FMM=F ISym2X=0 I1Cent= 0 IOpClX= 0 NMat=1 NMatS=1 NMatT=0.
 FoFJK:  IHMeth= 1 ICntrl=    2127 DoSepK=T KAlg= 0 I1Cent=   0 FoldK=F
 IRaf=         1 NMat=   1 IRICut=       1 DoRegI=T DoRafI=F ISym2E= 0.
 FoFCou: FMM=F IPFlag=           0 FMFlag=      100000 FMFlg1=         800
         NFxFlg=           0 DoJE=F BraDBF=F KetDBF=F FulRan=T
         wScrn=  0.000000 ICntrl=    2527 IOpCl=  0 I1Cent=           0 NGrid=           0
         NMat0=    1 NMatS0=      1 NMatT0=    0 NMatD0=    1 NMtDS0=    0 NMtDT0=    0
 Symmetry not used in FoFCou.
 Leave Link  703 at Thu Dec  6 21:48:35 2018, MaxMem=   536870912 cpu:      1787.7
 (Enter /pbs_home/pkowalski/g09d01/g09/l716.exe)
 Dipole        =-2.71351609D-01-1.61982232D+00 2.36976206D-02
 ***** Axes restored to original set *****
 -------------------------------------------------------------------
 Center     Atomic                   Forces (Hartrees/Bohr)
 Number     Number              X              Y              Z
 -------------------------------------------------------------------
      1       16           0.029572372    0.004120323    0.020150974
      2       16           0.033022873   -0.004739026    0.015313341
      3        9          -0.013262395   -0.007452311    0.011197019
      4        9           0.007445739    0.013985137   -0.007889001
      5        9          -0.019500126    0.002350355   -0.012066068
      6        9           0.016601020    0.003843397   -0.009659992
      7        9          -0.013721087   -0.002650720    0.013149070
      8        9           0.005593958   -0.007205476   -0.011822991
      9        6           0.006274164   -0.006783498   -0.000038559
     10        6           0.005025541    0.002634231    0.004206296
     11        6          -0.000135796    0.003408413    0.001761300
     12        6          -0.005678152    0.005546046    0.000065488
     13        6          -0.005377596   -0.003120212   -0.004678057
     14        6          -0.004667833    0.004734163   -0.002519763
     15        6           0.001573040    0.005303427    0.007593666
     16        6           0.004584171   -0.004016267    0.003638187
     17        6           0.001265286   -0.003405991   -0.001188725
     18        6          -0.001409093   -0.004235774   -0.006648456
     19        6          -0.005186325    0.004683412   -0.003546193
     20        6          -0.004495239   -0.003501724   -0.004940656
     21        6          -0.000800708   -0.001145870    0.001089700
     22        6          -0.004203877    0.008907717   -0.009842497
     23        6           0.000975382    0.001030338    0.000078543
     24        6          -0.017390405   -0.023214304   -0.005187649
     25        6          -0.018021988   -0.007447994   -0.016062401
     26        6           0.005103107    0.024856004    0.007264610
     27        6          -0.043939902   -0.017929194   -0.051890971
     28        6           0.015173615   -0.036796583    0.022112378
     29        6          -0.007134059    0.068540210    0.049160611
     30        6          -0.012972809   -0.016328172    0.007943340
     31        6           0.016314146   -0.006099637    0.026603512
     32        6          -0.010323493    0.012468140    0.002588271
     33        6           0.107071962   -0.044088191   -0.067777995
     34        6          -0.014185827    0.014041511   -0.011277080
     35        6           0.014778458   -0.026046642   -0.004363431
     36        6          -0.108942301    0.011419306    0.011933718
     37        6           0.035284310    0.036548646    0.019372248
     38        1          -0.002243842    0.003789609    0.000841788
     39        1          -0.002679355   -0.000349409   -0.001698061
     40        1           0.000056881   -0.002795976   -0.001489540
     41        1           0.002739697   -0.001559360    0.000708362
     42        1           0.002078540    0.003630862    0.003029984
     43        1           0.000189298   -0.003197782   -0.003162626
     44        1          -0.002105348    0.001042006   -0.002194055
     45        1          -0.001124338    0.002831068    0.000877050
     46        1           0.001352494    0.000893030    0.002800681
     47        1           0.002820641   -0.004177248    0.000770328
     48        1          -0.003318380    0.000648640   -0.001880056
     49        1           0.002178802   -0.002630454   -0.001163656
     50        1           0.002329619    0.002478306    0.002199772
     51        1           0.002645896    0.001050578    0.002332025
     52        1           0.001042161   -0.000637829   -0.003807436
     53        1          -0.002646649    0.000153178   -0.003020730
     54        1          -0.001522141    0.001682260    0.002655558
     55        1           0.002539956   -0.002691775    0.001274336
     56        1           0.003528702   -0.002321619    0.001224526
     57        1          -0.002706121    0.002232458   -0.001141871
     58        1           0.003500173   -0.002323231    0.000610732
     59        1          -0.002966819    0.000039495    0.006411102
 -------------------------------------------------------------------
 Cartesian Forces:  Max     0.108942301 RMS     0.018220002
 Leave Link  716 at Thu Dec  6 21:48:37 2018, MaxMem=   536870912 cpu:         0.3
 (Enter /pbs_home/pkowalski/g09d01/g09/l103.exe)

 GradGradGradGradGradGradGradGradGradGradGradGradGradGradGradGradGradGrad
 Berny optimization.
 Using GEDIIS/GDIIS optimizer.
 FormGI is forming the generalized inverse of G from B-inverse, IUseBI=4.
 GSVD:  received Info=                   1 from GESDD.
 Internal  Forces:  Max     0.048117619 RMS     0.007281136
 Search for a local minimum.
 Step number   2 out of a maximum of  343
 All quantities printed in internal units (Hartrees-Bohrs-Radians)
 RMS Force = .72811D-02 SwitMx=.10000D-02 MixMth= 1
 Mixed Optimization -- RFO/linear search
 Update second derivatives using D2CorX and points    1    2
 DE= -6.88D-02 DEPred=-6.64D-02 R= 1.04D+00
 TightC=F SS=  1.41D+00  RLast= 4.65D-01 DXNew= 5.0454D-01 1.3940D+00
 Trust test= 1.04D+00 RLast= 4.65D-01 DXMaxT set to 5.05D-01
 ITU=  1  0
 Use linear search instead of GDIIS.
 Linear search step of   0.555 exceeds DXMaxT=   0.505 but not scaled.
 Quartic linear search produced a step of  1.85966.
 Iteration  1 RMS(Cart)=  0.11318196 RMS(Int)=  0.00629028
 Iteration  2 RMS(Cart)=  0.03322158 RMS(Int)=  0.00174869
 Iteration  3 RMS(Cart)=  0.00041007 RMS(Int)=  0.00174463
 Iteration  4 RMS(Cart)=  0.00000054 RMS(Int)=  0.00174463
 ITry= 1 IFail=0 DXMaxC= 4.88D-01 DCOld= 1.00D+10 DXMaxT= 5.05D-01 DXLimC= 3.00D+00 Rises=F
 Variable       Old X    -DE/DX   Delta X   Delta X   Delta X     New X
                                 (Linear)    (Quad)   (Total)
    R1        3.33679  -0.02273  -0.12497   0.00000  -0.12466   3.21213
    R2        3.31787  -0.02174  -0.12198   0.00000  -0.12115   3.19673
    R3        3.33348  -0.02210  -0.11225   0.00000  -0.11462   3.21886
    R4        3.33708  -0.02043  -0.09257   0.00000  -0.09206   3.24502
    R5        2.57477  -0.01811  -0.08066   0.00000  -0.08066   2.49411
    R6        2.58291  -0.01599  -0.06244   0.00000  -0.06244   2.52047
    R7        2.57046  -0.02301  -0.08430   0.00000  -0.08430   2.48617
    R8        2.58041  -0.01929  -0.08454   0.00000  -0.08454   2.49587
    R9        2.58985  -0.01798  -0.07299   0.00000  -0.07299   2.51686
   R10        2.58058  -0.01467  -0.06318   0.00000  -0.06318   2.51740
   R11        2.63074  -0.00366  -0.02000   0.00000  -0.01999   2.61074
   R12        2.65054  -0.00531  -0.03237   0.00000  -0.03234   2.61820
   R13        2.05517   0.00394   0.02341   0.00000   0.02341   2.07859
   R14        2.62713  -0.00179  -0.01284   0.00000  -0.01287   2.61426
   R15        2.05552   0.00315   0.01847   0.00000   0.01847   2.07399
   R16        2.62934  -0.00158  -0.00943   0.00000  -0.00946   2.61988
   R17        2.05566   0.00317   0.01913   0.00000   0.01913   2.07479
   R18        2.63029  -0.00409  -0.02269   0.00000  -0.02270   2.60760
   R19        2.05543   0.00317   0.01813   0.00000   0.01813   2.07356
   R20        2.65139  -0.00637  -0.04015   0.00000  -0.04012   2.61126
   R21        2.05113   0.00418   0.02465   0.00000   0.02465   2.07578
   R22        2.81252  -0.00823  -0.04577   0.00000  -0.04577   2.76675
   R23        2.63110  -0.00366  -0.01936   0.00000  -0.01935   2.61174
   R24        2.65069  -0.00525  -0.03147   0.00000  -0.03145   2.61925
   R25        2.05507   0.00394   0.02301   0.00000   0.02301   2.07808
   R26        2.62716  -0.00187  -0.01317   0.00000  -0.01319   2.61396
   R27        2.05561   0.00317   0.01865   0.00000   0.01865   2.07426
   R28        2.62949  -0.00156  -0.00948   0.00000  -0.00950   2.61999
   R29        2.05573   0.00317   0.01927   0.00000   0.01927   2.07500
   R30        2.63047  -0.00414  -0.02234   0.00000  -0.02235   2.60813
   R31        2.05550   0.00318   0.01828   0.00000   0.01828   2.07378
   R32        2.65138  -0.00618  -0.03904   0.00000  -0.03902   2.61236
   R33        2.05114   0.00414   0.02415   0.00000   0.02415   2.07530
   R34        2.81305  -0.00769  -0.04153   0.00000  -0.04153   2.77152
   R35        2.88778   0.00038   0.00690   0.00000   0.00690   2.89468
   R36        2.08739  -0.00377  -0.02268   0.00000  -0.02268   2.06471
   R37        2.08655  -0.00349  -0.02177   0.00000  -0.02177   2.06477
   R38        2.08680  -0.00387  -0.02247   0.00000  -0.02247   2.06432
   R39        2.84497  -0.00104  -0.01641   0.00000  -0.01641   2.82856
   R40        2.08974  -0.00299  -0.01748   0.00000  -0.01748   2.07226
   R41        2.07427  -0.00140  -0.01367   0.00000  -0.01367   2.06060
   R42        2.88495  -0.00062  -0.00384   0.00000  -0.00384   2.88111
   R43        2.08615  -0.00393  -0.02418   0.00000  -0.02418   2.06196
   R44        2.08710  -0.00345  -0.02033   0.00000  -0.02033   2.06677
   R45        2.08659  -0.00375  -0.02222   0.00000  -0.02222   2.06437
   R46        2.84077   0.00186   0.00647   0.00000   0.00647   2.84724
   R47        2.09231  -0.00277  -0.01265   0.00000  -0.01265   2.07966
   R48        2.08979  -0.00341  -0.01835   0.00000  -0.01835   2.07144
   R49        2.53814   0.01036   0.02522   0.00000   0.02454   2.56268
   R50        2.75449  -0.01099  -0.04132   0.00000  -0.04211   2.71238
   R51        2.04379   0.00423   0.02480   0.00000   0.02480   2.06859
   R52        2.70648  -0.03377  -0.17044   0.00000  -0.17037   2.53611
   R53        2.64328   0.03452   0.11484   0.00000   0.11484   2.75812
   R54        2.85480   0.00221  -0.00227   0.00000  -0.00376   2.85104
   R55        2.77975  -0.04812  -0.19473   0.00000  -0.19331   2.58644
   R56        2.87153  -0.00287  -0.02146   0.00000  -0.02223   2.84930
   R57        2.85038   0.00025  -0.01318   0.00000  -0.01444   2.83594
   R58        2.90507  -0.00314  -0.03265   0.00000  -0.03046   2.87461
   R59        2.90081  -0.02214  -0.07963   0.00000  -0.07963   2.82118
   R60        2.53658   0.00890   0.02568   0.00000   0.02424   2.56082
   R61        2.79021  -0.01255  -0.05178   0.00000  -0.05067   2.73954
   R62        2.04998   0.00423   0.02472   0.00000   0.02472   2.07469
   R63        2.75038  -0.02890  -0.13607   0.00000  -0.13354   2.61684
    A1        1.60275   0.00944   0.05489   0.00000   0.05705   1.65980
    A2        1.59507   0.01025   0.05749   0.00000   0.05827   1.65333
    A3        2.11192   0.00020   0.00190   0.00000   0.00193   2.11385
    A4        2.06158   0.00210   0.01417   0.00000   0.01415   2.07573
    A5        2.10969  -0.00230  -0.01607   0.00000  -0.01608   2.09361
    A6        2.09675  -0.00021  -0.00226   0.00000  -0.00229   2.09446
    A7        2.09195  -0.00044  -0.00254   0.00000  -0.00253   2.08942
    A8        2.09448   0.00065   0.00481   0.00000   0.00482   2.09930
    A9        2.08726  -0.00143  -0.00913   0.00000  -0.00918   2.07808
   A10        2.09786   0.00076   0.00445   0.00000   0.00448   2.10234
   A11        2.09806   0.00067   0.00468   0.00000   0.00471   2.10277
   A12        2.10130   0.00022   0.00372   0.00000   0.00369   2.10498
   A13        2.09274   0.00052   0.00348   0.00000   0.00350   2.09624
   A14        2.08915  -0.00074  -0.00720   0.00000  -0.00718   2.08196
   A15        2.10689   0.00015  -0.00191   0.00000  -0.00189   2.10500
   A16        2.05415   0.00304   0.02015   0.00000   0.02014   2.07429
   A17        2.12215  -0.00319  -0.01824   0.00000  -0.01825   2.10390
   A18        2.06225   0.00108   0.00769   0.00000   0.00774   2.06999
   A19        2.09689   0.00274   0.01014   0.00000   0.01011   2.10700
   A20        2.12404  -0.00381  -0.01783   0.00000  -0.01786   2.10618
   A21        2.11210   0.00031   0.00296   0.00000   0.00299   2.11508
   A22        2.06239   0.00206   0.01445   0.00000   0.01444   2.07683
   A23        2.10870  -0.00237  -0.01741   0.00000  -0.01742   2.09127
   A24        2.09689  -0.00021  -0.00194   0.00000  -0.00196   2.09493
   A25        2.09200  -0.00044  -0.00248   0.00000  -0.00247   2.08953
   A26        2.09430   0.00065   0.00442   0.00000   0.00442   2.09872
   A27        2.08695  -0.00146  -0.00986   0.00000  -0.00990   2.07704
   A28        2.09803   0.00078   0.00485   0.00000   0.00487   2.10290
   A29        2.09821   0.00068   0.00501   0.00000   0.00503   2.10324
   A30        2.10141   0.00027   0.00419   0.00000   0.00417   2.10558
   A31        2.09262   0.00050   0.00312   0.00000   0.00314   2.09575
   A32        2.08916  -0.00077  -0.00732   0.00000  -0.00730   2.08185
   A33        2.10718   0.00018  -0.00098   0.00000  -0.00096   2.10622
   A34        2.05547   0.00296   0.01977   0.00000   0.01976   2.07523
   A35        2.12053  -0.00314  -0.01879   0.00000  -0.01880   2.10173
   A36        2.06185   0.00090   0.00562   0.00000   0.00567   2.06752
   A37        2.09816   0.00273   0.01118   0.00000   0.01115   2.10932
   A38        2.12317  -0.00363  -0.01680   0.00000  -0.01682   2.10635
   A39        1.92723   0.00067   0.00488   0.00000   0.00486   1.93209
   A40        1.91365   0.00102   0.00215   0.00000   0.00213   1.91578
   A41        1.93707   0.00103   0.01228   0.00000   0.01224   1.94931
   A42        1.89265  -0.00090  -0.00560   0.00000  -0.00560   1.88705
   A43        1.89994  -0.00118  -0.00968   0.00000  -0.00972   1.89021
   A44        1.89239  -0.00072  -0.00461   0.00000  -0.00466   1.88773
   A45        1.93222  -0.00042  -0.00946   0.00000  -0.00942   1.92280
   A46        1.90888   0.00054   0.00736   0.00000   0.00730   1.91619
   A47        1.90003   0.00257   0.02246   0.00000   0.02230   1.92234
   A48        1.90374   0.00116   0.01054   0.00000   0.01059   1.91433
   A49        1.95482  -0.00269  -0.02161   0.00000  -0.02147   1.93335
   A50        1.86251  -0.00114  -0.00864   0.00000  -0.00882   1.85370
   A51        1.92896   0.00046   0.00146   0.00000   0.00146   1.93042
   A52        1.91176   0.00053   0.00177   0.00000   0.00176   1.91352
   A53        1.93479   0.00107   0.00790   0.00000   0.00789   1.94268
   A54        1.89431  -0.00035  -0.00054   0.00000  -0.00055   1.89376
   A55        1.90086  -0.00114  -0.00739   0.00000  -0.00740   1.89346
   A56        1.89233  -0.00063  -0.00348   0.00000  -0.00350   1.88883
   A57        1.94891  -0.00285  -0.01321   0.00000  -0.01319   1.93571
   A58        1.90812   0.00057  -0.00112   0.00000  -0.00105   1.90707
   A59        1.90717   0.00151   0.00940   0.00000   0.00933   1.91650
   A60        1.91447   0.00253   0.02166   0.00000   0.02170   1.93617
   A61        1.90321  -0.00001  -0.00600   0.00000  -0.00596   1.89725
   A62        1.88068  -0.00172  -0.01077   0.00000  -0.01074   1.86994
   A63        2.12197   0.00097  -0.00154   0.00000  -0.00140   2.12057
   A64        1.94960  -0.01181  -0.06756   0.00000  -0.06785   1.88176
   A65        2.21156   0.01084   0.06909   0.00000   0.06924   2.28079
   A66        2.00808  -0.00350  -0.00188   0.00000  -0.00312   2.00496
   A67        2.14077   0.00140   0.00177   0.00000   0.00235   2.14313
   A68        2.13404   0.00209  -0.00009   0.00000   0.00052   2.13456
   A69        1.92731   0.00746   0.02279   0.00000   0.02223   1.94953
   A70        2.14879   0.00009  -0.01130   0.00000  -0.01106   2.13773
   A71        2.20653  -0.00756  -0.01185   0.00000  -0.01164   2.19489
   A72        2.03633  -0.00179  -0.00529   0.00000  -0.00695   2.02938
   A73        1.93651  -0.00156  -0.00807   0.00000  -0.00834   1.92817
   A74        2.17267   0.00713   0.04456   0.00000   0.04353   2.21620
   A75        2.13523  -0.00771  -0.06317   0.00000  -0.06449   2.07074
   A76        2.24033   0.00162   0.05888   0.00000   0.05767   2.29800
   A77        1.90513   0.00612   0.00380   0.00000   0.00626   1.91139
   A78        1.90405  -0.00517  -0.04684   0.00000  -0.04664   1.85740
   A79        1.91512  -0.00120  -0.00650   0.00000  -0.00707   1.90805
   A80        1.96018   0.00200   0.00804   0.00000   0.00838   1.96856
   A81        2.01545   0.00458   0.01967   0.00000   0.01967   2.03512
   A82        1.89831   0.00208   0.01739   0.00000   0.01667   1.91497
   A83        1.76893  -0.00171   0.01483   0.00000   0.01396   1.78289
   A84        1.89845  -0.00186  -0.01425   0.00000  -0.01443   1.88402
   A85        1.98814   0.00485   0.03100   0.00000   0.03036   2.01850
   A86        1.99072   0.00446   0.03103   0.00000   0.03232   2.02304
   A87        1.89360  -0.00245  -0.03246   0.00000  -0.03033   1.86327
   A88        1.90690   0.00078   0.00641   0.00000   0.00512   1.91203
   A89        1.78123  -0.00620  -0.02422   0.00000  -0.02687   1.75436
   A90        1.88464  -0.00365  -0.03903   0.00000  -0.03861   1.84603
   A91        1.89506   0.00430   0.01476   0.00000   0.01232   1.90738
   A92        1.94144  -0.00099  -0.00019   0.00000   0.00058   1.94202
   A93        1.95288  -0.00316  -0.01187   0.00000  -0.01132   1.94156
   A94        1.97917   0.00435   0.02935   0.00000   0.02717   2.00633
   A95        1.80933  -0.00062   0.00937   0.00000   0.01147   1.82080
   A96        1.82455   0.00654   0.04325   0.00000   0.03818   1.86273
   A97        2.07623   0.00834   0.10560   0.00000   0.10051   2.17674
   A98        1.88792   0.00579   0.02558   0.00000   0.01132   1.89924
   A99        2.12183   0.00066  -0.00623   0.00000  -0.00575   2.11608
   A100       1.95114  -0.01228  -0.06187   0.00000  -0.06293   1.88821
   A101       2.21021   0.01163   0.06810   0.00000   0.06857   2.27878
   A102       2.03600  -0.00117   0.00172   0.00000   0.00404   2.04004
   A103       2.15335  -0.00102  -0.00894   0.00000  -0.01013   2.14322
   A104       2.09375   0.00217   0.00710   0.00000   0.00585   2.09960
   A105       1.96044   0.00459   0.04147   0.00000   0.02654   1.98699
   A106       2.08768   0.00479   0.09357   0.00000   0.08411   2.17179
   A107       1.87629   0.00633   0.03118   0.00000   0.02535   1.90164
   A108       2.03402  -0.00397  -0.00242   0.00000  -0.00903   2.02499
   A109       1.95735  -0.00266  -0.02118   0.00000  -0.01979   1.93756
   A110       2.09332   0.01342   0.09048   0.00000   0.08649   2.17982
    D1        3.13915   0.00142   0.01449   0.00000   0.01464  -3.12939
    D2       -0.01259   0.00122   0.01436   0.00000   0.01446   0.00186
    D3       -2.60162  -0.00995  -0.07357   0.00000  -0.07245  -2.67408
    D4        0.02612  -0.00124  -0.00777   0.00000  -0.00867   0.01745
    D5        3.07816   0.00260   0.03219   0.00000   0.03319   3.11135
    D6       -0.05979   0.00306   0.04446   0.00000   0.04418  -0.01561
    D7       -2.39496  -0.01773  -0.17210   0.00000  -0.16742  -2.56238
    D8        0.11252  -0.00317  -0.04807   0.00000  -0.04989   0.06264
    D9        0.00047   0.00005   0.00058   0.00000   0.00058   0.00104
   D10       -3.14155   0.00001   0.00003   0.00000   0.00003  -3.14153
   D11       -3.14085   0.00007   0.00101   0.00000   0.00102  -3.13983
   D12        0.00031   0.00003   0.00046   0.00000   0.00047   0.00078
   D13       -0.00056  -0.00003  -0.00036   0.00000  -0.00037  -0.00093
   D14       -3.14022   0.00011   0.00142   0.00000   0.00144  -3.13879
   D15        3.14075  -0.00005  -0.00081   0.00000  -0.00081   3.13994
   D16        0.00109   0.00009   0.00097   0.00000   0.00099   0.00208
   D17       -0.00001  -0.00002  -0.00017   0.00000  -0.00017  -0.00018
   D18        3.14126  -0.00003  -0.00036   0.00000  -0.00036   3.14090
   D19       -3.14118   0.00002   0.00038   0.00000   0.00039  -3.14079
   D20        0.00010   0.00001   0.00019   0.00000   0.00020   0.00030
   D21       -0.00033  -0.00004  -0.00045   0.00000  -0.00045  -0.00078
   D22        3.14123   0.00000  -0.00008   0.00000  -0.00008   3.14115
   D23        3.14158  -0.00003  -0.00026   0.00000  -0.00026   3.14132
   D24       -0.00004   0.00001   0.00010   0.00000   0.00011   0.00006
   D25        0.00023   0.00006   0.00066   0.00000   0.00067   0.00090
   D26        3.14101   0.00003   0.00021   0.00000   0.00021   3.14121
   D27       -3.14133   0.00003   0.00030   0.00000   0.00031  -3.14103
   D28       -0.00055  -0.00001  -0.00016   0.00000  -0.00016  -0.00071
   D29        0.00021  -0.00003  -0.00026   0.00000  -0.00026  -0.00004
   D30        3.13984  -0.00016  -0.00205   0.00000  -0.00203   3.13782
   D31       -3.14053   0.00000   0.00021   0.00000   0.00020  -3.14034
   D32       -0.00090  -0.00013  -0.00158   0.00000  -0.00157  -0.00248
   D33       -0.00359  -0.00028  -0.00180   0.00000  -0.00188  -0.00547
   D34       -3.13342   0.00011  -0.00076   0.00000  -0.00067  -3.13409
   D35        3.14000  -0.00014   0.00002   0.00000  -0.00006   3.13993
   D36        0.01017   0.00024   0.00107   0.00000   0.00114   0.01131
   D37        0.00057   0.00011   0.00122   0.00000   0.00122   0.00179
   D38        3.14151  -0.00001  -0.00016   0.00000  -0.00016   3.14136
   D39       -3.14032   0.00020   0.00249   0.00000   0.00251  -3.13781
   D40        0.00062   0.00009   0.00111   0.00000   0.00113   0.00175
   D41       -0.00035  -0.00004  -0.00052   0.00000  -0.00053  -0.00087
   D42        3.14144   0.00003   0.00075   0.00000   0.00076  -3.14099
   D43        3.14053  -0.00013  -0.00183   0.00000  -0.00182   3.13871
   D44       -0.00087  -0.00007  -0.00056   0.00000  -0.00053  -0.00141
   D45       -0.00014  -0.00005  -0.00058   0.00000  -0.00057  -0.00072
   D46        3.14134  -0.00007  -0.00084   0.00000  -0.00084   3.14050
   D47       -3.14109   0.00006   0.00080   0.00000   0.00082  -3.14027
   D48        0.00040   0.00004   0.00054   0.00000   0.00055   0.00095
   D49       -0.00050  -0.00007  -0.00075   0.00000  -0.00075  -0.00125
   D50       -3.14144   0.00003   0.00024   0.00000   0.00025  -3.14120
   D51        3.14120  -0.00005  -0.00049   0.00000  -0.00048   3.14072
   D52        0.00026   0.00004   0.00050   0.00000   0.00051   0.00077
   D53        0.00073   0.00014   0.00146   0.00000   0.00146   0.00219
   D54       -3.14076   0.00012   0.00104   0.00000   0.00104  -3.13972
   D55       -3.14151   0.00005   0.00047   0.00000   0.00047  -3.14104
   D56        0.00018   0.00002   0.00005   0.00000   0.00006   0.00024
   D57       -0.00030  -0.00008  -0.00081   0.00000  -0.00081  -0.00111
   D58        3.14110  -0.00015  -0.00210   0.00000  -0.00208   3.13901
   D59        3.14118  -0.00006  -0.00037   0.00000  -0.00038   3.14080
   D60       -0.00060  -0.00013  -0.00167   0.00000  -0.00166  -0.00226
   D61       -0.00041   0.00029   0.00636   0.00000   0.00644   0.00603
   D62        3.13698  -0.00029  -0.00758   0.00000  -0.00765   3.12933
   D63        3.14139   0.00036   0.00768   0.00000   0.00775  -3.13405
   D64       -0.00442  -0.00023  -0.00627   0.00000  -0.00634  -0.01076
   D65        1.07373  -0.00118  -0.00861   0.00000  -0.00865   1.06508
   D66       -3.11127   0.00035   0.00327   0.00000   0.00322  -3.10805
   D67       -1.08233   0.00072   0.00943   0.00000   0.00956  -1.07278
   D68       -3.12507  -0.00123  -0.01114   0.00000  -0.01120  -3.13627
   D69       -1.02689   0.00030   0.00074   0.00000   0.00067  -1.02622
   D70        1.00205   0.00067   0.00690   0.00000   0.00700   1.00905
   D71       -1.03485  -0.00082  -0.00778   0.00000  -0.00783  -1.04269
   D72        1.06333   0.00071   0.00410   0.00000   0.00404   1.06737
   D73        3.09227   0.00108   0.01026   0.00000   0.01037   3.10264
   D74        1.32758   0.00382   0.03174   0.00000   0.03195   1.35953
   D75       -1.22338  -0.00283  -0.02293   0.00000  -0.02332  -1.24670
   D76       -0.77367   0.00267   0.02174   0.00000   0.02204  -0.75163
   D77        2.95855  -0.00399  -0.03293   0.00000  -0.03323   2.92532
   D78       -2.83144   0.00496   0.03876   0.00000   0.03915  -2.79229
   D79        0.90079  -0.00170  -0.01591   0.00000  -0.01613   0.88466
   D80        1.04940  -0.00101  -0.00993   0.00000  -0.00995   1.03945
   D81       -3.11201   0.00070   0.00796   0.00000   0.00797  -3.10404
   D82       -1.05759  -0.00017  -0.00023   0.00000  -0.00021  -1.05781
   D83        3.13571  -0.00082  -0.00857   0.00000  -0.00860   3.12710
   D84       -1.02570   0.00089   0.00932   0.00000   0.00932  -1.01638
   D85        1.02871   0.00002   0.00112   0.00000   0.00114   1.02985
   D86       -1.05998  -0.00059  -0.00683   0.00000  -0.00685  -1.06684
   D87        1.06180   0.00111   0.01106   0.00000   0.01107   1.07287
   D88        3.11621   0.00025   0.00286   0.00000   0.00289   3.11909
   D89        1.23649   0.00454   0.04209   0.00000   0.04377   1.28026
   D90       -1.21937  -0.00445  -0.04319   0.00000  -0.04502  -1.26439
   D91       -0.88162   0.00398   0.03736   0.00000   0.03914  -0.84248
   D92        2.94571  -0.00501  -0.04792   0.00000  -0.04965   2.89606
   D93       -2.93740   0.00460   0.04133   0.00000   0.04315  -2.89425
   D94        0.88993  -0.00439  -0.04395   0.00000  -0.04565   0.84428
   D95       -0.00442  -0.00065  -0.01593   0.00000  -0.01567  -0.02009
   D96       -3.12084  -0.00040  -0.00666   0.00000  -0.00631  -3.12715
   D97        3.12638  -0.00095  -0.01661   0.00000  -0.01649   3.10988
   D98        0.00996  -0.00069  -0.00733   0.00000  -0.00714   0.00282
   D99        0.02419  -0.00024   0.00958   0.00000   0.00999   0.03418
   D100       3.13211  -0.00039  -0.00273   0.00000  -0.00249   3.12962
   D101       3.14071  -0.00050   0.00036   0.00000   0.00071   3.14142
   D102      -0.03455  -0.00065  -0.01194   0.00000  -0.01177  -0.04632
   D103      -0.03250   0.00112   0.00162   0.00000   0.00162  -0.03088
   D104       2.54711   0.00717   0.05321   0.00000   0.05347   2.60059
   D105      -3.13905   0.00107   0.01439   0.00000   0.01455  -3.12449
   D106      -0.55943   0.00713   0.06598   0.00000   0.06640  -0.49303
   D107      -0.19752  -0.00476  -0.06835   0.00000  -0.06880  -0.26632
   D108       3.02845  -0.00557  -0.05971   0.00000  -0.05942   2.96903
   D109       2.90486  -0.00461  -0.08214   0.00000  -0.08243   2.82243
   D110      -0.15236  -0.00541  -0.07350   0.00000  -0.07305  -0.22541
   D111       1.61673  -0.00014   0.00028   0.00000   0.00053   1.61726
   D112      -0.54341   0.00432   0.05349   0.00000   0.05391  -0.48950
   D113      -2.59120   0.00075   0.01443   0.00000   0.01437  -2.57683
   D114      -1.59487   0.00047  -0.00394   0.00000  -0.00372  -1.59860
   D115       2.52817   0.00493   0.04926   0.00000   0.04966   2.57783
   D116       0.48039   0.00136   0.01021   0.00000   0.01011   0.49049
   D117       3.02744  -0.00249  -0.04782   0.00000  -0.04984   2.97760
   D118      -1.14778   0.01556   0.07576   0.00000   0.07919  -1.06859
   D119      -0.03871  -0.00268  -0.03708   0.00000  -0.03801  -0.07672
   D120       2.06926   0.01537   0.08650   0.00000   0.09102   2.16028
   D121      -0.84260   0.00138   0.01226   0.00000   0.01266  -0.82993
   D122      -2.95969   0.00233   0.03309   0.00000   0.03354  -2.92615
   D123       1.31144   0.00534   0.05089   0.00000   0.05085   1.36229
   D124       1.26670  -0.00242  -0.02954   0.00000  -0.02934   1.23736
   D125      -0.85040  -0.00147  -0.00871   0.00000  -0.00846  -0.85885
   D126      -2.86245   0.00153   0.00909   0.00000   0.00885  -2.85360
   D127      -2.88524   0.00287   0.00810   0.00000   0.00920  -2.87604
   D128       1.28085   0.00382   0.02893   0.00000   0.03008   1.31093
   D129      -0.73120   0.00683   0.04673   0.00000   0.04738  -0.68382
   D130       0.81018  -0.00386  -0.04703   0.00000  -0.04724   0.76294
   D131      -1.26820  -0.00020  -0.00097   0.00000  -0.00077  -1.26897
   D132       2.87594  -0.00334  -0.03586   0.00000  -0.03470   2.84124
   D133       2.93877  -0.00260  -0.03956   0.00000  -0.03929   2.89949
   D134       0.86040   0.00105   0.00650   0.00000   0.00718   0.86758
   D135      -1.27865  -0.00209  -0.02840   0.00000  -0.02675  -1.30540
   D136      -1.34211  -0.00806  -0.08564   0.00000  -0.08410  -1.42622
   D137       2.86270  -0.00441  -0.03958   0.00000  -0.03763   2.82506
   D138       0.72365  -0.00755  -0.07447   0.00000  -0.07156   0.65209
   D139       1.60787   0.00773   0.07477   0.00000   0.07581   1.68368
   D140      -0.62098  -0.00969  -0.08747   0.00000  -0.08548  -0.70645
   D141      -2.54706   0.00538   0.04497   0.00000   0.04521  -2.50186
   D142       1.50728  -0.01204  -0.11727   0.00000  -0.11608   1.39119
   D143      -0.42553   0.00351   0.05246   0.00000   0.05458  -0.37095
   D144      -2.65437  -0.01391  -0.10978   0.00000  -0.10671  -2.76108
   D145       2.95663  -0.00258  -0.01143   0.00000  -0.01078   2.94585
   D146       0.73304  -0.02131  -0.17472   0.00000  -0.18167   0.55137
   D147      -1.25101   0.01651   0.12859   0.00000   0.13554  -1.11547
   D148       2.80859  -0.00222  -0.03470   0.00000  -0.03535   2.77324
   D149      -0.00825  -0.00153  -0.02671   0.00000  -0.02641  -0.03466
   D150       3.11947  -0.00276  -0.04078   0.00000  -0.03982   3.07966
   D151       3.13721  -0.00101  -0.01385   0.00000  -0.01381   3.12340
   D152      -0.01825  -0.00224  -0.02792   0.00000  -0.02721  -0.04547
   D153      -2.24183  -0.01655  -0.18727   0.00000  -0.18451  -2.42634
   D154       0.08998  -0.00075  -0.00880   0.00000  -0.00899   0.08099
   D155       0.91313  -0.01534  -0.17365   0.00000  -0.17133   0.74181
   D156      -3.03825   0.00046   0.00482   0.00000   0.00419  -3.03406
   D157       2.13137   0.02028   0.20320   0.00000   0.20611   2.33748
   D158      -1.66836   0.02808   0.29001   0.00000   0.29248  -1.37587
   D159      -0.13057   0.00310   0.04372   0.00000   0.04349  -0.08707
   D160       2.35289   0.01090   0.13053   0.00000   0.12987   2.48276
         Item               Value     Threshold  Converged?
 Maximum Force            0.048118     0.000450     NO 
 RMS     Force            0.007281     0.000300     NO 
 Maximum Displacement     0.487883     0.001800     NO 
 RMS     Displacement     0.122231     0.001200     NO 
 Predicted change in Energy=-6.152361D-02
 Lowest energy point so far.  Saving SCF results.
 GradGradGradGradGradGradGradGradGradGradGradGradGradGradGradGradGradGrad

 Leave Link  103 at Thu Dec  6 21:48:37 2018, MaxMem=   536870912 cpu:         1.8
 (Enter /pbs_home/pkowalski/g09d01/g09/l202.exe)
 Stoichiometry    C29H22F6S2
 Framework group  C1[X(C29H22F6S2)]
 Deg. of freedom   171
 Full point group                 C1      NOp   1
 RotChk:  IX=0 Diff= 9.57D-03
 Largest Abelian subgroup         C1      NOp   1
 Largest concise Abelian subgroup C1      NOp   1
                         Standard orientation:                         
 ---------------------------------------------------------------------
 Center     Atomic      Atomic             Coordinates (Angstroms)
 Number     Number       Type             X           Y           Z
 ---------------------------------------------------------------------
      1         16           0       -2.717184   -2.085534   -0.966000
      2         16           0        2.665691   -2.028146    0.947639
      3          9           0       -1.262979    2.682549    1.510176
      4          9           0       -2.330342    2.810611   -0.323002
      5          9           0       -0.096637    4.637112   -0.057990
      6          9           0       -0.235378    3.303076   -1.715454
      7          9           0        1.484549    2.912753    1.239813
      8          9           0        2.201291    2.951710   -0.759599
      9          6           0       -5.723825   -2.386285   -0.417988
     10          6           0       -7.068164   -2.636730   -0.221274
     11          6           0       -7.873499   -1.673596    0.359783
     12          6           0       -7.311247   -0.463955    0.737526
     13          6           0       -5.967457   -0.221342    0.538939
     14          6           0       -5.157772   -1.179192   -0.041028
     15          6           0        5.578719   -2.450353    0.066485
     16          6           0        6.876478   -2.762019   -0.292426
     17          6           0        7.710709   -1.779643   -0.794794
     18          6           0        7.223510   -0.488751   -0.930613
     19          6           0        5.925657   -0.185413   -0.572277
     20          6           0        5.086528   -1.161693   -0.068522
     21          6           0       -0.632482   -0.795650   -3.232666
     22          6           0       -0.255954   -1.424784   -1.887741
     23          6           0        1.165805   -0.877790    3.675434
     24          6           0        0.465022   -1.240328    2.370852
     25          6           0       -3.732749   -0.921561   -0.256729
     26          6           0       -2.976894    0.165777    0.035530
     27          6           0       -1.584989    0.039026   -0.291134
     28          6           0       -1.316747   -1.141459   -0.870445
     29          6           0       -0.624725    1.113726   -0.060598
     30          6           0       -1.145771    2.503938    0.207754
     31          6           0       -0.073967    3.368618   -0.406236
     32          6           0        1.154949    2.602405   -0.012752
     33          6           0        0.741924    1.143014   -0.129227
     34          6           0        3.708338   -0.838835    0.315331
     35          6           0        3.036221    0.337333    0.279922
     36          6           0        1.653586    0.315653    0.715226
     37          6           0        1.350159   -0.950616    1.186486
     38          1           0       -5.100189   -3.163889   -0.883045
     39          1           0       -7.492554   -3.601082   -0.528596
     40          1           0       -8.942915   -1.864520    0.519002
     41          1           0       -7.934304    0.312189    1.199507
     42          1           0       -5.552317    0.747280    0.848835
     43          1           0        4.931392   -3.243782    0.467380
     44          1           0        7.241447   -3.790555   -0.175169
     45          1           0        8.743393   -2.018709   -1.081335
     46          1           0        7.869998    0.304170   -1.327609
     47          1           0        5.568852    0.846114   -0.693466
     48          1           0       -0.721737    0.289348   -3.140016
     49          1           0        0.143250   -1.010952   -3.971401
     50          1           0       -1.580029   -1.186793   -3.610132
     51          1           0       -0.136884   -2.508549   -2.005190
     52          1           0        0.710837   -1.046758   -1.553918
     53          1           0        1.427356    0.181451    3.689337
     54          1           0        0.500538   -1.082162    4.519122
     55          1           0        2.078930   -1.461876    3.811151
     56          1           0        0.177166   -2.302224    2.396186
     57          1           0       -0.458060   -0.657699    2.270697
     58          1           0       -3.386097    1.060791    0.514861
     59          1           0        3.503092    1.279824   -0.034851
 ---------------------------------------------------------------------
 Rotational constants (GHZ):      0.1569683      0.0566676      0.0478370
 Leave Link  202 at Thu Dec  6 21:48:37 2018, MaxMem=   536870912 cpu:         0.0
 (Enter /pbs_home/pkowalski/g09d01/g09/l301.exe)
 Basis read from rwf:  (5D, 7F)
 No pseudopotential information found on rwf file.
 There are   673 symmetry adapted cartesian basis functions of A   symmetry.
 There are   636 symmetry adapted basis functions of A   symmetry.
   636 basis functions,  1103 primitive gaussians,   673 cartesian basis functions
   141 alpha electrons      141 beta electrons
       nuclear repulsion energy      4613.0339111579 Hartrees.
 IExCor=32609 DFT=T Ex+Corr=LC-wPBE ExCW=0 ScaHFX=  1.000000
 ScaDFX=  1.000000  0.000000  1.000000  1.000000 ScalE2=  1.000000  1.000000
 IRadAn=      0 IRanWt=     -1 IRanGd=            0 ICorTp=0 IEmpDi=  4
  HFx wShort=  0.000000 wLong=  0.400000 cFull=  0.000000 cShort=  0.000000 cLong=  1.000000
  DFx wShort=  0.000000 wLong=  0.400000 cFull=  0.000000 cShort=  0.000000 cLong=  1.000000
 NAtoms=   59 NActive=   59 NUniq=   59 SFac= 1.00D+00 NAtFMM=   60 NAOKFM=F Big=F
 Integral buffers will be    131072 words long.
 Raffenetti 2 integral format.
 Two-electron integral symmetry is turned on.
 No density basis found on file   724.
 Leave Link  301 at Thu Dec  6 21:48:38 2018, MaxMem=   536870912 cpu:         0.6
 (Enter /pbs_home/pkowalski/g09d01/g09/l302.exe)
 NPDir=0 NMtPBC=     1 NCelOv=     1 NCel=       1 NClECP=     1 NCelD=      1
         NCelK=      1 NCelE2=     1 NClLst=     1 CellRange=     0.0.
 One-electron integrals computed using PRISM.
 NBasis=   636 RedAO= T EigKep=  2.68D-04  NBF=   636
 NBsUse=   636 1.00D-06 EigRej= -1.00D+00 NBFU=   636
 Precomputing XC quadrature grid using
 IXCGrd= 4 IRadAn=           0 IRanWt=          -1 IRanGd=           0 AccXCQ= 0.00D+00.
 Generated NRdTot=       0 NPtTot=           0 NUsed=           0 NTot=          32
 NSgBfM=   595   596   596   598   599 MxSgAt=    59 MxSgA2=    59.
 Leave Link  302 at Thu Dec  6 21:48:40 2018, MaxMem=   536870912 cpu:        16.4
 (Enter /pbs_home/pkowalski/g09d01/g09/l303.exe)
 DipDrv:  MaxL=1.
 Leave Link  303 at Thu Dec  6 21:48:40 2018, MaxMem=   536870912 cpu:         1.5
 (Enter /pbs_home/pkowalski/g09d01/g09/l401.exe)
 Initial guess from the checkpoint file:  "dae0068freq_open_lc-wpbe_air.chk"
 B after Tr=     0.000000    0.000000    0.000000
         Rot=    0.999993   -0.002834   -0.002081    0.001114 Ang=  -0.42 deg.
 Guess basis will be translated and rotated to current coordinates.
 JPrj=2 DoOrth=T DoCkMO=T.
 Generating alternative initial guess.
 ExpMin= 1.22D-01 ExpMax= 9.18D+03 ExpMxC= 1.38D+03 IAcc=1 IRadAn=         1 AccDes= 0.00D+00
 Harris functional with IExCor=32609 and IRadAn=       1 diagonalized for initial guess.
 HarFok:  IExCor=32609 AccDes= 0.00D+00 IRadAn=         1 IDoV= 1 UseB2=F ITyADJ=14
 ICtDFT=  3500011 ScaDFX=  1.000000  1.000000  1.000000  1.000000
 FoFCou: FMM=F IPFlag=           0 FMFlag=      100000 FMFlg1=           0
         NFxFlg=           0 DoJE=T BraDBF=F KetDBF=T FulRan=T
         wScrn=  0.000000 ICntrl=     500 IOpCl=  0 I1Cent=   200000004 NGrid=           0
         NMat0=    1 NMatS0=      1 NMatT0=    0 NMatD0=    1 NMtDS0=    0 NMtDT0=    0
 Petite list used in FoFCou.
 Harris En= -2510.48363692656    
 Leave Link  401 at Thu Dec  6 21:48:46 2018, MaxMem=   536870912 cpu:        41.4
 (Enter /pbs_home/pkowalski/g09d01/g09/l502.exe)
 Closed shell SCF:
 Using DIIS extrapolation, IDIIS=  1040.
 Integral symmetry usage will be decided dynamically.
 IVT=     1387805 IEndB=     1387805 NGot=   536870912 MDV=   535953350
 LenX=   535953350 LenY=   535499748
 Requested convergence on RMS density matrix=1.00D-08 within 128 cycles.
 Requested convergence on MAX density matrix=1.00D-06.
 Requested convergence on             energy=1.00D-06.
 No special actions if energy rises.
 Fock matrices will be formed incrementally for  20 cycles.
 Integral accuracy reduced to 1.0D-05 until final iterations.

 Cycle   1  Pass 0  IDiag  1:
 FoFJK:  IHMeth= 1 ICntrl=       0 DoSepK=T KAlg= 0 I1Cent=   0 FoldK=F
 IRaf=         1 NMat=   1 IRICut=       1 DoRegI=T DoRafI=F ISym2E= 0.
 FoFCou: FMM=F IPFlag=           0 FMFlag=      100000 FMFlg1=           0
         NFxFlg=           0 DoJE=T BraDBF=F KetDBF=F FulRan=T
         wScrn=  0.000000 ICntrl=     500 IOpCl=  0 I1Cent=           0 NGrid=           0
         NMat0=    1 NMatS0=      1 NMatT0=    0 NMatD0=    1 NMtDS0=    0 NMtDT0=    0
 Symmetry not used in FoFCou.
 E= -2510.71693758120    
 DIIS: error= 9.09D-03 at cycle   1 NSaved=   1.
 NSaved= 1 IEnMin= 1 EnMin= -2510.71693758120     IErMin= 1 ErrMin= 9.09D-03
 ErrMax= 9.09D-03  0.00D+00 EMaxC= 1.00D-01 BMatC= 7.50D-02 BMatP= 7.50D-02
 IDIUse=3 WtCom= 9.09D-01 WtEn= 9.09D-02
 Coeff-Com:  0.100D+01
 Coeff-En:   0.100D+01
 Coeff:      0.100D+01
 Gap=     0.685 Goal=   None    Shift=    0.000
 GapD=    0.685 DampG=2.000 DampE=1.000 DampFc=2.0000 IDamp=-1.
 RMSDP=1.12D-03 MaxDP=6.57D-02              OVMax= 4.44D-02

 Cycle   2  Pass 0  IDiag  1:
 RMSU=  1.12D-03    CP:  1.00D+00
 E= -2510.81838417795     Delta-E=       -0.101446596750 Rises=F Damp=F
 DIIS: error= 2.80D-03 at cycle   2 NSaved=   2.
 NSaved= 2 IEnMin= 2 EnMin= -2510.81838417795     IErMin= 2 ErrMin= 2.80D-03
 ErrMax= 2.80D-03  0.00D+00 EMaxC= 1.00D-01 BMatC= 4.93D-03 BMatP= 7.50D-02
 IDIUse=3 WtCom= 9.72D-01 WtEn= 2.80D-02
 Coeff-Com: -0.734D-01 0.107D+01
 Coeff-En:   0.000D+00 0.100D+01
 Coeff:     -0.713D-01 0.107D+01
 Gap=     0.272 Goal=   None    Shift=    0.000
 RMSDP=3.01D-04 MaxDP=1.99D-02 DE=-1.01D-01 OVMax= 2.21D-02

 Cycle   3  Pass 0  IDiag  1:
 RMSU=  2.53D-04    CP:  1.00D+00  1.15D+00
 E= -2510.82746302504     Delta-E=       -0.009078847092 Rises=F Damp=F
 DIIS: error= 9.67D-04 at cycle   3 NSaved=   3.
 NSaved= 3 IEnMin= 3 EnMin= -2510.82746302504     IErMin= 3 ErrMin= 9.67D-04
 ErrMax= 9.67D-04  0.00D+00 EMaxC= 1.00D-01 BMatC= 2.18D-03 BMatP= 4.93D-03
 IDIUse=3 WtCom= 9.90D-01 WtEn= 9.67D-03
 Coeff-Com: -0.840D-01 0.419D+00 0.665D+00
 Coeff-En:   0.000D+00 0.000D+00 0.100D+01
 Coeff:     -0.832D-01 0.415D+00 0.668D+00
 Gap=     0.274 Goal=   None    Shift=    0.000
 RMSDP=1.46D-04 MaxDP=9.75D-03 DE=-9.08D-03 OVMax= 1.19D-02

 Cycle   4  Pass 0  IDiag  1:
 RMSU=  1.21D-04    CP:  1.00D+00  1.19D+00  7.59D-01
 E= -2510.83003814414     Delta-E=       -0.002575119091 Rises=F Damp=F
 DIIS: error= 5.22D-04 at cycle   4 NSaved=   4.
 NSaved= 4 IEnMin= 4 EnMin= -2510.83003814414     IErMin= 4 ErrMin= 5.22D-04
 ErrMax= 5.22D-04  0.00D+00 EMaxC= 1.00D-01 BMatC= 2.47D-04 BMatP= 2.18D-03
 IDIUse=3 WtCom= 9.95D-01 WtEn= 5.22D-03
 Coeff-Com: -0.110D-01-0.601D-01 0.196D+00 0.875D+00
 Coeff-En:   0.000D+00 0.000D+00 0.000D+00 0.100D+01
 Coeff:     -0.109D-01-0.597D-01 0.195D+00 0.876D+00
 Gap=     0.274 Goal=   None    Shift=    0.000
 RMSDP=6.18D-05 MaxDP=2.60D-03 DE=-2.58D-03 OVMax= 6.03D-03

 Cycle   5  Pass 0  IDiag  1:
 RMSU=  4.69D-05    CP:  1.00D+00  1.20D+00  9.16D-01  1.02D+00
 E= -2510.83045935495     Delta-E=       -0.000421210813 Rises=F Damp=F
 DIIS: error= 2.11D-04 at cycle   5 NSaved=   5.
 NSaved= 5 IEnMin= 5 EnMin= -2510.83045935495     IErMin= 5 ErrMin= 2.11D-04
 ErrMax= 2.11D-04  0.00D+00 EMaxC= 1.00D-01 BMatC= 3.96D-05 BMatP= 2.47D-04
 IDIUse=3 WtCom= 9.98D-01 WtEn= 2.11D-03
 Coeff-Com:  0.598D-02-0.771D-01-0.377D-02 0.341D+00 0.734D+00
 Coeff-En:   0.000D+00 0.000D+00 0.000D+00 0.000D+00 0.100D+01
 Coeff:      0.596D-02-0.770D-01-0.376D-02 0.340D+00 0.735D+00
 Gap=     0.274 Goal=   None    Shift=    0.000
 RMSDP=2.23D-05 MaxDP=1.37D-03 DE=-4.21D-04 OVMax= 2.74D-03

 Cycle   6  Pass 0  IDiag  1:
 RMSU=  1.49D-05    CP:  1.00D+00  1.20D+00  9.45D-01  1.14D+00  9.21D-01
 E= -2510.83052515951     Delta-E=       -0.000065804561 Rises=F Damp=F
 DIIS: error= 6.17D-05 at cycle   6 NSaved=   6.
 NSaved= 6 IEnMin= 6 EnMin= -2510.83052515951     IErMin= 6 ErrMin= 6.17D-05
 ErrMax= 6.17D-05  0.00D+00 EMaxC= 1.00D-01 BMatC= 4.64D-06 BMatP= 3.96D-05
 IDIUse=1 WtCom= 1.00D+00 WtEn= 0.00D+00
 Coeff-Com:  0.317D-02-0.169D-01-0.238D-01-0.403D-02 0.231D+00 0.811D+00
 Coeff:      0.317D-02-0.169D-01-0.238D-01-0.403D-02 0.231D+00 0.811D+00
 Gap=     0.274 Goal=   None    Shift=    0.000
 RMSDP=8.59D-06 MaxDP=3.53D-04 DE=-6.58D-05 OVMax= 1.16D-03

 Initial convergence to 1.0D-05 achieved.  Increase integral accuracy.
 Cycle   7  Pass 1  IDiag  1:
 E= -2510.83054052886     Delta-E=       -0.000015369349 Rises=F Damp=F
 DIIS: error= 1.37D-04 at cycle   1 NSaved=   1.
 NSaved= 1 IEnMin= 1 EnMin= -2510.83054052886     IErMin= 1 ErrMin= 1.37D-04
 ErrMax= 1.37D-04  0.00D+00 EMaxC= 1.00D-01 BMatC= 1.49D-05 BMatP= 1.49D-05
 IDIUse=3 WtCom= 9.99D-01 WtEn= 1.37D-03
 Coeff-Com:  0.100D+01
 Coeff-En:   0.100D+01
 Coeff:      0.100D+01
 Gap=     0.274 Goal=   None    Shift=    0.000
 RMSDP=8.59D-06 MaxDP=3.53D-04 DE=-1.54D-05 OVMax= 7.57D-04

 Cycle   8  Pass 1  IDiag  1:
 RMSU=  1.48D-04    CP:  1.00D+00
 E= -2510.83055635501     Delta-E=       -0.000015826151 Rises=F Damp=F
 DIIS: error= 3.15D-05 at cycle   2 NSaved=   2.
 NSaved= 2 IEnMin= 2 EnMin= -2510.83055635501     IErMin= 2 ErrMin= 3.15D-05
 ErrMax= 3.15D-05  0.00D+00 EMaxC= 1.00D-01 BMatC= 6.70D-07 BMatP= 1.49D-05
 IDIUse=1 WtCom= 1.00D+00 WtEn= 0.00D+00
 Coeff-Com:  0.300D-01 0.970D+00
 Coeff:      0.300D-01 0.970D+00
 Gap=     0.274 Goal=   None    Shift=    0.000
 RMSDP=8.08D-06 MaxDP=2.99D-04 DE=-1.58D-05 OVMax= 3.87D-04

 Cycle   9  Pass 1  IDiag  1:
 RMSU=  3.97D-06    CP:  1.00D+00  1.05D+00
 E= -2510.83055680593     Delta-E=       -0.000000450925 Rises=F Damp=F
 DIIS: error= 3.49D-05 at cycle   3 NSaved=   3.
 NSaved= 3 IEnMin= 3 EnMin= -2510.83055680593     IErMin= 2 ErrMin= 3.15D-05
 ErrMax= 3.49D-05  0.00D+00 EMaxC= 1.00D-01 BMatC= 6.41D-07 BMatP= 6.70D-07
 IDIUse=1 WtCom= 1.00D+00 WtEn= 0.00D+00
 Coeff-Com: -0.257D-01 0.502D+00 0.524D+00
 Coeff:     -0.257D-01 0.502D+00 0.524D+00
 Gap=     0.274 Goal=   None    Shift=    0.000
 RMSDP=1.87D-06 MaxDP=1.01D-04 DE=-4.51D-07 OVMax= 2.21D-04

 Cycle  10  Pass 1  IDiag  1:
 RMSU=  1.53D-06    CP:  1.00D+00  1.05D+00  7.94D-01
 E= -2510.83055750533     Delta-E=       -0.000000699391 Rises=F Damp=F
 DIIS: error= 4.46D-06 at cycle   4 NSaved=   4.
 NSaved= 4 IEnMin= 4 EnMin= -2510.83055750533     IErMin= 4 ErrMin= 4.46D-06
 ErrMax= 4.46D-06  0.00D+00 EMaxC= 1.00D-01 BMatC= 2.49D-08 BMatP= 6.41D-07
 IDIUse=1 WtCom= 1.00D+00 WtEn= 0.00D+00
 Coeff-Com: -0.595D-02-0.250D-03 0.768D-01 0.929D+00
 Coeff:     -0.595D-02-0.250D-03 0.768D-01 0.929D+00
 Gap=     0.274 Goal=   None    Shift=    0.000
 RMSDP=8.83D-07 MaxDP=3.70D-05 DE=-6.99D-07 OVMax= 1.38D-04

 Cycle  11  Pass 1  IDiag  1:
 RMSU=  6.61D-07    CP:  1.00D+00  1.05D+00  9.06D-01  1.23D+00
 E= -2510.83055759173     Delta-E=       -0.000000086406 Rises=F Damp=F
 DIIS: error= 2.65D-06 at cycle   5 NSaved=   5.
 NSaved= 5 IEnMin= 5 EnMin= -2510.83055759173     IErMin= 5 ErrMin= 2.65D-06
 ErrMax= 2.65D-06  0.00D+00 EMaxC= 1.00D-01 BMatC= 7.33D-09 BMatP= 2.49D-08
 IDIUse=1 WtCom= 1.00D+00 WtEn= 0.00D+00
 Coeff-Com:  0.797D-02-0.196D+00-0.173D+00 0.294D+00 0.107D+01
 Coeff:      0.797D-02-0.196D+00-0.173D+00 0.294D+00 0.107D+01
 Gap=     0.274 Goal=   None    Shift=    0.000
 RMSDP=7.39D-07 MaxDP=3.28D-05 DE=-8.64D-08 OVMax= 1.63D-04

 Cycle  12  Pass 1  IDiag  1:
 RMSU=  3.69D-07    CP:  1.00D+00  1.05D+00  9.76D-01  1.56D+00  1.45D+00
 E= -2510.83055763797     Delta-E=       -0.000000046237 Rises=F Damp=F
 DIIS: error= 9.18D-07 at cycle   6 NSaved=   6.
 NSaved= 6 IEnMin= 6 EnMin= -2510.83055763797     IErMin= 6 ErrMin= 9.18D-07
 ErrMax= 9.18D-07  0.00D+00 EMaxC= 1.00D-01 BMatC= 1.37D-09 BMatP= 7.33D-09
 IDIUse=1 WtCom= 1.00D+00 WtEn= 0.00D+00
 Coeff-Com:  0.382D-02-0.759D-01-0.774D-01-0.283D-01 0.440D+00 0.738D+00
 Coeff:      0.382D-02-0.759D-01-0.774D-01-0.283D-01 0.440D+00 0.738D+00
 Gap=     0.274 Goal=   None    Shift=    0.000
 RMSDP=2.19D-07 MaxDP=1.02D-05 DE=-4.62D-08 OVMax= 3.53D-05

 Cycle  13  Pass 1  IDiag  1:
 RMSU=  9.97D-08    CP:  1.00D+00  1.05D+00  9.94D-01  1.60D+00  1.69D+00
                    CP:  1.11D+00
 E= -2510.83055764195     Delta-E=       -0.000000003981 Rises=F Damp=F
 DIIS: error= 2.64D-07 at cycle   7 NSaved=   7.
 NSaved= 7 IEnMin= 7 EnMin= -2510.83055764195     IErMin= 7 ErrMin= 2.64D-07
 ErrMax= 2.64D-07  0.00D+00 EMaxC= 1.00D-01 BMatC= 8.29D-11 BMatP= 1.37D-09
 IDIUse=1 WtCom= 1.00D+00 WtEn= 0.00D+00
 Coeff-Com: -0.688D-03 0.189D-01 0.158D-01-0.477D-01-0.794D-01 0.685D-01
 Coeff-Com:  0.102D+01
 Coeff:     -0.688D-03 0.189D-01 0.158D-01-0.477D-01-0.794D-01 0.685D-01
 Coeff:      0.102D+01
 Gap=     0.274 Goal=   None    Shift=    0.000
 RMSDP=7.78D-08 MaxDP=4.44D-06 DE=-3.98D-09 OVMax= 1.41D-05

 Cycle  14  Pass 1  IDiag  1:
 RMSU=  4.49D-08    CP:  1.00D+00  1.05D+00  9.93D-01  1.61D+00  1.76D+00
                    CP:  1.20D+00  1.20D+00
 E= -2510.83055764192     Delta-E=        0.000000000028 Rises=F Damp=F
 DIIS: error= 9.40D-08 at cycle   8 NSaved=   8.
 NSaved= 8 IEnMin= 7 EnMin= -2510.83055764195     IErMin= 8 ErrMin= 9.40D-08
 ErrMax= 9.40D-08  0.00D+00 EMaxC= 1.00D-01 BMatC= 2.28D-11 BMatP= 8.29D-11
 IDIUse=1 WtCom= 1.00D+00 WtEn= 0.00D+00
 Coeff-Com: -0.665D-03 0.149D-01 0.140D-01-0.138D-01-0.773D-01-0.729D-01
 Coeff-Com:  0.313D+00 0.823D+00
 Coeff:     -0.665D-03 0.149D-01 0.140D-01-0.138D-01-0.773D-01-0.729D-01
 Coeff:      0.313D+00 0.823D+00
 Gap=     0.274 Goal=   None    Shift=    0.000
 RMSDP=3.18D-08 MaxDP=2.38D-06 DE= 2.82D-11 OVMax= 6.60D-06

 Cycle  15  Pass 1  IDiag  1:
 RMSU=  1.97D-08    CP:  1.00D+00  1.05D+00  9.94D-01  1.61D+00  1.78D+00
                    CP:  1.23D+00  1.31D+00  1.28D+00
 E= -2510.83055764226     Delta-E=       -0.000000000335 Rises=F Damp=F
 DIIS: error= 6.17D-08 at cycle   9 NSaved=   9.
 NSaved= 9 IEnMin= 9 EnMin= -2510.83055764226     IErMin= 9 ErrMin= 6.17D-08
 ErrMax= 6.17D-08  0.00D+00 EMaxC= 1.00D-01 BMatC= 6.88D-12 BMatP= 2.28D-11
 IDIUse=1 WtCom= 1.00D+00 WtEn= 0.00D+00
 Coeff-Com: -0.444D-05-0.976D-03-0.413D-03 0.105D-01 0.240D-02-0.425D-01
 Coeff-Com: -0.231D+00 0.302D+00 0.960D+00
 Coeff:     -0.444D-05-0.976D-03-0.413D-03 0.105D-01 0.240D-02-0.425D-01
 Coeff:     -0.231D+00 0.302D+00 0.960D+00
 Gap=     0.274 Goal=   None    Shift=    0.000
 RMSDP=1.94D-08 MaxDP=1.09D-06 DE=-3.35D-10 OVMax= 4.23D-06

 Cycle  16  Pass 1  IDiag  1:
 RMSU=  8.65D-09    CP:  1.00D+00  1.05D+00  9.95D-01  1.61D+00  1.79D+00
                    CP:  1.23D+00  1.38D+00  1.61D+00  1.14D+00
 E= -2510.83055764206     Delta-E=        0.000000000195 Rises=F Damp=F
 DIIS: error= 1.64D-08 at cycle  10 NSaved=  10.
 NSaved=10 IEnMin= 9 EnMin= -2510.83055764226     IErMin=10 ErrMin= 1.64D-08
 ErrMax= 1.64D-08  0.00D+00 EMaxC= 1.00D-01 BMatC= 9.07D-13 BMatP= 6.88D-12
 IDIUse=1 WtCom= 1.00D+00 WtEn= 0.00D+00
 Coeff-Com:  0.114D-03-0.293D-02-0.261D-02 0.611D-02 0.135D-01-0.320D-02
 Coeff-Com: -0.141D+00-0.592D-02 0.308D+00 0.828D+00
 Coeff:      0.114D-03-0.293D-02-0.261D-02 0.611D-02 0.135D-01-0.320D-02
 Coeff:     -0.141D+00-0.592D-02 0.308D+00 0.828D+00
 Gap=     0.274 Goal=   None    Shift=    0.000
 RMSDP=7.02D-09 MaxDP=4.21D-07 DE= 1.95D-10 OVMax= 1.53D-06

 SCF Done:  E(RLC-wPBE) =  -2510.83055764     A.U. after   16 cycles
            NFock= 16  Conv=0.70D-08     -V/T= 2.0070
 KE= 2.493494722872D+03 PE=-1.512659772641D+04 EE= 5.509238534736D+03
 Leave Link  502 at Thu Dec  6 22:00:32 2018, MaxMem=   536870912 cpu:      5626.4
 (Enter /pbs_home/pkowalski/g09d01/g09/l701.exe)
 Compute integral first derivatives.
 ... and contract with generalized density number  0.
 Leave Link  701 at Thu Dec  6 22:00:33 2018, MaxMem=   536870912 cpu:         5.8
 (Enter /pbs_home/pkowalski/g09d01/g09/l702.exe)
 L702 exits ... SP integral derivatives will be done elsewhere.
 Leave Link  702 at Thu Dec  6 22:00:33 2018, MaxMem=   536870912 cpu:         0.3
 (Enter /pbs_home/pkowalski/g09d01/g09/l703.exe)
 Compute integral first derivatives, UseDBF=F ICtDFT=           0.
 Integral derivatives from FoFJK, PRISM(SPDF).
 Calling FoFJK, ICntrl=      2127 FMM=F ISym2X=0 I1Cent= 0 IOpClX= 0 NMat=1 NMatS=1 NMatT=0.
 FoFJK:  IHMeth= 1 ICntrl=    2127 DoSepK=T KAlg= 0 I1Cent=   0 FoldK=F
 IRaf=         1 NMat=   1 IRICut=       1 DoRegI=T DoRafI=F ISym2E= 0.
 FoFCou: FMM=F IPFlag=           0 FMFlag=      100000 FMFlg1=         800
         NFxFlg=           0 DoJE=F BraDBF=F KetDBF=F FulRan=T
         wScrn=  0.000000 ICntrl=    2527 IOpCl=  0 I1Cent=           0 NGrid=           0
         NMat0=    1 NMatS0=      1 NMatT0=    0 NMatD0=    1 NMtDS0=    0 NMtDT0=    0
 Symmetry not used in FoFCou.
 Leave Link  703 at Thu Dec  6 22:04:19 2018, MaxMem=   536870912 cpu:      1803.6
 (Enter /pbs_home/pkowalski/g09d01/g09/l716.exe)
 Dipole        =-5.35524787D-02-1.30163926D+00 3.00372304D-02
 ***** Axes restored to original set *****
 -------------------------------------------------------------------
 Center     Atomic                   Forces (Hartrees/Bohr)
 Number     Number              X              Y              Z
 -------------------------------------------------------------------
      1       16          -0.023141959   -0.000575057   -0.011015842
      2       16           0.002948068   -0.001334376   -0.018688989
      3        9           0.022790200    0.005699493   -0.015228496
      4        9          -0.003974912   -0.014544996    0.005353616
      5        9           0.019461460    0.001186928    0.002314631
      6        9          -0.020290334   -0.006122881    0.018797956
      7        9           0.016914711    0.005363929   -0.008975399
      8        9          -0.010844223    0.008725428    0.015971102
      9        6          -0.013658063    0.004290957   -0.003992994
     10        6          -0.007213970   -0.003598399   -0.005396930
     11        6           0.001380508   -0.007488128   -0.003467287
     12        6           0.007422040   -0.008837993   -0.001254216
     13        6           0.015569599   -0.002722987    0.005892287
     14        6          -0.000685666    0.007823523    0.002803143
     15        6          -0.005950184   -0.000924560   -0.013073856
     16        6          -0.005829062    0.005428370   -0.005586751
     17        6          -0.002224975    0.007056469    0.003538132
     18        6           0.000936358    0.006689139    0.009303652
     19        6           0.007981288   -0.001879462    0.014399090
     20        6           0.001551407   -0.007722698   -0.002993532
     21        6           0.001749479    0.006772963   -0.004227845
     22        6          -0.003195514    0.004727155   -0.003263462
     23        6          -0.003046564   -0.004182644    0.000377689
     24        6          -0.013993477   -0.014123430    0.000408411
     25        6           0.000375901    0.006689960    0.002592126
     26        6           0.023873035   -0.001555273   -0.001936321
     27        6           0.046501077   -0.005011570   -0.003502106
     28        6          -0.037958875    0.000325972    0.009271399
     29        6          -0.024630630   -0.013394415    0.012839323
     30        6          -0.022887929   -0.009461514    0.013160091
     31        6           0.003249872   -0.000734015   -0.006988844
     32        6          -0.008237233   -0.000091533    0.004206487
     33        6           0.088669800    0.005952714   -0.040956298
     34        6           0.004602048   -0.003747283   -0.002805317
     35        6           0.010865682    0.000114610    0.017763191
     36        6          -0.079897768    0.011246789    0.035844147
     37        6           0.019762200    0.018358506   -0.018936636
     38        1           0.003805115   -0.002716749    0.000250785
     39        1           0.002880603    0.001043442    0.001916981
     40        1           0.000132501    0.003507897    0.001980496
     41        1          -0.002849678    0.001669375   -0.000411916
     42        1          -0.004341145   -0.000474968   -0.002409248
     43        1           0.000959712    0.001850084    0.003948458
     44        1           0.002157113   -0.001984596    0.002252295
     45        1           0.001560565   -0.003670198   -0.000984227
     46        1          -0.000928209   -0.000960064   -0.003110136
     47        1          -0.002811849    0.001746665   -0.003452593
     48        1           0.003420735   -0.001075496    0.002601078
     49        1          -0.002912418    0.002023950    0.002935659
     50        1          -0.001391748   -0.003475343   -0.001969398
     51        1          -0.002232187    0.001619087   -0.001335818
     52        1           0.001951418    0.004333743    0.000757172
     53        1           0.003550755    0.000793264    0.003433031
     54        1           0.002216976   -0.001051465   -0.002986339
     55        1          -0.001267197    0.003923647   -0.000549911
     56        1          -0.001020647   -0.001819023    0.000183416
     57        1           0.000626646   -0.002786580   -0.000898243
     58        1          -0.004667057    0.001416570   -0.002244763
     59        1          -0.007783398   -0.002312930   -0.002452132
 -------------------------------------------------------------------
 Cartesian Forces:  Max     0.088669800 RMS     0.013434760
 Leave Link  716 at Thu Dec  6 22:04:19 2018, MaxMem=   536870912 cpu:         0.3
 (Enter /pbs_home/pkowalski/g09d01/g09/l103.exe)

 GradGradGradGradGradGradGradGradGradGradGradGradGradGradGradGradGradGrad
 Berny optimization.
 Using GEDIIS/GDIIS optimizer.
 FormGI is forming the generalized inverse of G from B-inverse, IUseBI=4.
 Internal  Forces:  Max     0.046324439 RMS     0.006516018
 Search for a local minimum.
 Step number   3 out of a maximum of  343
 All quantities printed in internal units (Hartrees-Bohrs-Radians)
 RMS Force = .65160D-02 SwitMx=.10000D-02 MixMth= 1
 Mixed Optimization -- RFO/linear search
 Update second derivatives using D2CorX and points    2    3
 ITU=  0  1  0
 Use linear search instead of GDIIS.
     Eigenvalues ---    0.00230   0.00399   0.00420   0.00455   0.00631
     Eigenvalues ---    0.00730   0.00747   0.00748   0.00754   0.00760
     Eigenvalues ---    0.00842   0.01127   0.01309   0.01329   0.01386
     Eigenvalues ---    0.01526   0.01548   0.01560   0.01565   0.01616
     Eigenvalues ---    0.01832   0.01928   0.01941   0.01944   0.02001
     Eigenvalues ---    0.02003   0.02027   0.02028   0.02073   0.02085
     Eigenvalues ---    0.02086   0.02136   0.02136   0.02142   0.02143
     Eigenvalues ---    0.02153   0.02154   0.02167   0.02169   0.02225
     Eigenvalues ---    0.02355   0.02533   0.04324   0.04329   0.04649
     Eigenvalues ---    0.05126   0.05480   0.05508   0.05511   0.05550
     Eigenvalues ---    0.05707   0.05715   0.07364   0.08311   0.09025
     Eigenvalues ---    0.09135   0.09144   0.09629   0.10029   0.10507
     Eigenvalues ---    0.12112   0.12354   0.12607   0.12680   0.13615
     Eigenvalues ---    0.15595   0.15937   0.15989   0.15996   0.16000
     Eigenvalues ---    0.16000   0.16000   0.16000   0.16000   0.16000
     Eigenvalues ---    0.16000   0.16000   0.16000   0.16000   0.16000
     Eigenvalues ---    0.16000   0.16000   0.16000   0.16010   0.17823
     Eigenvalues ---    0.18534   0.21329   0.21870   0.21912   0.21998
     Eigenvalues ---    0.22000   0.22000   0.22005   0.22166   0.22372
     Eigenvalues ---    0.22510   0.23462   0.23476   0.23481   0.23882
     Eigenvalues ---    0.24091   0.24219   0.24718   0.24928   0.24988
     Eigenvalues ---    0.24997   0.25000   0.25097   0.25913   0.26025
     Eigenvalues ---    0.26274   0.26724   0.26931   0.26956   0.28121
     Eigenvalues ---    0.29173   0.29633   0.29781   0.30200   0.30864
     Eigenvalues ---    0.31347   0.32066   0.32224   0.32252   0.32330
     Eigenvalues ---    0.32477   0.32488   0.32505   0.32514   0.32517
     Eigenvalues ---    0.32527   0.32545   0.32562   0.32574   0.32712
     Eigenvalues ---    0.33512   0.34870   0.35604   0.35691   0.35693
     Eigenvalues ---    0.35697   0.35705   0.35710   0.35851   0.35884
     Eigenvalues ---    0.36125   0.36180   0.36241   0.36633   0.37163
     Eigenvalues ---    0.40717   0.41037   0.41058   0.41097   0.44206
     Eigenvalues ---    0.44229   0.45533   0.45677   0.45939   0.46012
     Eigenvalues ---    0.46492   0.46509   0.46711   0.47328   0.47698
     Eigenvalues ---    0.48261   0.48329   0.48495   0.52553   0.55540
     Eigenvalues ---    0.56082
 RFO step:  Lambda=-6.63447254D-02 EMin= 2.29790711D-03
 Quartic linear search produced a step of -0.02144.
 Iteration  1 RMS(Cart)=  0.17632365 RMS(Int)=  0.00621055
 Iteration  2 RMS(Cart)=  0.05265710 RMS(Int)=  0.00107245
 Iteration  3 RMS(Cart)=  0.00120278 RMS(Int)=  0.00104348
 Iteration  4 RMS(Cart)=  0.00000112 RMS(Int)=  0.00104348
 Iteration  5 RMS(Cart)=  0.00000000 RMS(Int)=  0.00104348
 ITry= 1 IFail=0 DXMaxC= 1.14D+00 DCOld= 1.00D+10 DXMaxT= 5.05D-01 DXLimC= 3.00D+00 Rises=F
 Variable       Old X    -DE/DX   Delta X   Delta X   Delta X     New X
                                 (Linear)    (Quad)   (Total)
    R1        3.21213   0.01728   0.00267   0.03730   0.03987   3.25200
    R2        3.19673   0.01170   0.00260   0.02224   0.02504   3.22177
    R3        3.21886   0.01267   0.00246   0.03250   0.03422   3.25308
    R4        3.24502  -0.00181   0.00197  -0.01009  -0.00807   3.23695
    R5        2.49411   0.02780   0.00173   0.04029   0.04202   2.53613
    R6        2.52047   0.01562   0.00134   0.02221   0.02354   2.54402
    R7        2.48617   0.01775   0.00181   0.02476   0.02656   2.51273
    R8        2.49587   0.02812   0.00181   0.04105   0.04286   2.53873
    R9        2.51686   0.01971   0.00156   0.02861   0.03018   2.54704
   R10        2.51740   0.02004   0.00135   0.02887   0.03022   2.54762
   R11        2.61074   0.00713   0.00043   0.01101   0.01144   2.62218
   R12        2.61820   0.01183   0.00069   0.01948   0.02018   2.63838
   R13        2.07859  -0.00468  -0.00050  -0.00893  -0.00943   2.06915
   R14        2.61426   0.00689   0.00028   0.01020   0.01047   2.62473
   R15        2.07399  -0.00361  -0.00040  -0.00690  -0.00729   2.06670
   R16        2.61988   0.00433   0.00020   0.00632   0.00651   2.62639
   R17        2.07479  -0.00403  -0.00041  -0.00770  -0.00811   2.06668
   R18        2.60760   0.00808   0.00049   0.01260   0.01308   2.62068
   R19        2.07356  -0.00331  -0.00039  -0.00630  -0.00669   2.06687
   R20        2.61126   0.01557   0.00086   0.02572   0.02658   2.63785
   R21        2.07578  -0.00490  -0.00053  -0.00930  -0.00983   2.06595
   R22        2.76675   0.00857   0.00098   0.01686   0.01784   2.78459
   R23        2.61174   0.00660   0.00041   0.01016   0.01058   2.62232
   R24        2.61925   0.01130   0.00067   0.01856   0.01924   2.63849
   R25        2.07808  -0.00446  -0.00049  -0.00849  -0.00898   2.06910
   R26        2.61396   0.00696   0.00028   0.01033   0.01061   2.62457
   R27        2.07426  -0.00369  -0.00040  -0.00705  -0.00745   2.06681
   R28        2.61999   0.00436   0.00020   0.00638   0.00658   2.62657
   R29        2.07500  -0.00410  -0.00041  -0.00785  -0.00827   2.06673
   R30        2.60813   0.00763   0.00048   0.01189   0.01237   2.62050
   R31        2.07378  -0.00337  -0.00039  -0.00642  -0.00682   2.06696
   R32        2.61236   0.01515   0.00084   0.02501   0.02585   2.63821
   R33        2.07530  -0.00472  -0.00052  -0.00895  -0.00946   2.06583
   R34        2.77152   0.00712   0.00089   0.01388   0.01477   2.78629
   R35        2.89468  -0.00290  -0.00015  -0.00656  -0.00671   2.88797
   R36        2.06471   0.00443   0.00049   0.00889   0.00938   2.07409
   R37        2.06477   0.00452   0.00047   0.00912   0.00959   2.07437
   R38        2.06432   0.00409   0.00048   0.00815   0.00863   2.07295
   R39        2.82856   0.00796   0.00035   0.01702   0.01737   2.84594
   R40        2.07226   0.00291   0.00037   0.00586   0.00623   2.07849
   R41        2.06060   0.00477   0.00029   0.00976   0.01005   2.07065
   R42        2.88111   0.00074   0.00008   0.00158   0.00166   2.88277
   R43        2.06196   0.00497   0.00052   0.01002   0.01054   2.07250
   R44        2.06677   0.00380   0.00044   0.00759   0.00802   2.07480
   R45        2.06437   0.00414   0.00048   0.00830   0.00877   2.07314
   R46        2.84724   0.00140  -0.00014   0.00307   0.00293   2.85017
   R47        2.07966   0.00066   0.00027   0.00108   0.00135   2.08102
   R48        2.07144   0.00259   0.00039   0.00508   0.00547   2.07691
   R49        2.56268   0.01027  -0.00053   0.01359   0.01284   2.57551
   R50        2.71238  -0.00021   0.00090  -0.00065   0.00019   2.71257
   R51        2.06859  -0.00515  -0.00053  -0.00966  -0.01019   2.05840
   R52        2.53611   0.04632   0.00365   0.08330   0.08713   2.62324
   R53        2.75812   0.00142  -0.00246   0.00084  -0.00163   2.75649
   R54        2.85104   0.00848   0.00008   0.01984   0.01941   2.87045
   R55        2.58644   0.00928   0.00414  -0.00055   0.00509   2.59152
   R56        2.84930   0.01280   0.00048   0.03325   0.03163   2.88094
   R57        2.83594   0.01484   0.00031   0.03862   0.03862   2.87456
   R58        2.87461   0.00942   0.00065   0.01475   0.01697   2.89157
   R59        2.82118  -0.00226   0.00171  -0.01240  -0.01069   2.81048
   R60        2.56082   0.00587  -0.00052   0.00908   0.00822   2.56904
   R61        2.73954  -0.00048   0.00109  -0.00517  -0.00362   2.73592
   R62        2.07469  -0.00564  -0.00053  -0.01054  -0.01107   2.06363
   R63        2.61684   0.01808   0.00286   0.02604   0.02960   2.64644
    A1        1.65980  -0.00497  -0.00122  -0.01588  -0.01672   1.64308
    A2        1.65333  -0.00338  -0.00125  -0.00758  -0.00918   1.64415
    A3        2.11385  -0.00088  -0.00004  -0.00194  -0.00197   2.11188
    A4        2.07573   0.00044  -0.00030   0.00182   0.00151   2.07724
    A5        2.09361   0.00043   0.00034   0.00012   0.00046   2.09406
    A6        2.09446   0.00151   0.00005   0.00324   0.00329   2.09775
    A7        2.08942  -0.00081   0.00005  -0.00203  -0.00197   2.08745
    A8        2.09930  -0.00070  -0.00010  -0.00122  -0.00132   2.09798
    A9        2.07808   0.00205   0.00020   0.00391   0.00409   2.08217
   A10        2.10234  -0.00085  -0.00010  -0.00131  -0.00140   2.10094
   A11        2.10277  -0.00120  -0.00010  -0.00260  -0.00269   2.10008
   A12        2.10498  -0.00062  -0.00008  -0.00240  -0.00249   2.10249
   A13        2.09624  -0.00009  -0.00007   0.00001  -0.00006   2.09618
   A14        2.08196   0.00071   0.00015   0.00239   0.00255   2.08451
   A15        2.10500   0.00059   0.00004   0.00251   0.00256   2.10756
   A16        2.07429   0.00067  -0.00043   0.00334   0.00291   2.07719
   A17        2.10390  -0.00126   0.00039  -0.00585  -0.00546   2.09843
   A18        2.06999  -0.00265  -0.00017  -0.00532  -0.00547   2.06452
   A19        2.10700   0.00308  -0.00022   0.00772   0.00750   2.11450
   A20        2.10618  -0.00043   0.00038  -0.00240  -0.00203   2.10416
   A21        2.11508  -0.00105  -0.00006  -0.00246  -0.00252   2.11256
   A22        2.07683   0.00029  -0.00031   0.00123   0.00091   2.07774
   A23        2.09127   0.00076   0.00037   0.00123   0.00160   2.09288
   A24        2.09493   0.00136   0.00004   0.00285   0.00289   2.09782
   A25        2.08953  -0.00082   0.00005  -0.00214  -0.00209   2.08744
   A26        2.09872  -0.00054  -0.00009  -0.00071  -0.00080   2.09792
   A27        2.07704   0.00218   0.00021   0.00440   0.00460   2.08165
   A28        2.10290  -0.00092  -0.00010  -0.00157  -0.00167   2.10123
   A29        2.10324  -0.00126  -0.00011  -0.00283  -0.00293   2.10030
   A30        2.10558  -0.00073  -0.00009  -0.00264  -0.00273   2.10284
   A31        2.09575   0.00004  -0.00007   0.00037   0.00031   2.09606
   A32        2.08185   0.00070   0.00016   0.00227   0.00243   2.08428
   A33        2.10622   0.00032   0.00002   0.00172   0.00175   2.10796
   A34        2.07523   0.00061  -0.00042   0.00301   0.00258   2.07782
   A35        2.10173  -0.00093   0.00040  -0.00473  -0.00433   2.09740
   A36        2.06752  -0.00207  -0.00012  -0.00388  -0.00399   2.06353
   A37        2.10932   0.00267  -0.00024   0.00665   0.00640   2.11572
   A38        2.10635  -0.00060   0.00036  -0.00277  -0.00241   2.10394
   A39        1.93209  -0.00019  -0.00010  -0.00083  -0.00094   1.93115
   A40        1.91578   0.00168  -0.00005   0.00722   0.00718   1.92296
   A41        1.94931  -0.00170  -0.00026  -0.00612  -0.00638   1.94293
   A42        1.88705  -0.00045   0.00012  -0.00126  -0.00115   1.88590
   A43        1.89021   0.00049   0.00021  -0.00005   0.00014   1.89035
   A44        1.88773   0.00019   0.00010   0.00112   0.00123   1.88895
   A45        1.92280   0.00302   0.00020   0.00979   0.00997   1.93277
   A46        1.91619  -0.00024  -0.00016   0.00240   0.00221   1.91839
   A47        1.92234  -0.00117  -0.00048  -0.00334  -0.00380   1.91854
   A48        1.91433  -0.00054  -0.00023   0.00136   0.00109   1.91541
   A49        1.93335  -0.00118   0.00046  -0.00687  -0.00640   1.92695
   A50        1.85370  -0.00003   0.00019  -0.00379  -0.00360   1.85009
   A51        1.93042   0.00052  -0.00003   0.00181   0.00177   1.93219
   A52        1.91352   0.00104  -0.00004   0.00440   0.00436   1.91788
   A53        1.94268  -0.00043  -0.00017  -0.00136  -0.00152   1.94116
   A54        1.89376  -0.00061   0.00001  -0.00178  -0.00178   1.89199
   A55        1.89346  -0.00038   0.00016  -0.00280  -0.00265   1.89082
   A56        1.88883  -0.00018   0.00008  -0.00040  -0.00032   1.88850
   A57        1.93571  -0.00032   0.00028  -0.00058  -0.00030   1.93541
   A58        1.90707   0.00157   0.00002   0.00743   0.00745   1.91453
   A59        1.91650  -0.00057  -0.00020  -0.00240  -0.00260   1.91390
   A60        1.93617  -0.00061  -0.00047  -0.00035  -0.00082   1.93534
   A61        1.89725   0.00087   0.00013   0.00269   0.00282   1.90007
   A62        1.86994  -0.00098   0.00023  -0.00709  -0.00686   1.86309
   A63        2.12057  -0.00161   0.00003  -0.00354  -0.00341   2.11716
   A64        1.88176   0.01283   0.00145   0.03046   0.03172   1.91348
   A65        2.28079  -0.01123  -0.00148  -0.02694  -0.02832   2.25247
   A66        2.00496  -0.00539   0.00007  -0.01478  -0.01486   1.99010
   A67        2.14313   0.00137  -0.00005   0.00254   0.00255   2.14568
   A68        2.13456   0.00404  -0.00001   0.01230   0.01236   2.14692
   A69        1.94953   0.00077  -0.00048   0.00366   0.00339   1.95292
   A70        2.13773   0.00793   0.00024   0.02125   0.02132   2.15905
   A71        2.19489  -0.00862   0.00025  -0.02412  -0.02406   2.17083
   A72        2.02938   0.00293   0.00015   0.01827   0.01698   2.04636
   A73        1.92817  -0.00317   0.00018  -0.00256  -0.00319   1.92497
   A74        2.21620   0.00343  -0.00093   0.02193   0.01987   2.23607
   A75        2.07074   0.01174   0.00138   0.03675   0.03706   2.10780
   A76        2.29800  -0.01699  -0.00124  -0.04042  -0.04291   2.25509
   A77        1.91139   0.00526  -0.00013   0.00426   0.00647   1.91786
   A78        1.85740   0.00202   0.00100   0.00735   0.00836   1.86576
   A79        1.90805  -0.00051   0.00015  -0.00816  -0.00841   1.89964
   A80        1.96856  -0.00131  -0.00018  -0.01617  -0.01652   1.95205
   A81        2.03512   0.00298  -0.00042   0.01157   0.01159   2.04671
   A82        1.91497   0.00025  -0.00036   0.00588   0.00577   1.92074
   A83        1.78289  -0.00369  -0.00030  -0.00214  -0.00281   1.78008
   A84        1.88402   0.00276   0.00031   0.00998   0.01012   1.89414
   A85        2.01850  -0.00109  -0.00065  -0.00244  -0.00305   2.01544
   A86        2.02304  -0.00233  -0.00069  -0.01134  -0.01153   2.01151
   A87        1.86327   0.00030   0.00065  -0.00268  -0.00164   1.86163
   A88        1.91203  -0.00277  -0.00011  -0.01185  -0.01223   1.89979
   A89        1.75436   0.00300   0.00058   0.01778   0.01789   1.77225
   A90        1.84603   0.00324   0.00083   0.01408   0.01523   1.86126
   A91        1.90738   0.00145  -0.00026   0.01303   0.01309   1.92047
   A92        1.94202  -0.00163  -0.00001  -0.00361  -0.00396   1.93806
   A93        1.94156  -0.00252   0.00024  -0.01334  -0.01457   1.92699
   A94        2.00633   0.00062  -0.00058   0.00291   0.00140   2.00773
   A95        1.82080  -0.00124  -0.00025  -0.01288  -0.01124   1.80956
   A96        1.86273  -0.00088  -0.00082   0.02393   0.01915   1.88188
   A97        2.17674  -0.00141  -0.00215   0.03594   0.02240   2.19914
   A98        1.89924   0.01676  -0.00024   0.10895   0.10196   2.00120
   A99        2.11608   0.00127   0.00012   0.00197   0.00233   2.11841
   A100       1.88821   0.00654   0.00135   0.01766   0.01853   1.90674
   A101       2.27878  -0.00780  -0.00147  -0.01965  -0.02089   2.25789
   A102       2.04004  -0.00639  -0.00009  -0.02461  -0.02403   2.01601
   A103       2.14322   0.00137   0.00022   0.00516   0.00497   2.14819
   A104       2.09960   0.00500  -0.00013   0.01913   0.01866   2.11826
   A105       1.98699   0.01220  -0.00057   0.07029   0.06662   2.05361
   A106       2.17179  -0.00746  -0.00180   0.00471  -0.00266   2.16913
   A107       1.90164   0.00294  -0.00054   0.02182   0.01949   1.92113
   A108       2.02499  -0.00098   0.00019   0.01701   0.01534   2.04033
   A109       1.93756   0.00064   0.00042  -0.00152  -0.00150   1.93606
   A110       2.17982   0.00397  -0.00185   0.03167   0.02820   2.20801
    D1       -3.12939   0.00111  -0.00031   0.01823   0.01822  -3.11117
    D2        0.00186   0.00078  -0.00031   0.01657   0.01656   0.01842
    D3       -2.67408  -0.00899   0.00155  -0.10699  -0.10467  -2.77875
    D4        0.01745  -0.00204   0.00019  -0.02959  -0.02910  -0.01165
    D5        3.11135   0.00172  -0.00071   0.03316   0.03264  -3.13919
    D6       -0.01561   0.00129  -0.00095   0.03490   0.03466   0.01905
    D7       -2.56238  -0.01066   0.00359  -0.15016  -0.14564  -2.70802
    D8        0.06264  -0.00336   0.00107  -0.06215  -0.06063   0.00201
    D9        0.00104   0.00003  -0.00001   0.00034   0.00033   0.00138
   D10       -3.14153   0.00002   0.00000   0.00018   0.00018  -3.14135
   D11       -3.13983   0.00001  -0.00002   0.00025   0.00023  -3.13960
   D12        0.00078   0.00000  -0.00001   0.00009   0.00008   0.00086
   D13       -0.00093   0.00000   0.00001  -0.00011  -0.00010  -0.00103
   D14       -3.13879   0.00003  -0.00003   0.00059   0.00056  -3.13823
   D15        3.13994   0.00001   0.00002  -0.00001   0.00000   3.13995
   D16        0.00208   0.00005  -0.00002   0.00068   0.00066   0.00274
   D17       -0.00018  -0.00002   0.00000  -0.00017  -0.00017  -0.00035
   D18        3.14090   0.00000   0.00001  -0.00010  -0.00009   3.14081
   D19       -3.14079  -0.00001  -0.00001  -0.00001  -0.00002  -3.14081
   D20        0.00030   0.00000   0.00000   0.00006   0.00006   0.00036
   D21       -0.00078  -0.00002   0.00001  -0.00023  -0.00022  -0.00100
   D22        3.14115   0.00001   0.00000   0.00009   0.00009   3.14124
   D23        3.14132  -0.00003   0.00001  -0.00030  -0.00030   3.14103
   D24        0.00006   0.00000   0.00000   0.00002   0.00001   0.00008
   D25        0.00090   0.00004  -0.00001   0.00046   0.00045   0.00135
   D26        3.14121   0.00004   0.00000   0.00042   0.00042  -3.14156
   D27       -3.14103   0.00001  -0.00001   0.00015   0.00014  -3.14089
   D28       -0.00071   0.00001   0.00000   0.00010   0.00011  -0.00060
   D29       -0.00004  -0.00003   0.00001  -0.00029  -0.00029  -0.00033
   D30        3.13782  -0.00006   0.00004  -0.00096  -0.00092   3.13690
   D31       -3.14034  -0.00003   0.00000  -0.00025  -0.00026  -3.14060
   D32       -0.00248  -0.00006   0.00003  -0.00093  -0.00089  -0.00337
   D33       -0.00547  -0.00011   0.00004  -0.00094  -0.00088  -0.00635
   D34       -3.13409   0.00013   0.00001   0.00071   0.00070  -3.13339
   D35        3.13993  -0.00007   0.00000  -0.00023  -0.00020   3.13973
   D36        0.01131   0.00017  -0.00002   0.00142   0.00138   0.01269
   D37        0.00179   0.00005  -0.00003   0.00068   0.00065   0.00245
   D38        3.14136   0.00001   0.00000   0.00008   0.00008   3.14144
   D39       -3.13781   0.00007  -0.00005   0.00108   0.00103  -3.13678
   D40        0.00175   0.00003  -0.00002   0.00048   0.00046   0.00221
   D41       -0.00087   0.00001   0.00001  -0.00003  -0.00002  -0.00089
   D42       -3.14099  -0.00004  -0.00002  -0.00027  -0.00028  -3.14127
   D43        3.13871  -0.00001   0.00004  -0.00043  -0.00039   3.13832
   D44       -0.00141  -0.00006   0.00001  -0.00067  -0.00066  -0.00207
   D45       -0.00072  -0.00004   0.00001  -0.00047  -0.00046  -0.00118
   D46        3.14050  -0.00003   0.00002  -0.00039  -0.00038   3.14012
   D47       -3.14027   0.00000  -0.00002   0.00013   0.00011  -3.14015
   D48        0.00095   0.00001  -0.00001   0.00021   0.00020   0.00115
   D49       -0.00125  -0.00003   0.00002  -0.00039  -0.00037  -0.00162
   D50       -3.14120   0.00003  -0.00001   0.00030   0.00030  -3.14090
   D51        3.14072  -0.00004   0.00001  -0.00046  -0.00045   3.14027
   D52        0.00077   0.00001  -0.00001   0.00022   0.00021   0.00098
   D53        0.00219   0.00008  -0.00003   0.00105   0.00102   0.00320
   D54       -3.13972   0.00010  -0.00002   0.00118   0.00116  -3.13857
   D55       -3.14104   0.00003  -0.00001   0.00036   0.00035  -3.14069
   D56        0.00024   0.00005   0.00000   0.00050   0.00049   0.00073
   D57       -0.00111  -0.00007   0.00002  -0.00083  -0.00081  -0.00192
   D58        3.13901  -0.00002   0.00004  -0.00058  -0.00054   3.13847
   D59        3.14080  -0.00009   0.00001  -0.00096  -0.00096   3.13985
   D60       -0.00226  -0.00004   0.00004  -0.00072  -0.00068  -0.00295
   D61        0.00603  -0.00026  -0.00014   0.00177   0.00191   0.00794
   D62        3.12933   0.00044   0.00016   0.00000  -0.00012   3.12921
   D63       -3.13405  -0.00031  -0.00017   0.00153   0.00164  -3.13241
   D64       -0.01076   0.00039   0.00014  -0.00025  -0.00039  -0.01115
   D65        1.06508  -0.00075   0.00019  -0.00629  -0.00611   1.05897
   D66       -3.10805   0.00035  -0.00007   0.00321   0.00315  -3.10490
   D67       -1.07278  -0.00051  -0.00020  -0.00195  -0.00215  -1.07493
   D68       -3.13627  -0.00035   0.00024  -0.00378  -0.00355  -3.13982
   D69       -1.02622   0.00075  -0.00001   0.00571   0.00571  -1.02051
   D70        1.00905  -0.00011  -0.00015   0.00055   0.00041   1.00946
   D71       -1.04269  -0.00009   0.00017  -0.00151  -0.00136  -1.04405
   D72        1.06737   0.00101  -0.00009   0.00798   0.00790   1.07527
   D73        3.10264   0.00015  -0.00022   0.00283   0.00260   3.10523
   D74        1.35953   0.00430  -0.00068   0.05482   0.05446   1.41399
   D75       -1.24670  -0.00200   0.00050  -0.02985  -0.02965  -1.27635
   D76       -0.75163   0.00302  -0.00047   0.04472   0.04456  -0.70707
   D77        2.92532  -0.00327   0.00071  -0.03994  -0.03955   2.88577
   D78       -2.79229   0.00408  -0.00084   0.05262   0.05209  -2.74021
   D79        0.88466  -0.00222   0.00035  -0.03205  -0.03202   0.85264
   D80        1.03945  -0.00007   0.00021  -0.00238  -0.00217   1.03727
   D81       -3.10404   0.00001  -0.00017   0.00183   0.00166  -3.10237
   D82       -1.05781  -0.00058   0.00000  -0.00379  -0.00379  -1.06160
   D83        3.12710   0.00016   0.00018  -0.00066  -0.00048   3.12662
   D84       -1.01638   0.00025  -0.00020   0.00355   0.00336  -1.01302
   D85        1.02985  -0.00035  -0.00002  -0.00208  -0.00210   1.02775
   D86       -1.06684   0.00035   0.00015   0.00085   0.00099  -1.06584
   D87        1.07287   0.00043  -0.00024   0.00506   0.00483   1.07770
   D88        3.11909  -0.00016  -0.00006  -0.00056  -0.00063   3.11847
   D89        1.28026   0.00416  -0.00094   0.04882   0.04855   1.32880
   D90       -1.26439  -0.00287   0.00097  -0.04108  -0.04079  -1.30518
   D91       -0.84248   0.00280  -0.00084   0.04001   0.03984  -0.80264
   D92        2.89606  -0.00423   0.00106  -0.04989  -0.04950   2.84656
   D93       -2.89425   0.00381  -0.00092   0.04722   0.04696  -2.84729
   D94        0.84428  -0.00321   0.00098  -0.04268  -0.04238   0.80191
   D95       -0.02009   0.00032   0.00034  -0.00071  -0.00031  -0.02040
   D96       -3.12715  -0.00010   0.00014  -0.00282  -0.00256  -3.12971
   D97        3.10988   0.00005   0.00035  -0.00232  -0.00189   3.10799
   D98        0.00282  -0.00037   0.00015  -0.00444  -0.00414  -0.00132
   D99        0.03418  -0.00200  -0.00021  -0.02172  -0.02194   0.01223
   D100       3.12962  -0.00059   0.00005  -0.00480  -0.00438   3.12524
   D101       3.14142  -0.00164  -0.00002  -0.01983  -0.01990   3.12152
   D102      -0.04632  -0.00023   0.00025  -0.00291  -0.00234  -0.04866
   D103      -0.03088   0.00235  -0.00003   0.03264   0.03294   0.00206
   D104       2.60059   0.00976  -0.00115   0.11809   0.11693   2.71752
   D105      -3.12449   0.00034  -0.00031   0.01356   0.01378  -3.11071
   D106      -0.49303   0.00775  -0.00142   0.09901   0.09778  -0.39525
   D107      -0.26632  -0.00421   0.00147  -0.04503  -0.04323  -0.30954
   D108       2.96903  -0.00485   0.00127  -0.05488  -0.05396   2.91507
   D109       2.82243  -0.00225   0.00177  -0.02465  -0.02252   2.79990
   D110      -0.22541  -0.00289   0.00157  -0.03450  -0.03326  -0.25867
   D111       1.61726   0.00280  -0.00001  -0.00279  -0.00321   1.61406
   D112      -0.48950  -0.00157  -0.00116  -0.01421  -0.01579  -0.50528
   D113      -2.57683  -0.00088  -0.00031  -0.02617  -0.02723  -2.60406
   D114      -1.59860   0.00204   0.00008   0.00222   0.00268  -1.59592
   D115       2.57783  -0.00233  -0.00106  -0.00921  -0.00990   2.56793
   D116       0.49049  -0.00164  -0.00022  -0.02116  -0.02134   0.46915
   D117       2.97760   0.00039   0.00107   0.00849   0.00993   2.98753
   D118      -1.06859   0.02374  -0.00170   0.23518   0.23100  -0.83759
   D119      -0.07672  -0.00060   0.00081  -0.00230  -0.00150  -0.07822
   D120       2.16028   0.02274  -0.00195   0.22439   0.21957   2.37984
   D121      -0.82993   0.00132  -0.00027   0.01672   0.01649  -0.81344
   D122      -2.92615  -0.00173  -0.00072   0.00748   0.00671  -2.91944
   D123       1.36229  -0.00004  -0.00109   0.01404   0.01330   1.37559
   D124       1.23736   0.00319   0.00063   0.01963   0.02031   1.25767
   D125      -0.85885   0.00013   0.00018   0.01040   0.01053  -0.84833
   D126      -2.85360   0.00183  -0.00019   0.01695   0.01711  -2.83648
   D127      -2.87604   0.00467  -0.00020   0.03498   0.03528  -2.84076
   D128       1.31093   0.00162  -0.00064   0.02574   0.02550   1.33642
   D129      -0.68382   0.00331  -0.00102   0.03230   0.03209  -0.65173
   D130       0.76294  -0.00091   0.00101  -0.02952  -0.02882   0.73412
   D131      -1.26897  -0.00428   0.00002  -0.04685  -0.04677  -1.31574
   D132       2.84124  -0.00278   0.00074  -0.03437  -0.03326   2.80798
   D133       2.89949  -0.00116   0.00084  -0.03400  -0.03332   2.86616
   D134       0.86758  -0.00453  -0.00015  -0.05133  -0.05127   0.81631
   D135      -1.30540  -0.00303   0.00057  -0.03885  -0.03776  -1.34316
   D136      -1.42622  -0.00040   0.00180  -0.03292  -0.03131  -1.45753
   D137       2.82506  -0.00377   0.00081  -0.05025  -0.04926   2.77581
   D138       0.65209  -0.00227   0.00153  -0.03776  -0.03575   0.61634
   D139       1.68368   0.00257  -0.00163   0.03190   0.03153   1.71521
   D140      -0.70645  -0.00834   0.00183  -0.12318  -0.12290  -0.82935
   D141      -2.50186   0.00603  -0.00097   0.04979   0.04962  -2.45224
   D142       1.39119  -0.00487   0.00249  -0.10528  -0.10481   1.28638
   D143      -0.37095   0.00237  -0.00117   0.02568   0.02445  -0.34650
   D144      -2.76108  -0.00853   0.00229  -0.12940  -0.12998  -2.89107
   D145       2.94585  -0.00436   0.00023  -0.06128  -0.06311   2.88274
   D146       0.55137  -0.01754   0.00389  -0.21254  -0.21195   0.33942
   D147      -1.11547   0.01189  -0.00291   0.13332   0.13372  -0.98175
   D148       2.77324  -0.00129   0.00076  -0.01794  -0.01512   2.75811
   D149      -0.03466   0.00073   0.00057  -0.00085  -0.00092  -0.03559
   D150       3.07966   0.00014   0.00085  -0.01438  -0.01436   3.06530
   D151       3.12340   0.00012   0.00030   0.00082   0.00099   3.12439
   D152      -0.04547  -0.00047   0.00058  -0.01271  -0.01244  -0.05791
   D153      -2.42634  -0.00921   0.00396  -0.16093  -0.15920  -2.58554
   D154       0.08099  -0.00325   0.00019  -0.04393  -0.04330   0.03768
   D155       0.74181  -0.00858   0.00367  -0.14756  -0.14581   0.59600
   D156      -3.03406  -0.00263  -0.00009  -0.03055  -0.02990  -3.06396
   D157       2.33748   0.01980  -0.00442   0.22887   0.22291   2.56039
   D158      -1.37587   0.02598  -0.00627   0.31970   0.31206  -1.06382
   D159      -0.08707   0.00358  -0.00093   0.06593   0.06576  -0.02131
   D160       2.48276   0.00976  -0.00278   0.15676   0.15491   2.63766
         Item               Value     Threshold  Converged?
 Maximum Force            0.046324     0.000450     NO 
 RMS     Force            0.006516     0.000300     NO 
 Maximum Displacement     1.135694     0.001800     NO 
 RMS     Displacement     0.210856     0.001200     NO 
 Predicted change in Energy=-5.432723D-02
 Lowest energy point so far.  Saving SCF results.
 GradGradGradGradGradGradGradGradGradGradGradGradGradGradGradGradGradGrad

 Leave Link  103 at Thu Dec  6 22:04:20 2018, MaxMem=   536870912 cpu:         1.7
 (Enter /pbs_home/pkowalski/g09d01/g09/l202.exe)
 Stoichiometry    C29H22F6S2
 Framework group  C1[X(C29H22F6S2)]
 Deg. of freedom   171
 Full point group                 C1      NOp   1
 RotChk:  IX=0 Diff= 4.02D-02
 Largest Abelian subgroup         C1      NOp   1
 Largest concise Abelian subgroup C1      NOp   1
                         Standard orientation:                         
 ---------------------------------------------------------------------
 Center     Atomic      Atomic             Coordinates (Angstroms)
 Number     Number       Type             X           Y           Z
 ---------------------------------------------------------------------
      1         16           0       -2.535642   -2.080255   -1.004354
      2         16           0        2.513657   -2.071123    0.942908
      3          9           0       -1.355900    2.874258    1.506648
      4          9           0       -2.354889    2.985902   -0.404764
      5          9           0       -0.081830    4.810021   -0.011913
      6          9           0       -0.169231    3.468331   -1.714942
      7          9           0        1.493982    3.071208    1.324152
      8          9           0        2.224691    3.074107   -0.710802
      9          6           0       -5.559983   -2.533547   -0.483232
     10          6           0       -6.899413   -2.845157   -0.298152
     11          6           0       -7.757983   -1.920396    0.282241
     12          6           0       -7.260655   -0.683291    0.674476
     13          6           0       -5.921488   -0.373428    0.490523
     14          6           0       -5.049203   -1.294468   -0.091978
     15          6           0        5.474286   -2.581913    0.151993
     16          6           0        6.781605   -2.922455   -0.165157
     17          6           0        7.657701   -1.957953   -0.645915
     18          6           0        7.209450   -0.652086   -0.806103
     19          6           0        5.901882   -0.313636   -0.491980
     20          6           0        5.012432   -1.273814   -0.006204
     21          6           0       -0.230456   -0.734124   -3.133611
     22          6           0       -0.003768   -1.324968   -1.742546
     23          6           0        0.617285   -0.970232    3.493677
     24          6           0        0.142161   -1.271343    2.075674
     25          6           0       -3.628311   -0.958505   -0.290778
     26          6           0       -2.962817    0.185659    0.034044
     27          6           0       -1.559969    0.151621   -0.268140
     28          6           0       -1.184517   -1.052259   -0.848391
     29          6           0       -0.652538    1.267748   -0.026168
     30          6           0       -1.188804    2.672312    0.190431
     31          6           0       -0.064626    3.531580   -0.377075
     32          6           0        1.165451    2.749165    0.057259
     33          6           0        0.718602    1.288959   -0.040212
     34          6           0        3.624330   -0.907496    0.329895
     35          6           0        3.009394    0.302587    0.254188
     36          6           0        1.614967    0.318774    0.643281
     37          6           0        1.219906   -0.955583    1.068917
     38          1           0       -4.900694   -3.276232   -0.944392
     39          1           0       -7.275133   -3.822799   -0.612982
     40          1           0       -8.814345   -2.162577    0.428860
     41          1           0       -7.925143    0.054891    1.132531
     42          1           0       -5.555559    0.606679    0.807840
     43          1           0        4.800944   -3.356279    0.533849
     44          1           0        7.118576   -3.954393   -0.031937
     45          1           0        8.689099   -2.222519   -0.895571
     46          1           0        7.887755    0.118127   -1.184317
     47          1           0        5.573366    0.719893   -0.629686
     48          1           0       -0.360217    0.354183   -3.075386
     49          1           0        0.634272   -0.939649   -3.777790
     50          1           0       -1.121666   -1.162512   -3.608529
     51          1           0        0.162030   -2.409625   -1.818648
     52          1           0        0.910871   -0.909549   -1.304924
     53          1           0        0.890567    0.087072    3.594762
     54          1           0       -0.184108   -1.191201    4.210898
     55          1           0        1.490827   -1.579221    3.757485
     56          1           0       -0.165595   -2.326229    2.003548
     57          1           0       -0.746162   -0.665943    1.846997
     58          1           0       -3.446867    1.037656    0.509733
     59          1           0        3.527993    1.217356   -0.040376
 ---------------------------------------------------------------------
 Rotational constants (GHZ):      0.1484781      0.0588338      0.0479088
 Leave Link  202 at Thu Dec  6 22:04:20 2018, MaxMem=   536870912 cpu:         0.0
 (Enter /pbs_home/pkowalski/g09d01/g09/l301.exe)
 Basis read from rwf:  (5D, 7F)
 No pseudopotential information found on rwf file.
 There are   673 symmetry adapted cartesian basis functions of A   symmetry.
 There are   636 symmetry adapted basis functions of A   symmetry.
   636 basis functions,  1103 primitive gaussians,   673 cartesian basis functions
   141 alpha electrons      141 beta electrons
       nuclear repulsion energy      4607.4156778010 Hartrees.
 IExCor=32609 DFT=T Ex+Corr=LC-wPBE ExCW=0 ScaHFX=  1.000000
 ScaDFX=  1.000000  0.000000  1.000000  1.000000 ScalE2=  1.000000  1.000000
 IRadAn=      0 IRanWt=     -1 IRanGd=            0 ICorTp=0 IEmpDi=  4
  HFx wShort=  0.000000 wLong=  0.400000 cFull=  0.000000 cShort=  0.000000 cLong=  1.000000
  DFx wShort=  0.000000 wLong=  0.400000 cFull=  0.000000 cShort=  0.000000 cLong=  1.000000
 NAtoms=   59 NActive=   59 NUniq=   59 SFac= 1.00D+00 NAtFMM=   60 NAOKFM=F Big=F
 Integral buffers will be    131072 words long.
 Raffenetti 2 integral format.
 Two-electron integral symmetry is turned on.
 No density basis found on file   724.
 Leave Link  301 at Thu Dec  6 22:04:20 2018, MaxMem=   536870912 cpu:         0.6
 (Enter /pbs_home/pkowalski/g09d01/g09/l302.exe)
 NPDir=0 NMtPBC=     1 NCelOv=     1 NCel=       1 NClECP=     1 NCelD=      1
         NCelK=      1 NCelE2=     1 NClLst=     1 CellRange=     0.0.
 One-electron integrals computed using PRISM.
 NBasis=   636 RedAO= T EigKep=  2.83D-04  NBF=   636
 NBsUse=   636 1.00D-06 EigRej= -1.00D+00 NBFU=   636
 Precomputing XC quadrature grid using
 IXCGrd= 4 IRadAn=           0 IRanWt=          -1 IRanGd=           0 AccXCQ= 0.00D+00.
 Generated NRdTot=       0 NPtTot=           0 NUsed=           0 NTot=          32
 NSgBfM=   602   602   603   606   606 MxSgAt=    59 MxSgA2=    59.
 Leave Link  302 at Thu Dec  6 22:04:22 2018, MaxMem=   536870912 cpu:        16.4
 (Enter /pbs_home/pkowalski/g09d01/g09/l303.exe)
 DipDrv:  MaxL=1.
 Leave Link  303 at Thu Dec  6 22:04:23 2018, MaxMem=   536870912 cpu:         1.5
 (Enter /pbs_home/pkowalski/g09d01/g09/l401.exe)
 Initial guess from the checkpoint file:  "dae0068freq_open_lc-wpbe_air.chk"
 B after Tr=     0.000000    0.000000    0.000000
         Rot=    0.999934   -0.004144    0.010732   -0.000549 Ang=  -1.32 deg.
 Guess basis will be translated and rotated to current coordinates.
 JPrj=2 DoOrth=T DoCkMO=T.
 Generating alternative initial guess.
 ExpMin= 1.22D-01 ExpMax= 9.18D+03 ExpMxC= 1.38D+03 IAcc=1 IRadAn=         1 AccDes= 0.00D+00
 Harris functional with IExCor=32609 and IRadAn=       1 diagonalized for initial guess.
 HarFok:  IExCor=32609 AccDes= 0.00D+00 IRadAn=         1 IDoV= 1 UseB2=F ITyADJ=14
 ICtDFT=  3500011 ScaDFX=  1.000000  1.000000  1.000000  1.000000
 FoFCou: FMM=F IPFlag=           0 FMFlag=      100000 FMFlg1=           0
         NFxFlg=           0 DoJE=T BraDBF=F KetDBF=T FulRan=T
         wScrn=  0.000000 ICntrl=     500 IOpCl=  0 I1Cent=   200000004 NGrid=           0
         NMat0=    1 NMatS0=      1 NMatT0=    0 NMatD0=    1 NMtDS0=    0 NMtDT0=    0
 Petite list used in FoFCou.
 Harris En= -2510.52197307739    
 Leave Link  401 at Thu Dec  6 22:04:28 2018, MaxMem=   536870912 cpu:        41.6
 (Enter /pbs_home/pkowalski/g09d01/g09/l502.exe)
 Closed shell SCF:
 Using DIIS extrapolation, IDIIS=  1040.
 Integral symmetry usage will be decided dynamically.
 IVT=     1387805 IEndB=     1387805 NGot=   536870912 MDV=   535953350
 LenX=   535953350 LenY=   535499748
 Requested convergence on RMS density matrix=1.00D-08 within 128 cycles.
 Requested convergence on MAX density matrix=1.00D-06.
 Requested convergence on             energy=1.00D-06.
 No special actions if energy rises.
 Fock matrices will be formed incrementally for  20 cycles.
 Integral accuracy reduced to 1.0D-05 until final iterations.

 Cycle   1  Pass 0  IDiag  1:
 FoFJK:  IHMeth= 1 ICntrl=       0 DoSepK=T KAlg= 0 I1Cent=   0 FoldK=F
 IRaf=         1 NMat=   1 IRICut=       1 DoRegI=T DoRafI=F ISym2E= 0.
 FoFCou: FMM=F IPFlag=           0 FMFlag=      100000 FMFlg1=           0
         NFxFlg=           0 DoJE=T BraDBF=F KetDBF=F FulRan=T
         wScrn=  0.000000 ICntrl=     500 IOpCl=  0 I1Cent=           0 NGrid=           0
         NMat0=    1 NMatS0=      1 NMatT0=    0 NMatD0=    1 NMtDS0=    0 NMtDT0=    0
 Symmetry not used in FoFCou.
 E= -2510.82242585810    
 DIIS: error= 4.08D-03 at cycle   1 NSaved=   1.
 NSaved= 1 IEnMin= 1 EnMin= -2510.82242585810     IErMin= 1 ErrMin= 4.08D-03
 ErrMax= 4.08D-03  0.00D+00 EMaxC= 1.00D-01 BMatC= 4.33D-02 BMatP= 4.33D-02
 IDIUse=3 WtCom= 9.59D-01 WtEn= 4.08D-02
 Coeff-Com:  0.100D+01
 Coeff-En:   0.100D+01
 Coeff:      0.100D+01
 Gap=     0.682 Goal=   None    Shift=    0.000
 GapD=    0.682 DampG=2.000 DampE=1.000 DampFc=2.0000 IDamp=-1.
 RMSDP=8.51D-04 MaxDP=1.22D-01              OVMax= 2.56D-02

 Cycle   2  Pass 0  IDiag  1:
 RMSU=  8.45D-04    CP:  9.94D-01
 E= -2510.87151420030     Delta-E=       -0.049088342199 Rises=F Damp=F
 DIIS: error= 1.14D-03 at cycle   2 NSaved=   2.
 NSaved= 2 IEnMin= 2 EnMin= -2510.87151420030     IErMin= 2 ErrMin= 1.14D-03
 ErrMax= 1.14D-03  0.00D+00 EMaxC= 1.00D-01 BMatC= 1.83D-03 BMatP= 4.33D-02
 IDIUse=3 WtCom= 9.89D-01 WtEn= 1.14D-02
 Coeff-Com: -0.106D+00 0.111D+01
 Coeff-En:   0.000D+00 0.100D+01
 Coeff:     -0.105D+00 0.110D+01
 Gap=     0.280 Goal=   None    Shift=    0.000
 RMSDP=1.76D-04 MaxDP=1.68D-02 DE=-4.91D-02 OVMax= 1.09D-02

 Cycle   3  Pass 0  IDiag  1:
 RMSU=  1.46D-04    CP:  9.93D-01  1.11D+00
 E= -2510.87483276871     Delta-E=       -0.003318568413 Rises=F Damp=F
 DIIS: error= 6.18D-04 at cycle   3 NSaved=   3.
 NSaved= 3 IEnMin= 3 EnMin= -2510.87483276871     IErMin= 3 ErrMin= 6.18D-04
 ErrMax= 6.18D-04  0.00D+00 EMaxC= 1.00D-01 BMatC= 5.83D-04 BMatP= 1.83D-03
 IDIUse=3 WtCom= 9.94D-01 WtEn= 6.18D-03
 Coeff-Com: -0.667D-01 0.388D+00 0.679D+00
 Coeff-En:   0.000D+00 0.000D+00 0.100D+01
 Coeff:     -0.663D-01 0.385D+00 0.681D+00
 Gap=     0.279 Goal=   None    Shift=    0.000
 RMSDP=7.31D-05 MaxDP=4.35D-03 DE=-3.32D-03 OVMax= 4.91D-03

 Cycle   4  Pass 0  IDiag  1:
 RMSU=  6.80D-05    CP:  9.93D-01  1.14D+00  8.95D-01
 E= -2510.87541226939     Delta-E=       -0.000579500679 Rises=F Damp=F
 DIIS: error= 2.07D-04 at cycle   4 NSaved=   4.
 NSaved= 4 IEnMin= 4 EnMin= -2510.87541226939     IErMin= 4 ErrMin= 2.07D-04
 ErrMax= 2.07D-04  0.00D+00 EMaxC= 1.00D-01 BMatC= 7.96D-05 BMatP= 5.83D-04
 IDIUse=3 WtCom= 9.98D-01 WtEn= 2.07D-03
 Coeff-Com: -0.332D-02-0.695D-01 0.221D+00 0.851D+00
 Coeff-En:   0.000D+00 0.000D+00 0.000D+00 0.100D+01
 Coeff:     -0.332D-02-0.693D-01 0.221D+00 0.852D+00
 Gap=     0.279 Goal=   None    Shift=    0.000
 RMSDP=3.11D-05 MaxDP=1.44D-03 DE=-5.80D-04 OVMax= 2.38D-03

 Cycle   5  Pass 0  IDiag  1:
 RMSU=  2.15D-05    CP:  9.93D-01  1.14D+00  1.05D+00  1.02D+00
 E= -2510.87551631179     Delta-E=       -0.000104042400 Rises=F Damp=F
 DIIS: error= 8.08D-05 at cycle   5 NSaved=   5.
 NSaved= 5 IEnMin= 5 EnMin= -2510.87551631179     IErMin= 5 ErrMin= 8.08D-05
 ErrMax= 8.08D-05  0.00D+00 EMaxC= 1.00D-01 BMatC= 1.15D-05 BMatP= 7.96D-05
 IDIUse=1 WtCom= 1.00D+00 WtEn= 0.00D+00
 Coeff-Com:  0.432D-02-0.642D-01 0.343D-01 0.371D+00 0.654D+00
 Coeff:      0.432D-02-0.642D-01 0.343D-01 0.371D+00 0.654D+00
 Gap=     0.279 Goal=   None    Shift=    0.000
 RMSDP=1.07D-05 MaxDP=5.40D-04 DE=-1.04D-04 OVMax= 6.68D-04

 Cycle   6  Pass 0  IDiag  1:
 RMSU=  6.68D-06    CP:  9.93D-01  1.14D+00  1.07D+00  1.11D+00  8.24D-01
 E= -2510.87553035113     Delta-E=       -0.000014039338 Rises=F Damp=F
 DIIS: error= 1.89D-05 at cycle   6 NSaved=   6.
 NSaved= 6 IEnMin= 6 EnMin= -2510.87553035113     IErMin= 6 ErrMin= 1.89D-05
 ErrMax= 1.89D-05  0.00D+00 EMaxC= 1.00D-01 BMatC= 6.38D-07 BMatP= 1.15D-05
 IDIUse=1 WtCom= 1.00D+00 WtEn= 0.00D+00
 Coeff-Com:  0.122D-02-0.607D-02-0.157D-01-0.859D-02 0.124D+00 0.905D+00
 Coeff:      0.122D-02-0.607D-02-0.157D-01-0.859D-02 0.124D+00 0.905D+00
 Gap=     0.279 Goal=   None    Shift=    0.000
 RMSDP=4.24D-06 MaxDP=2.64D-04 DE=-1.40D-05 OVMax= 3.49D-04

 Initial convergence to 1.0D-05 achieved.  Increase integral accuracy.
 Cycle   7  Pass 1  IDiag  1:
 E= -2510.87539123447     Delta-E=        0.000139116655 Rises=F Damp=F
 DIIS: error= 1.56D-04 at cycle   1 NSaved=   1.
 NSaved= 1 IEnMin= 1 EnMin= -2510.87539123447     IErMin= 1 ErrMin= 1.56D-04
 ErrMax= 1.56D-04  0.00D+00 EMaxC= 1.00D-01 BMatC= 1.34D-05 BMatP= 1.34D-05
 IDIUse=3 WtCom= 9.98D-01 WtEn= 1.56D-03
 Coeff-Com:  0.100D+01
 Coeff-En:   0.100D+01
 Coeff:      0.100D+01
 Gap=     0.279 Goal=   None    Shift=    0.000
 RMSDP=4.24D-06 MaxDP=2.64D-04 DE= 1.39D-04 OVMax= 3.27D-04

 Cycle   8  Pass 1  IDiag  1:
 RMSU=  1.30D-04    CP:  1.00D+00
 E= -2510.87540415157     Delta-E=       -0.000012917095 Rises=F Damp=F
 DIIS: error= 1.23D-05 at cycle   2 NSaved=   2.
 NSaved= 2 IEnMin= 2 EnMin= -2510.87540415157     IErMin= 2 ErrMin= 1.23D-05
 ErrMax= 1.23D-05  0.00D+00 EMaxC= 1.00D-01 BMatC= 2.93D-07 BMatP= 1.34D-05
 IDIUse=1 WtCom= 1.00D+00 WtEn= 0.00D+00
 Coeff-Com: -0.208D-02 0.100D+01
 Coeff:     -0.208D-02 0.100D+01
 Gap=     0.279 Goal=   None    Shift=    0.000
 RMSDP=7.11D-06 MaxDP=2.39D-04 DE=-1.29D-05 OVMax= 2.60D-04

 Cycle   9  Pass 1  IDiag  1:
 RMSU=  3.16D-06    CP:  1.00D+00  1.05D+00
 E= -2510.87540418039     Delta-E=       -0.000000028826 Rises=F Damp=F
 DIIS: error= 1.47D-05 at cycle   3 NSaved=   3.
 NSaved= 3 IEnMin= 3 EnMin= -2510.87540418039     IErMin= 2 ErrMin= 1.23D-05
 ErrMax= 1.47D-05  0.00D+00 EMaxC= 1.00D-01 BMatC= 3.50D-07 BMatP= 2.93D-07
 IDIUse=1 WtCom= 1.00D+00 WtEn= 0.00D+00
 Coeff-Com: -0.227D-01 0.536D+00 0.487D+00
 Coeff:     -0.227D-01 0.536D+00 0.487D+00
 Gap=     0.279 Goal=   None    Shift=    0.000
 RMSDP=1.38D-06 MaxDP=8.39D-05 DE=-2.88D-08 OVMax= 1.14D-04

 Cycle  10  Pass 1  IDiag  1:
 RMSU=  1.04D-06    CP:  1.00D+00  1.05D+00  7.35D-01
 E= -2510.87540449231     Delta-E=       -0.000000311918 Rises=F Damp=F
 DIIS: error= 1.75D-06 at cycle   4 NSaved=   4.
 NSaved= 4 IEnMin= 4 EnMin= -2510.87540449231     IErMin= 4 ErrMin= 1.75D-06
 ErrMax= 1.75D-06  0.00D+00 EMaxC= 1.00D-01 BMatC= 3.91D-09 BMatP= 2.93D-07
 IDIUse=1 WtCom= 1.00D+00 WtEn= 0.00D+00
 Coeff-Com: -0.547D-02 0.936D-01 0.115D+00 0.797D+00
 Coeff:     -0.547D-02 0.936D-01 0.115D+00 0.797D+00
 Gap=     0.279 Goal=   None    Shift=    0.000
 RMSDP=2.92D-07 MaxDP=1.79D-05 DE=-3.12D-07 OVMax= 3.87D-05

 Cycle  11  Pass 1  IDiag  1:
 RMSU=  2.27D-07    CP:  1.00D+00  1.05D+00  7.81D-01  1.08D+00
 E= -2510.87540450726     Delta-E=       -0.000000014949 Rises=F Damp=F
 DIIS: error= 1.18D-06 at cycle   5 NSaved=   5.
 NSaved= 5 IEnMin= 5 EnMin= -2510.87540450726     IErMin= 5 ErrMin= 1.18D-06
 ErrMax= 1.18D-06  0.00D+00 EMaxC= 1.00D-01 BMatC= 1.38D-09 BMatP= 3.91D-09
 IDIUse=1 WtCom= 1.00D+00 WtEn= 0.00D+00
 Coeff-Com:  0.322D-02-0.877D-01-0.738D-01 0.282D+00 0.876D+00
 Coeff:      0.322D-02-0.877D-01-0.738D-01 0.282D+00 0.876D+00
 Gap=     0.279 Goal=   None    Shift=    0.000
 RMSDP=2.00D-07 MaxDP=1.19D-05 DE=-1.49D-08 OVMax= 2.36D-05

 Cycle  12  Pass 1  IDiag  1:
 RMSU=  1.28D-07    CP:  1.00D+00  1.05D+00  7.98D-01  1.20D+00  1.28D+00
 E= -2510.87540450393     Delta-E=        0.000000003328 Rises=F Damp=F
 DIIS: error= 4.33D-07 at cycle   6 NSaved=   6.
 NSaved= 6 IEnMin= 5 EnMin= -2510.87540450726     IErMin= 6 ErrMin= 4.33D-07
 ErrMax= 4.33D-07  0.00D+00 EMaxC= 1.00D-01 BMatC= 1.81D-10 BMatP= 1.38D-09
 IDIUse=1 WtCom= 1.00D+00 WtEn= 0.00D+00
 Coeff-Com:  0.209D-02-0.463D-01-0.467D-01-0.347D-01 0.258D+00 0.867D+00
 Coeff:      0.209D-02-0.463D-01-0.467D-01-0.347D-01 0.258D+00 0.867D+00
 Gap=     0.279 Goal=   None    Shift=    0.000
 RMSDP=8.38D-08 MaxDP=5.62D-06 DE= 3.33D-09 OVMax= 1.59D-05

 Cycle  13  Pass 1  IDiag  1:
 RMSU=  4.81D-08    CP:  1.00D+00  1.05D+00  8.06D-01  1.22D+00  1.48D+00
                    CP:  1.29D+00
 E= -2510.87540450401     Delta-E=       -0.000000000076 Rises=F Damp=F
 DIIS: error= 1.38D-07 at cycle   7 NSaved=   7.
 NSaved= 7 IEnMin= 5 EnMin= -2510.87540450726     IErMin= 7 ErrMin= 1.38D-07
 ErrMax= 1.38D-07  0.00D+00 EMaxC= 1.00D-01 BMatC= 2.98D-11 BMatP= 1.81D-10
 IDIUse=1 WtCom= 1.00D+00 WtEn= 0.00D+00
 Coeff-Com: -0.182D-03 0.684D-02 0.404D-02-0.499D-01-0.131D+00 0.200D+00
 Coeff-Com:  0.970D+00
 Coeff:     -0.182D-03 0.684D-02 0.404D-02-0.499D-01-0.131D+00 0.200D+00
 Coeff:      0.970D+00
 Gap=     0.279 Goal=   None    Shift=    0.000
 RMSDP=3.75D-08 MaxDP=1.89D-06 DE=-7.64D-11 OVMax= 8.12D-06

 Cycle  14  Pass 1  IDiag  1:
 RMSU=  1.82D-08    CP:  1.00D+00  1.05D+00  8.04D-01  1.23D+00  1.57D+00
                    CP:  1.49D+00  1.12D+00
 E= -2510.87540450436     Delta-E=       -0.000000000355 Rises=F Damp=F
 DIIS: error= 4.72D-08 at cycle   8 NSaved=   8.
 NSaved= 8 IEnMin= 5 EnMin= -2510.87540450726     IErMin= 8 ErrMin= 4.72D-08
 ErrMax= 4.72D-08  0.00D+00 EMaxC= 1.00D-01 BMatC= 4.77D-12 BMatP= 2.98D-11
 IDIUse=1 WtCom= 1.00D+00 WtEn= 0.00D+00
 Coeff-Com: -0.265D-03 0.681D-02 0.587D-02-0.124D-01-0.756D-01-0.162D-01
 Coeff-Com:  0.311D+00 0.781D+00
 Coeff:     -0.265D-03 0.681D-02 0.587D-02-0.124D-01-0.756D-01-0.162D-01
 Coeff:      0.311D+00 0.781D+00
 Gap=     0.279 Goal=   None    Shift=    0.000
 RMSDP=1.15D-08 MaxDP=4.93D-07 DE=-3.55D-10 OVMax= 2.52D-06

 Cycle  15  Pass 1  IDiag  1:
 RMSU=  7.00D-09    CP:  1.00D+00  1.05D+00  8.04D-01  1.23D+00  1.58D+00
                    CP:  1.52D+00  1.23D+00  1.24D+00
 E= -2510.87540450444     Delta-E=       -0.000000000080 Rises=F Damp=F
 DIIS: error= 3.29D-08 at cycle   9 NSaved=   9.
 NSaved= 9 IEnMin= 5 EnMin= -2510.87540450726     IErMin= 9 ErrMin= 3.29D-08
 ErrMax= 3.29D-08  0.00D+00 EMaxC= 1.00D-01 BMatC= 8.75D-13 BMatP= 4.77D-12
 IDIUse=1 WtCom= 1.00D+00 WtEn= 0.00D+00
 Coeff-Com: -0.439D-04 0.574D-03 0.101D-02 0.999D-02 0.562D-02-0.481D-01
 Coeff-Com: -0.135D+00 0.199D+00 0.967D+00
 Coeff:     -0.439D-04 0.574D-03 0.101D-02 0.999D-02 0.562D-02-0.481D-01
 Coeff:     -0.135D+00 0.199D+00 0.967D+00
 Gap=     0.279 Goal=   None    Shift=    0.000
 RMSDP=6.56D-09 MaxDP=2.94D-07 DE=-8.00D-11 OVMax= 1.86D-06

 SCF Done:  E(RLC-wPBE) =  -2510.87540450     A.U. after   15 cycles
            NFock= 15  Conv=0.66D-08     -V/T= 2.0074
 KE= 2.492465354721D+03 PE=-1.511439994389D+04 EE= 5.503643506860D+03
 Leave Link  502 at Thu Dec  6 22:15:16 2018, MaxMem=   536870912 cpu:      5165.5
 (Enter /pbs_home/pkowalski/g09d01/g09/l701.exe)
 Compute integral first derivatives.
 ... and contract with generalized density number  0.
 Leave Link  701 at Thu Dec  6 22:15:17 2018, MaxMem=   536870912 cpu:         5.8
 (Enter /pbs_home/pkowalski/g09d01/g09/l702.exe)
 L702 exits ... SP integral derivatives will be done elsewhere.
 Leave Link  702 at Thu Dec  6 22:15:17 2018, MaxMem=   536870912 cpu:         0.2
 (Enter /pbs_home/pkowalski/g09d01/g09/l703.exe)
 Compute integral first derivatives, UseDBF=F ICtDFT=           0.
 Integral derivatives from FoFJK, PRISM(SPDF).
 Calling FoFJK, ICntrl=      2127 FMM=F ISym2X=0 I1Cent= 0 IOpClX= 0 NMat=1 NMatS=1 NMatT=0.
 FoFJK:  IHMeth= 1 ICntrl=    2127 DoSepK=T KAlg= 0 I1Cent=   0 FoldK=F
 IRaf=         1 NMat=   1 IRICut=       1 DoRegI=T DoRafI=F ISym2E= 0.
 FoFCou: FMM=F IPFlag=           0 FMFlag=      100000 FMFlg1=         800
         NFxFlg=           0 DoJE=F BraDBF=F KetDBF=F FulRan=T
         wScrn=  0.000000 ICntrl=    2527 IOpCl=  0 I1Cent=           0 NGrid=           0
         NMat0=    1 NMatS0=      1 NMatT0=    0 NMatD0=    1 NMtDS0=    0 NMtDT0=    0
 Symmetry not used in FoFCou.
 Leave Link  703 at Thu Dec  6 22:19:07 2018, MaxMem=   536870912 cpu:      1834.9
 (Enter /pbs_home/pkowalski/g09d01/g09/l716.exe)
 Dipole        =-3.82264159D-02-1.46240363D+00 1.78439546D-02
 ***** Axes restored to original set *****
 -------------------------------------------------------------------
 Center     Atomic                   Forces (Hartrees/Bohr)
 Number     Number              X              Y              Z
 -------------------------------------------------------------------
      1       16          -0.000868703   -0.000103971   -0.002734684
      2       16           0.003537386   -0.000115740   -0.003298742
      3        9           0.006430759    0.000597949   -0.001931614
      4        9          -0.003500514    0.001388409   -0.002429761
      5        9           0.002911917    0.001850122   -0.004034667
      6        9          -0.001163002    0.000326430    0.005220377
      7        9           0.001424809   -0.000278970    0.000142724
      8        9          -0.004400484    0.001336317   -0.000554306
      9        6          -0.002023356    0.000610432   -0.000620957
     10        6          -0.000726947   -0.000591850   -0.000710544
     11        6          -0.000116297   -0.000845114   -0.000567533
     12        6           0.001298767   -0.001157934   -0.000073454
     13        6           0.002404300   -0.001072764    0.000602390
     14        6           0.000301849    0.000924168    0.000339018
     15        6          -0.000811277   -0.000527098   -0.002095048
     16        6          -0.000732580    0.000911264   -0.000533308
     17        6          -0.000368052    0.000782784    0.000125808
     18        6           0.000188947    0.000970125    0.001554598
     19        6           0.001125567    0.000024415    0.002413773
     20        6           0.000253191   -0.000855897    0.000128783
     21        6           0.000605971    0.002394016   -0.001067267
     22        6           0.000728746    0.002041084   -0.002942231
     23        6          -0.001258741   -0.001407356   -0.000375115
     24        6          -0.007672693   -0.009114373    0.004248486
     25        6          -0.002034823    0.002238084   -0.000384403
     26        6           0.005184389    0.004993858   -0.002547298
     27        6           0.000820537    0.002530524   -0.010815429
     28        6          -0.003386253   -0.013808758    0.018814273
     29        6          -0.018713613   -0.002851825    0.016814578
     30        6          -0.012334180   -0.005447442    0.007067606
     31        6          -0.000832381   -0.002432426   -0.000626108
     32        6          -0.005550214    0.002244462    0.000062865
     33        6           0.071230973    0.002914079   -0.032732320
     34        6           0.001943663   -0.000027034   -0.004847165
     35        6           0.006642665   -0.004634987    0.004607026
     36        6          -0.062542881    0.001134471    0.018766730
     37        6           0.030396520    0.017425263   -0.004527337
     38        1           0.001063505   -0.000683243    0.000061830
     39        1           0.000780786    0.000245154    0.000524048
     40        1           0.000001434    0.000917425    0.000547278
     41        1          -0.000815642    0.000523982   -0.000071291
     42        1          -0.001355874   -0.000019899   -0.000711598
     43        1           0.000236992    0.000445415    0.001084656
     44        1           0.000572672   -0.000530324    0.000645245
     45        1           0.000391249   -0.000962089   -0.000279510
     46        1          -0.000223899   -0.000308609   -0.000918538
     47        1          -0.000838828    0.000376467   -0.001131360
     48        1           0.000635959   -0.000547208    0.000646073
     49        1          -0.000611099    0.000359760    0.000672172
     50        1          -0.000322571   -0.001196924   -0.000249464
     51        1          -0.000116018    0.000022380   -0.000729266
     52        1          -0.002547024   -0.001322658   -0.000164365
     53        1           0.000859522    0.000407255    0.000674866
     54        1           0.000718166   -0.000111843   -0.000681413
     55        1           0.000154493    0.001282770   -0.000127884
     56        1          -0.000878093   -0.000864341    0.001167441
     57        1          -0.000411352    0.001675943   -0.002856383
     58        1          -0.000385832    0.000456216    0.000365548
     59        1          -0.005302509   -0.002530351    0.001072174
 -------------------------------------------------------------------
 Cartesian Forces:  Max     0.071230973 RMS     0.008869596
 Leave Link  716 at Thu Dec  6 22:19:07 2018, MaxMem=   536870912 cpu:         0.2
 (Enter /pbs_home/pkowalski/g09d01/g09/l103.exe)

 GradGradGradGradGradGradGradGradGradGradGradGradGradGradGradGradGradGrad
 Berny optimization.
 Using GEDIIS/GDIIS optimizer.
 FormGI is forming the generalized inverse of G from B-inverse, IUseBI=4.
 GSVD:  received Info=                   1 from GESDD.
 Internal  Forces:  Max     0.018055167 RMS     0.003431655
 Search for a local minimum.
 Step number   4 out of a maximum of  343
 All quantities printed in internal units (Hartrees-Bohrs-Radians)
 RMS Force = .34317D-02 SwitMx=.10000D-02 MixMth= 1
 Mixed Optimization -- RFO/linear search
 Update second derivatives using D2CorX and points    3    4
 DE= -4.48D-02 DEPred=-5.43D-02 R= 8.25D-01
 TightC=F SS=  1.41D+00  RLast= 7.83D-01 DXNew= 8.4853D-01 2.3477D+00
 Trust test= 8.25D-01 RLast= 7.83D-01 DXMaxT set to 8.49D-01
 ITU=  1  0  1  0
 Use linear search instead of GDIIS.
     Eigenvalues ---    0.00213   0.00399   0.00420   0.00471   0.00632
     Eigenvalues ---    0.00715   0.00747   0.00748   0.00760   0.00799
     Eigenvalues ---    0.00901   0.01104   0.01148   0.01161   0.01323
     Eigenvalues ---    0.01387   0.01476   0.01531   0.01558   0.01563
     Eigenvalues ---    0.01747   0.01762   0.01897   0.01941   0.01944
     Eigenvalues ---    0.02001   0.02004   0.02027   0.02028   0.02086
     Eigenvalues ---    0.02086   0.02136   0.02136   0.02142   0.02143
     Eigenvalues ---    0.02153   0.02154   0.02166   0.02167   0.02169
     Eigenvalues ---    0.02225   0.02797   0.04273   0.04313   0.04712
     Eigenvalues ---    0.05079   0.05460   0.05494   0.05548   0.05551
     Eigenvalues ---    0.05673   0.05682   0.07431   0.08331   0.09122
     Eigenvalues ---    0.09150   0.09221   0.09926   0.09979   0.10815
     Eigenvalues ---    0.12043   0.12168   0.12672   0.12677   0.14021
     Eigenvalues ---    0.15919   0.15988   0.15992   0.15998   0.16000
     Eigenvalues ---    0.16000   0.16000   0.16000   0.16000   0.16000
     Eigenvalues ---    0.16000   0.16000   0.16000   0.16000   0.16000
     Eigenvalues ---    0.16000   0.16000   0.16004   0.16532   0.19322
     Eigenvalues ---    0.20907   0.21842   0.21874   0.21986   0.21996
     Eigenvalues ---    0.22000   0.22000   0.22119   0.22823   0.22880
     Eigenvalues ---    0.23158   0.23469   0.23470   0.23557   0.23850
     Eigenvalues ---    0.24239   0.24280   0.24637   0.24924   0.24975
     Eigenvalues ---    0.24997   0.25000   0.25466   0.25979   0.26243
     Eigenvalues ---    0.26417   0.26903   0.26976   0.27829   0.28449
     Eigenvalues ---    0.29394   0.29632   0.29787   0.30179   0.30946
     Eigenvalues ---    0.31342   0.32090   0.32209   0.32289   0.32384
     Eigenvalues ---    0.32460   0.32495   0.32510   0.32514   0.32522
     Eigenvalues ---    0.32536   0.32551   0.32571   0.32590   0.32741
     Eigenvalues ---    0.33509   0.34950   0.35506   0.35691   0.35694
     Eigenvalues ---    0.35697   0.35705   0.35710   0.35840   0.35884
     Eigenvalues ---    0.36113   0.36180   0.36248   0.36647   0.39486
     Eigenvalues ---    0.40743   0.41083   0.41098   0.41575   0.44211
     Eigenvalues ---    0.44233   0.45534   0.45595   0.45795   0.45941
     Eigenvalues ---    0.46267   0.46501   0.46519   0.47187   0.47693
     Eigenvalues ---    0.48086   0.48353   0.48473   0.50529   0.55455
     Eigenvalues ---    0.55625
 RFO step:  Lambda=-4.35458489D-02 EMin= 2.13092679D-03
 Quartic linear search produced a step of  0.39524.
 Iteration  1 RMS(Cart)=  0.21128345 RMS(Int)=  0.01475091
 Iteration  2 RMS(Cart)=  0.06548814 RMS(Int)=  0.00196857
 Iteration  3 RMS(Cart)=  0.00290161 RMS(Int)=  0.00175664
 Iteration  4 RMS(Cart)=  0.00001055 RMS(Int)=  0.00175664
 Iteration  5 RMS(Cart)=  0.00000002 RMS(Int)=  0.00175664
 ITry= 1 IFail=0 DXMaxC= 8.96D-01 DCOld= 1.00D+10 DXMaxT= 8.49D-01 DXLimC= 3.00D+00 Rises=F
 Variable       Old X    -DE/DX   Delta X   Delta X   Delta X     New X
                                 (Linear)    (Quad)   (Total)
    R1        3.25200  -0.00175   0.01576  -0.00626   0.00939   3.26138
    R2        3.22177   0.00216   0.00990   0.00644   0.01652   3.23829
    R3        3.25308  -0.00105   0.01353   0.00076   0.01194   3.26502
    R4        3.23695  -0.00189  -0.00319  -0.00733  -0.01062   3.22633
    R5        2.53613   0.00641   0.01661   0.01172   0.02833   2.56446
    R6        2.54402  -0.00143   0.00931  -0.00400   0.00531   2.54932
    R7        2.51273   0.00030   0.01050  -0.00082   0.00968   2.52241
    R8        2.53873   0.00387   0.01694   0.00667   0.02361   2.56234
    R9        2.54704   0.00102   0.01193   0.00094   0.01286   2.55990
   R10        2.54762   0.00159   0.01195   0.00209   0.01404   2.56166
   R11        2.62218   0.00048   0.00452   0.00055   0.00507   2.62725
   R12        2.63838   0.00110   0.00798   0.00188   0.00986   2.64824
   R13        2.06915  -0.00126  -0.00373  -0.00282  -0.00655   2.06260
   R14        2.62473   0.00023   0.00414   0.00006   0.00419   2.62893
   R15        2.06670  -0.00097  -0.00288  -0.00218  -0.00507   2.06163
   R16        2.62639   0.00022   0.00257   0.00015   0.00271   2.62910
   R17        2.06668  -0.00107  -0.00321  -0.00243  -0.00563   2.06105
   R18        2.62068   0.00047   0.00517   0.00052   0.00569   2.62636
   R19        2.06687  -0.00097  -0.00264  -0.00218  -0.00483   2.06205
   R20        2.63785   0.00190   0.01051   0.00361   0.01413   2.65197
   R21        2.06595  -0.00149  -0.00389  -0.00336  -0.00724   2.05871
   R22        2.78459   0.00133   0.00705   0.00329   0.01034   2.79493
   R23        2.62232   0.00045   0.00418   0.00048   0.00466   2.62699
   R24        2.63849   0.00088   0.00761   0.00141   0.00902   2.64751
   R25        2.06910  -0.00120  -0.00355  -0.00267  -0.00622   2.06288
   R26        2.62457   0.00028   0.00419   0.00016   0.00435   2.62892
   R27        2.06681  -0.00101  -0.00295  -0.00229  -0.00524   2.06157
   R28        2.62657   0.00025   0.00260   0.00022   0.00281   2.62938
   R29        2.06673  -0.00108  -0.00327  -0.00244  -0.00571   2.06102
   R30        2.62050   0.00054   0.00489   0.00068   0.00557   2.62606
   R31        2.06696  -0.00099  -0.00269  -0.00223  -0.00493   2.06203
   R32        2.63821   0.00172   0.01022   0.00321   0.01343   2.65165
   R33        2.06583  -0.00141  -0.00374  -0.00317  -0.00691   2.05892
   R34        2.78629   0.00062   0.00584   0.00125   0.00709   2.79338
   R35        2.88797  -0.00054  -0.00265  -0.00152  -0.00417   2.88380
   R36        2.07409   0.00102   0.00371   0.00258   0.00629   2.08038
   R37        2.07437   0.00091   0.00379   0.00226   0.00605   2.08042
   R38        2.07295   0.00120   0.00341   0.00311   0.00652   2.07947
   R39        2.84594   0.00023   0.00687   0.00041   0.00727   2.85321
   R40        2.07849   0.00053   0.00246   0.00122   0.00369   2.08218
   R41        2.07065  -0.00243   0.00397  -0.00721  -0.00324   2.06742
   R42        2.88277   0.00065   0.00066   0.00200   0.00266   2.88543
   R43        2.07250   0.00112   0.00416   0.00284   0.00700   2.07950
   R44        2.07480   0.00085   0.00317   0.00211   0.00529   2.08008
   R45        2.07314   0.00118   0.00347   0.00303   0.00650   2.07964
   R46        2.85017  -0.00075   0.00116  -0.00206  -0.00090   2.84927
   R47        2.08102  -0.00012   0.00053  -0.00054  -0.00001   2.08101
   R48        2.07691  -0.00248   0.00216  -0.00752  -0.00536   2.07155
   R49        2.57551   0.00029   0.00507   0.00151   0.00637   2.58189
   R50        2.71257  -0.00265   0.00007  -0.00778  -0.00777   2.70480
   R51        2.05840  -0.00050  -0.00403  -0.00073  -0.00476   2.05364
   R52        2.62324   0.00002   0.03444  -0.00055   0.03407   2.65731
   R53        2.75649   0.00357  -0.00064   0.01058   0.00994   2.76643
   R54        2.87045  -0.00282   0.00767  -0.01038  -0.00365   2.86681
   R55        2.59152   0.00257   0.00201   0.00419   0.00790   2.59942
   R56        2.88094  -0.00013   0.01250   0.00614   0.01748   2.89842
   R57        2.87456   0.00028   0.01526   0.00197   0.01601   2.89057
   R58        2.89157  -0.00591   0.00671  -0.02167  -0.01316   2.87841
   R59        2.81048  -0.00103  -0.00423  -0.00247  -0.00670   2.80379
   R60        2.56904   0.00123   0.00325   0.00412   0.00658   2.57562
   R61        2.73592  -0.00473  -0.00143  -0.01653  -0.01633   2.71959
   R62        2.06363  -0.00157  -0.00437  -0.00363  -0.00800   2.05562
   R63        2.64644  -0.00434   0.01170  -0.01713  -0.00330   2.64314
    A1        1.64308  -0.00062  -0.00661  -0.00234  -0.00860   1.63448
    A2        1.64415  -0.00169  -0.00363  -0.00497  -0.00935   1.63480
    A3        2.11188  -0.00011  -0.00078  -0.00032  -0.00109   2.11079
    A4        2.07724   0.00015   0.00060   0.00056   0.00115   2.07840
    A5        2.09406  -0.00003   0.00018  -0.00024  -0.00007   2.09399
    A6        2.09775   0.00030   0.00130   0.00087   0.00217   2.09992
    A7        2.08745  -0.00017  -0.00078  -0.00050  -0.00128   2.08617
    A8        2.09798  -0.00014  -0.00052  -0.00037  -0.00089   2.09709
    A9        2.08217   0.00033   0.00162   0.00081   0.00241   2.08458
   A10        2.10094  -0.00018  -0.00055  -0.00049  -0.00103   2.09991
   A11        2.10008  -0.00015  -0.00106  -0.00032  -0.00138   2.09870
   A12        2.10249  -0.00025  -0.00099  -0.00115  -0.00214   2.10035
   A13        2.09618   0.00003  -0.00002   0.00009   0.00007   2.09626
   A14        2.08451   0.00022   0.00101   0.00105   0.00207   2.08658
   A15        2.10756   0.00027   0.00101   0.00131   0.00232   2.10988
   A16        2.07719   0.00024   0.00115   0.00117   0.00232   2.07951
   A17        2.09843  -0.00051  -0.00216  -0.00248  -0.00464   2.09380
   A18        2.06452  -0.00054  -0.00216  -0.00153  -0.00368   2.06084
   A19        2.11450   0.00041   0.00296   0.00137   0.00433   2.11883
   A20        2.10416   0.00014  -0.00080   0.00016  -0.00065   2.10351
   A21        2.11256  -0.00030  -0.00099  -0.00107  -0.00206   2.11050
   A22        2.07774   0.00016   0.00036   0.00052   0.00088   2.07862
   A23        2.09288   0.00014   0.00063   0.00055   0.00119   2.09406
   A24        2.09782   0.00024   0.00114   0.00066   0.00180   2.09962
   A25        2.08744  -0.00016  -0.00083  -0.00049  -0.00132   2.08612
   A26        2.09792  -0.00009  -0.00032  -0.00017  -0.00048   2.09744
   A27        2.08165   0.00046   0.00182   0.00136   0.00317   2.08482
   A28        2.10123  -0.00024  -0.00066  -0.00077  -0.00142   2.09981
   A29        2.10030  -0.00022  -0.00116  -0.00059  -0.00175   2.09855
   A30        2.10284  -0.00032  -0.00108  -0.00134  -0.00243   2.10042
   A31        2.09606   0.00008   0.00012   0.00024   0.00036   2.09643
   A32        2.08428   0.00024   0.00096   0.00110   0.00206   2.08634
   A33        2.10796   0.00004   0.00069   0.00042   0.00111   2.10908
   A34        2.07782   0.00035   0.00102   0.00160   0.00262   2.08044
   A35        2.09740  -0.00039  -0.00171  -0.00202  -0.00373   2.09367
   A36        2.06353  -0.00012  -0.00158  -0.00003  -0.00160   2.06193
   A37        2.11572  -0.00002   0.00253  -0.00015   0.00237   2.11809
   A38        2.10394   0.00014  -0.00095   0.00018  -0.00077   2.10317
   A39        1.93115   0.00011  -0.00037   0.00036  -0.00003   1.93112
   A40        1.92296   0.00057   0.00284   0.00342   0.00626   1.92921
   A41        1.94293  -0.00020  -0.00252  -0.00127  -0.00379   1.93914
   A42        1.88590  -0.00020  -0.00045  -0.00036  -0.00082   1.88508
   A43        1.89035  -0.00024   0.00006  -0.00233  -0.00229   1.88806
   A44        1.88895  -0.00007   0.00049   0.00012   0.00061   1.88957
   A45        1.93277   0.00032   0.00394   0.00148   0.00541   1.93818
   A46        1.91839   0.00054   0.00087   0.00163   0.00249   1.92089
   A47        1.91854  -0.00102  -0.00150  -0.00544  -0.00696   1.91158
   A48        1.91541  -0.00088   0.00043  -0.00632  -0.00591   1.90950
   A49        1.92695   0.00120  -0.00253   0.01067   0.00816   1.93510
   A50        1.85009  -0.00018  -0.00142  -0.00219  -0.00360   1.84649
   A51        1.93219   0.00007   0.00070  -0.00014   0.00056   1.93275
   A52        1.91788   0.00071   0.00172   0.00422   0.00593   1.92381
   A53        1.94116   0.00036  -0.00060   0.00173   0.00112   1.94228
   A54        1.89199  -0.00035  -0.00070  -0.00161  -0.00232   1.88967
   A55        1.89082  -0.00048  -0.00105  -0.00343  -0.00448   1.88634
   A56        1.88850  -0.00035  -0.00013  -0.00098  -0.00112   1.88739
   A57        1.93541  -0.00035  -0.00012  -0.00033  -0.00047   1.93494
   A58        1.91453   0.00126   0.00295   0.00541   0.00836   1.92289
   A59        1.91390  -0.00076  -0.00103  -0.00285  -0.00390   1.91001
   A60        1.93534  -0.00123  -0.00033  -0.01018  -0.01049   1.92485
   A61        1.90007   0.00183   0.00111   0.01446   0.01559   1.91565
   A62        1.86309  -0.00077  -0.00271  -0.00665  -0.00931   1.85377
   A63        2.11716   0.00126  -0.00135   0.00425   0.00299   2.12015
   A64        1.91348  -0.00009   0.01254  -0.00062   0.01173   1.92521
   A65        2.25247  -0.00118  -0.01119  -0.00364  -0.01474   2.23773
   A66        1.99010   0.00136  -0.00587   0.00529  -0.00074   1.98937
   A67        2.14568  -0.00024   0.00101  -0.00041   0.00063   2.14631
   A68        2.14692  -0.00114   0.00489  -0.00524  -0.00030   2.14662
   A69        1.95292  -0.00075   0.00134  -0.00444  -0.00296   1.94996
   A70        2.15905  -0.01145   0.00843  -0.04181  -0.03360   2.12545
   A71        2.17083   0.01214  -0.00951   0.04530   0.03545   2.20629
   A72        2.04636  -0.00538   0.00671  -0.01778  -0.01283   2.03353
   A73        1.92497   0.00009  -0.00126   0.00217   0.00012   1.92509
   A74        2.23607   0.00639   0.00785   0.02863   0.03544   2.27151
   A75        2.10780  -0.01452   0.01465  -0.05285  -0.03979   2.06800
   A76        2.25509   0.01597  -0.01696   0.06318   0.04482   2.29990
   A77        1.91786  -0.00138   0.00256  -0.01050  -0.00499   1.91287
   A78        1.86576   0.00063   0.00330   0.00686   0.01008   1.87584
   A79        1.89964   0.00086  -0.00332   0.00786   0.00445   1.90409
   A80        1.95205  -0.00104  -0.00653   0.00014  -0.00580   1.94625
   A81        2.04671  -0.00246   0.00458  -0.01951  -0.01437   2.03234
   A82        1.92074   0.00181   0.00228   0.00447   0.00659   1.92733
   A83        1.78008   0.00009  -0.00111  -0.00001  -0.00201   1.77807
   A84        1.89414   0.00078   0.00400   0.00524   0.00876   1.90291
   A85        2.01544   0.00031  -0.00121  -0.00202  -0.00337   2.01208
   A86        2.01151  -0.00076  -0.00456  -0.01056  -0.01420   1.99731
   A87        1.86163   0.00035  -0.00065   0.00742   0.00816   1.86980
   A88        1.89979  -0.00137  -0.00484  -0.00527  -0.01004   1.88975
   A89        1.77225   0.00061   0.00707   0.00591   0.01117   1.78343
   A90        1.86126   0.00098   0.00602   0.00816   0.01451   1.87577
   A91        1.92047   0.00139   0.00517  -0.00342  -0.00018   1.92029
   A92        1.93806  -0.00169  -0.00156  -0.01108  -0.01248   1.92558
   A93        1.92699  -0.00025  -0.00576   0.00894   0.00360   1.93059
   A94        2.00773  -0.00062   0.00055  -0.00640  -0.00755   2.00019
   A95        1.80956   0.00024  -0.00444   0.00351   0.00153   1.81110
   A96        1.88188   0.00175   0.00757   0.01604   0.01714   1.89901
   A97        2.19914   0.01642   0.00885   0.10357   0.10389   2.30302
   A98        2.00120  -0.01256   0.04030  -0.04148  -0.01604   1.98516
   A99        2.11841   0.00075   0.00092   0.00125   0.00246   2.12087
   A100       1.90674   0.00053   0.00732   0.00406   0.01081   1.91755
   A101       2.25789  -0.00129  -0.00825  -0.00528  -0.01326   2.24464
   A102       2.01601  -0.00149  -0.00950  -0.01244  -0.01882   1.99718
   A103       2.14819   0.00018   0.00196   0.00355   0.00400   2.15218
   A104       2.11826   0.00129   0.00737   0.00891   0.01467   2.13293
   A105       2.05361  -0.00672   0.02633  -0.00100   0.01064   2.06425
   A106       2.16913   0.01152  -0.00105   0.08000   0.06669   2.23582
   A107       1.92113   0.00141   0.00770   0.01419   0.01650   1.93763
   A108       2.04033  -0.00395   0.00606  -0.00713  -0.00574   2.03459
   A109       1.93606   0.00122  -0.00059  -0.00088   0.00080   1.93686
   A110       2.20801   0.00467   0.01114   0.02977   0.03774   2.24576
    D1       -3.11117  -0.00034   0.00720  -0.01065  -0.00332  -3.11450
    D2        0.01842  -0.00050   0.00654  -0.01163  -0.00500   0.01342
    D3       -2.77875  -0.00277  -0.04137  -0.00654  -0.04629  -2.82504
    D4       -0.01165   0.00145  -0.01150   0.03114   0.01967   0.00803
    D5       -3.13919   0.00032   0.01290   0.00276   0.01592  -3.12328
    D6        0.01905   0.00071   0.01370   0.00139   0.01511   0.03416
    D7       -2.70802  -0.00580  -0.05756  -0.05345  -0.10796  -2.81598
    D8        0.00201  -0.00050  -0.02396  -0.00096  -0.02460  -0.02259
    D9        0.00138   0.00000   0.00013  -0.00006   0.00008   0.00145
   D10       -3.14135   0.00001   0.00007   0.00017   0.00024  -3.14110
   D11       -3.13960  -0.00002   0.00009  -0.00054  -0.00045  -3.14006
   D12        0.00086  -0.00002   0.00003  -0.00032  -0.00029   0.00057
   D13       -0.00103   0.00000  -0.00004   0.00009   0.00005  -0.00098
   D14       -3.13823  -0.00003   0.00022  -0.00066  -0.00044  -3.13867
   D15        3.13995   0.00003   0.00000   0.00058   0.00058   3.14053
   D16        0.00274   0.00000   0.00026  -0.00017   0.00009   0.00283
   D17       -0.00035   0.00000  -0.00007  -0.00002  -0.00009  -0.00044
   D18        3.14081   0.00000  -0.00004   0.00013   0.00009   3.14090
   D19       -3.14081  -0.00001  -0.00001  -0.00025  -0.00026  -3.14106
   D20        0.00036   0.00000   0.00002  -0.00010  -0.00008   0.00028
   D21       -0.00100   0.00000  -0.00009   0.00007  -0.00002  -0.00102
   D22        3.14124   0.00000   0.00004   0.00008   0.00011   3.14135
   D23        3.14103  -0.00001  -0.00012  -0.00008  -0.00020   3.14083
   D24        0.00008   0.00000   0.00001  -0.00007  -0.00006   0.00001
   D25        0.00135   0.00000   0.00018  -0.00004   0.00014   0.00149
   D26       -3.14156   0.00002   0.00016   0.00029   0.00046  -3.14110
   D27       -3.14089   0.00000   0.00006  -0.00005   0.00001  -3.14088
   D28       -0.00060   0.00002   0.00004   0.00028   0.00033  -0.00027
   D29       -0.00033   0.00000  -0.00011  -0.00004  -0.00015  -0.00048
   D30        3.13690   0.00002  -0.00036   0.00071   0.00034   3.13725
   D31       -3.14060  -0.00002  -0.00010  -0.00038  -0.00048  -3.14108
   D32       -0.00337   0.00001  -0.00035   0.00037   0.00002  -0.00335
   D33       -0.00635  -0.00003  -0.00035   0.00079   0.00044  -0.00591
   D34       -3.13339   0.00015   0.00028   0.00194   0.00221  -3.13117
   D35        3.13973  -0.00006  -0.00008   0.00003  -0.00005   3.13968
   D36        0.01269   0.00012   0.00054   0.00118   0.00172   0.01442
   D37        0.00245   0.00000   0.00026  -0.00027  -0.00001   0.00244
   D38        3.14144   0.00001   0.00003   0.00010   0.00013   3.14157
   D39       -3.13678  -0.00001   0.00041  -0.00058  -0.00017  -3.13695
   D40        0.00221   0.00000   0.00018  -0.00021  -0.00003   0.00218
   D41       -0.00089   0.00003  -0.00001   0.00066   0.00065  -0.00024
   D42       -3.14127  -0.00003  -0.00011  -0.00067  -0.00078   3.14113
   D43        3.13832   0.00004  -0.00016   0.00097   0.00081   3.13913
   D44       -0.00207  -0.00002  -0.00026  -0.00035  -0.00062  -0.00268
   D45       -0.00118  -0.00001  -0.00018  -0.00016  -0.00035  -0.00152
   D46        3.14012   0.00000  -0.00015   0.00017   0.00002   3.14015
   D47       -3.14015  -0.00003   0.00005  -0.00054  -0.00049  -3.14064
   D48        0.00115  -0.00001   0.00008  -0.00020  -0.00012   0.00103
   D49       -0.00162   0.00000  -0.00015   0.00019   0.00005  -0.00157
   D50       -3.14090   0.00001   0.00012   0.00018   0.00030  -3.14060
   D51        3.14027  -0.00001  -0.00018  -0.00014  -0.00032   3.13994
   D52        0.00098  -0.00001   0.00008  -0.00016  -0.00007   0.00091
   D53        0.00320   0.00002   0.00040   0.00021   0.00061   0.00381
   D54       -3.13857   0.00005   0.00046   0.00062   0.00107  -3.13749
   D55       -3.14069   0.00002   0.00014   0.00022   0.00036  -3.14033
   D56        0.00073   0.00004   0.00020   0.00063   0.00082   0.00156
   D57       -0.00192  -0.00004  -0.00032  -0.00062  -0.00095  -0.00287
   D58        3.13847   0.00002  -0.00021   0.00069   0.00047   3.13894
   D59        3.13985  -0.00007  -0.00038  -0.00104  -0.00142   3.13843
   D60       -0.00295   0.00000  -0.00027   0.00027   0.00000  -0.00294
   D61        0.00794   0.00029   0.00076   0.00034   0.00096   0.00890
   D62        3.12921  -0.00016  -0.00005   0.00213   0.00222   3.13143
   D63       -3.13241   0.00022   0.00065  -0.00102  -0.00051  -3.13292
   D64       -0.01115  -0.00023  -0.00015   0.00077   0.00076  -0.01039
   D65        1.05897   0.00038  -0.00241   0.00436   0.00194   1.06091
   D66       -3.10490  -0.00015   0.00125  -0.00152  -0.00027  -3.10517
   D67       -1.07493  -0.00066  -0.00085  -0.00639  -0.00723  -1.08216
   D68       -3.13982   0.00057  -0.00140   0.00633   0.00492  -3.13490
   D69       -1.02051   0.00003   0.00226   0.00045   0.00271  -1.01779
   D70        1.00946  -0.00047   0.00016  -0.00443  -0.00425   1.00521
   D71       -1.04405   0.00074  -0.00054   0.00792   0.00736  -1.03668
   D72        1.07527   0.00021   0.00312   0.00204   0.00516   1.08042
   D73        3.10523  -0.00030   0.00103  -0.00284  -0.00181   3.10343
   D74        1.41399   0.00183   0.02153   0.02122   0.04286   1.45685
   D75       -1.27635  -0.00095  -0.01172  -0.01475  -0.02660  -1.30295
   D76       -0.70707   0.00153   0.01761   0.02242   0.04015  -0.66692
   D77        2.88577  -0.00125  -0.01563  -0.01355  -0.02931   2.85646
   D78       -2.74021   0.00157   0.02059   0.02258   0.04331  -2.69690
   D79        0.85264  -0.00121  -0.01266  -0.01339  -0.02615   0.82648
   D80        1.03727   0.00072  -0.00086   0.00755   0.00668   1.04396
   D81       -3.10237  -0.00020   0.00066  -0.00184  -0.00118  -3.10356
   D82       -1.06160  -0.00084  -0.00150  -0.00840  -0.00990  -1.07150
   D83        3.12662   0.00078  -0.00019   0.00817   0.00798   3.13460
   D84       -1.01302  -0.00013   0.00133  -0.00121   0.00011  -1.01291
   D85        1.02775  -0.00077  -0.00083  -0.00777  -0.00860   1.01915
   D86       -1.06584   0.00104   0.00039   0.01082   0.01121  -1.05463
   D87        1.07770   0.00013   0.00191   0.00143   0.00334   1.08104
   D88        3.11847  -0.00051  -0.00025  -0.00513  -0.00537   3.11309
   D89        1.32880   0.00222   0.01919   0.01706   0.03674   1.36554
   D90       -1.30518  -0.00252  -0.01612  -0.03389  -0.05052  -1.35570
   D91       -0.80264   0.00169   0.01575   0.01743   0.03365  -0.76899
   D92        2.84656  -0.00305  -0.01956  -0.03352  -0.05360   2.79296
   D93       -2.84729   0.00224   0.01856   0.02269   0.04178  -2.80552
   D94        0.80191  -0.00250  -0.01675  -0.02826  -0.04548   0.75643
   D95       -0.02040  -0.00062  -0.00012  -0.01091  -0.01111  -0.03151
   D96       -3.12971   0.00004  -0.00101   0.00135   0.00053  -3.12918
   D97        3.10799  -0.00077  -0.00075  -0.01192  -0.01275   3.09524
   D98       -0.00132  -0.00011  -0.00164   0.00034  -0.00112  -0.00244
   D99        0.01223   0.00172  -0.00867   0.03474   0.02602   0.03826
   D100       3.12524  -0.00011  -0.00173   0.00035  -0.00045   3.12478
   D101       3.12152   0.00108  -0.00787   0.02257   0.01441   3.13593
   D102      -0.04866  -0.00075  -0.00093  -0.01182  -0.01207  -0.06073
   D103       0.00206  -0.00201   0.01302  -0.04185  -0.02874  -0.02668
   D104       2.71752  -0.00067   0.04622  -0.01268   0.03397   2.75149
   D105      -3.11071   0.00030   0.00545  -0.00548   0.00061  -3.11010
   D106      -0.39525   0.00163   0.03864   0.02369   0.06332  -0.33194
   D107      -0.30954  -0.00972  -0.01708  -0.15142  -0.16881  -0.47836
   D108       2.91507  -0.01060  -0.02133  -0.14755  -0.16869   2.74638
   D109       2.79990  -0.01205  -0.00890  -0.19115  -0.20024   2.59966
   D110      -0.25867  -0.01293  -0.01315  -0.18728  -0.20012  -0.45879
   D111       1.61406   0.00055  -0.00127   0.02808   0.02733   1.64138
   D112      -0.50528   0.00076  -0.00624   0.02650   0.02061  -0.48467
   D113      -2.60406  -0.00023  -0.01076   0.03158   0.02160  -2.58246
   D114      -1.59592   0.00220   0.00106   0.02869   0.02991  -1.56600
   D115       2.56793   0.00241  -0.00391   0.02711   0.02320   2.59113
   D116       0.46915   0.00142  -0.00843   0.03219   0.02419   0.49334
   D117       2.98753  -0.00316   0.00393  -0.06469  -0.06207   2.92546
   D118      -0.83759  -0.00094   0.09130   0.02771   0.12234  -0.71524
   D119      -0.07822  -0.00335  -0.00059  -0.05906  -0.06035  -0.13857
   D120       2.37984  -0.00112   0.08678   0.03335   0.12406   2.50391
   D121      -0.81344   0.00176   0.00652   0.02541   0.03223  -0.78121
   D122      -2.91944   0.00031   0.00265   0.01458   0.01716  -2.90228
   D123       1.37559   0.00144   0.00526   0.01528   0.02056   1.39615
   D124       1.25767   0.00308   0.00803   0.03701   0.04549   1.30316
   D125      -0.84833   0.00163   0.00416   0.02618   0.03042  -0.81791
   D126      -2.83648   0.00276   0.00676   0.02688   0.03382  -2.80267
   D127      -2.84076   0.00116   0.01394   0.01623   0.03067  -2.81009
   D128       1.33642  -0.00029   0.01008   0.00540   0.01560   1.35203
   D129      -0.65173   0.00084   0.01268   0.00610   0.01900  -0.63273
   D130       0.73412  -0.00130  -0.01139  -0.03297  -0.04460   0.68951
   D131      -1.31574  -0.00320  -0.01848  -0.04629  -0.06455  -1.38029
   D132       2.80798  -0.00247  -0.01314  -0.04561  -0.05840   2.74958
   D133       2.86616  -0.00186  -0.01317  -0.03758  -0.05055   2.81562
   D134       0.81631  -0.00376  -0.02026  -0.05090  -0.07050   0.74582
   D135      -1.34316  -0.00303  -0.01492  -0.05021  -0.06434  -1.40750
   D136      -1.45753  -0.00169  -0.01238  -0.02852  -0.04008  -1.49761
   D137       2.77581  -0.00358  -0.01947  -0.04184  -0.06003   2.71578
   D138       0.61634  -0.00286  -0.01413  -0.04116  -0.05387   0.56247
   D139       1.71521   0.00486   0.01246   0.05436   0.06561   1.78083
   D140      -0.82935  -0.00903  -0.04858  -0.08686  -0.13200  -0.96136
   D141      -2.45224   0.00439   0.01961   0.05184   0.06965  -2.38259
   D142       1.28638  -0.00949  -0.04143  -0.08938  -0.12797   1.15841
   D143      -0.34650   0.00390   0.00966   0.06173   0.07092  -0.27558
   D144      -2.89107  -0.00999  -0.05137  -0.07949  -0.12670  -3.01776
   D145       2.88274  -0.00589  -0.02494  -0.14709  -0.17278   2.70996
   D146       0.33942  -0.01806  -0.08377  -0.33192  -0.42079  -0.08138
   D147      -0.98175   0.00210   0.05285  -0.02565   0.03230  -0.94945
   D148       2.75811  -0.01006  -0.00598  -0.21049  -0.21572   2.54240
   D149      -0.03559  -0.00075  -0.00036  -0.00127  -0.00152  -0.03711
   D150       3.06530  -0.00132  -0.00568  -0.00054  -0.00528   3.06002
   D151       3.12439  -0.00034   0.00039  -0.00288  -0.00263   3.12177
   D152      -0.05791  -0.00092  -0.00492  -0.00214  -0.00638  -0.06429
   D153      -2.58554  -0.01397  -0.06292  -0.18206  -0.24160  -2.82714
   D154       0.03768   0.00040  -0.01711   0.00078  -0.01668   0.02100
   D155       0.59600  -0.01338  -0.05763  -0.18265  -0.23763   0.35837
   D156      -3.06396   0.00099  -0.01182   0.00018  -0.01271  -3.07667
   D157       2.56039   0.00877   0.08810   0.16644   0.25709   2.81748
   D158      -1.06382   0.01194   0.12334   0.21271   0.33813  -0.72569
   D159      -0.02131   0.00011   0.02599   0.00004   0.02688   0.00557
   D160       2.63766   0.00328   0.06122   0.04631   0.10792   2.74558
         Item               Value     Threshold  Converged?
 Maximum Force            0.018055     0.000450     NO 
 RMS     Force            0.003432     0.000300     NO 
 Maximum Displacement     0.896206     0.001800     NO 
 RMS     Displacement     0.255678     0.001200     NO 
 Predicted change in Energy=-4.057759D-02
 Lowest energy point so far.  Saving SCF results.
 GradGradGradGradGradGradGradGradGradGradGradGradGradGradGradGradGradGrad

 Leave Link  103 at Thu Dec  6 22:19:08 2018, MaxMem=   536870912 cpu:         2.3
 (Enter /pbs_home/pkowalski/g09d01/g09/l202.exe)
 Stoichiometry    C29H22F6S2
 Framework group  C1[X(C29H22F6S2)]
 Deg. of freedom   171
 Full point group                 C1      NOp   1
 RotChk:  IX=0 Diff= 3.92D-02
 Largest Abelian subgroup         C1      NOp   1
 Largest concise Abelian subgroup C1      NOp   1
                         Standard orientation:                         
 ---------------------------------------------------------------------
 Center     Atomic      Atomic             Coordinates (Angstroms)
 Number     Number       Type             X           Y           Z
 ---------------------------------------------------------------------
      1         16           0       -2.754027   -2.031346   -1.295688
      2         16           0        2.784594   -1.997917    1.298468
      3          9           0       -1.451325    2.748119    1.484003
      4          9           0       -2.363336    2.848698   -0.495718
      5          9           0       -0.084951    4.686630    0.059343
      6          9           0       -0.111725    3.385668   -1.703390
      7          9           0        1.477976    2.955091    1.382049
      8          9           0        2.230420    2.908966   -0.669078
      9          6           0       -5.755386   -2.426491   -0.530425
     10          6           0       -7.089030   -2.698351   -0.246926
     11          6           0       -7.837895   -1.813646    0.522391
     12          6           0       -7.240809   -0.654040    1.006548
     13          6           0       -5.907284   -0.381148    0.725801
     14          6           0       -5.139061   -1.263527   -0.049226
     15          6           0        5.720108   -2.442457    0.330684
     16          6           0        7.025591   -2.738355   -0.044346
     17          6           0        7.764494   -1.827533   -0.792520
     18          6           0        7.185450   -0.618157   -1.164188
     19          6           0        5.879334   -0.321868   -0.793503
     20          6           0        5.122835   -1.229574   -0.036719
     21          6           0       -0.506320   -0.561657   -3.449722
     22          6           0       -0.246614   -1.317305   -2.149587
     23          6           0        0.808831   -0.680346    3.699633
     24          6           0        0.371951   -1.248099    2.351218
     25          6           0       -3.722106   -0.962420   -0.347650
     26          6           0       -2.983949    0.114435    0.055114
     27          6           0       -1.615541    0.070666   -0.362283
     28          6           0       -1.346705   -1.065031   -1.146683
     29          6           0       -0.676943    1.147451   -0.041863
     30          6           0       -1.224123    2.547736    0.161197
     31          6           0       -0.066923    3.415802   -0.348532
     32          6           0        1.157930    2.621782    0.108654
     33          6           0        0.695873    1.171927    0.041378
     34          6           0        3.735239   -0.905292    0.356320
     35          6           0        3.018075    0.223174    0.091945
     36          6           0        1.672885    0.206933    0.603158
     37          6           0        1.412918   -0.981374    1.293575
     38          1           0       -5.187094   -3.133794   -1.137136
     39          1           0       -7.545599   -3.610897   -0.632951
     40          1           0       -8.884300   -2.026616    0.744244
     41          1           0       -7.818070    0.047577    1.610861
     42          1           0       -5.459245    0.532360    1.115166
     43          1           0        5.159744   -3.169572    0.921403
     44          1           0        7.468225   -3.689709    0.254216
     45          1           0        8.789192   -2.058931   -1.085702
     46          1           0        7.754815    0.103779   -1.751814
     47          1           0        5.443103    0.628992   -1.097896
     48          1           0       -0.543825    0.523348   -3.267211
     49          1           0        0.296845   -0.756883   -4.176918
     50          1           0       -1.462179   -0.867048   -3.901354
     51          1           0       -0.173838   -2.398513   -2.348953
     52          1           0        0.725842   -1.023199   -1.743714
     53          1           0        0.962035    0.407337    3.633265
     54          1           0        0.038755   -0.874487    4.461805
     55          1           0        1.750295   -1.137735    4.039546
     56          1           0        0.183792   -2.329687    2.437549
     57          1           0       -0.581184   -0.794222    2.055884
     58          1           0       -3.388853    0.911205    0.673350
     59          1           0        3.431976    1.086951   -0.423668
 ---------------------------------------------------------------------
 Rotational constants (GHZ):      0.1494160      0.0555100      0.0474136
 Leave Link  202 at Thu Dec  6 22:19:08 2018, MaxMem=   536870912 cpu:         0.0
 (Enter /pbs_home/pkowalski/g09d01/g09/l301.exe)
 Basis read from rwf:  (5D, 7F)
 No pseudopotential information found on rwf file.
 There are   673 symmetry adapted cartesian basis functions of A   symmetry.
 There are   636 symmetry adapted basis functions of A   symmetry.
   636 basis functions,  1103 primitive gaussians,   673 cartesian basis functions
   141 alpha electrons      141 beta electrons
       nuclear repulsion energy      4553.3615555555 Hartrees.
 IExCor=32609 DFT=T Ex+Corr=LC-wPBE ExCW=0 ScaHFX=  1.000000
 ScaDFX=  1.000000  0.000000  1.000000  1.000000 ScalE2=  1.000000  1.000000
 IRadAn=      0 IRanWt=     -1 IRanGd=            0 ICorTp=0 IEmpDi=  4
  HFx wShort=  0.000000 wLong=  0.400000 cFull=  0.000000 cShort=  0.000000 cLong=  1.000000
  DFx wShort=  0.000000 wLong=  0.400000 cFull=  0.000000 cShort=  0.000000 cLong=  1.000000
 NAtoms=   59 NActive=   59 NUniq=   59 SFac= 1.00D+00 NAtFMM=   60 NAOKFM=F Big=F
 Integral buffers will be    131072 words long.
 Raffenetti 2 integral format.
 Two-electron integral symmetry is turned on.
 No density basis found on file   724.
 Leave Link  301 at Thu Dec  6 22:19:09 2018, MaxMem=   536870912 cpu:         0.6
 (Enter /pbs_home/pkowalski/g09d01/g09/l302.exe)
 NPDir=0 NMtPBC=     1 NCelOv=     1 NCel=       1 NClECP=     1 NCelD=      1
         NCelK=      1 NCelE2=     1 NClLst=     1 CellRange=     0.0.
 One-electron integrals computed using PRISM.
 NBasis=   636 RedAO= T EigKep=  2.91D-04  NBF=   636
 NBsUse=   636 1.00D-06 EigRej= -1.00D+00 NBFU=   636
 Precomputing XC quadrature grid using
 IXCGrd= 4 IRadAn=           0 IRanWt=          -1 IRanGd=           0 AccXCQ= 0.00D+00.
 Generated NRdTot=       0 NPtTot=           0 NUsed=           0 NTot=          32
 NSgBfM=   628   628   628   628   628 MxSgAt=    59 MxSgA2=    59.
 Leave Link  302 at Thu Dec  6 22:19:12 2018, MaxMem=   536870912 cpu:        16.4
 (Enter /pbs_home/pkowalski/g09d01/g09/l303.exe)
 DipDrv:  MaxL=1.
 Leave Link  303 at Thu Dec  6 22:19:14 2018, MaxMem=   536870912 cpu:         1.5
 (Enter /pbs_home/pkowalski/g09d01/g09/l401.exe)
 Initial guess from the checkpoint file:  "dae0068freq_open_lc-wpbe_air.chk"
 B after Tr=     0.000000    0.000000    0.000000
         Rot=    0.999970    0.002013   -0.007335   -0.001207 Ang=   0.88 deg.
 Guess basis will be translated and rotated to current coordinates.
 JPrj=2 DoOrth=T DoCkMO=T.
 Generating alternative initial guess.
 ExpMin= 1.22D-01 ExpMax= 9.18D+03 ExpMxC= 1.38D+03 IAcc=1 IRadAn=         1 AccDes= 0.00D+00
 Harris functional with IExCor=32609 and IRadAn=       1 diagonalized for initial guess.
 HarFok:  IExCor=32609 AccDes= 0.00D+00 IRadAn=         1 IDoV= 1 UseB2=F ITyADJ=14
 ICtDFT=  3500011 ScaDFX=  1.000000  1.000000  1.000000  1.000000
 FoFCou: FMM=F IPFlag=           0 FMFlag=      100000 FMFlg1=           0
         NFxFlg=           0 DoJE=T BraDBF=F KetDBF=T FulRan=T
         wScrn=  0.000000 ICntrl=     500 IOpCl=  0 I1Cent=   200000004 NGrid=           0
         NMat0=    1 NMatS0=      1 NMatT0=    0 NMatD0=    1 NMtDS0=    0 NMtDT0=    0
 Petite list used in FoFCou.
 Harris En= -2510.54518339010    
 Leave Link  401 at Thu Dec  6 22:19:20 2018, MaxMem=   536870912 cpu:        41.0
 (Enter /pbs_home/pkowalski/g09d01/g09/l502.exe)
 Closed shell SCF:
 Using DIIS extrapolation, IDIIS=  1040.
 Integral symmetry usage will be decided dynamically.
 IVT=     1387805 IEndB=     1387805 NGot=   536870912 MDV=   535953350
 LenX=   535953350 LenY=   535499748
 Requested convergence on RMS density matrix=1.00D-08 within 128 cycles.
 Requested convergence on MAX density matrix=1.00D-06.
 Requested convergence on             energy=1.00D-06.
 No special actions if energy rises.
 Fock matrices will be formed incrementally for  20 cycles.
 Integral accuracy reduced to 1.0D-05 until final iterations.

 Cycle   1  Pass 0  IDiag  1:
 FoFJK:  IHMeth= 1 ICntrl=       0 DoSepK=T KAlg= 0 I1Cent=   0 FoldK=F
 IRaf=         1 NMat=   1 IRICut=       1 DoRegI=T DoRafI=F ISym2E= 0.
 FoFCou: FMM=F IPFlag=           0 FMFlag=      100000 FMFlg1=           0
         NFxFlg=           0 DoJE=T BraDBF=F KetDBF=F FulRan=T
         wScrn=  0.000000 ICntrl=     500 IOpCl=  0 I1Cent=           0 NGrid=           0
         NMat0=    1 NMatS0=      1 NMatT0=    0 NMatD0=    1 NMtDS0=    0 NMtDT0=    0
 Symmetry not used in FoFCou.
 E= -2510.62435438374    
 DIIS: error= 1.23D-02 at cycle   1 NSaved=   1.
 NSaved= 1 IEnMin= 1 EnMin= -2510.62435438374     IErMin= 1 ErrMin= 1.23D-02
 ErrMax= 1.23D-02  0.00D+00 EMaxC= 1.00D-01 BMatC= 1.61D-01 BMatP= 1.61D-01
 IDIUse=3 WtCom= 8.77D-01 WtEn= 1.23D-01
 Coeff-Com:  0.100D+01
 Coeff-En:   0.100D+01
 Coeff:      0.100D+01
 Recover alternate guess density for next cycle.
 RMSDP=3.05D-03 MaxDP=1.23D-01              OVMax= 0.00D+00

 Cycle   2  Pass 0  IDiag  1:
 RMSU=  3.05D-03    CP:  1.01D+00
 E= -2510.12876910257     Delta-E=        0.495585281171 Rises=F Damp=F
 Switch densities from cycles 1 and 2 for lowest energy.
 DIIS: error= 3.03D-02 at cycle   2 NSaved=   2.
 NSaved= 2 IEnMin= 1 EnMin= -2510.62435438374     IErMin= 1 ErrMin= 1.23D-02
 ErrMax= 3.03D-02  0.00D+00 EMaxC= 1.00D+00 BMatC= 6.87D-01 BMatP= 1.61D-01
 IDIUse=1 WtCom= 1.00D+00 WtEn= 0.00D+00
 Coeff-Com:  0.807D+00 0.193D+00
 Coeff:      0.807D+00 0.193D+00
 Gap=     0.311 Goal=   None    Shift=    0.000
 RMSDP=1.31D-03 MaxDP=8.28D-02 DE= 4.96D-01 OVMax= 2.04D-01

 Cycle   3  Pass 0  IDiag  1:
 RMSU=  1.17D-03    CP:  9.91D-01  1.88D-01
 E= -2510.86686211317     Delta-E=       -0.738093010598 Rises=F Damp=F
 DIIS: error= 3.38D-03 at cycle   3 NSaved=   3.
 NSaved= 3 IEnMin= 3 EnMin= -2510.86686211317     IErMin= 3 ErrMin= 3.38D-03
 ErrMax= 3.38D-03  0.00D+00 EMaxC= 1.00D+00 BMatC= 2.17D-02 BMatP= 1.61D-01
 IDIUse=1 WtCom= 1.00D+00 WtEn= 0.00D+00
 Coeff-Com: -0.104D+00 0.138D+00 0.966D+00
 Coeff:     -0.104D+00 0.138D+00 0.966D+00
 Gap=     0.286 Goal=   None    Shift=    0.000
 RMSDP=4.29D-04 MaxDP=2.13D-02 DE=-7.38D-01 OVMax= 3.05D-02

 Cycle   4  Pass 0  IDiag  1:
 RMSU=  3.56D-04    CP:  9.89D-01  2.66D-01  1.02D+00
 E= -2510.89909193617     Delta-E=       -0.032229823003 Rises=F Damp=F
 DIIS: error= 9.87D-04 at cycle   4 NSaved=   4.
 NSaved= 4 IEnMin= 4 EnMin= -2510.89909193617     IErMin= 4 ErrMin= 9.87D-04
 ErrMax= 9.87D-04  0.00D+00 EMaxC= 1.00D+00 BMatC= 1.47D-03 BMatP= 2.17D-02
 IDIUse=1 WtCom= 1.00D+00 WtEn= 0.00D+00
 Coeff-Com: -0.474D-01 0.220D-01 0.235D+00 0.791D+00
 Coeff:     -0.474D-01 0.220D-01 0.235D+00 0.791D+00
 Gap=     0.291 Goal=   None    Shift=    0.000
 RMSDP=1.30D-04 MaxDP=5.58D-03 DE=-3.22D-02 OVMax= 1.36D-02

 Cycle   5  Pass 0  IDiag  1:
 RMSU=  1.13D-04    CP:  9.89D-01  2.62D-01  1.06D+00  8.92D-01
 E= -2510.90093700444     Delta-E=       -0.001845068266 Rises=F Damp=F
 DIIS: error= 4.82D-04 at cycle   5 NSaved=   5.
 NSaved= 5 IEnMin= 5 EnMin= -2510.90093700444     IErMin= 5 ErrMin= 4.82D-04
 ErrMax= 4.82D-04  0.00D+00 EMaxC= 1.00D+00 BMatC= 3.75D-04 BMatP= 1.47D-03
 IDIUse=1 WtCom= 1.00D+00 WtEn= 0.00D+00
 Coeff-Com: -0.356D-02-0.107D-01-0.642D-01 0.307D+00 0.772D+00
 Coeff:     -0.356D-02-0.107D-01-0.642D-01 0.307D+00 0.772D+00
 Gap=     0.291 Goal=   None    Shift=    0.000
 RMSDP=5.38D-05 MaxDP=2.26D-03 DE=-1.85D-03 OVMax= 5.45D-03

 Cycle   6  Pass 0  IDiag  1:
 RMSU=  3.57D-05    CP:  9.88D-01  2.61D-01  1.06D+00  1.00D+00  9.66D-01
 E= -2510.90147984384     Delta-E=       -0.000542839402 Rises=F Damp=F
 DIIS: error= 1.95D-04 at cycle   6 NSaved=   6.
 NSaved= 6 IEnMin= 6 EnMin= -2510.90147984384     IErMin= 6 ErrMin= 1.95D-04
 ErrMax= 1.95D-04  0.00D+00 EMaxC= 1.00D+00 BMatC= 2.46D-05 BMatP= 3.75D-04
 IDIUse=1 WtCom= 1.00D+00 WtEn= 0.00D+00
 Coeff-Com:  0.301D-02-0.423D-02-0.400D-01 0.375D-02 0.177D+00 0.860D+00
 Coeff:      0.301D-02-0.423D-02-0.400D-01 0.375D-02 0.177D+00 0.860D+00
 Gap=     0.291 Goal=   None    Shift=    0.000
 RMSDP=1.95D-05 MaxDP=1.01D-03 DE=-5.43D-04 OVMax= 2.67D-03

 Cycle   7  Pass 0  IDiag  1:
 RMSU=  1.44D-05    CP:  9.88D-01  2.62D-01  1.06D+00  1.03D+00  1.06D+00
                    CP:  1.06D+00
 E= -2510.90153551148     Delta-E=       -0.000055667643 Rises=F Damp=F
 DIIS: error= 1.06D-04 at cycle   7 NSaved=   7.
 NSaved= 7 IEnMin= 7 EnMin= -2510.90153551148     IErMin= 7 ErrMin= 1.06D-04
 ErrMax= 1.06D-04  0.00D+00 EMaxC= 1.00D+00 BMatC= 6.52D-06 BMatP= 2.46D-05
 IDIUse=1 WtCom= 1.00D+00 WtEn= 0.00D+00
 Coeff-Com:  0.177D-02-0.398D-03-0.961D-02-0.373D-01-0.294D-01 0.347D+00
 Coeff-Com:  0.728D+00
 Coeff:      0.177D-02-0.398D-03-0.961D-02-0.373D-01-0.294D-01 0.347D+00
 Coeff:      0.728D+00
 Gap=     0.291 Goal=   None    Shift=    0.000
 RMSDP=8.71D-06 MaxDP=4.58D-04 DE=-5.57D-05 OVMax= 1.21D-03

 Initial convergence to 1.0D-05 achieved.  Increase integral accuracy.
 Cycle   8  Pass 1  IDiag  1:
 E= -2510.90159380590     Delta-E=       -0.000058294417 Rises=F Damp=F
 DIIS: error= 1.28D-04 at cycle   1 NSaved=   1.
 NSaved= 1 IEnMin= 1 EnMin= -2510.90159380590     IErMin= 1 ErrMin= 1.28D-04
 ErrMax= 1.28D-04  0.00D+00 EMaxC= 1.00D+00 BMatC= 1.46D-05 BMatP= 1.46D-05
 IDIUse=1 WtCom= 1.00D+00 WtEn= 0.00D+00
 Coeff-Com:  0.100D+01
 Coeff:      0.100D+01
 Gap=     0.292 Goal=   None    Shift=    0.000
 RMSDP=8.71D-06 MaxDP=4.58D-04 DE=-5.83D-05 OVMax= 7.77D-04

 Cycle   9  Pass 1  IDiag  1:
 RMSU=  1.20D-04    CP:  1.00D+00
 E= -2510.90160908859     Delta-E=       -0.000015282692 Rises=F Damp=F
 DIIS: error= 4.52D-05 at cycle   2 NSaved=   2.
 NSaved= 2 IEnMin= 2 EnMin= -2510.90160908859     IErMin= 2 ErrMin= 4.52D-05
 ErrMax= 4.52D-05  0.00D+00 EMaxC= 1.00D+00 BMatC= 8.50D-07 BMatP= 1.46D-05
 IDIUse=1 WtCom= 1.00D+00 WtEn= 0.00D+00
 Coeff-Com:  0.485D-01 0.951D+00
 Coeff:      0.485D-01 0.951D+00
 Gap=     0.291 Goal=   None    Shift=    0.000
 RMSDP=7.48D-06 MaxDP=2.40D-04 DE=-1.53D-05 OVMax= 4.48D-04

 Cycle  10  Pass 1  IDiag  1:
 RMSU=  4.45D-06    CP:  1.00D+00  1.05D+00
 E= -2510.90160928599     Delta-E=       -0.000000197399 Rises=F Damp=F
 DIIS: error= 4.19D-05 at cycle   3 NSaved=   3.
 NSaved= 3 IEnMin= 3 EnMin= -2510.90160928599     IErMin= 3 ErrMin= 4.19D-05
 ErrMax= 4.19D-05  0.00D+00 EMaxC= 1.00D+00 BMatC= 9.28D-07 BMatP= 8.50D-07
 IDIUse=1 WtCom= 1.00D+00 WtEn= 0.00D+00
 Coeff-Com: -0.279D-01 0.520D+00 0.508D+00
 Coeff:     -0.279D-01 0.520D+00 0.508D+00
 Gap=     0.292 Goal=   None    Shift=    0.000
 RMSDP=2.09D-06 MaxDP=1.10D-04 DE=-1.97D-07 OVMax= 2.00D-04

 Cycle  11  Pass 1  IDiag  1:
 RMSU=  1.56D-06    CP:  1.00D+00  1.06D+00  7.29D-01
 E= -2510.90161046730     Delta-E=       -0.000001181308 Rises=F Damp=F
 DIIS: error= 3.98D-06 at cycle   4 NSaved=   4.
 NSaved= 4 IEnMin= 4 EnMin= -2510.90161046730     IErMin= 4 ErrMin= 3.98D-06
 ErrMax= 3.98D-06  0.00D+00 EMaxC= 1.00D+00 BMatC= 1.78D-08 BMatP= 8.50D-07
 IDIUse=1 WtCom= 1.00D+00 WtEn= 0.00D+00
 Coeff-Com:  0.106D-02-0.129D+00-0.651D-01 0.119D+01
 Coeff:      0.106D-02-0.129D+00-0.651D-01 0.119D+01
 Gap=     0.292 Goal=   None    Shift=    0.000
 RMSDP=9.54D-07 MaxDP=5.41D-05 DE=-1.18D-06 OVMax= 1.77D-04

 Cycle  12  Pass 1  IDiag  1:
 RMSU=  5.91D-07    CP:  1.00D+00  1.06D+00  8.43D-01  1.34D+00
 E= -2510.90161056802     Delta-E=       -0.000000100720 Rises=F Damp=F
 DIIS: error= 1.88D-06 at cycle   5 NSaved=   5.
 NSaved= 5 IEnMin= 5 EnMin= -2510.90161056802     IErMin= 5 ErrMin= 1.88D-06
 ErrMax= 1.88D-06  0.00D+00 EMaxC= 1.00D+00 BMatC= 6.68D-09 BMatP= 1.78D-08
 IDIUse=1 WtCom= 1.00D+00 WtEn= 0.00D+00
 Coeff-Com:  0.848D-02-0.198D+00-0.170D+00 0.460D+00 0.900D+00
 Coeff:      0.848D-02-0.198D+00-0.170D+00 0.460D+00 0.900D+00
 Gap=     0.292 Goal=   None    Shift=    0.000
 RMSDP=5.54D-07 MaxDP=3.78D-05 DE=-1.01D-07 OVMax= 1.14D-04

 Cycle  13  Pass 1  IDiag  1:
 RMSU=  2.84D-07    CP:  1.00D+00  1.06D+00  8.90D-01  1.58D+00  1.32D+00
 E= -2510.90161059327     Delta-E=       -0.000000025255 Rises=F Damp=F
 DIIS: error= 7.45D-07 at cycle   6 NSaved=   6.
 NSaved= 6 IEnMin= 6 EnMin= -2510.90161059327     IErMin= 6 ErrMin= 7.45D-07
 ErrMax= 7.45D-07  0.00D+00 EMaxC= 1.00D+00 BMatC= 6.75D-10 BMatP= 6.68D-09
 IDIUse=1 WtCom= 1.00D+00 WtEn= 0.00D+00
 Coeff-Com:  0.306D-02-0.593D-01-0.568D-01 0.302D-01 0.312D+00 0.771D+00
 Coeff:      0.306D-02-0.593D-01-0.568D-01 0.302D-01 0.312D+00 0.771D+00
 Gap=     0.292 Goal=   None    Shift=    0.000
 RMSDP=1.46D-07 MaxDP=9.02D-06 DE=-2.53D-08 OVMax= 2.21D-05

 Cycle  14  Pass 1  IDiag  1:
 RMSU=  7.81D-08    CP:  1.00D+00  1.06D+00  8.98D-01  1.62D+00  1.48D+00
                    CP:  1.11D+00
 E= -2510.90161059514     Delta-E=       -0.000000001870 Rises=F Damp=F
 DIIS: error= 2.50D-07 at cycle   7 NSaved=   7.
 NSaved= 7 IEnMin= 7 EnMin= -2510.90161059514     IErMin= 7 ErrMin= 2.50D-07
 ErrMax= 2.50D-07  0.00D+00 EMaxC= 1.00D+00 BMatC= 7.04D-11 BMatP= 6.75D-10
 IDIUse=1 WtCom= 1.00D+00 WtEn= 0.00D+00
 Coeff-Com: -0.474D-03 0.141D-01 0.103D-01-0.513D-01-0.544D-01 0.192D+00
 Coeff-Com:  0.889D+00
 Coeff:     -0.474D-03 0.141D-01 0.103D-01-0.513D-01-0.544D-01 0.192D+00
 Coeff:      0.889D+00
 Gap=     0.292 Goal=   None    Shift=    0.000
 RMSDP=4.77D-08 MaxDP=1.77D-06 DE=-1.87D-09 OVMax= 6.25D-06

 Cycle  15  Pass 1  IDiag  1:
 RMSU=  3.21D-08    CP:  1.00D+00  1.06D+00  8.96D-01  1.62D+00  1.51D+00
                    CP:  1.18D+00  1.05D+00
 E= -2510.90161059546     Delta-E=       -0.000000000316 Rises=F Damp=F
 DIIS: error= 1.54D-07 at cycle   8 NSaved=   8.
 NSaved= 8 IEnMin= 8 EnMin= -2510.90161059546     IErMin= 8 ErrMin= 1.54D-07
 ErrMax= 1.54D-07  0.00D+00 EMaxC= 1.00D+00 BMatC= 9.53D-12 BMatP= 7.04D-11
 IDIUse=1 WtCom= 1.00D+00 WtEn= 0.00D+00
 Coeff-Com: -0.434D-03 0.947D-02 0.818D-02-0.138D-01-0.486D-01-0.468D-01
 Coeff-Com:  0.189D+00 0.903D+00
 Coeff:     -0.434D-03 0.947D-02 0.818D-02-0.138D-01-0.486D-01-0.468D-01
 Coeff:      0.189D+00 0.903D+00
 Gap=     0.292 Goal=   None    Shift=    0.000
 RMSDP=1.71D-08 MaxDP=7.01D-07 DE=-3.16D-10 OVMax= 2.68D-06

 Cycle  16  Pass 1  IDiag  1:
 RMSU=  9.45D-09    CP:  1.00D+00  1.06D+00  8.96D-01  1.62D+00  1.52D+00
                    CP:  1.20D+00  1.15D+00  1.27D+00
 E= -2510.90161059547     Delta-E=       -0.000000000009 Rises=F Damp=F
 DIIS: error= 5.20D-08 at cycle   9 NSaved=   9.
 NSaved= 9 IEnMin= 9 EnMin= -2510.90161059547     IErMin= 9 ErrMin= 5.20D-08
 ErrMax= 5.20D-08  0.00D+00 EMaxC= 1.00D+00 BMatC= 2.10D-12 BMatP= 9.53D-12
 IDIUse=1 WtCom= 1.00D+00 WtEn= 0.00D+00
 Coeff-Com: -0.389D-04 0.132D-03 0.394D-03 0.606D-02-0.520D-02-0.509D-01
 Coeff-Com: -0.110D+00 0.267D+00 0.892D+00
 Coeff:     -0.389D-04 0.132D-03 0.394D-03 0.606D-02-0.520D-02-0.509D-01
 Coeff:     -0.110D+00 0.267D+00 0.892D+00
 Gap=     0.292 Goal=   None    Shift=    0.000
 RMSDP=8.27D-09 MaxDP=3.45D-07 DE=-9.09D-12 OVMax= 1.33D-06

 SCF Done:  E(RLC-wPBE) =  -2510.90161060     A.U. after   16 cycles
            NFock= 16  Conv=0.83D-08     -V/T= 2.0075
 KE= 2.492090941392D+03 PE=-1.500607968502D+04 EE= 5.449725577474D+03
 Leave Link  502 at Thu Dec  6 22:30:19 2018, MaxMem=   536870912 cpu:      5252.5
 (Enter /pbs_home/pkowalski/g09d01/g09/l701.exe)
 Compute integral first derivatives.
 ... and contract with generalized density number  0.
 Leave Link  701 at Thu Dec  6 22:30:20 2018, MaxMem=   536870912 cpu:         5.8
 (Enter /pbs_home/pkowalski/g09d01/g09/l702.exe)
 L702 exits ... SP integral derivatives will be done elsewhere.
 Leave Link  702 at Thu Dec  6 22:30:20 2018, MaxMem=   536870912 cpu:         0.2
 (Enter /pbs_home/pkowalski/g09d01/g09/l703.exe)
 Compute integral first derivatives, UseDBF=F ICtDFT=           0.
 Integral derivatives from FoFJK, PRISM(SPDF).
 Calling FoFJK, ICntrl=      2127 FMM=F ISym2X=0 I1Cent= 0 IOpClX= 0 NMat=1 NMatS=1 NMatT=0.
 FoFJK:  IHMeth= 1 ICntrl=    2127 DoSepK=T KAlg= 0 I1Cent=   0 FoldK=F
 IRaf=         1 NMat=   1 IRICut=       1 DoRegI=T DoRafI=F ISym2E= 0.
 FoFCou: FMM=F IPFlag=           0 FMFlag=      100000 FMFlg1=         800
         NFxFlg=           0 DoJE=F BraDBF=F KetDBF=F FulRan=T
         wScrn=  0.000000 ICntrl=    2527 IOpCl=  0 I1Cent=           0 NGrid=           0
         NMat0=    1 NMatS0=      1 NMatT0=    0 NMatD0=    1 NMtDS0=    0 NMtDT0=    0
 Symmetry not used in FoFCou.
 Leave Link  703 at Thu Dec  6 22:33:57 2018, MaxMem=   536870912 cpu:      1728.1
 (Enter /pbs_home/pkowalski/g09d01/g09/l716.exe)
 Dipole        =-4.37784670D-02-1.37498435D+00-3.13692242D-02
 ***** Axes restored to original set *****
 -------------------------------------------------------------------
 Center     Atomic                   Forces (Hartrees/Bohr)
 Number     Number              X              Y              Z
 -------------------------------------------------------------------
      1       16           0.006886205    0.000226097    0.001541868
      2       16          -0.000189000    0.001759770    0.005581643
      3        9          -0.002949405   -0.001564619    0.005689027
      4        9          -0.000019907    0.007114121   -0.003657469
      5        9          -0.003638117    0.000547498   -0.004883094
      6        9           0.008182079    0.001101787   -0.002521163
      7        9          -0.003119279   -0.001260671    0.005368677
      8        9           0.001401076   -0.004549333   -0.005047456
      9        6           0.004339258   -0.000826609    0.000715436
     10        6           0.002583788    0.001060799    0.001448230
     11        6          -0.000929050    0.002327756    0.001201884
     12        6          -0.002258632    0.002630530    0.000977236
     13        6          -0.004790028   -0.000146333   -0.001494010
     14        6           0.001038319   -0.002113946   -0.001092657
     15        6           0.000965523   -0.000260959    0.004121907
     16        6           0.001390913   -0.001716675    0.002187724
     17        6           0.000751028   -0.002160473   -0.001478059
     18        6           0.000261886   -0.001976580   -0.002882880
     19        6          -0.001608461    0.001518067   -0.004367076
     20        6          -0.000685821    0.001814237    0.001700828
     21        6          -0.000165197    0.000487007    0.001387057
     22        6           0.004192654    0.001467636   -0.005236071
     23        6           0.000598615   -0.000899160   -0.001237223
     24        6          -0.005964898   -0.005143100    0.004145682
     25        6          -0.000389652   -0.001625767   -0.001322670
     26        6          -0.003703648    0.004007049   -0.007575464
     27        6          -0.015842946    0.008809535   -0.010625634
     28        6           0.013998924   -0.010504929    0.012504659
     29        6          -0.014949360    0.010691888    0.013174494
     30        6          -0.005644246   -0.001426109    0.007814685
     31        6          -0.002127011   -0.000852308    0.004291295
     32        6           0.001008320   -0.000902241   -0.002438934
     33        6           0.044939742   -0.005333259   -0.023973583
     34        6           0.001746458    0.003372804   -0.003467823
     35        6           0.001066727    0.000497015   -0.003541714
     36        6          -0.047370756   -0.007266484    0.004967265
     37        6           0.022087580    0.002397428    0.006915353
     38        1          -0.000966410    0.000694623    0.000135585
     39        1          -0.000747681   -0.000315547   -0.000422952
     40        1          -0.000056691   -0.000893995   -0.000580498
     41        1           0.000702456   -0.000321155    0.000028538
     42        1           0.000965371    0.000352137    0.000512516
     43        1          -0.000075586   -0.000458953   -0.000991216
     44        1          -0.000423199    0.000592486   -0.000600539
     45        1          -0.000427007    0.000971191    0.000213103
     46        1           0.000101878    0.000179861    0.000755994
     47        1           0.000465044   -0.000697715    0.000715237
     48        1          -0.001022027   -0.000086187   -0.000635691
     49        1           0.000629502   -0.000886323   -0.000592045
     50        1           0.000750892    0.000822166    0.000393530
     51        1           0.000944539   -0.000612121    0.000032627
     52        1           0.002976331    0.002606888   -0.001063111
     53        1          -0.000920306    0.000112998   -0.000735681
     54        1           0.000006006    0.000770665    0.000803811
     55        1           0.000156849   -0.001041988    0.000549005
     56        1          -0.000233114    0.000221757    0.000756600
     57        1          -0.000820544   -0.001746267    0.000868176
     58        1           0.001319659   -0.000215120    0.000182283
     59        1          -0.004419639   -0.001350870    0.000782759
 -------------------------------------------------------------------
 Cartesian Forces:  Max     0.047370756 RMS     0.006684651
 Leave Link  716 at Thu Dec  6 22:33:57 2018, MaxMem=   536870912 cpu:         0.2
 (Enter /pbs_home/pkowalski/g09d01/g09/l103.exe)

 GradGradGradGradGradGradGradGradGradGradGradGradGradGradGradGradGradGrad
 Berny optimization.
 Using GEDIIS/GDIIS optimizer.
 FormGI is forming the generalized inverse of G from B-inverse, IUseBI=4.
 GSVD:  received Info=                   1 from GESDD.
 Internal  Forces:  Max     0.026194005 RMS     0.003807592
 Search for a local minimum.
 Step number   5 out of a maximum of  343
 All quantities printed in internal units (Hartrees-Bohrs-Radians)
 RMS Force = .38076D-02 SwitMx=.10000D-02 MixMth= 1
 Mixed Optimization -- RFO/linear search
 Update second derivatives using D2CorX and points    4    5
 DE= -2.62D-02 DEPred=-4.06D-02 R= 6.46D-01
 TightC=F SS=  1.41D+00  RLast= 9.59D-01 DXNew= 1.4270D+00 2.8779D+00
 Trust test= 6.46D-01 RLast= 9.59D-01 DXMaxT set to 1.43D+00
 ITU=  1  1  0  1  0
 Use linear search instead of GDIIS.
     Eigenvalues ---    0.00275   0.00399   0.00420   0.00461   0.00631
     Eigenvalues ---    0.00678   0.00724   0.00747   0.00748   0.00760
     Eigenvalues ---    0.00813   0.00919   0.01028   0.01054   0.01137
     Eigenvalues ---    0.01354   0.01390   0.01539   0.01549   0.01558
     Eigenvalues ---    0.01563   0.01709   0.01878   0.01941   0.01944
     Eigenvalues ---    0.02002   0.02004   0.02027   0.02028   0.02086
     Eigenvalues ---    0.02086   0.02136   0.02136   0.02142   0.02143
     Eigenvalues ---    0.02154   0.02155   0.02167   0.02169   0.02171
     Eigenvalues ---    0.02225   0.03161   0.04237   0.04296   0.04872
     Eigenvalues ---    0.05064   0.05459   0.05477   0.05542   0.05567
     Eigenvalues ---    0.05637   0.05639   0.07486   0.08294   0.09164
     Eigenvalues ---    0.09170   0.09227   0.09910   0.10156   0.10912
     Eigenvalues ---    0.12030   0.12222   0.12679   0.12715   0.13993
     Eigenvalues ---    0.15902   0.15980   0.15990   0.15996   0.16000
     Eigenvalues ---    0.16000   0.16000   0.16000   0.16000   0.16000
     Eigenvalues ---    0.16000   0.16000   0.16000   0.16000   0.16000
     Eigenvalues ---    0.16000   0.16001   0.16007   0.16831   0.21361
     Eigenvalues ---    0.21859   0.21869   0.21991   0.21998   0.22000
     Eigenvalues ---    0.22000   0.22528   0.23117   0.23378   0.23468
     Eigenvalues ---    0.23468   0.23599   0.23676   0.24068   0.24319
     Eigenvalues ---    0.24368   0.24581   0.24795   0.24932   0.24996
     Eigenvalues ---    0.24998   0.25000   0.25884   0.26019   0.26300
     Eigenvalues ---    0.26453   0.26892   0.27243   0.28119   0.29285
     Eigenvalues ---    0.29631   0.29775   0.30164   0.30932   0.31345
     Eigenvalues ---    0.31997   0.32142   0.32273   0.32322   0.32425
     Eigenvalues ---    0.32463   0.32497   0.32514   0.32516   0.32523
     Eigenvalues ---    0.32541   0.32559   0.32573   0.32756   0.33411
     Eigenvalues ---    0.34911   0.35425   0.35691   0.35693   0.35697
     Eigenvalues ---    0.35705   0.35710   0.35834   0.35884   0.36096
     Eigenvalues ---    0.36180   0.36235   0.36643   0.37926   0.40748
     Eigenvalues ---    0.40798   0.41114   0.41127   0.44211   0.44234
     Eigenvalues ---    0.44504   0.45534   0.45645   0.45940   0.46028
     Eigenvalues ---    0.46500   0.46516   0.47000   0.47425   0.47733
     Eigenvalues ---    0.48191   0.48360   0.48456   0.51911   0.55450
     Eigenvalues ---    0.55659
 RFO step:  Lambda=-6.88530127D-02 EMin= 2.74971056D-03
 Quartic linear search produced a step of  1.00598.
 Iteration  1 RMS(Cart)=  0.19197694 RMS(Int)=  0.03259343
 Iteration  2 RMS(Cart)=  0.09830904 RMS(Int)=  0.00630958
 Iteration  3 RMS(Cart)=  0.02930786 RMS(Int)=  0.00360193
 Iteration  4 RMS(Cart)=  0.00047023 RMS(Int)=  0.00359855
 Iteration  5 RMS(Cart)=  0.00000320 RMS(Int)=  0.00359855
 Iteration  6 RMS(Cart)=  0.00000003 RMS(Int)=  0.00359855
 ITry= 1 IFail=0 DXMaxC= 1.17D+00 DCOld= 1.00D+10 DXMaxT= 1.43D+00 DXLimC= 3.00D+00 Rises=F
 Variable       Old X    -DE/DX   Delta X   Delta X   Delta X     New X
                                 (Linear)    (Quad)   (Total)
    R1        3.26138  -0.00410   0.00944  -0.02863  -0.01956   3.24183
    R2        3.23829  -0.00218   0.01662  -0.02411  -0.00706   3.23123
    R3        3.26502  -0.00457   0.01201  -0.02725  -0.02018   3.24484
    R4        3.22633   0.00131  -0.01068   0.00398  -0.00689   3.21944
    R5        2.56446  -0.00577   0.02850  -0.03668  -0.00818   2.55628
    R6        2.54932  -0.00770   0.00534  -0.02941  -0.02407   2.52525
    R7        2.52241  -0.00550   0.00973  -0.02749  -0.01775   2.50465
    R8        2.56234  -0.00785   0.02375  -0.04075  -0.01700   2.54534
    R9        2.55990  -0.00520   0.01294  -0.02775  -0.01481   2.54509
   R10        2.56166  -0.00690   0.01412  -0.03152  -0.01740   2.54426
   R11        2.62725  -0.00237   0.00510  -0.01138  -0.00627   2.62098
   R12        2.64824  -0.00401   0.00992  -0.02006  -0.01014   2.63811
   R13        2.06260   0.00119  -0.00659   0.00917   0.00259   2.06519
   R14        2.62893  -0.00262   0.00422  -0.01077  -0.00656   2.62237
   R15        2.06163   0.00092  -0.00510   0.00710   0.00200   2.06363
   R16        2.62910  -0.00131   0.00273  -0.00603  -0.00330   2.62580
   R17        2.06105   0.00106  -0.00566   0.00792   0.00226   2.06330
   R18        2.62636  -0.00286   0.00572  -0.01336  -0.00764   2.61873
   R19        2.06205   0.00077  -0.00486   0.00642   0.00156   2.06361
   R20        2.65197  -0.00490   0.01421  -0.02554  -0.01133   2.64064
   R21        2.05871   0.00115  -0.00728   0.00942   0.00213   2.06084
   R22        2.79493  -0.00283   0.01040  -0.01842  -0.00802   2.78691
   R23        2.62699  -0.00211   0.00469  -0.01037  -0.00567   2.62131
   R24        2.64751  -0.00370   0.00907  -0.01871  -0.00964   2.63787
   R25        2.06288   0.00108  -0.00625   0.00861   0.00236   2.06524
   R26        2.62892  -0.00261   0.00438  -0.01086  -0.00648   2.62244
   R27        2.06157   0.00094  -0.00527   0.00727   0.00200   2.06357
   R28        2.62938  -0.00140   0.00283  -0.00632  -0.00349   2.62589
   R29        2.06102   0.00108  -0.00574   0.00803   0.00229   2.06331
   R30        2.62606  -0.00264   0.00560  -0.01261  -0.00701   2.61905
   R31        2.06203   0.00078  -0.00496   0.00654   0.00158   2.06361
   R32        2.65165  -0.00477   0.01351  -0.02475  -0.01123   2.64041
   R33        2.05892   0.00110  -0.00695   0.00906   0.00211   2.06103
   R34        2.79338  -0.00238   0.00713  -0.01519  -0.00806   2.78533
   R35        2.88380   0.00029  -0.00420   0.00386  -0.00034   2.88346
   R36        2.08038  -0.00117   0.00632  -0.00890  -0.00257   2.07780
   R37        2.08042  -0.00122   0.00609  -0.00901  -0.00292   2.07749
   R38        2.07947  -0.00112   0.00656  -0.00864  -0.00208   2.07739
   R39        2.85321  -0.00582   0.00732  -0.02652  -0.01920   2.83401
   R40        2.08218  -0.00091   0.00371  -0.00643  -0.00273   2.07945
   R41        2.06742   0.00339  -0.00326   0.00927   0.00602   2.07343
   R42        2.88543  -0.00040   0.00267  -0.00268  -0.00001   2.88542
   R43        2.07950  -0.00116   0.00704  -0.00937  -0.00233   2.07717
   R44        2.08008  -0.00100   0.00532  -0.00765  -0.00234   2.07775
   R45        2.07964  -0.00116   0.00654  -0.00880  -0.00226   2.07739
   R46        2.84927  -0.00308  -0.00090  -0.01032  -0.01122   2.83804
   R47        2.08101  -0.00044  -0.00001  -0.00256  -0.00257   2.07844
   R48        2.07155   0.00179  -0.00539   0.00536  -0.00003   2.07152
   R49        2.58189  -0.00342   0.00641  -0.00781  -0.00195   2.57994
   R50        2.70480  -0.00011  -0.00781  -0.00109  -0.00895   2.69586
   R51        2.05364   0.00131  -0.00478   0.00925   0.00446   2.05811
   R52        2.65731  -0.02619   0.03427  -0.11857  -0.08377   2.57354
   R53        2.76643  -0.00538   0.01000  -0.00328   0.00672   2.77316
   R54        2.86681  -0.00334  -0.00367  -0.01394  -0.01914   2.84767
   R55        2.59942  -0.02014   0.00794  -0.08852  -0.07712   2.52230
   R56        2.89842  -0.00533   0.01759  -0.02786  -0.01330   2.88512
   R57        2.89057  -0.00261   0.01610  -0.01428  -0.00014   2.89043
   R58        2.87841  -0.00085  -0.01324  -0.00817  -0.01789   2.86052
   R59        2.80379  -0.01025  -0.00674  -0.03782  -0.04456   2.75923
   R60        2.57562  -0.00057   0.00662  -0.00066   0.00413   2.57974
   R61        2.71959  -0.00038  -0.01642  -0.00085  -0.01379   2.70580
   R62        2.05562  -0.00032  -0.00805   0.00516  -0.00289   2.05273
   R63        2.64314  -0.01620  -0.00332  -0.06901  -0.06772   2.57542
    A1        1.63448   0.00086  -0.00865   0.01024   0.00249   1.63697
    A2        1.63480   0.00067  -0.00941   0.00877  -0.00182   1.63298
    A3        2.11079   0.00027  -0.00109   0.00169   0.00061   2.11140
    A4        2.07840   0.00001   0.00116   0.00011   0.00127   2.07966
    A5        2.09399  -0.00028  -0.00007  -0.00180  -0.00187   2.09212
    A6        2.09992  -0.00043   0.00218  -0.00283  -0.00064   2.09928
    A7        2.08617   0.00023  -0.00129   0.00150   0.00021   2.08638
    A8        2.09709   0.00020  -0.00090   0.00133   0.00043   2.09752
    A9        2.08458  -0.00060   0.00243  -0.00385  -0.00143   2.08315
   A10        2.09991   0.00020  -0.00104   0.00119   0.00015   2.10006
   A11        2.09870   0.00040  -0.00139   0.00266   0.00128   2.09997
   A12        2.10035   0.00011  -0.00215   0.00188  -0.00028   2.10007
   A13        2.09626   0.00006   0.00007   0.00022   0.00030   2.09656
   A14        2.08658  -0.00017   0.00208  -0.00210  -0.00002   2.08656
   A15        2.10988  -0.00014   0.00233  -0.00194   0.00039   2.11027
   A16        2.07951   0.00004   0.00233  -0.00007   0.00226   2.08177
   A17        2.09380   0.00010  -0.00466   0.00202  -0.00265   2.09115
   A18        2.06084   0.00078  -0.00370   0.00505   0.00135   2.06220
   A19        2.11883  -0.00137   0.00436  -0.00731  -0.00296   2.11587
   A20        2.10351   0.00059  -0.00065   0.00227   0.00161   2.10512
   A21        2.11050   0.00028  -0.00208   0.00219   0.00012   2.11062
   A22        2.07862   0.00001   0.00088   0.00026   0.00114   2.07976
   A23        2.09406  -0.00030   0.00119  -0.00245  -0.00126   2.09280
   A24        2.09962  -0.00037   0.00181  -0.00239  -0.00058   2.09905
   A25        2.08612   0.00024  -0.00133   0.00163   0.00030   2.08642
   A26        2.09744   0.00013  -0.00049   0.00076   0.00028   2.09771
   A27        2.08482  -0.00061   0.00319  -0.00431  -0.00113   2.08369
   A28        2.09981   0.00021  -0.00143   0.00145   0.00002   2.09983
   A29        2.09855   0.00040  -0.00176   0.00287   0.00111   2.09966
   A30        2.10042   0.00014  -0.00244   0.00208  -0.00036   2.10006
   A31        2.09643  -0.00001   0.00037  -0.00024   0.00013   2.09655
   A32        2.08634  -0.00013   0.00207  -0.00184   0.00023   2.08657
   A33        2.10908  -0.00002   0.00112  -0.00093   0.00019   2.10926
   A34        2.08044   0.00007   0.00264   0.00014   0.00278   2.08322
   A35        2.09367  -0.00005  -0.00376   0.00079  -0.00297   2.09070
   A36        2.06193   0.00058  -0.00161   0.00336   0.00176   2.06368
   A37        2.11809  -0.00091   0.00239  -0.00464  -0.00225   2.11584
   A38        2.10317   0.00033  -0.00078   0.00128   0.00050   2.10366
   A39        1.93112   0.00015  -0.00003   0.00101   0.00096   1.93209
   A40        1.92921   0.00018   0.00630  -0.00060   0.00569   1.93490
   A41        1.93914   0.00019  -0.00381   0.00267  -0.00115   1.93799
   A42        1.88508  -0.00005  -0.00083   0.00093   0.00008   1.88516
   A43        1.88806  -0.00035  -0.00231  -0.00321  -0.00553   1.88253
   A44        1.88957  -0.00015   0.00062  -0.00093  -0.00031   1.88925
   A45        1.93818   0.00175   0.00544   0.00470   0.01014   1.94832
   A46        1.92089   0.00008   0.00251   0.00293   0.00546   1.92635
   A47        1.91158   0.00065  -0.00700   0.00811   0.00110   1.91268
   A48        1.90950  -0.00076  -0.00595  -0.00318  -0.00918   1.90032
   A49        1.93510  -0.00215   0.00820  -0.01480  -0.00661   1.92849
   A50        1.84649   0.00035  -0.00363   0.00212  -0.00155   1.84493
   A51        1.93275  -0.00045   0.00056  -0.00359  -0.00303   1.92972
   A52        1.92381   0.00083   0.00597   0.00401   0.00996   1.93377
   A53        1.94228  -0.00008   0.00113  -0.00052   0.00059   1.94287
   A54        1.88967  -0.00013  -0.00233   0.00038  -0.00196   1.88771
   A55        1.88634   0.00000  -0.00450  -0.00041  -0.00492   1.88142
   A56        1.88739  -0.00019  -0.00112   0.00016  -0.00100   1.88639
   A57        1.93494   0.00207  -0.00047   0.01029   0.00977   1.94471
   A58        1.92289   0.00003   0.00841  -0.00064   0.00781   1.93069
   A59        1.91001   0.00000  -0.00392   0.00443   0.00041   1.91042
   A60        1.92485  -0.00115  -0.01055  -0.00633  -0.01687   1.90798
   A61        1.91565  -0.00120   0.01568  -0.00871   0.00693   1.92258
   A62        1.85377   0.00015  -0.00937   0.00049  -0.00883   1.84494
   A63        2.12015   0.00126   0.00301   0.00297   0.00617   2.12632
   A64        1.92521  -0.00463   0.01180  -0.02747  -0.01605   1.90916
   A65        2.23773   0.00337  -0.01483   0.02449   0.00985   2.24758
   A66        1.98937  -0.00128  -0.00074  -0.00236  -0.00319   1.98618
   A67        2.14631   0.00100   0.00064   0.00421   0.00485   2.15117
   A68        2.14662   0.00032  -0.00031  -0.00127  -0.00157   2.14505
   A69        1.94996   0.00497  -0.00298   0.01706   0.01494   1.96490
   A70        2.12545   0.00731  -0.03380   0.03664   0.00224   2.12769
   A71        2.20629  -0.01219   0.03567  -0.05279  -0.01780   2.18849
   A72        2.03353   0.00762  -0.01291   0.04305   0.02640   2.05993
   A73        1.92509   0.00014   0.00012   0.00340   0.00182   1.92690
   A74        2.27151  -0.00687   0.03566  -0.02941   0.00262   2.27414
   A75        2.06800   0.00843  -0.04003   0.03895  -0.00413   2.06387
   A76        2.29990  -0.01133   0.04509  -0.04321  -0.00105   2.29886
   A77        1.91287   0.00295  -0.00502   0.00540   0.00619   1.91907
   A78        1.87584  -0.00054   0.01014  -0.00611   0.00401   1.87985
   A79        1.90409   0.00093   0.00448   0.00194   0.00625   1.91034
   A80        1.94625  -0.00250  -0.00583  -0.02312  -0.02815   1.91810
   A81        2.03234  -0.00064  -0.01446  -0.00467  -0.01831   2.01403
   A82        1.92733   0.00223   0.00663   0.01755   0.02430   1.95164
   A83        1.77807   0.00039  -0.00203   0.01347   0.01012   1.78818
   A84        1.90291  -0.00094   0.00882  -0.00655   0.00161   1.90451
   A85        2.01208   0.00009  -0.00339  -0.00429  -0.00799   2.00409
   A86        1.99731   0.00201  -0.01428   0.00641  -0.00621   1.99110
   A87        1.86980   0.00118   0.00821   0.00651   0.01695   1.88674
   A88        1.88975   0.00034  -0.01010   0.00837  -0.00167   1.88808
   A89        1.78343  -0.00270   0.01124  -0.00939  -0.00134   1.78209
   A90        1.87577  -0.00080   0.01459  -0.00660   0.00867   1.88444
   A91        1.92029   0.00048  -0.00018   0.00689   0.00399   1.92429
   A92        1.92558   0.00189  -0.01256   0.01865   0.00611   1.93169
   A93        1.93059  -0.00114   0.00362  -0.01423  -0.01069   1.91990
   A94        2.00019   0.00068  -0.00759   0.00095  -0.00953   1.99065
   A95        1.81110  -0.00105   0.00154  -0.00497   0.00128   1.81238
   A96        1.89901   0.00115   0.01724   0.01430   0.01975   1.91877
   A97        2.30302  -0.01530   0.10451  -0.06530   0.01456   2.31758
   A98        1.98516   0.01595  -0.01614   0.09274   0.04969   2.03485
   A99        2.12087   0.00053   0.00248  -0.00116   0.00187   2.12274
   A100       1.91755  -0.00224   0.01087  -0.01437  -0.00471   1.91284
   A101       2.24464   0.00172  -0.01334   0.01576   0.00297   2.24761
   A102       1.99718  -0.00134  -0.01894  -0.00170  -0.01389   1.98329
   A103       2.15218  -0.00002   0.00402  -0.00189  -0.00136   2.15082
   A104       2.13293   0.00138   0.01476   0.00346   0.01491   2.14784
   A105       2.06425   0.01488   0.01070   0.07595   0.05539   2.11964
   A106       2.23582  -0.01756   0.06709  -0.06513  -0.02928   2.20654
   A107       1.93763   0.00373   0.01660   0.01428   0.01938   1.95701
   A108       2.03459   0.00552  -0.00577   0.03812   0.02328   2.05787
   A109       1.93686  -0.00078   0.00080  -0.00635  -0.00055   1.93631
   A110       2.24576  -0.00368   0.03797  -0.01173   0.01715   2.26290
    D1       -3.11450   0.00070  -0.00334   0.00594   0.00258  -3.11192
    D2        0.01342   0.00075  -0.00503   0.00557   0.00049   0.01391
    D3       -2.82504  -0.00279  -0.04657  -0.06143  -0.10745  -2.93249
    D4        0.00803  -0.00179   0.01979  -0.02029  -0.00067   0.00736
    D5       -3.12328   0.00043   0.01601   0.00622   0.02223  -3.10104
    D6        0.03416  -0.00069   0.01520  -0.00864   0.00745   0.04161
    D7       -2.81598  -0.00236  -0.10860  -0.05976  -0.16701  -2.98299
    D8       -0.02259  -0.00059  -0.02475  -0.01258  -0.03871  -0.06130
    D9        0.00145   0.00000   0.00008  -0.00009  -0.00001   0.00144
   D10       -3.14110   0.00000   0.00024   0.00000   0.00024  -3.14086
   D11       -3.14006   0.00000  -0.00046  -0.00030  -0.00076  -3.14081
   D12        0.00057  -0.00001  -0.00029  -0.00021  -0.00050   0.00007
   D13       -0.00098   0.00001   0.00005   0.00019   0.00024  -0.00074
   D14       -3.13867   0.00000  -0.00044  -0.00033  -0.00077  -3.13945
   D15        3.14053   0.00001   0.00058   0.00040   0.00099   3.14151
   D16        0.00283   0.00001   0.00009  -0.00012  -0.00002   0.00281
   D17       -0.00044   0.00000  -0.00009  -0.00006  -0.00015  -0.00059
   D18        3.14090   0.00000   0.00009   0.00000   0.00009   3.14099
   D19       -3.14106   0.00000  -0.00026  -0.00015  -0.00041  -3.14147
   D20        0.00028   0.00000  -0.00008  -0.00009  -0.00017   0.00011
   D21       -0.00102   0.00000  -0.00002   0.00011   0.00009  -0.00093
   D22        3.14135  -0.00001   0.00011  -0.00005   0.00007   3.14142
   D23        3.14083   0.00000  -0.00020   0.00004  -0.00015   3.14068
   D24        0.00001  -0.00001  -0.00007  -0.00011  -0.00017  -0.00016
   D25        0.00149   0.00001   0.00014   0.00000   0.00014   0.00163
   D26       -3.14110   0.00000   0.00046  -0.00001   0.00045  -3.14064
   D27       -3.14088   0.00001   0.00001   0.00016   0.00016  -3.14071
   D28       -0.00027   0.00000   0.00033   0.00014   0.00047   0.00020
   D29       -0.00048  -0.00001  -0.00015  -0.00015  -0.00030  -0.00079
   D30        3.13725  -0.00001   0.00035   0.00035   0.00069   3.13794
   D31       -3.14108   0.00000  -0.00048  -0.00013  -0.00062   3.14149
   D32       -0.00335   0.00000   0.00002   0.00036   0.00038  -0.00297
   D33       -0.00591   0.00006   0.00045   0.00132   0.00175  -0.00416
   D34       -3.13117   0.00007   0.00223   0.00225   0.00450  -3.12667
   D35        3.13968   0.00006  -0.00005   0.00078   0.00072   3.14040
   D36        0.01442   0.00007   0.00173   0.00171   0.00347   0.01788
   D37        0.00244  -0.00003  -0.00001  -0.00076  -0.00077   0.00167
   D38        3.14157   0.00000   0.00013  -0.00001   0.00013  -3.14149
   D39       -3.13695  -0.00005  -0.00017  -0.00117  -0.00135  -3.13830
   D40        0.00218  -0.00001  -0.00003  -0.00042  -0.00045   0.00173
   D41       -0.00024   0.00004   0.00065   0.00082   0.00147   0.00123
   D42        3.14113   0.00004  -0.00078   0.00033  -0.00045   3.14068
   D43        3.13913   0.00005   0.00082   0.00125   0.00206   3.14119
   D44       -0.00268   0.00005  -0.00062   0.00076   0.00013  -0.00255
   D45       -0.00152   0.00000  -0.00035   0.00010  -0.00025  -0.00178
   D46        3.14015   0.00002   0.00002   0.00038   0.00041   3.14056
   D47       -3.14064  -0.00003  -0.00049  -0.00066  -0.00116   3.14138
   D48        0.00103  -0.00002  -0.00012  -0.00037  -0.00050   0.00053
   D49       -0.00157   0.00002   0.00005   0.00049   0.00054  -0.00103
   D50       -3.14060  -0.00001   0.00030  -0.00011   0.00019  -3.14042
   D51        3.13994   0.00001  -0.00032   0.00020  -0.00012   3.13982
   D52        0.00091  -0.00002  -0.00007  -0.00040  -0.00047   0.00044
   D53        0.00381  -0.00002   0.00061  -0.00041   0.00020   0.00400
   D54       -3.13749  -0.00002   0.00108  -0.00033   0.00075  -3.13674
   D55       -3.14033   0.00002   0.00036   0.00019   0.00055  -3.13978
   D56        0.00156   0.00001   0.00083   0.00028   0.00111   0.00266
   D57       -0.00287  -0.00001  -0.00095  -0.00024  -0.00119  -0.00406
   D58        3.13894  -0.00001   0.00047   0.00025   0.00072   3.13967
   D59        3.13843  -0.00001  -0.00142  -0.00033  -0.00175   3.13668
   D60       -0.00294  -0.00001   0.00000   0.00016   0.00016  -0.00278
   D61        0.00890  -0.00064   0.00096  -0.00826  -0.00679   0.00211
   D62        3.13143   0.00066   0.00223   0.00928   0.01100  -3.14076
   D63       -3.13292  -0.00064  -0.00051  -0.00876  -0.00876   3.14151
   D64       -0.01039   0.00065   0.00076   0.00878   0.00903  -0.00137
   D65        1.06091  -0.00053   0.00195  -0.00381  -0.00188   1.05903
   D66       -3.10517  -0.00027  -0.00027  -0.00274  -0.00299  -3.10816
   D67       -1.08216   0.00057  -0.00728   0.00618  -0.00109  -1.08325
   D68       -3.13490  -0.00038   0.00495  -0.00238   0.00255  -3.13235
   D69       -1.01779  -0.00012   0.00273  -0.00131   0.00144  -1.01636
   D70        1.00521   0.00072  -0.00428   0.00761   0.00334   1.00855
   D71       -1.03668  -0.00032   0.00741  -0.00219   0.00519  -1.03149
   D72        1.08042  -0.00006   0.00519  -0.00112   0.00408   1.08450
   D73        3.10343   0.00078  -0.00182   0.00780   0.00598   3.10941
   D74        1.45685   0.00238   0.04311   0.04161   0.08510   1.54195
   D75       -1.30295  -0.00123  -0.02676  -0.02069  -0.04788  -1.35084
   D76       -0.66692   0.00165   0.04039   0.03700   0.07784  -0.58909
   D77        2.85646  -0.00196  -0.02948  -0.02530  -0.05515   2.80131
   D78       -2.69690   0.00293   0.04357   0.04494   0.08890  -2.60800
   D79        0.82648  -0.00068  -0.02631  -0.01736  -0.04409   0.78240
   D80        1.04396  -0.00018   0.00672  -0.00105   0.00567   1.04963
   D81       -3.10356  -0.00021  -0.00119  -0.00254  -0.00372  -3.10727
   D82       -1.07150  -0.00001  -0.00996   0.00029  -0.00968  -1.08118
   D83        3.13460  -0.00009   0.00803  -0.00029   0.00773  -3.14085
   D84       -1.01291  -0.00012   0.00011  -0.00178  -0.00166  -1.01457
   D85        1.01915   0.00008  -0.00866   0.00105  -0.00762   1.01152
   D86       -1.05463   0.00017   0.01128   0.00223   0.01351  -1.04112
   D87        1.08104   0.00014   0.00336   0.00074   0.00412   1.08516
   D88        3.11309   0.00034  -0.00541   0.00357  -0.00184   3.11125
   D89        1.36554   0.00209   0.03696   0.03417   0.07285   1.43839
   D90       -1.35570  -0.00128  -0.05082  -0.02703  -0.07971  -1.43540
   D91       -0.76899   0.00143   0.03385   0.03234   0.06799  -0.70100
   D92        2.79296  -0.00194  -0.05392  -0.02886  -0.08457   2.70839
   D93       -2.80552   0.00264   0.04202   0.04063   0.08450  -2.72102
   D94        0.75643  -0.00073  -0.04575  -0.02057  -0.06806   0.68837
   D95       -0.03151   0.00066  -0.01117   0.01137   0.00017  -0.03134
   D96       -3.12918  -0.00027   0.00053  -0.00287  -0.00227  -3.13146
   D97        3.09524   0.00069  -0.01283   0.01070  -0.00217   3.09307
   D98       -0.00244  -0.00025  -0.00112  -0.00354  -0.00461  -0.00704
   D99        0.03826  -0.00182   0.02618  -0.02606  -0.00003   0.03823
   D100       3.12478  -0.00070  -0.00046  -0.01117  -0.01116   3.11362
   D101       3.13593  -0.00087   0.01449  -0.01166   0.00259   3.13851
   D102      -0.06073   0.00025  -0.01214   0.00323  -0.00854  -0.06928
   D103      -0.02668   0.00234  -0.02891   0.02934   0.00051  -0.02617
   D104       2.75149   0.00718   0.03417   0.09604   0.12988   2.88137
   D105      -3.11010   0.00037   0.00061   0.01002   0.01128  -3.09883
   D106      -0.33194   0.00522   0.06370   0.07673   0.14065  -0.19128
   D107      -0.47836  -0.00103  -0.16982  -0.02652  -0.19651  -0.67486
   D108       2.74638  -0.00209  -0.16969  -0.04709  -0.21671   2.52966
   D109       2.59966   0.00096  -0.20144  -0.00642  -0.20793   2.39173
   D110      -0.45879  -0.00010  -0.20131  -0.02698  -0.22813  -0.68692
   D111       1.64138   0.00041   0.02749  -0.02818  -0.00006   1.64133
   D112      -0.48467   0.00084   0.02074  -0.01828   0.00276  -0.48191
   D113      -2.58246  -0.00185   0.02173  -0.04691  -0.02442  -2.60688
   D114      -1.56600   0.00051   0.03009  -0.01458   0.01577  -1.55023
   D115       2.59113   0.00094   0.02334  -0.00469   0.01858   2.60971
   D116       0.49334  -0.00175   0.02433  -0.03332  -0.00859   0.48475
   D117       2.92546   0.00428  -0.06244   0.05393  -0.00948   2.91598
   D118      -0.71524   0.01437   0.12308   0.18751   0.31338  -0.40187
   D119      -0.13857   0.00302  -0.06071   0.03325  -0.02806  -0.16664
   D120       2.50391   0.01311   0.12481   0.16683   0.29479   2.79870
   D121      -0.78121   0.00171   0.03243   0.02934   0.06222  -0.71898
   D122      -2.90228   0.00198   0.01727   0.03570   0.05280  -2.84948
   D123       1.39615   0.00233   0.02069   0.02804   0.04889   1.44504
   D124       1.30316   0.00088   0.04576   0.01827   0.06461   1.36777
   D125      -0.81791   0.00116   0.03060   0.02463   0.05518  -0.76273
   D126      -2.80267   0.00150   0.03402   0.01697   0.05127  -2.75140
   D127      -2.81009   0.00149   0.03086   0.02969   0.06170  -2.74838
   D128       1.35203   0.00176   0.01570   0.03605   0.05228   1.40431
   D129      -0.63273   0.00211   0.01912   0.02839   0.04837  -0.58436
   D130       0.68951  -0.00270  -0.04487  -0.04362  -0.08898   0.60053
   D131      -1.38029  -0.00130  -0.06494  -0.03097  -0.09553  -1.47582
   D132       2.74958  -0.00085  -0.05875  -0.02137  -0.07925   2.67034
   D133       2.81562  -0.00232  -0.05085  -0.04156  -0.09228   2.72333
   D134       0.74582  -0.00091  -0.07092  -0.02891  -0.09883   0.64698
   D135      -1.40750  -0.00046  -0.06473  -0.01931  -0.08255  -1.49005
   D136      -1.49761  -0.00208  -0.04032  -0.03538  -0.07457  -1.57217
   D137       2.71578  -0.00067  -0.06038  -0.02273  -0.08111   2.63467
   D138       0.56247  -0.00022  -0.05419  -0.01312  -0.06483   0.49763
   D139       1.78083  -0.00153   0.06601  -0.00110   0.06387   1.84469
   D140      -0.96136  -0.00058  -0.13279  -0.06253  -0.19114  -1.15250
   D141      -2.38259  -0.00066   0.07007   0.00516   0.07305  -2.30954
   D142       1.15841   0.00030  -0.12873  -0.05627  -0.18196   0.97645
   D143      -0.27558  -0.00240   0.07135  -0.01523   0.05556  -0.22001
   D144      -3.01776  -0.00145  -0.12745  -0.07666  -0.19944   3.06598
   D145       2.70996  -0.00184  -0.17381  -0.08913  -0.26533   2.44463
   D146      -0.08138  -0.00722  -0.42331  -0.18870  -0.61663  -0.69800
   D147      -0.94945   0.00494   0.03249   0.02999   0.06710  -0.88235
   D148       2.54240  -0.00045  -0.21701  -0.06958  -0.28420   2.25820
   D149      -0.03711   0.00175  -0.00153   0.02739   0.02466  -0.01245
   D150       3.06002   0.00216  -0.00531   0.02431   0.01715   3.07717
   D151       3.12177   0.00055  -0.00264   0.01142   0.00854   3.13030
   D152      -0.06429   0.00096  -0.00642   0.00833   0.00102  -0.06327
   D153      -2.82714  -0.00201  -0.24304  -0.10215  -0.34883   3.10721
   D154       0.02100  -0.00215  -0.01678  -0.03688  -0.05448  -0.03347
   D155       0.35837  -0.00237  -0.23905  -0.09896  -0.34087   0.01750
   D156      -3.07667  -0.00251  -0.01279  -0.03369  -0.04652  -3.12319
   D157       2.81748   0.00885   0.25862   0.13433   0.38880  -3.07690
   D158      -0.72569   0.01335   0.34015   0.20161   0.53732  -0.18837
   D159       0.00557   0.00156   0.02704   0.02898   0.05817   0.06374
   D160       2.74558   0.00606   0.10856   0.09625   0.20668   2.95226
         Item               Value     Threshold  Converged?
 Maximum Force            0.026194     0.000450     NO 
 RMS     Force            0.003808     0.000300     NO 
 Maximum Displacement     1.173160     0.001800     NO 
 RMS     Displacement     0.263221     0.001200     NO 
 Predicted change in Energy=-2.868009D-02
 Lowest energy point so far.  Saving SCF results.
 GradGradGradGradGradGradGradGradGradGradGradGradGradGradGradGradGradGrad

 Leave Link  103 at Thu Dec  6 22:33:57 2018, MaxMem=   536870912 cpu:         2.1
 (Enter /pbs_home/pkowalski/g09d01/g09/l202.exe)
 Stoichiometry    C29H22F6S2
 Framework group  C1[X(C29H22F6S2)]
 Deg. of freedom   171
 Full point group                 C1      NOp   1
 RotChk:  IX=0 Diff= 2.73D-03
 Largest Abelian subgroup         C1      NOp   1
 Largest concise Abelian subgroup C1      NOp   1
                         Standard orientation:                         
 ---------------------------------------------------------------------
 Center     Atomic      Atomic             Coordinates (Angstroms)
 Number     Number       Type             X           Y           Z
 ---------------------------------------------------------------------
      1         16           0       -2.738232   -1.864062   -1.515821
      2         16           0        2.793954   -1.851974    1.554539
      3          9           0       -1.523044    2.812332    1.393286
      4          9           0       -2.276962    2.864355   -0.642420
      5          9           0       -0.017206    4.674104    0.169109
      6          9           0        0.064055    3.468553   -1.642112
      7          9           0        1.474062    2.934050    1.480796
      8          9           0        2.261841    2.810277   -0.546412
      9          6           0       -5.660159   -2.479185   -0.630316
     10          6           0       -6.959058   -2.840604   -0.304887
     11          6           0       -7.684736   -2.092678    0.611470
     12          6           0       -7.097120   -0.979382    1.199711
     13          6           0       -5.798656   -0.620049    0.875317
     14          6           0       -5.057020   -1.363802   -0.046334
     15          6           0        5.674336   -2.453533    0.548983
     16          6           0        6.961457   -2.808284    0.172651
     17          6           0        7.633588   -2.076720   -0.796298
     18          6           0        7.004486   -0.987565   -1.386933
     19          6           0        5.717219   -0.635540   -1.012960
     20          6           0        5.030944   -1.361681   -0.036207
     21          6           0       -0.437242   -0.123784   -3.529537
     22          6           0       -0.240305   -1.021710   -2.311669
     23          6           0        0.553756   -0.297050    3.663501
     24          6           0        0.288070   -1.086704    2.383939
     25          6           0       -3.677224   -0.972840   -0.390227
     26          6           0       -2.937753    0.067996    0.093237
     27          6           0       -1.606539    0.114572   -0.417495
     28          6           0       -1.360217   -0.869712   -1.325882
     29          6           0       -0.668912    1.179534   -0.043009
     30          6           0       -1.202118    2.581736    0.099573
     31          6           0        0.001220    3.433534   -0.297097
     32          6           0        1.172087    2.592220    0.213575
     33          6           0        0.651396    1.172176    0.152625
     34          6           0        3.663021   -0.979592    0.357840
     35          6           0        2.894387    0.047727   -0.108452
     36          6           0        1.597486    0.113962    0.494749
     37          6           0        1.392519   -0.898415    1.383824
     38          1           0       -5.105738   -3.080871   -1.354823
     39          1           0       -7.407713   -3.718026   -0.775376
     40          1           0       -8.707508   -2.376212    0.867768
     41          1           0       -7.656775   -0.381764    1.922302
     42          1           0       -5.353962    0.256406    1.347939
     43          1           0        5.162970   -3.040396    1.316104
     44          1           0        7.443304   -3.666739    0.645223
     45          1           0        8.647098   -2.354720   -1.092381
     46          1           0        7.521806   -0.404140   -2.151458
     47          1           0        5.236702    0.219447   -1.490054
     48          1           0       -0.466615    0.934221   -3.231679
     49          1           0        0.385245   -0.252066   -4.247628
     50          1           0       -1.381389   -0.355981   -4.042518
     51          1           0       -0.177517   -2.076323   -2.619448
     52          1           0        0.722405   -0.792795   -1.837680
     53          1           0        0.629791    0.777574    3.445275
     54          1           0       -0.260119   -0.442760    4.388257
     55          1           0        1.494075   -0.610757    4.138750
     56          1           0        0.177038   -2.158179    2.606008
     57          1           0       -0.669496   -0.772180    1.952897
     58          1           0       -3.313235    0.775152    0.831539
     59          1           0        3.249885    0.776879   -0.830892
 ---------------------------------------------------------------------
 Rotational constants (GHZ):      0.1448891      0.0566220      0.0486348
 Leave Link  202 at Thu Dec  6 22:33:58 2018, MaxMem=   536870912 cpu:         0.0
 (Enter /pbs_home/pkowalski/g09d01/g09/l301.exe)
 Basis read from rwf:  (5D, 7F)
 No pseudopotential information found on rwf file.
 There are   673 symmetry adapted cartesian basis functions of A   symmetry.
 There are   636 symmetry adapted basis functions of A   symmetry.
   636 basis functions,  1103 primitive gaussians,   673 cartesian basis functions
   141 alpha electrons      141 beta electrons
       nuclear repulsion energy      4579.7687019835 Hartrees.
 IExCor=32609 DFT=T Ex+Corr=LC-wPBE ExCW=0 ScaHFX=  1.000000
 ScaDFX=  1.000000  0.000000  1.000000  1.000000 ScalE2=  1.000000  1.000000
 IRadAn=      0 IRanWt=     -1 IRanGd=            0 ICorTp=0 IEmpDi=  4
  HFx wShort=  0.000000 wLong=  0.400000 cFull=  0.000000 cShort=  0.000000 cLong=  1.000000
  DFx wShort=  0.000000 wLong=  0.400000 cFull=  0.000000 cShort=  0.000000 cLong=  1.000000
 NAtoms=   59 NActive=   59 NUniq=   59 SFac= 1.00D+00 NAtFMM=   60 NAOKFM=F Big=F
 Integral buffers will be    131072 words long.
 Raffenetti 2 integral format.
 Two-electron integral symmetry is turned on.
 No density basis found on file   724.
 Leave Link  301 at Thu Dec  6 22:33:58 2018, MaxMem=   536870912 cpu:         0.5
 (Enter /pbs_home/pkowalski/g09d01/g09/l302.exe)
 NPDir=0 NMtPBC=     1 NCelOv=     1 NCel=       1 NClECP=     1 NCelD=      1
         NCelK=      1 NCelE2=     1 NClLst=     1 CellRange=     0.0.
 One-electron integrals computed using PRISM.
 NBasis=   636 RedAO= T EigKep=  2.83D-04  NBF=   636
 NBsUse=   636 1.00D-06 EigRej= -1.00D+00 NBFU=   636
 Precomputing XC quadrature grid using
 IXCGrd= 4 IRadAn=           0 IRanWt=          -1 IRanGd=           0 AccXCQ= 0.00D+00.
 Generated NRdTot=       0 NPtTot=           0 NUsed=           0 NTot=          32
 NSgBfM=   624   625   625   625   625 MxSgAt=    59 MxSgA2=    59.
 Leave Link  302 at Thu Dec  6 22:34:00 2018, MaxMem=   536870912 cpu:        16.4
 (Enter /pbs_home/pkowalski/g09d01/g09/l303.exe)
 DipDrv:  MaxL=1.
 Leave Link  303 at Thu Dec  6 22:34:01 2018, MaxMem=   536870912 cpu:         1.5
 (Enter /pbs_home/pkowalski/g09d01/g09/l401.exe)
 Initial guess from the checkpoint file:  "dae0068freq_open_lc-wpbe_air.chk"
 B after Tr=     0.000000    0.000000    0.000000
         Rot=    0.999994   -0.001504    0.002584    0.001697 Ang=  -0.39 deg.
 Guess basis will be translated and rotated to current coordinates.
 JPrj=2 DoOrth=T DoCkMO=T.
 Generating alternative initial guess.
 ExpMin= 1.22D-01 ExpMax= 9.18D+03 ExpMxC= 1.38D+03 IAcc=1 IRadAn=         1 AccDes= 0.00D+00
 Harris functional with IExCor=32609 and IRadAn=       1 diagonalized for initial guess.
 HarFok:  IExCor=32609 AccDes= 0.00D+00 IRadAn=         1 IDoV= 1 UseB2=F ITyADJ=14
 ICtDFT=  3500011 ScaDFX=  1.000000  1.000000  1.000000  1.000000
 FoFCou: FMM=F IPFlag=           0 FMFlag=      100000 FMFlg1=           0
         NFxFlg=           0 DoJE=T BraDBF=F KetDBF=T FulRan=T
         wScrn=  0.000000 ICntrl=     500 IOpCl=  0 I1Cent=   200000004 NGrid=           0
         NMat0=    1 NMatS0=      1 NMatT0=    0 NMatD0=    1 NMtDS0=    0 NMtDT0=    0
 Petite list used in FoFCou.
 Harris En= -2510.57461500149    
 Leave Link  401 at Thu Dec  6 22:34:06 2018, MaxMem=   536870912 cpu:        41.3
 (Enter /pbs_home/pkowalski/g09d01/g09/l502.exe)
 Closed shell SCF:
 Using DIIS extrapolation, IDIIS=  1040.
 Integral symmetry usage will be decided dynamically.
 IVT=     1387805 IEndB=     1387805 NGot=   536870912 MDV=   535953350
 LenX=   535953350 LenY=   535499748
 Requested convergence on RMS density matrix=1.00D-08 within 128 cycles.
 Requested convergence on MAX density matrix=1.00D-06.
 Requested convergence on             energy=1.00D-06.
 No special actions if energy rises.
 Fock matrices will be formed incrementally for  20 cycles.
 Integral accuracy reduced to 1.0D-05 until final iterations.

 Cycle   1  Pass 0  IDiag  1:
 FoFJK:  IHMeth= 1 ICntrl=       0 DoSepK=T KAlg= 0 I1Cent=   0 FoldK=F
 IRaf=         1 NMat=   1 IRICut=       1 DoRegI=T DoRafI=F ISym2E= 0.
 FoFCou: FMM=F IPFlag=           0 FMFlag=      100000 FMFlg1=           0
         NFxFlg=           0 DoJE=T BraDBF=F KetDBF=F FulRan=T
         wScrn=  0.000000 ICntrl=     500 IOpCl=  0 I1Cent=           0 NGrid=           0
         NMat0=    1 NMatS0=      1 NMatT0=    0 NMatD0=    1 NMtDS0=    0 NMtDT0=    0
 Symmetry not used in FoFCou.
 E= -2510.65257498345    
 DIIS: error= 1.14D-02 at cycle   1 NSaved=   1.
 NSaved= 1 IEnMin= 1 EnMin= -2510.65257498345     IErMin= 1 ErrMin= 1.14D-02
 ErrMax= 1.14D-02  0.00D+00 EMaxC= 1.00D-01 BMatC= 1.61D-01 BMatP= 1.61D-01
 IDIUse=3 WtCom= 8.86D-01 WtEn= 1.14D-01
 Coeff-Com:  0.100D+01
 Coeff-En:   0.100D+01
 Coeff:      0.100D+01
 Recover alternate guess density for next cycle.
 RMSDP=3.24D-03 MaxDP=1.12D-01              OVMax= 0.00D+00

 Cycle   2  Pass 0  IDiag  1:
 RMSU=  3.23D-03    CP:  1.02D+00
 E= -2510.14662955028     Delta-E=        0.505945433178 Rises=F Damp=F
 Switch densities from cycles 1 and 2 for lowest energy.
 DIIS: error= 3.85D-02 at cycle   2 NSaved=   2.
 NSaved= 2 IEnMin= 1 EnMin= -2510.65257498345     IErMin= 1 ErrMin= 1.14D-02
 ErrMax= 3.85D-02  0.00D+00 EMaxC= 1.00D+00 BMatC= 6.97D-01 BMatP= 1.61D-01
 IDIUse=1 WtCom= 1.00D+00 WtEn= 0.00D+00
 Coeff-Com:  0.804D+00 0.196D+00
 Coeff:      0.804D+00 0.196D+00
 Gap=     0.369 Goal=   None    Shift=    0.000
 RMSDP=1.46D-03 MaxDP=6.03D-02 DE= 5.06D-01 OVMax= 2.01D-01

 Cycle   3  Pass 0  IDiag  1:
 RMSU=  1.28D-03    CP:  9.98D-01  2.15D-01
 E= -2510.89351616188     Delta-E=       -0.746886611608 Rises=F Damp=F
 DIIS: error= 2.95D-03 at cycle   3 NSaved=   3.
 NSaved= 3 IEnMin= 3 EnMin= -2510.89351616188     IErMin= 3 ErrMin= 2.95D-03
 ErrMax= 2.95D-03  0.00D+00 EMaxC= 1.00D+00 BMatC= 2.10D-02 BMatP= 1.61D-01
 IDIUse=1 WtCom= 1.00D+00 WtEn= 0.00D+00
 Coeff-Com: -0.101D+00 0.134D+00 0.967D+00
 Coeff:     -0.101D+00 0.134D+00 0.967D+00
 Gap=     0.315 Goal=   None    Shift=    0.000
 RMSDP=4.20D-04 MaxDP=2.18D-02 DE=-7.47D-01 OVMax= 3.03D-02

 Cycle   4  Pass 0  IDiag  1:
 RMSU=  3.45D-04    CP:  9.96D-01  2.88D-01  1.02D+00
 E= -2510.92474032405     Delta-E=       -0.031224162161 Rises=F Damp=F
 DIIS: error= 1.28D-03 at cycle   4 NSaved=   4.
 NSaved= 4 IEnMin= 4 EnMin= -2510.92474032405     IErMin= 4 ErrMin= 1.28D-03
 ErrMax= 1.28D-03  0.00D+00 EMaxC= 1.00D+00 BMatC= 1.43D-03 BMatP= 2.10D-02
 IDIUse=1 WtCom= 1.00D+00 WtEn= 0.00D+00
 Coeff-Com: -0.465D-01 0.194D-01 0.227D+00 0.800D+00
 Coeff:     -0.465D-01 0.194D-01 0.227D+00 0.800D+00
 Gap=     0.319 Goal=   None    Shift=    0.000
 RMSDP=1.24D-04 MaxDP=8.14D-03 DE=-3.12D-02 OVMax= 9.81D-03

 Cycle   5  Pass 0  IDiag  1:
 RMSU=  1.13D-04    CP:  9.96D-01  2.86D-01  1.06D+00  9.54D-01
 E= -2510.92645685504     Delta-E=       -0.001716530998 Rises=F Damp=F
 DIIS: error= 7.47D-04 at cycle   5 NSaved=   5.
 NSaved= 5 IEnMin= 5 EnMin= -2510.92645685504     IErMin= 5 ErrMin= 7.47D-04
 ErrMax= 7.47D-04  0.00D+00 EMaxC= 1.00D+00 BMatC= 3.74D-04 BMatP= 1.43D-03
 IDIUse=1 WtCom= 1.00D+00 WtEn= 0.00D+00
 Coeff-Com: -0.403D-02-0.106D-01-0.629D-01 0.316D+00 0.761D+00
 Coeff:     -0.403D-02-0.106D-01-0.629D-01 0.316D+00 0.761D+00
 Gap=     0.319 Goal=   None    Shift=    0.000
 RMSDP=4.95D-05 MaxDP=1.65D-03 DE=-1.72D-03 OVMax= 4.13D-03

 Cycle   6  Pass 0  IDiag  1:
 RMSU=  3.59D-05    CP:  9.96D-01  2.85D-01  1.06D+00  1.05D+00  9.73D-01
 E= -2510.92695774794     Delta-E=       -0.000500892897 Rises=F Damp=F
 DIIS: error= 1.70D-04 at cycle   6 NSaved=   6.
 NSaved= 6 IEnMin= 6 EnMin= -2510.92695774794     IErMin= 6 ErrMin= 1.70D-04
 ErrMax= 1.70D-04  0.00D+00 EMaxC= 1.00D+00 BMatC= 2.02D-05 BMatP= 3.74D-04
 IDIUse=1 WtCom= 1.00D+00 WtEn= 0.00D+00
 Coeff-Com:  0.309D-02-0.341D-02-0.369D-01-0.165D-01 0.133D+00 0.921D+00
 Coeff:      0.309D-02-0.341D-02-0.369D-01-0.165D-01 0.133D+00 0.921D+00
 Gap=     0.319 Goal=   None    Shift=    0.000
 RMSDP=2.04D-05 MaxDP=1.24D-03 DE=-5.01D-04 OVMax= 2.14D-03

 Cycle   7  Pass 0  IDiag  1:
 RMSU=  1.29D-05    CP:  9.96D-01  2.85D-01  1.06D+00  1.08D+00  1.06D+00
                    CP:  1.13D+00
 E= -2510.92701242678     Delta-E=       -0.000054678835 Rises=F Damp=F
 DIIS: error= 7.11D-05 at cycle   7 NSaved=   7.
 NSaved= 7 IEnMin= 7 EnMin= -2510.92701242678     IErMin= 7 ErrMin= 7.11D-05
 ErrMax= 7.11D-05  0.00D+00 EMaxC= 1.00D+00 BMatC= 3.01D-06 BMatP= 2.02D-05
 IDIUse=1 WtCom= 1.00D+00 WtEn= 0.00D+00
 Coeff-Com:  0.130D-02 0.816D-04-0.466D-02-0.333D-01-0.376D-01 0.221D+00
 Coeff-Com:  0.854D+00
 Coeff:      0.130D-02 0.816D-04-0.466D-02-0.333D-01-0.376D-01 0.221D+00
 Coeff:      0.854D+00
 Gap=     0.320 Goal=   None    Shift=    0.000
 RMSDP=7.68D-06 MaxDP=3.96D-04 DE=-5.47D-05 OVMax= 1.15D-03

 Initial convergence to 1.0D-05 achieved.  Increase integral accuracy.
 Cycle   8  Pass 1  IDiag  1:
 E= -2510.92687311060     Delta-E=        0.000139316177 Rises=F Damp=F
 DIIS: error= 1.95D-04 at cycle   1 NSaved=   1.
 NSaved= 1 IEnMin= 1 EnMin= -2510.92687311060     IErMin= 1 ErrMin= 1.95D-04
 ErrMax= 1.95D-04  0.00D+00 EMaxC= 1.00D+00 BMatC= 1.58D-05 BMatP= 1.58D-05
 IDIUse=1 WtCom= 1.00D+00 WtEn= 0.00D+00
 Coeff-Com:  0.100D+01
 Coeff:      0.100D+01
 Gap=     0.320 Goal=   None    Shift=    0.000
 RMSDP=7.68D-06 MaxDP=3.96D-04 DE= 1.39D-04 OVMax= 6.12D-04

 Cycle   9  Pass 1  IDiag  1:
 RMSU=  1.39D-04    CP:  1.00D+00
 E= -2510.92688884189     Delta-E=       -0.000015731295 Rises=F Damp=F
 DIIS: error= 5.01D-05 at cycle   2 NSaved=   2.
 NSaved= 2 IEnMin= 2 EnMin= -2510.92688884189     IErMin= 2 ErrMin= 5.01D-05
 ErrMax= 5.01D-05  0.00D+00 EMaxC= 1.00D+00 BMatC= 9.90D-07 BMatP= 1.58D-05
 IDIUse=1 WtCom= 1.00D+00 WtEn= 0.00D+00
 Coeff-Com:  0.605D-01 0.940D+00
 Coeff:      0.605D-01 0.940D+00
 Gap=     0.320 Goal=   None    Shift=    0.000
 RMSDP=7.94D-06 MaxDP=2.27D-04 DE=-1.57D-05 OVMax= 4.01D-04

 Cycle  10  Pass 1  IDiag  1:
 RMSU=  4.54D-06    CP:  1.00D+00  1.05D+00
 E= -2510.92688913211     Delta-E=       -0.000000290217 Rises=F Damp=F
 DIIS: error= 4.55D-05 at cycle   3 NSaved=   3.
 NSaved= 3 IEnMin= 3 EnMin= -2510.92688913211     IErMin= 3 ErrMin= 4.55D-05
 ErrMax= 4.55D-05  0.00D+00 EMaxC= 1.00D+00 BMatC= 1.02D-06 BMatP= 9.90D-07
 IDIUse=1 WtCom= 1.00D+00 WtEn= 0.00D+00
 Coeff-Com: -0.263D-01 0.511D+00 0.515D+00
 Coeff:     -0.263D-01 0.511D+00 0.515D+00
 Gap=     0.320 Goal=   None    Shift=    0.000
 RMSDP=2.22D-06 MaxDP=1.05D-04 DE=-2.90D-07 OVMax= 2.08D-04

 Cycle  11  Pass 1  IDiag  1:
 RMSU=  1.51D-06    CP:  1.00D+00  1.05D+00  6.91D-01
 E= -2510.92689017293     Delta-E=       -0.000001040816 Rises=F Damp=F
 DIIS: error= 4.32D-06 at cycle   4 NSaved=   4.
 NSaved= 4 IEnMin= 4 EnMin= -2510.92689017293     IErMin= 4 ErrMin= 4.32D-06
 ErrMax= 4.32D-06  0.00D+00 EMaxC= 1.00D+00 BMatC= 1.25D-08 BMatP= 9.90D-07
 IDIUse=1 WtCom= 1.00D+00 WtEn= 0.00D+00
 Coeff-Com: -0.734D-03-0.599D-01-0.308D-01 0.109D+01
 Coeff:     -0.734D-03-0.599D-01-0.308D-01 0.109D+01
 Gap=     0.320 Goal=   None    Shift=    0.000
 RMSDP=7.40D-07 MaxDP=3.35D-05 DE=-1.04D-06 OVMax= 1.07D-04

 Cycle  12  Pass 1  IDiag  1:
 RMSU=  5.17D-07    CP:  1.00D+00  1.05D+00  7.54D-01  1.28D+00
 E= -2510.92689023175     Delta-E=       -0.000000058825 Rises=F Damp=F
 DIIS: error= 2.31D-06 at cycle   5 NSaved=   5.
 NSaved= 5 IEnMin= 5 EnMin= -2510.92689023175     IErMin= 5 ErrMin= 2.31D-06
 ErrMax= 2.31D-06  0.00D+00 EMaxC= 1.00D+00 BMatC= 5.90D-09 BMatP= 1.25D-08
 IDIUse=1 WtCom= 1.00D+00 WtEn= 0.00D+00
 Coeff-Com:  0.773D-02-0.180D+00-0.171D+00 0.469D+00 0.875D+00
 Coeff:      0.773D-02-0.180D+00-0.171D+00 0.469D+00 0.875D+00
 Gap=     0.320 Goal=   None    Shift=    0.000
 RMSDP=4.62D-07 MaxDP=2.32D-05 DE=-5.88D-08 OVMax= 8.22D-05

 Cycle  13  Pass 1  IDiag  1:
 RMSU=  2.84D-07    CP:  1.00D+00  1.05D+00  7.82D-01  1.49D+00  1.27D+00
 E= -2510.92689025067     Delta-E=       -0.000000018916 Rises=F Damp=F
 DIIS: error= 9.74D-07 at cycle   6 NSaved=   6.
 NSaved= 6 IEnMin= 6 EnMin= -2510.92689025067     IErMin= 6 ErrMin= 9.74D-07
 ErrMax= 9.74D-07  0.00D+00 EMaxC= 1.00D+00 BMatC= 6.30D-10 BMatP= 5.90D-09
 IDIUse=1 WtCom= 1.00D+00 WtEn= 0.00D+00
 Coeff-Com:  0.289D-02-0.550D-01-0.574D-01-0.831D-02 0.282D+00 0.836D+00
 Coeff:      0.289D-02-0.550D-01-0.574D-01-0.831D-02 0.282D+00 0.836D+00
 Gap=     0.320 Goal=   None    Shift=    0.000
 RMSDP=1.59D-07 MaxDP=1.05D-05 DE=-1.89D-08 OVMax= 2.38D-05

 Cycle  14  Pass 1  IDiag  1:
 RMSU=  7.24D-08    CP:  1.00D+00  1.05D+00  7.87D-01  1.54D+00  1.48D+00
                    CP:  1.15D+00
 E= -2510.92689025602     Delta-E=       -0.000000005354 Rises=F Damp=F
 DIIS: error= 2.32D-07 at cycle   7 NSaved=   7.
 NSaved= 7 IEnMin= 7 EnMin= -2510.92689025602     IErMin= 7 ErrMin= 2.32D-07
 ErrMax= 2.32D-07  0.00D+00 EMaxC= 1.00D+00 BMatC= 5.77D-11 BMatP= 6.30D-10
 IDIUse=1 WtCom= 1.00D+00 WtEn= 0.00D+00
 Coeff-Com: -0.241D-03 0.862D-02 0.659D-02-0.534D-01-0.379D-01 0.215D+00
 Coeff-Com:  0.861D+00
 Coeff:     -0.241D-03 0.862D-02 0.659D-02-0.534D-01-0.379D-01 0.215D+00
 Coeff:      0.861D+00
 Gap=     0.320 Goal=   None    Shift=    0.000
 RMSDP=4.23D-08 MaxDP=1.57D-06 DE=-5.35D-09 OVMax= 5.45D-06

 Cycle  15  Pass 1  IDiag  1:
 RMSU=  2.78D-08    CP:  1.00D+00  1.05D+00  7.87D-01  1.54D+00  1.51D+00
                    CP:  1.23D+00  1.01D+00
 E= -2510.92689025634     Delta-E=       -0.000000000320 Rises=F Damp=F
 DIIS: error= 1.84D-07 at cycle   8 NSaved=   8.
 NSaved= 8 IEnMin= 8 EnMin= -2510.92689025634     IErMin= 8 ErrMin= 1.84D-07
 ErrMax= 1.84D-07  0.00D+00 EMaxC= 1.00D+00 BMatC= 1.03D-11 BMatP= 5.77D-11
 IDIUse=1 WtCom= 1.00D+00 WtEn= 0.00D+00
 Coeff-Com: -0.377D-03 0.857D-02 0.799D-02-0.157D-01-0.448D-01-0.179D-01
 Coeff-Com:  0.294D+00 0.768D+00
 Coeff:     -0.377D-03 0.857D-02 0.799D-02-0.157D-01-0.448D-01-0.179D-01
 Coeff:      0.294D+00 0.768D+00
 Gap=     0.320 Goal=   None    Shift=    0.000
 RMSDP=1.31D-08 MaxDP=5.81D-07 DE=-3.20D-10 OVMax= 1.71D-06

 Cycle  16  Pass 1  IDiag  1:
 RMSU=  9.32D-09    CP:  1.00D+00  1.05D+00  7.86D-01  1.54D+00  1.52D+00
                    CP:  1.24D+00  1.09D+00  1.15D+00
 E= -2510.92689025616     Delta-E=        0.000000000181 Rises=F Damp=F
 DIIS: error= 4.83D-08 at cycle   9 NSaved=   9.
 NSaved= 9 IEnMin= 8 EnMin= -2510.92689025634     IErMin= 9 ErrMin= 4.83D-08
 ErrMax= 4.83D-08  0.00D+00 EMaxC= 1.00D+00 BMatC= 1.63D-12 BMatP= 1.03D-11
 IDIUse=1 WtCom= 1.00D+00 WtEn= 0.00D+00
 Coeff-Com: -0.589D-04 0.737D-03 0.901D-03 0.612D-02-0.729D-02-0.452D-01
 Coeff-Com: -0.772D-01 0.210D+00 0.912D+00
 Coeff:     -0.589D-04 0.737D-03 0.901D-03 0.612D-02-0.729D-02-0.452D-01
 Coeff:     -0.772D-01 0.210D+00 0.912D+00
 Gap=     0.320 Goal=   None    Shift=    0.000
 RMSDP=6.90D-09 MaxDP=2.49D-07 DE= 1.81D-10 OVMax= 1.02D-06

 SCF Done:  E(RLC-wPBE) =  -2510.92689026     A.U. after   16 cycles
            NFock= 16  Conv=0.69D-08     -V/T= 2.0073
 KE= 2.492797682867D+03 PE=-1.505941076587D+04 EE= 5.475917490767D+03
 Leave Link  502 at Thu Dec  6 22:45:32 2018, MaxMem=   536870912 cpu:      5467.6
 (Enter /pbs_home/pkowalski/g09d01/g09/l701.exe)
 Compute integral first derivatives.
 ... and contract with generalized density number  0.
 Leave Link  701 at Thu Dec  6 22:45:33 2018, MaxMem=   536870912 cpu:         5.8
 (Enter /pbs_home/pkowalski/g09d01/g09/l702.exe)
 L702 exits ... SP integral derivatives will be done elsewhere.
 Leave Link  702 at Thu Dec  6 22:45:34 2018, MaxMem=   536870912 cpu:         0.2
 (Enter /pbs_home/pkowalski/g09d01/g09/l703.exe)
 Compute integral first derivatives, UseDBF=F ICtDFT=           0.
 Integral derivatives from FoFJK, PRISM(SPDF).
 Calling FoFJK, ICntrl=      2127 FMM=F ISym2X=0 I1Cent= 0 IOpClX= 0 NMat=1 NMatS=1 NMatT=0.
 FoFJK:  IHMeth= 1 ICntrl=    2127 DoSepK=T KAlg= 0 I1Cent=   0 FoldK=F
 IRaf=         1 NMat=   1 IRICut=       1 DoRegI=T DoRafI=F ISym2E= 0.
 FoFCou: FMM=F IPFlag=           0 FMFlag=      100000 FMFlg1=         800
         NFxFlg=           0 DoJE=F BraDBF=F KetDBF=F FulRan=T
         wScrn=  0.000000 ICntrl=    2527 IOpCl=  0 I1Cent=           0 NGrid=           0
         NMat0=    1 NMatS0=      1 NMatT0=    0 NMatD0=    1 NMtDS0=    0 NMtDT0=    0
 Symmetry not used in FoFCou.
 Leave Link  703 at Thu Dec  6 22:49:14 2018, MaxMem=   536870912 cpu:      1760.7
 (Enter /pbs_home/pkowalski/g09d01/g09/l716.exe)
 Dipole        =-3.96202735D-02-1.27166065D+00-5.70013106D-02
 ***** Axes restored to original set *****
 -------------------------------------------------------------------
 Center     Atomic                   Forces (Hartrees/Bohr)
 Number     Number              X              Y              Z
 -------------------------------------------------------------------
      1       16          -0.004677151    0.000055815   -0.000797728
      2       16          -0.006372643    0.002077869   -0.003099127
      3        9           0.002877629   -0.002163747    0.000183355
      4        9          -0.001691655   -0.001540047    0.000229939
      5        9           0.004741412   -0.000619722   -0.000077984
      6        9           0.001498491   -0.001869949    0.001318264
      7        9           0.002510325    0.001962438    0.002241415
      8        9           0.000295368    0.001445675   -0.001496691
      9        6          -0.000789187    0.000787626    0.000385980
     10        6          -0.000931979   -0.000477698   -0.000485037
     11        6           0.000249406   -0.000643143   -0.000440582
     12        6           0.000453008   -0.000398000   -0.000331770
     13        6           0.000457599    0.000771394    0.000646226
     14        6           0.000181198   -0.000001451    0.000587381
     15        6           0.000342230   -0.000092983   -0.000739548
     16        6          -0.000087484    0.000678041   -0.000742935
     17        6          -0.000358981    0.000711857    0.000395832
     18        6          -0.000305335    0.000111508    0.000550774
     19        6           0.000249753   -0.000530357    0.000212560
     20        6           0.000114960   -0.000411036    0.000439855
     21        6          -0.000005822   -0.000119505    0.000290248
     22        6           0.000358040    0.003421526   -0.001196379
     23        6           0.000256688   -0.000854405   -0.001034807
     24        6          -0.000145181   -0.001094218    0.001000676
     25        6           0.003225095    0.000544983    0.000717849
     26        6           0.002033799   -0.001827478   -0.007684539
     27        6           0.015933428    0.003335383   -0.003465848
     28        6          -0.013494824   -0.001308735    0.003720009
     29        6          -0.011226904   -0.017401260    0.002289134
     30        6          -0.002056728    0.001184600    0.003054001
     31        6          -0.004557466    0.001358780    0.000449693
     32        6           0.002948437   -0.001951620   -0.003803810
     33        6           0.014111421    0.012637342    0.003264097
     34        6           0.001164271   -0.000860118    0.001597376
     35        6           0.001143227    0.005867022   -0.001268079
     36        6          -0.018328883   -0.001175860    0.013734932
     37        6           0.011764888   -0.000527835   -0.012991100
     38        1          -0.000246954    0.000044641    0.000016084
     39        1          -0.000151847   -0.000089992   -0.000080383
     40        1           0.000016541   -0.000185623   -0.000122465
     41        1           0.000187115   -0.000091114   -0.000019854
     42        1           0.000520174   -0.000090902    0.000083897
     43        1          -0.000118087   -0.000039559   -0.000214971
     44        1          -0.000076115    0.000179598   -0.000123056
     45        1          -0.000077239    0.000200652    0.000070615
     46        1          -0.000019781    0.000063687    0.000212208
     47        1           0.000081020    0.000074851    0.000496510
     48        1          -0.000088512    0.000084338   -0.000093493
     49        1           0.000020558   -0.000215068   -0.000252645
     50        1           0.000121486    0.000197531    0.000229940
     51        1          -0.000343580   -0.000134132    0.000656556
     52        1           0.001331492    0.000297586   -0.001520815
     53        1          -0.000233668    0.000012448    0.000051881
     54        1          -0.000018450    0.000195112    0.000226771
     55        1          -0.000192035   -0.000201490    0.000146677
     56        1           0.000369127    0.000552415   -0.000472397
     57        1          -0.001421550   -0.000857698    0.001673857
     58        1           0.000625492    0.000088462    0.000482816
     59        1          -0.002165636   -0.001168434    0.000898636
 -------------------------------------------------------------------
 Cartesian Forces:  Max     0.018328883 RMS     0.003749137
 Leave Link  716 at Thu Dec  6 22:49:15 2018, MaxMem=   536870912 cpu:         0.2
 (Enter /pbs_home/pkowalski/g09d01/g09/l103.exe)

 GradGradGradGradGradGradGradGradGradGradGradGradGradGradGradGradGradGrad
 Berny optimization.
 Using GEDIIS/GDIIS optimizer.
 FormGI is forming the generalized inverse of G from B-inverse, IUseBI=4.
 GSVD:  received Info=                   1 from GESDD.
 Internal  Forces:  Max     0.013189553 RMS     0.002251883
 Search for a local minimum.
 Step number   6 out of a maximum of  343
 All quantities printed in internal units (Hartrees-Bohrs-Radians)
 RMS Force = .22519D-02 SwitMx=.10000D-02 MixMth= 1
 Mixed Optimization -- RFO/linear search
 Update second derivatives using D2CorX and points    5    6
 DE= -2.53D-02 DEPred=-2.87D-02 R= 8.81D-01
 TightC=F SS=  1.41D+00  RLast= 1.43D+00 DXNew= 2.4000D+00 4.2750D+00
 Trust test= 8.81D-01 RLast= 1.43D+00 DXMaxT set to 2.40D+00
 ITU=  1  1  1  0  1  0
 Use linear search instead of GDIIS.
     Eigenvalues ---    0.00268   0.00399   0.00420   0.00438   0.00530
     Eigenvalues ---    0.00612   0.00632   0.00702   0.00748   0.00748
     Eigenvalues ---    0.00760   0.00844   0.00873   0.00930   0.01141
     Eigenvalues ---    0.01375   0.01391   0.01468   0.01554   0.01558
     Eigenvalues ---    0.01564   0.01721   0.01850   0.01941   0.01944
     Eigenvalues ---    0.02002   0.02004   0.02027   0.02028   0.02085
     Eigenvalues ---    0.02086   0.02136   0.02136   0.02142   0.02143
     Eigenvalues ---    0.02153   0.02154   0.02157   0.02167   0.02169
     Eigenvalues ---    0.02223   0.02969   0.04175   0.04219   0.04785
     Eigenvalues ---    0.05162   0.05423   0.05432   0.05528   0.05560
     Eigenvalues ---    0.05600   0.05606   0.07482   0.08228   0.09248
     Eigenvalues ---    0.09284   0.09288   0.09855   0.10200   0.10943
     Eigenvalues ---    0.12162   0.12213   0.12751   0.12781   0.14180
     Eigenvalues ---    0.15906   0.15980   0.15987   0.15996   0.16000
     Eigenvalues ---    0.16000   0.16000   0.16000   0.16000   0.16000
     Eigenvalues ---    0.16000   0.16000   0.16000   0.16000   0.16000
     Eigenvalues ---    0.16000   0.16001   0.16008   0.16873   0.21828
     Eigenvalues ---    0.21867   0.21989   0.21998   0.22000   0.22000
     Eigenvalues ---    0.22899   0.23377   0.23470   0.23472   0.23752
     Eigenvalues ---    0.24007   0.24310   0.24390   0.24447   0.24603
     Eigenvalues ---    0.24812   0.24848   0.24925   0.24978   0.24998
     Eigenvalues ---    0.25000   0.25120   0.25961   0.26121   0.26367
     Eigenvalues ---    0.26526   0.26979   0.27368   0.28307   0.29350
     Eigenvalues ---    0.29631   0.29775   0.30186   0.31039   0.31347
     Eigenvalues ---    0.32016   0.32187   0.32279   0.32336   0.32427
     Eigenvalues ---    0.32470   0.32497   0.32514   0.32518   0.32523
     Eigenvalues ---    0.32541   0.32560   0.32573   0.32789   0.33407
     Eigenvalues ---    0.34925   0.35430   0.35691   0.35694   0.35697
     Eigenvalues ---    0.35705   0.35710   0.35834   0.35884   0.36097
     Eigenvalues ---    0.36180   0.36235   0.36646   0.39452   0.40737
     Eigenvalues ---    0.41081   0.41103   0.41554   0.44207   0.44229
     Eigenvalues ---    0.44819   0.45533   0.45751   0.45938   0.46210
     Eigenvalues ---    0.46454   0.46507   0.46808   0.47236   0.47702
     Eigenvalues ---    0.48009   0.48345   0.48433   0.54432   0.55665
     Eigenvalues ---    0.56963
 RFO step:  Lambda=-1.13128405D-02 EMin= 2.67701466D-03
 Quartic linear search produced a step of  0.15016.
 Iteration  1 RMS(Cart)=  0.22420667 RMS(Int)=  0.00619685
 Iteration  2 RMS(Cart)=  0.04350856 RMS(Int)=  0.00093899
 Iteration  3 RMS(Cart)=  0.00070901 RMS(Int)=  0.00089562
 Iteration  4 RMS(Cart)=  0.00000306 RMS(Int)=  0.00089562
 Iteration  5 RMS(Cart)=  0.00000002 RMS(Int)=  0.00089562
 ITry= 1 IFail=0 DXMaxC= 7.76D-01 DCOld= 1.00D+10 DXMaxT= 2.40D+00 DXLimC= 3.00D+00 Rises=F
 Variable       Old X    -DE/DX   Delta X   Delta X   Delta X     New X
                                 (Linear)    (Quad)   (Total)
    R1        3.24183   0.00510  -0.00294   0.01707   0.01404   3.25587
    R2        3.23123   0.00132  -0.00106   0.00552   0.00458   3.23581
    R3        3.24484   0.00375  -0.00303   0.01360   0.00970   3.25454
    R4        3.21944   0.00402  -0.00103   0.01492   0.01384   3.23328
    R5        2.55628   0.00235  -0.00123   0.00730   0.00607   2.56235
    R6        2.52525   0.00188  -0.00361   0.00471   0.00110   2.52635
    R7        2.50465   0.00432  -0.00267   0.01055   0.00789   2.51254
    R8        2.54534   0.00019  -0.00255   0.00214  -0.00042   2.54493
    R9        2.54509   0.00196  -0.00222   0.00539   0.00317   2.54826
   R10        2.54426  -0.00023  -0.00261   0.00077  -0.00185   2.54241
   R11        2.62098   0.00126  -0.00094   0.00332   0.00238   2.62336
   R12        2.63811   0.00114  -0.00152   0.00338   0.00186   2.63997
   R13        2.06519   0.00024   0.00039  -0.00015   0.00024   2.06543
   R14        2.62237   0.00112  -0.00098   0.00276   0.00177   2.62415
   R15        2.06363   0.00019   0.00030  -0.00009   0.00021   2.06384
   R16        2.62580   0.00092  -0.00050   0.00225   0.00175   2.62755
   R17        2.06330   0.00022   0.00034  -0.00003   0.00031   2.06362
   R18        2.61873   0.00113  -0.00115   0.00302   0.00187   2.62060
   R19        2.06361   0.00021   0.00023  -0.00004   0.00019   2.06380
   R20        2.64064   0.00083  -0.00170   0.00286   0.00116   2.64180
   R21        2.06084   0.00045   0.00032   0.00033   0.00065   2.06149
   R22        2.78691   0.00016  -0.00120   0.00117  -0.00003   2.78688
   R23        2.62131   0.00112  -0.00085   0.00298   0.00213   2.62344
   R24        2.63787   0.00127  -0.00145   0.00364   0.00219   2.64006
   R25        2.06524   0.00020   0.00035  -0.00023   0.00013   2.06536
   R26        2.62244   0.00100  -0.00097   0.00249   0.00152   2.62396
   R27        2.06357   0.00022   0.00030  -0.00001   0.00029   2.06386
   R28        2.62589   0.00086  -0.00052   0.00213   0.00161   2.62749
   R29        2.06331   0.00023   0.00034  -0.00002   0.00032   2.06363
   R30        2.61905   0.00105  -0.00105   0.00287   0.00182   2.62087
   R31        2.06361   0.00022   0.00024  -0.00002   0.00022   2.06384
   R32        2.64041   0.00107  -0.00169   0.00338   0.00170   2.64211
   R33        2.06103   0.00033   0.00032   0.00004   0.00035   2.06138
   R34        2.78533   0.00107  -0.00121   0.00382   0.00261   2.78794
   R35        2.88346   0.00017  -0.00005   0.00043   0.00038   2.88384
   R36        2.07780  -0.00013  -0.00039   0.00013  -0.00026   2.07755
   R37        2.07749  -0.00028  -0.00044  -0.00037  -0.00081   2.07669
   R38        2.07739  -0.00025  -0.00031  -0.00014  -0.00046   2.07694
   R39        2.83401   0.00027  -0.00288   0.00093  -0.00195   2.83206
   R40        2.07945  -0.00003  -0.00041   0.00033  -0.00007   2.07938
   R41        2.07343   0.00070   0.00090   0.00115   0.00205   2.07549
   R42        2.88542  -0.00030   0.00000  -0.00075  -0.00075   2.88468
   R43        2.07717  -0.00008  -0.00035   0.00031  -0.00003   2.07713
   R44        2.07775  -0.00028  -0.00035  -0.00039  -0.00074   2.07701
   R45        2.07739  -0.00025  -0.00034  -0.00015  -0.00048   2.07690
   R46        2.83804  -0.00049  -0.00169  -0.00194  -0.00363   2.83442
   R47        2.07844   0.00026  -0.00039   0.00100   0.00061   2.07906
   R48        2.07152   0.00130   0.00000   0.00325   0.00325   2.07477
   R49        2.57994   0.00024  -0.00029  -0.00080  -0.00124   2.57870
   R50        2.69586   0.00338  -0.00134   0.01000   0.00864   2.70450
   R51        2.05811   0.00052   0.00067   0.00083   0.00150   2.05961
   R52        2.57354   0.01162  -0.01258   0.03264   0.02019   2.59373
   R53        2.77316  -0.00115   0.00101  -0.00631  -0.00531   2.76785
   R54        2.84767   0.00178  -0.00287   0.00546   0.00234   2.85001
   R55        2.52230   0.01257  -0.01158   0.04365   0.03229   2.55459
   R56        2.88512   0.00257  -0.00200   0.00780   0.00542   2.89054
   R57        2.89043   0.00536  -0.00002   0.01577   0.01577   2.90621
   R58        2.86052   0.00214  -0.00269   0.00331   0.00103   2.86156
   R59        2.75923   0.00697  -0.00669   0.02547   0.01878   2.77800
   R60        2.57974   0.00078   0.00062   0.00050   0.00090   2.58064
   R61        2.70580   0.00270  -0.00207   0.00766   0.00628   2.71208
   R62        2.05273   0.00086  -0.00043   0.00169   0.00125   2.05399
   R63        2.57542   0.01018  -0.01017   0.02984   0.02033   2.59575
    A1        1.63697  -0.00035   0.00037  -0.00353  -0.00291   1.63406
    A2        1.63298   0.00007  -0.00027  -0.00098  -0.00292   1.63006
    A3        2.11140  -0.00008   0.00009  -0.00026  -0.00017   2.11123
    A4        2.07966  -0.00004   0.00019  -0.00032  -0.00013   2.07953
    A5        2.09212   0.00012  -0.00028   0.00058   0.00030   2.09242
    A6        2.09928  -0.00015  -0.00010  -0.00051  -0.00061   2.09867
    A7        2.08638   0.00010   0.00003   0.00043   0.00046   2.08684
    A8        2.09752   0.00005   0.00007   0.00008   0.00014   2.09767
    A9        2.08315   0.00004  -0.00021   0.00038   0.00017   2.08332
   A10        2.10006  -0.00001   0.00002  -0.00014  -0.00012   2.09994
   A11        2.09997  -0.00004   0.00019  -0.00024  -0.00005   2.09993
   A12        2.10007   0.00018  -0.00004   0.00074   0.00069   2.10076
   A13        2.09656  -0.00007   0.00005  -0.00024  -0.00019   2.09636
   A14        2.08656  -0.00011   0.00000  -0.00050  -0.00050   2.08606
   A15        2.11027  -0.00024   0.00006  -0.00114  -0.00108   2.10919
   A16        2.08177  -0.00018   0.00034  -0.00123  -0.00089   2.08088
   A17        2.09115   0.00041  -0.00040   0.00237   0.00197   2.09312
   A18        2.06220   0.00024   0.00020   0.00079   0.00099   2.06319
   A19        2.11587  -0.00032  -0.00044  -0.00152  -0.00196   2.11390
   A20        2.10512   0.00008   0.00024   0.00074   0.00098   2.10610
   A21        2.11062   0.00019   0.00002   0.00079   0.00081   2.11143
   A22        2.07976  -0.00016   0.00017  -0.00076  -0.00059   2.07917
   A23        2.09280  -0.00003  -0.00019  -0.00003  -0.00022   2.09259
   A24        2.09905  -0.00009  -0.00009  -0.00035  -0.00043   2.09862
   A25        2.08642   0.00010   0.00005   0.00052   0.00057   2.08699
   A26        2.09771  -0.00001   0.00004  -0.00017  -0.00013   2.09758
   A27        2.08369  -0.00007  -0.00017  -0.00014  -0.00031   2.08338
   A28        2.09983   0.00005   0.00000   0.00011   0.00011   2.09994
   A29        2.09966   0.00002   0.00017   0.00003   0.00020   2.09986
   A30        2.10006   0.00022  -0.00005   0.00086   0.00081   2.10087
   A31        2.09655  -0.00012   0.00002  -0.00047  -0.00045   2.09610
   A32        2.08657  -0.00010   0.00003  -0.00039  -0.00035   2.08622
   A33        2.10926  -0.00002   0.00003  -0.00023  -0.00021   2.10906
   A34        2.08322  -0.00037   0.00042  -0.00217  -0.00175   2.08147
   A35        2.09070   0.00039  -0.00045   0.00240   0.00196   2.09266
   A36        2.06368  -0.00024   0.00026  -0.00092  -0.00066   2.06303
   A37        2.11584  -0.00039  -0.00034  -0.00204  -0.00238   2.11346
   A38        2.10366   0.00063   0.00007   0.00296   0.00304   2.10670
   A39        1.93209  -0.00011   0.00014  -0.00055  -0.00041   1.93168
   A40        1.93490  -0.00013   0.00085  -0.00103  -0.00018   1.93472
   A41        1.93799   0.00034  -0.00017   0.00253   0.00236   1.94035
   A42        1.88516   0.00010   0.00001   0.00015   0.00017   1.88533
   A43        1.88253  -0.00007  -0.00083  -0.00018  -0.00101   1.88152
   A44        1.88925  -0.00013  -0.00005  -0.00096  -0.00101   1.88824
   A45        1.94832   0.00075   0.00152   0.00291   0.00443   1.95275
   A46        1.92635  -0.00060   0.00082  -0.00114  -0.00033   1.92602
   A47        1.91268   0.00089   0.00017   0.00573   0.00591   1.91859
   A48        1.90032   0.00046  -0.00138   0.00418   0.00279   1.90311
   A49        1.92849  -0.00173  -0.00099  -0.01334  -0.01434   1.91415
   A50        1.84493   0.00018  -0.00023   0.00147   0.00122   1.84615
   A51        1.92972  -0.00031  -0.00046  -0.00226  -0.00271   1.92701
   A52        1.93377   0.00028   0.00150   0.00224   0.00373   1.93750
   A53        1.94287  -0.00025   0.00009  -0.00117  -0.00109   1.94178
   A54        1.88771   0.00007  -0.00029   0.00058   0.00029   1.88800
   A55        1.88142   0.00017  -0.00074  -0.00013  -0.00088   1.88054
   A56        1.88639   0.00006  -0.00015   0.00079   0.00063   1.88702
   A57        1.94471   0.00227   0.00147   0.00989   0.01135   1.95606
   A58        1.93069  -0.00097   0.00117  -0.00227  -0.00110   1.92960
   A59        1.91042   0.00047   0.00006   0.00443   0.00453   1.91495
   A60        1.90798  -0.00022  -0.00253   0.00065  -0.00191   1.90607
   A61        1.92258  -0.00222   0.00104  -0.01578  -0.01477   1.90781
   A62        1.84494   0.00054  -0.00133   0.00245   0.00109   1.84603
   A63        2.12632  -0.00174   0.00093  -0.00547  -0.00450   2.12182
   A64        1.90916   0.00304  -0.00241   0.01058   0.00807   1.91723
   A65        2.24758  -0.00130   0.00148  -0.00504  -0.00352   2.24407
   A66        1.98618  -0.00144  -0.00048  -0.00433  -0.00493   1.98125
   A67        2.15117   0.00130   0.00073   0.00679   0.00742   2.15859
   A68        2.14505   0.00018  -0.00024  -0.00146  -0.00180   2.14325
   A69        1.96490  -0.00024   0.00224  -0.00101   0.00149   1.96639
   A70        2.12769   0.00351   0.00034   0.00676   0.00695   2.13464
   A71        2.18849  -0.00321  -0.00267  -0.00579  -0.00858   2.17990
   A72        2.05993   0.00445   0.00396   0.01712   0.02014   2.08008
   A73        1.92690  -0.00096   0.00027  -0.00096  -0.00119   1.92571
   A74        2.27414  -0.00321   0.00039  -0.00797  -0.00871   2.26543
   A75        2.06387   0.00658  -0.00062   0.01659   0.01584   2.07971
   A76        2.29886  -0.00539  -0.00016  -0.01594  -0.01625   2.28261
   A77        1.91907  -0.00113   0.00093   0.00121   0.00169   1.92076
   A78        1.87985  -0.00043   0.00060  -0.00950  -0.00889   1.87095
   A79        1.91034   0.00139   0.00094   0.00759   0.00868   1.91902
   A80        1.91810  -0.00226  -0.00423  -0.01758  -0.02171   1.89639
   A81        2.01403  -0.00115  -0.00275  -0.00830  -0.01098   2.00306
   A82        1.95164   0.00185   0.00365   0.01361   0.01759   1.96923
   A83        1.78818   0.00053   0.00152   0.01423   0.01506   1.80325
   A84        1.90451   0.00019   0.00024  -0.00292  -0.00277   1.90174
   A85        2.00409  -0.00153  -0.00120  -0.01426  -0.01539   1.98870
   A86        1.99110  -0.00072  -0.00093  -0.00392  -0.00452   1.98658
   A87        1.88674  -0.00089   0.00254   0.00055   0.00320   1.88995
   A88        1.88808   0.00081  -0.00025   0.01342   0.01311   1.90119
   A89        1.78209   0.00229  -0.00020   0.00932   0.00850   1.79059
   A90        1.88444  -0.00176   0.00130  -0.01711  -0.01575   1.86870
   A91        1.92429   0.00016   0.00060   0.00214   0.00271   1.92700
   A92        1.93169   0.00236   0.00092   0.01791   0.01889   1.95058
   A93        1.91990   0.00136  -0.00161   0.00856   0.00686   1.92676
   A94        1.99065  -0.00068  -0.00143  -0.00882  -0.01036   1.98030
   A95        1.81238  -0.00133   0.00019  -0.00137  -0.00114   1.81124
   A96        1.91877   0.00007   0.00297   0.00194   0.00325   1.92202
   A97        2.31758  -0.01319   0.00219  -0.05617  -0.05628   2.26131
   A98        2.03485   0.01309   0.00746   0.04643   0.05174   2.08658
   A99        2.12274  -0.00124   0.00028  -0.00475  -0.00405   2.11868
   A100       1.91284   0.00227  -0.00071   0.00981   0.00794   1.92078
   A101       2.24761  -0.00103   0.00045  -0.00503  -0.00419   2.24342
   A102       1.98329  -0.00051  -0.00209  -0.00064  -0.00272   1.98057
   A103       2.15082   0.00059  -0.00020   0.00425   0.00341   2.15423
   A104       2.14784  -0.00002   0.00224  -0.00107   0.00054   2.14838
   A105       2.11964   0.01147   0.00832   0.04299   0.04478   2.16442
   A106       2.20654  -0.01155  -0.00440  -0.04488  -0.05393   2.15261
   A107       1.95701   0.00007   0.00291   0.00182   0.00091   1.95792
   A108       2.05787   0.00566   0.00350   0.02897   0.02985   2.08772
   A109       1.93631  -0.00179  -0.00008  -0.00040  -0.00297   1.93334
   A110       2.26290  -0.00334   0.00257  -0.00605  -0.00676   2.25615
    D1       -3.11192   0.00005   0.00039  -0.00871  -0.00838  -3.12030
    D2        0.01391   0.00016   0.00007  -0.00433  -0.00431   0.00960
    D3       -2.93249  -0.00178  -0.01613  -0.04313  -0.05998  -2.99247
    D4        0.00736  -0.00100  -0.00010  -0.00777  -0.00787  -0.00051
    D5       -3.10104  -0.00048   0.00334  -0.04848  -0.04529   3.13685
    D6        0.04161  -0.00102   0.00112  -0.07231  -0.07074  -0.02913
    D7       -2.98299   0.00008  -0.02508   0.03083   0.00246  -2.98053
    D8       -0.06130   0.00172  -0.00581   0.12275   0.11575   0.05445
    D9        0.00144  -0.00001   0.00000  -0.00037  -0.00037   0.00106
   D10       -3.14086   0.00000   0.00004  -0.00016  -0.00013  -3.14099
   D11       -3.14081  -0.00001  -0.00011  -0.00044  -0.00055  -3.14137
   D12        0.00007  -0.00001  -0.00008  -0.00023  -0.00030  -0.00023
   D13       -0.00074  -0.00001   0.00004  -0.00016  -0.00012  -0.00087
   D14       -3.13945  -0.00004  -0.00012  -0.00165  -0.00177  -3.14121
   D15        3.14151   0.00000   0.00015  -0.00009   0.00006   3.14157
   D16        0.00281  -0.00004   0.00000  -0.00158  -0.00159   0.00122
   D17       -0.00059   0.00001  -0.00002   0.00034   0.00032  -0.00027
   D18        3.14099   0.00000   0.00001   0.00002   0.00003   3.14102
   D19       -3.14147   0.00000  -0.00006   0.00013   0.00007  -3.14140
   D20        0.00011  -0.00001  -0.00003  -0.00020  -0.00022  -0.00011
   D21       -0.00093   0.00001   0.00001   0.00021   0.00023  -0.00070
   D22        3.14142  -0.00002   0.00001  -0.00057  -0.00056   3.14086
   D23        3.14068   0.00002  -0.00002   0.00054   0.00052   3.14120
   D24       -0.00016  -0.00001  -0.00003  -0.00025  -0.00027  -0.00043
   D25        0.00163  -0.00002   0.00002  -0.00076  -0.00074   0.00089
   D26       -3.14064  -0.00002   0.00007  -0.00080  -0.00073  -3.14137
   D27       -3.14071   0.00000   0.00002   0.00003   0.00005  -3.14066
   D28        0.00020   0.00000   0.00007  -0.00001   0.00006   0.00025
   D29       -0.00079   0.00002  -0.00005   0.00072   0.00067  -0.00011
   D30        3.13794   0.00005   0.00010   0.00220   0.00231   3.14024
   D31        3.14149   0.00002  -0.00009   0.00076   0.00067  -3.14102
   D32       -0.00297   0.00006   0.00006   0.00224   0.00230  -0.00067
   D33       -0.00416   0.00015   0.00026   0.00574   0.00598   0.00182
   D34       -3.12667  -0.00002   0.00068   0.00028   0.00098  -3.12569
   D35        3.14040   0.00011   0.00011   0.00421   0.00430  -3.13849
   D36        0.01788  -0.00006   0.00052  -0.00125  -0.00071   0.01717
   D37        0.00167  -0.00005  -0.00012  -0.00158  -0.00170  -0.00003
   D38       -3.14149   0.00000   0.00002   0.00003   0.00005  -3.14143
   D39       -3.13830  -0.00009  -0.00020  -0.00273  -0.00293  -3.14124
   D40        0.00173  -0.00003  -0.00007  -0.00111  -0.00118   0.00055
   D41        0.00123  -0.00001   0.00022  -0.00057  -0.00035   0.00089
   D42        3.14068   0.00006  -0.00007   0.00200   0.00193  -3.14058
   D43        3.14119   0.00002   0.00031   0.00058   0.00090  -3.14110
   D44       -0.00255   0.00009   0.00002   0.00315   0.00317   0.00062
   D45       -0.00178   0.00004  -0.00004   0.00148   0.00144  -0.00034
   D46        3.14056   0.00002   0.00006   0.00075   0.00081   3.14137
   D47        3.14138  -0.00001  -0.00017  -0.00015  -0.00033   3.14106
   D48        0.00053  -0.00003  -0.00007  -0.00088  -0.00095  -0.00042
   D49       -0.00103   0.00003   0.00008   0.00079   0.00087  -0.00016
   D50       -3.14042  -0.00005   0.00003  -0.00156  -0.00153   3.14124
   D51        3.13982   0.00005  -0.00002   0.00151   0.00149   3.14132
   D52        0.00044  -0.00003  -0.00007  -0.00083  -0.00090  -0.00047
   D53        0.00400  -0.00009   0.00003  -0.00298  -0.00296   0.00105
   D54       -3.13674  -0.00010   0.00011  -0.00318  -0.00307  -3.13981
   D55       -3.13978  -0.00002   0.00008  -0.00065  -0.00057  -3.14035
   D56        0.00266  -0.00002   0.00017  -0.00085  -0.00069   0.00198
   D57       -0.00406   0.00008  -0.00018   0.00284   0.00266  -0.00139
   D58        3.13967   0.00001   0.00011   0.00030   0.00041   3.14007
   D59        3.13668   0.00009  -0.00026   0.00304   0.00278   3.13946
   D60       -0.00278   0.00002   0.00002   0.00050   0.00052  -0.00226
   D61        0.00211  -0.00041  -0.00102  -0.01908  -0.01965  -0.01754
   D62       -3.14076   0.00023   0.00165   0.00972   0.01093  -3.12984
   D63        3.14151  -0.00034  -0.00132  -0.01646  -0.01733   3.12418
   D64       -0.00137   0.00030   0.00136   0.01234   0.01325   0.01188
   D65        1.05903  -0.00050  -0.00028  -0.00210  -0.00238   1.05665
   D66       -3.10816   0.00017  -0.00045   0.00439   0.00394  -3.10421
   D67       -1.08325   0.00056  -0.00016   0.00888   0.00872  -1.07454
   D68       -3.13235  -0.00053   0.00038  -0.00294  -0.00256  -3.13491
   D69       -1.01636   0.00014   0.00022   0.00355   0.00377  -1.01259
   D70        1.00855   0.00053   0.00050   0.00804   0.00854   1.01709
   D71       -1.03149  -0.00056   0.00078  -0.00316  -0.00238  -1.03387
   D72        1.08450   0.00012   0.00061   0.00333   0.00394   1.08844
   D73        3.10941   0.00050   0.00090   0.00782   0.00872   3.11812
   D74        1.54195   0.00117   0.01278   0.04801   0.06095   1.60291
   D75       -1.35084  -0.00040  -0.00719   0.00245  -0.00489  -1.35573
   D76       -0.58909   0.00112   0.01169   0.04469   0.05654  -0.53255
   D77        2.80131  -0.00044  -0.00828  -0.00086  -0.00930   2.79201
   D78       -2.60800   0.00161   0.01335   0.04795   0.06145  -2.54655
   D79        0.78240   0.00004  -0.00662   0.00240  -0.00440   0.77800
   D80        1.04963  -0.00060   0.00085  -0.00632  -0.00546   1.04417
   D81       -3.10727   0.00000  -0.00056  -0.00028  -0.00083  -3.10810
   D82       -1.08118   0.00038  -0.00145   0.00401   0.00254  -1.07864
   D83       -3.14085  -0.00054   0.00116  -0.00561  -0.00445   3.13788
   D84       -1.01457   0.00006  -0.00025   0.00043   0.00018  -1.01439
   D85        1.01152   0.00044  -0.00114   0.00472   0.00356   1.01508
   D86       -1.04112  -0.00044   0.00203  -0.00389  -0.00185  -1.04297
   D87        1.08516   0.00015   0.00062   0.00215   0.00278   1.08794
   D88        3.11125   0.00053  -0.00028   0.00644   0.00615   3.11741
   D89        1.43839   0.00163   0.01094   0.07743   0.08931   1.52770
   D90       -1.43540  -0.00096  -0.01197  -0.03675  -0.04962  -1.48502
   D91       -0.70100   0.00150   0.01021   0.07326   0.08441  -0.61658
   D92        2.70839  -0.00109  -0.01270  -0.04092  -0.05451   2.65388
   D93       -2.72102   0.00223   0.01269   0.07886   0.09243  -2.62859
   D94        0.68837  -0.00036  -0.01022  -0.03532  -0.04649   0.64187
   D95       -0.03134   0.00070   0.00003   0.01514   0.01526  -0.01608
   D96       -3.13146  -0.00036  -0.00034  -0.01129  -0.01171   3.14002
   D97        3.09307   0.00082  -0.00033   0.01993   0.01969   3.11277
   D98       -0.00704  -0.00024  -0.00069  -0.00649  -0.00727  -0.01432
   D99        0.03823  -0.00155   0.00000  -0.02190  -0.02195   0.01628
   D100       3.11362  -0.00078  -0.00168  -0.02275  -0.02457   3.08905
   D101       3.13851  -0.00046   0.00039   0.00464   0.00500  -3.13967
   D102      -0.06928   0.00031  -0.00128   0.00379   0.00238  -0.06690
   D103      -0.02617   0.00156   0.00008   0.01757   0.01772  -0.00846
   D104       2.88137   0.00368   0.01950   0.06257   0.08154   2.96291
   D105      -3.09883   0.00045   0.00169   0.01787   0.01970  -3.07912
   D106      -0.19128   0.00256   0.02112   0.06288   0.08352  -0.10776
   D107      -0.67486  -0.00021  -0.02951  -0.04339  -0.07290  -0.74777
   D108       2.52966  -0.00152  -0.03254  -0.08576  -0.11824   2.41142
   D109       2.39173   0.00083  -0.03122  -0.04407  -0.07535   2.31638
   D110      -0.68692  -0.00048  -0.03426  -0.08644  -0.12069  -0.80762
   D111       1.64133  -0.00150  -0.00001  -0.09344  -0.09369   1.54763
   D112      -0.48191  -0.00121   0.00041  -0.08097  -0.08097  -0.56289
   D113      -2.60688  -0.00323  -0.00367  -0.10311  -0.10713  -2.71401
   D114      -1.55023  -0.00069   0.00237  -0.06055  -0.05791  -1.60814
   D115       2.60971  -0.00039   0.00279  -0.04809  -0.04519   2.56452
   D116       0.48475  -0.00241  -0.00129  -0.07022  -0.07135   0.41340
   D117       2.91598   0.00416  -0.00142   0.11392   0.11213   3.02811
   D118      -0.40187   0.00565   0.04706   0.06321   0.10983  -0.29204
   D119      -0.16664   0.00271  -0.00421   0.07373   0.06951  -0.09712
   D120       2.79870   0.00419   0.04426   0.02302   0.06721   2.86591
   D121      -0.71898   0.00096   0.00934   0.04875   0.05808  -0.66091
   D122      -2.84948   0.00242   0.00793   0.06174   0.06954  -2.77994
   D123       1.44504   0.00081   0.00734   0.04229   0.04965   1.49469
   D124       1.36777   0.00011   0.00970   0.03388   0.04358   1.41134
   D125      -0.76273   0.00156   0.00829   0.04687   0.05504  -0.70769
   D126      -2.75140  -0.00005   0.00770   0.02743   0.03515  -2.71624
   D127      -2.74838   0.00006   0.00927   0.04023   0.04988  -2.69850
   D128       1.40431   0.00152   0.00785   0.05322   0.06135   1.46565
   D129      -0.58436  -0.00009   0.00726   0.03378   0.04146  -0.54290
   D130       0.60053  -0.00198  -0.01336  -0.03226  -0.04567   0.55486
   D131      -1.47582  -0.00076  -0.01434  -0.01782  -0.03219  -1.50801
   D132       2.67034   0.00012  -0.01190  -0.01103  -0.02282   2.64752
   D133       2.72333  -0.00162  -0.01386  -0.02883  -0.04269   2.68065
   D134       0.64698  -0.00040  -0.01484  -0.01439  -0.02921   0.61778
   D135      -1.49005   0.00048  -0.01240  -0.00760  -0.01983  -1.50988
   D136      -1.57217  -0.00126  -0.01120  -0.01887  -0.02998  -1.60215
   D137       2.63467  -0.00004  -0.01218  -0.00443  -0.01650   2.61816
   D138       0.49763   0.00084  -0.00973   0.00235  -0.00713   0.49051
   D139       1.84469  -0.00111   0.00959  -0.03545  -0.02561   1.81908
   D140      -1.15250   0.00040  -0.02870   0.01689  -0.01195  -1.16446
   D141      -2.30954  -0.00212   0.01097  -0.05064  -0.03952  -2.34906
   D142       0.97645  -0.00060  -0.02732   0.00170  -0.02586   0.95059
   D143      -0.22001  -0.00169   0.00834  -0.04585  -0.03746  -0.25747
   D144       3.06598  -0.00018  -0.02995   0.00649  -0.02380   3.04218
   D145       2.44463  -0.00049  -0.03984  -0.07015  -0.11040   2.33423
   D146      -0.69800  -0.00110  -0.09259  -0.16541  -0.25778  -0.95579
   D147      -0.88235  -0.00015   0.01007  -0.12778  -0.11792  -1.00027
   D148       2.25820  -0.00076  -0.04267  -0.22303  -0.26530   1.99290
   D149      -0.01245   0.00031   0.00370   0.00648   0.00961  -0.00284
   D150       3.07717   0.00167   0.00257   0.05995   0.06065   3.13781
   D151       3.13030  -0.00027   0.00128  -0.01954  -0.01817   3.11213
   D152      -0.06327   0.00109   0.00015   0.03392   0.03287  -0.03040
   D153       3.10721   0.00038  -0.05238   0.00312  -0.05518   3.05203
   D154      -0.03347   0.00092  -0.00818   0.08589   0.07773   0.04426
   D155       0.01750  -0.00100  -0.05118  -0.05042  -0.10612  -0.08862
   D156      -3.12319  -0.00046  -0.00699   0.03235   0.02679  -3.09640
   D157      -3.07690  -0.00119   0.05838  -0.04999   0.00345  -3.07345
   D158      -0.18837   0.00220   0.08068   0.06163   0.13674  -0.05163
   D159       0.06374  -0.00175   0.00873  -0.13770  -0.12836  -0.06462
   D160       2.95226   0.00165   0.03103  -0.02608   0.00493   2.95719
         Item               Value     Threshold  Converged?
 Maximum Force            0.013190     0.000450     NO 
 RMS     Force            0.002252     0.000300     NO 
 Maximum Displacement     0.776211     0.001800     NO 
 RMS     Displacement     0.234185     0.001200     NO 
 Predicted change in Energy=-8.114672D-03
 Lowest energy point so far.  Saving SCF results.
 GradGradGradGradGradGradGradGradGradGradGradGradGradGradGradGradGradGrad

 Leave Link  103 at Thu Dec  6 22:49:16 2018, MaxMem=   536870912 cpu:         2.3
 (Enter /pbs_home/pkowalski/g09d01/g09/l202.exe)
 Stoichiometry    C29H22F6S2
 Framework group  C1[X(C29H22F6S2)]
 Deg. of freedom   171
 Full point group                 C1      NOp   1
 RotChk:  IX=0 Diff= 6.96D-02
 Largest Abelian subgroup         C1      NOp   1
 Largest concise Abelian subgroup C1      NOp   1
                         Standard orientation:                         
 ---------------------------------------------------------------------
 Center     Atomic      Atomic             Coordinates (Angstroms)
 Number     Number       Type             X           Y           Z
 ---------------------------------------------------------------------
      1         16           0       -2.604620   -1.916119   -1.551427
      2         16           0        2.683604   -1.725314    1.672427
      3          9           0       -1.706242    2.901157    1.168678
      4          9           0       -2.275246    2.874203   -0.922564
      5          9           0       -0.160049    4.770551    0.148104
      6          9           0        0.106027    3.644309   -1.697392
      7          9           0        1.334324    3.076822    1.504381
      8          9           0        2.250312    2.989534   -0.456951
      9          6           0       -5.454512   -2.695421   -0.578183
     10          6           0       -6.721613   -3.134030   -0.218688
     11          6           0       -7.462100   -2.434899    0.725352
     12          6           0       -6.921992   -1.292878    1.306214
     13          6           0       -5.655710   -0.855833    0.947563
     14          6           0       -4.899847   -1.550213   -0.001568
     15          6           0        5.504747   -2.569582    0.684577
     16          6           0        6.760334   -3.037552    0.321559
     17          6           0        7.449872   -2.447079   -0.729116
     18          6           0        6.870577   -1.384161   -1.413122
     19          6           0        5.615944   -0.917345   -1.050519
     20          6           0        4.911403   -1.502170    0.006085
     21          6           0       -0.327049   -0.043906   -3.578060
     22          6           0       -0.137515   -0.951859   -2.366213
     23          6           0        0.589981    0.299328    3.690173
     24          6           0        0.275107   -0.637996    2.527204
     25          6           0       -3.554293   -1.080984   -0.381314
     26          6           0       -2.863975   -0.003227    0.091980
     27          6           0       -1.558294    0.133730   -0.477801
     28          6           0       -1.279459   -0.842056   -1.401904
     29          6           0       -0.677556    1.258714   -0.155299
     30          6           0       -1.257223    2.649284   -0.085718
     31          6           0       -0.051101    3.548118   -0.363337
     32          6           0        1.115706    2.732874    0.218958
     33          6           0        0.650668    1.297271    0.093267
     34          6           0        3.577775   -1.001969    0.390513
     35          6           0        2.855850    0.013036   -0.169393
[truncated: 2,242,526 more chars]
