# Supplementary material for: Wide-range IR spectra of diarylethene derivatives and their simulation using the density functional theory
Source: Sci Rep. 2022 Oct 7;12:16834. doi: 10.1038/s41598-022-20264-x (PMC9546887; doi:10.1038/s41598-022-20264-x)
Supplement: Supplementary file 1 — Supplementary Information 1. [file 41598_2022_20264_MOESM1_ESM.zip › IR_files/3_3cz/open/open_b3lyp_air_D3.log]

 Entering Gaussian System, Link 0=g09
 Input=open_b3lyp_air_D3.gjf
 Output=open_b3lyp_air_D3.log
 AtFile(1): /pbs_home/ewapastorczak/DAE/0068/Def2SVP.gbs
            H     0
            S   3   1.00
                 13.0107010              0.19682158E-01
                  1.9622572              0.13796524
                  0.44453796             0.47831935
            S   1   1.00
                  0.12194962             1.0000000
            P   1   1.00
                  0.8000000              1.0000000
            ****
            C     0
            S   5   1.00
               1238.4016938              0.54568832082E-02
                186.29004992             0.40638409211E-01
                 42.251176346            0.18025593888
                 11.676557932            0.46315121755
                  3.5930506482           0.44087173314
            S   1   1.00
                  0.40245147363          1.0000000
            S   1   1.00
                  0.13090182668          1.0000000
            P   3   1.00
                  9.4680970621           0.38387871728E-01
                  2.0103545142           0.21117025112
                  0.54771004707          0.51328172114
            P   1   1.00
                  0.15268613795          1.0000000
            D   1   1.00
                  0.8000000              1.0000000
            ****
            F     0
            S   5   1.00
               2894.8325990             -0.53408255515E-02
                435.41939120            -0.39904258866E-01
                 98.843328866           -0.17912768038
                 27.485198001           -0.46758090825
                  8.5405498171          -0.44653131020
            S   1   1.00
                  1.0654578038           1.0000000
            S   1   1.00
                  0.33247346748          1.0000000
            P   3   1.00
                 22.696633924           -0.45212874436E-01
                  4.9872339257          -0.23754317067
                  1.3491613954          -0.51287353587
            P   1   1.00
                  0.34829881977          1.0000000
            D   1   1.00
                  1.4000000              1.0000000
            ****
            S     0
            S   5   1.00
               9184.9303010             -0.22294387756E-02
               1381.5105503             -0.16683029937E-01
                313.87147580            -0.75262436116E-01
                 88.053870623           -0.19376827038
                 27.039914905           -0.17718020803
            S   3   1.00
                 45.648731303           -0.10736062573
                  4.9664522326           0.65066293018
                  2.0116242047           0.59712155354
            S   1   1.00
                  0.35661077013          1.0000000
            S   1   1.00
                  0.13507221477          1.0000000
            P   5   1.00
                261.98233439            -0.92729929822E-02
                 61.306894736           -0.66547669241E-01
                 19.103729887           -0.24828595903
                  6.6567720378          -0.48703847402
                  2.3959635161          -0.39337850312
            P   1   1.00
                  0.61776161679          1.0000000
            P   1   1.00
                  0.16993376871          1.0000000
            D   1   1.00
                  0.5500000              1.0000000
            ****
 Initial command:
 /pbs_home/pkowalski/g09d01/g09/l1.exe "/pbs_home/daria/obliczenia/3_czastka/open/B3LYP/Gau-30643.inp" -scrdir="/pbs_home/daria/obliczenia/3_czastka/open/B3LYP/"
 Entering Link 1 = /pbs_home/pkowalski/g09d01/g09/l1.exe PID=     30644.
  
 Copyright (c) 1988,1990,1992,1993,1995,1998,2003,2009,2013,
            Gaussian, Inc.  All Rights Reserved.
  
 This is part of the Gaussian(R) 09 program.  It is based on
 the Gaussian(R) 03 system (copyright 2003, Gaussian, Inc.),
 the Gaussian(R) 98 system (copyright 1998, Gaussian, Inc.),
 the Gaussian(R) 94 system (copyright 1995, Gaussian, Inc.),
 the Gaussian 92(TM) system (copyright 1992, Gaussian, Inc.),
 the Gaussian 90(TM) system (copyright 1990, Gaussian, Inc.),
 the Gaussian 88(TM) system (copyright 1988, Gaussian, Inc.),
 the Gaussian 86(TM) system (copyright 1986, Carnegie Mellon
 University), and the Gaussian 82(TM) system (copyright 1983,
 Carnegie Mellon University). Gaussian is a federally registered
 trademark of Gaussian, Inc.
  
 This software contains proprietary and confidential information,
 including trade secrets, belonging to Gaussian, Inc.
  
 This software is provided under written license and may be
 used, copied, transmitted, or stored only in accord with that
 written license.
  
 The following legend is applicable only to US Government
 contracts under FAR:
  
                    RESTRICTED RIGHTS LEGEND
  
 Use, reproduction and disclosure by the US Government is
 subject to restrictions as set forth in subparagraphs (a)
 and (c) of the Commercial Computer Software - Restricted
 Rights clause in FAR 52.227-19.
  
 Gaussian, Inc.
 340 Quinnipiac St., Bldg. 40, Wallingford CT 06492
  
  
 ---------------------------------------------------------------
 Warning -- This program may not be used in any manner that
 competes with the business of Gaussian, Inc. or will provide
 assistance to any competitor of Gaussian, Inc.  The licensee
 of this program is prohibited from giving any competitor of
 Gaussian, Inc. access to this program.  By using this program,
 the user acknowledges that Gaussian, Inc. is engaged in the
 business of creating and licensing software in the field of
 computational chemistry and represents and warrants to the
 licensee that it is not a competitor of Gaussian, Inc. and that
 it will not use this program in any manner prohibited above.
 ---------------------------------------------------------------
  

 Cite this work as:
 Gaussian 09, Revision D.01,
 M. J. Frisch, G. W. Trucks, H. B. Schlegel, G. E. Scuseria, 
 M. A. Robb, J. R. Cheeseman, G. Scalmani, V. Barone, B. Mennucci, 
 G. A. Petersson, H. Nakatsuji, M. Caricato, X. Li, H. P. Hratchian, 
 A. F. Izmaylov, J. Bloino, G. Zheng, J. L. Sonnenberg, M. Hada, 
 M. Ehara, K. Toyota, R. Fukuda, J. Hasegawa, M. Ishida, T. Nakajima, 
 Y. Honda, O. Kitao, H. Nakai, T. Vreven, J. A. Montgomery, Jr., 
 J. E. Peralta, F. Ogliaro, M. Bearpark, J. J. Heyd, E. Brothers, 
 K. N. Kudin, V. N. Staroverov, T. Keith, R. Kobayashi, J. Normand, 
 K. Raghavachari, A. Rendell, J. C. Burant, S. S. Iyengar, J. Tomasi, 
 M. Cossi, N. Rega, J. M. Millam, M. Klene, J. E. Knox, J. B. Cross, 
 V. Bakken, C. Adamo, J. Jaramillo, R. Gomperts, R. E. Stratmann, 
 O. Yazyev, A. J. Austin, R. Cammi, C. Pomelli, J. W. Ochterski, 
 R. L. Martin, K. Morokuma, V. G. Zakrzewski, G. A. Voth, 
 P. Salvador, J. J. Dannenberg, S. Dapprich, A. D. Daniels, 
 O. Farkas, J. B. Foresman, J. V. Ortiz, J. Cioslowski, 
 and D. J. Fox, Gaussian, Inc., Wallingford CT, 2013.
 
 ******************************************
 Gaussian 09:  ES64L-G09RevD.01 24-Apr-2013
                13-Dec-2018 
 ******************************************
 %chk=dae0068freq_open_b3lyp_air_D3.chk
 %NProcShared=8
 Will use up to    8 processors via shared memory.
 %Mem=6GB
 ---------------------------------------------------
 #P opt freq=Raman B3LYP/Gen EmpiricalDispersion=GD3
 ---------------------------------------------------
 1/14=-1,18=20,19=15,26=3,38=1/1,3;
 2/9=110,12=2,17=6,18=5,40=1/2;
 3/5=7,11=2,16=1,25=1,30=1,71=1,74=-5,124=31/1,2,3;
 4//1;
 5/5=2,38=5/2;
 6/7=2,8=2,9=2,10=2,28=1/1;
 7//1,2,3,16;
 1/14=-1,18=20,19=15,26=3/3(2);
 2/9=110/2;
 99//99;
 2/9=110/2;
 3/5=7,6=1,11=2,16=1,25=1,30=1,71=1,74=-5,82=7,124=31/1,2,3;
 4/5=5,16=3,69=1/1;
 5/5=2,38=5/2;
 7//1,2,3,16;
 1/14=-1,18=20,19=15,26=3/3(-5);
 2/9=110/2;
 6/7=2,8=2,9=2,10=2,19=2,28=1/1;
 99/9=1/99;
 Leave Link    1 at Thu Dec 13 20:46:27 2018, MaxMem=   805306368 cpu:         1.0
 (Enter /pbs_home/pkowalski/g09d01/g09/l101.exe)
 -------------------
 Title Card Required
 -------------------
 Symbolic Z-matrix:
 Charge =  0 Multiplicity = 1
 S                     1.52063   5.66543   0.31755 
 S                     2.54195   10.6458   0.75863 
 F                     6.78089   6.47596   2.6533 
 F                     5.48974   4.92277   3.70356 
 F                     6.9197    6.83495   5.41917 
 F                     4.67439   6.61662   5.57307 
 F                     6.6516    8.91962   3.72111 
 F                     5.19189   9.27521   5.41159 
 C                     1.86334   2.80721  -0.99395 
 C                     1.87152   1.57193  -1.64808 
 C                     2.93435   0.68878  -1.46552 
 C                     3.99213   1.03907  -0.62776 
 C                     3.99163   2.2729    0.0303 
 C                     2.92337   3.18407  -0.14099 
 C                     1.63854   13.46636   1.87027 
 C                     1.13527   14.71677   2.24052 
 C                     1.62757   15.3635   3.37302 
 C                     2.62509   14.76101   4.13829 
 C                     3.13392   13.51033   3.77462 
 C                     2.64843   12.83701   2.62972 
 C                     0.77142   6.85329   3.42381 
 C                     1.37858   7.67182   2.28777 
 C                     5.5252    10.04752  -0.66056 
 C                     4.55798   8.95252  -0.21394 
 C                     2.88853   4.51665   0.54969 
 C                     3.84199   4.97229   1.36705 
 C                     3.5988    6.30997   1.92428 
 C                     2.29706   6.82375   1.44057 
 C                     4.45643   6.93499   2.78453 
 C                     5.65118   6.27012   3.42847 
 C                     5.72057   7.02282   4.75371 
 C                     5.49219   8.4581    4.33623 
 C                     4.32496   8.35575   3.32676 
 C                     3.17103   11.49428   2.21114 
 C                     4.12233   10.81707   2.85815 
 C                     4.51085   9.49713   2.28315 
 C                     3.76598   9.35822   0.99537 
 H                     1.01909   3.46023  -1.16461 
 H                     1.0502    1.2996   -2.29849 
 H                     2.93824  -0.26719  -1.97307 
 H                     4.8168    0.35214  -0.48661 
 H                     4.83504   2.49036   0.66615 
 H                     1.22798   13.0011   0.98516 
 H                     0.36081   15.18488   1.64652 
 H                     1.23607   16.3316   3.65769 
 H                     3.00651   15.26431   5.01753 
 H                     3.90408   13.09067   4.40231 
 H                     1.57124   6.47479   4.09572 
 H                     0.08362   7.49241   4.01654 
 H                     0.19595   5.99276   3.0214 
 H                     0.56213   8.06515   1.64542 
 H                     1.89013   8.54281   2.72721 
 H                     6.25172   10.27757   0.14763 
 H                     6.08765   9.70302  -1.55363 
 H                     4.97206   10.97282  -0.92713 
 H                     3.85757   8.71891  -1.04383 
 H                     5.13602   8.03263   0.01887 
 H                     4.73193   4.41202   1.58749 
 H                     4.61063   11.1768   3.74907 
 
 NAtoms=     59 NQM=       59 NQMF=       0 NMMI=      0 NMMIF=      0
                NMic=       0 NMicF=      0.
                    Isotopes and Nuclear Properties:
 (Nuclear quadrupole moments (NQMom) in fm**2, nuclear magnetic moments (NMagM)
  in nuclear magnetons)

  Atom         1           2           3           4           5           6           7           8           9          10
 IAtWgt=          32          32          19          19          19          19          19          19          12          12
 AtmWgt=  31.9720718  31.9720718  18.9984033  18.9984033  18.9984033  18.9984033  18.9984033  18.9984033  12.0000000  12.0000000
 NucSpn=           0           0           1           1           1           1           1           1           0           0
 AtZEff=   0.0000000   0.0000000   0.0000000   0.0000000   0.0000000   0.0000000   0.0000000   0.0000000   0.0000000   0.0000000
 NQMom=    0.0000000   0.0000000   0.0000000   0.0000000   0.0000000   0.0000000   0.0000000   0.0000000   0.0000000   0.0000000
 NMagM=    0.0000000   0.0000000   2.6288670   2.6288670   2.6288670   2.6288670   2.6288670   2.6288670   0.0000000   0.0000000
 AtZNuc=  16.0000000  16.0000000   9.0000000   9.0000000   9.0000000   9.0000000   9.0000000   9.0000000   6.0000000   6.0000000

  Atom        11          12          13          14          15          16          17          18          19          20
 IAtWgt=          12          12          12          12          12          12          12          12          12          12
 AtmWgt=  12.0000000  12.0000000  12.0000000  12.0000000  12.0000000  12.0000000  12.0000000  12.0000000  12.0000000  12.0000000
 NucSpn=           0           0           0           0           0           0           0           0           0           0
 AtZEff=   0.0000000   0.0000000   0.0000000   0.0000000   0.0000000   0.0000000   0.0000000   0.0000000   0.0000000   0.0000000
 NQMom=    0.0000000   0.0000000   0.0000000   0.0000000   0.0000000   0.0000000   0.0000000   0.0000000   0.0000000   0.0000000
 NMagM=    0.0000000   0.0000000   0.0000000   0.0000000   0.0000000   0.0000000   0.0000000   0.0000000   0.0000000   0.0000000
 AtZNuc=   6.0000000   6.0000000   6.0000000   6.0000000   6.0000000   6.0000000   6.0000000   6.0000000   6.0000000   6.0000000

  Atom        21          22          23          24          25          26          27          28          29          30
 IAtWgt=          12          12          12          12          12          12          12          12          12          12
 AtmWgt=  12.0000000  12.0000000  12.0000000  12.0000000  12.0000000  12.0000000  12.0000000  12.0000000  12.0000000  12.0000000
 NucSpn=           0           0           0           0           0           0           0           0           0           0
 AtZEff=   0.0000000   0.0000000   0.0000000   0.0000000   0.0000000   0.0000000   0.0000000   0.0000000   0.0000000   0.0000000
 NQMom=    0.0000000   0.0000000   0.0000000   0.0000000   0.0000000   0.0000000   0.0000000   0.0000000   0.0000000   0.0000000
 NMagM=    0.0000000   0.0000000   0.0000000   0.0000000   0.0000000   0.0000000   0.0000000   0.0000000   0.0000000   0.0000000
 AtZNuc=   6.0000000   6.0000000   6.0000000   6.0000000   6.0000000   6.0000000   6.0000000   6.0000000   6.0000000   6.0000000

  Atom        31          32          33          34          35          36          37          38          39          40
 IAtWgt=          12          12          12          12          12          12          12           1           1           1
 AtmWgt=  12.0000000  12.0000000  12.0000000  12.0000000  12.0000000  12.0000000  12.0000000   1.0078250   1.0078250   1.0078250
 NucSpn=           0           0           0           0           0           0           0           1           1           1
 AtZEff=   0.0000000   0.0000000   0.0000000   0.0000000   0.0000000   0.0000000   0.0000000   0.0000000   0.0000000   0.0000000
 NQMom=    0.0000000   0.0000000   0.0000000   0.0000000   0.0000000   0.0000000   0.0000000   0.0000000   0.0000000   0.0000000
 NMagM=    0.0000000   0.0000000   0.0000000   0.0000000   0.0000000   0.0000000   0.0000000   2.7928460   2.7928460   2.7928460
 AtZNuc=   6.0000000   6.0000000   6.0000000   6.0000000   6.0000000   6.0000000   6.0000000   1.0000000   1.0000000   1.0000000

  Atom        41          42          43          44          45          46          47          48          49          50
 IAtWgt=           1           1           1           1           1           1           1           1           1           1
 AtmWgt=   1.0078250   1.0078250   1.0078250   1.0078250   1.0078250   1.0078250   1.0078250   1.0078250   1.0078250   1.0078250
 NucSpn=           1           1           1           1           1           1           1           1           1           1
 AtZEff=   0.0000000   0.0000000   0.0000000   0.0000000   0.0000000   0.0000000   0.0000000   0.0000000   0.0000000   0.0000000
 NQMom=    0.0000000   0.0000000   0.0000000   0.0000000   0.0000000   0.0000000   0.0000000   0.0000000   0.0000000   0.0000000
 NMagM=    2.7928460   2.7928460   2.7928460   2.7928460   2.7928460   2.7928460   2.7928460   2.7928460   2.7928460   2.7928460
 AtZNuc=   1.0000000   1.0000000   1.0000000   1.0000000   1.0000000   1.0000000   1.0000000   1.0000000   1.0000000   1.0000000

  Atom        51          52          53          54          55          56          57          58          59
 IAtWgt=           1           1           1           1           1           1           1           1           1
 AtmWgt=   1.0078250   1.0078250   1.0078250   1.0078250   1.0078250   1.0078250   1.0078250   1.0078250   1.0078250
 NucSpn=           1           1           1           1           1           1           1           1           1
 AtZEff=   0.0000000   0.0000000   0.0000000   0.0000000   0.0000000   0.0000000   0.0000000   0.0000000   0.0000000
 NQMom=    0.0000000   0.0000000   0.0000000   0.0000000   0.0000000   0.0000000   0.0000000   0.0000000   0.0000000
 NMagM=    2.7928460   2.7928460   2.7928460   2.7928460   2.7928460   2.7928460   2.7928460   2.7928460   2.7928460
 AtZNuc=   1.0000000   1.0000000   1.0000000   1.0000000   1.0000000   1.0000000   1.0000000   1.0000000   1.0000000
 Leave Link  101 at Thu Dec 13 20:46:28 2018, MaxMem=   805306368 cpu:         2.7
 (Enter /pbs_home/pkowalski/g09d01/g09/l103.exe)

 GradGradGradGradGradGradGradGradGradGradGradGradGradGradGradGradGradGrad
 Berny optimization.
 Initialization pass.
                           ----------------------------
                           !    Initial Parameters    !
                           ! (Angstroms and Degrees)  !
 --------------------------                            --------------------------
 ! Name  Definition              Value          Derivative Info.                !
 --------------------------------------------------------------------------------
 ! R1    R(1,25)                 1.8013         estimate D2E/DX2                !
 ! R2    R(1,28)                 1.7905         estimate D2E/DX2                !
 ! R3    R(2,34)                 1.7959         estimate D2E/DX2                !
 ! R4    R(2,37)                 1.7922         estimate D2E/DX2                !
 ! R5    R(3,30)                 1.3855         estimate D2E/DX2                !
 ! R6    R(4,30)                 1.3846         estimate D2E/DX2                !
 ! R7    R(5,31)                 1.3842         estimate D2E/DX2                !
 ! R8    R(6,31)                 1.3895         estimate D2E/DX2                !
 ! R9    R(7,32)                 1.3913         estimate D2E/DX2                !
 ! R10   R(8,32)                 1.3836         estimate D2E/DX2                !
 ! R11   R(9,10)                 1.3978         estimate D2E/DX2                !
 ! R12   R(9,14)                 1.4118         estimate D2E/DX2                !
 ! R13   R(9,38)                 1.0809         estimate D2E/DX2                !
 ! R14   R(10,11)                1.3939         estimate D2E/DX2                !
 ! R15   R(10,39)                1.0825         estimate D2E/DX2                !
 ! R16   R(11,12)                1.3941         estimate D2E/DX2                !
 ! R17   R(11,40)                1.0824         estimate D2E/DX2                !
 ! R18   R(12,13)                1.3983         estimate D2E/DX2                !
 ! R19   R(12,41)                1.0825         estimate D2E/DX2                !
 ! R20   R(13,14)                1.4145         estimate D2E/DX2                !
 ! R21   R(13,42)                1.0784         estimate D2E/DX2                !
 ! R22   R(14,25)                1.5013         estimate D2E/DX2                !
 ! R23   R(15,16)                1.3978         estimate D2E/DX2                !
 ! R24   R(15,20)                1.4116         estimate D2E/DX2                !
 ! R25   R(15,43)                1.0809         estimate D2E/DX2                !
 ! R26   R(16,17)                1.394          estimate D2E/DX2                !
 ! R27   R(16,44)                1.0825         estimate D2E/DX2                !
 ! R28   R(17,18)                1.3942         estimate D2E/DX2                !
 ! R29   R(17,45)                1.0824         estimate D2E/DX2                !
 ! R30   R(18,19)                1.3983         estimate D2E/DX2                !
 ! R31   R(18,46)                1.0825         estimate D2E/DX2                !
 ! R32   R(19,20)                1.4142         estimate D2E/DX2                !
 ! R33   R(19,47)                1.0785         estimate D2E/DX2                !
 ! R34   R(20,34)                1.5004         estimate D2E/DX2                !
 ! R35   R(21,22)                1.5262         estimate D2E/DX2                !
 ! R36   R(21,48)                1.1111         estimate D2E/DX2                !
 ! R37   R(21,49)                1.1103         estimate D2E/DX2                !
 ! R38   R(21,50)                1.1107         estimate D2E/DX2                !
 ! R39   R(22,28)                1.5102         estimate D2E/DX2                !
 ! R40   R(22,51)                1.1108         estimate D2E/DX2                !
 ! R41   R(22,52)                1.1015         estimate D2E/DX2                !
 ! R42   R(23,24)                1.5277         estimate D2E/DX2                !
 ! R43   R(23,53)                1.1108         estimate D2E/DX2                !
 ! R44   R(23,54)                1.1102         estimate D2E/DX2                !
 ! R45   R(23,55)                1.1105         estimate D2E/DX2                !
 ! R46   R(24,37)                1.5014         estimate D2E/DX2                !
 ! R47   R(24,56)                1.1108         estimate D2E/DX2                !
 ! R48   R(24,57)                1.1111         estimate D2E/DX2                !
 ! R49   R(25,26)                1.3359         estimate D2E/DX2                !
 ! R50   R(26,27)                1.4694         estimate D2E/DX2                !
 ! R51   R(26,58)                1.0745         estimate D2E/DX2                !
 ! R52   R(27,28)                1.4807         estimate D2E/DX2                !
 ! R53   R(27,29)                1.3661         estimate D2E/DX2                !
 ! R54   R(29,30)                1.5113         estimate D2E/DX2                !
 ! R55   R(29,33)                1.5264         estimate D2E/DX2                !
 ! R56   R(30,31)                1.5257         estimate D2E/DX2                !
 ! R57   R(31,32)                1.5121         estimate D2E/DX2                !
 ! R58   R(32,33)                1.5466         estimate D2E/DX2                !
 ! R59   R(33,36)                1.5577         estimate D2E/DX2                !
 ! R60   R(34,35)                1.335          estimate D2E/DX2                !
 ! R61   R(35,36)                1.4913         estimate D2E/DX2                !
 ! R62   R(35,59)                1.0778         estimate D2E/DX2                !
 ! R63   R(36,37)                1.4942         estimate D2E/DX2                !
 ! A1    A(25,1,28)             90.1397         estimate D2E/DX2                !
 ! A2    A(34,2,37)             89.6196         estimate D2E/DX2                !
 ! A3    A(10,9,14)            120.9456         estimate D2E/DX2                !
 ! A4    A(10,9,38)            117.6831         estimate D2E/DX2                !
 ! A5    A(14,9,38)            121.3713         estimate D2E/DX2                !
 ! A6    A(9,10,11)            120.2046         estimate D2E/DX2                !
 ! A7    A(9,10,39)            119.9384         estimate D2E/DX2                !
 ! A8    A(11,10,39)           119.857          estimate D2E/DX2                !
 ! A9    A(10,11,12)           119.8725         estimate D2E/DX2                !
 ! A10   A(10,11,40)           120.0614         estimate D2E/DX2                !
 ! A11   A(12,11,40)           120.0661         estimate D2E/DX2                !
 ! A12   A(11,12,13)           120.2808         estimate D2E/DX2                !
 ! A13   A(11,12,41)           119.7981         estimate D2E/DX2                !
 ! A14   A(13,12,41)           119.9211         estimate D2E/DX2                !
 ! A15   A(12,13,14)           120.7748         estimate D2E/DX2                !
 ! A16   A(12,13,42)           117.0732         estimate D2E/DX2                !
 ! A17   A(14,13,42)           122.1519         estimate D2E/DX2                !
 ! A18   A(9,14,13)            117.9216         estimate D2E/DX2                !
 ! A19   A(9,14,25)            119.8305         estimate D2E/DX2                !
 ! A20   A(13,14,25)           122.2479         estimate D2E/DX2                !
 ! A21   A(16,15,20)           120.923          estimate D2E/DX2                !
 ! A22   A(16,15,43)           117.721          estimate D2E/DX2                !
 ! A23   A(20,15,43)           121.356          estimate D2E/DX2                !
 ! A24   A(15,16,17)           120.2025         estimate D2E/DX2                !
 ! A25   A(15,16,44)           119.939          estimate D2E/DX2                !
 ! A26   A(17,16,44)           119.8585         estimate D2E/DX2                !
 ! A27   A(16,17,18)           119.877          estimate D2E/DX2                !
 ! A28   A(16,17,45)           120.0591         estimate D2E/DX2                !
 ! A29   A(18,17,45)           120.0639         estimate D2E/DX2                !
 ! A30   A(17,18,19)           120.2727         estimate D2E/DX2                !
 ! A31   A(17,18,46)           119.802          estimate D2E/DX2                !
 ! A32   A(19,18,46)           119.9253         estimate D2E/DX2                !
 ! A33   A(18,19,20)           120.7627         estimate D2E/DX2                !
 ! A34   A(18,19,47)           117.1607         estimate D2E/DX2                !
 ! A35   A(20,19,47)           122.0766         estimate D2E/DX2                !
 ! A36   A(15,20,19)           117.9621         estimate D2E/DX2                !
 ! A37   A(15,20,34)           119.8716         estimate D2E/DX2                !
 ! A38   A(19,20,34)           122.1663         estimate D2E/DX2                !
 ! A39   A(22,21,48)           110.2718         estimate D2E/DX2                !
 ! A40   A(22,21,49)           109.5776         estimate D2E/DX2                !
 ! A41   A(22,21,50)           110.6077         estimate D2E/DX2                !
 ! A42   A(48,21,49)           108.6135         estimate D2E/DX2                !
 ! A43   A(48,21,50)           109.1566         estimate D2E/DX2                !
 ! A44   A(49,21,50)           108.5681         estimate D2E/DX2                !
 ! A45   A(21,22,28)           110.9997         estimate D2E/DX2                !
 ! A46   A(21,22,51)           109.1441         estimate D2E/DX2                !
 ! A47   A(21,22,52)           108.1718         estimate D2E/DX2                !
 ! A48   A(28,22,51)           108.7514         estimate D2E/DX2                !
 ! A49   A(28,22,52)           112.6683         estimate D2E/DX2                !
 ! A50   A(51,22,52)           106.9803         estimate D2E/DX2                !
 ! A51   A(24,23,53)           110.476          estimate D2E/DX2                !
 ! A52   A(24,23,54)           109.4811         estimate D2E/DX2                !
 ! A53   A(24,23,55)           110.6119         estimate D2E/DX2                !
 ! A54   A(53,23,54)           108.5525         estimate D2E/DX2                !
 ! A55   A(53,23,55)           109.139          estimate D2E/DX2                !
 ! A56   A(54,23,55)           108.5297         estimate D2E/DX2                !
 ! A57   A(23,24,37)           112.0711         estimate D2E/DX2                !
 ! A58   A(23,24,56)           109.3617         estimate D2E/DX2                !
 ! A59   A(23,24,57)           108.9831         estimate D2E/DX2                !
 ! A60   A(37,24,56)           109.0238         estimate D2E/DX2                !
 ! A61   A(37,24,57)           109.2308         estimate D2E/DX2                !
 ! A62   A(56,24,57)           108.0871         estimate D2E/DX2                !
 ! A63   A(1,25,14)            121.6274         estimate D2E/DX2                !
 ! A64   A(1,25,26)            113.7855         estimate D2E/DX2                !
 ! A65   A(14,25,26)           124.5843         estimate D2E/DX2                !
 ! A66   A(25,26,27)           115.1124         estimate D2E/DX2                !
 ! A67   A(25,26,58)           122.6027         estimate D2E/DX2                !
 ! A68   A(27,26,58)           122.2744         estimate D2E/DX2                !
 ! A69   A(26,27,28)           109.7243         estimate D2E/DX2                !
 ! A70   A(26,27,29)           123.465          estimate D2E/DX2                !
 ! A71   A(28,27,29)           126.7901         estimate D2E/DX2                !
 ! A72   A(1,28,22)            116.836          estimate D2E/DX2                !
 ! A73   A(1,28,27)            111.2025         estimate D2E/DX2                !
 ! A74   A(22,28,27)           123.1121         estimate D2E/DX2                !
 ! A75   A(27,29,30)           124.2858         estimate D2E/DX2                !
 ! A76   A(27,29,33)           126.5475         estimate D2E/DX2                !
 ! A77   A(30,29,33)           109.0388         estimate D2E/DX2                !
 ! A78   A(3,30,4)             110.537          estimate D2E/DX2                !
 ! A79   A(3,30,29)            109.9284         estimate D2E/DX2                !
 ! A80   A(3,30,31)            112.0624         estimate D2E/DX2                !
 ! A81   A(4,30,29)            114.8706         estimate D2E/DX2                !
 ! A82   A(4,30,31)            108.2291         estimate D2E/DX2                !
 ! A83   A(29,30,31)           100.8953         estimate D2E/DX2                !
 ! A84   A(5,31,6)             109.2123         estimate D2E/DX2                !
 ! A85   A(5,31,30)            112.9567         estimate D2E/DX2                !
 ! A86   A(5,31,32)            113.1037         estimate D2E/DX2                !
 ! A87   A(6,31,30)            109.4956         estimate D2E/DX2                !
 ! A88   A(6,31,32)            109.0599         estimate D2E/DX2                !
 ! A89   A(30,31,32)           102.8034         estimate D2E/DX2                !
 ! A90   A(7,32,8)             109.1843         estimate D2E/DX2                !
 ! A91   A(7,32,31)            108.124          estimate D2E/DX2                !
 ! A92   A(7,32,33)            111.2423         estimate D2E/DX2                !
 ! A93   A(8,32,31)            112.2576         estimate D2E/DX2                !
 ! A94   A(8,32,33)            112.4937         estimate D2E/DX2                !
 ! A95   A(31,32,33)           103.3783         estimate D2E/DX2                !
 ! A96   A(29,33,32)           103.2064         estimate D2E/DX2                !
 ! A97   A(29,33,36)           115.7056         estimate D2E/DX2                !
 ! A98   A(32,33,36)           107.382          estimate D2E/DX2                !
 ! A99   A(2,34,20)            121.7639         estimate D2E/DX2                !
 ! A100  A(2,34,35)            113.6984         estimate D2E/DX2                !
 ! A101  A(20,34,35)           124.5375         estimate D2E/DX2                !
 ! A102  A(34,35,36)           116.6012         estimate D2E/DX2                !
 ! A103  A(34,35,59)           123.6534         estimate D2E/DX2                !
 ! A104  A(36,35,59)           119.7444         estimate D2E/DX2                !
 ! A105  A(33,36,35)           111.0474         estimate D2E/DX2                !
 ! A106  A(33,36,37)           116.7321         estimate D2E/DX2                !
 ! A107  A(35,36,37)           106.5429         estimate D2E/DX2                !
 ! A108  A(2,37,24)            116.615          estimate D2E/DX2                !
 ! A109  A(2,37,36)            112.8003         estimate D2E/DX2                !
 ! A110  A(24,37,36)           117.1509         estimate D2E/DX2                !
 ! D1    D(28,1,25,14)         179.4138         estimate D2E/DX2                !
 ! D2    D(28,1,25,26)          -1.164          estimate D2E/DX2                !
 ! D3    D(25,1,28,22)        -146.7954         estimate D2E/DX2                !
 ! D4    D(25,1,28,27)           1.7358         estimate D2E/DX2                !
 ! D5    D(37,2,34,20)         175.374          estimate D2E/DX2                !
 ! D6    D(37,2,34,35)          -4.7956         estimate D2E/DX2                !
 ! D7    D(34,2,37,24)        -131.9189         estimate D2E/DX2                !
 ! D8    D(34,2,37,36)           7.9283         estimate D2E/DX2                !
 ! D9    D(14,9,10,11)           0.009          estimate D2E/DX2                !
 ! D10   D(14,9,10,39)        -179.9986         estimate D2E/DX2                !
 ! D11   D(38,9,10,11)        -179.9888         estimate D2E/DX2                !
 ! D12   D(38,9,10,39)           0.0036         estimate D2E/DX2                !
 ! D13   D(10,9,14,13)          -0.0209         estimate D2E/DX2                !
 ! D14   D(10,9,14,25)        -179.9652         estimate D2E/DX2                !
 ! D15   D(38,9,14,13)         179.9768         estimate D2E/DX2                !
 ! D16   D(38,9,14,25)           0.0325         estimate D2E/DX2                !
 ! D17   D(9,10,11,12)           0.0045         estimate D2E/DX2                !
 ! D18   D(9,10,11,40)         179.9921         estimate D2E/DX2                !
 ! D19   D(39,10,11,12)       -179.988          estimate D2E/DX2                !
 ! D20   D(39,10,11,40)         -0.0003         estimate D2E/DX2                !
 ! D21   D(10,11,12,13)         -0.0053         estimate D2E/DX2                !
 ! D22   D(10,11,12,41)        179.9819         estimate D2E/DX2                !
 ! D23   D(40,11,12,13)       -179.9929         estimate D2E/DX2                !
 ! D24   D(40,11,12,41)         -0.0057         estimate D2E/DX2                !
 ! D25   D(11,12,13,14)         -0.0073         estimate D2E/DX2                !
 ! D26   D(11,12,13,42)        179.9602         estimate D2E/DX2                !
 ! D27   D(41,12,13,14)       -179.9944         estimate D2E/DX2                !
 ! D28   D(41,12,13,42)         -0.027          estimate D2E/DX2                !
 ! D29   D(12,13,14,9)           0.02           estimate D2E/DX2                !
 ! D30   D(12,13,14,25)        179.9629         estimate D2E/DX2                !
 ! D31   D(42,13,14,9)        -179.9457         estimate D2E/DX2                !
 ! D32   D(42,13,14,25)         -0.0029         estimate D2E/DX2                !
 ! D33   D(9,14,25,1)           -0.1504         estimate D2E/DX2                !
 ! D34   D(9,14,25,26)        -179.5081         estimate D2E/DX2                !
 ! D35   D(13,14,25,1)         179.9078         estimate D2E/DX2                !
 ! D36   D(13,14,25,26)          0.5501         estimate D2E/DX2                !
 ! D37   D(20,15,16,17)         -0.0048         estimate D2E/DX2                !
 ! D38   D(20,15,16,44)       -179.9995         estimate D2E/DX2                !
 ! D39   D(43,15,16,17)        179.996          estimate D2E/DX2                !
 ! D40   D(43,15,16,44)          0.0012         estimate D2E/DX2                !
 ! D41   D(16,15,20,19)         -0.0038         estimate D2E/DX2                !
 ! D42   D(16,15,20,34)        179.9682         estimate D2E/DX2                !
 ! D43   D(43,15,20,19)        179.9954         estimate D2E/DX2                !
 ! D44   D(43,15,20,34)         -0.0326         estimate D2E/DX2                !
 ! D45   D(15,16,17,18)          0.0095         estimate D2E/DX2                !
 ! D46   D(15,16,17,45)       -179.9887         estimate D2E/DX2                !
 ! D47   D(44,16,17,18)       -179.9957         estimate D2E/DX2                !
 ! D48   D(44,16,17,45)          0.0061         estimate D2E/DX2                !
 ! D49   D(16,17,18,19)         -0.0056         estimate D2E/DX2                !
 ! D50   D(16,17,18,46)       -179.9989         estimate D2E/DX2                !
 ! D51   D(45,17,18,19)        179.9926         estimate D2E/DX2                !
 ! D52   D(45,17,18,46)         -0.0007         estimate D2E/DX2                !
 ! D53   D(17,18,19,20)         -0.0031         estimate D2E/DX2                !
 ! D54   D(17,18,19,47)       -179.9844         estimate D2E/DX2                !
 ! D55   D(46,18,19,20)        179.9901         estimate D2E/DX2                !
 ! D56   D(46,18,19,47)          0.0089         estimate D2E/DX2                !
 ! D57   D(18,19,20,15)          0.0078         estimate D2E/DX2                !
 ! D58   D(18,19,20,34)       -179.9636         estimate D2E/DX2                !
 ! D59   D(47,19,20,15)        179.988          estimate D2E/DX2                !
 ! D60   D(47,19,20,34)          0.0167         estimate D2E/DX2                !
 ! D61   D(15,20,34,2)          -0.2193         estimate D2E/DX2                !
 ! D62   D(15,20,34,35)        179.9692         estimate D2E/DX2                !
 ! D63   D(19,20,34,2)         179.7515         estimate D2E/DX2                !
 ! D64   D(19,20,34,35)         -0.06           estimate D2E/DX2                !
 ! D65   D(48,21,22,28)         61.7854         estimate D2E/DX2                !
 ! D66   D(48,21,22,51)       -178.3637         estimate D2E/DX2                !
 ! D67   D(48,21,22,52)        -62.3036         estimate D2E/DX2                !
 ! D68   D(49,21,22,28)       -178.71           estimate D2E/DX2                !
 ! D69   D(49,21,22,51)        -58.8591         estimate D2E/DX2                !
 ! D70   D(49,21,22,52)         57.2009         estimate D2E/DX2                !
 ! D71   D(50,21,22,28)        -59.0531         estimate D2E/DX2                !
 ! D72   D(50,21,22,51)         60.7978         estimate D2E/DX2                !
 ! D73   D(50,21,22,52)        176.8578         estimate D2E/DX2                !
 ! D74   D(21,22,28,1)          75.0868         estimate D2E/DX2                !
 ! D75   D(21,22,28,27)        -69.3881         estimate D2E/DX2                !
 ! D76   D(51,22,28,1)         -44.9979         estimate D2E/DX2                !
 ! D77   D(51,22,28,27)        170.5272         estimate D2E/DX2                !
 ! D78   D(52,22,28,1)        -163.4238         estimate D2E/DX2                !
 ! D79   D(52,22,28,27)         52.1013         estimate D2E/DX2                !
 ! D80   D(53,23,24,37)         60.4318         estimate D2E/DX2                !
 ! D81   D(53,23,24,56)       -178.5502         estimate D2E/DX2                !
 ! D82   D(53,23,24,57)        -60.5885         estimate D2E/DX2                !
 ! D83   D(54,23,24,37)        179.9269         estimate D2E/DX2                !
 ! D84   D(54,23,24,56)        -59.0552         estimate D2E/DX2                !
 ! D85   D(54,23,24,57)         58.9065         estimate D2E/DX2                !
 ! D86   D(55,23,24,37)        -60.5222         estimate D2E/DX2                !
 ! D87   D(55,23,24,56)         60.4958         estimate D2E/DX2                !
 ! D88   D(55,23,24,57)        178.4574         estimate D2E/DX2                !
 ! D89   D(23,24,37,2)          69.5487         estimate D2E/DX2                !
 ! D90   D(23,24,37,36)        -68.5341         estimate D2E/DX2                !
 ! D91   D(56,24,37,2)         -51.6641         estimate D2E/DX2                !
 ! D92   D(56,24,37,36)        170.2531         estimate D2E/DX2                !
 ! D93   D(57,24,37,2)        -169.5741         estimate D2E/DX2                !
 ! D94   D(57,24,37,36)         52.3431         estimate D2E/DX2                !
 ! D95   D(1,25,26,27)           0.2374         estimate D2E/DX2                !
 ! D96   D(1,25,26,58)        -178.6057         estimate D2E/DX2                !
 ! D97   D(14,25,26,27)        179.6398         estimate D2E/DX2                !
 ! D98   D(14,25,26,58)          0.7967         estimate D2E/DX2                !
 ! D99   D(25,26,27,28)          1.0908         estimate D2E/DX2                !
 ! D100  D(25,26,27,29)        179.5408         estimate D2E/DX2                !
 ! D101  D(58,26,27,28)        179.9381         estimate D2E/DX2                !
 ! D102  D(58,26,27,29)         -1.6119         estimate D2E/DX2                !
 ! D103  D(26,27,28,1)          -1.9121         estimate D2E/DX2                !
 ! D104  D(26,27,28,22)        144.2996         estimate D2E/DX2                !
 ! D105  D(29,27,28,1)         179.7025         estimate D2E/DX2                !
 ! D106  D(29,27,28,22)        -34.0858         estimate D2E/DX2                !
 ! D107  D(26,27,29,30)         -9.2111         estimate D2E/DX2                !
 ! D108  D(26,27,29,33)        175.3571         estimate D2E/DX2                !
 ! D109  D(28,27,29,30)        168.9669         estimate D2E/DX2                !
 ! D110  D(28,27,29,33)         -6.4649         estimate D2E/DX2                !
 ! D111  D(27,29,30,3)          92.6231         estimate D2E/DX2                !
 ! D112  D(27,29,30,4)         -32.783          estimate D2E/DX2                !
 ! D113  D(27,29,30,31)       -148.9092         estimate D2E/DX2                !
 ! D114  D(33,29,30,3)         -91.258          estimate D2E/DX2                !
 ! D115  D(33,29,30,4)         143.3359         estimate D2E/DX2                !
 ! D116  D(33,29,30,31)         27.2096         estimate D2E/DX2                !
 ! D117  D(27,29,33,32)        174.9327         estimate D2E/DX2                !
 ! D118  D(27,29,33,36)        -68.0972         estimate D2E/DX2                !
 ! D119  D(30,29,33,32)         -1.0755         estimate D2E/DX2                !
 ! D120  D(30,29,33,36)        115.8947         estimate D2E/DX2                !
 ! D121  D(3,30,31,5)          -48.6549         estimate D2E/DX2                !
 ! D122  D(3,30,31,6)         -170.5976         estimate D2E/DX2                !
 ! D123  D(3,30,31,32)          73.5721         estimate D2E/DX2                !
 ! D124  D(4,30,31,5)           73.4867         estimate D2E/DX2                !
 ! D125  D(4,30,31,6)          -48.456          estimate D2E/DX2                !
 ! D126  D(4,30,31,32)        -164.2863         estimate D2E/DX2                !
 ! D127  D(29,30,31,5)        -165.5616         estimate D2E/DX2                !
 ! D128  D(29,30,31,6)          72.4957         estimate D2E/DX2                !
 ! D129  D(29,30,31,32)        -43.3346         estimate D2E/DX2                !
 ! D130  D(5,31,32,7)           47.869          estimate D2E/DX2                !
 ! D131  D(5,31,32,8)          -72.6324         estimate D2E/DX2                !
 ! D132  D(5,31,32,33)         165.8843         estimate D2E/DX2                !
 ! D133  D(6,31,32,7)          169.5983         estimate D2E/DX2                !
 ! D134  D(6,31,32,8)           49.097          estimate D2E/DX2                !
 ! D135  D(6,31,32,33)         -72.3863         estimate D2E/DX2                !
 ! D136  D(30,31,32,7)         -74.2588         estimate D2E/DX2                !
 ! D137  D(30,31,32,8)         165.2398         estimate D2E/DX2                !
 ! D138  D(30,31,32,33)         43.7565         estimate D2E/DX2                !
 ! D139  D(7,32,33,29)          89.8204         estimate D2E/DX2                !
 ! D140  D(7,32,33,36)         -32.8842         estimate D2E/DX2                !
 ! D141  D(8,32,33,29)        -147.3216         estimate D2E/DX2                !
 ! D142  D(8,32,33,36)          89.9738         estimate D2E/DX2                !
 ! D143  D(31,32,33,29)        -25.9974         estimate D2E/DX2                !
 ! D144  D(31,32,33,36)       -148.7021         estimate D2E/DX2                !
 ! D145  D(29,33,36,35)        169.7548         estimate D2E/DX2                !
 ! D146  D(29,33,36,37)         47.3832         estimate D2E/DX2                !
 ! D147  D(32,33,36,35)        -75.6391         estimate D2E/DX2                !
 ! D148  D(32,33,36,37)        161.9893         estimate D2E/DX2                !
 ! D149  D(2,34,35,36)           0.3504         estimate D2E/DX2                !
 ! D150  D(2,34,35,59)         179.9893         estimate D2E/DX2                !
 ! D151  D(20,34,35,36)       -179.8247         estimate D2E/DX2                !
 ! D152  D(20,34,35,59)         -0.1857         estimate D2E/DX2                !
 ! D153  D(34,35,36,33)       -122.6773         estimate D2E/DX2                !
 ! D154  D(34,35,36,37)          5.4264         estimate D2E/DX2                !
 ! D155  D(59,35,36,33)         57.6688         estimate D2E/DX2                !
 ! D156  D(59,35,36,37)       -174.2274         estimate D2E/DX2                !
 ! D157  D(33,36,37,2)         115.858          estimate D2E/DX2                !
 ! D158  D(33,36,37,24)       -104.5249         estimate D2E/DX2                !
 ! D159  D(35,36,37,2)          -8.8281         estimate D2E/DX2                !
 ! D160  D(35,36,37,24)        130.789          estimate D2E/DX2                !
 --------------------------------------------------------------------------------
 Trust Radius=3.00D-01 FncErr=1.00D-07 GrdErr=1.00D-06
 Number of steps in this run=    343 maximum allowed number of steps=    354.
 GradGradGradGradGradGradGradGradGradGradGradGradGradGradGradGradGradGrad

 Leave Link  103 at Thu Dec 13 20:46:28 2018, MaxMem=   805306368 cpu:         0.2
 (Enter /pbs_home/pkowalski/g09d01/g09/l202.exe)
 Stoichiometry    C29H22F6S2
 Framework group  C1[X(C29H22F6S2)]
 Deg. of freedom   171
 Full point group                 C1      NOp   1
 Largest Abelian subgroup         C1      NOp   1
 Largest concise Abelian subgroup C1      NOp   1
                         Standard orientation:                         
 ---------------------------------------------------------------------
 Center     Atomic      Atomic             Coordinates (Angstroms)
 Number     Number       Type             X           Y           Z
 ---------------------------------------------------------------------
      1         16           0       -2.509147   -2.324363   -0.819622
      2         16           0        2.366761   -2.179750    0.679181
      3          9           0       -1.253620    2.825802    1.564190
      4          9           0       -2.418020    2.927029   -0.389374
      5          9           0       -0.154190    4.780579   -0.099625
      6          9           0       -0.251713    3.359173   -1.855442
      7          9           0        1.392012    3.048206    1.282134
      8          9           0        2.243085    3.141361   -0.811170
      9          6           0       -5.626734   -2.494322   -0.311071
     10          6           0       -6.993703   -2.726061   -0.133352
     11          6           0       -7.825626   -1.702658    0.317683
     12          6           0       -7.292172   -0.444273    0.592141
     13          6           0       -5.925766   -0.204191    0.416998
     14          6           0       -5.063644   -1.228471   -0.039447
     15          6           0        5.410834   -2.533201   -0.105748
     16          6           0        6.729931   -2.846723   -0.445754
     17          6           0        7.646817   -1.830224   -0.708870
     18          6           0        7.246520   -0.496956   -0.632345
     19          6           0        5.928801   -0.174948   -0.292799
     20          6           0        4.982747   -1.190631   -0.022222
     21          6           0       -0.491961   -0.898287   -3.168766
     22          6           0       -0.035835   -1.407351   -1.804201
     23          6           0        1.309278   -0.978878    3.630697
     24          6           0        0.409554   -1.151311    2.408093
     25          6           0       -3.592300   -1.007036   -0.239821
     26          6           0       -2.959931    0.145899   -0.004014
     27          6           0       -1.513786    0.128393   -0.263648
     28          6           0       -1.112027   -1.206019   -0.764073
     29          6           0       -0.703860    1.214513   -0.088856
     30          6           0       -1.203548    2.612079    0.196228
     31          6           0       -0.118732    3.448751   -0.475173
     32          6           0        1.153370    2.747486   -0.055112
     33          6           0        0.814529    1.249949   -0.240861
     34          6           0        3.561062   -0.880993    0.344090
     35          6           0        3.057963    0.351006    0.450274
     36          6           0        1.619458    0.454464    0.829522
     37          6           0        1.155943   -0.935255    1.123369
     38          1           0       -5.019557   -3.316552   -0.662628
     39          1           0       -7.408224   -3.703032   -0.346576
     40          1           0       -8.883794   -1.884622    0.454359
     41          1           0       -7.939425    0.349746    0.942090
     42          1           0       -5.568663    0.787714    0.644033
     43          1           0        4.733679   -3.352706    0.089996
     44          1           0        7.041074   -3.881808   -0.505188
     45          1           0        8.667594   -2.075632   -0.972113
     46          1           0        7.959544    0.291455   -0.836934
     47          1           0        5.673591    0.872033   -0.248526
     48          1           0       -0.696404    0.192872   -3.123904
     49          1           0        0.306391   -1.078722   -3.919065
     50          1           0       -1.411466   -1.428216   -3.496327
     51          1           0        0.191489   -2.492186   -1.877464
     52          1           0        0.905869   -0.898135   -1.544789
     53          1           0        1.729409    0.048950    3.662123
     54          1           0        0.715627   -1.146215    4.553837
     55          1           0        2.142761   -1.712402    3.609291
     56          1           0       -0.020765   -2.175374    2.409023
     57          1           0       -0.428763   -0.424818    2.470925
     58          1           0       -3.465732    1.018295    0.366899
     59          1           0        3.632862    1.247312    0.283815
 ---------------------------------------------------------------------
 Rotational constants (GHZ):      0.1484400      0.0584435      0.0479190
 Leave Link  202 at Thu Dec 13 20:46:28 2018, MaxMem=   805306368 cpu:         0.1
 (Enter /pbs_home/pkowalski/g09d01/g09/l301.exe)
 General basis read from cards:  (5D, 7F)
 Centers:      38     39     40     41     42     43     44     45     46     47
 Centers:      48     49     50     51     52     53     54     55     56     57
 Centers:      58     59
 S 3 1.00
     Exponent=  1.3010701000D+01 Coefficients=  1.9682158000D-02
     Exponent=  1.9622572000D+00 Coefficients=  1.3796524000D-01
     Exponent=  4.4453796000D-01 Coefficients=  4.7831935000D-01
 S 1 1.00
     Exponent=  1.2194962000D-01 Coefficients=  1.0000000000D+00
 P 1 1.00
     Exponent=  8.0000000000D-01 Coefficients=  1.0000000000D+00
 ****
 Centers:       9     10     11     12     13     14     15     16     17     18
 Centers:      19     20     21     22     23     24     25     26     27     28
 Centers:      29     30     31     32     33     34     35     36     37
 S 5 1.00
     Exponent=  1.2384016938D+03 Coefficients=  5.4568832082D-03
     Exponent=  1.8629004992D+02 Coefficients=  4.0638409211D-02
     Exponent=  4.2251176346D+01 Coefficients=  1.8025593888D-01
     Exponent=  1.1676557932D+01 Coefficients=  4.6315121755D-01
     Exponent=  3.5930506482D+00 Coefficients=  4.4087173314D-01
 S 1 1.00
     Exponent=  4.0245147363D-01 Coefficients=  1.0000000000D+00
 S 1 1.00
     Exponent=  1.3090182668D-01 Coefficients=  1.0000000000D+00
 P 3 1.00
     Exponent=  9.4680970621D+00 Coefficients=  3.8387871728D-02
     Exponent=  2.0103545142D+00 Coefficients=  2.1117025112D-01
     Exponent=  5.4771004707D-01 Coefficients=  5.1328172114D-01
 P 1 1.00
     Exponent=  1.5268613795D-01 Coefficients=  1.0000000000D+00
 D 1 1.00
     Exponent=  8.0000000000D-01 Coefficients=  1.0000000000D+00
 ****
 Centers:       3      4      5      6      7      8
 S 5 1.00
     Exponent=  2.8948325990D+03 Coefficients= -5.3408255515D-03
     Exponent=  4.3541939120D+02 Coefficients= -3.9904258866D-02
     Exponent=  9.8843328866D+01 Coefficients= -1.7912768038D-01
     Exponent=  2.7485198001D+01 Coefficients= -4.6758090825D-01
     Exponent=  8.5405498171D+00 Coefficients= -4.4653131020D-01
 S 1 1.00
     Exponent=  1.0654578038D+00 Coefficients=  1.0000000000D+00
 S 1 1.00
     Exponent=  3.3247346748D-01 Coefficients=  1.0000000000D+00
 P 3 1.00
     Exponent=  2.2696633924D+01 Coefficients= -4.5212874436D-02
     Exponent=  4.9872339257D+00 Coefficients= -2.3754317067D-01
     Exponent=  1.3491613954D+00 Coefficients= -5.1287353587D-01
 P 1 1.00
     Exponent=  3.4829881977D-01 Coefficients=  1.0000000000D+00
 D 1 1.00
     Exponent=  1.4000000000D+00 Coefficients=  1.0000000000D+00
 ****
 Centers:       1      2
 S 5 1.00
     Exponent=  9.1849303010D+03 Coefficients= -2.2294387756D-03
     Exponent=  1.3815105503D+03 Coefficients= -1.6683029937D-02
     Exponent=  3.1387147580D+02 Coefficients= -7.5262436116D-02
     Exponent=  8.8053870623D+01 Coefficients= -1.9376827038D-01
     Exponent=  2.7039914905D+01 Coefficients= -1.7718020803D-01
 S 3 1.00
     Exponent=  4.5648731303D+01 Coefficients= -1.0736062573D-01
     Exponent=  4.9664522326D+00 Coefficients=  6.5066293018D-01
     Exponent=  2.0116242047D+00 Coefficients=  5.9712155354D-01
 S 1 1.00
     Exponent=  3.5661077013D-01 Coefficients=  1.0000000000D+00
 S 1 1.00
     Exponent=  1.3507221477D-01 Coefficients=  1.0000000000D+00
 P 5 1.00
     Exponent=  2.6198233439D+02 Coefficients= -9.2729929822D-03
     Exponent=  6.1306894736D+01 Coefficients= -6.6547669241D-02
     Exponent=  1.9103729887D+01 Coefficients= -2.4828595903D-01
     Exponent=  6.6567720378D+00 Coefficients= -4.8703847402D-01
     Exponent=  2.3959635161D+00 Coefficients= -3.9337850312D-01
 P 1 1.00
     Exponent=  6.1776161679D-01 Coefficients=  1.0000000000D+00
 P 1 1.00
     Exponent=  1.6993376871D-01 Coefficients=  1.0000000000D+00
 D 1 1.00
     Exponent=  5.5000000000D-01 Coefficients=  1.0000000000D+00
 ****
 Ernie: Thresh=  0.10000D-02 Tol=  0.10000D-05 Strict=F.
 There are   673 symmetry adapted cartesian basis functions of A   symmetry.
 There are   636 symmetry adapted basis functions of A   symmetry.
   636 basis functions,  1103 primitive gaussians,   673 cartesian basis functions
   141 alpha electrons      141 beta electrons
       nuclear repulsion energy      4566.5282085123 Hartrees.
 IExCor=  402 DFT=T Ex+Corr=B3LYP ExCW=0 ScaHFX=  0.200000
 ScaDFX=  0.800000  0.720000  1.000000  0.810000 ScalE2=  1.000000  1.000000
 IRadAn=      0 IRanWt=     -1 IRanGd=            0 ICorTp=0 IEmpDi=131
 NAtoms=   59 NActive=   59 NUniq=   59 SFac= 1.00D+00 NAtFMM=   60 NAOKFM=F Big=F
 Integral buffers will be    131072 words long.
 Raffenetti 2 integral format.
 Two-electron integral symmetry is turned on.
 R6Disp:  Grimme-D3 Dispersion energy=       -0.0753315433 Hartrees.
 Nuclear repulsion after empirical dispersion term =     4566.4528769690 Hartrees.
 Leave Link  301 at Thu Dec 13 20:46:28 2018, MaxMem=   805306368 cpu:         1.0
 (Enter /pbs_home/pkowalski/g09d01/g09/l302.exe)
 NPDir=0 NMtPBC=     1 NCelOv=     1 NCel=       1 NClECP=     1 NCelD=      1
         NCelK=      1 NCelE2=     1 NClLst=     1 CellRange=     0.0.
 One-electron integrals computed using PRISM.
 NBasis=   636 RedAO= T EigKep=  3.08D-04  NBF=   636
 NBsUse=   636 1.00D-06 EigRej= -1.00D+00 NBFU=   636
 Precomputing XC quadrature grid using
 IXCGrd= 4 IRadAn=           0 IRanWt=          -1 IRanGd=           0 AccXCQ= 0.00D+00.
 Generated NRdTot=       0 NPtTot=           0 NUsed=           0 NTot=          32
 NSgBfM=   598   599   600   600   602 MxSgAt=    59 MxSgA2=    59.
 Leave Link  302 at Thu Dec 13 20:46:30 2018, MaxMem=   805306368 cpu:        16.8
 (Enter /pbs_home/pkowalski/g09d01/g09/l303.exe)
 DipDrv:  MaxL=1.
 Leave Link  303 at Thu Dec 13 20:46:31 2018, MaxMem=   805306368 cpu:         1.6
 (Enter /pbs_home/pkowalski/g09d01/g09/l401.exe)
 ExpMin= 1.22D-01 ExpMax= 9.18D+03 ExpMxC= 1.38D+03 IAcc=1 IRadAn=         1 AccDes= 0.00D+00
 Harris functional with IExCor=  402 and IRadAn=       1 diagonalized for initial guess.
 HarFok:  IExCor=  402 AccDes= 0.00D+00 IRadAn=         1 IDoV= 1 UseB2=F ITyADJ=14
 ICtDFT=  3500011 ScaDFX=  1.000000  1.000000  1.000000  1.000000
 FoFCou: FMM=F IPFlag=           0 FMFlag=      100000 FMFlg1=           0
         NFxFlg=           0 DoJE=T BraDBF=F KetDBF=T FulRan=T
         wScrn=  0.000000 ICntrl=     500 IOpCl=  0 I1Cent=   200000004 NGrid=           0
         NMat0=    1 NMatS0=      1 NMatT0=    0 NMatD0=    1 NMtDS0=    0 NMtDT0=    0
 Petite list used in FoFCou.
 Harris En= -2512.03335535412    
 JPrj=0 DoOrth=F DoCkMO=F.
 Leave Link  401 at Thu Dec 13 20:46:34 2018, MaxMem=   805306368 cpu:        29.6
 (Enter /pbs_home/pkowalski/g09d01/g09/l502.exe)
 Closed shell SCF:
 Using DIIS extrapolation, IDIIS=  1040.
 Integral symmetry usage will be decided dynamically.
 IVT=     1387805 IEndB=     1387805 NGot=   805306368 MDV=   804388806
 LenX=   804388806 LenY=   803935204
 Requested convergence on RMS density matrix=1.00D-08 within 128 cycles.
 Requested convergence on MAX density matrix=1.00D-06.
 Requested convergence on             energy=1.00D-06.
 No special actions if energy rises.
 Fock matrices will be formed incrementally for  20 cycles.
 Integral accuracy reduced to 1.0D-05 until final iterations.

 Cycle   1  Pass 0  IDiag  1:
 FoFJK:  IHMeth= 1 ICntrl=       0 DoSepK=F KAlg= 0 I1Cent=   0 FoldK=F
 IRaf= 640000000 NMat=   1 IRICut=       1 DoRegI=T DoRafI=F ISym2E= 0.
 FoFCou: FMM=F IPFlag=           0 FMFlag=      100000 FMFlg1=           0
         NFxFlg=           0 DoJE=F BraDBF=F KetDBF=F FulRan=T
         wScrn=  0.000000 ICntrl=       0 IOpCl=  0 I1Cent=           0 NGrid=           0
         NMat0=    1 NMatS0=      1 NMatT0=    0 NMatD0=    1 NMtDS0=    0 NMtDT0=    0
 Symmetry not used in FoFCou.
 E= -2511.25112378341    
 DIIS: error= 4.25D-02 at cycle   1 NSaved=   1.
 NSaved= 1 IEnMin= 1 EnMin= -2511.25112378341     IErMin= 1 ErrMin= 4.25D-02
 ErrMax= 4.25D-02  0.00D+00 EMaxC= 1.00D-01 BMatC= 8.16D-01 BMatP= 8.16D-01
 IDIUse=3 WtCom= 5.75D-01 WtEn= 4.25D-01
 Coeff-Com:  0.100D+01
 Coeff-En:   0.100D+01
 Coeff:      0.100D+01
 Gap=    -0.001 Goal=   None    Shift=    0.000
 GapD=   -0.001 DampG=0.250 DampE=0.500 DampFc=0.2500 IDamp=-1.
 Damping current iteration by 2.50D-01
 RMSDP=5.15D-03 MaxDP=2.54D-01              OVMax= 4.29D-01

 Cycle   2  Pass 0  IDiag  1:
 RMSU=  1.27D-03    CP:  9.87D-01
 E= -2511.58039927783     Delta-E=       -0.329275494411 Rises=F Damp=T
 DIIS: error= 2.29D-02 at cycle   2 NSaved=   2.
 NSaved= 2 IEnMin= 2 EnMin= -2511.58039927783     IErMin= 2 ErrMin= 2.29D-02
 ErrMax= 2.29D-02  0.00D+00 EMaxC= 1.00D-01 BMatC= 1.55D-01 BMatP= 8.16D-01
 IDIUse=3 WtCom= 7.71D-01 WtEn= 2.29D-01
 Coeff-Com: -0.545D+00 0.154D+01
 Coeff-En:   0.000D+00 0.100D+01
 Coeff:     -0.420D+00 0.142D+01
 Gap=     0.183 Goal=   None    Shift=    0.000
 RMSDP=1.97D-03 MaxDP=7.34D-02 DE=-3.29D-01 OVMax= 4.76D-01

 Cycle   3  Pass 0  IDiag  1:
 RMSU=  1.89D-03    CP:  9.58D-01  1.27D+00
 E= -2511.99930286882     Delta-E=       -0.418903590992 Rises=F Damp=F
 DIIS: error= 1.03D-02 at cycle   3 NSaved=   3.
 NSaved= 3 IEnMin= 3 EnMin= -2511.99930286882     IErMin= 3 ErrMin= 1.03D-02
 ErrMax= 1.03D-02  0.00D+00 EMaxC= 1.00D-01 BMatC= 1.36D-01 BMatP= 1.55D-01
 IDIUse=3 WtCom= 8.97D-01 WtEn= 1.03D-01
 Coeff-Com: -0.350D+00 0.970D+00 0.380D+00
 Coeff-En:   0.000D+00 0.000D+00 0.100D+01
 Coeff:     -0.314D+00 0.870D+00 0.444D+00
 Gap=     0.047 Goal=   None    Shift=    0.000
 RMSDP=1.46D-03 MaxDP=8.35D-02 DE=-4.19D-01 OVMax= 3.52D-01

 Cycle   4  Pass 0  IDiag  1:
 RMSU=  1.07D-03    CP:  9.59D-01  1.49D+00  4.97D-01
 E= -2512.07909965659     Delta-E=       -0.079796787769 Rises=F Damp=F
 DIIS: error= 4.38D-03 at cycle   4 NSaved=   4.
 NSaved= 4 IEnMin= 4 EnMin= -2512.07909965659     IErMin= 4 ErrMin= 4.38D-03
 ErrMax= 4.38D-03  0.00D+00 EMaxC= 1.00D-01 BMatC= 7.38D-02 BMatP= 1.36D-01
 IDIUse=3 WtCom= 9.56D-01 WtEn= 4.38D-02
 Coeff-Com: -0.134D+00 0.389D+00 0.367D+00 0.378D+00
 Coeff-En:   0.000D+00 0.000D+00 0.386D+00 0.614D+00
 Coeff:     -0.129D+00 0.372D+00 0.368D+00 0.388D+00
 Gap=     0.047 Goal=   None    Shift=    0.000
 RMSDP=8.15D-04 MaxDP=5.69D-02 DE=-7.98D-02 OVMax= 2.23D-01

 Cycle   5  Pass 0  IDiag  1:
 RMSU=  4.33D-04    CP:  9.60D-01  1.40D+00  6.81D-01  4.51D-01
 E= -2512.15628265716     Delta-E=       -0.077183000573 Rises=F Damp=F
 DIIS: error= 2.27D-03 at cycle   5 NSaved=   5.
 NSaved= 5 IEnMin= 5 EnMin= -2512.15628265716     IErMin= 5 ErrMin= 2.27D-03
 ErrMax= 2.27D-03  0.00D+00 EMaxC= 1.00D-01 BMatC= 9.94D-03 BMatP= 7.38D-02
 IDIUse=3 WtCom= 9.77D-01 WtEn= 2.27D-02
 Coeff-Com: -0.272D-01 0.946D-01 0.208D+00 0.306D+00 0.418D+00
 Coeff-En:   0.000D+00 0.000D+00 0.000D+00 0.130D+00 0.870D+00
 Coeff:     -0.266D-01 0.925D-01 0.203D+00 0.302D+00 0.429D+00
 Gap=     0.050 Goal=   None    Shift=    0.000
 RMSDP=3.07D-04 MaxDP=1.96D-02 DE=-7.72D-02 OVMax= 7.82D-02

 Cycle   6  Pass 0  IDiag  1:
 RMSU=  1.82D-04    CP:  9.59D-01  1.41D+00  6.81D-01  5.64D-01  5.01D-01
 E= -2512.16655794074     Delta-E=       -0.010275283585 Rises=F Damp=F
 DIIS: error= 7.45D-04 at cycle   6 NSaved=   6.
 NSaved= 6 IEnMin= 6 EnMin= -2512.16655794074     IErMin= 6 ErrMin= 7.45D-04
 ErrMax= 7.45D-04  0.00D+00 EMaxC= 1.00D-01 BMatC= 1.10D-03 BMatP= 9.94D-03
 IDIUse=3 WtCom= 9.93D-01 WtEn= 7.45D-03
 Coeff-Com:  0.581D-02-0.777D-02 0.504D-01 0.101D+00 0.280D+00 0.570D+00
 Coeff-En:   0.000D+00 0.000D+00 0.000D+00 0.000D+00 0.127D+00 0.873D+00
 Coeff:      0.577D-02-0.772D-02 0.500D-01 0.101D+00 0.279D+00 0.572D+00
 Gap=     0.053 Goal=   None    Shift=    0.000
 RMSDP=1.16D-04 MaxDP=9.05D-03 DE=-1.03D-02 OVMax= 2.90D-02

 Cycle   7  Pass 0  IDiag  1:
 RMSU=  6.47D-05    CP:  9.59D-01  1.40D+00  6.86D-01  5.54D-01  6.26D-01
                    CP:  5.80D-01
 E= -2512.16756658235     Delta-E=       -0.001008641610 Rises=F Damp=F
 DIIS: error= 3.55D-04 at cycle   7 NSaved=   7.
 NSaved= 7 IEnMin= 7 EnMin= -2512.16756658235     IErMin= 7 ErrMin= 3.55D-04
 ErrMax= 3.55D-04  0.00D+00 EMaxC= 1.00D-01 BMatC= 2.31D-04 BMatP= 1.10D-03
 IDIUse=3 WtCom= 9.96D-01 WtEn= 3.55D-03
 Coeff-Com:  0.528D-02-0.128D-01 0.465D-02 0.221D-01 0.122D+00 0.387D+00
 Coeff-Com:  0.471D+00
 Coeff-En:   0.000D+00 0.000D+00 0.000D+00 0.000D+00 0.000D+00 0.161D+00
 Coeff-En:   0.839D+00
 Coeff:      0.526D-02-0.127D-01 0.464D-02 0.221D-01 0.122D+00 0.386D+00
 Coeff:      0.473D+00
 Gap=     0.053 Goal=   None    Shift=    0.000
 RMSDP=4.81D-05 MaxDP=3.07D-03 DE=-1.01D-03 OVMax= 1.39D-02

 Cycle   8  Pass 0  IDiag  1:
 RMSU=  2.93D-05    CP:  9.59D-01  1.40D+00  6.85D-01  5.58D-01  6.09D-01
                    CP:  6.81D-01  5.01D-01
 E= -2512.16776203704     Delta-E=       -0.000195454690 Rises=F Damp=F
 DIIS: error= 1.08D-04 at cycle   8 NSaved=   8.
 NSaved= 8 IEnMin= 8 EnMin= -2512.16776203704     IErMin= 8 ErrMin= 1.08D-04
 ErrMax= 1.08D-04  0.00D+00 EMaxC= 1.00D-01 BMatC= 3.22D-05 BMatP= 2.31D-04
 IDIUse=3 WtCom= 9.99D-01 WtEn= 1.08D-03
 Coeff-Com:  0.307D-02-0.791D-02-0.145D-02 0.573D-02 0.589D-01 0.219D+00
 Coeff-Com:  0.322D+00 0.401D+00
 Coeff-En:   0.000D+00 0.000D+00 0.000D+00 0.000D+00 0.000D+00 0.000D+00
 Coeff-En:   0.117D+00 0.883D+00
 Coeff:      0.307D-02-0.791D-02-0.145D-02 0.572D-02 0.588D-01 0.219D+00
 Coeff:      0.322D+00 0.401D+00
 Gap=     0.053 Goal=   None    Shift=    0.000
 RMSDP=2.13D-05 MaxDP=1.46D-03 DE=-1.95D-04 OVMax= 6.27D-03

 Cycle   9  Pass 0  IDiag  1:
 RMSU=  1.13D-05    CP:  9.59D-01  1.40D+00  6.86D-01  5.56D-01  6.16D-01
                    CP:  6.76D-01  6.09D-01  4.46D-01
 E= -2512.16779404608     Delta-E=       -0.000032009037 Rises=F Damp=F
 DIIS: error= 4.94D-05 at cycle   9 NSaved=   9.
 NSaved= 9 IEnMin= 9 EnMin= -2512.16779404608     IErMin= 9 ErrMin= 4.94D-05
 ErrMax= 4.94D-05  0.00D+00 EMaxC= 1.00D-01 BMatC= 6.30D-06 BMatP= 3.22D-05
 IDIUse=1 WtCom= 1.00D+00 WtEn= 0.00D+00
 Coeff-Com:  0.619D-03-0.171D-02-0.182D-02-0.153D-02 0.131D-01 0.693D-01
 Coeff-Com:  0.117D+00 0.308D+00 0.497D+00
 Coeff:      0.619D-03-0.171D-02-0.182D-02-0.153D-02 0.131D-01 0.693D-01
 Coeff:      0.117D+00 0.308D+00 0.497D+00
 Gap=     0.053 Goal=   None    Shift=    0.000
 RMSDP=6.63D-06 MaxDP=4.45D-04 DE=-3.20D-05 OVMax= 1.87D-03

 Initial convergence to 1.0D-05 achieved.  Increase integral accuracy.
 Cycle  10  Pass 1  IDiag  1:
 E= -2512.16771385680     Delta-E=        0.000080189277 Rises=F Damp=F
 DIIS: error= 1.58D-04 at cycle   1 NSaved=   1.
 NSaved= 1 IEnMin= 1 EnMin= -2512.16771385680     IErMin= 1 ErrMin= 1.58D-04
 ErrMax= 1.58D-04  0.00D+00 EMaxC= 1.00D-01 BMatC= 1.34D-05 BMatP= 1.34D-05
 IDIUse=3 WtCom= 9.98D-01 WtEn= 1.58D-03
 Coeff-Com:  0.100D+01
 Coeff-En:   0.100D+01
 Coeff:      0.100D+01
 Gap=     0.053 Goal=   None    Shift=    0.000
 RMSDP=6.63D-06 MaxDP=4.45D-04 DE= 8.02D-05 OVMax= 7.30D-04

 Cycle  11  Pass 1  IDiag  1:
 RMSU=  1.41D-04    CP:  1.00D+00
 E= -2512.16772617993     Delta-E=       -0.000012323128 Rises=F Damp=F
 DIIS: error= 9.88D-05 at cycle   2 NSaved=   2.
 NSaved= 2 IEnMin= 2 EnMin= -2512.16772617993     IErMin= 2 ErrMin= 9.88D-05
 ErrMax= 9.88D-05  0.00D+00 EMaxC= 1.00D-01 BMatC= 2.08D-06 BMatP= 1.34D-05
 IDIUse=1 WtCom= 1.00D+00 WtEn= 0.00D+00
 Coeff-Com:  0.169D+00 0.831D+00
 Coeff:      0.169D+00 0.831D+00
 Gap=     0.053 Goal=   None    Shift=    0.000
 RMSDP=9.47D-06 MaxDP=4.60D-04 DE=-1.23D-05 OVMax= 1.41D-03

 Cycle  12  Pass 1  IDiag  1:
 RMSU=  9.39D-06    CP:  1.00D+00  1.01D+00
 E= -2512.16772044052     Delta-E=        0.000005739409 Rises=F Damp=F
 DIIS: error= 1.67D-04 at cycle   3 NSaved=   3.
 NSaved= 3 IEnMin= 2 EnMin= -2512.16772617993     IErMin= 2 ErrMin= 9.88D-05
 ErrMax= 1.67D-04  0.00D+00 EMaxC= 1.00D-01 BMatC= 6.90D-06 BMatP= 2.08D-06
 IDIUse=3 WtCom= 4.36D-01 WtEn= 5.64D-01
 Coeff-Com:  0.606D-03 0.648D+00 0.352D+00
 Coeff-En:   0.000D+00 0.708D+00 0.292D+00
 Coeff:      0.264D-03 0.682D+00 0.318D+00
 Gap=     0.053 Goal=   None    Shift=    0.000
 RMSDP=5.87D-06 MaxDP=3.51D-04 DE= 5.74D-06 OVMax= 1.29D-03

 Cycle  13  Pass 1  IDiag  1:
 RMSU=  1.97D-06    CP:  1.00D+00  1.01D+00  4.13D-01
 E= -2512.16772833099     Delta-E=       -0.000007890469 Rises=F Damp=F
 DIIS: error= 3.19D-05 at cycle   4 NSaved=   4.
 NSaved= 4 IEnMin= 4 EnMin= -2512.16772833099     IErMin= 4 ErrMin= 3.19D-05
 ErrMax= 3.19D-05  0.00D+00 EMaxC= 1.00D-01 BMatC= 2.81D-07 BMatP= 2.08D-06
 IDIUse=1 WtCom= 1.00D+00 WtEn= 0.00D+00
 Coeff-Com: -0.465D-02 0.462D+00 0.223D+00 0.319D+00
 Coeff:     -0.465D-02 0.462D+00 0.223D+00 0.319D+00
 Gap=     0.053 Goal=   None    Shift=    0.000
 RMSDP=1.46D-06 MaxDP=8.48D-05 DE=-7.89D-06 OVMax= 3.43D-04

 Cycle  14  Pass 1  IDiag  1:
 RMSU=  6.34D-07    CP:  1.00D+00  1.01D+00  3.70D-01  3.67D-01
 E= -2512.16772864814     Delta-E=       -0.000000317151 Rises=F Damp=F
 DIIS: error= 3.80D-06 at cycle   5 NSaved=   5.
 NSaved= 5 IEnMin= 5 EnMin= -2512.16772864814     IErMin= 5 ErrMin= 3.80D-06
 ErrMax= 3.80D-06  0.00D+00 EMaxC= 1.00D-01 BMatC= 1.52D-08 BMatP= 2.81D-07
 IDIUse=1 WtCom= 1.00D+00 WtEn= 0.00D+00
 Coeff-Com: -0.341D-02 0.281D+00 0.132D+00 0.228D+00 0.362D+00
 Coeff:     -0.341D-02 0.281D+00 0.132D+00 0.228D+00 0.362D+00
 Gap=     0.053 Goal=   None    Shift=    0.000
 RMSDP=3.79D-07 MaxDP=2.48D-05 DE=-3.17D-07 OVMax= 8.32D-05

 Cycle  15  Pass 1  IDiag  1:
 RMSU=  2.41D-07    CP:  1.00D+00  1.01D+00  3.64D-01  4.11D-01  5.69D-01
 E= -2512.16772866414     Delta-E=       -0.000000015996 Rises=F Damp=F
 DIIS: error= 9.46D-07 at cycle   6 NSaved=   6.
 NSaved= 6 IEnMin= 6 EnMin= -2512.16772866414     IErMin= 6 ErrMin= 9.46D-07
 ErrMax= 9.46D-07  0.00D+00 EMaxC= 1.00D-01 BMatC= 1.32D-09 BMatP= 1.52D-08
 IDIUse=1 WtCom= 1.00D+00 WtEn= 0.00D+00
 Coeff-Com: -0.171D-02 0.132D+00 0.618D-01 0.111D+00 0.251D+00 0.446D+00
 Coeff:     -0.171D-02 0.132D+00 0.618D-01 0.111D+00 0.251D+00 0.446D+00
 Gap=     0.053 Goal=   None    Shift=    0.000
 RMSDP=9.58D-08 MaxDP=8.35D-06 DE=-1.60D-08 OVMax= 1.93D-05

 Cycle  16  Pass 1  IDiag  1:
 RMSU=  8.02D-08    CP:  1.00D+00  1.01D+00  3.63D-01  4.13D-01  6.10D-01
                    CP:  8.17D-01
 E= -2512.16772866565     Delta-E=       -0.000000001508 Rises=F Damp=F
 DIIS: error= 3.99D-07 at cycle   7 NSaved=   7.
 NSaved= 7 IEnMin= 7 EnMin= -2512.16772866565     IErMin= 7 ErrMin= 3.99D-07
 ErrMax= 3.99D-07  0.00D+00 EMaxC= 1.00D-01 BMatC= 2.13D-10 BMatP= 1.32D-09
 IDIUse=1 WtCom= 1.00D+00 WtEn= 0.00D+00
 Coeff-Com: -0.393D-03 0.258D-01 0.122D-01 0.206D-01 0.954D-01 0.310D+00
 Coeff-Com:  0.537D+00
 Coeff:     -0.393D-03 0.258D-01 0.122D-01 0.206D-01 0.954D-01 0.310D+00
 Coeff:      0.537D+00
 Gap=     0.053 Goal=   None    Shift=    0.000
 RMSDP=4.63D-08 MaxDP=3.58D-06 DE=-1.51D-09 OVMax= 1.15D-05

 Cycle  17  Pass 1  IDiag  1:
 RMSU=  3.38D-08    CP:  1.00D+00  1.01D+00  3.63D-01  4.07D-01  6.16D-01
                    CP:  9.02D-01  7.54D-01
 E= -2512.16772866575     Delta-E=       -0.000000000103 Rises=F Damp=F
 DIIS: error= 1.68D-07 at cycle   8 NSaved=   8.
 NSaved= 8 IEnMin= 8 EnMin= -2512.16772866575     IErMin= 8 ErrMin= 1.68D-07
 ErrMax= 1.68D-07  0.00D+00 EMaxC= 1.00D-01 BMatC= 5.58D-11 BMatP= 2.13D-10
 IDIUse=1 WtCom= 1.00D+00 WtEn= 0.00D+00
 Coeff-Com: -0.705D-05-0.244D-02-0.904D-03-0.392D-02 0.301D-01 0.149D+00
 Coeff-Com:  0.382D+00 0.446D+00
 Coeff:     -0.705D-05-0.244D-02-0.904D-03-0.392D-02 0.301D-01 0.149D+00
 Coeff:      0.382D+00 0.446D+00
 Gap=     0.053 Goal=   None    Shift=    0.000
 RMSDP=2.70D-08 MaxDP=1.47D-06 DE=-1.03D-10 OVMax= 7.66D-06

 Cycle  18  Pass 1  IDiag  1:
 RMSU=  1.80D-08    CP:  1.00D+00  1.01D+00  3.63D-01  4.11D-01  6.20D-01
                    CP:  8.98D-01  8.16D-01  4.78D-01
 E= -2512.16772866558     Delta-E=        0.000000000174 Rises=F Damp=F
 DIIS: error= 6.97D-08 at cycle   9 NSaved=   9.
 NSaved= 9 IEnMin= 8 EnMin= -2512.16772866575     IErMin= 9 ErrMin= 6.97D-08
 ErrMax= 6.97D-08  0.00D+00 EMaxC= 1.00D-01 BMatC= 1.21D-11 BMatP= 5.58D-11
 IDIUse=1 WtCom= 1.00D+00 WtEn= 0.00D+00
 Coeff-Com:  0.690D-04-0.691D-02-0.303D-02-0.744D-02 0.549D-02 0.509D-01
 Coeff-Com:  0.170D+00 0.347D+00 0.444D+00
 Coeff:      0.690D-04-0.691D-02-0.303D-02-0.744D-02 0.549D-02 0.509D-01
 Coeff:      0.170D+00 0.347D+00 0.444D+00
 Gap=     0.053 Goal=   None    Shift=    0.000
 RMSDP=9.15D-09 MaxDP=4.68D-07 DE= 1.74D-10 OVMax= 1.85D-06

 SCF Done:  E(RB3LYP) =  -2512.16772867     A.U. after   18 cycles
            NFock= 18  Conv=0.91D-08     -V/T= 2.0074
 KE= 2.493626101652D+03 PE=-1.503495080793D+04 EE= 5.462704100645D+03
 Leave Link  502 at Thu Dec 13 20:56:58 2018, MaxMem=   805306368 cpu:      4972.5
 (Enter /pbs_home/pkowalski/g09d01/g09/l601.exe)
 Copying SCF densities to generalized density rwf, IOpCl= 0 IROHF=0.

 **********************************************************************

            Population analysis using the SCF density.

 **********************************************************************

 Orbital symmetries:
       Occupied  (A) (A) (A) (A) (A) (A) (A) (A) (A) (A) (A) (A)
                 (A) (A) (A) (A) (A) (A) (A) (A) (A) (A) (A) (A)
                 (A) (A) (A) (A) (A) (A) (A) (A) (A) (A) (A) (A)
                 (A) (A) (A) (A) (A) (A) (A) (A) (A) (A) (A) (A)
                 (A) (A) (A) (A) (A) (A) (A) (A) (A) (A) (A) (A)
                 (A) (A) (A) (A) (A) (A) (A) (A) (A) (A) (A) (A)
                 (A) (A) (A) (A) (A) (A) (A) (A) (A) (A) (A) (A)
                 (A) (A) (A) (A) (A) (A) (A) (A) (A) (A) (A) (A)
                 (A) (A) (A) (A) (A) (A) (A) (A) (A) (A) (A) (A)
                 (A) (A) (A) (A) (A) (A) (A) (A) (A) (A) (A) (A)
                 (A) (A) (A) (A) (A) (A) (A) (A) (A) (A) (A) (A)
                 (A) (A) (A) (A) (A) (A) (A) (A) (A)
       Virtual   (A) (A) (A) (A) (A) (A) (A) (A) (A) (A) (A) (A)
                 (A) (A) (A) (A) (A) (A) (A) (A) (A) (A) (A) (A)
                 (A) (A) (A) (A) (A) (A) (A) (A) (A) (A) (A) (A)
                 (A) (A) (A) (A) (A) (A) (A) (A) (A) (A) (A) (A)
                 (A) (A) (A) (A) (A) (A) (A) (A) (A) (A) (A) (A)
                 (A) (A) (A) (A) (A) (A) (A) (A) (A) (A) (A) (A)
                 (A) (A) (A) (A) (A) (A) (A) (A) (A) (A) (A) (A)
                 (A) (A) (A) (A) (A) (A) (A) (A) (A) (A) (A) (A)
                 (A) (A) (A) (A) (A) (A) (A) (A) (A) (A) (A) (A)
                 (A) (A) (A) (A) (A) (A) (A) (A) (A) (A) (A) (A)
                 (A) (A) (A) (A) (A) (A) (A) (A) (A) (A) (A) (A)
                 (A) (A) (A) (A) (A) (A) (A) (A) (A) (A) (A) (A)
                 (A) (A) (A) (A) (A) (A) (A) (A) (A) (A) (A) (A)
                 (A) (A) (A) (A) (A) (A) (A) (A) (A) (A) (A) (A)
                 (A) (A) (A) (A) (A) (A) (A) (A) (A) (A) (A) (A)
                 (A) (A) (A) (A) (A) (A) (A) (A) (A) (A) (A) (A)
                 (A) (A) (A) (A) (A) (A) (A) (A) (A) (A) (A) (A)
                 (A) (A) (A) (A) (A) (A) (A) (A) (A) (A) (A) (A)
                 (A) (A) (A) (A) (A) (A) (A) (A) (A) (A) (A) (A)
                 (A) (A) (A) (A) (A) (A) (A) (A) (A) (A) (A) (A)
                 (A) (A) (A) (A) (A) (A) (A) (A) (A) (A) (A) (A)
                 (A) (A) (A) (A) (A) (A) (A) (A) (A) (A) (A) (A)
                 (A) (A) (A) (A) (A) (A) (A) (A) (A) (A) (A) (A)
                 (A) (A) (A) (A) (A) (A) (A) (A) (A) (A) (A) (A)
                 (A) (A) (A) (A) (A) (A) (A) (A) (A) (A) (A) (A)
                 (A) (A) (A) (A) (A) (A) (A) (A) (A) (A) (A) (A)
                 (A) (A) (A) (A) (A) (A) (A) (A) (A) (A) (A) (A)
                 (A) (A) (A) (A) (A) (A) (A) (A) (A) (A) (A) (A)
                 (A) (A) (A) (A) (A) (A) (A) (A) (A) (A) (A) (A)
                 (A) (A) (A) (A) (A) (A) (A) (A) (A) (A) (A) (A)
                 (A) (A) (A) (A) (A) (A) (A) (A) (A) (A) (A) (A)
                 (A) (A) (A) (A) (A) (A) (A) (A) (A) (A) (A) (A)
                 (A) (A) (A) (A) (A) (A) (A) (A) (A) (A) (A) (A)
                 (A) (A) (A) (A) (A) (A) (A) (A) (A) (A) (A) (A)
                 (A) (A) (A) (A) (A) (A) (A) (A) (A) (A) (A) (A)
                 (A) (A) (A) (A) (A) (A) (A) (A) (A) (A) (A) (A)
                 (A) (A) (A) (A) (A) (A) (A) (A) (A) (A) (A) (A)
                 (A) (A) (A) (A) (A) (A) (A) (A) (A) (A) (A) (A)
                 (A) (A) (A) (A) (A) (A) (A) (A) (A) (A) (A) (A)
                 (A) (A) (A) (A) (A) (A) (A) (A) (A) (A) (A) (A)
                 (A) (A) (A) (A) (A) (A) (A) (A) (A) (A) (A) (A)
                 (A) (A) (A)
 The electronic state is 1-A.
 Alpha  occ. eigenvalues --  -88.90002 -88.88875 -24.72139 -24.71802 -24.71664
 Alpha  occ. eigenvalues --  -24.71210 -24.70414 -24.70233 -10.37944 -10.37153
 Alpha  occ. eigenvalues --  -10.36003 -10.25412 -10.24537 -10.24206 -10.23815
 Alpha  occ. eigenvalues --  -10.23559 -10.23026 -10.22802 -10.22270 -10.21741
 Alpha  occ. eigenvalues --  -10.21682 -10.21002 -10.20986 -10.20913 -10.20501
 Alpha  occ. eigenvalues --  -10.20472 -10.20219 -10.20203 -10.19977 -10.19958
 Alpha  occ. eigenvalues --  -10.19934 -10.19872 -10.19768 -10.19756 -10.19504
 Alpha  occ. eigenvalues --  -10.19279 -10.19133  -7.99331  -7.98233  -5.96146
 Alpha  occ. eigenvalues --   -5.95786  -5.95463  -5.95037  -5.94686  -5.94370
 Alpha  occ. eigenvalues --   -1.25768  -1.23827  -1.22509  -1.19663  -1.18712
 Alpha  occ. eigenvalues --   -1.17618  -0.89914  -0.88405  -0.87306  -0.85821
 Alpha  occ. eigenvalues --   -0.85302  -0.80113  -0.79406  -0.78865  -0.76616
 Alpha  occ. eigenvalues --   -0.75785  -0.75279  -0.75161  -0.74627  -0.72647
 Alpha  occ. eigenvalues --   -0.72008  -0.70028  -0.68559  -0.64677  -0.63605
 Alpha  occ. eigenvalues --   -0.63338  -0.62543  -0.61637  -0.61085  -0.60650
 Alpha  occ. eigenvalues --   -0.60029  -0.59116  -0.57967  -0.57334  -0.56716
 Alpha  occ. eigenvalues --   -0.55308  -0.54726  -0.54292  -0.53405  -0.53297
 Alpha  occ. eigenvalues --   -0.52601  -0.52441  -0.51406  -0.49299  -0.47752
 Alpha  occ. eigenvalues --   -0.47601  -0.47009  -0.46834  -0.46610  -0.46481
 Alpha  occ. eigenvalues --   -0.45957  -0.45155  -0.44950  -0.44643  -0.44316
 Alpha  occ. eigenvalues --   -0.44079  -0.43881  -0.43750  -0.43363  -0.43167
 Alpha  occ. eigenvalues --   -0.43047  -0.42861  -0.42472  -0.41679  -0.41103
 Alpha  occ. eigenvalues --   -0.40798  -0.40423  -0.40352  -0.40101  -0.39495
 Alpha  occ. eigenvalues --   -0.39256  -0.38963  -0.38686  -0.38317  -0.37655
 Alpha  occ. eigenvalues --   -0.37250  -0.36928  -0.36339  -0.36176  -0.35948
 Alpha  occ. eigenvalues --   -0.35574  -0.35385  -0.35057  -0.34788  -0.34517
 Alpha  occ. eigenvalues --   -0.34121  -0.33097  -0.31533  -0.28896  -0.27950
 Alpha  occ. eigenvalues --   -0.27739  -0.26854  -0.26404  -0.24025  -0.22989
 Alpha  occ. eigenvalues --   -0.18825
 Alpha virt. eigenvalues --   -0.13512  -0.06911  -0.05919  -0.03528  -0.02236
 Alpha virt. eigenvalues --   -0.01654  -0.00618   0.00420   0.00775   0.03875
 Alpha virt. eigenvalues --    0.04295   0.04966   0.05507   0.06356   0.06634
 Alpha virt. eigenvalues --    0.07275   0.07741   0.07954   0.08827   0.09048
 Alpha virt. eigenvalues --    0.09493   0.10016   0.10353   0.10782   0.10937
 Alpha virt. eigenvalues --    0.11714   0.11923   0.12203   0.12910   0.13340
 Alpha virt. eigenvalues --    0.13555   0.13987   0.14292   0.14658   0.14988
 Alpha virt. eigenvalues --    0.15191   0.15649   0.15887   0.16581   0.17361
 Alpha virt. eigenvalues --    0.18671   0.19046   0.20132   0.20636   0.21500
 Alpha virt. eigenvalues --    0.21659   0.22506   0.22916   0.23499   0.24071
 Alpha virt. eigenvalues --    0.24137   0.25246   0.25735   0.26953   0.27059
 Alpha virt. eigenvalues --    0.27901   0.28511   0.28792   0.28943   0.29361
 Alpha virt. eigenvalues --    0.29542   0.29849   0.30188   0.31252   0.31583
 Alpha virt. eigenvalues --    0.31861   0.31932   0.33288   0.34025   0.35094
 Alpha virt. eigenvalues --    0.35442   0.36385   0.36992   0.37220   0.38864
 Alpha virt. eigenvalues --    0.39139   0.39805   0.39927   0.40319   0.40452
 Alpha virt. eigenvalues --    0.40719   0.41533   0.41923   0.42473   0.43090
 Alpha virt. eigenvalues --    0.43489   0.44093   0.44335   0.44777   0.45233
 Alpha virt. eigenvalues --    0.45418   0.45841   0.46099   0.46536   0.47459
 Alpha virt. eigenvalues --    0.47731   0.47966   0.48464   0.48681   0.48944
 Alpha virt. eigenvalues --    0.49153   0.49504   0.49762   0.49929   0.50231
 Alpha virt. eigenvalues --    0.51018   0.51544   0.52056   0.52390   0.52951
 Alpha virt. eigenvalues --    0.53316   0.53790   0.54063   0.54342   0.54906
 Alpha virt. eigenvalues --    0.55500   0.55767   0.56449   0.56981   0.57510
 Alpha virt. eigenvalues --    0.58380   0.58645   0.58978   0.59147   0.59514
 Alpha virt. eigenvalues --    0.59950   0.60682   0.61077   0.61719   0.62147
 Alpha virt. eigenvalues --    0.62813   0.62968   0.63254   0.63503   0.63818
 Alpha virt. eigenvalues --    0.63901   0.63941   0.64157   0.64695   0.65130
 Alpha virt. eigenvalues --    0.65551   0.65869   0.66009   0.66259   0.66511
 Alpha virt. eigenvalues --    0.67147   0.67462   0.67798   0.68074   0.68372
 Alpha virt. eigenvalues --    0.68839   0.68989   0.69198   0.69402   0.69582
 Alpha virt. eigenvalues --    0.69810   0.70243   0.70396   0.70959   0.71236
 Alpha virt. eigenvalues --    0.71320   0.71661   0.72071   0.72195   0.72991
 Alpha virt. eigenvalues --    0.73729   0.74533   0.75392   0.75438   0.75886
 Alpha virt. eigenvalues --    0.76289   0.76979   0.77374   0.78116   0.78626
 Alpha virt. eigenvalues --    0.78962   0.79358   0.79470   0.80779   0.81460
 Alpha virt. eigenvalues --    0.82127   0.83070   0.83800   0.83998   0.84120
 Alpha virt. eigenvalues --    0.85572   0.85883   0.86427   0.87160   0.89572
 Alpha virt. eigenvalues --    0.89946   0.91064   0.91346   0.91679   0.93358
 Alpha virt. eigenvalues --    0.93550   0.94818   0.95447   0.97332   0.98023
 Alpha virt. eigenvalues --    0.98718   1.00428   1.01107   1.01996   1.03071
 Alpha virt. eigenvalues --    1.04275   1.04851   1.05210   1.06297   1.07451
 Alpha virt. eigenvalues --    1.08310   1.08576   1.09929   1.10918   1.11711
 Alpha virt. eigenvalues --    1.13320   1.14522   1.15308   1.16760   1.17416
 Alpha virt. eigenvalues --    1.17746   1.18876   1.20099   1.20950   1.21838
 Alpha virt. eigenvalues --    1.22433   1.22918   1.23211   1.23504   1.23795
 Alpha virt. eigenvalues --    1.24259   1.24858   1.25225   1.25942   1.26423
 Alpha virt. eigenvalues --    1.26997   1.27715   1.28076   1.28325   1.28450
 Alpha virt. eigenvalues --    1.29084   1.29366   1.29491   1.29792   1.30311
 Alpha virt. eigenvalues --    1.31105   1.31387   1.32739   1.33043   1.35296
 Alpha virt. eigenvalues --    1.35397   1.36515   1.37257   1.38403   1.38547
 Alpha virt. eigenvalues --    1.39589   1.39870   1.40713   1.41802   1.43165
 Alpha virt. eigenvalues --    1.45303   1.45758   1.46950   1.47852   1.48819
 Alpha virt. eigenvalues --    1.49074   1.49576   1.50212   1.50526   1.51288
 Alpha virt. eigenvalues --    1.52501   1.52717   1.53008   1.53409   1.56050
 Alpha virt. eigenvalues --    1.57179   1.58190   1.62646   1.63098   1.64565
 Alpha virt. eigenvalues --    1.65669   1.65792   1.66778   1.66858   1.67225
 Alpha virt. eigenvalues --    1.68570   1.69165   1.70370   1.70747   1.71368
 Alpha virt. eigenvalues --    1.71625   1.72106   1.72940   1.73259   1.73911
 Alpha virt. eigenvalues --    1.74294   1.74448   1.74916   1.75087   1.75150
 Alpha virt. eigenvalues --    1.75408   1.75505   1.75845   1.76070   1.76185
 Alpha virt. eigenvalues --    1.76247   1.76594   1.76916   1.77912   1.78091
 Alpha virt. eigenvalues --    1.78764   1.79029   1.79079   1.79506   1.79770
 Alpha virt. eigenvalues --    1.80584   1.81222   1.81798   1.82117   1.83066
 Alpha virt. eigenvalues --    1.83761   1.85201   1.85301   1.85944   1.86026
 Alpha virt. eigenvalues --    1.86766   1.87541   1.88546   1.89178   1.89515
 Alpha virt. eigenvalues --    1.90046   1.90760   1.91113   1.91919   1.93000
 Alpha virt. eigenvalues --    1.93363   1.93596   1.93957   1.94831   1.96228
 Alpha virt. eigenvalues --    1.96922   1.97549   1.97609   1.97970   1.98100
 Alpha virt. eigenvalues --    1.98565   1.98852   1.99262   1.99593   1.99952
 Alpha virt. eigenvalues --    2.00439   2.02658   2.02742   2.03680   2.05417
 Alpha virt. eigenvalues --    2.07337   2.08421   2.08827   2.09262   2.09778
 Alpha virt. eigenvalues --    2.10431   2.11051   2.12708   2.12947   2.13180
 Alpha virt. eigenvalues --    2.13685   2.13899   2.14433   2.14861   2.15063
 Alpha virt. eigenvalues --    2.15662   2.16390   2.17501   2.18518   2.18796
 Alpha virt. eigenvalues --    2.21276   2.21750   2.22473   2.23701   2.24020
 Alpha virt. eigenvalues --    2.25828   2.26060   2.27322   2.28758   2.28916
 Alpha virt. eigenvalues --    2.28963   2.29408   2.29855   2.31131   2.31987
 Alpha virt. eigenvalues --    2.32345   2.32856   2.33633   2.34074   2.34432
 Alpha virt. eigenvalues --    2.35079   2.37024   2.37462   2.38254   2.38782
 Alpha virt. eigenvalues --    2.39813   2.42015   2.42827   2.44470   2.44884
 Alpha virt. eigenvalues --    2.46149   2.47325   2.50369   2.51362   2.51935
 Alpha virt. eigenvalues --    2.53386   2.55042   2.55720   2.56384   2.56684
 Alpha virt. eigenvalues --    2.57005   2.57569   2.57753   2.58698   2.60593
 Alpha virt. eigenvalues --    2.60772   2.61166   2.61757   2.63522   2.63860
 Alpha virt. eigenvalues --    2.64579   2.66558   2.68873   2.71138   2.73197
 Alpha virt. eigenvalues --    2.73809   2.74057   2.74448   2.74672   2.76299
 Alpha virt. eigenvalues --    2.78794   2.79045   2.81838   2.82359   2.85140
 Alpha virt. eigenvalues --    2.85914   2.86407   2.88288   2.88759   2.89327
 Alpha virt. eigenvalues --    2.89980   2.90618   2.92359   2.96038   2.96721
 Alpha virt. eigenvalues --    2.96870   3.00853   3.02706   3.04095   3.04887
 Alpha virt. eigenvalues --    3.04972   3.05082   3.05424   3.06034   3.06296
 Alpha virt. eigenvalues --    3.06812   3.08043   3.08487   3.10039   3.10950
 Alpha virt. eigenvalues --    3.11273   3.11563   3.12367   3.14230   3.14710
 Alpha virt. eigenvalues --    3.16054   3.16695   3.17268   3.19438   3.20286
 Alpha virt. eigenvalues --    3.22042   3.26814   3.27984   3.29529   3.31229
 Alpha virt. eigenvalues --    3.33500   3.34686   3.35871   3.38402   3.45188
 Alpha virt. eigenvalues --    3.50750   3.52228   3.61910   3.62257   3.65720
 Alpha virt. eigenvalues --    3.69755   3.70942   3.82744   3.85164   3.87014
          Condensed to atoms (all electrons):
 Mulliken charges:
               1
     1  S    0.127757
     2  S    0.107695
     3  F   -0.197406
     4  F   -0.209043
     5  F   -0.199224
     6  F   -0.205358
     7  F   -0.211239
     8  F   -0.211100
     9  C   -0.050165
    10  C    0.028711
    11  C    0.026866
    12  C    0.029945
    13  C   -0.023027
    14  C    0.130140
    15  C   -0.052467
    16  C    0.028489
    17  C    0.025784
    18  C    0.028660
    19  C   -0.024754
    20  C    0.142248
    21  C    0.014094
    22  C    0.053446
    23  C    0.007742
    24  C    0.084899
    25  C   -0.030492
    26  C   -0.036599
    27  C    0.070475
    28  C   -0.183307
    29  C   -0.153856
    30  C    0.456751
    31  C    0.365582
    32  C    0.387070
    33  C   -0.092696
    34  C   -0.044099
    35  C   -0.032064
    36  C    0.029475
    37  C   -0.225624
    38  H   -0.022497
    39  H   -0.018422
    40  H   -0.017079
    41  H   -0.016668
    42  H   -0.026645
    43  H   -0.024813
    44  H   -0.020667
    45  H   -0.019289
    46  H   -0.018377
    47  H   -0.026279
    48  H    0.034531
    49  H    0.024294
    50  H    0.012389
    51  H    0.010451
    52  H    0.057337
    53  H    0.034218
    54  H    0.021292
    55  H    0.018152
    56  H    0.006531
    57  H    0.028592
    58  H   -0.002697
    59  H    0.002335
 Sum of Mulliken charges =   0.00000
 Mulliken charges with hydrogens summed into heavy atoms:
               1
     1  S    0.127757
     2  S    0.107695
     3  F   -0.197406
     4  F   -0.209043
     5  F   -0.199224
     6  F   -0.205358
     7  F   -0.211239
     8  F   -0.211100
     9  C   -0.072662
    10  C    0.010289
    11  C    0.009787
    12  C    0.013277
    13  C   -0.049672
    14  C    0.130140
    15  C   -0.077280
    16  C    0.007823
    17  C    0.006495
    18  C    0.010284
    19  C   -0.051033
    20  C    0.142248
    21  C    0.085308
    22  C    0.121234
    23  C    0.081404
    24  C    0.120021
    25  C   -0.030492
    26  C   -0.039296
    27  C    0.070475
    28  C   -0.183307
    29  C   -0.153856
    30  C    0.456751
    31  C    0.365582
    32  C    0.387070
    33  C   -0.092696
    34  C   -0.044099
    35  C   -0.029729
    36  C    0.029475
    37  C   -0.225624
 Electronic spatial extent (au):  <R**2>=          21784.2132
 Charge=              0.0000 electrons
 Dipole moment (field-independent basis, Debye):
    X=             -0.9523    Y=             -5.0169    Z=              0.0686  Tot=              5.1070
 Quadrupole moment (field-independent basis, Debye-Ang):
   XX=           -197.0737   YY=           -229.7316   ZZ=           -229.6479
   XY=              0.4248   XZ=             -5.1157   YZ=              3.0209
 Traceless Quadrupole moment (field-independent basis, Debye-Ang):
   XX=             21.7440   YY=            -10.9139   ZZ=            -10.8302
   XY=              0.4248   XZ=             -5.1157   YZ=              3.0209
 Octapole moment (field-independent basis, Debye-Ang**2):
  XXX=            -38.7637  YYY=             35.7310  ZZZ=              5.5695  XYY=             -4.3753
  XXY=             -1.2279  XXZ=             -7.4731  XZZ=             -1.5729  YZZ=             35.6440
  YYZ=             -8.0638  XYZ=             -9.1760
 Hexadecapole moment (field-independent basis, Debye-Ang**3):
 XXXX=         -18582.1704 YYYY=          -5964.8333 ZZZZ=          -2185.5921 XXXY=             98.0212
 XXXZ=           -457.7610 YYYX=            -13.0008 YYYZ=             28.4162 ZZZX=             18.2710
 ZZZY=            -17.3313 XXYY=          -4165.1283 XXZZ=          -4144.1903 YYZZ=          -1393.3899
 XXYZ=            104.4634 YYXZ=             12.8446 ZZXY=             -8.6633
 N-N= 4.566452876969D+03 E-N=-1.503495084417D+04  KE= 2.493626101652D+03
 No NMR shielding tensors so no spin-rotation constants.
 Leave Link  601 at Thu Dec 13 20:56:59 2018, MaxMem=   805306368 cpu:         6.4
 (Enter /pbs_home/pkowalski/g09d01/g09/l701.exe)
 Compute integral first derivatives.
 ... and contract with generalized density number  0.
 R6Disp: Adding Grimme-D3 dispersion energy 1st derivatives to the gradient.
 Leave Link  701 at Thu Dec 13 20:57:00 2018, MaxMem=   805306368 cpu:         6.2
 (Enter /pbs_home/pkowalski/g09d01/g09/l702.exe)
 L702 exits ... SP integral derivatives will be done elsewhere.
 Leave Link  702 at Thu Dec 13 20:57:00 2018, MaxMem=   805306368 cpu:         0.2
 (Enter /pbs_home/pkowalski/g09d01/g09/l703.exe)
 Compute integral first derivatives, UseDBF=F ICtDFT=           0.
 Integral derivatives from FoFJK, PRISM(SPDF).
 Calling FoFJK, ICntrl=      2127 FMM=F ISym2X=0 I1Cent= 0 IOpClX= 0 NMat=1 NMatS=1 NMatT=0.
 FoFJK:  IHMeth= 1 ICntrl=    2127 DoSepK=F KAlg= 0 I1Cent=   0 FoldK=F
 IRaf=         0 NMat=   1 IRICut=       1 DoRegI=T DoRafI=F ISym2E= 0.
 FoFCou: FMM=F IPFlag=           0 FMFlag=      100000 FMFlg1=         800
         NFxFlg=           0 DoJE=F BraDBF=F KetDBF=F FulRan=T
         wScrn=  0.000000 ICntrl=    2127 IOpCl=  0 I1Cent=           0 NGrid=           0
         NMat0=    1 NMatS0=      1 NMatT0=    0 NMatD0=    1 NMtDS0=    0 NMtDT0=    0
 Symmetry not used in FoFCou.
 Leave Link  703 at Thu Dec 13 20:59:11 2018, MaxMem=   805306368 cpu:      1045.6
 (Enter /pbs_home/pkowalski/g09d01/g09/l716.exe)
 Dipole        =-3.74672602D-01-1.97381356D+00 2.69840058D-02
 ***** Axes restored to original set *****
 -------------------------------------------------------------------
 Center     Atomic                   Forces (Hartrees/Bohr)
 Number     Number              X              Y              Z
 -------------------------------------------------------------------
      1       16           0.034340728    0.005437965    0.025979457
      2       16           0.033925586   -0.000373431    0.013674623
      3        9          -0.019278587   -0.013625388    0.015559891
      4        9           0.012244055    0.015454641   -0.011758101
      5        9          -0.027349721    0.001182989   -0.012598582
      6        9           0.024805305    0.004360118   -0.015015507
      7        9          -0.016420090   -0.000623036    0.019868505
      8        9           0.010817022   -0.008178401   -0.016501998
      9        6           0.008454393   -0.010038516   -0.000028282
     10        6           0.004605425    0.004487052    0.005097349
     11        6          -0.000718582    0.001435847    0.000301925
     12        6          -0.005920408    0.008693267    0.001402680
     13        6          -0.007619003   -0.003214674   -0.006397990
     14        6          -0.007178741    0.013164352   -0.000633347
     15        6           0.002149231    0.008468206    0.010030331
     16        6           0.005295273   -0.005632100    0.002890507
     17        6          -0.000100428   -0.001170948   -0.001027803
     18        6          -0.000609925   -0.007414246   -0.007747034
     19        6          -0.007442698    0.005317657   -0.005016940
     20        6          -0.004312264   -0.011523289   -0.009085644
     21        6          -0.004513499   -0.007201151    0.007113270
     22        6          -0.004393523    0.012665636   -0.012874184
     23        6           0.006322536    0.006739040   -0.002596176
     24        6          -0.019370728   -0.027984950   -0.006060700
     25        6          -0.023105080   -0.031124859   -0.032554051
     26        6           0.006245041    0.039344223    0.018580919
     27        6          -0.060668477   -0.026725006   -0.063542053
     28        6           0.021528864   -0.036300336    0.023084027
     29        6           0.000753615    0.077763312    0.053335210
     30        6          -0.015314966   -0.013751131    0.005667139
     31        6           0.023023349   -0.005159557    0.036181164
     32        6          -0.015533250    0.013616680    0.000723076
     33        6           0.105249831   -0.040765385   -0.068085716
     34        6          -0.029465141    0.037892191   -0.007869944
     35        6           0.026035601   -0.042715185   -0.005708208
     36        6          -0.108241416    0.010683814    0.013886628
     37        6           0.039888172    0.032172661    0.021630037
     38        1          -0.005449638    0.007029574    0.000563430
     39        1          -0.005838171   -0.001139102   -0.004204562
     40        1          -0.000002822   -0.006604361   -0.003511426
     41        1           0.005913787   -0.003742941    0.001647308
     42        1           0.005539432    0.005681560    0.006305054
     43        1          -0.000953138   -0.005780562   -0.006599254
     44        1          -0.005200933    0.002599962   -0.004493956
     45        1          -0.002716806    0.006743857    0.001954350
     46        1           0.003220101    0.002436859    0.006009476
     47        1           0.006406013   -0.007032799    0.002903903
     48        1          -0.005469280    0.001316541   -0.003232768
     49        1           0.003390763   -0.003923286   -0.001995808
     50        1           0.003465747    0.003849686    0.004485398
     51        1           0.004025281    0.001361816    0.003586654
     52        1           0.000288803   -0.003369480   -0.006092272
     53        1          -0.004722247   -0.000313209   -0.005130437
     54        1          -0.002394582    0.002212750    0.003786029
     55        1           0.004676725   -0.004279592    0.001837044
     56        1           0.004741355   -0.002646060    0.000202048
     57        1          -0.004272330    0.002878738   -0.000512751
     58        1           0.007397066   -0.004187116    0.002179424
     59        1          -0.000172628    0.001549101    0.010408639
 -------------------------------------------------------------------
 Cartesian Forces:  Max     0.108241416 RMS     0.020735986
 Leave Link  716 at Thu Dec 13 20:59:12 2018, MaxMem=   805306368 cpu:         0.2
 (Enter /pbs_home/pkowalski/g09d01/g09/l103.exe)

 GradGradGradGradGradGradGradGradGradGradGradGradGradGradGradGradGradGrad
 Berny optimization.
 FormGI is forming the generalized inverse of G from B-inverse, IUseBI=4.
 GSVD:  received Info=                   1 from GESDD.
 Internal  Forces:  Max     0.053134876 RMS     0.009003659
 Search for a local minimum.
 Step number   1 out of a maximum of  343
 All quantities printed in internal units (Hartrees-Bohrs-Radians)
 RMS Force = .90037D-02 SwitMx=.10000D-02 MixMth= 1
 Mixed Optimization -- RFO/linear search
 Second derivative matrix not updated -- first step.
 ITU=  0
     Eigenvalues ---    0.00230   0.00399   0.00420   0.00486   0.00632
     Eigenvalues ---    0.00747   0.00748   0.00758   0.00760   0.00774
     Eigenvalues ---    0.00856   0.01117   0.01380   0.01397   0.01509
     Eigenvalues ---    0.01555   0.01562   0.01647   0.01659   0.01870
     Eigenvalues ---    0.01941   0.01944   0.01997   0.01999   0.02014
     Eigenvalues ---    0.02024   0.02025   0.02086   0.02086   0.02136
     Eigenvalues ---    0.02136   0.02142   0.02143   0.02154   0.02155
     Eigenvalues ---    0.02167   0.02169   0.02232   0.02304   0.02537
     Eigenvalues ---    0.03146   0.04014   0.04255   0.04287   0.04925
     Eigenvalues ---    0.05505   0.05558   0.05618   0.05649   0.05765
     Eigenvalues ---    0.05767   0.05777   0.07833   0.08106   0.09045
     Eigenvalues ---    0.09287   0.09306   0.09566   0.10027   0.10514
     Eigenvalues ---    0.11623   0.12041   0.12664   0.12727   0.12773
     Eigenvalues ---    0.14692   0.15424   0.15996   0.16000   0.16000
     Eigenvalues ---    0.16000   0.16000   0.16000   0.16000   0.16000
     Eigenvalues ---    0.16000   0.16000   0.16000   0.16000   0.16000
     Eigenvalues ---    0.16000   0.16000   0.16000   0.16000   0.16000
     Eigenvalues ---    0.17352   0.20257   0.20946   0.21293   0.21430
     Eigenvalues ---    0.21915   0.21989   0.22000   0.22000   0.22000
     Eigenvalues ---    0.22000   0.23464   0.23464   0.23464   0.23541
     Eigenvalues ---    0.23859   0.23901   0.24905   0.24986   0.24999
     Eigenvalues ---    0.25000   0.25000   0.25000   0.25909   0.26056
     Eigenvalues ---    0.26493   0.26650   0.26727   0.27007   0.28334
     Eigenvalues ---    0.29084   0.29633   0.29779   0.30252   0.30605
     Eigenvalues ---    0.31334   0.32007   0.32228   0.32237   0.32334
     Eigenvalues ---    0.32485   0.32489   0.32513   0.32514   0.32515
     Eigenvalues ---    0.32528   0.32547   0.32563   0.32576   0.32700
     Eigenvalues ---    0.33512   0.33628   0.35107   0.35691   0.35691
     Eigenvalues ---    0.35696   0.35697   0.35710   0.35710   0.35880
     Eigenvalues ---    0.35887   0.36171   0.36189   0.36265   0.36671
     Eigenvalues ---    0.40768   0.40794   0.41146   0.41159   0.44223
     Eigenvalues ---    0.44244   0.45531   0.45535   0.45940   0.45940
     Eigenvalues ---    0.46501   0.46516   0.47100   0.47397   0.48117
     Eigenvalues ---    0.48274   0.48339   0.48457   0.51736   0.55531
     Eigenvalues ---    0.55579
 RFO step:  Lambda=-9.55266106D-02 EMin= 2.30000000D-03
 Linear search not attempted -- first point.
 Maximum step size (   0.300) exceeded in Quadratic search.
    -- Step size scaled by   0.784
 Iteration  1 RMS(Cart)=  0.09859284 RMS(Int)=  0.00302140
 Iteration  2 RMS(Cart)=  0.01002927 RMS(Int)=  0.00055630
 Iteration  3 RMS(Cart)=  0.00004349 RMS(Int)=  0.00055607
 Iteration  4 RMS(Cart)=  0.00000003 RMS(Int)=  0.00055607
 ITry= 1 IFail=0 DXMaxC= 4.08D-01 DCOld= 1.00D+10 DXMaxT= 3.00D-01 DXLimC= 3.00D+00 Rises=F
 Variable       Old X    -DE/DX   Delta X   Delta X   Delta X     New X
                                 (Linear)    (Quad)   (Total)
    R1        3.40399  -0.02382   0.00000  -0.04933  -0.04923   3.35477
    R2        3.38347  -0.02239   0.00000  -0.05113  -0.05102   3.33245
    R3        3.39384  -0.02164   0.00000  -0.03914  -0.03995   3.35389
    R4        3.38686  -0.01315   0.00000  -0.03122  -0.03114   3.35572
    R5        2.61814  -0.02645   0.00000  -0.03595  -0.03595   2.58220
    R6        2.61648  -0.01880   0.00000  -0.02549  -0.02549   2.59099
    R7        2.61579  -0.02991   0.00000  -0.04050  -0.04050   2.57530
    R8        2.62587  -0.02881   0.00000  -0.03965  -0.03965   2.58622
    R9        2.62910  -0.02267   0.00000  -0.03137  -0.03137   2.59773
   R10        2.61455  -0.02000   0.00000  -0.02703  -0.02703   2.58752
   R11        2.64149  -0.00109   0.00000  -0.00146  -0.00146   2.64003
   R12        2.66795  -0.00265   0.00000  -0.00429  -0.00429   2.66365
   R13        2.04258   0.00841   0.00000   0.01451   0.01451   2.05710
   R14        2.63404   0.00271   0.00000   0.00424   0.00424   2.63828
   R15        2.04559   0.00724   0.00000   0.01255   0.01255   2.05814
   R16        2.63441   0.00419   0.00000   0.00623   0.00623   2.64064
   R17        2.04537   0.00748   0.00000   0.01295   0.01295   2.05832
   R18        2.64250  -0.00202   0.00000  -0.00293  -0.00293   2.63957
   R19        2.04568   0.00710   0.00000   0.01229   0.01229   2.05797
   R20        2.67298  -0.00632   0.00000  -0.00986  -0.00987   2.66311
   R21        2.03788   0.00920   0.00000   0.01576   0.01576   2.05363
   R22        2.83713  -0.01442   0.00000  -0.02705  -0.02705   2.81008
   R23        2.64151  -0.00080   0.00000  -0.00105  -0.00104   2.64046
   R24        2.66761  -0.00222   0.00000  -0.00364  -0.00364   2.66397
   R25        2.04269   0.00825   0.00000   0.01424   0.01424   2.05693
   R26        2.63424   0.00258   0.00000   0.00405   0.00405   2.63829
   R27        2.04557   0.00731   0.00000   0.01267   0.01267   2.05824
   R28        2.63459   0.00413   0.00000   0.00613   0.00613   2.64072
   R29        2.04537   0.00753   0.00000   0.01304   0.01304   2.05841
   R30        2.64248  -0.00196   0.00000  -0.00286  -0.00286   2.63963
   R31        2.04567   0.00715   0.00000   0.01238   0.01238   2.05805
   R32        2.67237  -0.00593   0.00000  -0.00926  -0.00926   2.66311
   R33        2.03816   0.00900   0.00000   0.01543   0.01543   2.05359
   R34        2.83538  -0.01298   0.00000  -0.02428  -0.02428   2.81109
   R35        2.88407   0.00918   0.00000   0.01830   0.01830   2.90237
   R36        2.09958  -0.00634   0.00000  -0.01182  -0.01182   2.08777
   R37        2.09825  -0.00542   0.00000  -0.01009  -0.01009   2.08816
   R38        2.09888  -0.00640   0.00000  -0.01193  -0.01193   2.08695
   R39        2.85379  -0.00046   0.00000  -0.00089  -0.00089   2.85290
   R40        2.09914  -0.00455   0.00000  -0.00848  -0.00848   2.09066
   R41        2.08162  -0.00496   0.00000  -0.00903  -0.00903   2.07259
   R42        2.88701   0.00620   0.00000   0.01239   0.01239   2.89941
   R43        2.09915  -0.00689   0.00000  -0.01283  -0.01283   2.08632
   R44        2.09803  -0.00495   0.00000  -0.00920  -0.00920   2.08883
   R45        2.09854  -0.00634   0.00000  -0.01180  -0.01180   2.08674
   R46        2.83729   0.00522   0.00000   0.00980   0.00980   2.84709
   R47        2.09911  -0.00258   0.00000  -0.00481  -0.00481   2.09430
   R48        2.09965  -0.00471   0.00000  -0.00879  -0.00879   2.09086
   R49        2.52457   0.02630   0.00000   0.03259   0.03253   2.55710
   R50        2.77671  -0.01031   0.00000  -0.01764  -0.01779   2.75892
   R51        2.03045   0.00876   0.00000   0.01485   0.01485   2.04530
   R52        2.79813  -0.04186   0.00000  -0.07777  -0.07782   2.72031
   R53        2.58153   0.05313   0.00000   0.06795   0.06795   2.64948
   R54        2.85602   0.00379   0.00000   0.00722   0.00677   2.86279
   R55        2.88446  -0.04149   0.00000  -0.08842  -0.08799   2.79647
   R56        2.88307  -0.00057   0.00000   0.00435   0.00409   2.88716
   R57        2.85747   0.00136   0.00000   0.00601   0.00563   2.86309
   R58        2.92263  -0.00257   0.00000  -0.00868  -0.00800   2.91463
   R59        2.94362  -0.02310   0.00000  -0.04952  -0.04952   2.89411
   R60        2.52277   0.02651   0.00000   0.03359   0.03318   2.55595
   R61        2.81806  -0.01231   0.00000  -0.02508  -0.02463   2.79343
   R62        2.03669   0.00904   0.00000   0.01547   0.01547   2.05215
   R63        2.82355  -0.02997   0.00000  -0.06213  -0.06132   2.76223
    A1        1.57323   0.01575   0.00000   0.03446   0.03491   1.60815
    A2        1.56416   0.01602   0.00000   0.03723   0.03720   1.60135
    A3        2.11090   0.00117   0.00000   0.00238   0.00238   2.11328
    A4        2.05396   0.00241   0.00000   0.00801   0.00801   2.06196
    A5        2.11833  -0.00358   0.00000  -0.01038  -0.01038   2.10795
    A6        2.09797  -0.00072   0.00000  -0.00080  -0.00079   2.09717
    A7        2.09332  -0.00044   0.00000  -0.00204  -0.00205   2.09127
    A8        2.09190   0.00116   0.00000   0.00284   0.00284   2.09474
    A9        2.09217  -0.00317   0.00000  -0.00631  -0.00630   2.08587
   A10        2.09547   0.00156   0.00000   0.00307   0.00306   2.09853
   A11        2.09555   0.00161   0.00000   0.00324   0.00324   2.09879
   A12        2.09930   0.00101   0.00000   0.00311   0.00311   2.10241
   A13        2.09087   0.00069   0.00000   0.00210   0.00210   2.09297
   A14        2.09302  -0.00170   0.00000  -0.00521  -0.00521   2.08781
   A15        2.10792   0.00035   0.00000  -0.00007  -0.00007   2.10785
   A16        2.04331   0.00417   0.00000   0.01335   0.01335   2.05666
   A17        2.13195  -0.00452   0.00000  -0.01328  -0.01328   2.11867
   A18        2.05812   0.00136   0.00000   0.00168   0.00168   2.05980
   A19        2.09144   0.00500   0.00000   0.01204   0.01204   2.10348
   A20        2.13363  -0.00636   0.00000  -0.01372  -0.01372   2.11991
   A21        2.11050   0.00137   0.00000   0.00290   0.00290   2.11340
   A22        2.05462   0.00247   0.00000   0.00824   0.00824   2.06286
   A23        2.11806  -0.00384   0.00000  -0.01113  -0.01113   2.10693
   A24        2.09793  -0.00061   0.00000  -0.00056  -0.00055   2.09738
   A25        2.09333  -0.00045   0.00000  -0.00204  -0.00204   2.09129
   A26        2.09193   0.00106   0.00000   0.00260   0.00260   2.09452
   A27        2.09225  -0.00331   0.00000  -0.00673  -0.00673   2.08552
   A28        2.09543   0.00164   0.00000   0.00332   0.00331   2.09874
   A29        2.09551   0.00167   0.00000   0.00342   0.00342   2.09893
   A30        2.09916   0.00115   0.00000   0.00337   0.00337   2.10253
   A31        2.09094   0.00060   0.00000   0.00192   0.00192   2.09286
   A32        2.09309  -0.00175   0.00000  -0.00529  -0.00529   2.08780
   A33        2.10771   0.00061   0.00000   0.00058   0.00057   2.10828
   A34        2.04484   0.00400   0.00000   0.01291   0.01292   2.05776
   A35        2.13064  -0.00461   0.00000  -0.01349  -0.01349   2.11715
   A36        2.05883   0.00079   0.00000   0.00045   0.00044   2.05927
   A37        2.09215   0.00561   0.00000   0.01340   0.01341   2.10556
   A38        2.13220  -0.00640   0.00000  -0.01385  -0.01385   2.11836
   A39        1.92461   0.00099   0.00000   0.00262   0.00262   1.92722
   A40        1.91249   0.00101   0.00000   0.00329   0.00328   1.91577
   A41        1.93047   0.00290   0.00000   0.00911   0.00909   1.93956
   A42        1.89566  -0.00129   0.00000  -0.00439  -0.00439   1.89127
   A43        1.90514  -0.00226   0.00000  -0.00728  -0.00729   1.89785
   A44        1.89487  -0.00148   0.00000  -0.00372  -0.00375   1.89112
   A45        1.93731  -0.00035   0.00000   0.00006   0.00005   1.93736
   A46        1.90492   0.00066   0.00000   0.00503   0.00499   1.90992
   A47        1.88795   0.00338   0.00000   0.01119   0.01118   1.89913
   A48        1.89807   0.00174   0.00000   0.00713   0.00711   1.90518
   A49        1.96643  -0.00392   0.00000  -0.01662  -0.01660   1.94983
   A50        1.86716  -0.00146   0.00000  -0.00652  -0.00655   1.86060
   A51        1.92817   0.00045   0.00000   0.00116   0.00116   1.92933
   A52        1.91081   0.00061   0.00000   0.00222   0.00221   1.91302
   A53        1.93054   0.00208   0.00000   0.00625   0.00624   1.93678
   A54        1.89460  -0.00037   0.00000  -0.00086  -0.00086   1.89374
   A55        1.90483  -0.00175   0.00000  -0.00603  -0.00603   1.89880
   A56        1.89420  -0.00110   0.00000  -0.00296  -0.00297   1.89123
   A57        1.95601  -0.00016   0.00000   0.00074   0.00072   1.95673
   A58        1.90872  -0.00089   0.00000  -0.00154  -0.00158   1.90715
   A59        1.90211   0.00158   0.00000   0.00388   0.00388   1.90599
   A60        1.90282   0.00309   0.00000   0.01319   0.01319   1.91602
   A61        1.90644  -0.00208   0.00000  -0.00876  -0.00874   1.89770
   A62        1.88648  -0.00161   0.00000  -0.00792  -0.00789   1.87858
   A63        2.12280   0.00297   0.00000   0.00358   0.00356   2.12635
   A64        1.98593  -0.02337   0.00000  -0.04670  -0.04664   1.93929
   A65        2.17441   0.02040   0.00000   0.04311   0.04308   2.21749
   A66        2.00909   0.00120   0.00000   0.00672   0.00653   2.01562
   A67        2.13982  -0.00003   0.00000  -0.00166  -0.00159   2.13823
   A68        2.13409  -0.00119   0.00000  -0.00521  -0.00513   2.12896
   A69        1.91505   0.00782   0.00000   0.01284   0.01264   1.92769
   A70        2.15487  -0.00598   0.00000  -0.01116  -0.01108   2.14380
   A71        2.21290  -0.00188   0.00000  -0.00189  -0.00181   2.21109
   A72        2.03917  -0.00319   0.00000  -0.00065  -0.00094   2.03823
   A73        1.94085  -0.00140   0.00000  -0.00717  -0.00736   1.93349
   A74        2.14871   0.00753   0.00000   0.02612   0.02594   2.17465
   A75        2.16920  -0.01997   0.00000  -0.04087  -0.04125   2.12795
   A76        2.20867   0.01737   0.00000   0.04389   0.04353   2.25220
   A77        1.90309   0.00260   0.00000  -0.00339  -0.00267   1.90042
   A78        1.92924  -0.00903   0.00000  -0.03637  -0.03631   1.89293
   A79        1.91861  -0.00073   0.00000  -0.00158  -0.00178   1.91683
   A80        1.95586   0.00316   0.00000   0.00500   0.00509   1.96095
   A81        2.00487   0.00437   0.00000   0.01343   0.01340   2.01827
   A82        1.88895   0.00270   0.00000   0.01217   0.01191   1.90087
   A83        1.76096   0.00084   0.00000   0.01282   0.01251   1.77347
   A84        1.90611  -0.00368   0.00000  -0.01156  -0.01160   1.89451
   A85        1.97147   0.00662   0.00000   0.02054   0.02030   1.99176
   A86        1.97403   0.00552   0.00000   0.01904   0.01937   1.99340
   A87        1.91106  -0.00491   0.00000  -0.02284  -0.02219   1.88886
   A88        1.90345   0.00264   0.00000   0.00439   0.00412   1.90757
   A89        1.79426  -0.00647   0.00000  -0.01057  -0.01138   1.78288
   A90        1.90563  -0.00749   0.00000  -0.03046  -0.03033   1.87530
   A91        1.88712   0.00448   0.00000   0.00827   0.00756   1.89468
   A92        1.94155   0.00028   0.00000   0.00348   0.00369   1.94524
   A93        1.95927  -0.00279   0.00000  -0.00365  -0.00355   1.95572
   A94        1.96338   0.00573   0.00000   0.01896   0.01828   1.98167
   A95        1.80429   0.00031   0.00000   0.00550   0.00617   1.81046
   A96        1.80129   0.00808   0.00000   0.03048   0.02878   1.83007
   A97        2.01944   0.01457   0.00000   0.07533   0.07355   2.09300
   A98        1.87417  -0.00065   0.00000   0.02227   0.01783   1.89200
   A99        2.12518   0.00188   0.00000   0.00076   0.00088   2.12606
   A100       1.98441  -0.02186   0.00000  -0.04257  -0.04284   1.94157
   A101       2.17359   0.01998   0.00000   0.04183   0.04195   2.21554
   A102       2.03507   0.00366   0.00000   0.00481   0.00574   2.04082
   A103       2.15816  -0.00297   0.00000  -0.00590  -0.00638   2.15178
   A104       2.08993  -0.00069   0.00000   0.00106   0.00058   2.09051
   A105       1.93814   0.00151   0.00000   0.03190   0.02715   1.96529
   A106       2.03736   0.01305   0.00000   0.06588   0.06269   2.10005
   A107       1.85952   0.00732   0.00000   0.02518   0.02330   1.88282
   A108       2.03532  -0.00318   0.00000   0.00800   0.00624   2.04155
   A109       1.96874  -0.00468   0.00000  -0.01802  -0.01775   1.95098
   A110       2.04467   0.01611   0.00000   0.05678   0.05557   2.10024
    D1        3.13136   0.00144   0.00000   0.01118   0.01118  -3.14064
    D2       -0.02032   0.00135   0.00000   0.01081   0.01077  -0.00954
    D3       -2.56206  -0.00755   0.00000  -0.04317  -0.04299  -2.60506
    D4        0.03029  -0.00026   0.00000  -0.00532  -0.00558   0.02471
    D5        3.06085   0.00288   0.00000   0.02659   0.02678   3.08763
    D6       -0.08370   0.00417   0.00000   0.03456   0.03448  -0.04922
    D7       -2.30242  -0.01952   0.00000  -0.12099  -0.11975  -2.42217
    D8        0.13838  -0.00248   0.00000  -0.03894  -0.03936   0.09902
    D9        0.00016   0.00009   0.00000   0.00058   0.00058   0.00074
   D10       -3.14157   0.00001   0.00000   0.00005   0.00005  -3.14152
   D11       -3.14140   0.00015   0.00000   0.00099   0.00099  -3.14040
   D12        0.00006   0.00007   0.00000   0.00046   0.00046   0.00053
   D13       -0.00036  -0.00005   0.00000  -0.00034  -0.00034  -0.00071
   D14       -3.14099   0.00016   0.00000   0.00108   0.00109  -3.13990
   D15        3.14119  -0.00011   0.00000  -0.00076  -0.00076   3.14042
   D16        0.00057   0.00009   0.00000   0.00066   0.00067   0.00124
   D17        0.00008  -0.00003   0.00000  -0.00021  -0.00021  -0.00013
   D18        3.14145  -0.00006   0.00000  -0.00038  -0.00038   3.14108
   D19       -3.14138   0.00005   0.00000   0.00032   0.00032  -3.14106
   D20       -0.00001   0.00002   0.00000   0.00015   0.00015   0.00015
   D21       -0.00009  -0.00006   0.00000  -0.00040  -0.00040  -0.00049
   D22        3.14128   0.00000   0.00000  -0.00003  -0.00003   3.14125
   D23       -3.14147  -0.00003   0.00000  -0.00023  -0.00023   3.14149
   D24       -0.00010   0.00002   0.00000   0.00014   0.00014   0.00004
   D25       -0.00013   0.00010   0.00000   0.00064   0.00064   0.00052
   D26        3.14090   0.00004   0.00000   0.00025   0.00025   3.14115
   D27       -3.14150   0.00004   0.00000   0.00027   0.00027  -3.14122
   D28       -0.00047  -0.00002   0.00000  -0.00012  -0.00012  -0.00059
   D29        0.00035  -0.00004   0.00000  -0.00027  -0.00027   0.00008
   D30        3.14095  -0.00025   0.00000  -0.00171  -0.00170   3.13925
   D31       -3.14065   0.00002   0.00000   0.00013   0.00013  -3.14052
   D32       -0.00005  -0.00019   0.00000  -0.00131  -0.00130  -0.00135
   D33       -0.00262  -0.00035   0.00000  -0.00168  -0.00172  -0.00435
   D34       -3.13301   0.00002   0.00000  -0.00071  -0.00067  -3.13367
   D35        3.13998  -0.00014   0.00000  -0.00021  -0.00025   3.13973
   D36        0.00960   0.00023   0.00000   0.00077   0.00081   0.01041
   D37       -0.00008   0.00016   0.00000   0.00111   0.00111   0.00103
   D38       -3.14158  -0.00002   0.00000  -0.00015  -0.00015   3.14146
   D39        3.14152   0.00031   0.00000   0.00211   0.00212  -3.13955
   D40        0.00002   0.00013   0.00000   0.00085   0.00086   0.00088
   D41       -0.00007  -0.00005   0.00000  -0.00035  -0.00035  -0.00042
   D42        3.14104   0.00001   0.00000   0.00010   0.00010   3.14114
   D43        3.14151  -0.00020   0.00000  -0.00139  -0.00138   3.14013
   D44       -0.00057  -0.00014   0.00000  -0.00093  -0.00093  -0.00150
   D45        0.00017  -0.00009   0.00000  -0.00060  -0.00060  -0.00043
   D46       -3.14140  -0.00011   0.00000  -0.00076  -0.00076   3.14103
   D47       -3.14152   0.00010   0.00000   0.00066   0.00066  -3.14085
   D48        0.00011   0.00007   0.00000   0.00050   0.00050   0.00061
   D49       -0.00010  -0.00010   0.00000  -0.00067  -0.00067  -0.00077
   D50       -3.14157   0.00005   0.00000   0.00036   0.00036  -3.14121
   D51        3.14146  -0.00008   0.00000  -0.00051  -0.00051   3.14096
   D52       -0.00001   0.00008   0.00000   0.00052   0.00052   0.00051
   D53       -0.00005   0.00021   0.00000   0.00144   0.00144   0.00139
   D54       -3.14132   0.00019   0.00000   0.00126   0.00126  -3.14006
   D55        3.14142   0.00006   0.00000   0.00041   0.00042  -3.14135
   D56        0.00016   0.00003   0.00000   0.00024   0.00024   0.00039
   D57        0.00014  -0.00014   0.00000  -0.00092  -0.00092  -0.00078
   D58       -3.14096  -0.00021   0.00000  -0.00139  -0.00138   3.14084
   D59        3.14138  -0.00011   0.00000  -0.00073  -0.00073   3.14065
   D60        0.00029  -0.00018   0.00000  -0.00120  -0.00120  -0.00090
   D61       -0.00383   0.00060   0.00000   0.00375   0.00381  -0.00002
   D62        3.14106  -0.00076   0.00000  -0.00495  -0.00501   3.13605
   D63        3.13725   0.00066   0.00000   0.00423   0.00429   3.14154
   D64       -0.00105  -0.00069   0.00000  -0.00447  -0.00453  -0.00558
   D65        1.07836  -0.00167   0.00000  -0.00802  -0.00803   1.07033
   D66       -3.11303   0.00069   0.00000   0.00407   0.00407  -3.10897
   D67       -1.08740   0.00116   0.00000   0.00515   0.00516  -1.08224
   D68       -3.11908  -0.00201   0.00000  -0.00975  -0.00977  -3.12885
   D69       -1.02729   0.00035   0.00000   0.00234   0.00233  -1.02496
   D70        0.99834   0.00082   0.00000   0.00341   0.00342   1.00177
   D71       -1.03067  -0.00139   0.00000  -0.00658  -0.00659  -1.03726
   D72        1.06112   0.00096   0.00000   0.00551   0.00551   1.06663
   D73        3.08675   0.00144   0.00000   0.00658   0.00660   3.09335
   D74        1.31051   0.00283   0.00000   0.02082   0.02088   1.33139
   D75       -1.21105  -0.00178   0.00000  -0.00919  -0.00925  -1.22030
   D76       -0.78536   0.00112   0.00000   0.01001   0.01007  -0.77529
   D77        2.97626  -0.00349   0.00000  -0.01999  -0.02006   2.95620
   D78       -2.85228   0.00419   0.00000   0.02361   0.02367  -2.82861
   D79        0.90934  -0.00042   0.00000  -0.00640  -0.00646   0.90288
   D80        1.05473  -0.00182   0.00000  -0.00895  -0.00895   1.04578
   D81       -3.11629   0.00137   0.00000   0.00712   0.00712  -3.10917
   D82       -1.05747  -0.00017   0.00000  -0.00106  -0.00106  -1.05853
   D83        3.14032  -0.00162   0.00000  -0.00790  -0.00790   3.13241
   D84       -1.03071   0.00157   0.00000   0.00818   0.00817  -1.02253
   D85        1.02811   0.00004   0.00000  -0.00001  -0.00001   1.02810
   D86       -1.05631  -0.00130   0.00000  -0.00628  -0.00627  -1.06258
   D87        1.05585   0.00189   0.00000   0.00980   0.00980   1.06565
   D88        3.11467   0.00035   0.00000   0.00162   0.00162   3.11629
   D89        1.21385   0.00459   0.00000   0.02968   0.03043   1.24428
   D90       -1.19615  -0.00436   0.00000  -0.02469  -0.02541  -1.22156
   D91       -0.90171   0.00370   0.00000   0.02213   0.02283  -0.87888
   D92        2.97148  -0.00525   0.00000  -0.03225  -0.03301   2.93847
   D93       -2.95963   0.00505   0.00000   0.02909   0.02984  -2.92979
   D94        0.91356  -0.00390   0.00000  -0.02529  -0.02601   0.88755
   D95        0.00414  -0.00163   0.00000  -0.01266  -0.01256  -0.00842
   D96       -3.11726  -0.00051   0.00000  -0.00405  -0.00391  -3.12117
   D97        3.13531  -0.00186   0.00000  -0.01333  -0.01330   3.12200
   D98        0.01390  -0.00073   0.00000  -0.00472  -0.00466   0.00925
   D99        0.01904   0.00125   0.00000   0.00796   0.00811   0.02715
   D100       3.13358  -0.00014   0.00000  -0.00009   0.00003   3.13360
   D101       3.14051   0.00014   0.00000  -0.00056  -0.00044   3.14007
   D102      -0.02813  -0.00125   0.00000  -0.00861  -0.00853  -0.03666
   D103      -0.03337  -0.00025   0.00000   0.00044   0.00047  -0.03290
   D104       2.51850   0.00336   0.00000   0.03021   0.03022   2.54872
   D105       3.13640   0.00127   0.00000   0.00900   0.00911  -3.13768
   D106      -0.59491   0.00487   0.00000   0.03876   0.03886  -0.55605
   D107      -0.16076  -0.00777   0.00000  -0.05447  -0.05457  -0.21534
   D108       3.06056  -0.00791   0.00000  -0.04762  -0.04753   3.01303
   D109       2.94903  -0.00927   0.00000  -0.06374  -0.06383   2.88520
   D110      -0.11283  -0.00940   0.00000  -0.05689  -0.05679  -0.16962
   D111       1.61658  -0.00213   0.00000  -0.00089  -0.00085   1.61572
   D112      -0.57217   0.00726   0.00000   0.03901   0.03912  -0.53305
   D113      -2.59896   0.00161   0.00000   0.01079   0.01075  -2.58821
   D114      -1.59275  -0.00120   0.00000  -0.00441  -0.00432  -1.59707
   D115       2.50168   0.00819   0.00000   0.03548   0.03566   2.53734
   D116       0.47490   0.00254   0.00000   0.00727   0.00728   0.48218
   D117       3.05315  -0.00554   0.00000  -0.03611  -0.03680   3.01635
   D118      -1.18852   0.00640   0.00000   0.04946   0.05048  -1.13804
   D119      -0.01877  -0.00465   0.00000  -0.02827  -0.02865  -0.04742
   D120       2.02274   0.00729   0.00000   0.05730   0.05864   2.08138
   D121      -0.84919   0.00143   0.00000   0.00985   0.00996  -0.83922
   D122      -2.97749   0.00517   0.00000   0.02712   0.02723  -2.95025
   D123       1.28408   0.00749   0.00000   0.03710   0.03715   1.32123
   D124       1.28258  -0.00603   0.00000  -0.02428  -0.02425   1.25833
   D125      -0.84572  -0.00229   0.00000  -0.00702  -0.00698  -0.85270
   D126      -2.86734   0.00003   0.00000   0.00297   0.00294  -2.86440
   D127      -2.88960   0.00048   0.00000   0.00249   0.00282  -2.88677
   D128       1.26529   0.00422   0.00000   0.01976   0.02009   1.28538
   D129      -0.75633   0.00654   0.00000   0.02974   0.03001  -0.72632
   D130       0.83547  -0.00555   0.00000  -0.03581  -0.03586   0.79961
   D131      -1.26767   0.00252   0.00000  -0.00110  -0.00102  -1.26869
   D132       2.89523  -0.00309   0.00000  -0.02543  -0.02508   2.87015
   D133       2.96005  -0.00466   0.00000  -0.03468  -0.03460   2.92545
   D134       0.85690   0.00341   0.00000   0.00003   0.00024   0.85715
   D135      -1.26338  -0.00220   0.00000  -0.02430  -0.02382  -1.28720
   D136      -1.29606  -0.01235   0.00000  -0.06408  -0.06368  -1.35974
   D137       2.88398  -0.00428   0.00000  -0.02938  -0.02884   2.85514
   D138       0.76370  -0.00989   0.00000  -0.05371  -0.05290   0.71080
   D139       1.56766   0.01095   0.00000   0.05396   0.05441   1.62207
   D140      -0.57394  -0.00976   0.00000  -0.05947  -0.05905  -0.63299
   D141      -2.57125   0.00556   0.00000   0.03063   0.03082  -2.54043
   D142       1.57034  -0.01514   0.00000  -0.08281  -0.08264   1.48770
   D143      -0.45374   0.00543   0.00000   0.03975   0.04045  -0.41329
   D144      -2.59534  -0.01527   0.00000  -0.07368  -0.07301  -2.66835
   D145       2.96278  -0.00021   0.00000  -0.00736  -0.00715   2.95563
   D146       0.82699  -0.02156   0.00000  -0.11950  -0.12210   0.70489
   D147      -1.32015   0.01764   0.00000   0.08812   0.09072  -1.22943
   D148       2.82725  -0.00371   0.00000  -0.02402  -0.02423   2.80302
   D149       0.00611  -0.00345   0.00000  -0.01976  -0.01976  -0.01365
   D150       3.14141  -0.00470   0.00000  -0.02693  -0.02678   3.11463
   D151      -3.13853  -0.00216   0.00000  -0.01162  -0.01167   3.13299
   D152      -0.00324  -0.00341   0.00000  -0.01879  -0.01868  -0.02193
   D153      -2.14112  -0.02155   0.00000  -0.13224  -0.13176  -2.27288
   D154       0.09471   0.00132   0.00000  -0.00882  -0.00881   0.08590
   D155       1.00651  -0.02034   0.00000  -0.12534  -0.12497   0.88154
   D156      -3.04084   0.00253   0.00000  -0.00192  -0.00202  -3.04287
   D157       2.02210   0.01945   0.00000   0.14568   0.14671   2.16881
   D158      -1.82430   0.02824   0.00000   0.20704   0.20763  -1.61667
   D159      -0.15408   0.00219   0.00000   0.03603   0.03590  -0.11818
   D160       2.28270   0.01099   0.00000   0.09740   0.09682   2.37952
         Item               Value     Threshold  Converged?
 Maximum Force            0.053135     0.000450     NO 
 RMS     Force            0.009004     0.000300     NO 
 Maximum Displacement     0.408247     0.001800     NO 
 RMS     Displacement     0.102935     0.001200     NO 
 Predicted change in Energy=-6.055736D-02
 Lowest energy point so far.  Saving SCF results.
 GradGradGradGradGradGradGradGradGradGradGradGradGradGradGradGradGradGrad

 Leave Link  103 at Thu Dec 13 20:59:12 2018, MaxMem=   805306368 cpu:         3.8
 (Enter /pbs_home/pkowalski/g09d01/g09/l202.exe)
 Stoichiometry    C29H22F6S2
 Framework group  C1[X(C29H22F6S2)]
 Deg. of freedom   171
 Full point group                 C1      NOp   1
 RotChk:  IX=0 Diff= 4.78D-03
 Largest Abelian subgroup         C1      NOp   1
 Largest concise Abelian subgroup C1      NOp   1
                         Standard orientation:                         
 ---------------------------------------------------------------------
 Center     Atomic      Atomic             Coordinates (Angstroms)
 Number     Number       Type             X           Y           Z
 ---------------------------------------------------------------------
      1         16           0       -2.628822   -2.252313   -0.920822
      2         16           0        2.533498   -2.151331    0.828681
      3          9           0       -1.284232    2.753009    1.544641
      4          9           0       -2.401208    2.869338   -0.371648
      5          9           0       -0.143553    4.726799   -0.077064
      6          9           0       -0.247817    3.341209   -1.805058
      7          9           0        1.437151    3.004389    1.274812
      8          9           0        2.238028    3.071328   -0.786099
      9          6           0       -5.724897   -2.446166   -0.357285
     10          6           0       -7.089547   -2.667538   -0.156137
     11          6           0       -7.895052   -1.653897    0.366197
     12          6           0       -7.326008   -0.418292    0.685734
     13          6           0       -5.961774   -0.194259    0.486419
     14          6           0       -5.134270   -1.206317   -0.039872
     15          6           0        5.553480   -2.499527   -0.017191
     16          6           0        6.873080   -2.792854   -0.370726
     17          6           0        7.743234   -1.767769   -0.746481
     18          6           0        7.283832   -0.448186   -0.766461
     19          6           0        5.964786   -0.152080   -0.414927
     20          6           0        5.073205   -1.174239   -0.032457
     21          6           0       -0.565352   -0.856021   -3.245887
     22          6           0       -0.141857   -1.434897   -1.887784
     23          6           0        1.211484   -0.920523    3.686859
     24          6           0        0.421507   -1.191459    2.399766
     25          6           0       -3.680756   -0.983559   -0.261074
     26          6           0       -2.979152    0.143073    0.002545
     27          6           0       -1.550489    0.076511   -0.290656
     28          6           0       -1.210282   -1.207382   -0.845733
     29          6           0       -0.681166    1.157124   -0.085023
     30          6           0       -1.193238    2.554967    0.195695
     31          6           0       -0.105928    3.415408   -0.445888
     32          6           0        1.159006    2.690177   -0.034234
     33          6           0        0.794213    1.199846   -0.191390
     34          6           0        3.666211   -0.873358    0.345287
     35          6           0        3.076636    0.343403    0.381209
     36          6           0        1.654033    0.386510    0.780552
     37          6           0        1.254670   -0.966037    1.164890
     38          1           0       -5.127886   -3.258841   -0.767309
     39          1           0       -7.524510   -3.633601   -0.408547
     40          1           0       -8.959250   -1.824954    0.523091
     41          1           0       -7.948236    0.377162    1.093260
     42          1           0       -5.564178    0.782404    0.749180
     43          1           0        4.903450   -3.323191    0.272345
     44          1           0        7.222484   -3.824284   -0.351537
     45          1           0        8.772347   -1.994932   -1.021825
     46          1           0        7.956660    0.356742   -1.058825
     47          1           0        5.651352    0.887970   -0.446466
     48          1           0       -0.718043    0.235468   -3.168989
     49          1           0        0.224362   -1.045085   -3.995317
     50          1           0       -1.501507   -1.320976   -3.602337
     51          1           0        0.039030   -2.521434   -1.991115
     52          1           0        0.814056   -0.984571   -1.593952
     53          1           0        1.567705    0.124202    3.710122
     54          1           0        0.560351   -1.088746    4.564100
     55          1           0        2.082199   -1.595099    3.765525
     56          1           0        0.046025   -2.234076    2.413673
     57          1           0       -0.456670   -0.519383    2.363419
     58          1           0       -3.436445    1.026979    0.428016
     59          1           0        3.598915    1.265958    0.145812
 ---------------------------------------------------------------------
 Rotational constants (GHZ):      0.1509516      0.0567445      0.0473024
 Leave Link  202 at Thu Dec 13 20:59:12 2018, MaxMem=   805306368 cpu:         0.0
 (Enter /pbs_home/pkowalski/g09d01/g09/l301.exe)
 Basis read from rwf:  (5D, 7F)
 No pseudopotential information found on rwf file.
 There are   673 symmetry adapted cartesian basis functions of A   symmetry.
 There are   636 symmetry adapted basis functions of A   symmetry.
   636 basis functions,  1103 primitive gaussians,   673 cartesian basis functions
   141 alpha electrons      141 beta electrons
       nuclear repulsion energy      4555.6557260090 Hartrees.
 IExCor=  402 DFT=T Ex+Corr=B3LYP ExCW=0 ScaHFX=  0.200000
 ScaDFX=  0.800000  0.720000  1.000000  0.810000 ScalE2=  1.000000  1.000000
 IRadAn=      0 IRanWt=     -1 IRanGd=            0 ICorTp=0 IEmpDi=131
 NAtoms=   59 NActive=   59 NUniq=   59 SFac= 1.00D+00 NAtFMM=   60 NAOKFM=F Big=F
 Integral buffers will be    131072 words long.
 Raffenetti 2 integral format.
 Two-electron integral symmetry is turned on.
 R6Disp:  Grimme-D3 Dispersion energy=       -0.0737096877 Hartrees.
 Nuclear repulsion after empirical dispersion term =     4555.5820163213 Hartrees.
 No density basis found on file   724.
 Leave Link  301 at Thu Dec 13 20:59:13 2018, MaxMem=   805306368 cpu:         0.6
 (Enter /pbs_home/pkowalski/g09d01/g09/l302.exe)
 NPDir=0 NMtPBC=     1 NCelOv=     1 NCel=       1 NClECP=     1 NCelD=      1
         NCelK=      1 NCelE2=     1 NClLst=     1 CellRange=     0.0.
 One-electron integrals computed using PRISM.
 NBasis=   636 RedAO= T EigKep=  3.05D-04  NBF=   636
 NBsUse=   636 1.00D-06 EigRej= -1.00D+00 NBFU=   636
 Precomputing XC quadrature grid using
 IXCGrd= 4 IRadAn=           0 IRanWt=          -1 IRanGd=           0 AccXCQ= 0.00D+00.
 Generated NRdTot=       0 NPtTot=           0 NUsed=           0 NTot=          32
 NSgBfM=   601   601   601   602   603 MxSgAt=    59 MxSgA2=    59.
 Leave Link  302 at Thu Dec 13 20:59:15 2018, MaxMem=   805306368 cpu:        16.4
 (Enter /pbs_home/pkowalski/g09d01/g09/l303.exe)
 DipDrv:  MaxL=1.
 Leave Link  303 at Thu Dec 13 20:59:15 2018, MaxMem=   805306368 cpu:         1.5
 (Enter /pbs_home/pkowalski/g09d01/g09/l401.exe)
 Initial guess from the checkpoint file:  "dae0068freq_open_b3lyp_air_D3.chk"
 B after Tr=     0.000000    0.000000    0.000000
         Rot=    0.999999   -0.001104   -0.000973    0.000108 Ang=  -0.17 deg.
 Guess basis will be translated and rotated to current coordinates.
 JPrj=2 DoOrth=T DoCkMO=T.
 Generating alternative initial guess.
 ExpMin= 1.22D-01 ExpMax= 9.18D+03 ExpMxC= 1.38D+03 IAcc=1 IRadAn=         1 AccDes= 0.00D+00
 Harris functional with IExCor=  402 and IRadAn=       1 diagonalized for initial guess.
 HarFok:  IExCor=  402 AccDes= 0.00D+00 IRadAn=         1 IDoV= 1 UseB2=F ITyADJ=14
 ICtDFT=  3500011 ScaDFX=  1.000000  1.000000  1.000000  1.000000
 FoFCou: FMM=F IPFlag=           0 FMFlag=      100000 FMFlg1=           0
         NFxFlg=           0 DoJE=T BraDBF=F KetDBF=T FulRan=T
         wScrn=  0.000000 ICntrl=     500 IOpCl=  0 I1Cent=   200000004 NGrid=           0
         NMat0=    1 NMatS0=      1 NMatT0=    0 NMatD0=    1 NMtDS0=    0 NMtDT0=    0
 Petite list used in FoFCou.
 Harris En= -2512.07908215589    
 Leave Link  401 at Thu Dec 13 20:59:20 2018, MaxMem=   805306368 cpu:        40.9
 (Enter /pbs_home/pkowalski/g09d01/g09/l502.exe)
 Closed shell SCF:
 Using DIIS extrapolation, IDIIS=  1040.
 Integral symmetry usage will be decided dynamically.
 IVT=     1387805 IEndB=     1387805 NGot=   805306368 MDV=   804388806
 LenX=   804388806 LenY=   803935204
 Requested convergence on RMS density matrix=1.00D-08 within 128 cycles.
 Requested convergence on MAX density matrix=1.00D-06.
 Requested convergence on             energy=1.00D-06.
 No special actions if energy rises.
 Fock matrices will be formed incrementally for  20 cycles.
 Integral accuracy reduced to 1.0D-05 until final iterations.

 Cycle   1  Pass 0  IDiag  1:
 FoFJK:  IHMeth= 1 ICntrl=       0 DoSepK=F KAlg= 0 I1Cent=   0 FoldK=F
 IRaf= 640000000 NMat=   1 IRICut=       1 DoRegI=T DoRafI=F ISym2E= 0.
 FoFCou: FMM=F IPFlag=           0 FMFlag=      100000 FMFlg1=           0
         NFxFlg=           0 DoJE=F BraDBF=F KetDBF=F FulRan=T
         wScrn=  0.000000 ICntrl=       0 IOpCl=  0 I1Cent=           0 NGrid=           0
         NMat0=    1 NMatS0=      1 NMatT0=    0 NMatD0=    1 NMtDS0=    0 NMtDT0=    0
 Symmetry not used in FoFCou.
 E= -2512.17347607689    
 DIIS: error= 6.32D-03 at cycle   1 NSaved=   1.
 NSaved= 1 IEnMin= 1 EnMin= -2512.17347607689     IErMin= 1 ErrMin= 6.32D-03
 ErrMax= 6.32D-03  0.00D+00 EMaxC= 1.00D-01 BMatC= 3.42D-02 BMatP= 3.42D-02
 IDIUse=3 WtCom= 9.37D-01 WtEn= 6.32D-02
 Coeff-Com:  0.100D+01
 Coeff-En:   0.100D+01
 Coeff:      0.100D+01
 Gap=     0.489 Goal=   None    Shift=    0.000
 GapD=    0.489 DampG=2.000 DampE=1.000 DampFc=2.0000 IDamp=-1.
 RMSDP=7.53D-04 MaxDP=3.03D-02              OVMax= 4.70D-02

 Cycle   2  Pass 0  IDiag  1:
 RMSU=  7.53D-04    CP:  9.98D-01
 E= -2512.22758127391     Delta-E=       -0.054105197018 Rises=F Damp=F
 DIIS: error= 8.29D-04 at cycle   2 NSaved=   2.
 NSaved= 2 IEnMin= 2 EnMin= -2512.22758127391     IErMin= 2 ErrMin= 8.29D-04
 ErrMax= 8.29D-04  0.00D+00 EMaxC= 1.00D-01 BMatC= 1.54D-03 BMatP= 3.42D-02
 IDIUse=3 WtCom= 9.92D-01 WtEn= 8.29D-03
 Coeff-Com:  0.117D-01 0.988D+00
 Coeff-En:   0.000D+00 0.100D+01
 Coeff:      0.116D-01 0.988D+00
 Gap=     0.072 Goal=   None    Shift=    0.000
 RMSDP=2.37D-04 MaxDP=1.77D-02 DE=-5.41D-02 OVMax= 3.88D-02

 Cycle   3  Pass 0  IDiag  1:
 RMSU=  2.36D-04    CP:  9.98D-01  1.01D+00
 E= -2512.22376928683     Delta-E=        0.003811987078 Rises=F Damp=F
 DIIS: error= 1.65D-03 at cycle   3 NSaved=   3.
 NSaved= 3 IEnMin= 2 EnMin= -2512.22758127391     IErMin= 2 ErrMin= 8.29D-04
 ErrMax= 1.65D-03  0.00D+00 EMaxC= 1.00D-01 BMatC= 5.28D-03 BMatP= 1.54D-03
 IDIUse=3 WtCom= 1.98D-01 WtEn= 8.02D-01
 Coeff-Com: -0.334D-01 0.681D+00 0.352D+00
 Coeff-En:   0.000D+00 0.727D+00 0.273D+00
 Coeff:     -0.661D-02 0.718D+00 0.289D+00
 Gap=     0.073 Goal=   None    Shift=    0.000
 RMSDP=1.56D-04 MaxDP=1.20D-02 DE= 3.81D-03 OVMax= 2.80D-02

 Cycle   4  Pass 0  IDiag  1:
 RMSU=  6.58D-05    CP:  9.98D-01  1.04D+00  4.09D-01
 E= -2512.22945976299     Delta-E=       -0.005690476165 Rises=F Damp=F
 DIIS: error= 2.34D-04 at cycle   4 NSaved=   4.
 NSaved= 4 IEnMin= 4 EnMin= -2512.22945976299     IErMin= 4 ErrMin= 2.34D-04
 ErrMax= 2.34D-04  0.00D+00 EMaxC= 1.00D-01 BMatC= 1.35D-04 BMatP= 1.54D-03
 IDIUse=3 WtCom= 9.98D-01 WtEn= 2.34D-03
 Coeff-Com: -0.218D-01 0.330D+00 0.143D+00 0.549D+00
 Coeff-En:   0.000D+00 0.000D+00 0.000D+00 0.100D+01
 Coeff:     -0.218D-01 0.329D+00 0.143D+00 0.550D+00
 Gap=     0.074 Goal=   None    Shift=    0.000
 RMSDP=4.53D-05 MaxDP=2.45D-03 DE=-5.69D-03 OVMax= 6.77D-03

 Cycle   5  Pass 0  IDiag  1:
 RMSU=  3.19D-05    CP:  9.98D-01  1.05D+00  3.65D-01  5.54D-01
 E= -2512.22955164943     Delta-E=       -0.000091886437 Rises=F Damp=F
 DIIS: error= 1.79D-04 at cycle   5 NSaved=   5.
 NSaved= 5 IEnMin= 5 EnMin= -2512.22955164943     IErMin= 5 ErrMin= 1.79D-04
 ErrMax= 1.79D-04  0.00D+00 EMaxC= 1.00D-01 BMatC= 5.03D-05 BMatP= 1.35D-04
 IDIUse=3 WtCom= 9.98D-01 WtEn= 1.79D-03
 Coeff-Com: -0.845D-02 0.101D+00 0.366D-01 0.381D+00 0.489D+00
 Coeff-En:   0.000D+00 0.000D+00 0.000D+00 0.296D+00 0.704D+00
 Coeff:     -0.843D-02 0.101D+00 0.365D-01 0.381D+00 0.490D+00
 Gap=     0.074 Goal=   None    Shift=    0.000
 RMSDP=2.01D-05 MaxDP=1.27D-03 DE=-9.19D-05 OVMax= 4.07D-03

 Cycle   6  Pass 0  IDiag  1:
 RMSU=  1.48D-05    CP:  9.98D-01  1.05D+00  3.67D-01  6.32D-01  6.03D-01
 E= -2512.22959788217     Delta-E=       -0.000046232741 Rises=F Damp=F
 DIIS: error= 6.74D-05 at cycle   6 NSaved=   6.
 NSaved= 6 IEnMin= 6 EnMin= -2512.22959788217     IErMin= 6 ErrMin= 6.74D-05
 ErrMax= 6.74D-05  0.00D+00 EMaxC= 1.00D-01 BMatC= 7.86D-06 BMatP= 5.03D-05
 IDIUse=1 WtCom= 1.00D+00 WtEn= 0.00D+00
 Coeff-Com: -0.227D-02 0.128D-01 0.190D-02 0.163D+00 0.332D+00 0.493D+00
 Coeff:     -0.227D-02 0.128D-01 0.190D-02 0.163D+00 0.332D+00 0.493D+00
 Gap=     0.074 Goal=   None    Shift=    0.000
 RMSDP=8.74D-06 MaxDP=5.05D-04 DE=-4.62D-05 OVMax= 1.47D-03

 Initial convergence to 1.0D-05 achieved.  Increase integral accuracy.
 Cycle   7  Pass 1  IDiag  1:
 E= -2512.22962138030     Delta-E=       -0.000023498131 Rises=F Damp=F
 DIIS: error= 1.38D-04 at cycle   1 NSaved=   1.
 NSaved= 1 IEnMin= 1 EnMin= -2512.22962138030     IErMin= 1 ErrMin= 1.38D-04
 ErrMax= 1.38D-04  0.00D+00 EMaxC= 1.00D-01 BMatC= 1.23D-05 BMatP= 1.23D-05
 IDIUse=3 WtCom= 9.99D-01 WtEn= 1.38D-03
 Coeff-Com:  0.100D+01
 Coeff-En:   0.100D+01
 Coeff:      0.100D+01
 Gap=     0.074 Goal=   None    Shift=    0.000
 RMSDP=8.74D-06 MaxDP=5.05D-04 DE=-2.35D-05 OVMax= 2.72D-03

 Cycle   8  Pass 1  IDiag  1:
 RMSU=  1.27D-04    CP:  1.00D+00
 E= -2512.22962170148     Delta-E=       -0.000000321179 Rises=F Damp=F
 DIIS: error= 6.09D-05 at cycle   2 NSaved=   2.
 NSaved= 2 IEnMin= 2 EnMin= -2512.22962170148     IErMin= 2 ErrMin= 6.09D-05
 ErrMax= 6.09D-05  0.00D+00 EMaxC= 1.00D-01 BMatC= 1.16D-05 BMatP= 1.23D-05
 IDIUse=1 WtCom= 1.00D+00 WtEn= 0.00D+00
 Coeff-Com:  0.489D+00 0.511D+00
 Coeff:      0.489D+00 0.511D+00
 Gap=     0.074 Goal=   None    Shift=    0.000
 RMSDP=1.59D-05 MaxDP=1.36D-03 DE=-3.21D-07 OVMax= 3.95D-03

 Cycle   9  Pass 1  IDiag  1:
 RMSU=  1.59D-05    CP:  1.00D+00  9.95D-01
 E= -2512.22962236185     Delta-E=       -0.000000660366 Rises=F Damp=F
 DIIS: error= 5.98D-05 at cycle   3 NSaved=   3.
 NSaved= 3 IEnMin= 3 EnMin= -2512.22962236185     IErMin= 3 ErrMin= 5.98D-05
 ErrMax= 5.98D-05  0.00D+00 EMaxC= 1.00D-01 BMatC= 1.09D-05 BMatP= 1.16D-05
 IDIUse=1 WtCom= 1.00D+00 WtEn= 0.00D+00
 Coeff-Com:  0.163D-01 0.486D+00 0.498D+00
 Coeff:      0.163D-01 0.486D+00 0.498D+00
 Gap=     0.074 Goal=   None    Shift=    0.000
 RMSDP=8.60D-06 MaxDP=7.44D-04 DE=-6.60D-07 OVMax= 2.26D-03

 Cycle  10  Pass 1  IDiag  1:
 RMSU=  1.98D-06    CP:  1.00D+00  1.01D+00  4.81D-01
 E= -2512.22963469864     Delta-E=       -0.000012336789 Rises=F Damp=F
 DIIS: error= 2.55D-05 at cycle   4 NSaved=   4.
 NSaved= 4 IEnMin= 4 EnMin= -2512.22963469864     IErMin= 4 ErrMin= 2.55D-05
 ErrMax= 2.55D-05  0.00D+00 EMaxC= 1.00D-01 BMatC= 4.49D-07 BMatP= 1.09D-05
 IDIUse=1 WtCom= 1.00D+00 WtEn= 0.00D+00
 Coeff-Com: -0.408D-02 0.316D+00 0.341D+00 0.347D+00
 Coeff:     -0.408D-02 0.316D+00 0.341D+00 0.347D+00
 Gap=     0.074 Goal=   None    Shift=    0.000
 RMSDP=1.47D-06 MaxDP=1.05D-04 DE=-1.23D-05 OVMax= 3.21D-04

 Cycle  11  Pass 1  IDiag  1:
 RMSU=  6.99D-07    CP:  1.00D+00  1.01D+00  5.08D-01  3.83D-01
 E= -2512.22963515886     Delta-E=       -0.000000460225 Rises=F Damp=F
 DIIS: error= 5.25D-06 at cycle   5 NSaved=   5.
 NSaved= 5 IEnMin= 5 EnMin= -2512.22963515886     IErMin= 5 ErrMin= 5.25D-06
 ErrMax= 5.25D-06  0.00D+00 EMaxC= 1.00D-01 BMatC= 1.94D-08 BMatP= 4.49D-07
 IDIUse=1 WtCom= 1.00D+00 WtEn= 0.00D+00
 Coeff-Com: -0.347D-02 0.200D+00 0.217D+00 0.242D+00 0.345D+00
 Coeff:     -0.347D-02 0.200D+00 0.217D+00 0.242D+00 0.345D+00
 Gap=     0.074 Goal=   None    Shift=    0.000
 RMSDP=3.55D-07 MaxDP=2.39D-05 DE=-4.60D-07 OVMax= 6.01D-05

 Cycle  12  Pass 1  IDiag  1:
 RMSU=  2.23D-07    CP:  1.00D+00  1.01D+00  5.09D-01  4.25D-01  6.22D-01
 E= -2512.22963517947     Delta-E=       -0.000000020606 Rises=F Damp=F
 DIIS: error= 6.92D-07 at cycle   6 NSaved=   6.
 NSaved= 6 IEnMin= 6 EnMin= -2512.22963517947     IErMin= 6 ErrMin= 6.92D-07
 ErrMax= 6.92D-07  0.00D+00 EMaxC= 1.00D-01 BMatC= 7.99D-10 BMatP= 1.94D-08
 IDIUse=1 WtCom= 1.00D+00 WtEn= 0.00D+00
 Coeff-Com: -0.147D-02 0.747D-01 0.824D-01 0.950D-01 0.201D+00 0.549D+00
 Coeff:     -0.147D-02 0.747D-01 0.824D-01 0.950D-01 0.201D+00 0.549D+00
 Gap=     0.074 Goal=   None    Shift=    0.000
 RMSDP=9.41D-08 MaxDP=6.98D-06 DE=-2.06D-08 OVMax= 1.90D-05

 Cycle  13  Pass 1  IDiag  1:
 RMSU=  7.68D-08    CP:  1.00D+00  1.01D+00  5.09D-01  4.27D-01  6.49D-01
                    CP:  7.74D-01
 E= -2512.22963518018     Delta-E=       -0.000000000712 Rises=F Damp=F
 DIIS: error= 4.40D-07 at cycle   7 NSaved=   7.
 NSaved= 7 IEnMin= 7 EnMin= -2512.22963518018     IErMin= 7 ErrMin= 4.40D-07
 ErrMax= 4.40D-07  0.00D+00 EMaxC= 1.00D-01 BMatC= 1.59D-10 BMatP= 7.99D-10
 IDIUse=1 WtCom= 1.00D+00 WtEn= 0.00D+00
 Coeff-Com: -0.578D-03 0.260D-01 0.294D-01 0.342D-01 0.926D-01 0.361D+00
 Coeff-Com:  0.458D+00
 Coeff:     -0.578D-03 0.260D-01 0.294D-01 0.342D-01 0.926D-01 0.361D+00
 Coeff:      0.458D+00
 Gap=     0.074 Goal=   None    Shift=    0.000
 RMSDP=3.68D-08 MaxDP=3.02D-06 DE=-7.12D-10 OVMax= 8.95D-06

 Cycle  14  Pass 1  IDiag  1:
 RMSU=  2.68D-08    CP:  1.00D+00  1.01D+00  5.09D-01  4.27D-01  6.53D-01
                    CP:  8.30D-01  7.34D-01
 E= -2512.22963518018     Delta-E=       -0.000000000002 Rises=F Damp=F
 DIIS: error= 2.26D-07 at cycle   8 NSaved=   8.
 NSaved= 8 IEnMin= 8 EnMin= -2512.22963518018     IErMin= 8 ErrMin= 2.26D-07
 ErrMax= 2.26D-07  0.00D+00 EMaxC= 1.00D-01 BMatC= 2.47D-11 BMatP= 1.59D-10
 IDIUse=1 WtCom= 1.00D+00 WtEn= 0.00D+00
 Coeff-Com:  0.688D-05-0.227D-02-0.183D-02-0.241D-02 0.104D-01 0.105D+00
 Coeff-Com:  0.300D+00 0.592D+00
 Coeff:      0.688D-05-0.227D-02-0.183D-02-0.241D-02 0.104D-01 0.105D+00
 Coeff:      0.300D+00 0.592D+00
 Gap=     0.074 Goal=   None    Shift=    0.000
 RMSDP=1.68D-08 MaxDP=9.63D-07 DE=-1.82D-12 OVMax= 4.26D-06

 Cycle  15  Pass 1  IDiag  1:
 RMSU=  1.04D-08    CP:  1.00D+00  1.01D+00  5.09D-01  4.28D-01  6.63D-01
                    CP:  8.36D-01  7.96D-01  6.15D-01
 E= -2512.22963518015     Delta-E=        0.000000000034 Rises=F Damp=F
 DIIS: error= 8.26D-08 at cycle   9 NSaved=   9.
 NSaved= 9 IEnMin= 8 EnMin= -2512.22963518018     IErMin= 9 ErrMin= 8.26D-08
 ErrMax= 8.26D-08  0.00D+00 EMaxC= 1.00D-01 BMatC= 3.52D-12 BMatP= 2.47D-11
 IDIUse=1 WtCom= 1.00D+00 WtEn= 0.00D+00
 Coeff-Com:  0.430D-04-0.321D-02-0.314D-02-0.398D-02-0.234D-03 0.381D-01
 Coeff-Com:  0.136D+00 0.380D+00 0.456D+00
 Coeff:      0.430D-04-0.321D-02-0.314D-02-0.398D-02-0.234D-03 0.381D-01
 Coeff:      0.136D+00 0.380D+00 0.456D+00
 Gap=     0.074 Goal=   None    Shift=    0.000
 RMSDP=4.46D-09 MaxDP=2.32D-07 DE= 3.37D-11 OVMax= 5.63D-07

 SCF Done:  E(RB3LYP) =  -2512.22963518     A.U. after   15 cycles
            NFock= 15  Conv=0.45D-08     -V/T= 2.0073
 KE= 2.493926557428D+03 PE=-1.501338161722D+04 EE= 5.451643408287D+03
 Leave Link  502 at Thu Dec 13 21:08:21 2018, MaxMem=   805306368 cpu:      4308.6
 (Enter /pbs_home/pkowalski/g09d01/g09/l701.exe)
 Compute integral first derivatives.
 ... and contract with generalized density number  0.
 R6Disp: Adding Grimme-D3 dispersion energy 1st derivatives to the gradient.
 Leave Link  701 at Thu Dec 13 21:08:22 2018, MaxMem=   805306368 cpu:         6.0
 (Enter /pbs_home/pkowalski/g09d01/g09/l702.exe)
 L702 exits ... SP integral derivatives will be done elsewhere.
 Leave Link  702 at Thu Dec 13 21:08:22 2018, MaxMem=   805306368 cpu:         0.2
 (Enter /pbs_home/pkowalski/g09d01/g09/l703.exe)
 Compute integral first derivatives, UseDBF=F ICtDFT=           0.
 Integral derivatives from FoFJK, PRISM(SPDF).
 Calling FoFJK, ICntrl=      2127 FMM=F ISym2X=0 I1Cent= 0 IOpClX= 0 NMat=1 NMatS=1 NMatT=0.
 FoFJK:  IHMeth= 1 ICntrl=    2127 DoSepK=F KAlg= 0 I1Cent=   0 FoldK=F
 IRaf=         0 NMat=   1 IRICut=       1 DoRegI=T DoRafI=F ISym2E= 0.
 FoFCou: FMM=F IPFlag=           0 FMFlag=      100000 FMFlg1=         800
         NFxFlg=           0 DoJE=F BraDBF=F KetDBF=F FulRan=T
         wScrn=  0.000000 ICntrl=    2127 IOpCl=  0 I1Cent=           0 NGrid=           0
         NMat0=    1 NMatS0=      1 NMatT0=    0 NMatD0=    1 NMtDS0=    0 NMtDT0=    0
 Symmetry not used in FoFCou.
 Leave Link  703 at Thu Dec 13 21:10:31 2018, MaxMem=   805306368 cpu:      1027.2
 (Enter /pbs_home/pkowalski/g09d01/g09/l716.exe)
 Dipole        =-2.25444501D-01-1.77707514D+00 2.17015103D-02
 ***** Axes restored to original set *****
 -------------------------------------------------------------------
 Center     Atomic                   Forces (Hartrees/Bohr)
 Number     Number              X              Y              Z
 -------------------------------------------------------------------
      1       16           0.016548845    0.005091903    0.012696542
      2       16           0.021882695   -0.004040339    0.006329203
      3        9          -0.006412096   -0.005814391    0.007012361
      4        9           0.006524072    0.007892990   -0.005550253
      5        9          -0.013774354    0.001639733   -0.009143771
      6        9           0.010980823    0.002026560   -0.004756704
      7        9          -0.007069222   -0.000568437    0.009627112
      8        9           0.003315943   -0.003445703   -0.006972182
      9        6           0.002407196   -0.005112244   -0.001392547
     10        6           0.002111390    0.002147739    0.002250063
     11        6          -0.000017644    0.000150020    0.000048591
     12        6          -0.002701625    0.003280204    0.000633756
     13        6          -0.001021210   -0.003607288   -0.002527670
     14        6          -0.004579597    0.009819092    0.000521745
     15        6          -0.000585159    0.004529021    0.003827063
     16        6           0.002167084   -0.002836118    0.001316841
     17        6          -0.000004745   -0.000146334   -0.000098100
     18        6          -0.000066389   -0.002676633   -0.003450789
     19        6          -0.002232639    0.003998649    0.000285076
     20        6          -0.001962850   -0.008574994   -0.006505313
     21        6          -0.001419329   -0.001244630    0.002991558
     22        6          -0.002910287    0.007420144   -0.010256823
     23        6           0.002688478    0.001497580   -0.001013386
     24        6          -0.017176552   -0.019813631   -0.002696217
     25        6          -0.011990467   -0.014238450   -0.015549110
     26        6           0.007452626    0.021987872    0.007703675
     27        6          -0.029906442   -0.015838237   -0.038202723
     28        6           0.010906176   -0.024280666    0.018596273
     29        6          -0.009118284    0.052068043    0.036749479
     30        6          -0.015316712   -0.012205536    0.007420538
     31        6           0.014968667   -0.004940258    0.021169999
     32        6          -0.011401951    0.008398380    0.001641932
     33        6           0.094120807   -0.029409908   -0.061509191
     34        6          -0.011948409    0.019114796   -0.005397455
     35        6           0.016477497   -0.023671813   -0.001534926
     36        6          -0.096054246    0.008413551    0.016912028
     37        6           0.031356666    0.024510760    0.014225836
     38        1          -0.001726616    0.002890134    0.000734385
     39        1          -0.002190114   -0.000279902   -0.001344428
     40        1           0.000109924   -0.002199135   -0.001148957
     41        1           0.002283214   -0.001210417    0.000579996
     42        1           0.001403104    0.003163926    0.002359436
     43        1           0.000268559   -0.002430286   -0.002482733
     44        1          -0.001647119    0.000841357   -0.001818200
     45        1          -0.000840762    0.002207476    0.000742576
     46        1           0.001112127    0.000653868    0.002324010
     47        1           0.002046420   -0.003518846    0.000391333
     48        1          -0.002056823    0.000238474   -0.001300383
     49        1           0.001370784   -0.001586279   -0.000510829
     50        1           0.001739786    0.001519743    0.001347061
     51        1           0.001620921    0.001420206    0.001743067
     52        1           0.001852633    0.000416890   -0.003236093
     53        1          -0.001802767    0.000349911   -0.001724898
     54        1          -0.000811512    0.001093671    0.001554811
     55        1           0.001592359   -0.001639774    0.001095091
     56        1           0.002697579   -0.002484302    0.000706169
     57        1          -0.002212999    0.001299776   -0.000798996
     58        1           0.002500546   -0.001659364   -0.000041876
     59        1          -0.003547997   -0.000608552    0.005426946
 -------------------------------------------------------------------
 Cartesian Forces:  Max     0.096054246 RMS     0.015032763
 Leave Link  716 at Thu Dec 13 21:10:31 2018, MaxMem=   805306368 cpu:         0.2
 (Enter /pbs_home/pkowalski/g09d01/g09/l103.exe)

 GradGradGradGradGradGradGradGradGradGradGradGradGradGradGradGradGradGrad
 Berny optimization.
 Using GEDIIS/GDIIS optimizer.
 FormGI is forming the generalized inverse of G from B-inverse, IUseBI=4.
 GSVD:  received Info=                   1 from GESDD.
 Internal  Forces:  Max     0.036819747 RMS     0.005716637
 Search for a local minimum.
 Step number   2 out of a maximum of  343
 All quantities printed in internal units (Hartrees-Bohrs-Radians)
 RMS Force = .57166D-02 SwitMx=.10000D-02 MixMth= 1
 Mixed Optimization -- RFO/linear search
 Update second derivatives using D2CorX and points    1    2
 DE= -6.19D-02 DEPred=-6.06D-02 R= 1.02D+00
 TightC=F SS=  1.41D+00  RLast= 5.57D-01 DXNew= 5.0454D-01 1.6713D+00
 Trust test= 1.02D+00 RLast= 5.57D-01 DXMaxT set to 5.05D-01
 ITU=  1  0
 Use linear search instead of GDIIS.
 Linear search step of   0.560 exceeds DXMaxT=   0.505 but not scaled.
 Quartic linear search produced a step of  1.88422.
 Iteration  1 RMS(Cart)=  0.16992480 RMS(Int)=  0.01283909
 Iteration  2 RMS(Cart)=  0.08430636 RMS(Int)=  0.00297967
 Iteration  3 RMS(Cart)=  0.00255377 RMS(Int)=  0.00285782
 Iteration  4 RMS(Cart)=  0.00000832 RMS(Int)=  0.00285782
 Iteration  5 RMS(Cart)=  0.00000010 RMS(Int)=  0.00285782
 ITry= 1 IFail=0 DXMaxC= 8.05D-01 DCOld= 1.00D+10 DXMaxT= 5.05D-01 DXLimC= 3.00D+00 Rises=F
 Variable       Old X    -DE/DX   Delta X   Delta X   Delta X     New X
                                 (Linear)    (Quad)   (Total)
    R1        3.35477  -0.01114  -0.09276   0.00000  -0.09212   3.26264
    R2        3.33245  -0.01291  -0.09613   0.00000  -0.09545   3.23700
    R3        3.35389  -0.01112  -0.07527   0.00000  -0.07905   3.27484
    R4        3.35572  -0.01215  -0.05867   0.00000  -0.05838   3.29734
    R5        2.58220  -0.00991  -0.06773   0.00000  -0.06773   2.51446
    R6        2.59099  -0.00950  -0.04802   0.00000  -0.04802   2.54297
    R7        2.57530  -0.01655  -0.07630   0.00000  -0.07630   2.49899
    R8        2.58622  -0.01163  -0.07470   0.00000  -0.07470   2.51152
    R9        2.59773  -0.01015  -0.05911   0.00000  -0.05911   2.53862
   R10        2.58752  -0.00817  -0.05093   0.00000  -0.05093   2.53659
   R11        2.64003  -0.00089  -0.00275   0.00000  -0.00274   2.63729
   R12        2.66365  -0.00067  -0.00809   0.00000  -0.00810   2.65556
   R13        2.05710   0.00298   0.02735   0.00000   0.02735   2.08445
   R14        2.63828   0.00138   0.00799   0.00000   0.00800   2.64628
   R15        2.05814   0.00254   0.02364   0.00000   0.02364   2.08178
   R16        2.64064   0.00133   0.01174   0.00000   0.01174   2.65238
   R17        2.05832   0.00248   0.02441   0.00000   0.02441   2.08273
   R18        2.63957  -0.00126  -0.00551   0.00000  -0.00552   2.63405
   R19        2.05797   0.00260   0.02316   0.00000   0.02316   2.08114
   R20        2.66311  -0.00109  -0.01859   0.00000  -0.01860   2.64451
   R21        2.05363   0.00321   0.02969   0.00000   0.02969   2.08333
   R22        2.81008  -0.00843  -0.05097   0.00000  -0.05097   2.75911
   R23        2.64046  -0.00095  -0.00197   0.00000  -0.00196   2.63850
   R24        2.66397  -0.00070  -0.00687   0.00000  -0.00687   2.65709
   R25        2.05693   0.00300   0.02683   0.00000   0.02683   2.08376
   R26        2.63829   0.00132   0.00763   0.00000   0.00765   2.64594
   R27        2.05824   0.00254   0.02386   0.00000   0.02386   2.08210
   R28        2.64072   0.00134   0.01154   0.00000   0.01155   2.65227
   R29        2.05841   0.00248   0.02457   0.00000   0.02457   2.08297
   R30        2.63963  -0.00132  -0.00538   0.00000  -0.00539   2.63424
   R31        2.05805   0.00261   0.02333   0.00000   0.02333   2.08139
   R32        2.66311  -0.00093  -0.01745   0.00000  -0.01746   2.64565
   R33        2.05359   0.00317   0.02907   0.00000   0.02907   2.08266
   R34        2.81109  -0.00804  -0.04576   0.00000  -0.04576   2.76534
   R35        2.90237   0.00265   0.03448   0.00000   0.03448   2.93685
   R36        2.08777  -0.00238  -0.02227   0.00000  -0.02227   2.06549
   R37        2.08816  -0.00204  -0.01902   0.00000  -0.01902   2.06914
   R38        2.08695  -0.00251  -0.02248   0.00000  -0.02248   2.06448
   R39        2.85290  -0.00058  -0.00168   0.00000  -0.00168   2.85122
   R40        2.09066  -0.00179  -0.01598   0.00000  -0.01598   2.07468
   R41        2.07259   0.00007  -0.01701   0.00000  -0.01701   2.05558
   R42        2.89941   0.00204   0.02335   0.00000   0.02335   2.92276
   R43        2.08632  -0.00241  -0.02418   0.00000  -0.02418   2.06213
   R44        2.08883  -0.00203  -0.01734   0.00000  -0.01734   2.07149
   R45        2.08674  -0.00236  -0.02223   0.00000  -0.02223   2.06452
   R46        2.84709   0.00138   0.01847   0.00000   0.01847   2.86556
   R47        2.09430  -0.00186  -0.00907   0.00000  -0.00907   2.08523
   R48        2.09086  -0.00226  -0.01656   0.00000  -0.01656   2.07430
   R49        2.55710   0.01283   0.06129   0.00000   0.06087   2.61797
   R50        2.75892  -0.00865  -0.03352   0.00000  -0.03442   2.72450
   R51        2.04530   0.00293   0.02798   0.00000   0.02798   2.07328
   R52        2.72031  -0.02261  -0.14663   0.00000  -0.14692   2.57339
   R53        2.64948   0.02501   0.12804   0.00000   0.12804   2.77752
   R54        2.86279   0.00363   0.01275   0.00000   0.01031   2.87309
   R55        2.79647  -0.03682  -0.16580   0.00000  -0.16358   2.63289
   R56        2.88716   0.00049   0.00770   0.00000   0.00656   2.89372
   R57        2.86309   0.00315   0.01060   0.00000   0.00873   2.87183
   R58        2.91463  -0.00081  -0.01507   0.00000  -0.01169   2.90294
   R59        2.89411  -0.02462  -0.09330   0.00000  -0.09330   2.80080
   R60        2.55595   0.01154   0.06252   0.00000   0.06083   2.61679
   R61        2.79343  -0.01084  -0.04641   0.00000  -0.04424   2.74919
   R62        2.05215   0.00303   0.02915   0.00000   0.02915   2.08130
   R63        2.76223  -0.02103  -0.11555   0.00000  -0.11181   2.65041
    A1        1.60815   0.00703   0.06579   0.00000   0.06825   1.67640
    A2        1.60135   0.00748   0.07009   0.00000   0.07009   1.67145
    A3        2.11328   0.00018   0.00448   0.00000   0.00448   2.11776
    A4        2.06196   0.00169   0.01508   0.00000   0.01508   2.07705
    A5        2.10795  -0.00187  -0.01956   0.00000  -0.01956   2.08838
    A6        2.09717   0.00015  -0.00149   0.00000  -0.00148   2.09570
    A7        2.09127  -0.00058  -0.00385   0.00000  -0.00386   2.08741
    A8        2.09474   0.00043   0.00535   0.00000   0.00534   2.10007
    A9        2.08587  -0.00114  -0.01188   0.00000  -0.01186   2.07400
   A10        2.09853   0.00063   0.00577   0.00000   0.00577   2.10430
   A11        2.09879   0.00051   0.00611   0.00000   0.00610   2.10489
   A12        2.10241   0.00022   0.00586   0.00000   0.00586   2.10827
   A13        2.09297   0.00042   0.00396   0.00000   0.00396   2.09693
   A14        2.08781  -0.00064  -0.00982   0.00000  -0.00982   2.07799
   A15        2.10785   0.00037  -0.00013   0.00000  -0.00015   2.10770
   A16        2.05666   0.00258   0.02515   0.00000   0.02516   2.08182
   A17        2.11867  -0.00294  -0.02502   0.00000  -0.02501   2.09366
   A18        2.05980   0.00022   0.00316   0.00000   0.00314   2.06294
   A19        2.10348   0.00357   0.02269   0.00000   0.02269   2.12617
   A20        2.11991  -0.00379  -0.02585   0.00000  -0.02584   2.09406
   A21        2.11340   0.00027   0.00546   0.00000   0.00545   2.11885
   A22        2.06286   0.00166   0.01552   0.00000   0.01552   2.07837
   A23        2.10693  -0.00193  -0.02098   0.00000  -0.02098   2.08595
   A24        2.09738   0.00014  -0.00104   0.00000  -0.00102   2.09635
   A25        2.09129  -0.00059  -0.00385   0.00000  -0.00386   2.08742
   A26        2.09452   0.00045   0.00489   0.00000   0.00488   2.09941
   A27        2.08552  -0.00115  -0.01268   0.00000  -0.01266   2.07286
   A28        2.09874   0.00064   0.00624   0.00000   0.00623   2.10497
   A29        2.09893   0.00051   0.00644   0.00000   0.00643   2.10535
   A30        2.10253   0.00026   0.00635   0.00000   0.00635   2.10888
   A31        2.09286   0.00041   0.00361   0.00000   0.00361   2.09647
   A32        2.08780  -0.00067  -0.00997   0.00000  -0.00997   2.07783
   A33        2.10828   0.00036   0.00108   0.00000   0.00106   2.10933
   A34        2.05776   0.00247   0.02434   0.00000   0.02435   2.08210
   A35        2.11715  -0.00283  -0.02541   0.00000  -0.02540   2.09175
   A36        2.05927   0.00012   0.00083   0.00000   0.00081   2.06008
   A37        2.10556   0.00343   0.02526   0.00000   0.02527   2.13083
   A38        2.11836  -0.00355  -0.02609   0.00000  -0.02608   2.09227
   A39        1.92722   0.00026   0.00493   0.00000   0.00490   1.93212
   A40        1.91577   0.00088   0.00617   0.00000   0.00609   1.92186
   A41        1.93956   0.00058   0.01713   0.00000   0.01703   1.95659
   A42        1.89127  -0.00057  -0.00828   0.00000  -0.00828   1.88299
   A43        1.89785  -0.00082  -0.01374   0.00000  -0.01380   1.88405
   A44        1.89112  -0.00038  -0.00706   0.00000  -0.00720   1.88392
   A45        1.93736   0.00067   0.00009   0.00000   0.00005   1.93741
   A46        1.90992   0.00033   0.00940   0.00000   0.00921   1.91913
   A47        1.89913   0.00202   0.02106   0.00000   0.02099   1.92012
   A48        1.90518   0.00104   0.01340   0.00000   0.01328   1.91847
   A49        1.94983  -0.00317  -0.03128   0.00000  -0.03119   1.91864
   A50        1.86060  -0.00090  -0.01235   0.00000  -0.01252   1.84809
   A51        1.92933   0.00014   0.00219   0.00000   0.00218   1.93152
   A52        1.91302   0.00051   0.00417   0.00000   0.00413   1.91715
   A53        1.93678   0.00069   0.01176   0.00000   0.01173   1.94851
   A54        1.89374  -0.00014  -0.00163   0.00000  -0.00164   1.89210
   A55        1.89880  -0.00087  -0.01137   0.00000  -0.01137   1.88743
   A56        1.89123  -0.00036  -0.00560   0.00000  -0.00566   1.88557
   A57        1.95673  -0.00161   0.00136   0.00000   0.00125   1.95799
   A58        1.90715   0.00047  -0.00297   0.00000  -0.00318   1.90397
   A59        1.90599   0.00110   0.00731   0.00000   0.00728   1.91327
   A60        1.91602   0.00203   0.02486   0.00000   0.02486   1.94087
   A61        1.89770  -0.00049  -0.01647   0.00000  -0.01639   1.88131
   A62        1.87858  -0.00152  -0.01487   0.00000  -0.01472   1.86387
   A63        2.12635   0.00179   0.00670   0.00000   0.00654   2.13290
   A64        1.93929  -0.00985  -0.08789   0.00000  -0.08759   1.85170
   A65        2.21749   0.00805   0.08118   0.00000   0.08103   2.29852
   A66        2.01562  -0.00277   0.01230   0.00000   0.01114   2.02676
   A67        2.13823   0.00082  -0.00299   0.00000  -0.00254   2.13570
   A68        2.12896   0.00194  -0.00966   0.00000  -0.00915   2.11982
   A69        1.92769   0.00729   0.02382   0.00000   0.02272   1.95042
   A70        2.14380   0.00263  -0.02087   0.00000  -0.02038   2.12342
   A71        2.21109  -0.00989  -0.00342   0.00000  -0.00300   2.20810
   A72        2.03823   0.00070  -0.00177   0.00000  -0.00329   2.03494
   A73        1.93349  -0.00164  -0.01386   0.00000  -0.01480   1.91869
   A74        2.17465   0.00424   0.04888   0.00000   0.04791   2.22256
   A75        2.12795  -0.00240  -0.07773   0.00000  -0.07987   2.04808
   A76        2.25220  -0.00316   0.08202   0.00000   0.08003   2.33223
   A77        1.90042   0.00558  -0.00503   0.00000  -0.00104   1.89938
   A78        1.89293  -0.00463  -0.06841   0.00000  -0.06802   1.82490
   A79        1.91683  -0.00058  -0.00335   0.00000  -0.00426   1.91257
   A80        1.96095   0.00121   0.00959   0.00000   0.00995   1.97089
   A81        2.01827   0.00463   0.02525   0.00000   0.02493   2.04321
   A82        1.90087   0.00151   0.02245   0.00000   0.02115   1.92201
   A83        1.77347  -0.00170   0.02357   0.00000   0.02195   1.79542
   A84        1.89451  -0.00170  -0.02186   0.00000  -0.02208   1.87243
   A85        1.99176   0.00387   0.03824   0.00000   0.03679   2.02855
   A86        1.99340   0.00375   0.03650   0.00000   0.03824   2.03164
   A87        1.88886  -0.00167  -0.04182   0.00000  -0.03819   1.85067
   A88        1.90757   0.00054   0.00776   0.00000   0.00627   1.91384
   A89        1.78288  -0.00512  -0.02144   0.00000  -0.02569   1.75719
   A90        1.87530  -0.00315  -0.05714   0.00000  -0.05646   1.81884
   A91        1.89468   0.00321   0.01425   0.00000   0.00998   1.90466
   A92        1.94524  -0.00025   0.00695   0.00000   0.00830   1.95353
   A93        1.95572  -0.00241  -0.00669   0.00000  -0.00573   1.94999
   A94        1.98167   0.00315   0.03445   0.00000   0.03064   2.01230
   A95        1.81046  -0.00035   0.01162   0.00000   0.01493   1.82539
   A96        1.83007   0.00505   0.05422   0.00000   0.04485   1.87492
   A97        2.09300   0.00477   0.13859   0.00000   0.13006   2.22306
   A98        1.89200   0.00844   0.03359   0.00000   0.00958   1.90158
   A99        2.12606   0.00150   0.00166   0.00000   0.00235   2.12841
   A100       1.94157  -0.01046  -0.08071   0.00000  -0.08219   1.85939
   A101       2.21554   0.00896   0.07904   0.00000   0.07968   2.29522
   A102       2.04082  -0.00110   0.01082   0.00000   0.01519   2.05601
   A103       2.15178  -0.00078  -0.01202   0.00000  -0.01421   2.13756
   A104       2.09051   0.00188   0.00109   0.00000  -0.00118   2.08933
   A105       1.96529   0.00538   0.05115   0.00000   0.02670   1.99199
   A106       2.10005   0.00037   0.11813   0.00000   0.10179   2.20185
   A107       1.88282   0.00694   0.04390   0.00000   0.03422   1.91705
   A108       2.04155  -0.00221   0.01175   0.00000   0.00229   2.04384
   A109       1.95098  -0.00244  -0.03345   0.00000  -0.03213   1.91886
   A110       2.10024   0.01010   0.10470   0.00000   0.09831   2.19854
    D1       -3.14064   0.00165   0.02107   0.00000   0.02112  -3.11952
    D2       -0.00954   0.00138   0.02030   0.00000   0.02020   0.01066
    D3       -2.60506  -0.00873  -0.08101   0.00000  -0.08001  -2.68507
    D4        0.02471  -0.00182  -0.01051   0.00000  -0.01197   0.01274
    D5        3.08763   0.00267   0.05046   0.00000   0.05188   3.13952
    D6       -0.04922   0.00254   0.06496   0.00000   0.06459   0.01537
    D7       -2.42217  -0.01471  -0.22564   0.00000  -0.21893  -2.64111
    D8        0.09902  -0.00318  -0.07416   0.00000  -0.07731   0.02170
    D9        0.00074   0.00006   0.00110   0.00000   0.00111   0.00185
   D10       -3.14152   0.00001   0.00010   0.00000   0.00010  -3.14141
   D11       -3.14040   0.00009   0.00187   0.00000   0.00190  -3.13850
   D12        0.00053   0.00004   0.00087   0.00000   0.00090   0.00142
   D13       -0.00071  -0.00003  -0.00065   0.00000  -0.00066  -0.00137
   D14       -3.13990   0.00010   0.00205   0.00000   0.00210  -3.13779
   D15        3.14042  -0.00006  -0.00144   0.00000  -0.00145   3.13898
   D16        0.00124   0.00006   0.00126   0.00000   0.00131   0.00255
   D17       -0.00013  -0.00002  -0.00039   0.00000  -0.00039  -0.00052
   D18        3.14108  -0.00003  -0.00071   0.00000  -0.00071   3.14036
   D19       -3.14106   0.00003   0.00061   0.00000   0.00063  -3.14043
   D20        0.00015   0.00002   0.00029   0.00000   0.00030   0.00045
   D21       -0.00049  -0.00005  -0.00076   0.00000  -0.00076  -0.00126
   D22        3.14125   0.00001  -0.00005   0.00000  -0.00005   3.14120
   D23        3.14149  -0.00004  -0.00043   0.00000  -0.00043   3.14105
   D24        0.00004   0.00002   0.00027   0.00000   0.00028   0.00032
   D25        0.00052   0.00007   0.00121   0.00000   0.00122   0.00174
   D26        3.14115   0.00005   0.00048   0.00000   0.00048  -3.14155
   D27       -3.14122   0.00002   0.00051   0.00000   0.00052  -3.14070
   D28       -0.00059   0.00000  -0.00023   0.00000  -0.00022  -0.00081
   D29        0.00008  -0.00004  -0.00050   0.00000  -0.00050  -0.00042
   D30        3.13925  -0.00015  -0.00320   0.00000  -0.00314   3.13610
   D31       -3.14052  -0.00001   0.00024   0.00000   0.00022  -3.14030
   D32       -0.00135  -0.00013  -0.00246   0.00000  -0.00242  -0.00378
   D33       -0.00435  -0.00034  -0.00325   0.00000  -0.00345  -0.00780
   D34       -3.13367   0.00009  -0.00125   0.00000  -0.00104  -3.13471
   D35        3.13973  -0.00022  -0.00047   0.00000  -0.00069   3.13905
   D36        0.01041   0.00021   0.00152   0.00000   0.00173   0.01214
   D37        0.00103   0.00012   0.00209   0.00000   0.00209   0.00312
   D38        3.14146   0.00000  -0.00027   0.00000  -0.00027   3.14119
   D39       -3.13955   0.00020   0.00399   0.00000   0.00402  -3.13553
   D40        0.00088   0.00009   0.00162   0.00000   0.00166   0.00254
   D41       -0.00042  -0.00004  -0.00066   0.00000  -0.00067  -0.00109
   D42        3.14114  -0.00003   0.00020   0.00000   0.00021   3.14135
   D43        3.14013  -0.00012  -0.00260   0.00000  -0.00258   3.13755
   D44       -0.00150  -0.00012  -0.00175   0.00000  -0.00171  -0.00320
   D45       -0.00043  -0.00006  -0.00112   0.00000  -0.00111  -0.00154
   D46        3.14103  -0.00007  -0.00143   0.00000  -0.00142   3.13961
   D47       -3.14085   0.00006   0.00125   0.00000   0.00127  -3.13958
   D48        0.00061   0.00005   0.00094   0.00000   0.00096   0.00157
   D49       -0.00077  -0.00008  -0.00126   0.00000  -0.00126  -0.00202
   D50       -3.14121   0.00003   0.00068   0.00000   0.00069  -3.14052
   D51        3.14096  -0.00007  -0.00095   0.00000  -0.00095   3.14001
   D52        0.00051   0.00004   0.00098   0.00000   0.00100   0.00151
   D53        0.00139   0.00016   0.00272   0.00000   0.00272   0.00411
   D54       -3.14006   0.00016   0.00238   0.00000   0.00238  -3.13767
   D55       -3.14135   0.00005   0.00078   0.00000   0.00080  -3.14055
   D56        0.00039   0.00005   0.00045   0.00000   0.00046   0.00086
   D57       -0.00078  -0.00010  -0.00173   0.00000  -0.00172  -0.00251
   D58        3.14084  -0.00011  -0.00261   0.00000  -0.00258   3.13826
   D59        3.14065  -0.00010  -0.00138   0.00000  -0.00138   3.13927
   D60       -0.00090  -0.00010  -0.00225   0.00000  -0.00224  -0.00314
   D61       -0.00002  -0.00007   0.00718   0.00000   0.00728   0.00726
   D62        3.13605   0.00002  -0.00943   0.00000  -0.00952   3.12652
   D63        3.14154  -0.00006   0.00808   0.00000   0.00817  -3.13347
   D64       -0.00558   0.00003  -0.00854   0.00000  -0.00863  -0.01421
   D65        1.07033  -0.00150  -0.01512   0.00000  -0.01516   1.05517
   D66       -3.10897   0.00044   0.00766   0.00000   0.00765  -3.10132
   D67       -1.08224   0.00067   0.00973   0.00000   0.00982  -1.07242
   D68       -3.12885  -0.00149  -0.01840   0.00000  -0.01849   3.13585
   D69       -1.02496   0.00045   0.00438   0.00000   0.00432  -1.02064
   D70        1.00177   0.00068   0.00645   0.00000   0.00649   1.00825
   D71       -1.03726  -0.00103  -0.01241   0.00000  -0.01244  -1.04970
   D72        1.06663   0.00091   0.01037   0.00000   0.01037   1.07700
   D73        3.09335   0.00115   0.01244   0.00000   0.01254   3.10589
   D74        1.33139   0.00386   0.03935   0.00000   0.03965   1.37105
   D75       -1.22030  -0.00200  -0.01742   0.00000  -0.01772  -1.23802
   D76       -0.77529   0.00235   0.01897   0.00000   0.01925  -0.75604
   D77        2.95620  -0.00351  -0.03779   0.00000  -0.03813   2.91808
   D78       -2.82861   0.00471   0.04460   0.00000   0.04493  -2.78368
   D79        0.90288  -0.00115  -0.01217   0.00000  -0.01245   0.89043
   D80        1.04578  -0.00115  -0.01687   0.00000  -0.01686   1.02892
   D81       -3.10917   0.00068   0.01342   0.00000   0.01340  -3.09577
   D82       -1.05853  -0.00025  -0.00200   0.00000  -0.00199  -1.06052
   D83        3.13241  -0.00092  -0.01489   0.00000  -0.01489   3.11752
   D84       -1.02253   0.00091   0.01540   0.00000   0.01537  -1.00716
   D85        1.02810  -0.00001  -0.00001   0.00000  -0.00002   1.02809
   D86       -1.06258  -0.00061  -0.01182   0.00000  -0.01180  -1.07438
   D87        1.06565   0.00122   0.01847   0.00000   0.01847   1.08412
   D88        3.11629   0.00029   0.00306   0.00000   0.00308   3.11937
   D89        1.24428   0.00405   0.05734   0.00000   0.06038   1.30466
   D90       -1.22156  -0.00336  -0.04788   0.00000  -0.05077  -1.27232
   D91       -0.87888   0.00312   0.04302   0.00000   0.04583  -0.83305
   D92        2.93847  -0.00429  -0.06220   0.00000  -0.06532   2.87315
   D93       -2.92979   0.00408   0.05622   0.00000   0.05926  -2.87053
   D94        0.88755  -0.00333  -0.04900   0.00000  -0.05188   0.83567
   D95       -0.00842  -0.00044  -0.02367   0.00000  -0.02313  -0.03155
   D96       -3.12117  -0.00025  -0.00737   0.00000  -0.00666  -3.12783
   D97        3.12200  -0.00077  -0.02506   0.00000  -0.02489   3.09711
   D98        0.00925  -0.00058  -0.00877   0.00000  -0.00842   0.00083
   D99        0.02715  -0.00084   0.01528   0.00000   0.01599   0.04313
   D100       3.13360  -0.00021   0.00005   0.00000   0.00057   3.13418
   D101       3.14007  -0.00105  -0.00083   0.00000  -0.00021   3.13986
   D102      -0.03666  -0.00042  -0.01607   0.00000  -0.01562  -0.05228
   D103      -0.03290   0.00181   0.00089   0.00000   0.00099  -0.03191
   D104       2.54872   0.00791   0.05694   0.00000   0.05697   2.60569
   D105      -3.13768   0.00082   0.01716   0.00000   0.01771  -3.11996
   D106      -0.55605   0.00692   0.07321   0.00000   0.07369  -0.48236
   D107      -0.21534  -0.00341  -0.10282   0.00000  -0.10361  -0.31895
   D108       3.01303  -0.00400  -0.08955   0.00000  -0.08884   2.92419
   D109       2.88520  -0.00226  -0.12027   0.00000  -0.12098   2.76422
   D110      -0.16962  -0.00285  -0.10700   0.00000  -0.10621  -0.27583
   D111       1.61572   0.00033  -0.00161   0.00000  -0.00139   1.61433
   D112      -0.53305   0.00355   0.07371   0.00000   0.07433  -0.45873
   D113      -2.58821   0.00058   0.02025   0.00000   0.01994  -2.56827
   D114      -1.59707   0.00050  -0.00813   0.00000  -0.00779  -1.60486
   D115       2.53734   0.00371   0.06718   0.00000   0.06792   2.60526
   D116       0.48218   0.00074   0.01372   0.00000   0.01354   0.49572
   D117       3.01635  -0.00162  -0.06935   0.00000  -0.07281   2.94353
   D118      -1.13804   0.01713   0.09512   0.00000   0.10077  -1.03727
   D119      -0.04742  -0.00188  -0.05399   0.00000  -0.05536  -0.10278
   D120       2.08138   0.01686   0.11048   0.00000   0.11822   2.19960
   D121      -0.83922   0.00161   0.01877   0.00000   0.01943  -0.81980
   D122      -2.95025   0.00245   0.05132   0.00000   0.05194  -2.89832
   D123       1.32123   0.00489   0.07000   0.00000   0.07001   1.39124
   D124       1.25833  -0.00241  -0.04569   0.00000  -0.04545   1.21289
   D125      -0.85270  -0.00157  -0.01315   0.00000  -0.01293  -0.86563
   D126      -2.86440   0.00087   0.00553   0.00000   0.00514  -2.85926
   D127      -2.88677   0.00272   0.00532   0.00000   0.00701  -2.87977
   D128       1.28538   0.00356   0.03786   0.00000   0.03952   1.32490
   D129      -0.72632   0.00599   0.05654   0.00000   0.05759  -0.66873
   D130       0.79961  -0.00373  -0.06756   0.00000  -0.06774   0.73187
   D131      -1.26869  -0.00045  -0.00191   0.00000  -0.00141  -1.27010
   D132       2.87015  -0.00272  -0.04725   0.00000  -0.04536   2.82479
   D133       2.92545  -0.00294  -0.06519   0.00000  -0.06472   2.86073
   D134       0.85715   0.00034   0.00046   0.00000   0.00161   0.85876
   D135      -1.28720  -0.00193  -0.04488   0.00000  -0.04234  -1.32954
   D136      -1.35974  -0.00708  -0.11998   0.00000  -0.11738  -1.47711
   D137       2.85514  -0.00380  -0.05433   0.00000  -0.05104   2.80410
   D138       0.71080  -0.00607  -0.09967   0.00000  -0.09499   0.61580
   D139       1.62207   0.00614   0.10253   0.00000   0.10382   1.72590
   D140      -0.63299  -0.00812  -0.11127   0.00000  -0.10725  -0.74024
   D141      -2.54043   0.00411   0.05807   0.00000   0.05801  -2.48242
   D142       1.48770  -0.01015  -0.15572   0.00000  -0.15306   1.33463
   D143      -0.41329   0.00269   0.07622   0.00000   0.07933  -0.33396
   D144      -2.66835  -0.01158  -0.13757   0.00000  -0.13175  -2.80010
   D145       2.95563  -0.00183  -0.01347   0.00000  -0.01300   2.94263
   D146       0.70489  -0.01873  -0.23006   0.00000  -0.24053   0.46437
   D147      -1.22943   0.01573   0.17094   0.00000   0.18140  -1.04803
   D148       2.80302  -0.00117  -0.04565   0.00000  -0.04612   2.75690
   D149      -0.01365  -0.00084  -0.03723   0.00000  -0.03660  -0.05025
   D150       3.11463  -0.00140  -0.05046   0.00000  -0.04898   3.06565
   D151       3.13299  -0.00094  -0.02198   0.00000  -0.02187   3.11111
   D152      -0.02193  -0.00150  -0.03520   0.00000  -0.03426  -0.05618
   D153      -2.27288  -0.01287  -0.24827   0.00000  -0.24353  -2.51642
   D154       0.08590  -0.00128  -0.01660   0.00000  -0.01759   0.06831
   D155       0.88154  -0.01231  -0.23548   0.00000  -0.23140   0.65014
   D156      -3.04287  -0.00073  -0.00381   0.00000  -0.00545  -3.04832
   D157       2.16881   0.01885   0.27644   0.00000   0.28194   2.45075
   D158      -1.61667   0.02567   0.39123   0.00000   0.39447  -1.22220
   D159      -0.11818   0.00315   0.06764   0.00000   0.06758  -0.05060
   D160       2.37952   0.00997   0.18243   0.00000   0.18011   2.55963
         Item               Value     Threshold  Converged?
 Maximum Force            0.036820     0.000450     NO 
 RMS     Force            0.005717     0.000300     NO 
 Maximum Displacement     0.804708     0.001800     NO 
 RMS     Displacement     0.205331     0.001200     NO 
 Predicted change in Energy=-4.639964D-02
 Lowest energy point so far.  Saving SCF results.
 GradGradGradGradGradGradGradGradGradGradGradGradGradGradGradGradGradGrad

 Leave Link  103 at Thu Dec 13 21:10:31 2018, MaxMem=   805306368 cpu:         2.0
 (Enter /pbs_home/pkowalski/g09d01/g09/l202.exe)
 Stoichiometry    C29H22F6S2
 Framework group  C1[X(C29H22F6S2)]
 Deg. of freedom   171
 Full point group                 C1      NOp   1
 RotChk:  IX=0 Diff= 2.74D-02
 Largest Abelian subgroup         C1      NOp   1
 Largest concise Abelian subgroup C1      NOp   1
                         Standard orientation:                         
 ---------------------------------------------------------------------
 Center     Atomic      Atomic             Coordinates (Angstroms)
 Number     Number       Type             X           Y           Z
 ---------------------------------------------------------------------
      1         16           0       -2.881214   -2.075389   -1.093823
      2         16           0        2.844490   -2.070737    1.036937
      3          9           0       -1.306691    2.595373    1.530901
      4          9           0       -2.341023    2.759786   -0.308853
      5          9           0       -0.069847    4.590461   -0.002979
      6          9           0       -0.208087    3.281039   -1.683957
      7          9           0        1.545468    2.851719    1.276475
      8          9           0        2.252931    2.871165   -0.721272
      9          6           0       -5.939723   -2.290437   -0.451754
     10          6           0       -7.301254   -2.482503   -0.212946
     11          6           0       -8.043070   -1.497602    0.450873
     12          6           0       -7.392483   -0.325478    0.866685
     13          6           0       -6.031848   -0.141052    0.626773
     14          6           0       -5.282865   -1.119659   -0.036332
     15          6           0        5.829812   -2.375950    0.113465
     16          6           0        7.153849   -2.612982   -0.260982
     17          6           0        7.920490   -1.583817   -0.820944
     18          6           0        7.331701   -0.321954   -0.996728
     19          6           0        6.007928   -0.093189   -0.624619
     20          6           0        5.233525   -1.114674   -0.061660
     21          6           0       -0.726319   -0.749697   -3.372496
     22          6           0       -0.378505   -1.474062   -2.042234
     23          6           0        1.042103   -0.957508    3.718123
     24          6           0        0.481321   -1.388385    2.342617
     25          6           0       -3.860090   -0.905742   -0.284759
     26          6           0       -3.017012    0.146402    0.033777
     27          6           0       -1.631522   -0.017864   -0.329630
     28          6           0       -1.417574   -1.192131   -0.985193
     29          6           0       -0.633465    1.026197   -0.057346
     30          6           0       -1.148607    2.429459    0.220190
     31          6           0       -0.048007    3.318795   -0.365136
     32          6           0        1.189819    2.526898    0.022409
     33          6           0        0.759105    1.056576   -0.089168
     34          6           0        3.847283   -0.849747    0.325054
     35          6           0        3.079613    0.300752    0.257584
     36          6           0        1.695424    0.219636    0.697928
     37          6           0        1.432474   -1.060057    1.208178
     38          1           0       -5.373025   -3.076467   -0.978737
     39          1           0       -7.787247   -3.411536   -0.551019
     40          1           0       -9.118958   -1.640315    0.642687
     41          1           0       -7.955084    0.463338    1.390220
     42          1           0       -5.546088    0.789280    0.964282
     43          1           0        5.243382   -3.197074    0.558165
     44          1           0        7.591482   -3.612800   -0.109956
     45          1           0        8.967079   -1.761419   -1.117739
     46          1           0        7.914032    0.503297   -1.436028
     47          1           0        5.569859    0.906491   -0.777423
     48          1           0       -0.764491    0.332589   -3.224590
     49          1           0        0.039290   -0.959262   -4.126696
     50          1           0       -1.690788   -1.068786   -3.774339
     51          1           0       -0.302899   -2.555888   -2.213289
     52          1           0        0.601843   -1.158747   -1.691908
     53          1           0        1.237516    0.115951    3.735265
     54          1           0        0.315627   -1.189745    4.505477
     55          1           0        1.973978   -1.476710    3.953890
     56          1           0        0.249139   -2.466808    2.369312
     57          1           0       -0.464125   -0.865136    2.149673
     58          1           0       -3.366413    1.037238    0.570465
     59          1           0        3.486091    1.263284   -0.090755
 ---------------------------------------------------------------------
 Rotational constants (GHZ):      0.1592160      0.0536705      0.0463042
 Leave Link  202 at Thu Dec 13 21:10:31 2018, MaxMem=   805306368 cpu:         0.0
 (Enter /pbs_home/pkowalski/g09d01/g09/l301.exe)
 Basis read from rwf:  (5D, 7F)
 No pseudopotential information found on rwf file.
 There are   673 symmetry adapted cartesian basis functions of A   symmetry.
 There are   636 symmetry adapted basis functions of A   symmetry.
   636 basis functions,  1103 primitive gaussians,   673 cartesian basis functions
   141 alpha electrons      141 beta electrons
       nuclear repulsion energy      4550.1885403342 Hartrees.
 IExCor=  402 DFT=T Ex+Corr=B3LYP ExCW=0 ScaHFX=  0.200000
 ScaDFX=  0.800000  0.720000  1.000000  0.810000 ScalE2=  1.000000  1.000000
 IRadAn=      0 IRanWt=     -1 IRanGd=            0 ICorTp=0 IEmpDi=131
 NAtoms=   59 NActive=   59 NUniq=   59 SFac= 1.00D+00 NAtFMM=   60 NAOKFM=F Big=F
 Integral buffers will be    131072 words long.
 Raffenetti 2 integral format.
 Two-electron integral symmetry is turned on.
 R6Disp:  Grimme-D3 Dispersion energy=       -0.0708252197 Hartrees.
 Nuclear repulsion after empirical dispersion term =     4550.1177151145 Hartrees.
 No density basis found on file   724.
 Leave Link  301 at Thu Dec 13 21:10:32 2018, MaxMem=   805306368 cpu:         0.6
 (Enter /pbs_home/pkowalski/g09d01/g09/l302.exe)
 NPDir=0 NMtPBC=     1 NCelOv=     1 NCel=       1 NClECP=     1 NCelD=      1
         NCelK=      1 NCelE2=     1 NClLst=     1 CellRange=     0.0.
 One-electron integrals computed using PRISM.
 NBasis=   636 RedAO= T EigKep=  3.00D-04  NBF=   636
 NBsUse=   636 1.00D-06 EigRej= -1.00D+00 NBFU=   636
 Precomputing XC quadrature grid using
 IXCGrd= 4 IRadAn=           0 IRanWt=          -1 IRanGd=           0 AccXCQ= 0.00D+00.
 Generated NRdTot=       0 NPtTot=           0 NUsed=           0 NTot=          32
 NSgBfM=   598   607   607   607   607 MxSgAt=    59 MxSgA2=    59.
 Leave Link  302 at Thu Dec 13 21:10:34 2018, MaxMem=   805306368 cpu:        16.3
 (Enter /pbs_home/pkowalski/g09d01/g09/l303.exe)
 DipDrv:  MaxL=1.
 Leave Link  303 at Thu Dec 13 21:10:34 2018, MaxMem=   805306368 cpu:         1.5
 (Enter /pbs_home/pkowalski/g09d01/g09/l401.exe)
 Initial guess from the checkpoint file:  "dae0068freq_open_b3lyp_air_D3.chk"
 B after Tr=     0.000000    0.000000    0.000000
         Rot=    0.999959   -0.008367   -0.002837    0.001901 Ang=  -1.04 deg.
 Guess basis will be translated and rotated to current coordinates.
 JPrj=2 DoOrth=T DoCkMO=T.
 Generating alternative initial guess.
 ExpMin= 1.22D-01 ExpMax= 9.18D+03 ExpMxC= 1.38D+03 IAcc=1 IRadAn=         1 AccDes= 0.00D+00
 Harris functional with IExCor=  402 and IRadAn=       1 diagonalized for initial guess.
 HarFok:  IExCor=  402 AccDes= 0.00D+00 IRadAn=         1 IDoV= 1 UseB2=F ITyADJ=14
 ICtDFT=  3500011 ScaDFX=  1.000000  1.000000  1.000000  1.000000
 FoFCou: FMM=F IPFlag=           0 FMFlag=      100000 FMFlg1=           0
         NFxFlg=           0 DoJE=T BraDBF=F KetDBF=T FulRan=T
         wScrn=  0.000000 ICntrl=     500 IOpCl=  0 I1Cent=   200000004 NGrid=           0
         NMat0=    1 NMatS0=      1 NMatT0=    0 NMatD0=    1 NMtDS0=    0 NMtDT0=    0
 Petite list used in FoFCou.
 Harris En= -2512.10799804302    
 Leave Link  401 at Thu Dec 13 21:10:39 2018, MaxMem=   805306368 cpu:        40.8
 (Enter /pbs_home/pkowalski/g09d01/g09/l502.exe)
 Closed shell SCF:
 Using DIIS extrapolation, IDIIS=  1040.
 Integral symmetry usage will be decided dynamically.
 IVT=     1387805 IEndB=     1387805 NGot=   805306368 MDV=   804388806
 LenX=   804388806 LenY=   803935204
 Requested convergence on RMS density matrix=1.00D-08 within 128 cycles.
 Requested convergence on MAX density matrix=1.00D-06.
 Requested convergence on             energy=1.00D-06.
 No special actions if energy rises.
 Fock matrices will be formed incrementally for  20 cycles.
 Integral accuracy reduced to 1.0D-05 until final iterations.

 Cycle   1  Pass 0  IDiag  1:
 FoFJK:  IHMeth= 1 ICntrl=       0 DoSepK=F KAlg= 0 I1Cent=   0 FoldK=F
 IRaf= 640000000 NMat=   1 IRICut=       1 DoRegI=T DoRafI=F ISym2E= 0.
 FoFCou: FMM=F IPFlag=           0 FMFlag=      100000 FMFlg1=           0
         NFxFlg=           0 DoJE=F BraDBF=F KetDBF=F FulRan=T
         wScrn=  0.000000 ICntrl=       0 IOpCl=  0 I1Cent=           0 NGrid=           0
         NMat0=    1 NMatS0=      1 NMatT0=    0 NMatD0=    1 NMtDS0=    0 NMtDT0=    0
 Symmetry not used in FoFCou.
 E= -2512.06767552469    
 DIIS: error= 1.27D-02 at cycle   1 NSaved=   1.
 NSaved= 1 IEnMin= 1 EnMin= -2512.06767552469     IErMin= 1 ErrMin= 1.27D-02
 ErrMax= 1.27D-02  0.00D+00 EMaxC= 1.00D-01 BMatC= 1.27D-01 BMatP= 1.27D-01
 IDIUse=3 WtCom= 8.73D-01 WtEn= 1.27D-01
 Coeff-Com:  0.100D+01
 Coeff-En:   0.100D+01
 Coeff:      0.100D+01
 Recover alternate guess density for next cycle.
 RMSDP=2.85D-03 MaxDP=1.08D-01              OVMax= 0.00D+00

 Cycle   2  Pass 0  IDiag  1:
 RMSU=  2.84D-03    CP:  1.02D+00
 E= -2511.44152515533     Delta-E=        0.626150369360 Rises=F Damp=F
 Switch densities from cycles 1 and 2 for lowest energy.
 DIIS: error= 3.43D-02 at cycle   2 NSaved=   2.
 NSaved= 2 IEnMin= 1 EnMin= -2512.06767552469     IErMin= 1 ErrMin= 1.27D-02
 ErrMax= 3.43D-02  0.00D+00 EMaxC= 1.00D+00 BMatC= 7.53D-01 BMatP= 1.27D-01
 IDIUse=1 WtCom= 1.00D+00 WtEn= 0.00D+00
 Coeff-Com:  0.847D+00 0.153D+00
 Coeff:      0.847D+00 0.153D+00
 Gap=     0.122 Goal=   None    Shift=    0.000
 RMSDP=1.50D-03 MaxDP=6.12D-02 DE= 6.26D-01 OVMax= 2.33D-01

 Cycle   3  Pass 0  IDiag  1:
 RMSU=  1.36D-03    CP:  9.96D-01  2.22D-01
 E= -2512.23779484921     Delta-E=       -0.796269693888 Rises=F Damp=F
 DIIS: error= 4.61D-03 at cycle   3 NSaved=   3.
 NSaved= 3 IEnMin= 3 EnMin= -2512.23779484921     IErMin= 3 ErrMin= 4.61D-03
 ErrMax= 4.61D-03  0.00D+00 EMaxC= 1.00D+00 BMatC= 3.20D-02 BMatP= 1.27D-01
 IDIUse=1 WtCom= 1.00D+00 WtEn= 0.00D+00
 Coeff-Com:  0.261D-01 0.153D+00 0.821D+00
 Coeff:      0.261D-01 0.153D+00 0.821D+00
 Gap=     0.105 Goal=   None    Shift=    0.000
 RMSDP=6.09D-04 MaxDP=3.34D-02 DE=-7.96D-01 OVMax= 6.67D-02

 Cycle   4  Pass 0  IDiag  1:
 RMSU=  5.13D-04    CP:  9.95D-01  3.00D-01  8.24D-01
 E= -2512.26160958916     Delta-E=       -0.023814739950 Rises=F Damp=F
 DIIS: error= 3.63D-03 at cycle   4 NSaved=   4.
 NSaved= 4 IEnMin= 4 EnMin= -2512.26160958916     IErMin= 4 ErrMin= 3.63D-03
 ErrMax= 3.63D-03  0.00D+00 EMaxC= 1.00D+00 BMatC= 1.07D-02 BMatP= 3.20D-02
 IDIUse=1 WtCom= 1.00D+00 WtEn= 0.00D+00
 Coeff-Com: -0.171D-01 0.780D-01 0.500D+00 0.440D+00
 Coeff:     -0.171D-01 0.780D-01 0.500D+00 0.440D+00
 Gap=     0.110 Goal=   None    Shift=    0.000
 RMSDP=3.17D-04 MaxDP=1.37D-02 DE=-2.38D-02 OVMax= 4.23D-02

 Cycle   5  Pass 0  IDiag  1:
 RMSU=  1.65D-04    CP:  9.96D-01  3.00D-01  8.89D-01  5.00D-01
 E= -2512.27263982827     Delta-E=       -0.011030239109 Rises=F Damp=F
 DIIS: error= 1.04D-03 at cycle   5 NSaved=   5.
 NSaved= 5 IEnMin= 5 EnMin= -2512.27263982827     IErMin= 5 ErrMin= 1.04D-03
 ErrMax= 1.04D-03  0.00D+00 EMaxC= 1.00D+00 BMatC= 1.19D-03 BMatP= 1.07D-02
 IDIUse=1 WtCom= 1.00D+00 WtEn= 0.00D+00
 Coeff-Com: -0.110D-01 0.200D-01 0.170D+00 0.273D+00 0.548D+00
 Coeff:     -0.110D-01 0.200D-01 0.170D+00 0.273D+00 0.548D+00
 Gap=     0.108 Goal=   None    Shift=    0.000
 RMSDP=9.79D-05 MaxDP=5.50D-03 DE=-1.10D-02 OVMax= 1.32D-02

 Cycle   6  Pass 0  IDiag  1:
 RMSU=  5.75D-05    CP:  9.96D-01  2.98D-01  8.89D-01  5.77D-01  5.85D-01
 E= -2512.27385802148     Delta-E=       -0.001218193205 Rises=F Damp=F
 DIIS: error= 1.87D-04 at cycle   6 NSaved=   6.
 NSaved= 6 IEnMin= 6 EnMin= -2512.27385802148     IErMin= 6 ErrMin= 1.87D-04
 ErrMax= 1.87D-04  0.00D+00 EMaxC= 1.00D+00 BMatC= 9.09D-05 BMatP= 1.19D-03
 IDIUse=1 WtCom= 1.00D+00 WtEn= 0.00D+00
 Coeff-Com: -0.366D-02 0.332D-02 0.439D-01 0.106D+00 0.294D+00 0.556D+00
 Coeff:     -0.366D-02 0.332D-02 0.439D-01 0.106D+00 0.294D+00 0.556D+00
 Gap=     0.108 Goal=   None    Shift=    0.000
 RMSDP=2.97D-05 MaxDP=2.12D-03 DE=-1.22D-03 OVMax= 4.43D-03

 Cycle   7  Pass 0  IDiag  1:
 RMSU=  2.03D-05    CP:  9.96D-01  2.97D-01  8.89D-01  5.74D-01  6.36D-01
                    CP:  6.66D-01
 E= -2512.27393489415     Delta-E=       -0.000076872672 Rises=F Damp=F
 DIIS: error= 1.07D-04 at cycle   7 NSaved=   7.
 NSaved= 7 IEnMin= 7 EnMin= -2512.27393489415     IErMin= 7 ErrMin= 1.07D-04
 ErrMax= 1.07D-04  0.00D+00 EMaxC= 1.00D+00 BMatC= 1.39D-05 BMatP= 9.09D-05
 IDIUse=1 WtCom= 1.00D+00 WtEn= 0.00D+00
 Coeff-Com: -0.886D-03-0.430D-03 0.504D-02 0.310D-01 0.111D+00 0.329D+00
 Coeff-Com:  0.525D+00
 Coeff:     -0.886D-03-0.430D-03 0.504D-02 0.310D-01 0.111D+00 0.329D+00
 Coeff:      0.525D+00
 Gap=     0.108 Goal=   None    Shift=    0.000
 RMSDP=1.04D-05 MaxDP=6.87D-04 DE=-7.69D-05 OVMax= 2.10D-03

 Cycle   8  Pass 0  IDiag  1:
 RMSU=  7.12D-06    CP:  9.96D-01  2.97D-01  8.89D-01  5.80D-01  6.37D-01
                    CP:  6.93D-01  6.74D-01
 E= -2512.27395522619     Delta-E=       -0.000020332042 Rises=F Damp=F
 DIIS: error= 5.20D-05 at cycle   8 NSaved=   8.
 NSaved= 8 IEnMin= 8 EnMin= -2512.27395522619     IErMin= 8 ErrMin= 5.20D-05
 ErrMax= 5.20D-05  0.00D+00 EMaxC= 1.00D+00 BMatC= 1.96D-06 BMatP= 1.39D-05
 IDIUse=1 WtCom= 1.00D+00 WtEn= 0.00D+00
 Coeff-Com: -0.337D-03-0.520D-03-0.654D-03 0.108D-01 0.461D-01 0.164D+00
 Coeff-Com:  0.334D+00 0.447D+00
 Coeff:     -0.337D-03-0.520D-03-0.654D-03 0.108D-01 0.461D-01 0.164D+00
 Coeff:      0.334D+00 0.447D+00
 Gap=     0.108 Goal=   None    Shift=    0.000
 RMSDP=4.14D-06 MaxDP=2.46D-04 DE=-2.03D-05 OVMax= 7.02D-04

 Initial convergence to 1.0D-05 achieved.  Increase integral accuracy.
 Cycle   9  Pass 1  IDiag  1:
 E= -2512.27377093704     Delta-E=        0.000184289158 Rises=F Damp=F
 DIIS: error= 1.37D-04 at cycle   1 NSaved=   1.
 NSaved= 1 IEnMin= 1 EnMin= -2512.27377093704     IErMin= 1 ErrMin= 1.37D-04
 ErrMax= 1.37D-04  0.00D+00 EMaxC= 1.00D+00 BMatC= 1.25D-05 BMatP= 1.25D-05
 IDIUse=1 WtCom= 1.00D+00 WtEn= 0.00D+00
 Coeff-Com:  0.100D+01
 Coeff:      0.100D+01
 Gap=     0.108 Goal=   None    Shift=    0.000
 RMSDP=4.14D-06 MaxDP=2.46D-04 DE= 1.84D-04 OVMax= 5.70D-04

 Cycle  10  Pass 1  IDiag  1:
 RMSU=  1.45D-04    CP:  1.00D+00
 E= -2512.27378350063     Delta-E=       -0.000012563596 Rises=F Damp=F
 DIIS: error= 4.91D-05 at cycle   2 NSaved=   2.
 NSaved= 2 IEnMin= 2 EnMin= -2512.27378350063     IErMin= 2 ErrMin= 4.91D-05
 ErrMax= 4.91D-05  0.00D+00 EMaxC= 1.00D+00 BMatC= 1.30D-06 BMatP= 1.25D-05
 IDIUse=1 WtCom= 1.00D+00 WtEn= 0.00D+00
 Coeff-Com:  0.118D+00 0.882D+00
 Coeff:      0.118D+00 0.882D+00
 Gap=     0.108 Goal=   None    Shift=    0.000
 RMSDP=7.93D-06 MaxDP=4.76D-04 DE=-1.26D-05 OVMax= 1.11D-03

 Cycle  11  Pass 1  IDiag  1:
 RMSU=  7.80D-06    CP:  1.00D+00  1.01D+00
 E= -2512.27377871591     Delta-E=        0.000004784722 Rises=F Damp=F
 DIIS: error= 1.06D-04 at cycle   3 NSaved=   3.
 NSaved= 3 IEnMin= 2 EnMin= -2512.27378350063     IErMin= 2 ErrMin= 4.91D-05
 ErrMax= 1.06D-04  0.00D+00 EMaxC= 1.00D+00 BMatC= 5.55D-06 BMatP= 1.30D-06
 IDIUse=1 WtCom= 1.00D+00 WtEn= 0.00D+00
 Coeff-Com: -0.529D-02 0.678D+00 0.328D+00
 Coeff:     -0.529D-02 0.678D+00 0.328D+00
 Gap=     0.108 Goal=   None    Shift=    0.000
 RMSDP=5.36D-06 MaxDP=3.38D-04 DE= 4.78D-06 OVMax= 7.97D-04

 Cycle  12  Pass 1  IDiag  1:
 RMSU=  7.64D-07    CP:  1.00D+00  1.01D+00  3.22D-01
 E= -2512.27378491241     Delta-E=       -0.000006196504 Rises=F Damp=F
 DIIS: error= 4.11D-06 at cycle   4 NSaved=   4.
 NSaved= 4 IEnMin= 4 EnMin= -2512.27378491241     IErMin= 4 ErrMin= 4.11D-06
 ErrMax= 4.11D-06  0.00D+00 EMaxC= 1.00D+00 BMatC= 2.41D-08 BMatP= 1.30D-06
 IDIUse=1 WtCom= 1.00D+00 WtEn= 0.00D+00
 Coeff-Com: -0.441D-02 0.387D+00 0.192D+00 0.426D+00
 Coeff:     -0.441D-02 0.387D+00 0.192D+00 0.426D+00
 Gap=     0.108 Goal=   None    Shift=    0.000
 RMSDP=3.37D-07 MaxDP=2.59D-05 DE=-6.20D-06 OVMax= 4.66D-05

 Cycle  13  Pass 1  IDiag  1:
 RMSU=  2.76D-07    CP:  1.00D+00  1.01D+00  3.28D-01  7.58D-01
 E= -2512.27378493352     Delta-E=       -0.000000021108 Rises=F Damp=F
 DIIS: error= 8.60D-07 at cycle   5 NSaved=   5.
 NSaved= 5 IEnMin= 5 EnMin= -2512.27378493352     IErMin= 5 ErrMin= 8.60D-07
 ErrMax= 8.60D-07  0.00D+00 EMaxC= 1.00D+00 BMatC= 8.05D-10 BMatP= 2.41D-08
 IDIUse=1 WtCom= 1.00D+00 WtEn= 0.00D+00
 Coeff-Com: -0.191D-02 0.156D+00 0.786D-01 0.222D+00 0.545D+00
 Coeff:     -0.191D-02 0.156D+00 0.786D-01 0.222D+00 0.545D+00
 Gap=     0.108 Goal=   None    Shift=    0.000
 RMSDP=1.04D-07 MaxDP=6.00D-06 DE=-2.11D-08 OVMax= 1.21D-05

 Cycle  14  Pass 1  IDiag  1:
 RMSU=  8.79D-08    CP:  1.00D+00  1.01D+00  3.30D-01  7.77D-01  8.18D-01
 E= -2512.27378493388     Delta-E=       -0.000000000362 Rises=F Damp=F
 DIIS: error= 2.94D-07 at cycle   6 NSaved=   6.
 NSaved= 6 IEnMin= 6 EnMin= -2512.27378493388     IErMin= 6 ErrMin= 2.94D-07
 ErrMax= 2.94D-07  0.00D+00 EMaxC= 1.00D+00 BMatC= 1.27D-10 BMatP= 8.05D-10
 IDIUse=1 WtCom= 1.00D+00 WtEn= 0.00D+00
 Coeff-Com: -0.555D-03 0.425D-01 0.217D-01 0.771D-01 0.320D+00 0.539D+00
 Coeff:     -0.555D-03 0.425D-01 0.217D-01 0.771D-01 0.320D+00 0.539D+00
 Gap=     0.108 Goal=   None    Shift=    0.000
 RMSDP=3.97D-08 MaxDP=2.34D-06 DE=-3.62D-10 OVMax= 6.37D-06

 Cycle  15  Pass 1  IDiag  1:
 RMSU=  3.49D-08    CP:  1.00D+00  1.01D+00  3.30D-01  7.76D-01  8.64D-01
                    CP:  8.44D-01
 E= -2512.27378493414     Delta-E=       -0.000000000259 Rises=F Damp=F
 DIIS: error= 1.32D-07 at cycle   7 NSaved=   7.
 NSaved= 7 IEnMin= 7 EnMin= -2512.27378493414     IErMin= 7 ErrMin= 1.32D-07
 ErrMax= 1.32D-07  0.00D+00 EMaxC= 1.00D+00 BMatC= 3.72D-11 BMatP= 1.27D-10
 IDIUse=1 WtCom= 1.00D+00 WtEn= 0.00D+00
 Coeff-Com: -0.200D-04-0.641D-03-0.176D-03 0.105D-01 0.113D+00 0.384D+00
 Coeff-Com:  0.494D+00
 Coeff:     -0.200D-04-0.641D-03-0.176D-03 0.105D-01 0.113D+00 0.384D+00
 Coeff:      0.494D+00
 Gap=     0.108 Goal=   None    Shift=    0.000
 RMSDP=1.72D-08 MaxDP=8.50D-07 DE=-2.59D-10 OVMax= 2.54D-06

 Cycle  16  Pass 1  IDiag  1:
 RMSU=  8.77D-09    CP:  1.00D+00  1.01D+00  3.30D-01  7.84D-01  8.65D-01
                    CP:  8.59D-01  6.17D-01
 E= -2512.27378493421     Delta-E=       -0.000000000070 Rises=F Damp=F
 DIIS: error= 3.20D-08 at cycle   8 NSaved=   8.
 NSaved= 8 IEnMin= 8 EnMin= -2512.27378493421     IErMin= 8 ErrMin= 3.20D-08
 ErrMax= 3.20D-08  0.00D+00 EMaxC= 1.00D+00 BMatC= 2.15D-12 BMatP= 3.72D-11
 IDIUse=1 WtCom= 1.00D+00 WtEn= 0.00D+00
 Coeff-Com:  0.395D-04-0.435D-02-0.214D-02-0.281D-03 0.400D-01 0.185D+00
 Coeff-Com:  0.287D+00 0.494D+00
 Coeff:      0.395D-04-0.435D-02-0.214D-02-0.281D-03 0.400D-01 0.185D+00
 Coeff:      0.287D+00 0.494D+00
 Gap=     0.108 Goal=   None    Shift=    0.000
 RMSDP=4.08D-09 MaxDP=3.72D-07 DE=-7.00D-11 OVMax= 4.71D-07

 SCF Done:  E(RB3LYP) =  -2512.27378493     A.U. after   16 cycles
            NFock= 16  Conv=0.41D-08     -V/T= 2.0070
 KE= 2.494871737743D+03 PE=-1.500300651728D+04 EE= 5.445743279485D+03
 Leave Link  502 at Thu Dec 13 21:19:33 2018, MaxMem=   805306368 cpu:      4252.3
 (Enter /pbs_home/pkowalski/g09d01/g09/l701.exe)
 Compute integral first derivatives.
 ... and contract with generalized density number  0.
 R6Disp: Adding Grimme-D3 dispersion energy 1st derivatives to the gradient.
 Leave Link  701 at Thu Dec 13 21:19:34 2018, MaxMem=   805306368 cpu:         6.0
 (Enter /pbs_home/pkowalski/g09d01/g09/l702.exe)
 L702 exits ... SP integral derivatives will be done elsewhere.
 Leave Link  702 at Thu Dec 13 21:19:34 2018, MaxMem=   805306368 cpu:         0.2
 (Enter /pbs_home/pkowalski/g09d01/g09/l703.exe)
 Compute integral first derivatives, UseDBF=F ICtDFT=           0.
 Integral derivatives from FoFJK, PRISM(SPDF).
 Calling FoFJK, ICntrl=      2127 FMM=F ISym2X=0 I1Cent= 0 IOpClX= 0 NMat=1 NMatS=1 NMatT=0.
 FoFJK:  IHMeth= 1 ICntrl=    2127 DoSepK=F KAlg= 0 I1Cent=   0 FoldK=F
 IRaf=         0 NMat=   1 IRICut=       1 DoRegI=T DoRafI=F ISym2E= 0.
 FoFCou: FMM=F IPFlag=           0 FMFlag=      100000 FMFlg1=         800
         NFxFlg=           0 DoJE=F BraDBF=F KetDBF=F FulRan=T
         wScrn=  0.000000 ICntrl=    2127 IOpCl=  0 I1Cent=           0 NGrid=           0
         NMat0=    1 NMatS0=      1 NMatT0=    0 NMatD0=    1 NMtDS0=    0 NMtDT0=    0
 Symmetry not used in FoFCou.
 Leave Link  703 at Thu Dec 13 21:21:39 2018, MaxMem=   805306368 cpu:      1000.7
 (Enter /pbs_home/pkowalski/g09d01/g09/l716.exe)
 Dipole        =-4.91955238D-02-1.43133451D+00-1.60415741D-02
 ***** Axes restored to original set *****
 -------------------------------------------------------------------
 Center     Atomic                   Forces (Hartrees/Bohr)
 Number     Number              X              Y              Z
 -------------------------------------------------------------------
      1       16          -0.026787030   -0.002245822   -0.011899001
      2       16          -0.000698813   -0.001142045   -0.019901372
      3        9           0.022720953    0.008764113   -0.014847831
      4        9          -0.006591995   -0.010695330    0.009585168
      5        9           0.018811568    0.002064581   -0.000032714
      6        9          -0.020917291   -0.004792073    0.018836461
      7        9           0.016216115    0.002577543   -0.010993738
      8        9          -0.012817061    0.004224630    0.016918194
      9        6          -0.009527122    0.002466046   -0.002506737
     10        6          -0.002310466   -0.002526066   -0.002376125
     11        6           0.001401813   -0.001707739   -0.000375629
     12        6           0.004048759   -0.005856168   -0.001464410
     13        6           0.011619632   -0.003195325    0.003047766
     14        6           0.000340657    0.002128358    0.000480514
     15        6          -0.003356005   -0.000392841   -0.009025040
     16        6          -0.002168767    0.003009335   -0.001722968
     17        6           0.000068205    0.001210518    0.001783491
     18        6          -0.000172474    0.004669180    0.005546111
     19        6           0.004511010   -0.000376502    0.011267888
     20        6           0.000315932   -0.002269050   -0.000564482
     21        6           0.002795910    0.008541532   -0.006648624
     22        6          -0.001169429   -0.002328358   -0.001914247
     23        6          -0.006597504   -0.005947347    0.001564353
     24        6          -0.009590255   -0.006324561    0.002865220
     25        6           0.006536853    0.019022520    0.012548688
     26        6           0.018818015   -0.009025156   -0.009705264
     27        6           0.042377746    0.001946714    0.000894540
     28        6          -0.031043342   -0.000068085    0.009279152
     29        6          -0.021463037   -0.011358834    0.010438385
     30        6          -0.016704595   -0.007261685    0.012814313
     31        6          -0.001796094   -0.001831341   -0.012328240
     32        6          -0.003057585   -0.004261176    0.003382534
     33        6           0.073817214   -0.000490151   -0.034886872
     34        6           0.013846914   -0.018574853   -0.002296072
     35        6           0.004074389    0.011253857    0.015094846
     36        6          -0.071083861    0.010148004    0.026457349
     37        6           0.017372872    0.015170614   -0.012507743
     38        1           0.005404687   -0.003823179    0.000041135
     39        1           0.004650465    0.001936988    0.002976907
     40        1          -0.000171117    0.005670748    0.003062146
     41        1          -0.004861658    0.002352260   -0.000682513
     42        1          -0.005590805   -0.002598027   -0.003860638
     43        1           0.000990146    0.002431837    0.005798139
     44        1           0.003134380   -0.003474303    0.003659571
     45        1           0.002202519   -0.005858494   -0.001890776
     46        1          -0.001428190   -0.001059616   -0.005213691
     47        1          -0.003910365    0.004273810   -0.004040821
     48        1           0.004990194   -0.000621272    0.002444757
     49        1          -0.002829224    0.002983315    0.002052141
     50        1          -0.001613518   -0.004345905   -0.003462742
     51        1          -0.002902141    0.000610618   -0.001342605
     52        1           0.003809087    0.007046162    0.002205969
     53        1           0.003971742   -0.000091681    0.004986560
     54        1           0.001424316   -0.002033437   -0.002818543
     55        1          -0.002269372    0.005105071   -0.000614869
     56        1          -0.001102450   -0.000792410    0.001174951
     57        1           0.000710033   -0.003038526   -0.000867855
     58        1          -0.006897913    0.001312832   -0.003721082
     59        1          -0.009552650   -0.000513829   -0.006694004
 -------------------------------------------------------------------
 Cartesian Forces:  Max     0.073817214 RMS     0.012048874
 Leave Link  716 at Thu Dec 13 21:21:39 2018, MaxMem=   805306368 cpu:         0.2
 (Enter /pbs_home/pkowalski/g09d01/g09/l103.exe)

 GradGradGradGradGradGradGradGradGradGradGradGradGradGradGradGradGradGrad
 Berny optimization.
 Using GEDIIS/GDIIS optimizer.
 FormGI is forming the generalized inverse of G from B-inverse, IUseBI=4.
 Internal  Forces:  Max     0.035758735 RMS     0.006782030
 Search for a local minimum.
 Step number   3 out of a maximum of  343
 All quantities printed in internal units (Hartrees-Bohrs-Radians)
 RMS Force = .67820D-02 SwitMx=.10000D-02 MixMth= 1
 Mixed Optimization -- RFO/linear search
 Update second derivatives using D2CorX and points    2    3
 ITU=  0  1  0
 Use linear search instead of GDIIS.
     Eigenvalues ---    0.00230   0.00399   0.00420   0.00447   0.00631
     Eigenvalues ---    0.00715   0.00747   0.00748   0.00760   0.00763
     Eigenvalues ---    0.00837   0.01137   0.01252   0.01313   0.01380
     Eigenvalues ---    0.01436   0.01537   0.01557   0.01562   0.01564
     Eigenvalues ---    0.01653   0.01841   0.01941   0.01944   0.01946
     Eigenvalues ---    0.02002   0.02004   0.02027   0.02029   0.02085
     Eigenvalues ---    0.02086   0.02136   0.02137   0.02142   0.02143
     Eigenvalues ---    0.02153   0.02154   0.02167   0.02169   0.02201
     Eigenvalues ---    0.02234   0.02501   0.04181   0.04235   0.04570
     Eigenvalues ---    0.04962   0.05445   0.05460   0.05482   0.05513
     Eigenvalues ---    0.05664   0.05678   0.07190   0.08307   0.09063
     Eigenvalues ---    0.09172   0.09339   0.09647   0.10047   0.10739
     Eigenvalues ---    0.12354   0.12461   0.12702   0.12826   0.13946
     Eigenvalues ---    0.15867   0.15982   0.15996   0.16000   0.16000
     Eigenvalues ---    0.16000   0.16000   0.16000   0.16000   0.16000
     Eigenvalues ---    0.16000   0.16000   0.16000   0.16000   0.16000
     Eigenvalues ---    0.16000   0.16000   0.16000   0.16163   0.18187
     Eigenvalues ---    0.19636   0.21281   0.21873   0.21939   0.22000
     Eigenvalues ---    0.22000   0.22001   0.22007   0.22238   0.22480
     Eigenvalues ---    0.22815   0.23457   0.23472   0.23493   0.24009
     Eigenvalues ---    0.24233   0.24332   0.24458   0.24936   0.24996
     Eigenvalues ---    0.24997   0.25000   0.25410   0.25906   0.26266
     Eigenvalues ---    0.26293   0.26804   0.26946   0.27234   0.27904
     Eigenvalues ---    0.29148   0.29641   0.29813   0.30056   0.30748
     Eigenvalues ---    0.31333   0.31901   0.32225   0.32234   0.32317
     Eigenvalues ---    0.32484   0.32492   0.32510   0.32514   0.32520
     Eigenvalues ---    0.32533   0.32553   0.32568   0.32578   0.32743
     Eigenvalues ---    0.33512   0.34546   0.35318   0.35691   0.35693
     Eigenvalues ---    0.35697   0.35703   0.35710   0.35812   0.35883
     Eigenvalues ---    0.35952   0.36172   0.36189   0.36491   0.36731
     Eigenvalues ---    0.40797   0.40937   0.41112   0.41118   0.44220
     Eigenvalues ---    0.44245   0.45478   0.45543   0.45848   0.45940
     Eigenvalues ---    0.46335   0.46501   0.46519   0.47229   0.47687
     Eigenvalues ---    0.48257   0.48337   0.48505   0.51399   0.54996
     Eigenvalues ---    0.55628
 RFO step:  Lambda=-6.33668194D-02 EMin= 2.29500300D-03
 Quartic linear search produced a step of -0.06147.
 Iteration  1 RMS(Cart)=  0.29759734 RMS(Int)=  0.00690389
 Iteration  2 RMS(Cart)=  0.05968503 RMS(Int)=  0.00101015
 Iteration  3 RMS(Cart)=  0.00087129 RMS(Int)=  0.00099472
 Iteration  4 RMS(Cart)=  0.00000142 RMS(Int)=  0.00099472
 Iteration  5 RMS(Cart)=  0.00000001 RMS(Int)=  0.00099472
 ITry= 1 IFail=0 DXMaxC= 1.37D+00 DCOld= 1.00D+10 DXMaxT= 5.05D-01 DXLimC= 3.00D+00 Rises=F
 Variable       Old X    -DE/DX   Delta X   Delta X   Delta X     New X
                                 (Linear)    (Quad)   (Total)
    R1        3.26264   0.01721   0.00566   0.03808   0.04378   3.30642
    R2        3.23700   0.00931   0.00587   0.01830   0.02431   3.26131
    R3        3.27484   0.01076   0.00486   0.02840   0.03317   3.30801
    R4        3.29734  -0.00539   0.00359  -0.01573  -0.01211   3.28522
    R5        2.51446   0.02758   0.00416   0.03864   0.04281   2.55727
    R6        2.54297   0.01294   0.00295   0.01768   0.02064   2.56360
    R7        2.49899   0.01586   0.00469   0.02141   0.02610   2.52509
    R8        2.51152   0.02822   0.00459   0.03981   0.04440   2.55592
    R9        2.53862   0.01871   0.00363   0.02649   0.03012   2.56875
   R10        2.53659   0.01850   0.00313   0.02576   0.02889   2.56548
   R11        2.63729  -0.00057   0.00017  -0.00093  -0.00076   2.63653
   R12        2.65556   0.00322   0.00050   0.00549   0.00599   2.66155
   R13        2.08445  -0.00660  -0.00168  -0.01238  -0.01406   2.07038
   R14        2.64628  -0.00112  -0.00049  -0.00222  -0.00271   2.64357
   R15        2.08178  -0.00585  -0.00145  -0.01099  -0.01244   2.06933
   R16        2.65238  -0.00393  -0.00072  -0.00634  -0.00706   2.64532
   R17        2.08273  -0.00644  -0.00150  -0.01210  -0.01360   2.06913
   R18        2.63405   0.00029   0.00034   0.00052   0.00086   2.63490
   R19        2.08114  -0.00540  -0.00142  -0.01015  -0.01157   2.06956
   R20        2.64451   0.00942   0.00114   0.01536   0.01650   2.66101
   R21        2.08333  -0.00727  -0.00183  -0.01357  -0.01539   2.06793
   R22        2.75911   0.00554   0.00313   0.00996   0.01310   2.77220
   R23        2.63850  -0.00117   0.00012  -0.00190  -0.00178   2.63672
   R24        2.65709   0.00235   0.00042   0.00408   0.00450   2.66159
   R25        2.08376  -0.00634  -0.00165  -0.01186  -0.01351   2.07025
   R26        2.64594  -0.00097  -0.00047  -0.00201  -0.00247   2.64347
   R27        2.08210  -0.00594  -0.00147  -0.01117  -0.01263   2.06947
   R28        2.65227  -0.00381  -0.00071  -0.00612  -0.00683   2.64544
   R29        2.08297  -0.00653  -0.00151  -0.01227  -0.01378   2.06919
   R30        2.63424  -0.00003   0.00033   0.00007   0.00040   2.63464
   R31        2.08139  -0.00547  -0.00143  -0.01028  -0.01172   2.06967
   R32        2.64565   0.00906   0.00107   0.01479   0.01586   2.66151
   R33        2.08266  -0.00705  -0.00179  -0.01316  -0.01494   2.06771
   R34        2.76534   0.00355   0.00281   0.00606   0.00887   2.77421
   R35        2.93685  -0.00875  -0.00212  -0.01901  -0.02113   2.91573
   R36        2.06549   0.00546   0.00137   0.01077   0.01214   2.07764
   R37        2.06914   0.00457   0.00117   0.00902   0.01019   2.07933
   R38        2.06448   0.00521   0.00138   0.01024   0.01162   2.07609
   R39        2.85122   0.00119   0.00010   0.00180   0.00191   2.85313
   R40        2.07468   0.00319   0.00098   0.00642   0.00740   2.08208
   R41        2.05558   0.00829   0.00105   0.01668   0.01773   2.07331
   R42        2.92276  -0.00520  -0.00144  -0.01132  -0.01276   2.91000
   R43        2.06213   0.00636   0.00149   0.01258   0.01406   2.07620
   R44        2.07149   0.00374   0.00107   0.00733   0.00839   2.07989
   R45        2.06452   0.00543   0.00137   0.01072   0.01209   2.07661
   R46        2.86556  -0.00517  -0.00114  -0.01064  -0.01177   2.85379
   R47        2.08523  -0.00017   0.00056  -0.00052   0.00003   2.08527
   R48        2.07430   0.00285   0.00102   0.00548   0.00650   2.08080
   R49        2.61797  -0.00531  -0.00374  -0.00814  -0.01198   2.60599
   R50        2.72450  -0.00331   0.00212  -0.00647  -0.00448   2.72002
   R51        2.07328  -0.00743  -0.00172  -0.01368  -0.01540   2.05788
   R52        2.57339   0.03576   0.00903   0.06119   0.07023   2.64362
   R53        2.77752  -0.01052  -0.00787  -0.01883  -0.02670   2.75082
   R54        2.87309   0.00530  -0.00063   0.01305   0.01234   2.88544
   R55        2.63289  -0.00339   0.01006  -0.02609  -0.01518   2.61771
   R56        2.89372   0.00462  -0.00040   0.01285   0.01054   2.90425
   R57        2.87183   0.00715  -0.00054   0.02231   0.02215   2.89398
   R58        2.90294   0.00736   0.00072   0.00809   0.00965   2.91258
   R59        2.80080  -0.00174   0.00574  -0.01557  -0.00984   2.79097
   R60        2.61679  -0.00950  -0.00374  -0.01227  -0.01610   2.60069
   R61        2.74919  -0.00256   0.00272  -0.00974  -0.00697   2.74221
   R62        2.08130  -0.00969  -0.00179  -0.01736  -0.01916   2.06215
   R63        2.65041   0.00992   0.00687   0.01020   0.01719   2.66760
    A1        1.67640  -0.01266  -0.00420  -0.03260  -0.03649   1.63991
    A2        1.67145  -0.01171  -0.00431  -0.02719  -0.03155   1.63989
    A3        2.11776  -0.00155  -0.00028  -0.00367  -0.00394   2.11382
    A4        2.07705   0.00027  -0.00093   0.00072  -0.00021   2.07684
    A5        2.08838   0.00128   0.00120   0.00295   0.00415   2.09253
    A6        2.09570   0.00180   0.00009   0.00371   0.00381   2.09950
    A7        2.08741  -0.00087   0.00024  -0.00193  -0.00170   2.08571
    A8        2.10007  -0.00093  -0.00033  -0.00178  -0.00211   2.09797
    A9        2.07400   0.00270   0.00073   0.00531   0.00604   2.08004
   A10        2.10430  -0.00113  -0.00035  -0.00186  -0.00222   2.10208
   A11        2.10489  -0.00158  -0.00037  -0.00345  -0.00382   2.10106
   A12        2.10827  -0.00121  -0.00036  -0.00397  -0.00433   2.10393
   A13        2.09693  -0.00010  -0.00024  -0.00025  -0.00049   2.09644
   A14        2.07799   0.00132   0.00060   0.00422   0.00482   2.08281
   A15        2.10770   0.00035   0.00001   0.00213   0.00213   2.10984
   A16        2.08182  -0.00045  -0.00155  -0.00101  -0.00255   2.07927
   A17        2.09366   0.00010   0.00154  -0.00112   0.00042   2.09408
   A18        2.06294  -0.00210  -0.00019  -0.00351  -0.00370   2.05924
   A19        2.12617   0.00043  -0.00139   0.00087  -0.00052   2.12564
   A20        2.09406   0.00167   0.00159   0.00264   0.00423   2.09829
   A21        2.11885  -0.00173  -0.00034  -0.00423  -0.00456   2.11430
   A22        2.07837   0.00020  -0.00095   0.00043  -0.00053   2.07785
   A23        2.08595   0.00153   0.00129   0.00380   0.00509   2.09104
   A24        2.09635   0.00164   0.00006   0.00327   0.00334   2.09969
   A25        2.08742  -0.00090   0.00024  -0.00208  -0.00184   2.08558
   A26        2.09941  -0.00074  -0.00030  -0.00120  -0.00150   2.09791
   A27        2.07286   0.00286   0.00078   0.00590   0.00668   2.07954
   A28        2.10497  -0.00122  -0.00038  -0.00221  -0.00260   2.10238
   A29        2.10535  -0.00164  -0.00040  -0.00368  -0.00408   2.10127
   A30        2.10888  -0.00139  -0.00039  -0.00429  -0.00468   2.10420
   A31        2.09647   0.00005  -0.00022   0.00012  -0.00010   2.09637
   A32        2.07783   0.00134   0.00061   0.00416   0.00478   2.08261
   A33        2.10933  -0.00005  -0.00006   0.00102   0.00095   2.11028
   A34        2.08210  -0.00042  -0.00150  -0.00111  -0.00261   2.07950
   A35        2.09175   0.00047   0.00156   0.00009   0.00166   2.09341
   A36        2.06008  -0.00133  -0.00005  -0.00168  -0.00173   2.05835
   A37        2.13083  -0.00055  -0.00155  -0.00174  -0.00329   2.12754
   A38        2.09227   0.00187   0.00160   0.00342   0.00502   2.09730
   A39        1.93212  -0.00105  -0.00030  -0.00387  -0.00419   1.92792
   A40        1.92186   0.00035  -0.00037   0.00243   0.00207   1.92392
   A41        1.95659  -0.00331  -0.00105  -0.01172  -0.01279   1.94379
   A42        1.88299   0.00076   0.00051   0.00327   0.00378   1.88677
   A43        1.88405   0.00182   0.00085   0.00451   0.00531   1.88936
   A44        1.88392   0.00166   0.00044   0.00617   0.00663   1.89055
   A45        1.93741   0.00134   0.00000   0.00455   0.00454   1.94194
   A46        1.91913  -0.00004  -0.00057   0.00286   0.00229   1.92141
   A47        1.92012  -0.00123  -0.00129  -0.00463  -0.00592   1.91420
   A48        1.91847   0.00004  -0.00082   0.00359   0.00276   1.92123
   A49        1.91864  -0.00057   0.00192  -0.00642  -0.00450   1.91414
   A50        1.84809   0.00040   0.00077  -0.00022   0.00056   1.84865
   A51        1.93152  -0.00036  -0.00013  -0.00155  -0.00169   1.92983
   A52        1.91715   0.00018  -0.00025   0.00152   0.00127   1.91842
   A53        1.94851  -0.00188  -0.00072  -0.00651  -0.00724   1.94127
   A54        1.89210   0.00031   0.00010   0.00162   0.00173   1.89383
   A55        1.88743   0.00081   0.00070   0.00124   0.00192   1.88934
   A56        1.88557   0.00104   0.00035   0.00401   0.00437   1.88994
   A57        1.95799  -0.00275  -0.00008  -0.00773  -0.00779   1.95019
   A58        1.90397   0.00263   0.00020   0.01036   0.01057   1.91454
   A59        1.91327  -0.00032  -0.00045  -0.00207  -0.00251   1.91076
   A60        1.94087  -0.00053  -0.00153  -0.00122  -0.00272   1.93815
   A61        1.88131   0.00201   0.00101   0.00590   0.00689   1.88820
   A62        1.86387  -0.00098   0.00090  -0.00532  -0.00442   1.85945
   A63        2.13290  -0.00373  -0.00040  -0.00746  -0.00783   2.12507
   A64        1.85170   0.01948   0.00538   0.04486   0.05017   1.90187
   A65        2.29852  -0.01575  -0.00498  -0.03743  -0.04238   2.25614
   A66        2.02676  -0.00898  -0.00068  -0.02532  -0.02625   2.00051
   A67        2.13570   0.00204   0.00016   0.00406   0.00431   2.14000
   A68        2.11982   0.00695   0.00056   0.02142   0.02212   2.14193
   A69        1.95042   0.00237  -0.00140   0.00813   0.00645   1.95687
   A70        2.12342   0.01552   0.00125   0.04059   0.04179   2.16520
   A71        2.20810  -0.01775   0.00018  -0.04725  -0.04718   2.16092
   A72        2.03494   0.00524   0.00020   0.02437   0.02359   2.05853
   A73        1.91869  -0.00010   0.00091   0.00622   0.00641   1.92510
   A74        2.22256  -0.00259  -0.00294   0.00342  -0.00029   2.22226
   A75        2.04808   0.02272   0.00491   0.06515   0.06972   2.11780
   A76        2.33223  -0.03068  -0.00492  -0.07673  -0.08239   2.24984
   A77        1.89938   0.00789   0.00006   0.01211   0.01331   1.91269
   A78        1.82490   0.00544   0.00418   0.02262   0.02675   1.85165
   A79        1.91257  -0.00036   0.00026  -0.00677  -0.00703   1.90554
   A80        1.97089  -0.00190  -0.00061  -0.02113  -0.02240   1.94850
   A81        2.04321   0.00406  -0.00153   0.01385   0.01254   2.05574
   A82        1.92201  -0.00276  -0.00130  -0.00413  -0.00481   1.91720
   A83        1.79542  -0.00479  -0.00135  -0.00703  -0.00849   1.78693
   A84        1.87243   0.00338   0.00136   0.01386   0.01519   1.88762
   A85        2.02855  -0.00247  -0.00226  -0.00839  -0.01041   2.01815
   A86        2.03164  -0.00218  -0.00235  -0.01413  -0.01638   2.01526
   A87        1.85067   0.00276   0.00235   0.00614   0.00821   1.85888
   A88        1.91384  -0.00332  -0.00039  -0.01254  -0.01328   1.90057
   A89        1.75719   0.00186   0.00158   0.01528   0.01717   1.77436
   A90        1.81884   0.00652   0.00347   0.02760   0.03131   1.85015
   A91        1.90466  -0.00040  -0.00061   0.01074   0.01158   1.91624
   A92        1.95353  -0.00199  -0.00051  -0.00406  -0.00512   1.94841
   A93        1.94999  -0.00449   0.00035  -0.02290  -0.02458   1.92541
   A94        2.01230   0.00047  -0.00188   0.00156  -0.00069   2.01161
   A95        1.82539  -0.00041  -0.00092  -0.01290  -0.01304   1.81235
   A96        1.87492  -0.00343  -0.00276   0.01569   0.01115   1.88607
   A97        2.22306  -0.01286  -0.00800  -0.01110  -0.02952   2.19353
   A98        1.90158   0.02577  -0.00059   0.13093   0.12944   2.03102
   A99        2.12841  -0.00164  -0.00014  -0.00375  -0.00381   2.12460
   A100       1.85939   0.01423   0.00505   0.03426   0.03913   1.89852
   A101       2.29522  -0.01257  -0.00490  -0.03043  -0.03524   2.25998
   A102       2.05601  -0.00921  -0.00093  -0.03238  -0.03331   2.02270
   A103       2.13756   0.00104   0.00087   0.00414   0.00494   2.14250
   A104       2.08933   0.00817   0.00007   0.02800   0.02808   2.11741
   A105       1.99199   0.02133  -0.00164   0.08746   0.08617   2.07816
   A106       2.20185  -0.01821  -0.00626  -0.03287  -0.04266   2.15918
   A107       1.91705   0.00128  -0.00210   0.01649   0.01368   1.93073
   A108       2.04384  -0.00213  -0.00014   0.01254   0.01208   2.05592
   A109       1.91886   0.00564   0.00198   0.01159   0.01319   1.93205
   A110       2.19854  -0.00160  -0.00604   0.01115   0.00438   2.20292
    D1       -3.11952   0.00154  -0.00130   0.02226   0.02114  -3.09838
    D2        0.01066   0.00123  -0.00124   0.01946   0.01816   0.02882
    D3       -2.68507  -0.00695   0.00492  -0.10454  -0.09937  -2.78444
    D4        0.01274  -0.00292   0.00074  -0.03878  -0.03717  -0.02443
    D5        3.13952   0.00132  -0.00319   0.02792   0.02466  -3.11901
    D6        0.01537   0.00024  -0.00397   0.02427   0.02064   0.03601
    D7       -2.64111  -0.00530   0.01346  -0.11607  -0.10315  -2.74425
    D8        0.02170  -0.00223   0.00475  -0.04944  -0.04412  -0.02241
    D9        0.00185   0.00003  -0.00007   0.00039   0.00032   0.00216
   D10       -3.14141   0.00003  -0.00001   0.00027   0.00026  -3.14115
   D11       -3.13850   0.00000  -0.00012   0.00022   0.00010  -3.13840
   D12        0.00142   0.00000  -0.00006   0.00010   0.00004   0.00146
   D13       -0.00137   0.00000   0.00004  -0.00014  -0.00010  -0.00147
   D14       -3.13779  -0.00001  -0.00013   0.00022   0.00009  -3.13770
   D15        3.13898   0.00003   0.00009   0.00003   0.00012   3.13909
   D16        0.00255   0.00002  -0.00008   0.00039   0.00031   0.00286
   D17       -0.00052  -0.00001   0.00002  -0.00014  -0.00011  -0.00063
   D18        3.14036   0.00000   0.00004  -0.00004   0.00000   3.14036
   D19       -3.14043  -0.00001  -0.00004  -0.00002  -0.00006  -3.14049
   D20        0.00045   0.00000  -0.00002   0.00008   0.00006   0.00051
   D21       -0.00126  -0.00003   0.00005  -0.00035  -0.00030  -0.00156
   D22        3.14120   0.00001   0.00000   0.00013   0.00013   3.14133
   D23        3.14105  -0.00004   0.00003  -0.00045  -0.00042   3.14063
   D24        0.00032   0.00000  -0.00002   0.00003   0.00001   0.00033
   D25        0.00174   0.00005  -0.00008   0.00059   0.00052   0.00226
   D26       -3.14155   0.00006  -0.00003   0.00063   0.00060  -3.14095
   D27       -3.14070   0.00001  -0.00003   0.00012   0.00009  -3.14062
   D28       -0.00081   0.00002   0.00001   0.00016   0.00017  -0.00064
   D29       -0.00042  -0.00003   0.00003  -0.00034  -0.00031  -0.00073
   D30        3.13610  -0.00003   0.00019  -0.00071  -0.00052   3.13559
   D31       -3.14030  -0.00004  -0.00001  -0.00038  -0.00039  -3.14070
   D32       -0.00378  -0.00004   0.00015  -0.00075  -0.00060  -0.00437
   D33       -0.00780   0.00000   0.00021  -0.00148  -0.00134  -0.00914
   D34       -3.13471   0.00010   0.00006   0.00143   0.00156  -3.13314
   D35        3.13905   0.00000   0.00004  -0.00109  -0.00112   3.13793
   D36        0.01214   0.00010  -0.00011   0.00182   0.00178   0.01392
   D37        0.00312   0.00000  -0.00013   0.00041   0.00028   0.00340
   D38        3.14119   0.00001   0.00002   0.00014   0.00015   3.14134
   D39       -3.13553   0.00000  -0.00025   0.00064   0.00039  -3.13514
   D40        0.00254   0.00001  -0.00010   0.00037   0.00026   0.00280
   D41       -0.00109   0.00003   0.00004   0.00016   0.00020  -0.00089
   D42        3.14135  -0.00005  -0.00001  -0.00053  -0.00054   3.14081
   D43        3.13755   0.00004   0.00016  -0.00008   0.00008   3.13763
   D44       -0.00320  -0.00005   0.00010  -0.00076  -0.00066  -0.00386
   D45       -0.00154  -0.00002   0.00007  -0.00032  -0.00025  -0.00180
   D46        3.13961   0.00001   0.00009  -0.00014  -0.00006   3.13955
   D47       -3.13958  -0.00003  -0.00008  -0.00005  -0.00013  -3.13971
   D48        0.00157   0.00000  -0.00006   0.00013   0.00007   0.00164
   D49       -0.00202  -0.00001   0.00008  -0.00035  -0.00027  -0.00229
   D50       -3.14052   0.00002  -0.00004   0.00026   0.00022  -3.14030
   D51        3.14001  -0.00004   0.00006  -0.00052  -0.00047   3.13954
   D52        0.00151  -0.00001  -0.00006   0.00009   0.00002   0.00153
   D53        0.00411   0.00005  -0.00017   0.00092   0.00076   0.00486
   D54       -3.13767   0.00010  -0.00015   0.00134   0.00119  -3.13648
   D55       -3.14055   0.00001  -0.00005   0.00031   0.00026  -3.14029
   D56        0.00086   0.00007  -0.00003   0.00073   0.00070   0.00156
   D57       -0.00251  -0.00006   0.00011  -0.00082  -0.00072  -0.00322
   D58        3.13826   0.00002   0.00016  -0.00015   0.00001   3.13827
   D59        3.13927  -0.00011   0.00008  -0.00124  -0.00116   3.13812
   D60       -0.00314  -0.00003   0.00014  -0.00057  -0.00043  -0.00357
   D61        0.00726  -0.00087  -0.00045  -0.00297  -0.00308   0.00419
   D62        3.12652   0.00085   0.00059   0.00253   0.00278   3.12931
   D63       -3.13347  -0.00095  -0.00050  -0.00367  -0.00383  -3.13731
   D64       -0.01421   0.00077   0.00053   0.00183   0.00203  -0.01219
   D65        1.05517  -0.00088   0.00093  -0.00811  -0.00717   1.04800
   D66       -3.10132   0.00003  -0.00047   0.00140   0.00094  -3.10037
   D67       -1.07242  -0.00022  -0.00060   0.00010  -0.00050  -1.07292
   D68        3.13585  -0.00038   0.00114  -0.00494  -0.00381   3.13204
   D69       -1.02064   0.00054  -0.00027   0.00456   0.00431  -1.01633
   D70        1.00825   0.00029  -0.00040   0.00327   0.00286   1.01112
   D71       -1.04970  -0.00022   0.00076  -0.00321  -0.00246  -1.05216
   D72        1.07700   0.00070  -0.00064   0.00630   0.00565   1.08265
   D73        3.10589   0.00044  -0.00077   0.00500   0.00421   3.11010
   D74        1.37105   0.00447  -0.00244   0.05687   0.05445   1.42550
   D75       -1.23802  -0.00167   0.00109  -0.02444  -0.02335  -1.26137
   D76       -0.75604   0.00361  -0.00118   0.04779   0.04662  -0.70943
   D77        2.91808  -0.00253   0.00234  -0.03351  -0.03119   2.88689
   D78       -2.78368   0.00343  -0.00276   0.04970   0.04695  -2.73673
   D79        0.89043  -0.00271   0.00077  -0.03160  -0.03085   0.85959
   D80        1.02892   0.00016   0.00104  -0.00171  -0.00065   1.02827
   D81       -3.09577  -0.00052  -0.00082  -0.00111  -0.00193  -3.09770
   D82       -1.06052  -0.00038   0.00012  -0.00275  -0.00263  -1.06315
   D83        3.11752   0.00043   0.00092   0.00031   0.00124   3.11876
   D84       -1.00716  -0.00025  -0.00094   0.00091  -0.00004  -1.00721
   D85        1.02809  -0.00011   0.00000  -0.00074  -0.00074   1.02734
   D86       -1.07438   0.00064   0.00073   0.00216   0.00289  -1.07149
   D87        1.08412  -0.00004  -0.00114   0.00275   0.00161   1.08573
   D88        3.11937   0.00010  -0.00019   0.00111   0.00091   3.12028
   D89        1.30466   0.00374  -0.00371   0.04550   0.04202   1.34668
   D90       -1.27232  -0.00203   0.00312  -0.03334  -0.03042  -1.30275
   D91       -0.83305   0.00270  -0.00282   0.03850   0.03590  -0.79715
   D92        2.87315  -0.00307   0.00402  -0.04034  -0.03654   2.83661
   D93       -2.87053   0.00298  -0.00364   0.04209   0.03866  -2.83187
   D94        0.83567  -0.00279   0.00319  -0.03675  -0.03379   0.80188
   D95       -0.03155   0.00063   0.00142   0.00384   0.00546  -0.02609
   D96       -3.12783  -0.00001   0.00041  -0.00039   0.00052  -3.12731
   D97        3.09711   0.00044   0.00153   0.00104   0.00258   3.09969
   D98        0.00083  -0.00021   0.00052  -0.00319  -0.00236  -0.00153
   D99        0.04313  -0.00312  -0.00098  -0.03372  -0.03456   0.00857
   D100       3.13418  -0.00087  -0.00004  -0.00583  -0.00466   3.12951
   D101       3.13986  -0.00262   0.00001  -0.03000  -0.03012   3.10974
   D102      -0.05228  -0.00037   0.00096  -0.00211  -0.00022  -0.05250
   D103      -0.03191   0.00350  -0.00006   0.04512   0.04555   0.01364
   D104       2.60569   0.01071  -0.00350   0.12670   0.12304   2.72873
   D105      -3.11996  -0.00011  -0.00109   0.01237   0.01260  -3.10736
   D106      -0.48236   0.00710  -0.00453   0.09395   0.09009  -0.39228
   D107      -0.31895  -0.00358   0.00637  -0.03194  -0.02509  -0.34404
   D108       2.92419  -0.00371   0.00546  -0.04172  -0.03659   2.88759
   D109       2.76422  -0.00015   0.00744   0.00254   0.01031   2.77453
   D110      -0.27583  -0.00027   0.00653  -0.00724  -0.00119  -0.27702
   D111       1.61433   0.00581   0.00009   0.00545   0.00461   1.61895
   D112      -0.45873  -0.00385  -0.00457  -0.02857  -0.03412  -0.49285
   D113      -2.56827   0.00082  -0.00123  -0.02614  -0.02893  -2.59720
   D114      -1.60486   0.00342   0.00048   0.00691   0.00787  -1.59699
   D115       2.60526  -0.00624  -0.00418  -0.02712  -0.03086   2.57441
   D116       0.49572  -0.00157  -0.00083  -0.02469  -0.02567   0.47005
   D117       2.94353   0.00181   0.00448   0.02091   0.02620   2.96973
   D118      -1.03727   0.02628  -0.00619   0.24863   0.23762  -0.79965
   D119      -0.10278   0.00083   0.00340   0.00891   0.01253  -0.09025
   D120       2.19960   0.02530  -0.00727   0.23663   0.22395   2.42355
   D121      -0.81980   0.00149  -0.00119   0.01789   0.01662  -0.80317
   D122      -2.89832  -0.00331  -0.00319   0.00094  -0.00224  -2.90056
   D123       1.39124  -0.00135  -0.00430   0.00648   0.00249   1.39373
   D124       1.21289   0.00530   0.00279   0.03038   0.03300   1.24589
   D125      -0.86563   0.00050   0.00080   0.01342   0.01414  -0.85149
   D126      -2.85926   0.00245  -0.00032   0.01896   0.01886  -2.84040
   D127      -2.87977   0.00571  -0.00043   0.04038   0.04019  -2.83957
   D128       1.32490   0.00092  -0.00243   0.02343   0.02133   1.34623
   D129      -0.66873   0.00287  -0.00354   0.02897   0.02605  -0.64267
   D130       0.73187  -0.00014   0.00416  -0.02473  -0.02087   0.71100
   D131      -1.27010  -0.00530   0.00009  -0.05177  -0.05169  -1.32179
   D132       2.82479  -0.00289   0.00279  -0.03121  -0.02834   2.79645
   D133       2.86073   0.00010   0.00398  -0.02670  -0.02300   2.83773
   D134       0.85876  -0.00506  -0.00010  -0.05374  -0.05382   0.80494
   D135      -1.32954  -0.00266   0.00260  -0.03318  -0.03047  -1.36001
   D136      -1.47711   0.00289   0.00722  -0.01715  -0.01069  -1.48781
   D137       2.80410  -0.00226   0.00314  -0.04419  -0.04151   2.76259
   D138       0.61580   0.00014   0.00584  -0.02363  -0.01816   0.59764
   D139       1.72590  -0.00185  -0.00638   0.01369   0.00946   1.73535
   D140      -0.74024  -0.00449   0.00659  -0.10729  -0.10444  -0.84468
   D141      -2.48242   0.00559  -0.00357   0.04814   0.04652  -2.43589
   D142       1.33463   0.00295   0.00941  -0.07283  -0.06738   1.26725
   D143      -0.33396  -0.00011  -0.00488   0.01062   0.00595  -0.32801
   D144      -2.80010  -0.00275   0.00810  -0.11036  -0.10795  -2.90805
   D145       2.94263  -0.00408   0.00080  -0.05630  -0.05651   2.88612
   D146       0.46437  -0.01399   0.01479  -0.18974  -0.17527   0.28910
   D147      -1.04803   0.00960  -0.01115   0.13050   0.11966  -0.92837
   D148       2.75690  -0.00031   0.00284  -0.00295   0.00090   2.75779
   D149      -0.05025   0.00208   0.00225   0.00737   0.00882  -0.04143
   D150       3.06565   0.00201   0.00301  -0.00332  -0.00144   3.06420
   D151       3.11111   0.00066   0.00134   0.00275   0.00385   3.11496
   D152      -0.05618   0.00059   0.00211  -0.00794  -0.00641  -0.06259
   D153      -2.51642  -0.00347   0.01497  -0.13223  -0.12090  -2.63732
   D154       0.06831  -0.00415   0.00108  -0.04457  -0.04252   0.02579
   D155       0.65014  -0.00330   0.01423  -0.12151  -0.11046   0.53968
   D156      -3.04832  -0.00398   0.00034  -0.03385  -0.03208  -3.08040
   D157       2.45075   0.01956  -0.01733   0.20906   0.18892   2.63967
   D158      -1.22220   0.02307  -0.02425   0.28352   0.25704  -0.96517
   D159      -0.05060   0.00334  -0.00415   0.05710   0.05366   0.00306
   D160       2.55963   0.00685  -0.01107   0.13156   0.12178   2.68141
         Item               Value     Threshold  Converged?
 Maximum Force            0.035759     0.000450     NO 
 RMS     Force            0.006782     0.000300     NO 
 Maximum Displacement     1.365465     0.001800     NO 
 RMS     Displacement     0.349413     0.001200     NO 
 Predicted change in Energy=-4.952021D-02
 Lowest energy point so far.  Saving SCF results.
 GradGradGradGradGradGradGradGradGradGradGradGradGradGradGradGradGradGrad

 Leave Link  103 at Thu Dec 13 21:21:40 2018, MaxMem=   805306368 cpu:         1.7
 (Enter /pbs_home/pkowalski/g09d01/g09/l202.exe)
 Stoichiometry    C29H22F6S2
 Framework group  C1[X(C29H22F6S2)]
 Deg. of freedom   171
 Full point group                 C1      NOp   1
 RotChk:  IX=0 Diff= 5.42D-02
 Largest Abelian subgroup         C1      NOp   1
 Largest concise Abelian subgroup C1      NOp   1
                         Standard orientation:                         
 ---------------------------------------------------------------------
 Center     Atomic      Atomic             Coordinates (Angstroms)
 Number     Number       Type             X           Y           Z
 ---------------------------------------------------------------------
      1         16           0       -2.510542   -2.071321   -1.092791
      2         16           0        2.478219   -2.122744    0.948514
      3          9           0       -1.362249    2.899484    1.535819
      4          9           0       -2.357359    3.038200   -0.382476
      5          9           0       -0.063162    4.853339    0.033670
      6          9           0       -0.158739    3.533148   -1.695183
      7          9           0        1.542186    3.107133    1.342192
      8          9           0        2.249728    3.103829   -0.709119
      9          6           0       -5.559816   -2.569385   -0.514398
     10          6           0       -6.901008   -2.891843   -0.305141
     11          6           0       -7.755328   -1.981764    0.326415
     12          6           0       -7.247253   -0.746448    0.745235
     13          6           0       -5.906336   -0.424871    0.538619
     14          6           0       -5.035293   -1.330898   -0.096422
     15          6           0        5.490022   -2.644572    0.201448
     16          6           0        6.810029   -2.982235   -0.099233
     17          6           0        7.697570   -2.009292   -0.570898
     18          6           0        7.243265   -0.695819   -0.738631
     19          6           0        5.923055   -0.359137   -0.442902
     20          6           0        5.019241   -1.327531    0.035584
     21          6           0       -0.185603   -0.569453   -3.185622
     22          6           0        0.034200   -1.225926   -1.806717
     23          6           0        0.385665   -0.966963    3.413774
     24          6           0        0.022994   -1.272543    1.948714
     25          6           0       -3.628848   -0.974536   -0.313148
     26          6           0       -2.956506    0.177636    0.036397
     27          6           0       -1.553176    0.173557   -0.283673
     28          6           0       -1.157855   -1.016294   -0.904170
     29          6           0       -0.653412    1.286797   -0.018903
     30          6           0       -1.184335    2.700137    0.209211
     31          6           0       -0.048448    3.572791   -0.347735
     32          6           0        1.189369    2.774841    0.072208
     33          6           0        0.731672    1.306285   -0.024644
     34          6           0        3.633783   -0.954104    0.345787
     35          6           0        3.017081    0.272927    0.255968
     36          6           0        1.609948    0.302292    0.609321
     37          6           0        1.172314   -0.977103    1.014708
     38          1           0       -4.910404   -3.296821   -1.013836
     39          1           0       -7.280927   -3.862568   -0.640516
     40          1           0       -8.808564   -2.231859    0.490837
     41          1           0       -7.902451   -0.022347    1.240995
     42          1           0       -5.533489    0.547107    0.875877
     43          1           0        4.814114   -3.421473    0.575294
     44          1           0        7.147584   -4.014677    0.040056
     45          1           0        8.734501   -2.271085   -0.805826
     46          1           0        7.924358    0.078221   -1.108074
     47          1           0        5.591323    0.673528   -0.587128
     48          1           0       -0.342200    0.513171   -3.075309
     49          1           0        0.696097   -0.723945   -3.825519
     50          1           0       -1.061224   -0.993544   -3.695918
     51          1           0        0.232328   -2.302989   -1.927612
     52          1           0        0.931963   -0.805721   -1.336420
     53          1           0        0.668674    0.088327    3.529367
     54          1           0       -0.478633   -1.170171    4.064218
     55          1           0        1.226291   -1.587912    3.753385
     56          1           0       -0.301892   -2.323145    1.857390
     57          1           0       -0.834473   -0.651813    1.645575
     58          1           0       -3.440984    1.007310    0.549048
     59          1           0        3.549575    1.181962   -0.028482
 ---------------------------------------------------------------------
 Rotational constants (GHZ):      0.1456619      0.0587712      0.0475634
 Leave Link  202 at Thu Dec 13 21:21:40 2018, MaxMem=   805306368 cpu:         0.0
 (Enter /pbs_home/pkowalski/g09d01/g09/l301.exe)
 Basis read from rwf:  (5D, 7F)
 No pseudopotential information found on rwf file.
 There are   673 symmetry adapted cartesian basis functions of A   symmetry.
 There are   636 symmetry adapted basis functions of A   symmetry.
   636 basis functions,  1103 primitive gaussians,   673 cartesian basis functions
   141 alpha electrons      141 beta electrons
       nuclear repulsion energy      4587.4799096197 Hartrees.
 IExCor=  402 DFT=T Ex+Corr=B3LYP ExCW=0 ScaHFX=  0.200000
 ScaDFX=  0.800000  0.720000  1.000000  0.810000 ScalE2=  1.000000  1.000000
 IRadAn=      0 IRanWt=     -1 IRanGd=            0 ICorTp=0 IEmpDi=131
 NAtoms=   59 NActive=   59 NUniq=   59 SFac= 1.00D+00 NAtFMM=   60 NAOKFM=F Big=F
 Integral buffers will be    131072 words long.
 Raffenetti 2 integral format.
 Two-electron integral symmetry is turned on.
 R6Disp:  Grimme-D3 Dispersion energy=       -0.0753261209 Hartrees.
 Nuclear repulsion after empirical dispersion term =     4587.4045834988 Hartrees.
 No density basis found on file   724.
 Leave Link  301 at Thu Dec 13 21:21:40 2018, MaxMem=   805306368 cpu:         0.6
 (Enter /pbs_home/pkowalski/g09d01/g09/l302.exe)
 NPDir=0 NMtPBC=     1 NCelOv=     1 NCel=       1 NClECP=     1 NCelD=      1
         NCelK=      1 NCelE2=     1 NClLst=     1 CellRange=     0.0.
 One-electron integrals computed using PRISM.
 NBasis=   636 RedAO= T EigKep=  3.03D-04  NBF=   636
 NBsUse=   636 1.00D-06 EigRej= -1.00D+00 NBFU=   636
 Precomputing XC quadrature grid using
 IXCGrd= 4 IRadAn=           0 IRanWt=          -1 IRanGd=           0 AccXCQ= 0.00D+00.
 Generated NRdTot=       0 NPtTot=           0 NUsed=           0 NTot=          32
 NSgBfM=   594   600   600   601   602 MxSgAt=    59 MxSgA2=    59.
 Leave Link  302 at Thu Dec 13 21:21:42 2018, MaxMem=   805306368 cpu:        16.5
 (Enter /pbs_home/pkowalski/g09d01/g09/l303.exe)
 DipDrv:  MaxL=1.
 Leave Link  303 at Thu Dec 13 21:21:43 2018, MaxMem=   805306368 cpu:         1.5
 (Enter /pbs_home/pkowalski/g09d01/g09/l401.exe)
 Initial guess from the checkpoint file:  "dae0068freq_open_b3lyp_air_D3.chk"
 B after Tr=     0.000000    0.000000    0.000000
         Rot=    0.999885   -0.003487    0.014733   -0.000195 Ang=  -1.74 deg.
 Guess basis will be translated and rotated to current coordinates.
 JPrj=2 DoOrth=T DoCkMO=T.
 Generating alternative initial guess.
 ExpMin= 1.22D-01 ExpMax= 9.18D+03 ExpMxC= 1.38D+03 IAcc=1 IRadAn=         1 AccDes= 0.00D+00
 Harris functional with IExCor=  402 and IRadAn=       1 diagonalized for initial guess.
 HarFok:  IExCor=  402 AccDes= 0.00D+00 IRadAn=         1 IDoV= 1 UseB2=F ITyADJ=14
 ICtDFT=  3500011 ScaDFX=  1.000000  1.000000  1.000000  1.000000
 FoFCou: FMM=F IPFlag=           0 FMFlag=      100000 FMFlg1=           0
         NFxFlg=           0 DoJE=T BraDBF=F KetDBF=T FulRan=T
         wScrn=  0.000000 ICntrl=     500 IOpCl=  0 I1Cent=   200000004 NGrid=           0
         NMat0=    1 NMatS0=      1 NMatT0=    0 NMatD0=    1 NMtDS0=    0 NMtDT0=    0
 Petite list used in FoFCou.
 Harris En= -2512.15273887676    
 Leave Link  401 at Thu Dec 13 21:21:48 2018, MaxMem=   805306368 cpu:        41.3
 (Enter /pbs_home/pkowalski/g09d01/g09/l502.exe)
 Closed shell SCF:
 Using DIIS extrapolation, IDIIS=  1040.
 Integral symmetry usage will be decided dynamically.
 IVT=     1387805 IEndB=     1387805 NGot=   805306368 MDV=   804388806
 LenX=   804388806 LenY=   803935204
 Requested convergence on RMS density matrix=1.00D-08 within 128 cycles.
 Requested convergence on MAX density matrix=1.00D-06.
 Requested convergence on             energy=1.00D-06.
 No special actions if energy rises.
 Fock matrices will be formed incrementally for  20 cycles.
 Integral accuracy reduced to 1.0D-05 until final iterations.

 Cycle   1  Pass 0  IDiag  1:
 FoFJK:  IHMeth= 1 ICntrl=       0 DoSepK=F KAlg= 0 I1Cent=   0 FoldK=F
 IRaf= 650000000 NMat=   1 IRICut=       1 DoRegI=T DoRafI=F ISym2E= 0.
 FoFCou: FMM=F IPFlag=           0 FMFlag=      100000 FMFlg1=           0
         NFxFlg=           0 DoJE=F BraDBF=F KetDBF=F FulRan=T
         wScrn=  0.000000 ICntrl=       0 IOpCl=  0 I1Cent=           0 NGrid=           0
         NMat0=    1 NMatS0=      1 NMatT0=    0 NMatD0=    1 NMtDS0=    0 NMtDT0=    0
 Symmetry not used in FoFCou.
 E= -2512.17612422719    
 DIIS: error= 7.53D-03 at cycle   1 NSaved=   1.
 NSaved= 1 IEnMin= 1 EnMin= -2512.17612422719     IErMin= 1 ErrMin= 7.53D-03
 ErrMax= 7.53D-03  0.00D+00 EMaxC= 1.00D-01 BMatC= 1.01D-01 BMatP= 1.01D-01
 IDIUse=3 WtCom= 9.25D-01 WtEn= 7.53D-02
 Coeff-Com:  0.100D+01
 Coeff-En:   0.100D+01
 Coeff:      0.100D+01
 Gap=     0.499 Goal=   None    Shift=    0.000
 GapD=    0.499 DampG=2.000 DampE=1.000 DampFc=2.0000 IDamp=-1.
 RMSDP=1.11D-03 MaxDP=7.67D-02              OVMax= 4.10D-02

 Cycle   2  Pass 0  IDiag  1:
 RMSU=  1.11D-03    CP:  9.97D-01
 E= -2512.30623882180     Delta-E=       -0.130114594607 Rises=F Damp=F
 DIIS: error= 8.93D-04 at cycle   2 NSaved=   2.
 NSaved= 2 IEnMin= 2 EnMin= -2512.30623882180     IErMin= 2 ErrMin= 8.93D-04
 ErrMax= 8.93D-04  0.00D+00 EMaxC= 1.00D-01 BMatC= 2.12D-03 BMatP= 1.01D-01
 IDIUse=3 WtCom= 9.91D-01 WtEn= 8.93D-03
 Coeff-Com: -0.195D-01 0.102D+01
 Coeff-En:   0.000D+00 0.100D+01
 Coeff:     -0.193D-01 0.102D+01
 Gap=     0.112 Goal=   None    Shift=    0.000
 RMSDP=2.75D-04 MaxDP=1.35D-02 DE=-1.30D-01 OVMax= 3.03D-02

 Cycle   3  Pass 0  IDiag  1:
 RMSU=  2.75D-04    CP:  9.96D-01  9.92D-01
 E= -2512.30307347891     Delta-E=        0.003165342893 Rises=F Damp=F
 DIIS: error= 1.90D-03 at cycle   3 NSaved=   3.
 NSaved= 3 IEnMin= 2 EnMin= -2512.30623882180     IErMin= 2 ErrMin= 8.93D-04
 ErrMax= 1.90D-03  0.00D+00 EMaxC= 1.00D-01 BMatC= 5.59D-03 BMatP= 2.12D-03
 IDIUse=3 WtCom= 1.86D-01 WtEn= 8.14D-01
 Coeff-Com: -0.309D-01 0.653D+00 0.378D+00
 Coeff-En:   0.000D+00 0.683D+00 0.317D+00
 Coeff:     -0.576D-02 0.678D+00 0.328D+00
 Gap=     0.109 Goal=   None    Shift=    0.000
 RMSDP=1.74D-04 MaxDP=8.50D-03 DE= 3.17D-03 OVMax= 2.12D-02

 Cycle   4  Pass 0  IDiag  1:
 RMSU=  6.85D-05    CP:  9.96D-01  1.02D+00  4.31D-01
 E= -2512.30882205822     Delta-E=       -0.005748579313 Rises=F Damp=F
 DIIS: error= 2.54D-04 at cycle   4 NSaved=   4.
 NSaved= 4 IEnMin= 4 EnMin= -2512.30882205822     IErMin= 4 ErrMin= 2.54D-04
 ErrMax= 2.54D-04  0.00D+00 EMaxC= 1.00D-01 BMatC= 1.31D-04 BMatP= 2.12D-03
 IDIUse=3 WtCom= 9.97D-01 WtEn= 2.54D-03
 Coeff-Com: -0.166D-01 0.293D+00 0.165D+00 0.558D+00
 Coeff-En:   0.000D+00 0.000D+00 0.000D+00 0.100D+01
 Coeff:     -0.166D-01 0.293D+00 0.165D+00 0.559D+00
 Gap=     0.108 Goal=   None    Shift=    0.000
 RMSDP=4.11D-05 MaxDP=1.61D-03 DE=-5.75D-03 OVMax= 4.51D-03

 Cycle   5  Pass 0  IDiag  1:
 RMSU=  2.99D-05    CP:  9.96D-01  1.03D+00  4.29D-01  6.00D-01
 E= -2512.30893503026     Delta-E=       -0.000112972036 Rises=F Damp=F
 DIIS: error= 1.55D-04 at cycle   5 NSaved=   5.
 NSaved= 5 IEnMin= 5 EnMin= -2512.30893503026     IErMin= 5 ErrMin= 1.55D-04
 ErrMax= 1.55D-04  0.00D+00 EMaxC= 1.00D-01 BMatC= 2.91D-05 BMatP= 1.31D-04
 IDIUse=3 WtCom= 9.98D-01 WtEn= 1.55D-03
 Coeff-Com: -0.327D-02 0.354D-01 0.172D-01 0.318D+00 0.632D+00
 Coeff-En:   0.000D+00 0.000D+00 0.000D+00 0.186D+00 0.814D+00
 Coeff:     -0.326D-02 0.353D-01 0.171D-01 0.318D+00 0.633D+00
 Gap=     0.108 Goal=   None    Shift=    0.000
 RMSDP=1.63D-05 MaxDP=7.56D-04 DE=-1.13D-04 OVMax= 1.68D-03

 Cycle   6  Pass 0  IDiag  1:
 RMSU=  1.23D-05    CP:  9.96D-01  1.03D+00  4.18D-01  6.92D-01  7.36D-01
 E= -2512.30896177412     Delta-E=       -0.000026743867 Rises=F Damp=F
 DIIS: error= 5.84D-05 at cycle   6 NSaved=   6.
 NSaved= 6 IEnMin= 6 EnMin= -2512.30896177412     IErMin= 6 ErrMin= 5.84D-05
 ErrMax= 5.84D-05  0.00D+00 EMaxC= 1.00D-01 BMatC= 6.76D-06 BMatP= 2.91D-05
 IDIUse=1 WtCom= 1.00D+00 WtEn= 0.00D+00
 Coeff-Com: -0.332D-03-0.871D-02-0.662D-02 0.149D+00 0.416D+00 0.451D+00
 Coeff:     -0.332D-03-0.871D-02-0.662D-02 0.149D+00 0.416D+00 0.451D+00
 Gap=     0.108 Goal=   None    Shift=    0.000
 RMSDP=8.10D-06 MaxDP=4.97D-04 DE=-2.67D-05 OVMax= 1.07D-03

 Initial convergence to 1.0D-05 achieved.  Increase integral accuracy.
 Cycle   7  Pass 1  IDiag  1:
 E= -2512.30884163743     Delta-E=        0.000120136696 Rises=F Damp=F
 DIIS: error= 1.79D-04 at cycle   1 NSaved=   1.
 NSaved= 1 IEnMin= 1 EnMin= -2512.30884163743     IErMin= 1 ErrMin= 1.79D-04
 ErrMax= 1.79D-04  0.00D+00 EMaxC= 1.00D-01 BMatC= 1.37D-05 BMatP= 1.37D-05
 IDIUse=3 WtCom= 9.98D-01 WtEn= 1.79D-03
 Coeff-Com:  0.100D+01
 Coeff-En:   0.100D+01
 Coeff:      0.100D+01
 Gap=     0.108 Goal=   None    Shift=    0.000
 RMSDP=8.10D-06 MaxDP=4.97D-04 DE= 1.20D-04 OVMax= 1.20D-03

 Cycle   8  Pass 1  IDiag  1:
 RMSU=  1.51D-04    CP:  1.00D+00
 E= -2512.30885213655     Delta-E=       -0.000010499126 Rises=F Damp=F
 DIIS: error= 5.68D-05 at cycle   2 NSaved=   2.
 NSaved= 2 IEnMin= 2 EnMin= -2512.30885213655     IErMin= 2 ErrMin= 5.68D-05
 ErrMax= 5.68D-05  0.00D+00 EMaxC= 1.00D-01 BMatC= 4.32D-06 BMatP= 1.37D-05
 IDIUse=1 WtCom= 1.00D+00 WtEn= 0.00D+00
 Coeff-Com:  0.279D+00 0.721D+00
 Coeff:      0.279D+00 0.721D+00
 Gap=     0.108 Goal=   None    Shift=    0.000
 RMSDP=1.21D-05 MaxDP=8.24D-04 DE=-1.05D-05 OVMax= 2.11D-03

 Cycle   9  Pass 1  IDiag  1:
 RMSU=  1.21D-05    CP:  1.00D+00  1.01D+00
 E= -2512.30884544512     Delta-E=        0.000006691439 Rises=F Damp=F
 DIIS: error= 9.07D-05 at cycle   3 NSaved=   3.
 NSaved= 3 IEnMin= 2 EnMin= -2512.30885213655     IErMin= 2 ErrMin= 5.68D-05
 ErrMax= 9.07D-05  0.00D+00 EMaxC= 1.00D-01 BMatC= 1.04D-05 BMatP= 4.32D-06
 IDIUse=1 WtCom= 1.00D+00 WtEn= 0.00D+00
 Coeff-Com: -0.149D-02 0.609D+00 0.393D+00
 Coeff:     -0.149D-02 0.609D+00 0.393D+00
 Gap=     0.108 Goal=   None    Shift=    0.000
 RMSDP=7.57D-06 MaxDP=5.12D-04 DE= 6.69D-06 OVMax= 1.28D-03

 Cycle  10  Pass 1  IDiag  1:
 RMSU=  1.23D-06    CP:  1.00D+00  1.01D+00  3.87D-01
 E= -2512.30885677082     Delta-E=       -0.000011325699 Rises=F Damp=F
 DIIS: error= 8.81D-06 at cycle   4 NSaved=   4.
 NSaved= 4 IEnMin= 4 EnMin= -2512.30885677082     IErMin= 4 ErrMin= 8.81D-06
 ErrMax= 8.81D-06  0.00D+00 EMaxC= 1.00D-01 BMatC= 9.04D-08 BMatP= 4.32D-06
 IDIUse=1 WtCom= 1.00D+00 WtEn= 0.00D+00
 Coeff-Com: -0.438D-02 0.374D+00 0.247D+00 0.384D+00
 Coeff:     -0.438D-02 0.374D+00 0.247D+00 0.384D+00
 Gap=     0.108 Goal=   None    Shift=    0.000
 RMSDP=7.71D-07 MaxDP=3.30D-05 DE=-1.13D-05 OVMax= 9.22D-05

 Cycle  11  Pass 1  IDiag  1:
 RMSU=  4.61D-07    CP:  1.00D+00  1.01D+00  3.95D-01  5.05D-01
 E= -2512.30885686409     Delta-E=       -0.000000093277 Rises=F Damp=F
 DIIS: error= 2.05D-06 at cycle   5 NSaved=   5.
 NSaved= 5 IEnMin= 5 EnMin= -2512.30885686409     IErMin= 5 ErrMin= 2.05D-06
 ErrMax= 2.05D-06  0.00D+00 EMaxC= 1.00D-01 BMatC= 3.99D-09 BMatP= 9.04D-08
 IDIUse=1 WtCom= 1.00D+00 WtEn= 0.00D+00
 Coeff-Com: -0.268D-02 0.201D+00 0.133D+00 0.240D+00 0.428D+00
 Coeff:     -0.268D-02 0.201D+00 0.133D+00 0.240D+00 0.428D+00
 Gap=     0.108 Goal=   None    Shift=    0.000
 RMSDP=1.77D-07 MaxDP=1.09D-05 DE=-9.33D-08 OVMax= 2.05D-05

 Cycle  12  Pass 1  IDiag  1:
 RMSU=  1.31D-07    CP:  1.00D+00  1.01D+00  3.97D-01  5.46D-01  7.71D-01
 E= -2512.30885686802     Delta-E=       -0.000000003924 Rises=F Damp=F
 DIIS: error= 4.40D-07 at cycle   6 NSaved=   6.
 NSaved= 6 IEnMin= 6 EnMin= -2512.30885686802     IErMin= 6 ErrMin= 4.40D-07
 ErrMax= 4.40D-07  0.00D+00 EMaxC= 1.00D-01 BMatC= 2.83D-10 BMatP= 3.99D-09
 IDIUse=1 WtCom= 1.00D+00 WtEn= 0.00D+00
 Coeff-Com: -0.965D-03 0.675D-01 0.445D-01 0.894D-01 0.245D+00 0.555D+00
 Coeff:     -0.965D-03 0.675D-01 0.445D-01 0.894D-01 0.245D+00 0.555D+00
 Gap=     0.108 Goal=   None    Shift=    0.000
 RMSDP=4.74D-08 MaxDP=2.70D-06 DE=-3.92D-09 OVMax= 5.91D-06

 Cycle  13  Pass 1  IDiag  1:
 RMSU=  4.01D-08    CP:  1.00D+00  1.01D+00  3.97D-01  5.39D-01  8.05D-01
                    CP:  8.64D-01
 E= -2512.30885686825     Delta-E=       -0.000000000236 Rises=F Damp=F
 DIIS: error= 2.33D-07 at cycle   7 NSaved=   7.
 NSaved= 7 IEnMin= 7 EnMin= -2512.30885686825     IErMin= 7 ErrMin= 2.33D-07
 ErrMax= 2.33D-07  0.00D+00 EMaxC= 1.00D-01 BMatC= 3.18D-11 BMatP= 2.83D-10
 IDIUse=1 WtCom= 1.00D+00 WtEn= 0.00D+00
 Coeff-Com: -0.138D-03 0.776D-02 0.489D-02 0.144D-01 0.678D-01 0.295D+00
 Coeff-Com:  0.610D+00
 Coeff:     -0.138D-03 0.776D-02 0.489D-02 0.144D-01 0.678D-01 0.295D+00
 Coeff:      0.610D+00
 Gap=     0.108 Goal=   None    Shift=    0.000
 RMSDP=1.76D-08 MaxDP=8.44D-07 DE=-2.36D-10 OVMax= 2.71D-06

 Cycle  14  Pass 1  IDiag  1:
 RMSU=  1.17D-08    CP:  1.00D+00  1.01D+00  3.97D-01  5.43D-01  8.13D-01
                    CP:  8.88D-01  7.28D-01
 E= -2512.30885686817     Delta-E=        0.000000000083 Rises=F Damp=F
 DIIS: error= 1.46D-07 at cycle   8 NSaved=   8.
 NSaved= 8 IEnMin= 7 EnMin= -2512.30885686825     IErMin= 8 ErrMin= 1.46D-07
 ErrMax= 1.46D-07  0.00D+00 EMaxC= 1.00D-01 BMatC= 7.54D-12 BMatP= 3.18D-11
 IDIUse=1 WtCom= 1.00D+00 WtEn= 0.00D+00
 Coeff-Com:  0.342D-04-0.365D-02-0.259D-02-0.206D-02 0.118D-01 0.120D+00
 Coeff-Com:  0.391D+00 0.485D+00
 Coeff:      0.342D-04-0.365D-02-0.259D-02-0.206D-02 0.118D-01 0.120D+00
 Coeff:      0.391D+00 0.485D+00
 Gap=     0.108 Goal=   None    Shift=    0.000
 RMSDP=6.68D-09 MaxDP=3.39D-07 DE= 8.28D-11 OVMax= 1.04D-06

 SCF Done:  E(RB3LYP) =  -2512.30885687     A.U. after   14 cycles
            NFock= 14  Conv=0.67D-08     -V/T= 2.0072
 KE= 2.494446299193D+03 PE=-1.507708008178D+04 EE= 5.482920342217D+03
 Leave Link  502 at Thu Dec 13 21:30:21 2018, MaxMem=   805306368 cpu:      4091.8
 (Enter /pbs_home/pkowalski/g09d01/g09/l701.exe)
 Compute integral first derivatives.
 ... and contract with generalized density number  0.
 R6Disp: Adding Grimme-D3 dispersion energy 1st derivatives to the gradient.
 Leave Link  701 at Thu Dec 13 21:30:22 2018, MaxMem=   805306368 cpu:         6.1
 (Enter /pbs_home/pkowalski/g09d01/g09/l702.exe)
 L702 exits ... SP integral derivatives will be done elsewhere.
 Leave Link  702 at Thu Dec 13 21:30:22 2018, MaxMem=   805306368 cpu:         0.2
 (Enter /pbs_home/pkowalski/g09d01/g09/l703.exe)
 Compute integral first derivatives, UseDBF=F ICtDFT=           0.
 Integral derivatives from FoFJK, PRISM(SPDF).
 Calling FoFJK, ICntrl=      2127 FMM=F ISym2X=0 I1Cent= 0 IOpClX= 0 NMat=1 NMatS=1 NMatT=0.
 FoFJK:  IHMeth= 1 ICntrl=    2127 DoSepK=F KAlg= 0 I1Cent=   0 FoldK=F
 IRaf=         0 NMat=   1 IRICut=       1 DoRegI=T DoRafI=F ISym2E= 0.
 FoFCou: FMM=F IPFlag=           0 FMFlag=      100000 FMFlg1=         800
         NFxFlg=           0 DoJE=F BraDBF=F KetDBF=F FulRan=T
         wScrn=  0.000000 ICntrl=    2127 IOpCl=  0 I1Cent=           0 NGrid=           0
         NMat0=    1 NMatS0=      1 NMatT0=    0 NMatD0=    1 NMtDS0=    0 NMtDT0=    0
 Symmetry not used in FoFCou.
 Leave Link  703 at Thu Dec 13 21:32:35 2018, MaxMem=   805306368 cpu:      1055.6
 (Enter /pbs_home/pkowalski/g09d01/g09/l716.exe)
 Dipole        =-5.85771088D-02-1.65836183D+00-1.66531086D-02
 ***** Axes restored to original set *****
 -------------------------------------------------------------------
 Center     Atomic                   Forces (Hartrees/Bohr)
 Number     Number              X              Y              Z
 -------------------------------------------------------------------
      1       16          -0.002039871    0.000839604   -0.003377476
      2       16           0.001885799   -0.002395533   -0.002997974
      3        9           0.006254137    0.001483678   -0.002515995
      4        9          -0.005277565    0.001450219   -0.003782312
      5        9           0.003441931    0.002079148   -0.004108172
      6        9          -0.002162432    0.000179899    0.005681384
      7        9           0.000728458   -0.000364665   -0.001089595
      8        9          -0.005750972    0.002407706   -0.001459866
      9        6          -0.002021976    0.000706651   -0.000528607
     10        6          -0.000466907   -0.000845313   -0.000734240
     11        6          -0.000102220   -0.000360974   -0.000292916
     12        6           0.001268136   -0.001181085   -0.000192394
     13        6           0.002508311   -0.001202124    0.000464306
     14        6           0.000630256    0.000108839    0.000244881
     15        6          -0.000652295   -0.000634400   -0.002094075
     16        6          -0.000626408    0.001112457   -0.000297388
     17        6          -0.000182241    0.000315925   -0.000076984
     18        6           0.000055229    0.001048817    0.001553259
     19        6           0.000967423    0.000251290    0.002504295
     20        6           0.000515630   -0.000219956    0.000910343
     21        6           0.001180809    0.002467948   -0.001627253
     22        6          -0.000182899    0.001866658   -0.001748742
     23        6          -0.002237246   -0.001130904    0.000193253
     24        6          -0.003996685   -0.006245917    0.002476362
     25        6           0.000269970    0.004304666    0.002561163
     26        6           0.003235751    0.003321415   -0.002874510
     27        6           0.003530910   -0.001109017   -0.004588544
     28        6          -0.007945239   -0.013631466    0.017879397
     29        6          -0.015452899   -0.007003697    0.016217099
     30        6          -0.009415992   -0.005935141    0.005800076
     31        6          -0.002872429   -0.002896579   -0.002397331
     32        6          -0.004240308    0.002864429   -0.000581323
     33        6           0.062721836    0.003895541   -0.025270318
     34        6           0.004855552   -0.003505268   -0.003437493
     35        6           0.004754399   -0.002522712    0.002656179
     36        6          -0.051501816    0.002781530    0.016931407
     37        6           0.027838699    0.018076399   -0.006904812
     38        1           0.001367339   -0.001120145   -0.000129430
     39        1           0.001214140    0.000289436    0.000747138
     40        1          -0.000023789    0.001353498    0.000846845
     41        1          -0.001280731    0.000719725   -0.000126042
     42        1          -0.001634491   -0.000623621   -0.001216044
     43        1           0.000131468    0.000865585    0.001465577
     44        1           0.000805549   -0.000704451    0.001044191
     45        1           0.000562905   -0.001453115   -0.000415806
     46        1          -0.000378355   -0.000393784   -0.001395941
     47        1          -0.001204704    0.001096081   -0.001203938
     48        1           0.000970407   -0.000390952    0.000490300
     49        1          -0.000456031    0.000625213    0.000373319
     50        1          -0.000429595   -0.001287209   -0.000662017
     51        1          -0.000252329   -0.000221731   -0.000479731
     52        1          -0.005359830   -0.002894531    0.000075172
     53        1           0.000884277    0.000203060    0.000954850
     54        1           0.000492873   -0.000402028   -0.000505581
     55        1           0.000003010    0.001453651   -0.000186304
     56        1          -0.000759828   -0.000533396    0.001429428
     57        1           0.000512179    0.005119653   -0.006529065
     58        1          -0.000096014    0.000717093    0.001004262
     59        1          -0.004583285   -0.002796101    0.001323731
 -------------------------------------------------------------------
 Cartesian Forces:  Max     0.062721836 RMS     0.007783422
 Leave Link  716 at Thu Dec 13 21:32:35 2018, MaxMem=   805306368 cpu:         0.2
 (Enter /pbs_home/pkowalski/g09d01/g09/l103.exe)

 GradGradGradGradGradGradGradGradGradGradGradGradGradGradGradGradGradGrad
 Berny optimization.
 Using GEDIIS/GDIIS optimizer.
 FormGI is forming the generalized inverse of G from B-inverse, IUseBI=4.
 GSVD:  received Info=                   1 from GESDD.
 Internal  Forces:  Max     0.033783971 RMS     0.005653387
 Search for a local minimum.
 Step number   4 out of a maximum of  343
 All quantities printed in internal units (Hartrees-Bohrs-Radians)
 RMS Force = .56534D-02 SwitMx=.10000D-02 MixMth= 1
 Mixed Optimization -- RFO/linear search
 Update second derivatives using D2CorX and points    3    4
 DE= -3.51D-02 DEPred=-4.95D-02 R= 7.08D-01
 TightC=F SS=  1.41D+00  RLast= 7.16D-01 DXNew= 8.4853D-01 2.1468D+00
 Trust test= 7.08D-01 RLast= 7.16D-01 DXMaxT set to 8.49D-01
 ITU=  1  0  1  0
 Use linear search instead of GDIIS.
     Eigenvalues ---    0.00211   0.00399   0.00420   0.00475   0.00632
     Eigenvalues ---    0.00709   0.00747   0.00748   0.00760   0.00790
     Eigenvalues ---    0.00904   0.01092   0.01102   0.01158   0.01245
     Eigenvalues ---    0.01384   0.01449   0.01516   0.01556   0.01561
     Eigenvalues ---    0.01624   0.01744   0.01852   0.01941   0.01944
     Eigenvalues ---    0.02002   0.02004   0.02027   0.02028   0.02086
     Eigenvalues ---    0.02086   0.02136   0.02136   0.02142   0.02143
     Eigenvalues ---    0.02153   0.02154   0.02165   0.02167   0.02169
     Eigenvalues ---    0.02227   0.02607   0.04209   0.04220   0.04686
     Eigenvalues ---    0.05013   0.05446   0.05478   0.05552   0.05564
     Eigenvalues ---    0.05679   0.05682   0.07373   0.08314   0.09208
     Eigenvalues ---    0.09219   0.09288   0.09913   0.09994   0.10933
     Eigenvalues ---    0.12097   0.12190   0.12711   0.12756   0.14154
     Eigenvalues ---    0.15849   0.15982   0.15985   0.15998   0.16000
     Eigenvalues ---    0.16000   0.16000   0.16000   0.16000   0.16000
     Eigenvalues ---    0.16000   0.16000   0.16000   0.16000   0.16000
     Eigenvalues ---    0.16000   0.16000   0.16001   0.16775   0.19964
     Eigenvalues ---    0.20348   0.21775   0.21881   0.21968   0.22000
     Eigenvalues ---    0.22000   0.22016   0.22064   0.22698   0.22953
     Eigenvalues ---    0.23238   0.23466   0.23468   0.23572   0.23732
     Eigenvalues ---    0.24205   0.24310   0.24629   0.24956   0.24985
     Eigenvalues ---    0.24997   0.25000   0.25561   0.25949   0.26298
     Eigenvalues ---    0.26485   0.26965   0.27093   0.27850   0.29012
     Eigenvalues ---    0.29434   0.29681   0.30017   0.30641   0.30900
     Eigenvalues ---    0.31334   0.32119   0.32220   0.32282   0.32335
     Eigenvalues ---    0.32420   0.32495   0.32513   0.32514   0.32522
     Eigenvalues ---    0.32539   0.32558   0.32573   0.32660   0.32906
     Eigenvalues ---    0.33468   0.34928   0.35439   0.35691   0.35693
     Eigenvalues ---    0.35697   0.35704   0.35710   0.35841   0.35884
     Eigenvalues ---    0.36103   0.36180   0.36238   0.36638   0.40472
     Eigenvalues ---    0.40791   0.41129   0.41138   0.43776   0.44228
     Eigenvalues ---    0.44277   0.45529   0.45539   0.45928   0.45940
     Eigenvalues ---    0.46498   0.46513   0.47166   0.47670   0.47984
     Eigenvalues ---    0.48229   0.48408   0.49998   0.53395   0.55630
     Eigenvalues ---    0.56090
 RFO step:  Lambda=-4.74427015D-02 EMin= 2.11061799D-03
 Quartic linear search produced a step of -0.05587.
 Iteration  1 RMS(Cart)=  0.22755603 RMS(Int)=  0.01053137
 Iteration  2 RMS(Cart)=  0.05832809 RMS(Int)=  0.00116579
 Iteration  3 RMS(Cart)=  0.00131543 RMS(Int)=  0.00106733
 Iteration  4 RMS(Cart)=  0.00001160 RMS(Int)=  0.00106733
 Iteration  5 RMS(Cart)=  0.00000001 RMS(Int)=  0.00106733
 ITry= 1 IFail=0 DXMaxC= 9.88D-01 DCOld= 1.00D+10 DXMaxT= 8.49D-01 DXLimC= 3.00D+00 Rises=F
 Variable       Old X    -DE/DX   Delta X   Delta X   Delta X     New X
                                 (Linear)    (Quad)   (Total)
    R1        3.30642  -0.00103  -0.00245   0.02566   0.02322   3.32964
    R2        3.26131   0.00209  -0.00136   0.02192   0.02063   3.28194
    R3        3.30801  -0.00119  -0.00185   0.02034   0.01737   3.32538
    R4        3.28522  -0.00316   0.00068  -0.01275  -0.01221   3.27301
    R5        2.55727   0.00669  -0.00239   0.03623   0.03384   2.59111
    R6        2.56360  -0.00161  -0.00115   0.01102   0.00987   2.57347
    R7        2.52509   0.00067  -0.00146   0.01775   0.01630   2.54139
    R8        2.55592   0.00491  -0.00248   0.03501   0.03253   2.58845
    R9        2.56875   0.00084  -0.00168   0.02031   0.01863   2.58737
   R10        2.56548   0.00195  -0.00161   0.02093   0.01931   2.58480
   R11        2.63653   0.00002   0.00004  -0.00046  -0.00042   2.63611
   R12        2.66155   0.00086  -0.00033   0.00514   0.00480   2.66635
   R13        2.07038  -0.00176   0.00079  -0.01180  -0.01102   2.05936
   R14        2.64357  -0.00078   0.00015  -0.00292  -0.00276   2.64081
   R15        2.06933  -0.00145   0.00070  -0.01028  -0.00958   2.05975
   R16        2.64532  -0.00078   0.00039  -0.00557  -0.00518   2.64014
   R17        2.06913  -0.00160   0.00076  -0.01125  -0.01049   2.05864
   R18        2.63490  -0.00013  -0.00005   0.00038   0.00033   2.63523
   R19        2.06956  -0.00146   0.00065  -0.00976  -0.00912   2.06045
   R20        2.66101   0.00215  -0.00092   0.01365   0.01272   2.67374
   R21        2.06793  -0.00213   0.00086  -0.01323  -0.01237   2.05556
   R22        2.77220   0.00229  -0.00073   0.01318   0.01245   2.78465
   R23        2.63672  -0.00006   0.00010  -0.00121  -0.00110   2.63562
   R24        2.66159   0.00068  -0.00025   0.00392   0.00367   2.66526
   R25        2.07025  -0.00168   0.00075  -0.01133  -0.01058   2.05968
   R26        2.64347  -0.00079   0.00014  -0.00278  -0.00264   2.64083
   R27        2.06947  -0.00149   0.00071  -0.01047  -0.00977   2.05971
   R28        2.64544  -0.00072   0.00038  -0.00533  -0.00495   2.64050
   R29        2.06919  -0.00161   0.00077  -0.01139  -0.01062   2.05857
   R30        2.63464   0.00001  -0.00002   0.00030   0.00028   2.63491
   R31        2.06967  -0.00148   0.00065  -0.00989  -0.00923   2.06044
   R32        2.66151   0.00199  -0.00089   0.01300   0.01211   2.67362
   R33        2.06771  -0.00201   0.00083  -0.01276  -0.01193   2.05578
   R34        2.77421   0.00161  -0.00050   0.00916   0.00867   2.78288
   R35        2.91573  -0.00223   0.00118  -0.01772  -0.01654   2.89918
   R36        2.07764   0.00114  -0.00068   0.00983   0.00915   2.08679
   R37        2.07933   0.00085  -0.00057   0.00804   0.00747   2.08680
   R38        2.07609   0.00141  -0.00065   0.01004   0.00939   2.08549
   R39        2.85313   0.00086  -0.00011   0.00320   0.00310   2.85623
   R40        2.08208   0.00039  -0.00041   0.00535   0.00494   2.08701
   R41        2.07331  -0.00519  -0.00099   0.00092  -0.00007   2.07324
   R42        2.91000  -0.00084   0.00071  -0.00965  -0.00894   2.90106
   R43        2.07620   0.00131  -0.00079   0.01135   0.01056   2.08676
   R44        2.07989   0.00078  -0.00047   0.00679   0.00632   2.08621
   R45        2.07661   0.00139  -0.00068   0.01027   0.00960   2.08621
   R46        2.85379   0.00065   0.00066  -0.00595  -0.00529   2.84850
   R47        2.08527  -0.00042   0.00000  -0.00071  -0.00071   2.08455
   R48        2.08080  -0.00684  -0.00036  -0.00922  -0.00958   2.07122
   R49        2.60599  -0.00312   0.00067  -0.01079  -0.01017   2.59582
   R50        2.72002  -0.00342   0.00025  -0.00882  -0.00861   2.71141
   R51        2.05788  -0.00030   0.00086  -0.01000  -0.00914   2.04875
   R52        2.64362   0.00742  -0.00392   0.06088   0.05697   2.70059
   R53        2.75082   0.00379   0.00149  -0.00994  -0.00844   2.74238
   R54        2.88544  -0.00483  -0.00069  -0.00461  -0.00581   2.87963
   R55        2.61771   0.01007   0.00085   0.01455   0.01595   2.63367
   R56        2.90425  -0.00156  -0.00059   0.00931   0.00884   2.91309
   R57        2.89398  -0.00052  -0.00124   0.01113   0.00918   2.90316
   R58        2.91258  -0.00910  -0.00054  -0.01321  -0.01315   2.89944
   R59        2.79097   0.00692   0.00055   0.01480   0.01535   2.80631
   R60        2.60069  -0.00308   0.00090  -0.01298  -0.01233   2.58836
   R61        2.74221  -0.00527   0.00039  -0.01478  -0.01357   2.72865
   R62        2.06215  -0.00111   0.00107  -0.01402  -0.01295   2.04919
   R63        2.66760   0.00146  -0.00096   0.01494   0.01494   2.68255
    A1        1.63991  -0.00074   0.00204  -0.02443  -0.02219   1.61772
    A2        1.63989  -0.00201   0.00176  -0.02327  -0.02198   1.61791
    A3        2.11382  -0.00006   0.00022  -0.00243  -0.00221   2.11161
    A4        2.07684  -0.00016   0.00001  -0.00105  -0.00104   2.07580
    A5        2.09253   0.00022  -0.00023   0.00348   0.00325   2.09577
    A6        2.09950   0.00040  -0.00021   0.00308   0.00287   2.10237
    A7        2.08571  -0.00012   0.00009  -0.00106  -0.00097   2.08474
    A8        2.09797  -0.00028   0.00012  -0.00202  -0.00190   2.09607
    A9        2.08004   0.00053  -0.00034   0.00472   0.00438   2.08442
   A10        2.10208  -0.00029   0.00012  -0.00197  -0.00184   2.10024
   A11        2.10106  -0.00024   0.00021  -0.00275  -0.00254   2.09853
   A12        2.10393  -0.00023   0.00024  -0.00356  -0.00332   2.10062
   A13        2.09644  -0.00010   0.00003  -0.00069  -0.00066   2.09577
   A14        2.08281   0.00033  -0.00027   0.00425   0.00398   2.08679
   A15        2.10984   0.00035  -0.00012   0.00251   0.00239   2.11223
   A16        2.07927  -0.00035   0.00014  -0.00319  -0.00305   2.07623
   A17        2.09408   0.00000  -0.00002   0.00068   0.00065   2.09473
   A18        2.05924  -0.00099   0.00021  -0.00432  -0.00411   2.05512
   A19        2.12564   0.00013   0.00003  -0.00050  -0.00047   2.12518
   A20        2.09829   0.00087  -0.00024   0.00482   0.00458   2.10287
   A21        2.11430  -0.00016   0.00025  -0.00313  -0.00287   2.11143
   A22        2.07785  -0.00024   0.00003  -0.00152  -0.00149   2.07635
   A23        2.09104   0.00039  -0.00028   0.00465   0.00436   2.09540
   A24        2.09969   0.00033  -0.00019   0.00260   0.00241   2.10211
   A25        2.08558  -0.00009   0.00010  -0.00109  -0.00099   2.08459
   A26        2.09791  -0.00023   0.00008  -0.00151  -0.00143   2.09648
   A27        2.07954   0.00065  -0.00037   0.00545   0.00508   2.08461
   A28        2.10238  -0.00035   0.00015  -0.00238  -0.00224   2.10014
   A29        2.10127  -0.00029   0.00023  -0.00306  -0.00284   2.09843
   A30        2.10420  -0.00027   0.00026  -0.00384  -0.00358   2.10063
   A31        2.09637  -0.00007   0.00001  -0.00040  -0.00040   2.09597
   A32        2.08261   0.00035  -0.00027   0.00424   0.00397   2.08658
   A33        2.11028   0.00010  -0.00005   0.00117   0.00111   2.11140
   A34        2.07950  -0.00024   0.00015  -0.00293  -0.00278   2.07671
   A35        2.09341   0.00013  -0.00009   0.00176   0.00167   2.09508
   A36        2.05835  -0.00064   0.00010  -0.00225  -0.00216   2.05619
   A37        2.12754  -0.00059   0.00018  -0.00386  -0.00368   2.12386
   A38        2.09730   0.00124  -0.00028   0.00612   0.00584   2.10313
   A39        1.92792  -0.00021   0.00023  -0.00347  -0.00325   1.92467
   A40        1.92392   0.00009  -0.00012   0.00165   0.00154   1.92546
   A41        1.94379  -0.00054   0.00071  -0.00999  -0.00929   1.93451
   A42        1.88677   0.00017  -0.00021   0.00330   0.00309   1.88986
   A43        1.88936   0.00017  -0.00030   0.00351   0.00318   1.89254
   A44        1.89055   0.00035  -0.00037   0.00557   0.00520   1.89575
   A45        1.94194  -0.00117  -0.00025  -0.00042  -0.00067   1.94127
   A46        1.92141   0.00092  -0.00013   0.00188   0.00174   1.92316
   A47        1.91420  -0.00163   0.00033  -0.01082  -0.01049   1.90371
   A48        1.92123  -0.00065  -0.00015  -0.00272  -0.00288   1.91835
   A49        1.91414   0.00303   0.00025   0.01347   0.01373   1.92787
   A50        1.84865  -0.00045  -0.00003  -0.00140  -0.00145   1.84721
   A51        1.92983  -0.00023   0.00009  -0.00215  -0.00206   1.92776
   A52        1.91842   0.00032  -0.00007   0.00203   0.00196   1.92038
   A53        1.94127   0.00024   0.00040  -0.00367  -0.00327   1.93800
   A54        1.89383  -0.00009  -0.00010   0.00062   0.00052   1.89435
   A55        1.88934  -0.00022  -0.00011   0.00014   0.00002   1.88937
   A56        1.88994  -0.00004  -0.00024   0.00322   0.00298   1.89291
   A57        1.95019  -0.00277   0.00044  -0.01165  -0.01122   1.93897
   A58        1.91454   0.00198  -0.00059   0.00975   0.00910   1.92364
   A59        1.91076  -0.00188   0.00014  -0.00912  -0.00892   1.90184
   A60        1.93815  -0.00097   0.00015  -0.00940  -0.00924   1.92891
   A61        1.88820   0.00473  -0.00039   0.02717   0.02680   1.91501
   A62        1.85945  -0.00100   0.00025  -0.00638  -0.00609   1.85336
   A63        2.12507   0.00117   0.00044  -0.00191  -0.00148   2.12359
   A64        1.90187   0.00112  -0.00280   0.03353   0.03073   1.93260
   A65        2.25614  -0.00229   0.00237  -0.03165  -0.02928   2.22686
   A66        2.00051   0.00290   0.00147  -0.00954  -0.00814   1.99236
   A67        2.14000  -0.00034  -0.00024   0.00315   0.00292   2.14292
   A68        2.14193  -0.00259  -0.00124   0.00612   0.00491   2.14684
   A69        1.95687  -0.00250  -0.00036  -0.00330  -0.00372   1.95315
   A70        2.16520  -0.02079  -0.00233  -0.02598  -0.02839   2.13681
   A71        2.16092   0.02322   0.00264   0.02883   0.03134   2.19226
   A72        2.05853  -0.00931  -0.00132  -0.01095  -0.01290   2.04563
   A73        1.92510  -0.00074  -0.00036   0.00395   0.00335   1.92845
   A74        2.22226   0.01090   0.00002   0.02739   0.02715   2.24941
   A75        2.11780  -0.02705  -0.00390  -0.02547  -0.03010   2.08770
   A76        2.24984   0.02952   0.00460   0.02429   0.02840   2.27824
   A77        1.91269  -0.00243  -0.00074   0.00028   0.00063   1.91332
   A78        1.85165   0.00122  -0.00149   0.02614   0.02461   1.87626
   A79        1.90554   0.00065   0.00039   0.00319   0.00378   1.90932
   A80        1.94850  -0.00015   0.00125  -0.00316  -0.00132   1.94717
   A81        2.05574  -0.00442  -0.00070  -0.01560  -0.01619   2.03955
   A82        1.91720   0.00245   0.00027  -0.00254  -0.00269   1.91451
   A83        1.78693   0.00026   0.00047  -0.00968  -0.00991   1.77701
   A84        1.88762   0.00117  -0.00085   0.01455   0.01342   1.90104
   A85        2.01815   0.00023   0.00058  -0.00845  -0.00797   2.01017
   A86        2.01526  -0.00131   0.00092  -0.01924  -0.01796   1.99730
   A87        1.85888  -0.00001  -0.00046   0.01111   0.01147   1.87035
   A88        1.90057  -0.00158   0.00074  -0.01156  -0.01070   1.88987
   A89        1.77436   0.00141  -0.00096   0.01452   0.01255   1.78691
   A90        1.85015   0.00149  -0.00175   0.02721   0.02554   1.87569
   A91        1.91624   0.00222  -0.00065   0.00069  -0.00158   1.91466
   A92        1.94841  -0.00317   0.00029  -0.01811  -0.01760   1.93082
   A93        1.92541   0.00030   0.00137  -0.00091   0.00141   1.92681
   A94        2.01161  -0.00206   0.00004  -0.01057  -0.01135   2.00026
   A95        1.81235   0.00139   0.00073   0.00088   0.00260   1.81495
   A96        1.88607   0.00044  -0.00062   0.00865   0.00480   1.89086
   A97        2.19353   0.03378   0.00165   0.09993   0.10060   2.29413
   A98        2.03102  -0.02970  -0.00723  -0.01228  -0.02715   2.00387
   A99        2.12460   0.00084   0.00021  -0.00066  -0.00041   2.12419
   A100       1.89852   0.00131  -0.00219   0.02833   0.02610   1.92461
   A101       2.25998  -0.00216   0.00197  -0.02763  -0.02564   2.23434
   A102       2.02270   0.00074   0.00186  -0.02299  -0.01946   2.00324
   A103       2.14250  -0.00022  -0.00028   0.00503   0.00397   2.14647
   A104       2.11741  -0.00053  -0.00157   0.01812   0.01567   2.13308
   A105       2.07816  -0.02240  -0.00481   0.00333  -0.00973   2.06844
   A106       2.15918   0.02978   0.00238   0.07550   0.07301   2.23219
   A107       1.93073  -0.00146  -0.00076   0.00891   0.00516   1.93589
   A108       2.05592  -0.00997  -0.00068  -0.02152  -0.02412   2.03180
   A109       1.93205   0.00137  -0.00074   0.00903   0.01015   1.94220
   A110       2.20292   0.00979  -0.00024   0.02975   0.02870   2.23163
    D1       -3.09838  -0.00094  -0.00118  -0.00215  -0.00338  -3.10176
    D2        0.02882  -0.00110  -0.00101  -0.00420  -0.00531   0.02351
    D3       -2.78444  -0.00211   0.00555  -0.04055  -0.03433  -2.81877
    D4       -0.02443   0.00270   0.00208   0.01393   0.01588  -0.00855
    D5       -3.11901  -0.00073  -0.00138   0.00089  -0.00038  -3.11939
    D6        0.03601   0.00019  -0.00115  -0.00241  -0.00413   0.03188
    D7       -2.74425  -0.00374   0.00576  -0.03715  -0.02981  -2.77406
    D8       -0.02241   0.00159   0.00246   0.00797   0.01063  -0.01178
    D9        0.00216  -0.00001  -0.00002   0.00003   0.00002   0.00218
   D10       -3.14115   0.00001  -0.00001   0.00021   0.00020  -3.14095
   D11       -3.13840  -0.00003  -0.00001  -0.00035  -0.00035  -3.13876
   D12        0.00146  -0.00001   0.00000  -0.00017  -0.00017   0.00129
   D13       -0.00147   0.00001   0.00001   0.00012   0.00012  -0.00135
   D14       -3.13770  -0.00002  -0.00001  -0.00031  -0.00032  -3.13802
   D15        3.13909   0.00003  -0.00001   0.00050   0.00049   3.13959
   D16        0.00286   0.00000  -0.00002   0.00007   0.00005   0.00291
   D17       -0.00063   0.00000   0.00001  -0.00005  -0.00004  -0.00067
   D18        3.14036   0.00001   0.00000   0.00013   0.00012   3.14049
   D19       -3.14049  -0.00001   0.00000  -0.00023  -0.00022  -3.14071
   D20        0.00051  -0.00001   0.00000  -0.00006  -0.00006   0.00045
   D21       -0.00156   0.00000   0.00002  -0.00009  -0.00008  -0.00164
   D22        3.14133   0.00000  -0.00001   0.00010   0.00009   3.14142
   D23        3.14063   0.00000   0.00002  -0.00026  -0.00024   3.14039
   D24        0.00033  -0.00001   0.00000  -0.00007  -0.00008   0.00026
   D25        0.00226   0.00000  -0.00003   0.00024   0.00021   0.00247
   D26       -3.14095   0.00002  -0.00003   0.00051   0.00048  -3.14047
   D27       -3.14062   0.00000   0.00000   0.00005   0.00005  -3.14057
   D28       -0.00064   0.00002  -0.00001   0.00032   0.00031  -0.00033
   D29       -0.00073  -0.00001   0.00002  -0.00025  -0.00023  -0.00097
   D30        3.13559   0.00002   0.00003   0.00016   0.00018   3.13577
   D31       -3.14070  -0.00003   0.00002  -0.00052  -0.00050  -3.14120
   D32       -0.00437   0.00000   0.00003  -0.00011  -0.00008  -0.00446
   D33       -0.00914  -0.00004   0.00007  -0.00002   0.00006  -0.00908
   D34       -3.13314   0.00012  -0.00009   0.00183   0.00174  -3.13140
   D35        3.13793  -0.00006   0.00006  -0.00043  -0.00036   3.13757
   D36        0.01392   0.00009  -0.00010   0.00142   0.00131   0.01524
   D37        0.00340  -0.00002  -0.00002  -0.00025  -0.00026   0.00314
   D38        3.14134   0.00001  -0.00001   0.00020   0.00019   3.14153
   D39       -3.13514  -0.00004  -0.00002  -0.00048  -0.00050  -3.13564
   D40        0.00280  -0.00001  -0.00001  -0.00004  -0.00005   0.00275
   D41       -0.00089   0.00004  -0.00001   0.00065   0.00064  -0.00025
   D42        3.14081  -0.00003   0.00003  -0.00059  -0.00056   3.14024
   D43        3.13763   0.00006   0.00000   0.00087   0.00087   3.13850
   D44       -0.00386  -0.00001   0.00004  -0.00037  -0.00033  -0.00419
   D45       -0.00180  -0.00001   0.00001  -0.00016  -0.00015  -0.00194
   D46        3.13955   0.00002   0.00000   0.00026   0.00026   3.13982
   D47       -3.13971  -0.00004   0.00001  -0.00060  -0.00060  -3.14031
   D48        0.00164  -0.00002   0.00000  -0.00018  -0.00019   0.00145
   D49       -0.00229   0.00002   0.00002   0.00013   0.00014  -0.00215
   D50       -3.14030   0.00001  -0.00001   0.00019   0.00018  -3.14012
   D51        3.13954  -0.00001   0.00003  -0.00029  -0.00027   3.13928
   D52        0.00153  -0.00002   0.00000  -0.00023  -0.00023   0.00131
   D53        0.00486   0.00000  -0.00004   0.00029   0.00025   0.00511
   D54       -3.13648   0.00003  -0.00007   0.00090   0.00083  -3.13565
   D55       -3.14029   0.00001  -0.00001   0.00021   0.00020  -3.14009
   D56        0.00156   0.00004  -0.00004   0.00082   0.00078   0.00234
   D57       -0.00322  -0.00003   0.00004  -0.00068  -0.00064  -0.00386
   D58        3.13827   0.00003   0.00000   0.00055   0.00055   3.13882
   D59        3.13812  -0.00006   0.00006  -0.00129  -0.00122   3.13689
   D60       -0.00357   0.00000   0.00002  -0.00007  -0.00004  -0.00361
   D61        0.00419   0.00056   0.00017  -0.00217  -0.00234   0.00184
   D62        3.12931  -0.00052  -0.00016   0.00242   0.00261   3.13191
   D63       -3.13731   0.00050   0.00021  -0.00344  -0.00357  -3.14088
   D64       -0.01219  -0.00059  -0.00011   0.00114   0.00138  -0.01081
   D65        1.04800   0.00089   0.00040   0.00233   0.00274   1.05074
   D66       -3.10037  -0.00010  -0.00005  -0.00012  -0.00017  -3.10054
   D67       -1.07292  -0.00106   0.00003  -0.00704  -0.00700  -1.07992
   D68        3.13204   0.00102   0.00021   0.00528   0.00549   3.13753
   D69       -1.01633   0.00003  -0.00024   0.00283   0.00259  -1.01374
   D70        1.01112  -0.00093  -0.00016  -0.00409  -0.00424   1.00688
   D71       -1.05216   0.00117   0.00014   0.00684   0.00697  -1.04519
   D72        1.08265   0.00018  -0.00032   0.00440   0.00407   1.08672
   D73        3.11010  -0.00078  -0.00024  -0.00252  -0.00276   3.10734
   D74        1.42550   0.00150  -0.00304   0.04092   0.03784   1.46334
   D75       -1.26137  -0.00016   0.00130  -0.01597  -0.01463  -1.27600
   D76       -0.70943   0.00157  -0.00260   0.04071   0.03807  -0.67135
   D77        2.88689  -0.00009   0.00174  -0.01618  -0.01440   2.87249
   D78       -2.73673   0.00072  -0.00262   0.03613   0.03346  -2.70326
   D79        0.85959  -0.00094   0.00172  -0.02076  -0.01900   0.84058
   D80        1.02827   0.00152   0.00004   0.01035   0.01041   1.03868
   D81       -3.09770  -0.00023   0.00011  -0.00281  -0.00271  -3.10041
   D82       -1.06315  -0.00138   0.00015  -0.01017  -0.01003  -1.07318
   D83        3.11876   0.00147  -0.00007   0.01105   0.01100   3.12976
   D84       -1.00721  -0.00028   0.00000  -0.00211  -0.00212  -1.00932
   D85        1.02734  -0.00143   0.00004  -0.00947  -0.00944   1.01791
   D86       -1.07149   0.00178  -0.00016   0.01405   0.01391  -1.05758
   D87        1.08573   0.00004  -0.00009   0.00089   0.00079   1.08652
   D88        3.12028  -0.00112  -0.00005  -0.00647  -0.00653   3.11375
   D89        1.34668   0.00105  -0.00235   0.01466   0.01215   1.35882
   D90       -1.30275  -0.00179   0.00170  -0.02970  -0.02771  -1.33046
   D91       -0.79715   0.00117  -0.00201   0.01719   0.01492  -0.78223
   D92        2.83661  -0.00167   0.00204  -0.02716  -0.02494   2.81167
   D93       -2.83187   0.00011  -0.00216   0.01401   0.01161  -2.82026
   D94        0.80188  -0.00273   0.00189  -0.03035  -0.02825   0.77364
   D95       -0.02609  -0.00078  -0.00030  -0.00606  -0.00644  -0.03252
   D96       -3.12731  -0.00002  -0.00003   0.00121   0.00123  -3.12608
   D97        3.09969  -0.00092  -0.00014  -0.00792  -0.00815   3.09154
   D98       -0.00153  -0.00015   0.00013  -0.00065  -0.00049  -0.00201
   D99        0.00857   0.00281   0.00193   0.01619   0.01803   0.02660
   D100       3.12951  -0.00068   0.00026  -0.00677  -0.00605   3.12346
   D101       3.10974   0.00210   0.00168   0.00884   0.01029   3.12003
   D102      -0.05250  -0.00139   0.00001  -0.01412  -0.01379  -0.06629
   D103       0.01364  -0.00351  -0.00254  -0.01880  -0.02153  -0.00788
   D104       2.72873  -0.00409  -0.00687   0.03077   0.02414   2.75287
   D105      -3.10736   0.00058  -0.00070   0.00485   0.00432  -3.10304
   D106      -0.39228   0.00001  -0.00503   0.05442   0.04999  -0.34229
   D107      -0.34404  -0.01140   0.00140  -0.13809  -0.13707  -0.48112
   D108       2.88759  -0.01163   0.00204  -0.12365  -0.12125   2.76635
   D109       2.77453  -0.01568  -0.00058  -0.16417  -0.16510   2.60943
   D110      -0.27702  -0.01591   0.00007  -0.14972  -0.14927  -0.42629
   D111       1.61895   0.00073  -0.00026   0.04869   0.04889   1.66784
   D112      -0.49285   0.00175   0.00191   0.02226   0.02458  -0.46827
   D113      -2.59720   0.00097   0.00162   0.04150   0.04393  -2.55327
   D114      -1.59699   0.00275  -0.00044   0.03823   0.03786  -1.55913
   D115       2.57441   0.00378   0.00172   0.01180   0.01355   2.58795
   D116       0.47005   0.00299   0.00143   0.03103   0.03290   0.50295
   D117       2.96973  -0.00664  -0.00146  -0.07476  -0.07773   2.89200
   D118      -0.79965  -0.01239  -0.01328   0.06982   0.06037  -0.73928
   D119      -0.09025  -0.00557  -0.00070  -0.06039  -0.06165  -0.15190
   D120       2.42355  -0.01132  -0.01251   0.08418   0.07645   2.50000
   D121      -0.80317   0.00131  -0.00093   0.02345   0.02271  -0.78047
   D122      -2.90056  -0.00032   0.00013   0.00212   0.00224  -2.89831
   D123       1.39373   0.00084  -0.00014   0.00486   0.00454   1.39827
   D124       1.24589   0.00427  -0.00184   0.05227   0.05072   1.29660
   D125      -0.85149   0.00265  -0.00079   0.03094   0.03025  -0.82124
   D126      -2.84040   0.00381  -0.00105   0.03368   0.03255  -2.80784
   D127      -2.83957   0.00048  -0.00225   0.02650   0.02435  -2.81522
   D128       1.34623  -0.00115  -0.00119   0.00518   0.00389   1.35012
   D129      -0.64267   0.00001  -0.00146   0.00791   0.00619  -0.63649
   D130       0.71100  -0.00071   0.00117  -0.03118  -0.03004   0.68096
   D131      -1.32179  -0.00401   0.00289  -0.06416  -0.06114  -1.38293
   D132       2.79645  -0.00256   0.00158  -0.05153  -0.04991   2.74654
   D133       2.83773  -0.00131   0.00129  -0.03452  -0.03299   2.80474
   D134       0.80494  -0.00462   0.00301  -0.06750  -0.06409   0.74085
   D135      -1.36001  -0.00317   0.00170  -0.05487  -0.05286  -1.41287
   D136      -1.48781  -0.00126   0.00060  -0.01970  -0.01845  -1.50625
   D137       2.76259  -0.00456   0.00232  -0.05268  -0.04955   2.71304
   D138       0.59764  -0.00311   0.00101  -0.04005  -0.03831   0.55933
   D139       1.73535   0.00774  -0.00053   0.05698   0.05470   1.79005
   D140      -0.84468  -0.01180   0.00584  -0.11732  -0.10793  -0.95261
   D141      -2.43589   0.00570  -0.00260   0.07110   0.06649  -2.36940
   D142       1.26725  -0.01384   0.00376  -0.10320  -0.09613   1.17112
   D143      -0.32801   0.00587  -0.00033   0.06457   0.06362  -0.26439
   D144      -2.90805  -0.01367   0.00603  -0.10973  -0.09900  -3.00705
   D145       2.88612  -0.00907   0.00316  -0.17844  -0.17523   2.71088
   D146       0.28910  -0.02079   0.00979  -0.37212  -0.36500  -0.07591
   D147      -0.92837  -0.00354  -0.00669  -0.01257  -0.01658  -0.94495
   D148       2.75779  -0.01526  -0.00005  -0.20625  -0.20635   2.55144
   D149      -0.04143  -0.00198  -0.00049  -0.00296  -0.00279  -0.04422
   D150       3.06420  -0.00242   0.00008   0.00234   0.00393   3.06813
   D151       3.11496  -0.00100  -0.00022  -0.00693  -0.00714   3.10783
   D152      -0.06259  -0.00144   0.00036  -0.00163  -0.00042  -0.06301
   D153      -2.63732  -0.01747   0.00675  -0.18184  -0.17038  -2.80770
   D154       0.02579   0.00316   0.00238   0.00842   0.01023   0.03601
   D155       0.53968  -0.01704   0.00617  -0.18678  -0.17679   0.36289
   D156      -3.08040   0.00359   0.00179   0.00348   0.00382  -3.07658
   D157       2.63967   0.00131  -0.01055   0.16569   0.15866   2.79834
   D158      -0.96517   0.00107  -0.01436   0.19964   0.18840  -0.77677
   D159       0.00306  -0.00282  -0.00300  -0.01024  -0.01340  -0.01033
   D160       2.68141  -0.00305  -0.00680   0.02370   0.01634   2.69775
         Item               Value     Threshold  Converged?
 Maximum Force            0.033784     0.000450     NO 
 RMS     Force            0.005653     0.000300     NO 
 Maximum Displacement     0.988011     0.001800     NO 
 RMS     Displacement     0.266310     0.001200     NO 
 Predicted change in Energy=-3.699856D-02
 Lowest energy point so far.  Saving SCF results.
 GradGradGradGradGradGradGradGradGradGradGradGradGradGradGradGradGradGrad

 Leave Link  103 at Thu Dec 13 21:32:35 2018, MaxMem=   805306368 cpu:         2.3
 (Enter /pbs_home/pkowalski/g09d01/g09/l202.exe)
 Stoichiometry    C29H22F6S2
 Framework group  C1[X(C29H22F6S2)]
 Deg. of freedom   171
 Full point group                 C1      NOp   1
 RotChk:  IX=0 Diff= 5.83D-02
 Largest Abelian subgroup         C1      NOp   1
 Largest concise Abelian subgroup C1      NOp   1
                         Standard orientation:                         
 ---------------------------------------------------------------------
 Center     Atomic      Atomic             Coordinates (Angstroms)
 Number     Number       Type             X           Y           Z
 ---------------------------------------------------------------------
      1         16           0       -2.686825   -2.074975   -1.317325
      2         16           0        2.740166   -2.035548    1.345604
      3          9           0       -1.462034    2.811974    1.508359
      4          9           0       -2.398045    2.893670   -0.485372
      5          9           0       -0.104561    4.733248    0.018591
      6          9           0       -0.153542    3.392962   -1.736611
      7          9           0        1.490667    3.032317    1.358100
      8          9           0        2.214675    2.936792   -0.724364
      9          6           0       -5.722739   -2.492623   -0.563760
     10          6           0       -7.060414   -2.775795   -0.287383
     11          6           0       -7.828656   -1.891963    0.475193
     12          6           0       -7.245524   -0.719103    0.961246
     13          6           0       -5.907986   -0.432340    0.690317
     14          6           0       -5.114782   -1.314548   -0.080671
     15          6           0        5.685883   -2.490439    0.319250
     16          6           0        6.986326   -2.793619   -0.083419
     17          6           0        7.721990   -1.882479   -0.846002
     18          6           0        7.143107   -0.662607   -1.205485
     19          6           0        5.841641   -0.356425   -0.809747
     20          6           0        5.083447   -1.265245   -0.034572
     21          6           0       -0.383819   -0.483830   -3.392532
     22          6           0       -0.148798   -1.263109   -2.092069
     23          6           0        0.857533   -0.581586    3.769553
     24          6           0        0.363218   -1.174301    2.442485
     25          6           0       -3.704560   -0.996253   -0.365952
     26          6           0       -2.992916    0.102665    0.049796
     27          6           0       -1.612842    0.091287   -0.342582
     28          6           0       -1.289182   -1.063013   -1.120488
     29          6           0       -0.702473    1.173757   -0.017811
     30          6           0       -1.247134    2.584012    0.173474
     31          6           0       -0.089875    3.445659   -0.369360
     32          6           0        1.148477    2.658752    0.086090
     33          6           0        0.688991    1.195130    0.057718
     34          6           0        3.710975   -0.929690    0.380617
     35          6           0        3.007615    0.216656    0.121287
     36          6           0        1.657169    0.226726    0.632316
     37          6           0        1.376212   -0.968091    1.345460
     38          1           0       -5.147446   -3.197898   -1.163110
     39          1           0       -7.504549   -3.693567   -0.672716
     40          1           0       -8.873408   -2.114585    0.688962
     41          1           0       -7.835167   -0.021956    1.557190
     42          1           0       -5.476817    0.486762    1.080902
     43          1           0        5.135995   -3.216300    0.918169
     44          1           0        7.427437   -3.747913    0.204216
     45          1           0        8.738167   -2.120486   -1.158115
     46          1           0        7.706992    0.055521   -1.801439
     47          1           0        5.410904    0.597368   -1.106758
     48          1           0       -0.466631    0.596914   -3.181398
     49          1           0        0.459215   -0.637081   -4.089136
     50          1           0       -1.313532   -0.815199   -3.886233
     51          1           0       -0.024195   -2.338705   -2.309474
     52          1           0        0.798104   -0.936459   -1.644485
     53          1           0        1.043572    0.501652    3.662826
     54          1           0        0.098165   -0.731417    4.556742
     55          1           0        1.796500   -1.063417    4.093492
     56          1           0        0.138441   -2.247339    2.564495
     57          1           0       -0.582540   -0.693260    2.167800
     58          1           0       -3.426652    0.886038    0.661007
     59          1           0        3.434236    1.065509   -0.401531
 ---------------------------------------------------------------------
 Rotational constants (GHZ):      0.1455133      0.0558790      0.0474271
 Leave Link  202 at Thu Dec 13 21:32:35 2018, MaxMem=   805306368 cpu:         0.0
 (Enter /pbs_home/pkowalski/g09d01/g09/l301.exe)
 Basis read from rwf:  (5D, 7F)
 No pseudopotential information found on rwf file.
 There are   673 symmetry adapted cartesian basis functions of A   symmetry.
 There are   636 symmetry adapted basis functions of A   symmetry.
   636 basis functions,  1103 primitive gaussians,   673 cartesian basis functions
   141 alpha electrons      141 beta electrons
       nuclear repulsion energy      4535.6426522367 Hartrees.
 IExCor=  402 DFT=T Ex+Corr=B3LYP ExCW=0 ScaHFX=  0.200000
 ScaDFX=  0.800000  0.720000  1.000000  0.810000 ScalE2=  1.000000  1.000000
 IRadAn=      0 IRanWt=     -1 IRanGd=            0 ICorTp=0 IEmpDi=131
 NAtoms=   59 NActive=   59 NUniq=   59 SFac= 1.00D+00 NAtFMM=   60 NAOKFM=F Big=F
 Integral buffers will be    131072 words long.
 Raffenetti 2 integral format.
 Two-electron integral symmetry is turned on.
 R6Disp:  Grimme-D3 Dispersion energy=       -0.0714502656 Hartrees.
 Nuclear repulsion after empirical dispersion term =     4535.5712019711 Hartrees.
 No density basis found on file   724.
 Leave Link  301 at Thu Dec 13 21:32:36 2018, MaxMem=   805306368 cpu:         0.6
 (Enter /pbs_home/pkowalski/g09d01/g09/l302.exe)
 NPDir=0 NMtPBC=     1 NCelOv=     1 NCel=       1 NClECP=     1 NCelD=      1
         NCelK=      1 NCelE2=     1 NClLst=     1 CellRange=     0.0.
 One-electron integrals computed using PRISM.
 NBasis=   636 RedAO= T EigKep=  3.05D-04  NBF=   636
 NBsUse=   636 1.00D-06 EigRej= -1.00D+00 NBFU=   636
 Precomputing XC quadrature grid using
 IXCGrd= 4 IRadAn=           0 IRanWt=          -1 IRanGd=           0 AccXCQ= 0.00D+00.
 Generated NRdTot=       0 NPtTot=           0 NUsed=           0 NTot=          32
 NSgBfM=   626   626   627   627   627 MxSgAt=    59 MxSgA2=    59.
 Leave Link  302 at Thu Dec 13 21:32:38 2018, MaxMem=   805306368 cpu:        16.5
 (Enter /pbs_home/pkowalski/g09d01/g09/l303.exe)
 DipDrv:  MaxL=1.
 Leave Link  303 at Thu Dec 13 21:32:38 2018, MaxMem=   805306368 cpu:         1.5
 (Enter /pbs_home/pkowalski/g09d01/g09/l401.exe)
 Initial guess from the checkpoint file:  "dae0068freq_open_b3lyp_air_D3.chk"
 B after Tr=     0.000000    0.000000    0.000000
         Rot=    0.999913    0.008784   -0.009256   -0.003300 Ang=   1.51 deg.
 Guess basis will be translated and rotated to current coordinates.
 JPrj=2 DoOrth=T DoCkMO=T.
 Generating alternative initial guess.
 ExpMin= 1.22D-01 ExpMax= 9.18D+03 ExpMxC= 1.38D+03 IAcc=1 IRadAn=         1 AccDes= 0.00D+00
 Harris functional with IExCor=  402 and IRadAn=       1 diagonalized for initial guess.
 HarFok:  IExCor=  402 AccDes= 0.00D+00 IRadAn=         1 IDoV= 1 UseB2=F ITyADJ=14
 ICtDFT=  3500011 ScaDFX=  1.000000  1.000000  1.000000  1.000000
 FoFCou: FMM=F IPFlag=           0 FMFlag=      100000 FMFlg1=           0
         NFxFlg=           0 DoJE=T BraDBF=F KetDBF=T FulRan=T
         wScrn=  0.000000 ICntrl=     500 IOpCl=  0 I1Cent=   200000004 NGrid=           0
         NMat0=    1 NMatS0=      1 NMatT0=    0 NMatD0=    1 NMtDS0=    0 NMtDT0=    0
 Petite list used in FoFCou.
 Harris En= -2512.17478583089    
 Leave Link  401 at Thu Dec 13 21:32:43 2018, MaxMem=   805306368 cpu:        40.7
 (Enter /pbs_home/pkowalski/g09d01/g09/l502.exe)
 Closed shell SCF:
 Using DIIS extrapolation, IDIIS=  1040.
 Integral symmetry usage will be decided dynamically.
 IVT=     1387805 IEndB=     1387805 NGot=   805306368 MDV=   804388806
 LenX=   804388806 LenY=   803935204
 Requested convergence on RMS density matrix=1.00D-08 within 128 cycles.
 Requested convergence on MAX density matrix=1.00D-06.
 Requested convergence on             energy=1.00D-06.
 No special actions if energy rises.
 Fock matrices will be formed incrementally for  20 cycles.
 Integral accuracy reduced to 1.0D-05 until final iterations.

 Cycle   1  Pass 0  IDiag  1:
 FoFJK:  IHMeth= 1 ICntrl=       0 DoSepK=F KAlg= 0 I1Cent=   0 FoldK=F
 IRaf= 640000000 NMat=   1 IRICut=       1 DoRegI=T DoRafI=F ISym2E= 0.
 FoFCou: FMM=F IPFlag=           0 FMFlag=      100000 FMFlg1=           0
         NFxFlg=           0 DoJE=F BraDBF=F KetDBF=F FulRan=T
         wScrn=  0.000000 ICntrl=       0 IOpCl=  0 I1Cent=           0 NGrid=           0
         NMat0=    1 NMatS0=      1 NMatT0=    0 NMatD0=    1 NMtDS0=    0 NMtDT0=    0
 Symmetry not used in FoFCou.
 E= -2512.08622472021    
 DIIS: error= 1.22D-02 at cycle   1 NSaved=   1.
 NSaved= 1 IEnMin= 1 EnMin= -2512.08622472021     IErMin= 1 ErrMin= 1.22D-02
 ErrMax= 1.22D-02  0.00D+00 EMaxC= 1.00D-01 BMatC= 1.34D-01 BMatP= 1.34D-01
 IDIUse=3 WtCom= 8.78D-01 WtEn= 1.22D-01
 Coeff-Com:  0.100D+01
 Coeff-En:   0.100D+01
 Coeff:      0.100D+01
 Recover alternate guess density for next cycle.
 RMSDP=2.78D-03 MaxDP=1.08D-01              OVMax= 0.00D+00

 Cycle   2  Pass 0  IDiag  1:
 RMSU=  2.77D-03    CP:  1.01D+00
 E= -2511.47383123455     Delta-E=        0.612393485661 Rises=F Damp=F
 Switch densities from cycles 1 and 2 for lowest energy.
 DIIS: error= 3.97D-02 at cycle   2 NSaved=   2.
 NSaved= 2 IEnMin= 1 EnMin= -2512.08622472021     IErMin= 1 ErrMin= 1.22D-02
 ErrMax= 3.97D-02  0.00D+00 EMaxC= 1.00D+00 BMatC= 7.70D-01 BMatP= 1.34D-01
 IDIUse=1 WtCom= 1.00D+00 WtEn= 0.00D+00
 Coeff-Com:  0.849D+00 0.151D+00
 Coeff:      0.849D+00 0.151D+00
 Gap=     0.138 Goal=   None    Shift=    0.000
 RMSDP=1.40D-03 MaxDP=6.40D-02 DE= 6.12D-01 OVMax= 1.80D-01

 Cycle   3  Pass 0  IDiag  1:
 RMSU=  1.30D-03    CP:  9.92D-01  1.87D-01
 E= -2512.28554537957     Delta-E=       -0.811714145028 Rises=F Damp=F
 DIIS: error= 4.88D-03 at cycle   3 NSaved=   3.
 NSaved= 3 IEnMin= 3 EnMin= -2512.28554537957     IErMin= 3 ErrMin= 4.88D-03
 ErrMax= 4.88D-03  0.00D+00 EMaxC= 1.00D+00 BMatC= 3.57D-02 BMatP= 1.34D-01
 IDIUse=1 WtCom= 1.00D+00 WtEn= 0.00D+00
 Coeff-Com:  0.110D-02 0.165D+00 0.834D+00
 Coeff:      0.110D-02 0.165D+00 0.834D+00
 Gap=     0.110 Goal=   None    Shift=    0.000
 RMSDP=6.65D-04 MaxDP=3.22D-02 DE=-8.12D-01 OVMax= 8.08D-02

 Cycle   4  Pass 0  IDiag  1:
 RMSU=  5.46D-04    CP:  9.91D-01  2.84D-01  7.94D-01
 E= -2512.31303962495     Delta-E=       -0.027494245372 Rises=F Damp=F
 DIIS: error= 2.55D-03 at cycle   4 NSaved=   4.
 NSaved= 4 IEnMin= 4 EnMin= -2512.31303962495     IErMin= 4 ErrMin= 2.55D-03
 ErrMax= 2.55D-03  0.00D+00 EMaxC= 1.00D+00 BMatC= 1.08D-02 BMatP= 3.57D-02
 IDIUse=1 WtCom= 1.00D+00 WtEn= 0.00D+00
 Coeff-Com: -0.233D-01 0.831D-01 0.507D+00 0.433D+00
 Coeff:     -0.233D-01 0.831D-01 0.507D+00 0.433D+00
 Gap=     0.118 Goal=   None    Shift=    0.000
 RMSDP=3.33D-04 MaxDP=1.35D-02 DE=-2.75D-02 OVMax= 4.02D-02

 Cycle   5  Pass 0  IDiag  1:
 RMSU=  1.53D-04    CP:  9.91D-01  2.80D-01  8.76D-01  4.95D-01
 E= -2512.32474857196     Delta-E=       -0.011708947010 Rises=F Damp=F
 DIIS: error= 9.31D-04 at cycle   5 NSaved=   5.
 NSaved= 5 IEnMin= 5 EnMin= -2512.32474857196     IErMin= 5 ErrMin= 9.31D-04
 ErrMax= 9.31D-04  0.00D+00 EMaxC= 1.00D+00 BMatC= 1.09D-03 BMatP= 1.08D-02
 IDIUse=1 WtCom= 1.00D+00 WtEn= 0.00D+00
 Coeff-Com: -0.113D-01 0.205D-01 0.164D+00 0.263D+00 0.563D+00
 Coeff:     -0.113D-01 0.205D-01 0.164D+00 0.263D+00 0.563D+00
 Gap=     0.114 Goal=   None    Shift=    0.000
 RMSDP=8.95D-05 MaxDP=4.66D-03 DE=-1.17D-02 OVMax= 1.14D-02

 Cycle   6  Pass 0  IDiag  1:
 RMSU=  5.80D-05    CP:  9.91D-01  2.75D-01  8.76D-01  5.60D-01  6.28D-01
 E= -2512.32578449089     Delta-E=       -0.001035918934 Rises=F Damp=F
 DIIS: error= 4.33D-04 at cycle   6 NSaved=   6.
 NSaved= 6 IEnMin= 6 EnMin= -2512.32578449089     IErMin= 6 ErrMin= 4.33D-04
 ErrMax= 4.33D-04  0.00D+00 EMaxC= 1.00D+00 BMatC= 1.66D-04 BMatP= 1.09D-03
 IDIUse=1 WtCom= 1.00D+00 WtEn= 0.00D+00
 Coeff-Com: -0.396D-02 0.346D-02 0.447D-01 0.117D+00 0.348D+00 0.491D+00
 Coeff:     -0.396D-02 0.346D-02 0.447D-01 0.117D+00 0.348D+00 0.491D+00
 Gap=     0.115 Goal=   None    Shift=    0.000
 RMSDP=3.09D-05 MaxDP=1.82D-03 DE=-1.04D-03 OVMax= 3.55D-03

 Cycle   7  Pass 0  IDiag  1:
 RMSU=  1.96D-05    CP:  9.91D-01  2.75D-01  8.75D-01  5.65D-01  7.01D-01
                    CP:  6.43D-01
 E= -2512.32593180190     Delta-E=       -0.000147311009 Rises=F Damp=F
 DIIS: error= 1.96D-04 at cycle   7 NSaved=   7.
 NSaved= 7 IEnMin= 7 EnMin= -2512.32593180190     IErMin= 7 ErrMin= 1.96D-04
 ErrMax= 1.96D-04  0.00D+00 EMaxC= 1.00D+00 BMatC= 1.67D-05 BMatP= 1.66D-04
 IDIUse=1 WtCom= 1.00D+00 WtEn= 0.00D+00
 Coeff-Com: -0.967D-03-0.468D-03 0.513D-02 0.375D-01 0.136D+00 0.288D+00
 Coeff-Com:  0.536D+00
 Coeff:     -0.967D-03-0.468D-03 0.513D-02 0.375D-01 0.136D+00 0.288D+00
 Coeff:      0.536D+00
 Gap=     0.115 Goal=   None    Shift=    0.000
 RMSDP=1.18D-05 MaxDP=4.50D-04 DE=-1.47D-04 OVMax= 1.57D-03

 Cycle   8  Pass 0  IDiag  1:
 RMSU=  8.27D-06    CP:  9.91D-01  2.75D-01  8.75D-01  5.67D-01  7.00D-01
                    CP:  6.67D-01  5.80D-01
 E= -2512.32595258122     Delta-E=       -0.000020779318 Rises=F Damp=F
 DIIS: error= 8.88D-05 at cycle   8 NSaved=   8.
 NSaved= 8 IEnMin= 8 EnMin= -2512.32595258122     IErMin= 8 ErrMin= 8.88D-05
 ErrMax= 8.88D-05  0.00D+00 EMaxC= 1.00D+00 BMatC= 3.57D-06 BMatP= 1.67D-05
 IDIUse=1 WtCom= 1.00D+00 WtEn= 0.00D+00
 Coeff-Com: -0.259D-03-0.663D-03-0.159D-02 0.127D-01 0.534D-01 0.139D+00
 Coeff-Com:  0.364D+00 0.433D+00
 Coeff:     -0.259D-03-0.663D-03-0.159D-02 0.127D-01 0.534D-01 0.139D+00
 Coeff:      0.364D+00 0.433D+00
 Gap=     0.115 Goal=   None    Shift=    0.000
 RMSDP=4.67D-06 MaxDP=2.31D-04 DE=-2.08D-05 OVMax= 6.90D-04

 Initial convergence to 1.0D-05 achieved.  Increase integral accuracy.
 Cycle   9  Pass 1  IDiag  1:
 E= -2512.32612499407     Delta-E=       -0.000172412850 Rises=F Damp=F
 DIIS: error= 1.46D-04 at cycle   1 NSaved=   1.
 NSaved= 1 IEnMin= 1 EnMin= -2512.32612499407     IErMin= 1 ErrMin= 1.46D-04
 ErrMax= 1.46D-04  0.00D+00 EMaxC= 1.00D+00 BMatC= 1.25D-05 BMatP= 1.25D-05
 IDIUse=1 WtCom= 1.00D+00 WtEn= 0.00D+00
 Coeff-Com:  0.100D+01
 Coeff:      0.100D+01
 Gap=     0.115 Goal=   None    Shift=    0.000
 RMSDP=4.67D-06 MaxDP=2.31D-04 DE=-1.72D-04 OVMax= 5.41D-04

 Cycle  10  Pass 1  IDiag  1:
 RMSU=  1.32D-04    CP:  1.00D+00
 E= -2512.32613832307     Delta-E=       -0.000013329008 Rises=F Damp=F
 DIIS: error= 1.94D-05 at cycle   2 NSaved=   2.
 NSaved= 2 IEnMin= 2 EnMin= -2512.32613832307     IErMin= 2 ErrMin= 1.94D-05
 ErrMax= 1.94D-05  0.00D+00 EMaxC= 1.00D+00 BMatC= 6.45D-07 BMatP= 1.25D-05
 IDIUse=1 WtCom= 1.00D+00 WtEn= 0.00D+00
 Coeff-Com:  0.600D-01 0.940D+00
 Coeff:      0.600D-01 0.940D+00
 Gap=     0.115 Goal=   None    Shift=    0.000
 RMSDP=5.96D-06 MaxDP=3.30D-04 DE=-1.33D-05 OVMax= 9.39D-04

 Cycle  11  Pass 1  IDiag  1:
 RMSU=  5.77D-06    CP:  1.00D+00  1.01D+00
 E= -2512.32613594688     Delta-E=        0.000002376189 Rises=F Damp=F
 DIIS: error= 4.79D-05 at cycle   3 NSaved=   3.
 NSaved= 3 IEnMin= 2 EnMin= -2512.32613832307     IErMin= 2 ErrMin= 1.94D-05
 ErrMax= 4.79D-05  0.00D+00 EMaxC= 1.00D+00 BMatC= 2.81D-06 BMatP= 6.45D-07
 IDIUse=1 WtCom= 1.00D+00 WtEn= 0.00D+00
 Coeff-Com: -0.590D-02 0.681D+00 0.325D+00
 Coeff:     -0.590D-02 0.681D+00 0.325D+00
 Gap=     0.115 Goal=   None    Shift=    0.000
 RMSDP=3.91D-06 MaxDP=2.41D-04 DE= 2.38D-06 OVMax= 6.73D-04

 Cycle  12  Pass 1  IDiag  1:
 RMSU=  8.08D-07    CP:  1.00D+00  1.01D+00  3.37D-01
 E= -2512.32613899370     Delta-E=       -0.000003046815 Rises=F Damp=F
 DIIS: error= 5.26D-06 at cycle   4 NSaved=   4.
 NSaved= 4 IEnMin= 4 EnMin= -2512.32613899370     IErMin= 4 ErrMin= 5.26D-06
 ErrMax= 5.26D-06  0.00D+00 EMaxC= 1.00D+00 BMatC= 2.66D-08 BMatP= 6.45D-07
 IDIUse=1 WtCom= 1.00D+00 WtEn= 0.00D+00
 Coeff-Com: -0.466D-02 0.410D+00 0.204D+00 0.392D+00
 Coeff:     -0.466D-02 0.410D+00 0.204D+00 0.392D+00
 Gap=     0.115 Goal=   None    Shift=    0.000
 RMSDP=3.75D-07 MaxDP=1.60D-05 DE=-3.05D-06 OVMax= 4.63D-05

 Cycle  13  Pass 1  IDiag  1:
 RMSU=  2.73D-07    CP:  1.00D+00  1.01D+00  3.43D-01  6.85D-01
 E= -2512.32613902016     Delta-E=       -0.000000026460 Rises=F Damp=F
 DIIS: error= 9.50D-07 at cycle   5 NSaved=   5.
 NSaved= 5 IEnMin= 5 EnMin= -2512.32613902016     IErMin= 5 ErrMin= 9.50D-07
 ErrMax= 9.50D-07  0.00D+00 EMaxC= 1.00D+00 BMatC= 8.85D-10 BMatP= 2.66D-08
 IDIUse=1 WtCom= 1.00D+00 WtEn= 0.00D+00
 Coeff-Com: -0.205D-02 0.169D+00 0.848D-01 0.208D+00 0.541D+00
 Coeff:     -0.205D-02 0.169D+00 0.848D-01 0.208D+00 0.541D+00
 Gap=     0.115 Goal=   None    Shift=    0.000
 RMSDP=9.39D-08 MaxDP=4.80D-06 DE=-2.65D-08 OVMax= 8.49D-06

 Cycle  14  Pass 1  IDiag  1:
 RMSU=  8.62D-08    CP:  1.00D+00  1.01D+00  3.44D-01  6.99D-01  8.74D-01
 E= -2512.32613902098     Delta-E=       -0.000000000816 Rises=F Damp=F
 DIIS: error= 5.80D-07 at cycle   6 NSaved=   6.
 NSaved= 6 IEnMin= 6 EnMin= -2512.32613902098     IErMin= 6 ErrMin= 5.80D-07
 ErrMax= 5.80D-07  0.00D+00 EMaxC= 1.00D+00 BMatC= 1.94D-10 BMatP= 8.85D-10
 IDIUse=1 WtCom= 1.00D+00 WtEn= 0.00D+00
 Coeff-Com: -0.439D-03 0.319D-01 0.165D-01 0.603D-01 0.343D+00 0.549D+00
 Coeff:     -0.439D-03 0.319D-01 0.165D-01 0.603D-01 0.343D+00 0.549D+00
 Gap=     0.115 Goal=   None    Shift=    0.000
 RMSDP=4.17D-08 MaxDP=1.94D-06 DE=-8.16D-10 OVMax= 4.77D-06

 Cycle  15  Pass 1  IDiag  1:
 RMSU=  3.17D-08    CP:  1.00D+00  1.01D+00  3.44D-01  7.05D-01  9.22D-01
                    CP:  7.32D-01
 E= -2512.32613902082     Delta-E=        0.000000000155 Rises=F Damp=F
 DIIS: error= 1.66D-07 at cycle   7 NSaved=   7.
 NSaved= 7 IEnMin= 6 EnMin= -2512.32613902098     IErMin= 7 ErrMin= 1.66D-07
 ErrMax= 1.66D-07  0.00D+00 EMaxC= 1.00D+00 BMatC= 3.11D-11 BMatP= 1.94D-10
 IDIUse=1 WtCom= 1.00D+00 WtEn= 0.00D+00
 Coeff-Com:  0.163D-04-0.427D-02-0.181D-02 0.871D-02 0.140D+00 0.353D+00
 Coeff-Com:  0.504D+00
 Coeff:      0.163D-04-0.427D-02-0.181D-02 0.871D-02 0.140D+00 0.353D+00
 Coeff:      0.504D+00
 Gap=     0.115 Goal=   None    Shift=    0.000
 RMSDP=1.71D-08 MaxDP=9.19D-07 DE= 1.55D-10 OVMax= 1.74D-06

 Cycle  16  Pass 1  IDiag  1:
 RMSU=  9.32D-09    CP:  1.00D+00  1.01D+00  3.44D-01  7.11D-01  9.26D-01
                    CP:  7.48D-01  5.82D-01
 E= -2512.32613902109     Delta-E=       -0.000000000264 Rises=F Damp=F
 DIIS: error= 3.05D-08 at cycle   8 NSaved=   8.
 NSaved= 8 IEnMin= 8 EnMin= -2512.32613902109     IErMin= 8 ErrMin= 3.05D-08
 ErrMax= 3.05D-08  0.00D+00 EMaxC= 1.00D+00 BMatC= 1.71D-12 BMatP= 3.11D-11
 IDIUse=1 WtCom= 1.00D+00 WtEn= 0.00D+00
 Coeff-Com:  0.436D-04-0.477D-02-0.227D-02-0.690D-04 0.441D-01 0.137D+00
 Coeff-Com:  0.263D+00 0.563D+00
 Coeff:      0.436D-04-0.477D-02-0.227D-02-0.690D-04 0.441D-01 0.137D+00
 Coeff:      0.263D+00 0.563D+00
 Gap=     0.115 Goal=   None    Shift=    0.000
 RMSDP=3.99D-09 MaxDP=2.04D-07 DE=-2.64D-10 OVMax= 5.83D-07

 SCF Done:  E(RB3LYP) =  -2512.32613902     A.U. after   16 cycles
            NFock= 16  Conv=0.40D-08     -V/T= 2.0073
 KE= 2.494139132024D+03 PE=-1.497331494459D+04 EE= 5.431278471579D+03
 Leave Link  502 at Thu Dec 13 21:41:38 2018, MaxMem=   805306368 cpu:      4261.0
 (Enter /pbs_home/pkowalski/g09d01/g09/l701.exe)
 Compute integral first derivatives.
 ... and contract with generalized density number  0.
 R6Disp: Adding Grimme-D3 dispersion energy 1st derivatives to the gradient.
 Leave Link  701 at Thu Dec 13 21:41:39 2018, MaxMem=   805306368 cpu:         6.0
 (Enter /pbs_home/pkowalski/g09d01/g09/l702.exe)
 L702 exits ... SP integral derivatives will be done elsewhere.
 Leave Link  702 at Thu Dec 13 21:41:39 2018, MaxMem=   805306368 cpu:         0.2
 (Enter /pbs_home/pkowalski/g09d01/g09/l703.exe)
 Compute integral first derivatives, UseDBF=F ICtDFT=           0.
 Integral derivatives from FoFJK, PRISM(SPDF).
 Calling FoFJK, ICntrl=      2127 FMM=F ISym2X=0 I1Cent= 0 IOpClX= 0 NMat=1 NMatS=1 NMatT=0.
 FoFJK:  IHMeth= 1 ICntrl=    2127 DoSepK=F KAlg= 0 I1Cent=   0 FoldK=F
 IRaf=         0 NMat=   1 IRICut=       1 DoRegI=T DoRafI=F ISym2E= 0.
 FoFCou: FMM=F IPFlag=           0 FMFlag=      100000 FMFlg1=         800
         NFxFlg=           0 DoJE=F BraDBF=F KetDBF=F FulRan=T
         wScrn=  0.000000 ICntrl=    2127 IOpCl=  0 I1Cent=           0 NGrid=           0
         NMat0=    1 NMatS0=      1 NMatT0=    0 NMatD0=    1 NMtDS0=    0 NMtDT0=    0
 Symmetry not used in FoFCou.
 Leave Link  703 at Thu Dec 13 21:43:44 2018, MaxMem=   805306368 cpu:       995.0
 (Enter /pbs_home/pkowalski/g09d01/g09/l716.exe)
 Dipole        =-2.72780486D-02-1.58801652D+00-1.10088551D-03
 ***** Axes restored to original set *****
 -------------------------------------------------------------------
 Center     Atomic                   Forces (Hartrees/Bohr)
 Number     Number              X              Y              Z
 -------------------------------------------------------------------
      1       16           0.011272284    0.000247099    0.001963819
      2       16           0.001301369    0.000358127    0.008643371
      3        9          -0.005223678   -0.002769563    0.006765000
      4        9           0.000526433    0.007834859   -0.007274900
      5        9          -0.005493188    0.000551713   -0.004868678
      6        9           0.009861093    0.001282315   -0.003278436
      7        9          -0.005317721   -0.000765335    0.006295506
      8        9           0.002314518   -0.002862097   -0.006996887
      9        6           0.003757373   -0.000724127    0.000623236
     10        6           0.001154308    0.000430728    0.000642435
     11        6          -0.001180530    0.000633473    0.000062625
     12        6          -0.000979704    0.002339962    0.001148029
     13        6          -0.004395528    0.000636824   -0.000907089
     14        6           0.000751677   -0.000823603   -0.000310423
     15        6           0.000878855   -0.000321945    0.003479609
     16        6           0.000591539   -0.000562836    0.001018769
     17        6          -0.000039279   -0.000313649   -0.001229842
     18        6           0.000555295   -0.001919293   -0.001700842
     19        6          -0.001122387    0.000567149   -0.004287897
     20        6          -0.000348366    0.000526597    0.001548272
     21        6          -0.000472940   -0.000533396    0.003004993
     22        6           0.004540168    0.003528253   -0.005879735
     23        6           0.002662240    0.000337736   -0.001521923
     24        6          -0.006467707   -0.006764808    0.003391088
     25        6          -0.003056040   -0.006241048   -0.004451854
     26        6          -0.005698911    0.007638335   -0.003931674
     27        6          -0.018556460    0.008673280   -0.012136601
     28        6           0.016363940   -0.009947513    0.011819532
     29        6          -0.013239678    0.011695899    0.011280537
     30        6          -0.005311464   -0.002545381    0.007025481
     31        6          -0.001256345   -0.000973888    0.006037286
     32        6          -0.000419740    0.001647674   -0.003903598
     33        6           0.043981377   -0.001882382   -0.020645150
     34        6          -0.001195160    0.009114562   -0.003743286
     35        6           0.002399014   -0.004803625   -0.004826354
     36        6          -0.041700485   -0.009045989    0.003274792
     37        6           0.019001147    0.000963467    0.010532107
     38        1          -0.001814661    0.001275085    0.000202428
     39        1          -0.001669555   -0.000706386   -0.000977135
     40        1          -0.000097479   -0.001928962   -0.001257003
     41        1           0.001599546   -0.000786264    0.000028361
     42        1           0.001875966    0.000748160    0.001096700
     43        1          -0.000129482   -0.000701588   -0.001986092
     44        1          -0.000945101    0.001290700   -0.001326087
     45        1          -0.000956790    0.002067126    0.000515816
     46        1           0.000203828    0.000373222    0.001737721
     47        1           0.000987123   -0.001481638    0.001398663
     48        1          -0.001841310   -0.000008966   -0.000687257
     49        1           0.000759113   -0.001485497   -0.000472862
     50        1           0.001117147    0.001307570    0.000987468
     51        1           0.001007150   -0.000787886    0.000114392
     52        1           0.001816006    0.001449428   -0.001744410
     53        1          -0.001309423    0.000236976   -0.001710952
     54        1           0.000150072    0.001182253    0.001012428
     55        1           0.000729174   -0.001857083    0.000762816
     56        1          -0.000269718    0.000164766    0.000148310
     57        1          -0.000931435   -0.003504640    0.001681845
     58        1           0.002702307   -0.000436975    0.000948230
     59        1          -0.003419798   -0.001616975    0.002865297
 -------------------------------------------------------------------
 Cartesian Forces:  Max     0.043981377 RMS     0.006617145
 Leave Link  716 at Thu Dec 13 21:43:44 2018, MaxMem=   805306368 cpu:         0.2
 (Enter /pbs_home/pkowalski/g09d01/g09/l103.exe)

 GradGradGradGradGradGradGradGradGradGradGradGradGradGradGradGradGradGrad
 Berny optimization.
 Using GEDIIS/GDIIS optimizer.
 FormGI is forming the generalized inverse of G from B-inverse, IUseBI=4.
 GSVD:  received Info=                   1 from GESDD.
 Internal  Forces:  Max     0.028389418 RMS     0.004038679
 Search for a local minimum.
 Step number   5 out of a maximum of  343
 All quantities printed in internal units (Hartrees-Bohrs-Radians)
 RMS Force = .40387D-02 SwitMx=.10000D-02 MixMth= 1
 Mixed Optimization -- RFO/linear search
 Update second derivatives using D2CorX and points    4    5
 DE= -1.73D-02 DEPred=-3.70D-02 R= 4.67D-01
 Trust test= 4.67D-01 RLast= 7.52D-01 DXMaxT set to 8.49D-01
 ITU=  0  1  0  1  0
 Use linear search instead of GDIIS.
     Eigenvalues ---    0.00274   0.00399   0.00420   0.00477   0.00631
     Eigenvalues ---    0.00688   0.00746   0.00748   0.00760   0.00764
     Eigenvalues ---    0.00815   0.00930   0.01064   0.01102   0.01185
     Eigenvalues ---    0.01348   0.01394   0.01454   0.01549   0.01555
     Eigenvalues ---    0.01561   0.01711   0.01857   0.01941   0.01944
     Eigenvalues ---    0.02002   0.02004   0.02027   0.02028   0.02086
     Eigenvalues ---    0.02086   0.02136   0.02136   0.02142   0.02143
     Eigenvalues ---    0.02148   0.02154   0.02155   0.02167   0.02169
     Eigenvalues ---    0.02225   0.02949   0.04220   0.04271   0.04867
     Eigenvalues ---    0.05038   0.05466   0.05492   0.05590   0.05617
     Eigenvalues ---    0.05679   0.05691   0.07546   0.08306   0.09184
     Eigenvalues ---    0.09200   0.09264   0.09978   0.10175   0.10962
     Eigenvalues ---    0.11981   0.12210   0.12695   0.12723   0.13964
     Eigenvalues ---    0.15869   0.15975   0.15994   0.15998   0.16000
     Eigenvalues ---    0.16000   0.16000   0.16000   0.16000   0.16000
     Eigenvalues ---    0.16000   0.16000   0.16000   0.16000   0.16000
     Eigenvalues ---    0.16000   0.16000   0.16027   0.16876   0.21327
     Eigenvalues ---    0.21829   0.21869   0.21966   0.21996   0.22000
     Eigenvalues ---    0.22000   0.22113   0.22979   0.23256   0.23461
     Eigenvalues ---    0.23464   0.23558   0.23638   0.24074   0.24295
     Eigenvalues ---    0.24357   0.24501   0.24756   0.24930   0.24996
     Eigenvalues ---    0.24999   0.25000   0.25750   0.25933   0.26292
     Eigenvalues ---    0.26474   0.26974   0.27366   0.27840   0.29125
     Eigenvalues ---    0.29575   0.29702   0.30018   0.30771   0.31313
     Eigenvalues ---    0.31841   0.31953   0.32228   0.32296   0.32371
     Eigenvalues ---    0.32467   0.32498   0.32514   0.32516   0.32523
     Eigenvalues ---    0.32542   0.32560   0.32573   0.32718   0.33430
     Eigenvalues ---    0.33794   0.35026   0.35333   0.35691   0.35694
     Eigenvalues ---    0.35697   0.35705   0.35710   0.35835   0.35884
     Eigenvalues ---    0.36092   0.36180   0.36250   0.36644   0.40558
     Eigenvalues ---    0.40786   0.41139   0.41152   0.44192   0.44237
     Eigenvalues ---    0.44476   0.45536   0.45552   0.45940   0.45945
     Eigenvalues ---    0.46497   0.46512   0.47167   0.47668   0.47984
     Eigenvalues ---    0.48250   0.48422   0.49625   0.55029   0.55616
     Eigenvalues ---    0.59684
 RFO step:  Lambda=-2.29059429D-02 EMin= 2.74279448D-03
 Quartic linear search produced a step of -0.09564.
 Iteration  1 RMS(Cart)=  0.09448807 RMS(Int)=  0.00206422
 Iteration  2 RMS(Cart)=  0.01084284 RMS(Int)=  0.00039193
 Iteration  3 RMS(Cart)=  0.00004891 RMS(Int)=  0.00039171
 Iteration  4 RMS(Cart)=  0.00000002 RMS(Int)=  0.00039171
 ITry= 1 IFail=0 DXMaxC= 4.46D-01 DCOld= 1.00D+10 DXMaxT= 8.49D-01 DXLimC= 3.00D+00 Rises=F
 Variable       Old X    -DE/DX   Delta X   Delta X   Delta X     New X
                                 (Linear)    (Quad)   (Total)
    R1        3.32964  -0.00615  -0.00222  -0.02647  -0.02870   3.30094
    R2        3.28194  -0.00181  -0.00197  -0.01394  -0.01581   3.26613
    R3        3.32538  -0.00427  -0.00166  -0.01930  -0.02124   3.30414
    R4        3.27301   0.00176   0.00117  -0.00299  -0.00173   3.27129
    R5        2.59111  -0.00822  -0.00324  -0.01972  -0.02295   2.56816
    R6        2.57347  -0.00941  -0.00094  -0.02151  -0.02246   2.55101
    R7        2.54139  -0.00716  -0.00156  -0.02048  -0.02204   2.51935
    R8        2.58845  -0.00968  -0.00311  -0.02368  -0.02679   2.56165
    R9        2.58737  -0.00708  -0.00178  -0.01917  -0.02095   2.56642
   R10        2.58480  -0.00762  -0.00185  -0.01825  -0.02010   2.56470
   R11        2.63611   0.00042   0.00004   0.00042   0.00046   2.63658
   R12        2.66635  -0.00120  -0.00046  -0.00302  -0.00348   2.66287
   R13        2.05936   0.00222   0.00105   0.00753   0.00858   2.06795
   R14        2.64081  -0.00026   0.00026   0.00050   0.00077   2.64158
   R15        2.05975   0.00206   0.00092   0.00685   0.00777   2.06752
   R16        2.64014   0.00175   0.00050   0.00443   0.00492   2.64506
   R17        2.05864   0.00230   0.00100   0.00741   0.00841   2.06705
   R18        2.63523  -0.00026  -0.00003  -0.00118  -0.00122   2.63401
   R19        2.06045   0.00177   0.00087   0.00614   0.00701   2.06746
   R20        2.67374  -0.00332  -0.00122  -0.00791  -0.00913   2.66461
   R21        2.05556   0.00230   0.00118   0.00782   0.00900   2.06456
   R22        2.78465  -0.00113  -0.00119  -0.00654  -0.00773   2.77693
   R23        2.63562   0.00076   0.00011   0.00113   0.00123   2.63685
   R24        2.66526  -0.00079  -0.00035  -0.00218  -0.00253   2.66273
   R25        2.05968   0.00210   0.00101   0.00723   0.00824   2.06792
   R26        2.64083  -0.00027   0.00025   0.00043   0.00068   2.64151
   R27        2.05971   0.00207   0.00093   0.00689   0.00782   2.06753
   R28        2.64050   0.00161   0.00047   0.00419   0.00466   2.64516
   R29        2.05857   0.00233   0.00102   0.00750   0.00851   2.06708
   R30        2.63491   0.00000  -0.00003  -0.00067  -0.00070   2.63422
   R31        2.06044   0.00178   0.00088   0.00619   0.00707   2.06751
   R32        2.67362  -0.00334  -0.00116  -0.00785  -0.00901   2.66461
   R33        2.05578   0.00226   0.00114   0.00771   0.00885   2.06463
   R34        2.78288  -0.00052  -0.00083  -0.00491  -0.00574   2.77714
   R35        2.89918   0.00290   0.00158   0.01051   0.01209   2.91128
   R36        2.08679  -0.00187  -0.00088  -0.00649  -0.00736   2.07943
   R37        2.08680  -0.00162  -0.00071  -0.00567  -0.00638   2.08041
   R38        2.08549  -0.00181  -0.00090  -0.00612  -0.00702   2.07847
   R39        2.85623  -0.00438  -0.00030  -0.00878  -0.00908   2.84715
   R40        2.08701  -0.00108  -0.00047  -0.00441  -0.00488   2.08213
   R41        2.07324   0.00182   0.00001  -0.00388  -0.00388   2.06936
   R42        2.90106   0.00223   0.00085   0.00815   0.00901   2.91007
   R43        2.08676  -0.00217  -0.00101  -0.00737  -0.00838   2.07838
   R44        2.08621  -0.00128  -0.00060  -0.00465  -0.00525   2.08095
   R45        2.08621  -0.00207  -0.00092  -0.00671  -0.00763   2.07857
   R46        2.84850  -0.00047   0.00051   0.00269   0.00319   2.85170
   R47        2.08455   0.00004   0.00007  -0.00111  -0.00104   2.08351
   R48        2.07122   0.00362   0.00092   0.00023   0.00115   2.07237
   R49        2.59582   0.00050   0.00097   0.00974   0.01061   2.60642
   R50        2.71141   0.00052   0.00082  -0.00447  -0.00371   2.70770
   R51        2.04875   0.00268   0.00087   0.00956   0.01043   2.05918
   R52        2.70059  -0.02839  -0.00545  -0.07055  -0.07594   2.62465
   R53        2.74238  -0.00283   0.00081   0.01879   0.01960   2.76198
   R54        2.87963  -0.00498   0.00056  -0.01428  -0.01386   2.86576
   R55        2.63367  -0.01896  -0.00153  -0.04850  -0.04958   2.58409
   R56        2.91309  -0.00266  -0.00085  -0.00389  -0.00525   2.90784
   R57        2.90316  -0.00025  -0.00088   0.00133   0.00028   2.90344
   R58        2.89944  -0.00471   0.00126  -0.02288  -0.02119   2.87825
   R59        2.80631  -0.01764  -0.00147  -0.03890  -0.04037   2.76594
   R60        2.58836   0.00380   0.00118   0.01443   0.01539   2.60375
   R61        2.72865  -0.00050   0.00130  -0.00822  -0.00681   2.72184
   R62        2.04919   0.00191   0.00124   0.00759   0.00883   2.05802
   R63        2.68255  -0.02051  -0.00143  -0.05417  -0.05527   2.62727
    A1        1.61772   0.00450   0.00212   0.01910   0.02154   1.63926
    A2        1.61791   0.00429   0.00210   0.01732   0.01957   1.63748
    A3        2.11161   0.00093   0.00021   0.00333   0.00355   2.11516
    A4        2.07580  -0.00026   0.00010   0.00024   0.00034   2.07614
    A5        2.09577  -0.00067  -0.00031  -0.00358  -0.00389   2.09189
    A6        2.10237  -0.00069  -0.00027  -0.00184  -0.00211   2.10026
    A7        2.08474   0.00040   0.00009   0.00093   0.00102   2.08577
    A8        2.09607   0.00029   0.00018   0.00091   0.00109   2.09716
    A9        2.08442  -0.00109  -0.00042  -0.00383  -0.00425   2.08017
   A10        2.10024   0.00037   0.00018   0.00108   0.00126   2.10150
   A11        2.09853   0.00073   0.00024   0.00275   0.00299   2.10152
   A12        2.10062   0.00052   0.00032   0.00239   0.00270   2.10332
   A13        2.09577  -0.00005   0.00006   0.00001   0.00008   2.09585
   A14        2.08679  -0.00047  -0.00038  -0.00240  -0.00278   2.08402
   A15        2.11223   0.00006  -0.00023   0.00006  -0.00017   2.11206
   A16        2.07623   0.00003   0.00029   0.00179   0.00208   2.07830
   A17        2.09473  -0.00009  -0.00006  -0.00185  -0.00191   2.09282
   A18        2.05512   0.00027   0.00039  -0.00011   0.00028   2.05540
   A19        2.12518  -0.00074   0.00004   0.00038   0.00042   2.12560
   A20        2.10287   0.00047  -0.00044  -0.00026  -0.00070   2.10217
   A21        2.11143   0.00091   0.00027   0.00335   0.00362   2.11505
   A22        2.07635  -0.00032   0.00014  -0.00005   0.00009   2.07645
   A23        2.09540  -0.00060  -0.00042  -0.00329  -0.00371   2.09169
   A24        2.10211  -0.00064  -0.00023  -0.00167  -0.00190   2.10021
   A25        2.08459   0.00044   0.00009   0.00110   0.00119   2.08578
   A26        2.09648   0.00021   0.00014   0.00058   0.00071   2.09719
   A27        2.08461  -0.00111  -0.00049  -0.00396  -0.00444   2.08017
   A28        2.10014   0.00039   0.00021   0.00121   0.00142   2.10156
   A29        2.09843   0.00072   0.00027   0.00275   0.00302   2.10145
   A30        2.10063   0.00058   0.00034   0.00252   0.00286   2.10349
   A31        2.09597  -0.00013   0.00004  -0.00026  -0.00022   2.09575
   A32        2.08658  -0.00045  -0.00038  -0.00226  -0.00264   2.08394
   A33        2.11140   0.00019  -0.00011   0.00040   0.00029   2.11169
   A34        2.07671   0.00013   0.00027   0.00233   0.00259   2.07931
   A35        2.09508  -0.00032  -0.00016  -0.00273  -0.00289   2.09219
   A36        2.05619   0.00008   0.00021  -0.00064  -0.00044   2.05575
   A37        2.12386  -0.00012   0.00035   0.00200   0.00235   2.12621
   A38        2.10313   0.00004  -0.00056  -0.00136  -0.00191   2.10122
   A39        1.92467   0.00045   0.00031   0.00209   0.00240   1.92707
   A40        1.92546   0.00067  -0.00015   0.00346   0.00330   1.92876
   A41        1.93451   0.00079   0.00089   0.00430   0.00518   1.93969
   A42        1.88986  -0.00049  -0.00030  -0.00181  -0.00211   1.88775
   A43        1.89254  -0.00081  -0.00030  -0.00538  -0.00568   1.88686
   A44        1.89575  -0.00068  -0.00050  -0.00302  -0.00352   1.89223
   A45        1.94127   0.00167   0.00006   0.00296   0.00302   1.94430
   A46        1.92316   0.00018  -0.00017   0.00375   0.00358   1.92674
   A47        1.90371   0.00067   0.00100   0.00332   0.00432   1.90803
   A48        1.91835  -0.00089   0.00028  -0.00523  -0.00496   1.91339
   A49        1.92787  -0.00188  -0.00131  -0.00411  -0.00543   1.92244
   A50        1.84721   0.00017   0.00014  -0.00081  -0.00070   1.84651
   A51        1.92776  -0.00026   0.00020  -0.00169  -0.00149   1.92628
   A52        1.92038   0.00129  -0.00019   0.00652   0.00632   1.92670
   A53        1.93800   0.00041   0.00031   0.00325   0.00355   1.94156
   A54        1.89435  -0.00047  -0.00005  -0.00211  -0.00215   1.89219
   A55        1.88937  -0.00038   0.00000  -0.00411  -0.00411   1.88526
   A56        1.89291  -0.00065  -0.00028  -0.00217  -0.00247   1.89044
   A57        1.93897   0.00268   0.00107   0.00677   0.00784   1.94682
   A58        1.92364  -0.00037  -0.00087   0.00088   0.00003   1.92367
   A59        1.90184   0.00020   0.00085   0.00107   0.00192   1.90376
   A60        1.92891  -0.00099   0.00088  -0.00624  -0.00537   1.92354
   A61        1.91501  -0.00188  -0.00256  -0.00045  -0.00303   1.91197
   A62        1.85336   0.00023   0.00058  -0.00238  -0.00182   1.85154
   A63        2.12359   0.00260   0.00014   0.00730   0.00746   2.13105
   A64        1.93260  -0.00931  -0.00294  -0.03326  -0.03622   1.89637
   A65        2.22686   0.00671   0.00280   0.02594   0.02876   2.25562
   A66        1.99236   0.00140   0.00078   0.01123   0.01191   2.00427
   A67        2.14292   0.00039  -0.00028   0.00168   0.00139   2.14432
   A68        2.14684  -0.00175  -0.00047  -0.01217  -0.01266   2.13418
   A69        1.95315   0.00476   0.00036   0.00682   0.00729   1.96043
   A70        2.13681   0.00421   0.00272  -0.01331  -0.01065   2.12616
   A71        2.19226  -0.00893  -0.00300   0.00637   0.00335   2.19561
   A72        2.04563   0.00736   0.00123   0.01704   0.01763   2.06326
   A73        1.92845  -0.00133  -0.00032  -0.00356  -0.00436   1.92409
   A74        2.24941  -0.00511  -0.00260   0.00993   0.00652   2.25593
   A75        2.08770   0.00477   0.00288  -0.02695  -0.02451   2.06318
   A76        2.27824  -0.00615  -0.00272   0.03128   0.02819   2.30643
   A77        1.91332   0.00148  -0.00006  -0.00212  -0.00169   1.91163
   A78        1.87626  -0.00195  -0.00235  -0.01201  -0.01443   1.86184
   A79        1.90932   0.00115  -0.00036   0.00034   0.00003   1.90934
   A80        1.94717  -0.00241   0.00013  -0.01432  -0.01388   1.93329
   A81        2.03955  -0.00218   0.00155  -0.01745  -0.01618   2.02338
   A82        1.91451   0.00512   0.00026   0.03012   0.03051   1.94502
   A83        1.77701   0.00030   0.00095   0.01388   0.01438   1.79140
   A84        1.90104  -0.00141  -0.00128  -0.00495  -0.00626   1.89478
   A85        2.01017   0.00048   0.00076  -0.00125  -0.00037   2.00980
   A86        1.99730   0.00203   0.00172   0.00090   0.00273   2.00002
   A87        1.87035   0.00089  -0.00110   0.00494   0.00385   1.87421
   A88        1.88987   0.00064   0.00102   0.00591   0.00694   1.89681
   A89        1.78691  -0.00263  -0.00120  -0.00458  -0.00599   1.78092
   A90        1.87569  -0.00239  -0.00244  -0.00920  -0.01152   1.86417
   A91        1.91466   0.00180   0.00015   0.01108   0.01115   1.92580
   A92        1.93082   0.00219   0.00168   0.00869   0.01012   1.94094
   A93        1.92681   0.00114  -0.00013   0.00185   0.00139   1.92820
   A94        2.00026   0.00030   0.00109  -0.00660  -0.00566   1.99460
   A95        1.81495  -0.00282  -0.00025  -0.00447  -0.00409   1.81087
   A96        1.89086   0.00434  -0.00046   0.02280   0.02128   1.91214
   A97        2.29413  -0.01573  -0.00962   0.02549   0.01269   2.30682
   A98        2.00387   0.01297   0.00260   0.01248   0.01228   2.01615
   A99        2.12419   0.00235   0.00004   0.00559   0.00568   2.12987
   A100       1.92461  -0.00696  -0.00250  -0.02473  -0.02747   1.89715
   A101       2.23434   0.00462   0.00245   0.01931   0.02181   2.25615
   A102       2.00324  -0.00043   0.00186   0.00325   0.00532   2.00856
   A103       2.14647   0.00027  -0.00038  -0.00187  -0.00242   2.14406
   A104       2.13308   0.00016  -0.00150  -0.00161  -0.00319   2.12989
   A105       2.06844   0.01375   0.00093   0.02065   0.02013   2.08857
   A106       2.23219  -0.01939  -0.00698   0.00075  -0.00854   2.22365
   A107       1.93589   0.00648  -0.00049   0.01648   0.01539   1.95128
   A108       2.03180   0.00903   0.00231   0.02374   0.02528   2.05709
   A109       1.94220  -0.00331  -0.00097  -0.01107  -0.01227   1.92993
   A110       2.23163  -0.00458  -0.00274   0.01458   0.01069   2.24232
    D1       -3.10176   0.00025   0.00032  -0.00020   0.00002  -3.10174
    D2        0.02351   0.00029   0.00051  -0.00073  -0.00022   0.02330
    D3       -2.81877  -0.00245   0.00328  -0.07390  -0.07083  -2.88959
    D4       -0.00855  -0.00122  -0.00152  -0.00983  -0.01142  -0.01997
    D5       -3.11939   0.00073   0.00004   0.00688   0.00659  -3.11281
    D6        0.03188  -0.00049   0.00040  -0.01065  -0.00986   0.02202
    D7       -2.77406  -0.00254   0.00285  -0.07758  -0.07493  -2.84899
    D8       -0.01178  -0.00115  -0.00102  -0.01147  -0.01259  -0.02437
    D9        0.00218   0.00000   0.00000  -0.00010  -0.00010   0.00208
   D10       -3.14095   0.00000  -0.00002   0.00012   0.00010  -3.14085
   D11       -3.13876  -0.00001   0.00003  -0.00056  -0.00053  -3.13929
   D12        0.00129  -0.00001   0.00002  -0.00034  -0.00033   0.00096
   D13       -0.00135   0.00001  -0.00001   0.00029   0.00028  -0.00107
   D14       -3.13802   0.00002   0.00003  -0.00011  -0.00008  -3.13810
   D15        3.13959   0.00002  -0.00005   0.00076   0.00071   3.14029
   D16        0.00291   0.00003  -0.00001   0.00036   0.00035   0.00326
   D17       -0.00067  -0.00001   0.00000  -0.00014  -0.00013  -0.00080
   D18        3.14049   0.00000  -0.00001   0.00003   0.00002   3.14051
   D19       -3.14071  -0.00001   0.00002  -0.00036  -0.00034  -3.14105
   D20        0.00045  -0.00001   0.00001  -0.00019  -0.00018   0.00027
   D21       -0.00164   0.00001   0.00001   0.00018   0.00019  -0.00145
   D22        3.14142  -0.00001  -0.00001  -0.00017  -0.00018   3.14124
   D23        3.14039   0.00000   0.00002   0.00001   0.00004   3.14043
   D24        0.00026  -0.00002   0.00001  -0.00034  -0.00033  -0.00007
   D25        0.00247   0.00001  -0.00002   0.00002   0.00000   0.00247
   D26       -3.14047  -0.00003  -0.00005  -0.00035  -0.00040  -3.14087
   D27       -3.14057   0.00002   0.00000   0.00037   0.00036  -3.14021
   D28       -0.00033  -0.00001  -0.00003   0.00000  -0.00003  -0.00036
   D29       -0.00097  -0.00001   0.00002  -0.00025  -0.00022  -0.00119
   D30        3.13577  -0.00003  -0.00002   0.00015   0.00013   3.13590
   D31       -3.14120   0.00002   0.00005   0.00012   0.00017  -3.14103
   D32       -0.00446   0.00001   0.00001   0.00052   0.00053  -0.00393
   D33       -0.00908   0.00006  -0.00001   0.00362   0.00367  -0.00541
   D34       -3.13140   0.00019  -0.00017   0.00488   0.00466  -3.12675
   D35        3.13757   0.00007   0.00003   0.00321   0.00330   3.14086
   D36        0.01524   0.00020  -0.00013   0.00446   0.00429   0.01953
   D37        0.00314  -0.00001   0.00002  -0.00073  -0.00070   0.00244
   D38        3.14153   0.00001  -0.00002   0.00023   0.00021  -3.14145
   D39       -3.13564  -0.00003   0.00005  -0.00142  -0.00137  -3.13701
   D40        0.00275  -0.00001   0.00000  -0.00047  -0.00046   0.00229
   D41       -0.00025   0.00003  -0.00006   0.00103   0.00097   0.00072
   D42        3.14024   0.00005   0.00005   0.00079   0.00084   3.14109
   D43        3.13850   0.00006  -0.00008   0.00173   0.00165   3.14015
   D44       -0.00419   0.00007   0.00003   0.00149   0.00152  -0.00267
   D45       -0.00194  -0.00001   0.00001  -0.00011  -0.00010  -0.00204
   D46        3.13982   0.00001  -0.00003   0.00044   0.00041   3.14023
   D47       -3.14031  -0.00004   0.00006  -0.00107  -0.00102  -3.14132
   D48        0.00145  -0.00002   0.00002  -0.00052  -0.00051   0.00094
   D49       -0.00215   0.00002  -0.00001   0.00064   0.00062  -0.00153
   D50       -3.14012  -0.00001  -0.00002  -0.00016  -0.00017  -3.14030
   D51        3.13928   0.00000   0.00003   0.00009   0.00011   3.13939
   D52        0.00131  -0.00003   0.00002  -0.00070  -0.00068   0.00062
   D53        0.00511   0.00000  -0.00002  -0.00031  -0.00034   0.00478
   D54       -3.13565  -0.00001  -0.00008  -0.00033  -0.00041  -3.13606
   D55       -3.14009   0.00003  -0.00002   0.00048   0.00046  -3.13962
   D56        0.00234   0.00002  -0.00007   0.00047   0.00039   0.00273
   D57       -0.00386  -0.00003   0.00006  -0.00051  -0.00045  -0.00431
   D58        3.13882  -0.00005  -0.00005  -0.00027  -0.00033   3.13849
   D59        3.13689  -0.00001   0.00012  -0.00049  -0.00037   3.13652
   D60       -0.00361  -0.00003   0.00000  -0.00025  -0.00025  -0.00386
   D61        0.00184  -0.00066   0.00022  -0.00947  -0.00909  -0.00725
   D62        3.13191   0.00072  -0.00025   0.01112   0.01071  -3.14056
   D63       -3.14088  -0.00064   0.00034  -0.00972  -0.00922   3.13309
   D64       -0.01081   0.00074  -0.00013   0.01087   0.01059  -0.00022
   D65        1.05074  -0.00036  -0.00026   0.00097   0.00071   1.05145
   D66       -3.10054  -0.00023   0.00002  -0.00107  -0.00106  -3.10159
   D67       -1.07992   0.00046   0.00067   0.00197   0.00263  -1.07728
   D68        3.13753  -0.00026  -0.00053   0.00225   0.00172   3.13925
   D69       -1.01374  -0.00013  -0.00025   0.00020  -0.00005  -1.01379
   D70        1.00688   0.00056   0.00041   0.00324   0.00364   1.01052
   D71       -1.04519  -0.00016  -0.00067   0.00355   0.00288  -1.04231
   D72        1.08672  -0.00002  -0.00039   0.00150   0.00112   1.08784
   D73        3.10734   0.00067   0.00026   0.00454   0.00481   3.11215
   D74        1.46334   0.00236  -0.00362   0.06040   0.05702   1.52036
   D75       -1.27600  -0.00070   0.00140  -0.01486  -0.01370  -1.28970
   D76       -0.67135   0.00162  -0.00364   0.05726   0.05387  -0.61748
   D77        2.87249  -0.00144   0.00138  -0.01800  -0.01685   2.85564
   D78       -2.70326   0.00305  -0.00320   0.06379   0.06081  -2.64245
   D79        0.84058  -0.00001   0.00182  -0.01147  -0.00991   0.83068
   D80        1.03868  -0.00041  -0.00100   0.00157   0.00058   1.03925
   D81       -3.10041  -0.00009   0.00026  -0.00110  -0.00084  -3.10125
   D82       -1.07318   0.00010   0.00096  -0.00286  -0.00191  -1.07509
   D83        3.12976  -0.00033  -0.00105   0.00206   0.00100   3.13076
   D84       -1.00932  -0.00001   0.00020  -0.00062  -0.00042  -1.00975
   D85        1.01791   0.00018   0.00090  -0.00238  -0.00149   1.01642
   D86       -1.05758  -0.00003  -0.00133   0.00572   0.00439  -1.05319
   D87        1.08652   0.00029  -0.00008   0.00304   0.00297   1.08949
   D88        3.11375   0.00048   0.00062   0.00128   0.00191   3.11566
   D89        1.35882   0.00188  -0.00116   0.04355   0.04296   1.40179
   D90       -1.33046  -0.00091   0.00265  -0.02944  -0.02738  -1.35784
   D91       -0.78223   0.00120  -0.00143   0.04210   0.04127  -0.74096
   D92        2.81167  -0.00160   0.00239  -0.03089  -0.02908   2.78259
   D93       -2.82026   0.00262  -0.00111   0.04895   0.04842  -2.77184
   D94        0.77364  -0.00017   0.00270  -0.02403  -0.02193   0.75171
   D95       -0.03252   0.00069   0.00062   0.01096   0.01146  -0.02107
   D96       -3.12608  -0.00030  -0.00012  -0.00576  -0.00617  -3.13225
   D97        3.09154   0.00067   0.00078   0.01012   0.01088   3.10242
   D98       -0.00201  -0.00033   0.00005  -0.00660  -0.00675  -0.00876
   D99        0.02660  -0.00137  -0.00172  -0.01788  -0.01984   0.00676
   D100       3.12346  -0.00070   0.00058  -0.02029  -0.01998   3.10348
   D101       3.12003  -0.00031  -0.00098  -0.00069  -0.00190   3.11813
   D102      -0.06629   0.00036   0.00132  -0.00309  -0.00204  -0.06833
   D103      -0.00788   0.00167   0.00206   0.01712   0.01916   0.01127
   D104       2.75287   0.00627  -0.00231   0.09199   0.08933   2.84220
   D105      -3.10304   0.00055  -0.00041   0.02022   0.01973  -3.08331
   D106      -0.34229   0.00515  -0.00478   0.09509   0.08990  -0.25239
   D107      -0.48112   0.00093   0.01311  -0.04146  -0.02825  -0.50936
   D108       2.76635  -0.00057   0.01160  -0.07063  -0.05916   2.70719
   D109       2.60943   0.00212   0.01579  -0.04430  -0.02838   2.58105
   D110      -0.42629   0.00062   0.01428  -0.07346  -0.05929  -0.48558
   D111       1.66784  -0.00070  -0.00468  -0.05179  -0.05607   1.61177
   D112      -0.46827   0.00258  -0.00235  -0.02307  -0.02534  -0.49360
   D113      -2.55327  -0.00281  -0.00420  -0.06090  -0.06456  -2.61784
   D114      -1.55913   0.00002  -0.00362  -0.02595  -0.02964  -1.58876
   D115       2.58795   0.00330  -0.00130   0.00277   0.00109   2.58904
   D116       0.50295  -0.00210  -0.00315  -0.03506  -0.03814   0.46481
   D117       2.89200   0.00486   0.00743   0.05042   0.05832   2.95033
   D118      -0.73928   0.01375  -0.00577   0.20143   0.19582  -0.54346
   D119      -0.15190   0.00326   0.00590   0.02495   0.03071  -0.12119
   D120       2.50000   0.01215  -0.00731   0.17596   0.16821   2.66821
   D121      -0.78047   0.00136  -0.00217   0.03912   0.03694  -0.74352
   D122      -2.89831   0.00219  -0.00021   0.04262   0.04237  -2.85595
   D123       1.39827   0.00228  -0.00043   0.03618   0.03581   1.43408
   D124       1.29660   0.00074  -0.00485   0.03476   0.02979   1.32640
   D125      -0.82124   0.00158  -0.00289   0.03826   0.03522  -0.78603
   D126      -2.80784   0.00167  -0.00311   0.03182   0.02866  -2.77918
   D127      -2.81522   0.00090  -0.00233   0.03732   0.03518  -2.78004
   D128       1.35012   0.00174  -0.00037   0.04082   0.04060   1.39072
   D129      -0.63649   0.00183  -0.00059   0.03438   0.03405  -0.60244
   D130       0.68096  -0.00233   0.00287  -0.04218  -0.03940   0.64156
   D131      -1.38293  -0.00119   0.00585  -0.03883  -0.03295  -1.41588
   D132       2.74654  -0.00045   0.00477  -0.02921  -0.02445   2.72209
   D133       2.80474  -0.00231   0.00316  -0.04359  -0.04049   2.76425
   D134       0.74085  -0.00117   0.00613  -0.04023  -0.03404   0.70681
   D135      -1.41287  -0.00043   0.00506  -0.03061  -0.02554  -1.43841
   D136      -1.50625  -0.00225   0.00176  -0.03789  -0.03628  -1.54253
   D137       2.71304  -0.00112   0.00474  -0.03454  -0.02983   2.68322
   D138       0.55933  -0.00037   0.00366  -0.02492  -0.02133   0.53800
   D139       1.79005  -0.00112  -0.00523   0.01167   0.00685   1.79690
   D140      -0.95261   0.00024   0.01032  -0.11481  -0.10486  -1.05747
   D141      -2.36940  -0.00236  -0.00636   0.00146  -0.00467  -2.37407
   D142       1.17112  -0.00101   0.00919  -0.12502  -0.11638   1.05475
   D143      -0.26439  -0.00270  -0.00608  -0.00298  -0.00884  -0.27323
   D144      -3.00705  -0.00135   0.00947  -0.12947  -0.12055  -3.12760
   D145       2.71088  -0.00058   0.01676  -0.10608  -0.08948   2.62140
   D146      -0.07591  -0.00564   0.03491  -0.24928  -0.21410  -0.29001
   D147      -0.94495   0.00627   0.00159   0.05498   0.05629  -0.88866
   D148       2.55144   0.00120   0.01974  -0.08822  -0.06832   2.48312
   D149      -0.04422   0.00201   0.00027   0.03010   0.02969  -0.01453
   D150       3.06813   0.00220  -0.00038   0.02144   0.02004   3.08818
   D151       3.10783   0.00072   0.00068   0.01129   0.01182   3.11965
   D152      -0.06301   0.00091   0.00004   0.00264   0.00218  -0.06083
   D153      -2.80770  -0.00140   0.01630  -0.15507  -0.14078  -2.94849
   D154       0.03601  -0.00260  -0.00098  -0.03816  -0.03936  -0.00335
   D155       0.36289  -0.00159   0.01691  -0.14649  -0.13124   0.23164
   D156      -3.07658  -0.00279  -0.00037  -0.02957  -0.02982  -3.10641
   D157       2.79834   0.00868  -0.01517   0.16430   0.14801   2.94635
   D158      -0.77677   0.01402  -0.01802   0.24128   0.22183  -0.55494
   D159      -0.01033   0.00222   0.00128   0.02893   0.03027   0.01993
   D160       2.69775   0.00756  -0.00156   0.10592   0.10408   2.80183
         Item               Value     Threshold  Converged?
 Maximum Force            0.028389     0.000450     NO 
 RMS     Force            0.004039     0.000300     NO 
 Maximum Displacement     0.446320     0.001800     NO 
 RMS     Displacement     0.099498     0.001200     NO 
 Predicted change in Energy=-1.857960D-02
 Lowest energy point so far.  Saving SCF results.
 GradGradGradGradGradGradGradGradGradGradGradGradGradGradGradGradGradGrad

 Leave Link  103 at Thu Dec 13 21:43:44 2018, MaxMem=   805306368 cpu:         2.2
 (Enter /pbs_home/pkowalski/g09d01/g09/l202.exe)
 Stoichiometry    C29H22F6S2
 Framework group  C1[X(C29H22F6S2)]
 Deg. of freedom   171
 Full point group                 C1      NOp   1
 RotChk:  IX=0 Diff= 1.77D-02
 Largest Abelian subgroup         C1      NOp   1
 Largest concise Abelian subgroup C1      NOp   1
                         Standard orientation:                         
 ---------------------------------------------------------------------
 Center     Atomic      Atomic             Coordinates (Angstroms)
 Number     Number       Type             X           Y           Z
 ---------------------------------------------------------------------
      1         16           0       -2.727730   -2.051159   -1.281761
      2         16           0        2.781097   -1.990467    1.343031
      3          9           0       -1.549605    2.795499    1.389938
      4          9           0       -2.350976    2.811129   -0.629879
      5          9           0       -0.100933    4.692254    0.044056
      6          9           0       -0.036959    3.406462   -1.718958
      7          9           0        1.446179    2.996175    1.428993
      8          9           0        2.249339    2.885769   -0.594651
      9          6           0       -5.771975   -2.445496   -0.563152
     10          6           0       -7.115812   -2.714630   -0.301809
     11          6           0       -7.881940   -1.819204    0.450038
     12          6           0       -7.283965   -0.651258    0.937383
     13          6           0       -5.940793   -0.383017    0.678959
     14          6           0       -5.154487   -1.275184   -0.078666
     15          6           0        5.752616   -2.428787    0.384501
     16          6           0        7.064666   -2.721510    0.010502
     17          6           0        7.787911   -1.828317   -0.785135
     18          6           0        7.178872   -0.639367   -1.203209
     19          6           0        5.866742   -0.348087   -0.833591
     20          6           0        5.125015   -1.236662   -0.028287
     21          6           0       -0.233841   -0.575842   -3.303938
     22          6           0       -0.130070   -1.353287   -1.977965
     23          6           0        0.645400   -0.577798    3.669945
     24          6           0        0.296250   -1.214143    2.311790
     25          6           0       -3.741418   -0.976526   -0.349642
     26          6           0       -2.984211    0.102248    0.056851
     27          6           0       -1.609769    0.058682   -0.345738
     28          6           0       -1.312533   -1.078544   -1.085620
     29          6           0       -0.681776    1.145066   -0.037841
     30          6           0       -1.239286    2.549568    0.089888
     31          6           0       -0.056923    3.423703   -0.363646
     32          6           0        1.149088    2.626404    0.156427
     33          6           0        0.678388    1.179001    0.098881
     34          6           0        3.743829   -0.914532    0.356786
     35          6           0        2.986812    0.193172    0.043150
     36          6           0        1.644296    0.182865    0.564795
     37          6           0        1.381579   -0.972940    1.291436
     38          1           0       -5.193950   -3.161002   -1.155988
     39          1           0       -7.567184   -3.632151   -0.690958
     40          1           0       -8.935855   -2.028552    0.654769
     41          1           0       -7.869948    0.059892    1.527159
     42          1           0       -5.497704    0.535321    1.071296
     43          1           0        5.208513   -3.141848    1.011378
     44          1           0        7.525169   -3.655369    0.346475
     45          1           0        8.816957   -2.055926   -1.078003
     46          1           0        7.731055    0.069585   -1.827300
     47          1           0        5.411829    0.584033   -1.176937
     48          1           0       -0.266329    0.507238   -3.112278
     49          1           0        0.637758   -0.785207   -3.943062
     50          1           0       -1.143993   -0.852805   -3.855884
     51          1           0       -0.056365   -2.435364   -2.172077
     52          1           0        0.799170   -1.077885   -1.468237
     53          1           0        0.781374    0.508071    3.560245
     54          1           0       -0.163119   -0.755523    4.396126
     55          1           0        1.576047   -0.997578    4.079254
     56          1           0        0.119955   -2.295857    2.431902
     57          1           0       -0.648360   -0.790681    1.949806
     58          1           0       -3.387723    0.913133    0.662677
     59          1           0        3.379439    1.035439   -0.524723
 ---------------------------------------------------------------------
 Rotational constants (GHZ):      0.1503788      0.0554983      0.0472223
 Leave Link  202 at Thu Dec 13 21:43:45 2018, MaxMem=   805306368 cpu:         0.0
 (Enter /pbs_home/pkowalski/g09d01/g09/l301.exe)
 Basis read from rwf:  (5D, 7F)
 No pseudopotential information found on rwf file.
 There are   673 symmetry adapted cartesian basis functions of A   symmetry.
 There are   636 symmetry adapted basis functions of A   symmetry.
   636 basis functions,  1103 primitive gaussians,   673 cartesian basis functions
   141 alpha electrons      141 beta electrons
       nuclear repulsion energy      4554.3786980230 Hartrees.
 IExCor=  402 DFT=T Ex+Corr=B3LYP ExCW=0 ScaHFX=  0.200000
 ScaDFX=  0.800000  0.720000  1.000000  0.810000 ScalE2=  1.000000  1.000000
 IRadAn=      0 IRanWt=     -1 IRanGd=            0 ICorTp=0 IEmpDi=131
 NAtoms=   59 NActive=   59 NUniq=   59 SFac= 1.00D+00 NAtFMM=   60 NAOKFM=F Big=F
 Integral buffers will be    131072 words long.
 Raffenetti 2 integral format.
 Two-electron integral symmetry is turned on.
 R6Disp:  Grimme-D3 Dispersion energy=       -0.0723002137 Hartrees.
 Nuclear repulsion after empirical dispersion term =     4554.3063978093 Hartrees.
 No density basis found on file   724.
 Leave Link  301 at Thu Dec 13 21:43:45 2018, MaxMem=   805306368 cpu:         0.6
 (Enter /pbs_home/pkowalski/g09d01/g09/l302.exe)
 NPDir=0 NMtPBC=     1 NCelOv=     1 NCel=       1 NClECP=     1 NCelD=      1
         NCelK=      1 NCelE2=     1 NClLst=     1 CellRange=     0.0.
 One-electron integrals computed using PRISM.
 NBasis=   636 RedAO= T EigKep=  3.04D-04  NBF=   636
 NBsUse=   636 1.00D-06 EigRej= -1.00D+00 NBFU=   636
 Precomputing XC quadrature grid using
 IXCGrd= 4 IRadAn=           0 IRanWt=          -1 IRanGd=           0 AccXCQ= 0.00D+00.
 Generated NRdTot=       0 NPtTot=           0 NUsed=           0 NTot=          32
 NSgBfM=   625   625   626   626   626 MxSgAt=    59 MxSgA2=    59.
 Leave Link  302 at Thu Dec 13 21:43:47 2018, MaxMem=   805306368 cpu:        16.4
 (Enter /pbs_home/pkowalski/g09d01/g09/l303.exe)
 DipDrv:  MaxL=1.
 Leave Link  303 at Thu Dec 13 21:43:47 2018, MaxMem=   805306368 cpu:         1.5
 (Enter /pbs_home/pkowalski/g09d01/g09/l401.exe)
 Initial guess from the checkpoint file:  "dae0068freq_open_b3lyp_air_D3.chk"
 B after Tr=     0.000000    0.000000    0.000000
         Rot=    0.999991    0.002473    0.003481    0.000593 Ang=   0.49 deg.
 Guess basis will be translated and rotated to current coordinates.
 JPrj=2 DoOrth=T DoCkMO=T.
 Generating alternative initial guess.
 ExpMin= 1.22D-01 ExpMax= 9.18D+03 ExpMxC= 1.38D+03 IAcc=1 IRadAn=         1 AccDes= 0.00D+00
 Harris functional with IExCor=  402 and IRadAn=       1 diagonalized for initial guess.
 HarFok:  IExCor=  402 AccDes= 0.00D+00 IRadAn=         1 IDoV= 1 UseB2=F ITyADJ=14
 ICtDFT=  3500011 ScaDFX=  1.000000  1.000000  1.000000  1.000000
 FoFCou: FMM=F IPFlag=           0 FMFlag=      100000 FMFlg1=           0
         NFxFlg=           0 DoJE=T BraDBF=F KetDBF=T FulRan=T
         wScrn=  0.000000 ICntrl=     500 IOpCl=  0 I1Cent=   200000004 NGrid=           0
         NMat0=    1 NMatS0=      1 NMatT0=    0 NMatD0=    1 NMtDS0=    0 NMtDT0=    0
 Petite list used in FoFCou.
 Harris En= -2512.18920431627    
 Leave Link  401 at Thu Dec 13 21:43:52 2018, MaxMem=   805306368 cpu:        40.8
 (Enter /pbs_home/pkowalski/g09d01/g09/l502.exe)
 Closed shell SCF:
 Using DIIS extrapolation, IDIIS=  1040.
 Integral symmetry usage will be decided dynamically.
 IVT=     1387805 IEndB=     1387805 NGot=   805306368 MDV=   804388806
 LenX=   804388806 LenY=   803935204
 Requested convergence on RMS density matrix=1.00D-08 within 128 cycles.
 Requested convergence on MAX density matrix=1.00D-06.
 Requested convergence on             energy=1.00D-06.
 No special actions if energy rises.
 Fock matrices will be formed incrementally for  20 cycles.
 Integral accuracy reduced to 1.0D-05 until final iterations.

 Cycle   1  Pass 0  IDiag  1:
 FoFJK:  IHMeth= 1 ICntrl=       0 DoSepK=F KAlg= 0 I1Cent=   0 FoldK=F
 IRaf= 640000000 NMat=   1 IRICut=       1 DoRegI=T DoRafI=F ISym2E= 0.
 FoFCou: FMM=F IPFlag=           0 FMFlag=      100000 FMFlg1=           0
         NFxFlg=           0 DoJE=F BraDBF=F KetDBF=F FulRan=T
         wScrn=  0.000000 ICntrl=       0 IOpCl=  0 I1Cent=           0 NGrid=           0
         NMat0=    1 NMatS0=      1 NMatT0=    0 NMatD0=    1 NMtDS0=    0 NMtDT0=    0
 Symmetry not used in FoFCou.
 E= -2512.31186401752    
 DIIS: error= 3.11D-03 at cycle   1 NSaved=   1.
 NSaved= 1 IEnMin= 1 EnMin= -2512.31186401752     IErMin= 1 ErrMin= 3.11D-03
 ErrMax= 3.11D-03  0.00D+00 EMaxC= 1.00D-01 BMatC= 2.26D-02 BMatP= 2.26D-02
 IDIUse=3 WtCom= 9.69D-01 WtEn= 3.11D-02
 Coeff-Com:  0.100D+01
 Coeff-En:   0.100D+01
 Coeff:      0.100D+01
 Gap=     0.483 Goal=   None    Shift=    0.000
 GapD=    0.483 DampG=2.000 DampE=1.000 DampFc=2.0000 IDamp=-1.
 RMSDP=7.25D-04 MaxDP=3.01D-02              OVMax= 2.26D-02

 Cycle   2  Pass 0  IDiag  1:
 RMSU=  7.24D-04    CP:  1.00D+00
 E= -2512.34214900118     Delta-E=       -0.030284983656 Rises=F Damp=F
 DIIS: error= 6.91D-04 at cycle   2 NSaved=   2.
 NSaved= 2 IEnMin= 2 EnMin= -2512.34214900118     IErMin= 2 ErrMin= 6.91D-04
 ErrMax= 6.91D-04  0.00D+00 EMaxC= 1.00D-01 BMatC= 8.46D-04 BMatP= 2.26D-02
 IDIUse=3 WtCom= 9.93D-01 WtEn= 6.91D-03
 Coeff-Com:  0.611D-02 0.994D+00
 Coeff-En:   0.000D+00 0.100D+01
 Coeff:      0.607D-02 0.994D+00
 Gap=     0.131 Goal=   None    Shift=    0.000
 RMSDP=1.73D-04 MaxDP=1.10D-02 DE=-3.03D-02 OVMax= 1.98D-02

 Cycle   3  Pass 0  IDiag  1:
 RMSU=  1.72D-04    CP:  1.00D+00  9.87D-01
 E= -2512.34074210637     Delta-E=        0.001406894812 Rises=F Damp=F
 DIIS: error= 1.13D-03 at cycle   3 NSaved=   3.
 NSaved= 3 IEnMin= 2 EnMin= -2512.34214900118     IErMin= 2 ErrMin= 6.91D-04
 ErrMax= 1.13D-03  0.00D+00 EMaxC= 1.00D-01 BMatC= 2.23D-03 BMatP= 8.46D-04
 IDIUse=3 WtCom= 2.29D-01 WtEn= 7.71D-01
 Coeff-Com: -0.315D-01 0.646D+00 0.385D+00
 Coeff-En:   0.000D+00 0.692D+00 0.308D+00
 Coeff:     -0.723D-02 0.681D+00 0.326D+00
 Gap=     0.129 Goal=   None    Shift=    0.000
 RMSDP=1.14D-04 MaxDP=6.37D-03 DE= 1.41D-03 OVMax= 1.36D-02

 Cycle   4  Pass 0  IDiag  1:
 RMSU=  3.94D-05    CP:  1.00D+00  1.02D+00  4.00D-01
 E= -2512.34312898429     Delta-E=       -0.002386877924 Rises=F Damp=F
 DIIS: error= 1.86D-04 at cycle   4 NSaved=   4.
 NSaved= 4 IEnMin= 4 EnMin= -2512.34312898429     IErMin= 4 ErrMin= 1.86D-04
 ErrMax= 1.86D-04  0.00D+00 EMaxC= 1.00D-01 BMatC= 4.59D-05 BMatP= 8.46D-04
 IDIUse=3 WtCom= 9.98D-01 WtEn= 1.86D-03
 Coeff-Com: -0.176D-01 0.286D+00 0.147D+00 0.585D+00
 Coeff-En:   0.000D+00 0.000D+00 0.000D+00 0.100D+01
 Coeff:     -0.176D-01 0.285D+00 0.146D+00 0.586D+00
 Gap=     0.129 Goal=   None    Shift=    0.000
 RMSDP=2.23D-05 MaxDP=1.37D-03 DE=-2.39D-03 OVMax= 2.40D-03

 Cycle   5  Pass 0  IDiag  1:
 RMSU=  1.86D-05    CP:  1.00D+00  1.03D+00  3.76D-01  7.20D-01
 E= -2512.34316077884     Delta-E=       -0.000031794549 Rises=F Damp=F
 DIIS: error= 1.62D-04 at cycle   5 NSaved=   5.
 NSaved= 5 IEnMin= 5 EnMin= -2512.34316077884     IErMin= 5 ErrMin= 1.62D-04
 ErrMax= 1.62D-04  0.00D+00 EMaxC= 1.00D-01 BMatC= 1.69D-05 BMatP= 4.59D-05
 IDIUse=3 WtCom= 9.98D-01 WtEn= 1.62D-03
 Coeff-Com: -0.564D-02 0.690D-01 0.276D-01 0.383D+00 0.526D+00
 Coeff-En:   0.000D+00 0.000D+00 0.000D+00 0.280D+00 0.720D+00
 Coeff:     -0.563D-02 0.688D-01 0.276D-01 0.382D+00 0.527D+00
 Gap=     0.129 Goal=   None    Shift=    0.000
 RMSDP=9.10D-06 MaxDP=6.84D-04 DE=-3.18D-05 OVMax= 1.26D-03

 Initial convergence to 1.0D-05 achieved.  Increase integral accuracy.
 Cycle   6  Pass 1  IDiag  1:
 E= -2512.34347565715     Delta-E=       -0.000314878312 Rises=F Damp=F
 DIIS: error= 1.60D-04 at cycle   1 NSaved=   1.
 NSaved= 1 IEnMin= 1 EnMin= -2512.34347565715     IErMin= 1 ErrMin= 1.60D-04
 ErrMax= 1.60D-04  0.00D+00 EMaxC= 1.00D-01 BMatC= 1.42D-05 BMatP= 1.42D-05
 IDIUse=3 WtCom= 9.98D-01 WtEn= 1.60D-03
 Coeff-Com:  0.100D+01
 Coeff-En:   0.100D+01
 Coeff:      0.100D+01
 Gap=     0.129 Goal=   None    Shift=    0.000
 RMSDP=9.10D-06 MaxDP=6.84D-04 DE=-3.15D-04 OVMax= 8.88D-04

 Cycle   7  Pass 1  IDiag  1:
 RMSU=  1.39D-04    CP:  1.00D+00
 E= -2512.34348455080     Delta-E=       -0.000008893650 Rises=F Damp=F
 DIIS: error= 1.64D-04 at cycle   2 NSaved=   2.
 NSaved= 2 IEnMin= 2 EnMin= -2512.34348455080     IErMin= 1 ErrMin= 1.60D-04
 ErrMax= 1.64D-04  0.00D+00 EMaxC= 1.00D-01 BMatC= 6.09D-06 BMatP= 1.42D-05
 IDIUse=3 WtCom= 9.98D-01 WtEn= 1.64D-03
 Coeff-Com:  0.343D+00 0.657D+00
 Coeff-En:   0.561D-01 0.944D+00
 Coeff:      0.343D+00 0.657D+00
 Gap=     0.129 Goal=   None    Shift=    0.000
 RMSDP=1.02D-05 MaxDP=5.04D-04 DE=-8.89D-06 OVMax= 1.26D-03

 Cycle   8  Pass 1  IDiag  1:
 RMSU=  1.02D-05    CP:  1.00D+00  1.01D+00
 E= -2512.34348275052     Delta-E=        0.000001800285 Rises=F Damp=F
 DIIS: error= 1.79D-04 at cycle   3 NSaved=   3.
 NSaved= 3 IEnMin= 2 EnMin= -2512.34348455080     IErMin= 1 ErrMin= 1.60D-04
 ErrMax= 1.79D-04  0.00D+00 EMaxC= 1.00D-01 BMatC= 7.60D-06 BMatP= 6.09D-06
 IDIUse=3 WtCom= 4.28D-01 WtEn= 5.72D-01
 Coeff-Com:  0.926D-02 0.525D+00 0.466D+00
 Coeff-En:   0.000D+00 0.542D+00 0.458D+00
 Coeff:      0.396D-02 0.535D+00 0.461D+00
 Gap=     0.129 Goal=   None    Shift=    0.000
 RMSDP=5.73D-06 MaxDP=2.88D-04 DE= 1.80D-06 OVMax= 7.31D-04

 Cycle   9  Pass 1  IDiag  1:
 RMSU=  1.88D-06    CP:  1.00D+00  1.01D+00  4.76D-01
 E= -2512.34349125061     Delta-E=       -0.000008500091 Rises=F Damp=F
 DIIS: error= 1.16D-05 at cycle   4 NSaved=   4.
 NSaved= 4 IEnMin= 4 EnMin= -2512.34349125061     IErMin= 4 ErrMin= 1.16D-05
 ErrMax= 1.16D-05  0.00D+00 EMaxC= 1.00D-01 BMatC= 2.12D-07 BMatP= 6.09D-06
 IDIUse=1 WtCom= 1.00D+00 WtEn= 0.00D+00
 Coeff-Com: -0.306D-02 0.325D+00 0.292D+00 0.386D+00
 Coeff:     -0.306D-02 0.325D+00 0.292D+00 0.386D+00
 Gap=     0.129 Goal=   None    Shift=    0.000
 RMSDP=1.19D-06 MaxDP=5.56D-05 DE=-8.50D-06 OVMax= 1.67D-04

 Cycle  10  Pass 1  IDiag  1:
 RMSU=  5.26D-07    CP:  1.00D+00  1.01D+00  4.79D-01  4.32D-01
 E= -2512.34349147240     Delta-E=       -0.000000221792 Rises=F Damp=F
 DIIS: error= 4.41D-06 at cycle   5 NSaved=   5.
 NSaved= 5 IEnMin= 5 EnMin= -2512.34349147240     IErMin= 5 ErrMin= 4.41D-06
 ErrMax= 4.41D-06  0.00D+00 EMaxC= 1.00D-01 BMatC= 9.77D-09 BMatP= 2.12D-07
 IDIUse=1 WtCom= 1.00D+00 WtEn= 0.00D+00
 Coeff-Com: -0.250D-02 0.168D+00 0.151D+00 0.238D+00 0.445D+00
 Coeff:     -0.250D-02 0.168D+00 0.151D+00 0.238D+00 0.445D+00
 Gap=     0.129 Goal=   None    Shift=    0.000
 RMSDP=2.56D-07 MaxDP=1.48D-05 DE=-2.22D-07 OVMax= 3.57D-05

 Cycle  11  Pass 1  IDiag  1:
 RMSU=  1.56D-07    CP:  1.00D+00  1.01D+00  4.79D-01  4.66D-01  6.37D-01
 E= -2512.34349148301     Delta-E=       -0.000000010607 Rises=F Damp=F
 DIIS: error= 6.47D-07 at cycle   6 NSaved=   6.
 NSaved= 6 IEnMin= 6 EnMin= -2512.34349148301     IErMin= 6 ErrMin= 6.47D-07
 ErrMax= 6.47D-07  0.00D+00 EMaxC= 1.00D-01 BMatC= 1.91D-10 BMatP= 9.77D-09
 IDIUse=1 WtCom= 1.00D+00 WtEn= 0.00D+00
 Coeff-Com: -0.999D-03 0.615D-01 0.553D-01 0.904D-01 0.205D+00 0.589D+00
 Coeff:     -0.999D-03 0.615D-01 0.553D-01 0.904D-01 0.205D+00 0.589D+00
 Gap=     0.129 Goal=   None    Shift=    0.000
 RMSDP=4.22D-08 MaxDP=2.39D-06 DE=-1.06D-08 OVMax= 3.78D-06

 Cycle  12  Pass 1  IDiag  1:
 RMSU=  3.89D-08    CP:  1.00D+00  1.01D+00  4.79D-01  4.61D-01  6.51D-01
                    CP:  9.39D-01
 E= -2512.34349148320     Delta-E=       -0.000000000198 Rises=F Damp=F
 DIIS: error= 2.51D-07 at cycle   7 NSaved=   7.
 NSaved= 7 IEnMin= 7 EnMin= -2512.34349148320     IErMin= 7 ErrMin= 2.51D-07
 ErrMax= 2.51D-07  0.00D+00 EMaxC= 1.00D-01 BMatC= 2.58D-11 BMatP= 1.91D-10
 IDIUse=1 WtCom= 1.00D+00 WtEn= 0.00D+00
 Coeff-Com: -0.109D-03 0.481D-02 0.425D-02 0.780D-02 0.324D-01 0.285D+00
 Coeff-Com:  0.666D+00
 Coeff:     -0.109D-03 0.481D-02 0.425D-02 0.780D-02 0.324D-01 0.285D+00
 Coeff:      0.666D+00
 Gap=     0.129 Goal=   None    Shift=    0.000
 RMSDP=1.64D-08 MaxDP=7.02D-07 DE=-1.98D-10 OVMax= 1.79D-06

 Cycle  13  Pass 1  IDiag  1:
 RMSU=  1.15D-08    CP:  1.00D+00  1.01D+00  4.79D-01  4.63D-01  6.64D-01
                    CP:  9.55D-01  7.79D-01
 E= -2512.34349148333     Delta-E=       -0.000000000123 Rises=F Damp=F
 DIIS: error= 1.54D-07 at cycle   8 NSaved=   8.
 NSaved= 8 IEnMin= 8 EnMin= -2512.34349148333     IErMin= 8 ErrMin= 1.54D-07
 ErrMax= 1.54D-07  0.00D+00 EMaxC= 1.00D-01 BMatC= 7.36D-12 BMatP= 2.58D-11
 IDIUse=1 WtCom= 1.00D+00 WtEn= 0.00D+00
 Coeff-Com:  0.399D-04-0.373D-02-0.341D-02-0.492D-02-0.191D-02 0.120D+00
 Coeff-Com:  0.422D+00 0.472D+00
 Coeff:      0.399D-04-0.373D-02-0.341D-02-0.492D-02-0.191D-02 0.120D+00
 Coeff:      0.422D+00 0.472D+00
 Gap=     0.129 Goal=   None    Shift=    0.000
 RMSDP=6.66D-09 MaxDP=2.88D-07 DE=-1.23D-10 OVMax= 8.40D-07

 SCF Done:  E(RB3LYP) =  -2512.34349148     A.U. after   13 cycles
            NFock= 13  Conv=0.67D-08     -V/T= 2.0071
 KE= 2.494564886523D+03 PE=-1.501101766024D+04 EE= 5.449802884426D+03
 Leave Link  502 at Thu Dec 13 21:51:47 2018, MaxMem=   805306368 cpu:      3782.8
 (Enter /pbs_home/pkowalski/g09d01/g09/l701.exe)
 Compute integral first derivatives.
 ... and contract with generalized density number  0.
 R6Disp: Adding Grimme-D3 dispersion energy 1st derivatives to the gradient.
 Leave Link  701 at Thu Dec 13 21:51:48 2018, MaxMem=   805306368 cpu:         6.0
 (Enter /pbs_home/pkowalski/g09d01/g09/l702.exe)
 L702 exits ... SP integral derivatives will be done elsewhere.
 Leave Link  702 at Thu Dec 13 21:51:48 2018, MaxMem=   805306368 cpu:         0.2
 (Enter /pbs_home/pkowalski/g09d01/g09/l703.exe)
 Compute integral first derivatives, UseDBF=F ICtDFT=           0.
 Integral derivatives from FoFJK, PRISM(SPDF).
 Calling FoFJK, ICntrl=      2127 FMM=F ISym2X=0 I1Cent= 0 IOpClX= 0 NMat=1 NMatS=1 NMatT=0.
 FoFJK:  IHMeth= 1 ICntrl=    2127 DoSepK=F KAlg= 0 I1Cent=   0 FoldK=F
 IRaf=         0 NMat=   1 IRICut=       1 DoRegI=T DoRafI=F ISym2E= 0.
 FoFCou: FMM=F IPFlag=           0 FMFlag=      100000 FMFlg1=         800
         NFxFlg=           0 DoJE=F BraDBF=F KetDBF=F FulRan=T
         wScrn=  0.000000 ICntrl=    2127 IOpCl=  0 I1Cent=           0 NGrid=           0
         NMat0=    1 NMatS0=      1 NMatT0=    0 NMatD0=    1 NMtDS0=    0 NMtDT0=    0
 Symmetry not used in FoFCou.
 Leave Link  703 at Thu Dec 13 21:53:55 2018, MaxMem=   805306368 cpu:      1012.9
 (Enter /pbs_home/pkowalski/g09d01/g09/l716.exe)
 Dipole        = 1.11891098D-02-1.47100973D+00-1.28723184D-02
 ***** Axes restored to original set *****
 -------------------------------------------------------------------
 Center     Atomic                   Forces (Hartrees/Bohr)
 Number     Number              X              Y              Z
 -------------------------------------------------------------------
      1       16          -0.004852103    0.000245069   -0.003120790
      2       16          -0.001787830    0.001551644   -0.003319408
      3        9           0.005546641   -0.000807792   -0.000937027
      4        9          -0.001854076    0.000501969    0.000727622
      5        9           0.005030658   -0.000156153   -0.001051952
      6        9           0.000243154   -0.000130449    0.002608833
      7        9           0.001541129    0.000223639    0.000724481
      8        9          -0.000240086   -0.000030544    0.001782365
      9        6          -0.001171096    0.000887523    0.000120784
     10        6          -0.000438417   -0.000487358   -0.000401830
     11        6           0.000174858   -0.000254108   -0.000092692
     12        6           0.000521540   -0.000730370   -0.000386885
     13        6           0.001024589    0.000292760    0.000571659
     14        6           0.000598049   -0.000400485    0.000117994
     15        6           0.000109165   -0.000384040   -0.001334804
     16        6          -0.000242279    0.000576101   -0.000364880
     17        6          -0.000034449    0.000171590    0.000285834
     18        6          -0.000242121    0.000548541    0.000752469
     19        6           0.000441094   -0.000535335    0.000912529
     20        6          -0.000187123   -0.000069239    0.000826913
     21        6           0.000381549    0.001784311   -0.001023593
     22        6           0.001395765   -0.000075117   -0.001505560
     23        6          -0.001234745   -0.001263442   -0.000335890
     24        6          -0.003865280   -0.002540096    0.002379901
     25        6           0.002629554    0.003500453    0.002446946
     26        6           0.002970117   -0.003131499   -0.005789165
     27        6           0.007204153    0.005414592   -0.005383370
     28        6          -0.005263999   -0.002487981    0.007473662
     29        6          -0.012488287   -0.004523907    0.006134381
     30        6          -0.004997421   -0.000551726    0.003732904
     31        6          -0.003549489   -0.001398274    0.000072111
     32        6          -0.000728350   -0.002303348   -0.001566057
     33        6           0.030037191    0.005519574   -0.011804648
     34        6           0.002476389   -0.003530379   -0.000964423
     35        6           0.001049018    0.004999075    0.001557565
     36        6          -0.030346806   -0.002517343    0.012697600
     37        6           0.014066958    0.003160594   -0.006421551
     38        1           0.000689545   -0.000467892   -0.000134924
     39        1           0.000642089    0.000273016    0.000355159
     40        1           0.000013494    0.000696659    0.000444896
     41        1          -0.000641875    0.000316398    0.000020961
     42        1          -0.000641498   -0.000335841   -0.000322981
     43        1          -0.000093979    0.000292474    0.000775325
     44        1           0.000303399   -0.000504303    0.000526367
     45        1           0.000333479   -0.000740660   -0.000207800
     46        1          -0.000032552   -0.000119247   -0.000718861
     47        1          -0.000289700    0.000620063   -0.000495994
     48        1           0.000587324   -0.000218642    0.000330779
     49        1          -0.000309845    0.000245600    0.000279237
     50        1          -0.000149423   -0.000642131   -0.000191883
     51        1          -0.000756495   -0.000533140    0.000193193
     52        1           0.001561137    0.001801972   -0.000906345
     53        1           0.000445926   -0.000087456    0.000799331
     54        1           0.000312942   -0.000142623   -0.000205178
     55        1          -0.000181667    0.000681954    0.000038950
     56        1          -0.000171370    0.000288783   -0.000047018
     57        1          -0.001074735   -0.001978655    0.000927923
     58        1          -0.000699456    0.000255411    0.000024281
     59        1          -0.003764361   -0.000770190   -0.001607442
 -------------------------------------------------------------------
 Cartesian Forces:  Max     0.030346806 RMS     0.004270361
 Leave Link  716 at Thu Dec 13 21:53:55 2018, MaxMem=   805306368 cpu:         0.2
 (Enter /pbs_home/pkowalski/g09d01/g09/l103.exe)

 GradGradGradGradGradGradGradGradGradGradGradGradGradGradGradGradGradGrad
 Berny optimization.
 Using GEDIIS/GDIIS optimizer.
 FormGI is forming the generalized inverse of G from B-inverse, IUseBI=4.
 GSVD:  received Info=                   1 from GESDD.
 Internal  Forces:  Max     0.017048823 RMS     0.002403568
 Search for a local minimum.
 Step number   6 out of a maximum of  343
 All quantities printed in internal units (Hartrees-Bohrs-Radians)
 RMS Force = .24036D-02 SwitMx=.10000D-02 MixMth= 1
 Mixed Optimization -- RFO/linear search
 Update second derivatives using D2CorX and points    5    6
 DE= -1.74D-02 DEPred=-1.86D-02 R= 9.34D-01
 TightC=F SS=  1.41D+00  RLast= 6.45D-01 DXNew= 1.4270D+00 1.9351D+00
 Trust test= 9.34D-01 RLast= 6.45D-01 DXMaxT set to 1.43D+00
 ITU=  1  0  1  0  1  0
 Use linear search instead of GDIIS.
     Eigenvalues ---    0.00266   0.00399   0.00420   0.00491   0.00623
     Eigenvalues ---    0.00636   0.00671   0.00737   0.00748   0.00751
     Eigenvalues ---    0.00760   0.00895   0.00964   0.00998   0.01168
     Eigenvalues ---    0.01383   0.01410   0.01501   0.01554   0.01560
     Eigenvalues ---    0.01591   0.01729   0.01889   0.01941   0.01944
     Eigenvalues ---    0.02002   0.02004   0.02027   0.02028   0.02086
     Eigenvalues ---    0.02086   0.02136   0.02136   0.02142   0.02143
     Eigenvalues ---    0.02147   0.02153   0.02154   0.02167   0.02169
     Eigenvalues ---    0.02225   0.03072   0.04199   0.04225   0.04890
     Eigenvalues ---    0.05058   0.05443   0.05470   0.05561   0.05573
     Eigenvalues ---    0.05649   0.05658   0.07441   0.08247   0.09189
     Eigenvalues ---    0.09241   0.09275   0.09899   0.10156   0.10972
     Eigenvalues ---    0.12190   0.12301   0.12739   0.12752   0.14127
     Eigenvalues ---    0.15881   0.15971   0.15996   0.15998   0.16000
     Eigenvalues ---    0.16000   0.16000   0.16000   0.16000   0.16000
     Eigenvalues ---    0.16000   0.16000   0.16000   0.16000   0.16000
     Eigenvalues ---    0.16000   0.16001   0.16027   0.16792   0.21819
     Eigenvalues ---    0.21868   0.21985   0.21994   0.22000   0.22000
     Eigenvalues ---    0.22306   0.22680   0.23167   0.23390   0.23466
     Eigenvalues ---    0.23479   0.23632   0.23857   0.24087   0.24333
     Eigenvalues ---    0.24574   0.24673   0.24907   0.24972   0.24998
     Eigenvalues ---    0.25000   0.25121   0.25809   0.26029   0.26351
     Eigenvalues ---    0.26492   0.27143   0.27778   0.28346   0.29243
     Eigenvalues ---    0.29650   0.29766   0.30037   0.30848   0.31312
     Eigenvalues ---    0.31853   0.32072   0.32237   0.32294   0.32378
     Eigenvalues ---    0.32494   0.32510   0.32514   0.32521   0.32537
     Eigenvalues ---    0.32557   0.32571   0.32575   0.32847   0.33392
     Eigenvalues ---    0.34877   0.35319   0.35691   0.35693   0.35697
     Eigenvalues ---    0.35704   0.35710   0.35834   0.35884   0.36088
     Eigenvalues ---    0.36180   0.36211   0.36617   0.38084   0.40120
     Eigenvalues ---    0.40794   0.41124   0.41135   0.41810   0.44226
     Eigenvalues ---    0.44255   0.45477   0.45538   0.45875   0.45940
     Eigenvalues ---    0.46434   0.46507   0.46705   0.47184   0.47692
     Eigenvalues ---    0.48032   0.48306   0.48426   0.52404   0.55088
     Eigenvalues ---    0.55659
 RFO step:  Lambda=-1.62742992D-02 EMin= 2.65990279D-03
 Quartic linear search produced a step of  0.47014.
 Iteration  1 RMS(Cart)=  0.36282222 RMS(Int)=  0.01479388
 Iteration  2 RMS(Cart)=  0.10679905 RMS(Int)=  0.00234357
 Iteration  3 RMS(Cart)=  0.00511273 RMS(Int)=  0.00154849
 Iteration  4 RMS(Cart)=  0.00001762 RMS(Int)=  0.00154849
 Iteration  5 RMS(Cart)=  0.00000059 RMS(Int)=  0.00154849
 ITry= 1 IFail=0 DXMaxC= 1.44D+00 DCOld= 1.00D+10 DXMaxT= 1.43D+00 DXLimC= 3.00D+00 Rises=F
 Variable       Old X    -DE/DX   Delta X   Delta X   Delta X     New X
                                 (Linear)    (Quad)   (Total)
    R1        3.30094   0.00359  -0.01349   0.02113   0.00752   3.30846
    R2        3.26613   0.00195  -0.00743   0.01215   0.00488   3.27101
    R3        3.30414   0.00212  -0.00998   0.01636   0.00510   3.30924
    R4        3.27129   0.00091  -0.00081   0.00418   0.00346   3.27474
    R5        2.56816   0.00510  -0.01079   0.01810   0.00731   2.57547
    R6        2.55101   0.00011  -0.01056   0.00436  -0.00620   2.54482
    R7        2.51935   0.00402  -0.01036   0.01490   0.00454   2.52389
    R8        2.56165   0.00158  -0.01260   0.00991  -0.00269   2.55897
    R9        2.56642   0.00112  -0.00985   0.00734  -0.00251   2.56391
   R10        2.56470   0.00134  -0.00945   0.00758  -0.00187   2.56283
   R11        2.63658   0.00009   0.00022   0.00025   0.00047   2.63705
   R12        2.66287   0.00010  -0.00164   0.00111  -0.00052   2.66234
   R13        2.06795  -0.00084   0.00404  -0.00496  -0.00092   2.06703
   R14        2.64158  -0.00005   0.00036  -0.00061  -0.00024   2.64133
   R15        2.06752  -0.00078   0.00365  -0.00452  -0.00087   2.06665
   R16        2.64506  -0.00039   0.00231  -0.00219   0.00012   2.64518
   R17        2.06705  -0.00083   0.00395  -0.00478  -0.00083   2.06622
   R18        2.63401   0.00011  -0.00057   0.00061   0.00004   2.63405
   R19        2.06746  -0.00071   0.00330  -0.00417  -0.00087   2.06658
   R20        2.66461   0.00043  -0.00429   0.00322  -0.00108   2.66353
   R21        2.06456  -0.00079   0.00423  -0.00494  -0.00071   2.06386
   R22        2.77693   0.00004  -0.00363   0.00246  -0.00117   2.77575
   R23        2.63685  -0.00004   0.00058  -0.00023   0.00035   2.63720
   R24        2.66273   0.00012  -0.00119   0.00099  -0.00020   2.66253
   R25        2.06792  -0.00082   0.00387  -0.00482  -0.00094   2.06697
   R26        2.64151  -0.00003   0.00032  -0.00055  -0.00023   2.64128
   R27        2.06753  -0.00079   0.00368  -0.00456  -0.00088   2.06665
   R28        2.64516  -0.00043   0.00219  -0.00225  -0.00006   2.64510
   R29        2.06708  -0.00084   0.00400  -0.00484  -0.00084   2.06624
   R30        2.63422   0.00003  -0.00033   0.00033   0.00001   2.63422
   R31        2.06751  -0.00073   0.00332  -0.00423  -0.00091   2.06660
   R32        2.66461   0.00053  -0.00424   0.00344  -0.00079   2.66381
   R33        2.06463  -0.00083   0.00416  -0.00505  -0.00088   2.06375
   R34        2.77714   0.00012  -0.00270   0.00233  -0.00037   2.77677
   R35        2.91128  -0.00107   0.00569  -0.00708  -0.00139   2.90989
   R36        2.07943   0.00070  -0.00346   0.00420   0.00073   2.08017
   R37        2.08041   0.00047  -0.00300   0.00315   0.00015   2.08056
   R38        2.07847   0.00064  -0.00330   0.00396   0.00066   2.07913
   R39        2.84715  -0.00139  -0.00427  -0.00430  -0.00857   2.83858
   R40        2.08213   0.00041  -0.00229   0.00266   0.00037   2.08250
   R41        2.06936   0.00223  -0.00182   0.00888   0.00706   2.07642
   R42        2.91007  -0.00095   0.00423  -0.00572  -0.00148   2.90859
   R43        2.07838   0.00091  -0.00394   0.00516   0.00122   2.07961
   R44        2.08095   0.00035  -0.00247   0.00249   0.00002   2.08097
   R45        2.07857   0.00065  -0.00359   0.00408   0.00049   2.07906
   R46        2.85170  -0.00238   0.00150  -0.00979  -0.00829   2.84341
   R47        2.08351   0.00015  -0.00049   0.00087   0.00038   2.08389
   R48        2.07237   0.00207   0.00054   0.00741   0.00795   2.08032
   R49        2.60642  -0.00239   0.00499  -0.00896  -0.00417   2.60225
   R50        2.70770   0.00116  -0.00174   0.00496   0.00319   2.71089
   R51        2.05918  -0.00074   0.00490  -0.00478   0.00013   2.05931
   R52        2.62465   0.00285  -0.03570   0.02144  -0.01410   2.61055
   R53        2.76198  -0.00295   0.00921  -0.01541  -0.00619   2.75578
   R54        2.86576   0.00110  -0.00652   0.00555  -0.00079   2.86497
   R55        2.58409  -0.00142  -0.02331  -0.00085  -0.02365   2.56044
   R56        2.90784   0.00062  -0.00247   0.00157  -0.00231   2.90553
   R57        2.90344   0.00285   0.00013   0.01517   0.01563   2.91907
   R58        2.87825   0.00248  -0.00996   0.00997   0.00045   2.87870
   R59        2.76594   0.00154  -0.01898   0.01088  -0.00810   2.75785
   R60        2.60375  -0.00108   0.00724  -0.00630   0.00032   2.60406
   R61        2.72184   0.00036  -0.00320   0.00111  -0.00127   2.72057
   R62        2.05802  -0.00226   0.00415  -0.00947  -0.00531   2.05271
   R63        2.62727   0.00189  -0.02599   0.01256  -0.01217   2.61511
    A1        1.63926  -0.00241   0.01013  -0.01646  -0.00602   1.63324
    A2        1.63748  -0.00252   0.00920  -0.01657  -0.00728   1.63020
    A3        2.11516  -0.00037   0.00167  -0.00232  -0.00065   2.11451
    A4        2.07614   0.00008   0.00016  -0.00018  -0.00002   2.07612
    A5        2.09189   0.00029  -0.00183   0.00250   0.00067   2.09256
    A6        2.10026   0.00009  -0.00099   0.00073  -0.00026   2.10000
    A7        2.08577  -0.00006   0.00048  -0.00033   0.00015   2.08592
    A8        2.09716  -0.00003   0.00051  -0.00039   0.00012   2.09727
    A9        2.08017   0.00033  -0.00200   0.00234   0.00034   2.08051
   A10        2.10150  -0.00011   0.00059  -0.00075  -0.00015   2.10135
   A11        2.10152  -0.00021   0.00141  -0.00159  -0.00019   2.10133
   A12        2.10332  -0.00015   0.00127  -0.00134  -0.00008   2.10324
   A13        2.09585   0.00002   0.00004  -0.00003   0.00001   2.09586
   A14        2.08402   0.00013  -0.00131   0.00137   0.00007   2.08408
   A15        2.11206  -0.00014  -0.00008  -0.00052  -0.00060   2.11145
   A16        2.07830   0.00001   0.00098  -0.00093   0.00005   2.07836
   A17        2.09282   0.00013  -0.00090   0.00145   0.00055   2.09337
   A18        2.05540   0.00023   0.00013   0.00112   0.00125   2.05666
   A19        2.12560  -0.00014   0.00020  -0.00133  -0.00113   2.12447
   A20        2.10217  -0.00009  -0.00033   0.00020  -0.00012   2.10205
   A21        2.11505  -0.00033   0.00170  -0.00217  -0.00046   2.11458
   A22        2.07645   0.00002   0.00004  -0.00058  -0.00053   2.07591
   A23        2.09169   0.00031  -0.00175   0.00274   0.00100   2.09269
   A24        2.10021   0.00009  -0.00089   0.00064  -0.00025   2.09996
   A25        2.08578  -0.00006   0.00056  -0.00036   0.00020   2.08598
   A26        2.09719  -0.00003   0.00033  -0.00028   0.00005   2.09724
   A27        2.08017   0.00034  -0.00209   0.00247   0.00038   2.08055
   A28        2.10156  -0.00013   0.00067  -0.00085  -0.00018   2.10137
   A29        2.10145  -0.00022   0.00142  -0.00162  -0.00020   2.10126
   A30        2.10349  -0.00016   0.00134  -0.00148  -0.00013   2.10335
   A31        2.09575   0.00002  -0.00010   0.00001  -0.00009   2.09566
   A32        2.08394   0.00015  -0.00124   0.00147   0.00023   2.08417
   A33        2.11169  -0.00011   0.00014  -0.00047  -0.00033   2.11136
   A34        2.07931  -0.00007   0.00122  -0.00150  -0.00028   2.07903
   A35        2.09219   0.00018  -0.00136   0.00197   0.00061   2.09280
   A36        2.05575   0.00016  -0.00021   0.00101   0.00080   2.05656
   A37        2.12621  -0.00029   0.00111  -0.00250  -0.00140   2.12482
   A38        2.10122   0.00013  -0.00090   0.00149   0.00059   2.10181
   A39        1.92707  -0.00003   0.00113  -0.00081   0.00031   1.92738
   A40        1.92876   0.00023   0.00155   0.00156   0.00310   1.93187
   A41        1.93969  -0.00029   0.00244  -0.00314  -0.00071   1.93898
   A42        1.88775   0.00000  -0.00099   0.00095  -0.00005   1.88770
   A43        1.88686   0.00002  -0.00267   0.00008  -0.00259   1.88427
   A44        1.89223   0.00008  -0.00166   0.00148  -0.00018   1.89204
   A45        1.94430   0.00122   0.00142   0.00609   0.00751   1.95181
   A46        1.92674  -0.00041   0.00168  -0.00211  -0.00042   1.92632
   A47        1.90803   0.00013   0.00203   0.00120   0.00325   1.91129
   A48        1.91339  -0.00017  -0.00233  -0.00032  -0.00267   1.91072
   A49        1.92244  -0.00113  -0.00255  -0.00667  -0.00925   1.91319
   A50        1.84651   0.00030  -0.00033   0.00149   0.00112   1.84763
   A51        1.92628  -0.00025  -0.00070  -0.00222  -0.00292   1.92336
   A52        1.92670   0.00039   0.00297   0.00244   0.00540   1.93211
   A53        1.94156  -0.00029   0.00167  -0.00248  -0.00082   1.94073
   A54        1.89219  -0.00004  -0.00101   0.00005  -0.00096   1.89123
   A55        1.88526   0.00012  -0.00193   0.00037  -0.00157   1.88369
   A56        1.89044   0.00008  -0.00116   0.00193   0.00076   1.89120
   A57        1.94682   0.00059   0.00369   0.00187   0.00556   1.95238
   A58        1.92367   0.00016   0.00001   0.00294   0.00297   1.92663
   A59        1.90376   0.00045   0.00090   0.00420   0.00511   1.90887
   A60        1.92354  -0.00033  -0.00252  -0.00289  -0.00543   1.91811
   A61        1.91197  -0.00086  -0.00143  -0.00486  -0.00632   1.90565
   A62        1.85154  -0.00004  -0.00085  -0.00142  -0.00231   1.84923
   A63        2.13105  -0.00059   0.00351  -0.00311   0.00049   2.13154
   A64        1.89637   0.00347  -0.01703   0.02224   0.00503   1.90140
   A65        2.25562  -0.00288   0.01352  -0.01912  -0.00551   2.25011
   A66        2.00427  -0.00224   0.00560  -0.01280  -0.00732   1.99695
   A67        2.14432   0.00114   0.00066   0.00614   0.00680   2.15112
   A68        2.13418   0.00110  -0.00595   0.00671   0.00075   2.13493
   A69        1.96043   0.00111   0.00343   0.00333   0.00697   1.96741
   A70        2.12616   0.00339  -0.00501   0.01530   0.01007   2.13624
   A71        2.19561  -0.00447   0.00157  -0.01939  -0.01796   2.17765
   A72        2.06326   0.00308   0.00829   0.01706   0.02408   2.08733
   A73        1.92409   0.00007  -0.00205   0.00441   0.00150   1.92559
   A74        2.25593  -0.00260   0.00307  -0.00866  -0.00723   2.24870
   A75        2.06318   0.00703  -0.01152   0.03736   0.02554   2.08872
   A76        2.30643  -0.00859   0.01325  -0.04361  -0.03082   2.27561
   A77        1.91163   0.00160  -0.00080   0.00717   0.00664   1.91826
   A78        1.86184   0.00053  -0.00678   0.00553  -0.00117   1.86067
   A79        1.90934   0.00130   0.00001   0.01214   0.01217   1.92152
   A80        1.93329  -0.00213  -0.00653  -0.01930  -0.02637   1.90692
   A81        2.02338  -0.00016  -0.00761  -0.00386  -0.01170   2.01168
   A82        1.94502   0.00046   0.01434   0.00199   0.01710   1.96213
   A83        1.79140  -0.00016   0.00676   0.00208   0.00869   1.80009
   A84        1.89478   0.00026  -0.00294   0.00440   0.00149   1.89627
   A85        2.00980  -0.00133  -0.00018  -0.01296  -0.01271   1.99708
   A86        2.00002   0.00046   0.00128  -0.00630  -0.00495   1.99507
   A87        1.87421   0.00132   0.00181   0.01006   0.01151   1.88572
   A88        1.89681  -0.00059   0.00326   0.00020   0.00337   1.90018
   A89        1.78092  -0.00007  -0.00281   0.00588   0.00284   1.78376
   A90        1.86417   0.00004  -0.00542  -0.00079  -0.00619   1.85798
   A91        1.92580  -0.00047   0.00524  -0.00394   0.00274   1.92855
   A92        1.94094   0.00045   0.00476  -0.00098   0.00330   1.94423
   A93        1.92820  -0.00099   0.00065  -0.00912  -0.01004   1.91817
   A94        1.99460   0.00134  -0.00266   0.01150   0.00922   2.00382
   A95        1.81087  -0.00045  -0.00192   0.00278   0.00105   1.81191
   A96        1.91214  -0.00046   0.01001  -0.00088   0.00809   1.92024
   A97        2.30682  -0.01603   0.00597  -0.08820  -0.08704   2.21978
   A98        2.01615   0.01705   0.00577   0.09668   0.10133   2.11749
   A99        2.12987  -0.00069   0.00267  -0.00403  -0.00119   2.12868
   A100       1.89715   0.00361  -0.01291   0.02296   0.00963   1.90677
   A101       2.25615  -0.00293   0.01025  -0.01895  -0.00856   2.24759
   A102       2.00856  -0.00281   0.00250  -0.01833  -0.01427   1.99429
   A103       2.14406   0.00046  -0.00114   0.00400   0.00181   2.14587
   A104       2.12989   0.00239  -0.00150   0.01557   0.01309   2.14298
   A105       2.08857   0.01581   0.00947   0.08782   0.08978   2.17835
   A106       2.22365  -0.01644  -0.00402  -0.07049  -0.08266   2.14099
   A107       1.95128   0.00107   0.00724   0.00748   0.01229   1.96357
   A108       2.05709   0.00357   0.01189   0.02603   0.03590   2.09298
   A109       1.92993   0.00065  -0.00577   0.00509  -0.00005   1.92988
   A110       2.24232  -0.00347   0.00503  -0.00961  -0.00857   2.23375
    D1       -3.10174   0.00005   0.00001  -0.02208  -0.02210  -3.12384
    D2        0.02330   0.00006  -0.00010  -0.02152  -0.02162   0.00167
    D3       -2.88959  -0.00168  -0.03330  -0.00581  -0.04016  -2.92975
    D4       -0.01997  -0.00032  -0.00537   0.03489   0.02939   0.00942
    D5       -3.11281   0.00045   0.00310  -0.00453  -0.00142  -3.11422
    D6        0.02202  -0.00003  -0.00464  -0.00883  -0.01180   0.01022
    D7       -2.84899  -0.00174  -0.03523  -0.03402  -0.07337  -2.92236
    D8       -0.02437  -0.00041  -0.00592   0.02457   0.01712  -0.00725
    D9        0.00208  -0.00001  -0.00005  -0.00045  -0.00049   0.00158
   D10       -3.14085   0.00000   0.00005   0.00000   0.00004  -3.14081
   D11       -3.13929  -0.00003  -0.00025  -0.00088  -0.00113  -3.14042
   D12        0.00096  -0.00001  -0.00015  -0.00044  -0.00059   0.00037
   D13       -0.00107   0.00000   0.00013   0.00011   0.00024  -0.00083
   D14       -3.13810   0.00000  -0.00004  -0.00033  -0.00037  -3.13847
   D15        3.14029   0.00002   0.00033   0.00054   0.00088   3.14117
   D16        0.00326   0.00001   0.00016   0.00011   0.00027   0.00354
   D17       -0.00080   0.00000  -0.00006   0.00018   0.00012  -0.00069
   D18        3.14051   0.00000   0.00001   0.00009   0.00010   3.14061
   D19       -3.14105  -0.00001  -0.00016  -0.00027  -0.00042  -3.14147
   D20        0.00027  -0.00001  -0.00009  -0.00035  -0.00044  -0.00017
   D21       -0.00145   0.00001   0.00009   0.00042   0.00051  -0.00094
   D22        3.14124  -0.00001  -0.00008  -0.00043  -0.00051   3.14073
   D23        3.14043   0.00001   0.00002   0.00051   0.00052   3.14095
   D24       -0.00007  -0.00001  -0.00016  -0.00034  -0.00050  -0.00057
   D25        0.00247  -0.00002   0.00000  -0.00077  -0.00077   0.00169
   D26       -3.14087  -0.00004  -0.00019  -0.00120  -0.00139   3.14093
   D27       -3.14021   0.00001   0.00017   0.00007   0.00024  -3.13997
   D28       -0.00036  -0.00001  -0.00001  -0.00036  -0.00037  -0.00073
   D29       -0.00119   0.00001  -0.00011   0.00050   0.00039  -0.00080
   D30        3.13590   0.00002   0.00006   0.00092   0.00099   3.13689
   D31       -3.14103   0.00003   0.00008   0.00093   0.00101  -3.14002
   D32       -0.00393   0.00004   0.00025   0.00136   0.00160  -0.00233
   D33       -0.00541   0.00019   0.00172   0.00648   0.00821   0.00280
   D34       -3.12675   0.00011   0.00219   0.00533   0.00750  -3.11924
   D35        3.14086   0.00018   0.00155   0.00603   0.00759  -3.13473
   D36        0.01953   0.00010   0.00202   0.00488   0.00688   0.02641
   D37        0.00244  -0.00001  -0.00033  -0.00015  -0.00048   0.00195
   D38       -3.14145   0.00001   0.00010   0.00040   0.00050  -3.14095
   D39       -3.13701  -0.00003  -0.00065  -0.00085  -0.00150  -3.13851
   D40        0.00229  -0.00001  -0.00022  -0.00030  -0.00052   0.00177
   D41        0.00072  -0.00001   0.00045  -0.00080  -0.00035   0.00037
   D42        3.14109   0.00005   0.00040   0.00153   0.00192  -3.14018
   D43        3.14015   0.00001   0.00077  -0.00010   0.00068   3.14083
   D44       -0.00267   0.00007   0.00072   0.00223   0.00294   0.00028
   D45       -0.00204   0.00001  -0.00005   0.00045   0.00041  -0.00163
   D46        3.14023   0.00000   0.00019  -0.00002   0.00017   3.14040
   D47       -3.14132  -0.00001  -0.00048  -0.00010  -0.00058   3.14128
   D48        0.00094  -0.00002  -0.00024  -0.00058  -0.00082   0.00013
   D49       -0.00153   0.00001   0.00029   0.00022   0.00051  -0.00102
   D50       -3.14030  -0.00003  -0.00008  -0.00097  -0.00105  -3.14134
   D51        3.13939   0.00002   0.00005   0.00069   0.00075   3.14014
   D52        0.00062  -0.00002  -0.00032  -0.00049  -0.00081  -0.00019
   D53        0.00478  -0.00003  -0.00016  -0.00121  -0.00137   0.00341
   D54       -3.13606  -0.00005  -0.00019  -0.00200  -0.00219  -3.13825
   D55       -3.13962   0.00000   0.00022  -0.00004   0.00018  -3.13945
   D56        0.00273  -0.00002   0.00018  -0.00083  -0.00064   0.00209
   D57       -0.00431   0.00003  -0.00021   0.00148   0.00127  -0.00304
   D58        3.13849  -0.00003  -0.00015  -0.00081  -0.00097   3.13753
   D59        3.13652   0.00006  -0.00017   0.00227   0.00209   3.13861
   D60       -0.00386   0.00000  -0.00012  -0.00002  -0.00014  -0.00401
   D61       -0.00725  -0.00027  -0.00427  -0.00166  -0.00499  -0.01223
   D62       -3.14056   0.00029   0.00504   0.00341   0.00750  -3.13306
   D63        3.13309  -0.00021  -0.00433   0.00072  -0.00266   3.13043
   D64       -0.00022   0.00035   0.00498   0.00580   0.00982   0.00960
   D65        1.05145  -0.00037   0.00033  -0.00267  -0.00233   1.04911
   D66       -3.10159  -0.00004  -0.00050  -0.00038  -0.00088  -3.10247
   D67       -1.07728   0.00016   0.00124   0.00091   0.00214  -1.07514
   D68        3.13925  -0.00024   0.00081  -0.00101  -0.00020   3.13905
   D69       -1.01379   0.00009  -0.00002   0.00127   0.00125  -1.01254
   D70        1.01052   0.00029   0.00171   0.00257   0.00428   1.01480
   D71       -1.04231  -0.00018   0.00136  -0.00018   0.00118  -1.04113
   D72        1.08784   0.00015   0.00052   0.00210   0.00263   1.09047
   D73        3.11215   0.00035   0.00226   0.00340   0.00565   3.11780
   D74        1.52036   0.00200   0.02681   0.05808   0.08519   1.60556
   D75       -1.28970  -0.00042  -0.00644   0.00485  -0.00187  -1.29157
   D76       -0.61748   0.00181   0.02533   0.05689   0.08253  -0.53496
   D77        2.85564  -0.00060  -0.00792   0.00365  -0.00454   2.85110
   D78       -2.64245   0.00221   0.02859   0.05912   0.08798  -2.55447
   D79        0.83068  -0.00021  -0.00466   0.00589   0.00091   0.83159
   D80        1.03925  -0.00023   0.00027  -0.00026   0.00002   1.03928
   D81       -3.10125  -0.00013  -0.00040  -0.00057  -0.00096  -3.10222
   D82       -1.07509   0.00017  -0.00090   0.00181   0.00091  -1.07418
   D83        3.13076  -0.00019   0.00047  -0.00006   0.00041   3.13117
   D84       -1.00975  -0.00009  -0.00020  -0.00038  -0.00058  -1.01032
   D85        1.01642   0.00021  -0.00070   0.00201   0.00130   1.01772
   D86       -1.05319  -0.00003   0.00207   0.00237   0.00444  -1.04875
   D87        1.08949   0.00008   0.00140   0.00205   0.00346   1.09295
   D88        3.11566   0.00038   0.00090   0.00444   0.00533   3.12099
   D89        1.40179   0.00201   0.02020   0.05483   0.07668   1.47847
   D90       -1.35784  -0.00083  -0.01287  -0.02076  -0.03528  -1.39313
   D91       -0.74096   0.00163   0.01940   0.05182   0.07290  -0.66806
   D92        2.78259  -0.00121  -0.01367  -0.02377  -0.03907   2.74352
   D93       -2.77184   0.00237   0.02276   0.05805   0.08244  -2.68940
   D94        0.75171  -0.00047  -0.01031  -0.01754  -0.02952   0.72219
   D95       -0.02107   0.00030   0.00539   0.00333   0.00879  -0.01227
   D96       -3.13225  -0.00006  -0.00290   0.00167  -0.00143  -3.13368
   D97        3.10242   0.00034   0.00511   0.00418   0.00940   3.11182
   D98       -0.00876  -0.00002  -0.00317   0.00252  -0.00082  -0.00958
   D99        0.00676  -0.00061  -0.00933   0.02283   0.01331   0.02007
   D100       3.10348  -0.00013  -0.00939   0.00491  -0.00498   3.09850
   D101       3.11813  -0.00025  -0.00089   0.02447   0.02355  -3.14150
   D102      -0.06833   0.00023  -0.00096   0.00655   0.00525  -0.06307
   D103       0.01127   0.00059   0.00901  -0.03809  -0.02912  -0.01785
   D104       2.84220   0.00337   0.04200   0.01398   0.05518   2.89738
   D105      -3.08331  -0.00015   0.00927  -0.02042  -0.01120  -3.09451
   D106      -0.25239   0.00262   0.04227   0.03165   0.07310  -0.17928
   D107      -0.50936  -0.00091  -0.01328  -0.05384  -0.06670  -0.57607
   D108       2.70719  -0.00200  -0.02781  -0.07243  -0.10062   2.60657
   D109       2.58105  -0.00018  -0.01334  -0.07350  -0.08646   2.49459
   D110      -0.48558  -0.00127  -0.02787  -0.09209  -0.12038  -0.60596
   D111       1.61177   0.00042  -0.02636  -0.00117  -0.02840   1.58337
   D112      -0.49360  -0.00116  -0.01191  -0.01512  -0.02803  -0.52164
   D113      -2.61784  -0.00153  -0.03035  -0.01691  -0.04885  -2.66669
   D114      -1.58876   0.00078  -0.01393   0.01096  -0.00271  -1.59147
   D115       2.58904  -0.00080   0.00051  -0.00300  -0.00234   2.58670
   D116       0.46481  -0.00117  -0.01793  -0.00479  -0.02316   0.44165
   D117       2.95033   0.00272   0.02742   0.00624   0.03422   2.98455
   D118      -0.54346   0.00890   0.09206   0.05704   0.14466  -0.39880
   D119      -0.12119   0.00148   0.01444  -0.01237   0.00207  -0.11912
   D120       2.66821   0.00766   0.07908   0.03844   0.11251   2.78072
   D121      -0.74352   0.00171   0.01737   0.03958   0.05678  -0.68674
   D122      -2.85595   0.00127   0.01992   0.03493   0.05473  -2.80122
   D123       1.43408   0.00145   0.01684   0.02836   0.04530   1.47938
   D124       1.32640   0.00128   0.01401   0.03518   0.04886   1.37526
   D125      -0.78603   0.00083   0.01656   0.03053   0.04681  -0.73922
   D126      -2.77918   0.00102   0.01347   0.02395   0.03738  -2.74181
   D127      -2.78004   0.00123   0.01654   0.03294   0.04983  -2.73021
   D128       1.39072   0.00078   0.01909   0.02829   0.04778   1.43850
   D129      -0.60244   0.00097   0.01601   0.02172   0.03835  -0.56409
   D130       0.64156  -0.00147  -0.01852  -0.04157  -0.06032   0.58124
   D131      -1.41588  -0.00062  -0.01549  -0.03254  -0.04825  -1.46413
   D132       2.72209  -0.00142  -0.01150  -0.04308  -0.05451   2.66757
   D133       2.76425  -0.00126  -0.01903  -0.04000  -0.05925   2.70500
   D134       0.70681  -0.00041  -0.01600  -0.03097  -0.04718   0.65963
   D135      -1.43841  -0.00121  -0.01201  -0.04151  -0.05344  -1.49185
   D136      -1.54253  -0.00003  -0.01705  -0.02595  -0.04370  -1.58623
   D137       2.68322   0.00082  -0.01402  -0.01691  -0.03163   2.65159
   D138       0.53800   0.00002  -0.01003  -0.02745  -0.03789   0.50011
   D139       1.79690  -0.00148   0.00322   0.02258   0.02793   1.82483
   D140      -1.05747   0.00024  -0.04930   0.01898  -0.03412  -1.09159
   D141      -2.37407  -0.00012  -0.00219   0.02914   0.02903  -2.34505
   D142       1.05475   0.00161  -0.05471   0.02554  -0.03303   1.02172
   D143      -0.27323  -0.00090  -0.00416   0.02611   0.02246  -0.25078
   D144      -3.12760   0.00083  -0.05668   0.02251  -0.03960   3.11599
   D145       2.62140  -0.00139  -0.04207  -0.14976  -0.19153   2.42988
   D146      -0.29001  -0.00443  -0.10066  -0.29568  -0.39469  -0.68470
   D147      -0.88866   0.00190   0.02647  -0.11433  -0.08951  -0.97817
   D148       2.48312  -0.00114  -0.03212  -0.26025  -0.29268   2.19044
   D149      -0.01453   0.00050   0.01396  -0.00860   0.00384  -0.01070
   D150       3.08818   0.00143   0.00942   0.02710   0.03241   3.12059
   D151       3.11965  -0.00001   0.00556  -0.01321  -0.00741   3.11224
   D152      -0.06083   0.00092   0.00103   0.02248   0.02117  -0.03966
   D153      -2.94849  -0.00086  -0.06619  -0.08534  -0.16290  -3.11139
   D154      -0.00335  -0.00087  -0.01851   0.02727   0.00894   0.00558
   D155       0.23164  -0.00173  -0.06170  -0.12044  -0.19115   0.04049
   D156      -3.10641  -0.00174  -0.01402  -0.00783  -0.01931  -3.12572
   D157       2.94635   0.00551   0.06959   0.11381   0.17366   3.12000
   D158      -0.55494   0.00879   0.10429   0.18903   0.28384  -0.27110
   D159       0.01993   0.00080   0.01423  -0.03256  -0.01751   0.00242
   D160       2.80183   0.00408   0.04893   0.04266   0.09267   2.89451
         Item               Value     Threshold  Converged?
 Maximum Force            0.017049     0.000450     NO 
 RMS     Force            0.002404     0.000300     NO 
 Maximum Displacement     1.442532     0.001800     NO 
 RMS     Displacement     0.395039     0.001200     NO 
 Predicted change in Energy=-1.427791D-02
 Lowest energy point so far.  Saving SCF results.
 GradGradGradGradGradGradGradGradGradGradGradGradGradGradGradGradGradGrad

 Leave Link  103 at Thu Dec 13 21:53:56 2018, MaxMem=   805306368 cpu:         2.4
 (Enter /pbs_home/pkowalski/g09d01/g09/l202.exe)
 Stoichiometry    C29H22F6S2
 Framework group  C1[X(C29H22F6S2)]
 Deg. of freedom   171
 Full point group                 C1      NOp   1
 RotChk:  IX=0 Diff= 8.56D-02
 Largest Abelian subgroup         C1      NOp   1
 Largest concise Abelian subgroup C1      NOp   1
                         Standard orientation:                         
 ---------------------------------------------------------------------
 Center     Atomic      Atomic             Coordinates (Angstroms)
 Number     Number       Type             X           Y           Z
 ---------------------------------------------------------------------
      1         16           0       -2.402149   -2.095320   -1.343573
      2         16           0        2.577313   -1.745405    1.611079
      3          9           0       -1.687194    2.907212    1.252622
      4          9           0       -2.408157    2.821496   -0.795053
      5          9           0       -0.300893    4.844397    0.032832
      6          9           0       -0.104143    3.638209   -1.778388
      7          9           0        1.350063    3.240343    1.380111
      8          9           0        2.161611    3.170507   -0.634577
      9          6           0       -5.364865   -2.819325   -0.541512
     10          6           0       -6.665414   -3.232184   -0.249203
     11          6           0       -7.502115   -2.429147    0.531001
     12          6           0       -7.019261   -1.207813    1.015311
     13          6           0       -5.719663   -0.795658    0.725356
     14          6           0       -4.863919   -1.593482   -0.060653
     15          6           0        5.453158   -2.616397    0.662872
     16          6           0        6.717733   -3.091270    0.312309
     17          6           0        7.472529   -2.434386   -0.663582
     18          6           0        6.943877   -1.297131   -1.285204
     19          6           0        5.679511   -0.823924   -0.937920
     20          6           0        4.906993   -1.473339    0.046221
     21          6           0       -0.042487   -0.256407   -3.366206
     22          6           0        0.100513   -1.085081   -2.076254
     23          6           0        0.483026    0.288100    3.620059
     24          6           0        0.145967   -0.592921    2.403835
     25          6           0       -3.498491   -1.144875   -0.363848
     26          6           0       -2.854033    0.001778    0.043739
     27          6           0       -1.496803    0.111580   -0.407679
     28          6           0       -1.107506   -0.956309   -1.192825
     29          6           0       -0.670262    1.278499   -0.121740
     30          6           0       -1.312065    2.649087   -0.031935
     31          6           0       -0.167806    3.597310   -0.426357
     32          6           0        1.073949    2.851321    0.109979
     33          6           0        0.669109    1.383830    0.053806
     34          6           0        3.577717   -0.961177    0.406589
     35          6           0        2.904731    0.127515   -0.104052
     36          6           0        1.592206    0.326334    0.453071
     37          6           0        1.271577   -0.624720    1.405827
     38          1           0       -4.729701   -3.464791   -1.155021
     39          1           0       -7.026541   -4.189333   -0.635809
     40          1           0       -8.521668   -2.750975    0.760045
     41          1           0       -7.661840   -0.567827    1.626412
     42          1           0       -5.367135    0.161903    1.114691
     43          1           0        4.883171   -3.146197    1.431515
     44          1           0        7.115453   -3.981404    0.807781
     45          1           0        8.463931   -2.804651   -0.938473
     46          1           0        7.522150   -0.772325   -2.050802
     47          1           0        5.287914    0.063525   -1.439662
     48          1           0       -0.168533    0.810339   -3.125639
     49          1           0        0.853127   -0.362200   -3.997753
     50          1           0       -0.918425   -0.578613   -3.948802
     51          1           0        0.266639   -2.147105   -2.319024
     52          1           0        0.995055   -0.758896   -1.527852
     53          1           0        0.685990    1.320325    3.296982
     54          1           0       -0.356705    0.306321    4.332216
     55          1           0        1.375111   -0.083846    4.145668
     56          1           0       -0.097340   -1.618482    2.727995
     57          1           0       -0.761230   -0.207240    1.913800
     58          1           0       -3.321785    0.758514    0.673093
     59          1           0        3.330727    0.786237   -0.855413
 ---------------------------------------------------------------------
 Rotational constants (GHZ):      0.1337910      0.0600856      0.0490810
 Leave Link  202 at Thu Dec 13 21:53:56 2018, MaxMem=   805306368 cpu:         0.0
 (Enter /pbs_home/pkowalski/g09d01/g09/l301.exe)
 Basis read from rwf:  (5D, 7F)
 No pseudopotential information found on rwf file.
 There are   673 symmetry adapted cartesian basis functions of A   symmetry.
 There are   636 symmetry adapted basis functions of A   symmetry.
   636 basis functions,  1103 primitive gaussians,   673 cartesian basis functions
   141 alpha electrons      141 beta electrons
       nuclear repulsion energy      4579.8320817876 Hartrees.
 IExCor=  402 DFT=T Ex+Corr=B3LYP ExCW=0 ScaHFX=  0.200000
 ScaDFX=  0.800000  0.720000  1.000000  0.810000 ScalE2=  1.000000  1.000000
 IRadAn=      0 IRanWt=     -1 IRanGd=            0 ICorTp=0 IEmpDi=131
 NAtoms=   59 NActive=   59 NUniq=   59 SFac= 1.00D+00 NAtFMM=   60 NAOKFM=F Big=F
 Integral buffers will be    131072 words long.
 Raffenetti 2 integral format.
 Two-electron integral symmetry is turned on.
 R6Disp:  Grimme-D3 Dispersion energy=       -0.0734191439 Hartrees.
 Nuclear repulsion after empirical dispersion term =     4579.7586626437 Hartrees.
 No density basis found on file   724.
 Leave Link  301 at Thu Dec 13 21:53:56 2018, MaxMem=   805306368 cpu:         0.6
 (Enter /pbs_home/pkowalski/g09d01/g09/l302.exe)
 NPDir=0 NMtPBC=     1 NCelOv=     1 NCel=       1 NClECP=     1 NCelD=      1
         NCelK=      1 NCelE2=     1 NClLst=     1 CellRange=     0.0.
 One-electron integrals computed using PRISM.
 NBasis=   636 RedAO= T EigKep=  3.03D-04  NBF=   636
 NBsUse=   636 1.00D-06 EigRej= -1.00D+00 NBFU=   636
 Precomputing XC quadrature grid using
 IXCGrd= 4 IRadAn=           0 IRanWt=          -1 IRanGd=           0 AccXCQ= 0.00D+00.
 Generated NRdTot=       0 NPtTot=           0 NUsed=           0 NTot=          32
 NSgBfM=   626   636   636   637   637 MxSgAt=    59 MxSgA2=    59.
 Leave Link  302 at Thu Dec 13 21:53:58 2018, MaxMem=   805306368 cpu:        16.5
 (Enter /pbs_home/pkowalski/g09d01/g09/l303.exe)
 DipDrv:  MaxL=1.
 Leave Link  303 at Thu Dec 13 21:53:58 2018, MaxMem=   805306368 cpu:         1.5
 (Enter /pbs_home/pkowalski/g09d01/g09/l401.exe)
 Initial guess from the checkpoint file:  "dae0068freq_open_b3lyp_air_D3.chk"
 B after Tr=     0.000000    0.000000    0.000000
         Rot=    0.999691    0.022893    0.006370   -0.007328 Ang=   2.85 deg.
 Guess basis will be translated and rotated to current coordinates.
 JPrj=2 DoOrth=T DoCkMO=T.
 Generating alternative initial guess.
 ExpMin= 1.22D-01 ExpMax= 9.18D+03 ExpMxC= 1.38D+03 IAcc=1 IRadAn=         1 AccDes= 0.00D+00
 Harris functional with IExCor=  402 and IRadAn=       1 diagonalized for initial guess.
 HarFok:  IExCor=  402 AccDes= 0.00D+00 IRadAn=         1 IDoV= 1 UseB2=F ITyADJ=14
 ICtDFT=  3500011 ScaDFX=  1.000000  1.000000  1.000000  1.000000
 FoFCou: FMM=F IPFlag=           0 FMFlag=      100000 FMFlg1=           0
         NFxFlg=           0 DoJE=T BraDBF=F KetDBF=T FulRan=T
         wScrn=  0.000000 ICntrl=     500 IOpCl=  0 I1Cent=   200000004 NGrid=           0
         NMat0=    1 NMatS0=      1 NMatT0=    0 NMatD0=    1 NMtDS0=    0 NMtDT0=    0
 Petite list used in FoFCou.
 Harris En= -2512.20153644531    
 Leave Link  401 at Thu Dec 13 21:54:04 2018, MaxMem=   805306368 cpu:        41.2
 (Enter /pbs_home/pkowalski/g09d01/g09/l502.exe)
 Closed shell SCF:
 Using DIIS extrapolation, IDIIS=  1040.
 Integral symmetry usage will be decided dynamically.
 IVT=     1387805 IEndB=     1387805 NGot=   805306368 MDV=   804388806
 LenX=   804388806 LenY=   803935204
 Requested convergence on RMS density matrix=1.00D-08 within 128 cycles.
 Requested convergence on MAX density matrix=1.00D-06.
 Requested convergence on             energy=1.00D-06.
 No special actions if energy rises.
 Fock matrices will be formed incrementally for  20 cycles.
 Integral accuracy reduced to 1.0D-05 until final iterations.

 Cycle   1  Pass 0  IDiag  1:
 FoFJK:  IHMeth= 1 ICntrl=       0 DoSepK=F KAlg= 0 I1Cent=   0 FoldK=F
 IRaf= 650000000 NMat=   1 IRICut=       1 DoRegI=T DoRafI=F ISym2E= 0.
 FoFCou: FMM=F IPFlag=           0 FMFlag=      100000 FMFlg1=           0
         NFxFlg=           0 DoJE=F BraDBF=F KetDBF=F FulRan=T
         wScrn=  0.000000 ICntrl=       0 IOpCl=  0 I1Cent=           0 NGrid=           0
         NMat0=    1 NMatS0=      1 NMatT0=    0 NMatD0=    1 NMtDS0=    0 NMtDT0=    0
 Symmetry not used in FoFCou.
 E= -2512.14413658219    
 DIIS: error= 8.17D-03 at cycle   1 NSaved=   1.
 NSaved= 1 IEnMin= 1 EnMin= -2512.14413658219     IErMin= 1 ErrMin= 8.17D-03
 ErrMax= 8.17D-03  0.00D+00 EMaxC= 1.00D-01 BMatC= 1.38D-01 BMatP= 1.38D-01
 IDIUse=3 WtCom= 9.18D-01 WtEn= 8.17D-02
 Coeff-Com:  0.100D+01
 Coeff-En:   0.100D+01
 Coeff:      0.100D+01
 Gap=     0.493 Goal=   None    Shift=    0.000
 GapD=    0.493 DampG=2.000 DampE=1.000 DampFc=2.0000 IDamp=-1.
 RMSDP=1.23D-03 MaxDP=4.77D-02              OVMax= 6.38D-02

 Cycle   2  Pass 0  IDiag  1:
 RMSU=  1.23D-03    CP:  9.97D-01
 E= -2512.34947240421     Delta-E=       -0.205335822021 Rises=F Damp=F
 DIIS: error= 1.02D-03 at cycle   2 NSaved=   2.
[truncated: 2,003,206 more chars]
