# Supplementary material for: Wide-range IR spectra of diarylethene derivatives and their simulation using the density functional theory
Source: Sci Rep. 2022 Oct 7;12:16834. doi: 10.1038/s41598-022-20264-x (PMC9546887; doi:10.1038/s41598-022-20264-x)
Supplement: Supplementary file 1 — Supplementary Information 1. [file 41598_2022_20264_MOESM1_ESM.zip › IR_files/3_3cz/open/open_cam-b3lyp_air.log]

 Entering Gaussian System, Link 0=g09
 Input=open_cam-b3lyp_air.gjf
 Output=open_cam-b3lyp_air.log
 AtFile(1): /pbs_home/ewapastorczak/DAE/0068/Def2SVP.gbs
            H     0
            S   3   1.00
                 13.0107010              0.19682158E-01
                  1.9622572              0.13796524
                  0.44453796             0.47831935
            S   1   1.00
                  0.12194962             1.0000000
            P   1   1.00
                  0.8000000              1.0000000
            ****
            C     0
            S   5   1.00
               1238.4016938              0.54568832082E-02
                186.29004992             0.40638409211E-01
                 42.251176346            0.18025593888
                 11.676557932            0.46315121755
                  3.5930506482           0.44087173314
            S   1   1.00
                  0.40245147363          1.0000000
            S   1   1.00
                  0.13090182668          1.0000000
            P   3   1.00
                  9.4680970621           0.38387871728E-01
                  2.0103545142           0.21117025112
                  0.54771004707          0.51328172114
            P   1   1.00
                  0.15268613795          1.0000000
            D   1   1.00
                  0.8000000              1.0000000
            ****
            F     0
            S   5   1.00
               2894.8325990             -0.53408255515E-02
                435.41939120            -0.39904258866E-01
                 98.843328866           -0.17912768038
                 27.485198001           -0.46758090825
                  8.5405498171          -0.44653131020
            S   1   1.00
                  1.0654578038           1.0000000
            S   1   1.00
                  0.33247346748          1.0000000
            P   3   1.00
                 22.696633924           -0.45212874436E-01
                  4.9872339257          -0.23754317067
                  1.3491613954          -0.51287353587
            P   1   1.00
                  0.34829881977          1.0000000
            D   1   1.00
                  1.4000000              1.0000000
            ****
            S     0
            S   5   1.00
               9184.9303010             -0.22294387756E-02
               1381.5105503             -0.16683029937E-01
                313.87147580            -0.75262436116E-01
                 88.053870623           -0.19376827038
                 27.039914905           -0.17718020803
            S   3   1.00
                 45.648731303           -0.10736062573
                  4.9664522326           0.65066293018
                  2.0116242047           0.59712155354
            S   1   1.00
                  0.35661077013          1.0000000
            S   1   1.00
                  0.13507221477          1.0000000
            P   5   1.00
                261.98233439            -0.92729929822E-02
                 61.306894736           -0.66547669241E-01
                 19.103729887           -0.24828595903
                  6.6567720378          -0.48703847402
                  2.3959635161          -0.39337850312
            P   1   1.00
                  0.61776161679          1.0000000
            P   1   1.00
                  0.16993376871          1.0000000
            D   1   1.00
                  0.5500000              1.0000000
            ****
 Initial command:
 /pbs_home/pkowalski/g09d01/g09/l1.exe "/pbs_home/daria/obliczenia/3_czastka/open/CAM-B3LYP/Gau-30539.inp" -scrdir="/pbs_home/daria/obliczenia/3_czastka/open/CAM-B3LYP/"
 Entering Link 1 = /pbs_home/pkowalski/g09d01/g09/l1.exe PID=     30540.
  
 Copyright (c) 1988,1990,1992,1993,1995,1998,2003,2009,2013,
            Gaussian, Inc.  All Rights Reserved.
  
 This is part of the Gaussian(R) 09 program.  It is based on
 the Gaussian(R) 03 system (copyright 2003, Gaussian, Inc.),
 the Gaussian(R) 98 system (copyright 1998, Gaussian, Inc.),
 the Gaussian(R) 94 system (copyright 1995, Gaussian, Inc.),
 the Gaussian 92(TM) system (copyright 1992, Gaussian, Inc.),
 the Gaussian 90(TM) system (copyright 1990, Gaussian, Inc.),
 the Gaussian 88(TM) system (copyright 1988, Gaussian, Inc.),
 the Gaussian 86(TM) system (copyright 1986, Carnegie Mellon
 University), and the Gaussian 82(TM) system (copyright 1983,
 Carnegie Mellon University). Gaussian is a federally registered
 trademark of Gaussian, Inc.
  
 This software contains proprietary and confidential information,
 including trade secrets, belonging to Gaussian, Inc.
  
 This software is provided under written license and may be
 used, copied, transmitted, or stored only in accord with that
 written license.
  
 The following legend is applicable only to US Government
 contracts under FAR:
  
                    RESTRICTED RIGHTS LEGEND
  
 Use, reproduction and disclosure by the US Government is
 subject to restrictions as set forth in subparagraphs (a)
 and (c) of the Commercial Computer Software - Restricted
 Rights clause in FAR 52.227-19.
  
 Gaussian, Inc.
 340 Quinnipiac St., Bldg. 40, Wallingford CT 06492
  
  
 ---------------------------------------------------------------
 Warning -- This program may not be used in any manner that
 competes with the business of Gaussian, Inc. or will provide
 assistance to any competitor of Gaussian, Inc.  The licensee
 of this program is prohibited from giving any competitor of
 Gaussian, Inc. access to this program.  By using this program,
 the user acknowledges that Gaussian, Inc. is engaged in the
 business of creating and licensing software in the field of
 computational chemistry and represents and warrants to the
 licensee that it is not a competitor of Gaussian, Inc. and that
 it will not use this program in any manner prohibited above.
 ---------------------------------------------------------------
  

 Cite this work as:
 Gaussian 09, Revision D.01,
 M. J. Frisch, G. W. Trucks, H. B. Schlegel, G. E. Scuseria, 
 M. A. Robb, J. R. Cheeseman, G. Scalmani, V. Barone, B. Mennucci, 
 G. A. Petersson, H. Nakatsuji, M. Caricato, X. Li, H. P. Hratchian, 
 A. F. Izmaylov, J. Bloino, G. Zheng, J. L. Sonnenberg, M. Hada, 
 M. Ehara, K. Toyota, R. Fukuda, J. Hasegawa, M. Ishida, T. Nakajima, 
 Y. Honda, O. Kitao, H. Nakai, T. Vreven, J. A. Montgomery, Jr., 
 J. E. Peralta, F. Ogliaro, M. Bearpark, J. J. Heyd, E. Brothers, 
 K. N. Kudin, V. N. Staroverov, T. Keith, R. Kobayashi, J. Normand, 
 K. Raghavachari, A. Rendell, J. C. Burant, S. S. Iyengar, J. Tomasi, 
 M. Cossi, N. Rega, J. M. Millam, M. Klene, J. E. Knox, J. B. Cross, 
 V. Bakken, C. Adamo, J. Jaramillo, R. Gomperts, R. E. Stratmann, 
 O. Yazyev, A. J. Austin, R. Cammi, C. Pomelli, J. W. Ochterski, 
 R. L. Martin, K. Morokuma, V. G. Zakrzewski, G. A. Voth, 
 P. Salvador, J. J. Dannenberg, S. Dapprich, A. D. Daniels, 
 O. Farkas, J. B. Foresman, J. V. Ortiz, J. Cioslowski, 
 and D. J. Fox, Gaussian, Inc., Wallingford CT, 2013.
 
 ******************************************
 Gaussian 09:  ES64L-G09RevD.01 24-Apr-2013
                11-Dec-2018 
 ******************************************
 %chk=dae0068freq_open_cam-b3lyp_air.chk
 %NProcShared=8
 Will use up to    8 processors via shared memory.
 %Mem=4GB
 -------------------------------
 #P opt freq=Raman CAM-B3LYP/Gen
 -------------------------------
 1/14=-1,18=20,19=15,26=3,38=1/1,3;
 2/9=110,12=2,17=6,18=5,40=1/2;
 3/5=7,11=2,16=1,25=1,30=1,71=1,74=-40/1,2,3;
 4//1;
 5/5=2,38=5/2;
 6/7=2,8=2,9=2,10=2,28=1/1;
 7//1,2,3,16;
 1/14=-1,18=20,19=15,26=3/3(2);
 2/9=110/2;
 99//99;
 2/9=110/2;
 3/5=7,6=1,11=2,16=1,25=1,30=1,71=1,74=-40,82=7/1,2,3;
 4/5=5,16=3,69=1/1;
 5/5=2,38=5/2;
 7//1,2,3,16;
 1/14=-1,18=20,19=15,26=3/3(-5);
 2/9=110/2;
 6/7=2,8=2,9=2,10=2,19=2,28=1/1;
 99/9=1/99;
 Leave Link    1 at Tue Dec 11 12:29:57 2018, MaxMem=   536870912 cpu:         0.8
 (Enter /pbs_home/pkowalski/g09d01/g09/l101.exe)
 -------------------
 Title Card Required
 -------------------
 Symbolic Z-matrix:
 Charge =  0 Multiplicity = 1
 S                     1.52063   5.66543   0.31755 
 S                     2.54195   10.6458   0.75863 
 F                     6.78089   6.47596   2.6533 
 F                     5.48974   4.92277   3.70356 
 F                     6.9197    6.83495   5.41917 
 F                     4.67439   6.61662   5.57307 
 F                     6.6516    8.91962   3.72111 
 F                     5.19189   9.27521   5.41159 
 C                     1.86334   2.80721  -0.99395 
 C                     1.87152   1.57193  -1.64808 
 C                     2.93435   0.68878  -1.46552 
 C                     3.99213   1.03907  -0.62776 
 C                     3.99163   2.2729    0.0303 
 C                     2.92337   3.18407  -0.14099 
 C                     1.63854   13.46636   1.87027 
 C                     1.13527   14.71677   2.24052 
 C                     1.62757   15.3635   3.37302 
 C                     2.62509   14.76101   4.13829 
 C                     3.13392   13.51033   3.77462 
 C                     2.64843   12.83701   2.62972 
 C                     0.77142   6.85329   3.42381 
 C                     1.37858   7.67182   2.28777 
 C                     5.5252    10.04752  -0.66056 
 C                     4.55798   8.95252  -0.21394 
 C                     2.88853   4.51665   0.54969 
 C                     3.84199   4.97229   1.36705 
 C                     3.5988    6.30997   1.92428 
 C                     2.29706   6.82375   1.44057 
 C                     4.45643   6.93499   2.78453 
 C                     5.65118   6.27012   3.42847 
 C                     5.72057   7.02282   4.75371 
 C                     5.49219   8.4581    4.33623 
 C                     4.32496   8.35575   3.32676 
 C                     3.17103   11.49428   2.21114 
 C                     4.12233   10.81707   2.85815 
 C                     4.51085   9.49713   2.28315 
 C                     3.76598   9.35822   0.99537 
 H                     1.01909   3.46023  -1.16461 
 H                     1.0502    1.2996   -2.29849 
 H                     2.93824  -0.26719  -1.97307 
 H                     4.8168    0.35214  -0.48661 
 H                     4.83504   2.49036   0.66615 
 H                     1.22798   13.0011   0.98516 
 H                     0.36081   15.18488   1.64652 
 H                     1.23607   16.3316   3.65769 
 H                     3.00651   15.26431   5.01753 
 H                     3.90408   13.09067   4.40231 
 H                     1.57124   6.47479   4.09572 
 H                     0.08362   7.49241   4.01654 
 H                     0.19595   5.99276   3.0214 
 H                     0.56213   8.06515   1.64542 
 H                     1.89013   8.54281   2.72721 
 H                     6.25172   10.27757   0.14763 
 H                     6.08765   9.70302  -1.55363 
 H                     4.97206   10.97282  -0.92713 
 H                     3.85757   8.71891  -1.04383 
 H                     5.13602   8.03263   0.01887 
 H                     4.73193   4.41202   1.58749 
 H                     4.61063   11.1768   3.74907 
 
 NAtoms=     59 NQM=       59 NQMF=       0 NMMI=      0 NMMIF=      0
                NMic=       0 NMicF=      0.
                    Isotopes and Nuclear Properties:
 (Nuclear quadrupole moments (NQMom) in fm**2, nuclear magnetic moments (NMagM)
  in nuclear magnetons)

  Atom         1           2           3           4           5           6           7           8           9          10
 IAtWgt=          32          32          19          19          19          19          19          19          12          12
 AtmWgt=  31.9720718  31.9720718  18.9984033  18.9984033  18.9984033  18.9984033  18.9984033  18.9984033  12.0000000  12.0000000
 NucSpn=           0           0           1           1           1           1           1           1           0           0
 AtZEff=   0.0000000   0.0000000   0.0000000   0.0000000   0.0000000   0.0000000   0.0000000   0.0000000   0.0000000   0.0000000
 NQMom=    0.0000000   0.0000000   0.0000000   0.0000000   0.0000000   0.0000000   0.0000000   0.0000000   0.0000000   0.0000000
 NMagM=    0.0000000   0.0000000   2.6288670   2.6288670   2.6288670   2.6288670   2.6288670   2.6288670   0.0000000   0.0000000
 AtZNuc=  16.0000000  16.0000000   9.0000000   9.0000000   9.0000000   9.0000000   9.0000000   9.0000000   6.0000000   6.0000000

  Atom        11          12          13          14          15          16          17          18          19          20
 IAtWgt=          12          12          12          12          12          12          12          12          12          12
 AtmWgt=  12.0000000  12.0000000  12.0000000  12.0000000  12.0000000  12.0000000  12.0000000  12.0000000  12.0000000  12.0000000
 NucSpn=           0           0           0           0           0           0           0           0           0           0
 AtZEff=   0.0000000   0.0000000   0.0000000   0.0000000   0.0000000   0.0000000   0.0000000   0.0000000   0.0000000   0.0000000
 NQMom=    0.0000000   0.0000000   0.0000000   0.0000000   0.0000000   0.0000000   0.0000000   0.0000000   0.0000000   0.0000000
 NMagM=    0.0000000   0.0000000   0.0000000   0.0000000   0.0000000   0.0000000   0.0000000   0.0000000   0.0000000   0.0000000
 AtZNuc=   6.0000000   6.0000000   6.0000000   6.0000000   6.0000000   6.0000000   6.0000000   6.0000000   6.0000000   6.0000000

  Atom        21          22          23          24          25          26          27          28          29          30
 IAtWgt=          12          12          12          12          12          12          12          12          12          12
 AtmWgt=  12.0000000  12.0000000  12.0000000  12.0000000  12.0000000  12.0000000  12.0000000  12.0000000  12.0000000  12.0000000
 NucSpn=           0           0           0           0           0           0           0           0           0           0
 AtZEff=   0.0000000   0.0000000   0.0000000   0.0000000   0.0000000   0.0000000   0.0000000   0.0000000   0.0000000   0.0000000
 NQMom=    0.0000000   0.0000000   0.0000000   0.0000000   0.0000000   0.0000000   0.0000000   0.0000000   0.0000000   0.0000000
 NMagM=    0.0000000   0.0000000   0.0000000   0.0000000   0.0000000   0.0000000   0.0000000   0.0000000   0.0000000   0.0000000
 AtZNuc=   6.0000000   6.0000000   6.0000000   6.0000000   6.0000000   6.0000000   6.0000000   6.0000000   6.0000000   6.0000000

  Atom        31          32          33          34          35          36          37          38          39          40
 IAtWgt=          12          12          12          12          12          12          12           1           1           1
 AtmWgt=  12.0000000  12.0000000  12.0000000  12.0000000  12.0000000  12.0000000  12.0000000   1.0078250   1.0078250   1.0078250
 NucSpn=           0           0           0           0           0           0           0           1           1           1
 AtZEff=   0.0000000   0.0000000   0.0000000   0.0000000   0.0000000   0.0000000   0.0000000   0.0000000   0.0000000   0.0000000
 NQMom=    0.0000000   0.0000000   0.0000000   0.0000000   0.0000000   0.0000000   0.0000000   0.0000000   0.0000000   0.0000000
 NMagM=    0.0000000   0.0000000   0.0000000   0.0000000   0.0000000   0.0000000   0.0000000   2.7928460   2.7928460   2.7928460
 AtZNuc=   6.0000000   6.0000000   6.0000000   6.0000000   6.0000000   6.0000000   6.0000000   1.0000000   1.0000000   1.0000000

  Atom        41          42          43          44          45          46          47          48          49          50
 IAtWgt=           1           1           1           1           1           1           1           1           1           1
 AtmWgt=   1.0078250   1.0078250   1.0078250   1.0078250   1.0078250   1.0078250   1.0078250   1.0078250   1.0078250   1.0078250
 NucSpn=           1           1           1           1           1           1           1           1           1           1
 AtZEff=   0.0000000   0.0000000   0.0000000   0.0000000   0.0000000   0.0000000   0.0000000   0.0000000   0.0000000   0.0000000
 NQMom=    0.0000000   0.0000000   0.0000000   0.0000000   0.0000000   0.0000000   0.0000000   0.0000000   0.0000000   0.0000000
 NMagM=    2.7928460   2.7928460   2.7928460   2.7928460   2.7928460   2.7928460   2.7928460   2.7928460   2.7928460   2.7928460
 AtZNuc=   1.0000000   1.0000000   1.0000000   1.0000000   1.0000000   1.0000000   1.0000000   1.0000000   1.0000000   1.0000000

  Atom        51          52          53          54          55          56          57          58          59
 IAtWgt=           1           1           1           1           1           1           1           1           1
 AtmWgt=   1.0078250   1.0078250   1.0078250   1.0078250   1.0078250   1.0078250   1.0078250   1.0078250   1.0078250
 NucSpn=           1           1           1           1           1           1           1           1           1
 AtZEff=   0.0000000   0.0000000   0.0000000   0.0000000   0.0000000   0.0000000   0.0000000   0.0000000   0.0000000
 NQMom=    0.0000000   0.0000000   0.0000000   0.0000000   0.0000000   0.0000000   0.0000000   0.0000000   0.0000000
 NMagM=    2.7928460   2.7928460   2.7928460   2.7928460   2.7928460   2.7928460   2.7928460   2.7928460   2.7928460
 AtZNuc=   1.0000000   1.0000000   1.0000000   1.0000000   1.0000000   1.0000000   1.0000000   1.0000000   1.0000000
 Leave Link  101 at Tue Dec 11 12:29:58 2018, MaxMem=   536870912 cpu:         2.2
 (Enter /pbs_home/pkowalski/g09d01/g09/l103.exe)

 GradGradGradGradGradGradGradGradGradGradGradGradGradGradGradGradGradGrad
 Berny optimization.
 Initialization pass.
                           ----------------------------
                           !    Initial Parameters    !
                           ! (Angstroms and Degrees)  !
 --------------------------                            --------------------------
 ! Name  Definition              Value          Derivative Info.                !
 --------------------------------------------------------------------------------
 ! R1    R(1,25)                 1.8013         estimate D2E/DX2                !
 ! R2    R(1,28)                 1.7905         estimate D2E/DX2                !
 ! R3    R(2,34)                 1.7959         estimate D2E/DX2                !
 ! R4    R(2,37)                 1.7922         estimate D2E/DX2                !
 ! R5    R(3,30)                 1.3855         estimate D2E/DX2                !
 ! R6    R(4,30)                 1.3846         estimate D2E/DX2                !
 ! R7    R(5,31)                 1.3842         estimate D2E/DX2                !
 ! R8    R(6,31)                 1.3895         estimate D2E/DX2                !
 ! R9    R(7,32)                 1.3913         estimate D2E/DX2                !
 ! R10   R(8,32)                 1.3836         estimate D2E/DX2                !
 ! R11   R(9,10)                 1.3978         estimate D2E/DX2                !
 ! R12   R(9,14)                 1.4118         estimate D2E/DX2                !
 ! R13   R(9,38)                 1.0809         estimate D2E/DX2                !
 ! R14   R(10,11)                1.3939         estimate D2E/DX2                !
 ! R15   R(10,39)                1.0825         estimate D2E/DX2                !
 ! R16   R(11,12)                1.3941         estimate D2E/DX2                !
 ! R17   R(11,40)                1.0824         estimate D2E/DX2                !
 ! R18   R(12,13)                1.3983         estimate D2E/DX2                !
 ! R19   R(12,41)                1.0825         estimate D2E/DX2                !
 ! R20   R(13,14)                1.4145         estimate D2E/DX2                !
 ! R21   R(13,42)                1.0784         estimate D2E/DX2                !
 ! R22   R(14,25)                1.5013         estimate D2E/DX2                !
 ! R23   R(15,16)                1.3978         estimate D2E/DX2                !
 ! R24   R(15,20)                1.4116         estimate D2E/DX2                !
 ! R25   R(15,43)                1.0809         estimate D2E/DX2                !
 ! R26   R(16,17)                1.394          estimate D2E/DX2                !
 ! R27   R(16,44)                1.0825         estimate D2E/DX2                !
 ! R28   R(17,18)                1.3942         estimate D2E/DX2                !
 ! R29   R(17,45)                1.0824         estimate D2E/DX2                !
 ! R30   R(18,19)                1.3983         estimate D2E/DX2                !
 ! R31   R(18,46)                1.0825         estimate D2E/DX2                !
 ! R32   R(19,20)                1.4142         estimate D2E/DX2                !
 ! R33   R(19,47)                1.0785         estimate D2E/DX2                !
 ! R34   R(20,34)                1.5004         estimate D2E/DX2                !
 ! R35   R(21,22)                1.5262         estimate D2E/DX2                !
 ! R36   R(21,48)                1.1111         estimate D2E/DX2                !
 ! R37   R(21,49)                1.1103         estimate D2E/DX2                !
 ! R38   R(21,50)                1.1107         estimate D2E/DX2                !
 ! R39   R(22,28)                1.5102         estimate D2E/DX2                !
 ! R40   R(22,51)                1.1108         estimate D2E/DX2                !
 ! R41   R(22,52)                1.1015         estimate D2E/DX2                !
 ! R42   R(23,24)                1.5277         estimate D2E/DX2                !
 ! R43   R(23,53)                1.1108         estimate D2E/DX2                !
 ! R44   R(23,54)                1.1102         estimate D2E/DX2                !
 ! R45   R(23,55)                1.1105         estimate D2E/DX2                !
 ! R46   R(24,37)                1.5014         estimate D2E/DX2                !
 ! R47   R(24,56)                1.1108         estimate D2E/DX2                !
 ! R48   R(24,57)                1.1111         estimate D2E/DX2                !
 ! R49   R(25,26)                1.3359         estimate D2E/DX2                !
 ! R50   R(26,27)                1.4694         estimate D2E/DX2                !
 ! R51   R(26,58)                1.0745         estimate D2E/DX2                !
 ! R52   R(27,28)                1.4807         estimate D2E/DX2                !
 ! R53   R(27,29)                1.3661         estimate D2E/DX2                !
 ! R54   R(29,30)                1.5113         estimate D2E/DX2                !
 ! R55   R(29,33)                1.5264         estimate D2E/DX2                !
 ! R56   R(30,31)                1.5257         estimate D2E/DX2                !
 ! R57   R(31,32)                1.5121         estimate D2E/DX2                !
 ! R58   R(32,33)                1.5466         estimate D2E/DX2                !
 ! R59   R(33,36)                1.5577         estimate D2E/DX2                !
 ! R60   R(34,35)                1.335          estimate D2E/DX2                !
 ! R61   R(35,36)                1.4913         estimate D2E/DX2                !
 ! R62   R(35,59)                1.0778         estimate D2E/DX2                !
 ! R63   R(36,37)                1.4942         estimate D2E/DX2                !
 ! A1    A(25,1,28)             90.1397         estimate D2E/DX2                !
 ! A2    A(34,2,37)             89.6196         estimate D2E/DX2                !
 ! A3    A(10,9,14)            120.9456         estimate D2E/DX2                !
 ! A4    A(10,9,38)            117.6831         estimate D2E/DX2                !
 ! A5    A(14,9,38)            121.3713         estimate D2E/DX2                !
 ! A6    A(9,10,11)            120.2046         estimate D2E/DX2                !
 ! A7    A(9,10,39)            119.9384         estimate D2E/DX2                !
 ! A8    A(11,10,39)           119.857          estimate D2E/DX2                !
 ! A9    A(10,11,12)           119.8725         estimate D2E/DX2                !
 ! A10   A(10,11,40)           120.0614         estimate D2E/DX2                !
 ! A11   A(12,11,40)           120.0661         estimate D2E/DX2                !
 ! A12   A(11,12,13)           120.2808         estimate D2E/DX2                !
 ! A13   A(11,12,41)           119.7981         estimate D2E/DX2                !
 ! A14   A(13,12,41)           119.9211         estimate D2E/DX2                !
 ! A15   A(12,13,14)           120.7748         estimate D2E/DX2                !
 ! A16   A(12,13,42)           117.0732         estimate D2E/DX2                !
 ! A17   A(14,13,42)           122.1519         estimate D2E/DX2                !
 ! A18   A(9,14,13)            117.9216         estimate D2E/DX2                !
 ! A19   A(9,14,25)            119.8305         estimate D2E/DX2                !
 ! A20   A(13,14,25)           122.2479         estimate D2E/DX2                !
 ! A21   A(16,15,20)           120.923          estimate D2E/DX2                !
 ! A22   A(16,15,43)           117.721          estimate D2E/DX2                !
 ! A23   A(20,15,43)           121.356          estimate D2E/DX2                !
 ! A24   A(15,16,17)           120.2025         estimate D2E/DX2                !
 ! A25   A(15,16,44)           119.939          estimate D2E/DX2                !
 ! A26   A(17,16,44)           119.8585         estimate D2E/DX2                !
 ! A27   A(16,17,18)           119.877          estimate D2E/DX2                !
 ! A28   A(16,17,45)           120.0591         estimate D2E/DX2                !
 ! A29   A(18,17,45)           120.0639         estimate D2E/DX2                !
 ! A30   A(17,18,19)           120.2727         estimate D2E/DX2                !
 ! A31   A(17,18,46)           119.802          estimate D2E/DX2                !
 ! A32   A(19,18,46)           119.9253         estimate D2E/DX2                !
 ! A33   A(18,19,20)           120.7627         estimate D2E/DX2                !
 ! A34   A(18,19,47)           117.1607         estimate D2E/DX2                !
 ! A35   A(20,19,47)           122.0766         estimate D2E/DX2                !
 ! A36   A(15,20,19)           117.9621         estimate D2E/DX2                !
 ! A37   A(15,20,34)           119.8716         estimate D2E/DX2                !
 ! A38   A(19,20,34)           122.1663         estimate D2E/DX2                !
 ! A39   A(22,21,48)           110.2718         estimate D2E/DX2                !
 ! A40   A(22,21,49)           109.5776         estimate D2E/DX2                !
 ! A41   A(22,21,50)           110.6077         estimate D2E/DX2                !
 ! A42   A(48,21,49)           108.6135         estimate D2E/DX2                !
 ! A43   A(48,21,50)           109.1566         estimate D2E/DX2                !
 ! A44   A(49,21,50)           108.5681         estimate D2E/DX2                !
 ! A45   A(21,22,28)           110.9997         estimate D2E/DX2                !
 ! A46   A(21,22,51)           109.1441         estimate D2E/DX2                !
 ! A47   A(21,22,52)           108.1718         estimate D2E/DX2                !
 ! A48   A(28,22,51)           108.7514         estimate D2E/DX2                !
 ! A49   A(28,22,52)           112.6683         estimate D2E/DX2                !
 ! A50   A(51,22,52)           106.9803         estimate D2E/DX2                !
 ! A51   A(24,23,53)           110.476          estimate D2E/DX2                !
 ! A52   A(24,23,54)           109.4811         estimate D2E/DX2                !
 ! A53   A(24,23,55)           110.6119         estimate D2E/DX2                !
 ! A54   A(53,23,54)           108.5525         estimate D2E/DX2                !
 ! A55   A(53,23,55)           109.139          estimate D2E/DX2                !
 ! A56   A(54,23,55)           108.5297         estimate D2E/DX2                !
 ! A57   A(23,24,37)           112.0711         estimate D2E/DX2                !
 ! A58   A(23,24,56)           109.3617         estimate D2E/DX2                !
 ! A59   A(23,24,57)           108.9831         estimate D2E/DX2                !
 ! A60   A(37,24,56)           109.0238         estimate D2E/DX2                !
 ! A61   A(37,24,57)           109.2308         estimate D2E/DX2                !
 ! A62   A(56,24,57)           108.0871         estimate D2E/DX2                !
 ! A63   A(1,25,14)            121.6274         estimate D2E/DX2                !
 ! A64   A(1,25,26)            113.7855         estimate D2E/DX2                !
 ! A65   A(14,25,26)           124.5843         estimate D2E/DX2                !
 ! A66   A(25,26,27)           115.1124         estimate D2E/DX2                !
 ! A67   A(25,26,58)           122.6027         estimate D2E/DX2                !
 ! A68   A(27,26,58)           122.2744         estimate D2E/DX2                !
 ! A69   A(26,27,28)           109.7243         estimate D2E/DX2                !
 ! A70   A(26,27,29)           123.465          estimate D2E/DX2                !
 ! A71   A(28,27,29)           126.7901         estimate D2E/DX2                !
 ! A72   A(1,28,22)            116.836          estimate D2E/DX2                !
 ! A73   A(1,28,27)            111.2025         estimate D2E/DX2                !
 ! A74   A(22,28,27)           123.1121         estimate D2E/DX2                !
 ! A75   A(27,29,30)           124.2858         estimate D2E/DX2                !
 ! A76   A(27,29,33)           126.5475         estimate D2E/DX2                !
 ! A77   A(30,29,33)           109.0388         estimate D2E/DX2                !
 ! A78   A(3,30,4)             110.537          estimate D2E/DX2                !
 ! A79   A(3,30,29)            109.9284         estimate D2E/DX2                !
 ! A80   A(3,30,31)            112.0624         estimate D2E/DX2                !
 ! A81   A(4,30,29)            114.8706         estimate D2E/DX2                !
 ! A82   A(4,30,31)            108.2291         estimate D2E/DX2                !
 ! A83   A(29,30,31)           100.8953         estimate D2E/DX2                !
 ! A84   A(5,31,6)             109.2123         estimate D2E/DX2                !
 ! A85   A(5,31,30)            112.9567         estimate D2E/DX2                !
 ! A86   A(5,31,32)            113.1037         estimate D2E/DX2                !
 ! A87   A(6,31,30)            109.4956         estimate D2E/DX2                !
 ! A88   A(6,31,32)            109.0599         estimate D2E/DX2                !
 ! A89   A(30,31,32)           102.8034         estimate D2E/DX2                !
 ! A90   A(7,32,8)             109.1843         estimate D2E/DX2                !
 ! A91   A(7,32,31)            108.124          estimate D2E/DX2                !
 ! A92   A(7,32,33)            111.2423         estimate D2E/DX2                !
 ! A93   A(8,32,31)            112.2576         estimate D2E/DX2                !
 ! A94   A(8,32,33)            112.4937         estimate D2E/DX2                !
 ! A95   A(31,32,33)           103.3783         estimate D2E/DX2                !
 ! A96   A(29,33,32)           103.2064         estimate D2E/DX2                !
 ! A97   A(29,33,36)           115.7056         estimate D2E/DX2                !
 ! A98   A(32,33,36)           107.382          estimate D2E/DX2                !
 ! A99   A(2,34,20)            121.7639         estimate D2E/DX2                !
 ! A100  A(2,34,35)            113.6984         estimate D2E/DX2                !
 ! A101  A(20,34,35)           124.5375         estimate D2E/DX2                !
 ! A102  A(34,35,36)           116.6012         estimate D2E/DX2                !
 ! A103  A(34,35,59)           123.6534         estimate D2E/DX2                !
 ! A104  A(36,35,59)           119.7444         estimate D2E/DX2                !
 ! A105  A(33,36,35)           111.0474         estimate D2E/DX2                !
 ! A106  A(33,36,37)           116.7321         estimate D2E/DX2                !
 ! A107  A(35,36,37)           106.5429         estimate D2E/DX2                !
 ! A108  A(2,37,24)            116.615          estimate D2E/DX2                !
 ! A109  A(2,37,36)            112.8003         estimate D2E/DX2                !
 ! A110  A(24,37,36)           117.1509         estimate D2E/DX2                !
 ! D1    D(28,1,25,14)         179.4138         estimate D2E/DX2                !
 ! D2    D(28,1,25,26)          -1.164          estimate D2E/DX2                !
 ! D3    D(25,1,28,22)        -146.7954         estimate D2E/DX2                !
 ! D4    D(25,1,28,27)           1.7358         estimate D2E/DX2                !
 ! D5    D(37,2,34,20)         175.374          estimate D2E/DX2                !
 ! D6    D(37,2,34,35)          -4.7956         estimate D2E/DX2                !
 ! D7    D(34,2,37,24)        -131.9189         estimate D2E/DX2                !
 ! D8    D(34,2,37,36)           7.9283         estimate D2E/DX2                !
 ! D9    D(14,9,10,11)           0.009          estimate D2E/DX2                !
 ! D10   D(14,9,10,39)        -179.9986         estimate D2E/DX2                !
 ! D11   D(38,9,10,11)        -179.9888         estimate D2E/DX2                !
 ! D12   D(38,9,10,39)           0.0036         estimate D2E/DX2                !
 ! D13   D(10,9,14,13)          -0.0209         estimate D2E/DX2                !
 ! D14   D(10,9,14,25)        -179.9652         estimate D2E/DX2                !
 ! D15   D(38,9,14,13)         179.9768         estimate D2E/DX2                !
 ! D16   D(38,9,14,25)           0.0325         estimate D2E/DX2                !
 ! D17   D(9,10,11,12)           0.0045         estimate D2E/DX2                !
 ! D18   D(9,10,11,40)         179.9921         estimate D2E/DX2                !
 ! D19   D(39,10,11,12)       -179.988          estimate D2E/DX2                !
 ! D20   D(39,10,11,40)         -0.0003         estimate D2E/DX2                !
 ! D21   D(10,11,12,13)         -0.0053         estimate D2E/DX2                !
 ! D22   D(10,11,12,41)        179.9819         estimate D2E/DX2                !
 ! D23   D(40,11,12,13)       -179.9929         estimate D2E/DX2                !
 ! D24   D(40,11,12,41)         -0.0057         estimate D2E/DX2                !
 ! D25   D(11,12,13,14)         -0.0073         estimate D2E/DX2                !
 ! D26   D(11,12,13,42)        179.9602         estimate D2E/DX2                !
 ! D27   D(41,12,13,14)       -179.9944         estimate D2E/DX2                !
 ! D28   D(41,12,13,42)         -0.027          estimate D2E/DX2                !
 ! D29   D(12,13,14,9)           0.02           estimate D2E/DX2                !
 ! D30   D(12,13,14,25)        179.9629         estimate D2E/DX2                !
 ! D31   D(42,13,14,9)        -179.9457         estimate D2E/DX2                !
 ! D32   D(42,13,14,25)         -0.0029         estimate D2E/DX2                !
 ! D33   D(9,14,25,1)           -0.1504         estimate D2E/DX2                !
 ! D34   D(9,14,25,26)        -179.5081         estimate D2E/DX2                !
 ! D35   D(13,14,25,1)         179.9078         estimate D2E/DX2                !
 ! D36   D(13,14,25,26)          0.5501         estimate D2E/DX2                !
 ! D37   D(20,15,16,17)         -0.0048         estimate D2E/DX2                !
 ! D38   D(20,15,16,44)       -179.9995         estimate D2E/DX2                !
 ! D39   D(43,15,16,17)        179.996          estimate D2E/DX2                !
 ! D40   D(43,15,16,44)          0.0012         estimate D2E/DX2                !
 ! D41   D(16,15,20,19)         -0.0038         estimate D2E/DX2                !
 ! D42   D(16,15,20,34)        179.9682         estimate D2E/DX2                !
 ! D43   D(43,15,20,19)        179.9954         estimate D2E/DX2                !
 ! D44   D(43,15,20,34)         -0.0326         estimate D2E/DX2                !
 ! D45   D(15,16,17,18)          0.0095         estimate D2E/DX2                !
 ! D46   D(15,16,17,45)       -179.9887         estimate D2E/DX2                !
 ! D47   D(44,16,17,18)       -179.9957         estimate D2E/DX2                !
 ! D48   D(44,16,17,45)          0.0061         estimate D2E/DX2                !
 ! D49   D(16,17,18,19)         -0.0056         estimate D2E/DX2                !
 ! D50   D(16,17,18,46)       -179.9989         estimate D2E/DX2                !
 ! D51   D(45,17,18,19)        179.9926         estimate D2E/DX2                !
 ! D52   D(45,17,18,46)         -0.0007         estimate D2E/DX2                !
 ! D53   D(17,18,19,20)         -0.0031         estimate D2E/DX2                !
 ! D54   D(17,18,19,47)       -179.9844         estimate D2E/DX2                !
 ! D55   D(46,18,19,20)        179.9901         estimate D2E/DX2                !
 ! D56   D(46,18,19,47)          0.0089         estimate D2E/DX2                !
 ! D57   D(18,19,20,15)          0.0078         estimate D2E/DX2                !
 ! D58   D(18,19,20,34)       -179.9636         estimate D2E/DX2                !
 ! D59   D(47,19,20,15)        179.988          estimate D2E/DX2                !
 ! D60   D(47,19,20,34)          0.0167         estimate D2E/DX2                !
 ! D61   D(15,20,34,2)          -0.2193         estimate D2E/DX2                !
 ! D62   D(15,20,34,35)        179.9692         estimate D2E/DX2                !
 ! D63   D(19,20,34,2)         179.7515         estimate D2E/DX2                !
 ! D64   D(19,20,34,35)         -0.06           estimate D2E/DX2                !
 ! D65   D(48,21,22,28)         61.7854         estimate D2E/DX2                !
 ! D66   D(48,21,22,51)       -178.3637         estimate D2E/DX2                !
 ! D67   D(48,21,22,52)        -62.3036         estimate D2E/DX2                !
 ! D68   D(49,21,22,28)       -178.71           estimate D2E/DX2                !
 ! D69   D(49,21,22,51)        -58.8591         estimate D2E/DX2                !
 ! D70   D(49,21,22,52)         57.2009         estimate D2E/DX2                !
 ! D71   D(50,21,22,28)        -59.0531         estimate D2E/DX2                !
 ! D72   D(50,21,22,51)         60.7978         estimate D2E/DX2                !
 ! D73   D(50,21,22,52)        176.8578         estimate D2E/DX2                !
 ! D74   D(21,22,28,1)          75.0868         estimate D2E/DX2                !
 ! D75   D(21,22,28,27)        -69.3881         estimate D2E/DX2                !
 ! D76   D(51,22,28,1)         -44.9979         estimate D2E/DX2                !
 ! D77   D(51,22,28,27)        170.5272         estimate D2E/DX2                !
 ! D78   D(52,22,28,1)        -163.4238         estimate D2E/DX2                !
 ! D79   D(52,22,28,27)         52.1013         estimate D2E/DX2                !
 ! D80   D(53,23,24,37)         60.4318         estimate D2E/DX2                !
 ! D81   D(53,23,24,56)       -178.5502         estimate D2E/DX2                !
 ! D82   D(53,23,24,57)        -60.5885         estimate D2E/DX2                !
 ! D83   D(54,23,24,37)        179.9269         estimate D2E/DX2                !
 ! D84   D(54,23,24,56)        -59.0552         estimate D2E/DX2                !
 ! D85   D(54,23,24,57)         58.9065         estimate D2E/DX2                !
 ! D86   D(55,23,24,37)        -60.5222         estimate D2E/DX2                !
 ! D87   D(55,23,24,56)         60.4958         estimate D2E/DX2                !
 ! D88   D(55,23,24,57)        178.4574         estimate D2E/DX2                !
 ! D89   D(23,24,37,2)          69.5487         estimate D2E/DX2                !
 ! D90   D(23,24,37,36)        -68.5341         estimate D2E/DX2                !
 ! D91   D(56,24,37,2)         -51.6641         estimate D2E/DX2                !
 ! D92   D(56,24,37,36)        170.2531         estimate D2E/DX2                !
 ! D93   D(57,24,37,2)        -169.5741         estimate D2E/DX2                !
 ! D94   D(57,24,37,36)         52.3431         estimate D2E/DX2                !
 ! D95   D(1,25,26,27)           0.2374         estimate D2E/DX2                !
 ! D96   D(1,25,26,58)        -178.6057         estimate D2E/DX2                !
 ! D97   D(14,25,26,27)        179.6398         estimate D2E/DX2                !
 ! D98   D(14,25,26,58)          0.7967         estimate D2E/DX2                !
 ! D99   D(25,26,27,28)          1.0908         estimate D2E/DX2                !
 ! D100  D(25,26,27,29)        179.5408         estimate D2E/DX2                !
 ! D101  D(58,26,27,28)        179.9381         estimate D2E/DX2                !
 ! D102  D(58,26,27,29)         -1.6119         estimate D2E/DX2                !
 ! D103  D(26,27,28,1)          -1.9121         estimate D2E/DX2                !
 ! D104  D(26,27,28,22)        144.2996         estimate D2E/DX2                !
 ! D105  D(29,27,28,1)         179.7025         estimate D2E/DX2                !
 ! D106  D(29,27,28,22)        -34.0858         estimate D2E/DX2                !
 ! D107  D(26,27,29,30)         -9.2111         estimate D2E/DX2                !
 ! D108  D(26,27,29,33)        175.3571         estimate D2E/DX2                !
 ! D109  D(28,27,29,30)        168.9669         estimate D2E/DX2                !
 ! D110  D(28,27,29,33)         -6.4649         estimate D2E/DX2                !
 ! D111  D(27,29,30,3)          92.6231         estimate D2E/DX2                !
 ! D112  D(27,29,30,4)         -32.783          estimate D2E/DX2                !
 ! D113  D(27,29,30,31)       -148.9092         estimate D2E/DX2                !
 ! D114  D(33,29,30,3)         -91.258          estimate D2E/DX2                !
 ! D115  D(33,29,30,4)         143.3359         estimate D2E/DX2                !
 ! D116  D(33,29,30,31)         27.2096         estimate D2E/DX2                !
 ! D117  D(27,29,33,32)        174.9327         estimate D2E/DX2                !
 ! D118  D(27,29,33,36)        -68.0972         estimate D2E/DX2                !
 ! D119  D(30,29,33,32)         -1.0755         estimate D2E/DX2                !
 ! D120  D(30,29,33,36)        115.8947         estimate D2E/DX2                !
 ! D121  D(3,30,31,5)          -48.6549         estimate D2E/DX2                !
 ! D122  D(3,30,31,6)         -170.5976         estimate D2E/DX2                !
 ! D123  D(3,30,31,32)          73.5721         estimate D2E/DX2                !
 ! D124  D(4,30,31,5)           73.4867         estimate D2E/DX2                !
 ! D125  D(4,30,31,6)          -48.456          estimate D2E/DX2                !
 ! D126  D(4,30,31,32)        -164.2863         estimate D2E/DX2                !
 ! D127  D(29,30,31,5)        -165.5616         estimate D2E/DX2                !
 ! D128  D(29,30,31,6)          72.4957         estimate D2E/DX2                !
 ! D129  D(29,30,31,32)        -43.3346         estimate D2E/DX2                !
 ! D130  D(5,31,32,7)           47.869          estimate D2E/DX2                !
 ! D131  D(5,31,32,8)          -72.6324         estimate D2E/DX2                !
 ! D132  D(5,31,32,33)         165.8843         estimate D2E/DX2                !
 ! D133  D(6,31,32,7)          169.5983         estimate D2E/DX2                !
 ! D134  D(6,31,32,8)           49.097          estimate D2E/DX2                !
 ! D135  D(6,31,32,33)         -72.3863         estimate D2E/DX2                !
 ! D136  D(30,31,32,7)         -74.2588         estimate D2E/DX2                !
 ! D137  D(30,31,32,8)         165.2398         estimate D2E/DX2                !
 ! D138  D(30,31,32,33)         43.7565         estimate D2E/DX2                !
 ! D139  D(7,32,33,29)          89.8204         estimate D2E/DX2                !
 ! D140  D(7,32,33,36)         -32.8842         estimate D2E/DX2                !
 ! D141  D(8,32,33,29)        -147.3216         estimate D2E/DX2                !
 ! D142  D(8,32,33,36)          89.9738         estimate D2E/DX2                !
 ! D143  D(31,32,33,29)        -25.9974         estimate D2E/DX2                !
 ! D144  D(31,32,33,36)       -148.7021         estimate D2E/DX2                !
 ! D145  D(29,33,36,35)        169.7548         estimate D2E/DX2                !
 ! D146  D(29,33,36,37)         47.3832         estimate D2E/DX2                !
 ! D147  D(32,33,36,35)        -75.6391         estimate D2E/DX2                !
 ! D148  D(32,33,36,37)        161.9893         estimate D2E/DX2                !
 ! D149  D(2,34,35,36)           0.3504         estimate D2E/DX2                !
 ! D150  D(2,34,35,59)         179.9893         estimate D2E/DX2                !
 ! D151  D(20,34,35,36)       -179.8247         estimate D2E/DX2                !
 ! D152  D(20,34,35,59)         -0.1857         estimate D2E/DX2                !
 ! D153  D(34,35,36,33)       -122.6773         estimate D2E/DX2                !
 ! D154  D(34,35,36,37)          5.4264         estimate D2E/DX2                !
 ! D155  D(59,35,36,33)         57.6688         estimate D2E/DX2                !
 ! D156  D(59,35,36,37)       -174.2274         estimate D2E/DX2                !
 ! D157  D(33,36,37,2)         115.858          estimate D2E/DX2                !
 ! D158  D(33,36,37,24)       -104.5249         estimate D2E/DX2                !
 ! D159  D(35,36,37,2)          -8.8281         estimate D2E/DX2                !
 ! D160  D(35,36,37,24)        130.789          estimate D2E/DX2                !
 --------------------------------------------------------------------------------
 Trust Radius=3.00D-01 FncErr=1.00D-07 GrdErr=1.00D-06
 Number of steps in this run=    343 maximum allowed number of steps=    354.
 GradGradGradGradGradGradGradGradGradGradGradGradGradGradGradGradGradGrad

 Leave Link  103 at Tue Dec 11 12:29:58 2018, MaxMem=   536870912 cpu:         0.2
 (Enter /pbs_home/pkowalski/g09d01/g09/l202.exe)
 Stoichiometry    C29H22F6S2
 Framework group  C1[X(C29H22F6S2)]
 Deg. of freedom   171
 Full point group                 C1      NOp   1
 Largest Abelian subgroup         C1      NOp   1
 Largest concise Abelian subgroup C1      NOp   1
                         Standard orientation:                         
 ---------------------------------------------------------------------
 Center     Atomic      Atomic             Coordinates (Angstroms)
 Number     Number       Type             X           Y           Z
 ---------------------------------------------------------------------
      1         16           0       -2.509147   -2.324363   -0.819622
      2         16           0        2.366761   -2.179750    0.679181
      3          9           0       -1.253620    2.825802    1.564190
      4          9           0       -2.418020    2.927029   -0.389374
      5          9           0       -0.154190    4.780579   -0.099625
      6          9           0       -0.251713    3.359173   -1.855442
      7          9           0        1.392012    3.048206    1.282134
      8          9           0        2.243085    3.141361   -0.811170
      9          6           0       -5.626734   -2.494322   -0.311071
     10          6           0       -6.993703   -2.726061   -0.133352
     11          6           0       -7.825626   -1.702658    0.317683
     12          6           0       -7.292172   -0.444273    0.592141
     13          6           0       -5.925766   -0.204191    0.416998
     14          6           0       -5.063644   -1.228471   -0.039447
     15          6           0        5.410834   -2.533201   -0.105748
     16          6           0        6.729931   -2.846723   -0.445754
     17          6           0        7.646817   -1.830224   -0.708870
     18          6           0        7.246520   -0.496956   -0.632345
     19          6           0        5.928801   -0.174948   -0.292799
     20          6           0        4.982747   -1.190631   -0.022222
     21          6           0       -0.491961   -0.898287   -3.168766
     22          6           0       -0.035835   -1.407351   -1.804201
     23          6           0        1.309278   -0.978878    3.630697
     24          6           0        0.409554   -1.151311    2.408093
     25          6           0       -3.592300   -1.007036   -0.239821
     26          6           0       -2.959931    0.145899   -0.004014
     27          6           0       -1.513786    0.128393   -0.263648
     28          6           0       -1.112027   -1.206019   -0.764073
     29          6           0       -0.703860    1.214513   -0.088856
     30          6           0       -1.203548    2.612079    0.196228
     31          6           0       -0.118732    3.448751   -0.475173
     32          6           0        1.153370    2.747486   -0.055112
     33          6           0        0.814529    1.249949   -0.240861
     34          6           0        3.561062   -0.880993    0.344090
     35          6           0        3.057963    0.351006    0.450274
     36          6           0        1.619458    0.454464    0.829522
     37          6           0        1.155943   -0.935255    1.123369
     38          1           0       -5.019557   -3.316552   -0.662628
     39          1           0       -7.408224   -3.703032   -0.346576
     40          1           0       -8.883794   -1.884622    0.454359
     41          1           0       -7.939425    0.349746    0.942090
     42          1           0       -5.568663    0.787714    0.644033
     43          1           0        4.733679   -3.352706    0.089996
     44          1           0        7.041074   -3.881808   -0.505188
     45          1           0        8.667594   -2.075632   -0.972113
     46          1           0        7.959544    0.291455   -0.836934
     47          1           0        5.673591    0.872033   -0.248526
     48          1           0       -0.696404    0.192872   -3.123904
     49          1           0        0.306391   -1.078722   -3.919065
     50          1           0       -1.411466   -1.428216   -3.496327
     51          1           0        0.191489   -2.492186   -1.877464
     52          1           0        0.905869   -0.898135   -1.544789
     53          1           0        1.729409    0.048950    3.662123
     54          1           0        0.715627   -1.146215    4.553837
     55          1           0        2.142761   -1.712402    3.609291
     56          1           0       -0.020765   -2.175374    2.409023
     57          1           0       -0.428763   -0.424818    2.470925
     58          1           0       -3.465732    1.018295    0.366899
     59          1           0        3.632862    1.247312    0.283815
 ---------------------------------------------------------------------
 Rotational constants (GHZ):      0.1484400      0.0584435      0.0479190
 Leave Link  202 at Tue Dec 11 12:29:58 2018, MaxMem=   536870912 cpu:         0.1
 (Enter /pbs_home/pkowalski/g09d01/g09/l301.exe)
 General basis read from cards:  (5D, 7F)
 Centers:      38     39     40     41     42     43     44     45     46     47
 Centers:      48     49     50     51     52     53     54     55     56     57
 Centers:      58     59
 S 3 1.00
     Exponent=  1.3010701000D+01 Coefficients=  1.9682158000D-02
     Exponent=  1.9622572000D+00 Coefficients=  1.3796524000D-01
     Exponent=  4.4453796000D-01 Coefficients=  4.7831935000D-01
 S 1 1.00
     Exponent=  1.2194962000D-01 Coefficients=  1.0000000000D+00
 P 1 1.00
     Exponent=  8.0000000000D-01 Coefficients=  1.0000000000D+00
 ****
 Centers:       9     10     11     12     13     14     15     16     17     18
 Centers:      19     20     21     22     23     24     25     26     27     28
 Centers:      29     30     31     32     33     34     35     36     37
 S 5 1.00
     Exponent=  1.2384016938D+03 Coefficients=  5.4568832082D-03
     Exponent=  1.8629004992D+02 Coefficients=  4.0638409211D-02
     Exponent=  4.2251176346D+01 Coefficients=  1.8025593888D-01
     Exponent=  1.1676557932D+01 Coefficients=  4.6315121755D-01
     Exponent=  3.5930506482D+00 Coefficients=  4.4087173314D-01
 S 1 1.00
     Exponent=  4.0245147363D-01 Coefficients=  1.0000000000D+00
 S 1 1.00
     Exponent=  1.3090182668D-01 Coefficients=  1.0000000000D+00
 P 3 1.00
     Exponent=  9.4680970621D+00 Coefficients=  3.8387871728D-02
     Exponent=  2.0103545142D+00 Coefficients=  2.1117025112D-01
     Exponent=  5.4771004707D-01 Coefficients=  5.1328172114D-01
 P 1 1.00
     Exponent=  1.5268613795D-01 Coefficients=  1.0000000000D+00
 D 1 1.00
     Exponent=  8.0000000000D-01 Coefficients=  1.0000000000D+00
 ****
 Centers:       3      4      5      6      7      8
 S 5 1.00
     Exponent=  2.8948325990D+03 Coefficients= -5.3408255515D-03
     Exponent=  4.3541939120D+02 Coefficients= -3.9904258866D-02
     Exponent=  9.8843328866D+01 Coefficients= -1.7912768038D-01
     Exponent=  2.7485198001D+01 Coefficients= -4.6758090825D-01
     Exponent=  8.5405498171D+00 Coefficients= -4.4653131020D-01
 S 1 1.00
     Exponent=  1.0654578038D+00 Coefficients=  1.0000000000D+00
 S 1 1.00
     Exponent=  3.3247346748D-01 Coefficients=  1.0000000000D+00
 P 3 1.00
     Exponent=  2.2696633924D+01 Coefficients= -4.5212874436D-02
     Exponent=  4.9872339257D+00 Coefficients= -2.3754317067D-01
     Exponent=  1.3491613954D+00 Coefficients= -5.1287353587D-01
 P 1 1.00
     Exponent=  3.4829881977D-01 Coefficients=  1.0000000000D+00
 D 1 1.00
     Exponent=  1.4000000000D+00 Coefficients=  1.0000000000D+00
 ****
 Centers:       1      2
 S 5 1.00
     Exponent=  9.1849303010D+03 Coefficients= -2.2294387756D-03
     Exponent=  1.3815105503D+03 Coefficients= -1.6683029937D-02
     Exponent=  3.1387147580D+02 Coefficients= -7.5262436116D-02
     Exponent=  8.8053870623D+01 Coefficients= -1.9376827038D-01
     Exponent=  2.7039914905D+01 Coefficients= -1.7718020803D-01
 S 3 1.00
     Exponent=  4.5648731303D+01 Coefficients= -1.0736062573D-01
     Exponent=  4.9664522326D+00 Coefficients=  6.5066293018D-01
     Exponent=  2.0116242047D+00 Coefficients=  5.9712155354D-01
 S 1 1.00
     Exponent=  3.5661077013D-01 Coefficients=  1.0000000000D+00
 S 1 1.00
     Exponent=  1.3507221477D-01 Coefficients=  1.0000000000D+00
 P 5 1.00
     Exponent=  2.6198233439D+02 Coefficients= -9.2729929822D-03
     Exponent=  6.1306894736D+01 Coefficients= -6.6547669241D-02
     Exponent=  1.9103729887D+01 Coefficients= -2.4828595903D-01
     Exponent=  6.6567720378D+00 Coefficients= -4.8703847402D-01
     Exponent=  2.3959635161D+00 Coefficients= -3.9337850312D-01
 P 1 1.00
     Exponent=  6.1776161679D-01 Coefficients=  1.0000000000D+00
 P 1 1.00
     Exponent=  1.6993376871D-01 Coefficients=  1.0000000000D+00
 D 1 1.00
     Exponent=  5.5000000000D-01 Coefficients=  1.0000000000D+00
 ****
 Ernie: Thresh=  0.10000D-02 Tol=  0.10000D-05 Strict=F.
 There are   673 symmetry adapted cartesian basis functions of A   symmetry.
 There are   636 symmetry adapted basis functions of A   symmetry.
   636 basis functions,  1103 primitive gaussians,   673 cartesian basis functions
   141 alpha electrons      141 beta electrons
       nuclear repulsion energy      4566.5282085123 Hartrees.
 IExCor=20419 DFT=T Ex+Corr=CAM-B3LYP ExCW=0 ScaHFX=  1.000000
 ScaDFX=  1.000000  1.000000  1.000000  0.810000 ScalE2=  1.000000  1.000000
 IRadAn=      0 IRanWt=     -1 IRanGd=            0 ICorTp=0 IEmpDi=  4
  HFx wShort=  0.000000 wLong=  0.330000 cFull=  0.190000 cShort=  0.000000 cLong=  0.460000
  DFx wShort=  0.000000 wLong=  0.330000 cFull=  0.190000 cShort=  0.000000 cLong=  0.460000
 NAtoms=   59 NActive=   59 NUniq=   59 SFac= 1.00D+00 NAtFMM=   60 NAOKFM=F Big=F
 Integral buffers will be    131072 words long.
 Raffenetti 2 integral format.
 Two-electron integral symmetry is turned on.
 Leave Link  301 at Tue Dec 11 12:29:58 2018, MaxMem=   536870912 cpu:         1.0
 (Enter /pbs_home/pkowalski/g09d01/g09/l302.exe)
 NPDir=0 NMtPBC=     1 NCelOv=     1 NCel=       1 NClECP=     1 NCelD=      1
         NCelK=      1 NCelE2=     1 NClLst=     1 CellRange=     0.0.
 One-electron integrals computed using PRISM.
 NBasis=   636 RedAO= T EigKep=  3.08D-04  NBF=   636
 NBsUse=   636 1.00D-06 EigRej= -1.00D+00 NBFU=   636
 Precomputing XC quadrature grid using
 IXCGrd= 4 IRadAn=           0 IRanWt=          -1 IRanGd=           0 AccXCQ= 0.00D+00.
 Generated NRdTot=       0 NPtTot=           0 NUsed=           0 NTot=          32
 NSgBfM=   598   599   600   600   602 MxSgAt=    59 MxSgA2=    59.
 Leave Link  302 at Tue Dec 11 12:30:00 2018, MaxMem=   536870912 cpu:        16.6
 (Enter /pbs_home/pkowalski/g09d01/g09/l303.exe)
 DipDrv:  MaxL=1.
 Leave Link  303 at Tue Dec 11 12:30:01 2018, MaxMem=   536870912 cpu:         1.5
 (Enter /pbs_home/pkowalski/g09d01/g09/l401.exe)
 ExpMin= 1.22D-01 ExpMax= 9.18D+03 ExpMxC= 1.38D+03 IAcc=1 IRadAn=         1 AccDes= 0.00D+00
 Harris functional with IExCor=20419 and IRadAn=       1 diagonalized for initial guess.
 HarFok:  IExCor=20419 AccDes= 0.00D+00 IRadAn=         1 IDoV= 1 UseB2=F ITyADJ=14
 ICtDFT=  3500011 ScaDFX=  1.000000  1.000000  1.000000  1.000000
 FoFCou: FMM=F IPFlag=           0 FMFlag=      100000 FMFlg1=           0
         NFxFlg=           0 DoJE=T BraDBF=F KetDBF=T FulRan=T
         wScrn=  0.000000 ICntrl=     500 IOpCl=  0 I1Cent=   200000004 NGrid=           0
         NMat0=    1 NMatS0=      1 NMatT0=    0 NMatD0=    1 NMtDS0=    0 NMtDT0=    0
 Petite list used in FoFCou.
 Harris En= -2437.21057653729    
 JPrj=0 DoOrth=F DoCkMO=F.
 Leave Link  401 at Tue Dec 11 12:30:05 2018, MaxMem=   536870912 cpu:        29.7
 (Enter /pbs_home/pkowalski/g09d01/g09/l502.exe)
 Closed shell SCF:
 Using DIIS extrapolation, IDIIS=  1040.
 Integral symmetry usage will be decided dynamically.
 IVT=     1387805 IEndB=     1387805 NGot=   536870912 MDV=   535953350
 LenX=   535953350 LenY=   535499748
 Requested convergence on RMS density matrix=1.00D-08 within 128 cycles.
 Requested convergence on MAX density matrix=1.00D-06.
 Requested convergence on             energy=1.00D-06.
 No special actions if energy rises.
 Fock matrices will be formed incrementally for  20 cycles.
 Integral accuracy reduced to 1.0D-05 until final iterations.

 Cycle   1  Pass 0  IDiag  1:
 FoFJK:  IHMeth= 1 ICntrl=       0 DoSepK=T KAlg= 0 I1Cent=   0 FoldK=F
 IRaf=         1 NMat=   1 IRICut=       1 DoRegI=T DoRafI=F ISym2E= 0.
 FoFCou: FMM=F IPFlag=           0 FMFlag=      100000 FMFlg1=           0
         NFxFlg=           0 DoJE=T BraDBF=F KetDBF=F FulRan=T
         wScrn=  0.000000 ICntrl=     500 IOpCl=  0 I1Cent=           0 NGrid=           0
         NMat0=    1 NMatS0=      1 NMatT0=    0 NMatD0=    1 NMtDS0=    0 NMtDT0=    0
 Symmetry not used in FoFCou.
 E= -2510.48597946568    
 DIIS: error= 2.74D-02 at cycle   1 NSaved=   1.
 NSaved= 1 IEnMin= 1 EnMin= -2510.48597946568     IErMin= 1 ErrMin= 2.74D-02
 ErrMax= 2.74D-02  0.00D+00 EMaxC= 1.00D-01 BMatC= 1.34D+00 BMatP= 1.34D+00
 IDIUse=3 WtCom= 7.26D-01 WtEn= 2.74D-01
 Coeff-Com:  0.100D+01
 Coeff-En:   0.100D+01
 Coeff:      0.100D+01
 Gap=     0.083 Goal=   None    Shift=    0.000
 GapD=    0.083 DampG=0.500 DampE=0.500 DampFc=0.2500 IDamp=-1.
 Damping current iteration by 2.50D-01
 RMSDP=4.81D-03 MaxDP=4.64D-01              OVMax= 3.14D-01

 Cycle   2  Pass 0  IDiag  1:
 RMSU=  1.14D-03    CP:  9.77D-01
 E= -2510.76670631213     Delta-E=       -0.280726846451 Rises=F Damp=T
 DIIS: error= 1.64D-02 at cycle   2 NSaved=   2.
 NSaved= 2 IEnMin= 2 EnMin= -2510.76670631213     IErMin= 2 ErrMin= 1.64D-02
 ErrMax= 1.64D-02  0.00D+00 EMaxC= 1.00D-01 BMatC= 4.81D-01 BMatP= 1.34D+00
 IDIUse=3 WtCom= 8.36D-01 WtEn= 1.64D-01
 Coeff-Com: -0.111D+01 0.211D+01
 Coeff-En:   0.000D+00 0.100D+01
 Coeff:     -0.925D+00 0.193D+01
 Gap=     0.127 Goal=   None    Shift=    0.000
 RMSDP=2.33D-03 MaxDP=2.40D-01 DE=-2.81D-01 OVMax= 2.63D-01

 Cycle   3  Pass 0  IDiag  1:
 RMSU=  1.69D-03    CP:  9.29D-01  2.23D+00
 E= -2511.20622122676     Delta-E=       -0.439514914631 Rises=F Damp=F
 DIIS: error= 5.63D-03 at cycle   3 NSaved=   3.
 NSaved= 3 IEnMin= 3 EnMin= -2511.20622122676     IErMin= 3 ErrMin= 5.63D-03
 ErrMax= 5.63D-03  0.00D+00 EMaxC= 1.00D-01 BMatC= 7.87D-02 BMatP= 4.81D-01
 IDIUse=3 WtCom= 9.44D-01 WtEn= 5.63D-02
 Coeff-Com: -0.550D+00 0.917D+00 0.634D+00
 Coeff-En:   0.000D+00 0.000D+00 0.100D+01
 Coeff:     -0.519D+00 0.865D+00 0.654D+00
 Gap=     0.146 Goal=   None    Shift=    0.000
 RMSDP=1.08D-03 MaxDP=5.10D-02 DE=-4.40D-01 OVMax= 1.73D-01

 Cycle   4  Pass 0  IDiag  1:
 RMSU=  7.05D-04    CP:  9.23D-01  2.59D+00  5.93D-01
 E= -2511.26684759423     Delta-E=       -0.060626367467 Rises=F Damp=F
 DIIS: error= 2.77D-03 at cycle   4 NSaved=   4.
 NSaved= 4 IEnMin= 4 EnMin= -2511.26684759423     IErMin= 4 ErrMin= 2.77D-03
 ErrMax= 2.77D-03  0.00D+00 EMaxC= 1.00D-01 BMatC= 2.68D-02 BMatP= 7.87D-02
 IDIUse=3 WtCom= 9.72D-01 WtEn= 2.77D-02
 Coeff-Com: -0.144D+00 0.216D+00 0.392D+00 0.537D+00
 Coeff-En:   0.000D+00 0.000D+00 0.270D+00 0.730D+00
 Coeff:     -0.140D+00 0.210D+00 0.388D+00 0.542D+00
 Gap=     0.136 Goal=   None    Shift=    0.000
 RMSDP=4.38D-04 MaxDP=2.41D-02 DE=-6.06D-02 OVMax= 8.15D-02

 Cycle   5  Pass 0  IDiag  1:
 RMSU=  2.18D-04    CP:  9.22D-01  2.52D+00  7.57D-01  6.51D-01
 E= -2511.29410834708     Delta-E=       -0.027260752853 Rises=F Damp=F
 DIIS: error= 1.05D-03 at cycle   5 NSaved=   5.
 NSaved= 5 IEnMin= 5 EnMin= -2511.29410834708     IErMin= 5 ErrMin= 1.05D-03
 ErrMax= 1.05D-03  0.00D+00 EMaxC= 1.00D-01 BMatC= 2.50D-03 BMatP= 2.68D-02
 IDIUse=3 WtCom= 9.89D-01 WtEn= 1.05D-02
 Coeff-Com: -0.359D-01 0.477D-01 0.189D+00 0.330D+00 0.470D+00
 Coeff-En:   0.000D+00 0.000D+00 0.000D+00 0.000D+00 0.100D+01
 Coeff:     -0.355D-01 0.472D-01 0.187D+00 0.326D+00 0.475D+00
 Gap=     0.134 Goal=   None    Shift=    0.000
 RMSDP=1.30D-04 MaxDP=7.31D-03 DE=-2.73D-02 OVMax= 2.12D-02

 Cycle   6  Pass 0  IDiag  1:
 RMSU=  8.43D-05    CP:  9.22D-01  2.52D+00  7.68D-01  6.91D-01  5.72D-01
 E= -2511.29663904234     Delta-E=       -0.002530695260 Rises=F Damp=F
 DIIS: error= 3.47D-04 at cycle   6 NSaved=   6.
 NSaved= 6 IEnMin= 6 EnMin= -2511.29663904234     IErMin= 6 ErrMin= 3.47D-04
 ErrMax= 3.47D-04  0.00D+00 EMaxC= 1.00D-01 BMatC= 1.40D-04 BMatP= 2.50D-03
 IDIUse=3 WtCom= 9.97D-01 WtEn= 3.47D-03
 Coeff-Com:  0.605D-02-0.111D-01 0.322D-01 0.703D-01 0.202D+00 0.701D+00
 Coeff-En:   0.000D+00 0.000D+00 0.000D+00 0.000D+00 0.000D+00 0.100D+01
 Coeff:      0.603D-02-0.111D-01 0.321D-01 0.701D-01 0.201D+00 0.702D+00
 Gap=     0.136 Goal=   None    Shift=    0.000
 RMSDP=4.17D-05 MaxDP=2.08D-03 DE=-2.53D-03 OVMax= 5.84D-03

 Cycle   7  Pass 0  IDiag  1:
 RMSU=  3.38D-05    CP:  9.22D-01  2.52D+00  7.74D-01  6.96D-01  6.69D-01
                    CP:  9.23D-01
 E= -2511.29683845773     Delta-E=       -0.000199415384 Rises=F Damp=F
 DIIS: error= 1.70D-04 at cycle   7 NSaved=   7.
 NSaved= 7 IEnMin= 7 EnMin= -2511.29683845773     IErMin= 7 ErrMin= 1.70D-04
 ErrMax= 1.70D-04  0.00D+00 EMaxC= 1.00D-01 BMatC= 4.01D-05 BMatP= 1.40D-04
 IDIUse=3 WtCom= 9.98D-01 WtEn= 1.70D-03
 Coeff-Com:  0.102D-01-0.145D-01-0.223D-01-0.369D-01-0.122D-01 0.368D+00
 Coeff-Com:  0.708D+00
 Coeff-En:   0.000D+00 0.000D+00 0.000D+00 0.000D+00 0.000D+00 0.000D+00
 Coeff-En:   0.100D+01
 Coeff:      0.101D-01-0.144D-01-0.223D-01-0.368D-01-0.122D-01 0.367D+00
 Coeff:      0.708D+00
 Gap=     0.136 Goal=   None    Shift=    0.000
 RMSDP=2.33D-05 MaxDP=1.32D-03 DE=-1.99D-04 OVMax= 3.71D-03

 Cycle   8  Pass 0  IDiag  1:
 RMSU=  1.52D-05    CP:  9.22D-01  2.52D+00  7.77D-01  7.05D-01  6.87D-01
                    CP:  1.10D+00  9.21D-01
 E= -2511.29690185386     Delta-E=       -0.000063396131 Rises=F Damp=F
 DIIS: error= 5.59D-05 at cycle   8 NSaved=   8.
 NSaved= 8 IEnMin= 8 EnMin= -2511.29690185386     IErMin= 8 ErrMin= 5.59D-05
 ErrMax= 5.59D-05  0.00D+00 EMaxC= 1.00D-01 BMatC= 3.99D-06 BMatP= 4.01D-05
 IDIUse=1 WtCom= 1.00D+00 WtEn= 0.00D+00
 Coeff-Com:  0.368D-02-0.476D-02-0.132D-01-0.253D-01-0.343D-01 0.688D-01
 Coeff-Com:  0.279D+00 0.726D+00
 Coeff:      0.368D-02-0.476D-02-0.132D-01-0.253D-01-0.343D-01 0.688D-01
 Coeff:      0.279D+00 0.726D+00
 Gap=     0.136 Goal=   None    Shift=    0.000
 RMSDP=8.84D-06 MaxDP=7.49D-04 DE=-6.34D-05 OVMax= 1.82D-03

 Initial convergence to 1.0D-05 achieved.  Increase integral accuracy.
 Cycle   9  Pass 1  IDiag  1:
 E= -2511.29691284129     Delta-E=       -0.000010987434 Rises=F Damp=F
 DIIS: error= 1.55D-04 at cycle   1 NSaved=   1.
 NSaved= 1 IEnMin= 1 EnMin= -2511.29691284129     IErMin= 1 ErrMin= 1.55D-04
 ErrMax= 1.55D-04  0.00D+00 EMaxC= 1.00D-01 BMatC= 1.22D-05 BMatP= 1.22D-05
 IDIUse=3 WtCom= 9.98D-01 WtEn= 1.55D-03
 Coeff-Com:  0.100D+01
 Coeff-En:   0.100D+01
 Coeff:      0.100D+01
 Gap=     0.136 Goal=   None    Shift=    0.000
 RMSDP=8.84D-06 MaxDP=7.49D-04 DE=-1.10D-05 OVMax= 1.25D-03

 Cycle  10  Pass 1  IDiag  1:
 RMSU=  1.18D-04    CP:  1.00D+00
 E= -2511.29692546480     Delta-E=       -0.000012623504 Rises=F Damp=F
 DIIS: error= 6.21D-05 at cycle   2 NSaved=   2.
 NSaved= 2 IEnMin= 2 EnMin= -2511.29692546480     IErMin= 2 ErrMin= 6.21D-05
 ErrMax= 6.21D-05  0.00D+00 EMaxC= 1.00D-01 BMatC= 1.50D-06 BMatP= 1.22D-05
 IDIUse=1 WtCom= 1.00D+00 WtEn= 0.00D+00
 Coeff-Com:  0.134D+00 0.866D+00
 Coeff:      0.134D+00 0.866D+00
 Gap=     0.136 Goal=   None    Shift=    0.000
 RMSDP=6.91D-06 MaxDP=3.24D-04 DE=-1.26D-05 OVMax= 8.04D-04

 Cycle  11  Pass 1  IDiag  1:
 RMSU=  5.83D-06    CP:  1.00D+00  1.03D+00
 E= -2511.29692501342     Delta-E=        0.000000451377 Rises=F Damp=F
 DIIS: error= 8.27D-05 at cycle   3 NSaved=   3.
 NSaved= 3 IEnMin= 2 EnMin= -2511.29692546480     IErMin= 2 ErrMin= 6.21D-05
 ErrMax= 8.27D-05  0.00D+00 EMaxC= 1.00D-01 BMatC= 2.29D-06 BMatP= 1.50D-06
 IDIUse=1 WtCom= 1.00D+00 WtEn= 0.00D+00
 Coeff-Com: -0.197D-01 0.561D+00 0.458D+00
 Coeff:     -0.197D-01 0.561D+00 0.458D+00
 Gap=     0.136 Goal=   None    Shift=    0.000
 RMSDP=3.53D-06 MaxDP=2.25D-04 DE= 4.51D-07 OVMax= 5.74D-04

 Cycle  12  Pass 1  IDiag  1:
 RMSU=  2.03D-06    CP:  1.00D+00  1.04D+00  5.26D-01
 E= -2511.29692756062     Delta-E=       -0.000002547199 Rises=F Damp=F
 DIIS: error= 4.86D-06 at cycle   4 NSaved=   4.
 NSaved= 4 IEnMin= 4 EnMin= -2511.29692756062     IErMin= 4 ErrMin= 4.86D-06
 ErrMax= 4.86D-06  0.00D+00 EMaxC= 1.00D-01 BMatC= 4.20D-08 BMatP= 1.50D-06
 IDIUse=1 WtCom= 1.00D+00 WtEn= 0.00D+00
 Coeff-Com: -0.123D-01 0.209D+00 0.198D+00 0.605D+00
 Coeff:     -0.123D-01 0.209D+00 0.198D+00 0.605D+00
 Gap=     0.136 Goal=   None    Shift=    0.000
 RMSDP=8.24D-07 MaxDP=4.96D-05 DE=-2.55D-06 OVMax= 1.64D-04

 Cycle  13  Pass 1  IDiag  1:
 RMSU=  6.82D-07    CP:  1.00D+00  1.04D+00  5.82D-01  1.15D+00
 E= -2511.29692765816     Delta-E=       -0.000000097540 Rises=F Damp=F
 DIIS: error= 2.10D-06 at cycle   5 NSaved=   5.
 NSaved= 5 IEnMin= 5 EnMin= -2511.29692765816     IErMin= 5 ErrMin= 2.10D-06
 ErrMax= 2.10D-06  0.00D+00 EMaxC= 1.00D-01 BMatC= 1.23D-08 BMatP= 4.20D-08
 IDIUse=1 WtCom= 1.00D+00 WtEn= 0.00D+00
 Coeff-Com:  0.513D-02-0.205D+00-0.146D+00 0.224D+00 0.112D+01
 Coeff:      0.513D-02-0.205D+00-0.146D+00 0.224D+00 0.112D+01
 Gap=     0.136 Goal=   None    Shift=    0.000
 RMSDP=1.22D-06 MaxDP=8.19D-05 DE=-9.75D-08 OVMax= 3.59D-04

 Cycle  14  Pass 1  IDiag  1:
 RMSU=  5.19D-07    CP:  1.00D+00  1.04D+00  6.30D-01  1.66D+00  1.43D+00
 E= -2511.29692773523     Delta-E=       -0.000000077067 Rises=F Damp=F
 DIIS: error= 1.80D-06 at cycle   6 NSaved=   6.
 NSaved= 6 IEnMin= 6 EnMin= -2511.29692773523     IErMin= 6 ErrMin= 1.80D-06
 ErrMax= 1.80D-06  0.00D+00 EMaxC= 1.00D-01 BMatC= 6.85D-09 BMatP= 1.23D-08
 IDIUse=1 WtCom= 1.00D+00 WtEn= 0.00D+00
 Coeff-Com:  0.616D-02-0.184D+00-0.138D+00-0.857D-02 0.754D+00 0.571D+00
 Coeff:      0.616D-02-0.184D+00-0.138D+00-0.857D-02 0.754D+00 0.571D+00
 Gap=     0.136 Goal=   None    Shift=    0.000
 RMSDP=4.80D-07 MaxDP=2.51D-05 DE=-7.71D-08 OVMax= 1.50D-04

 Cycle  15  Pass 1  IDiag  1:
 RMSU=  2.23D-07    CP:  1.00D+00  1.04D+00  6.44D-01  1.82D+00  1.78D+00
                    CP:  1.11D+00
 E= -2511.29692775166     Delta-E=       -0.000000016435 Rises=F Damp=F
 DIIS: error= 5.10D-07 at cycle   7 NSaved=   7.
 NSaved= 7 IEnMin= 7 EnMin= -2511.29692775166     IErMin= 7 ErrMin= 5.10D-07
 ErrMax= 5.10D-07  0.00D+00 EMaxC= 1.00D-01 BMatC= 9.55D-10 BMatP= 6.85D-09
 IDIUse=1 WtCom= 1.00D+00 WtEn= 0.00D+00
 Coeff-Com:  0.226D-02-0.597D-01-0.427D-01-0.524D-01 0.211D+00 0.292D+00
 Coeff-Com:  0.649D+00
 Coeff:      0.226D-02-0.597D-01-0.427D-01-0.524D-01 0.211D+00 0.292D+00
 Coeff:      0.649D+00
 Gap=     0.136 Goal=   None    Shift=    0.000
 RMSDP=1.81D-07 MaxDP=7.93D-06 DE=-1.64D-08 OVMax= 5.53D-05

 Cycle  16  Pass 1  IDiag  1:
 RMSU=  1.01D-07    CP:  1.00D+00  1.04D+00  6.50D-01  1.87D+00  1.88D+00
                    CP:  1.29D+00  1.06D+00
 E= -2511.29692775403     Delta-E=       -0.000000002369 Rises=F Damp=F
 DIIS: error= 5.78D-07 at cycle   8 NSaved=   8.
 NSaved= 8 IEnMin= 8 EnMin= -2511.29692775403     IErMin= 7 ErrMin= 5.10D-07
 ErrMax= 5.78D-07  0.00D+00 EMaxC= 1.00D-01 BMatC= 2.31D-10 BMatP= 9.55D-10
 IDIUse=1 WtCom= 1.00D+00 WtEn= 0.00D+00
 Coeff-Com: -0.140D-02 0.452D-01 0.389D-01-0.341D-01-0.194D+00-0.726D-01
 Coeff-Com:  0.272D+00 0.946D+00
 Coeff:     -0.140D-02 0.452D-01 0.389D-01-0.341D-01-0.194D+00-0.726D-01
 Coeff:      0.272D+00 0.946D+00
 Gap=     0.136 Goal=   None    Shift=    0.000
 RMSDP=1.71D-07 MaxDP=8.25D-06 DE=-2.37D-09 OVMax= 6.27D-05

 Cycle  17  Pass 1  IDiag  1:
 RMSU=  7.67D-08    CP:  1.00D+00  1.04D+00  6.55D-01  1.90D+00  1.98D+00
                    CP:  1.44D+00  1.35D+00  1.38D+00
 E= -2511.29692775503     Delta-E=       -0.000000000998 Rises=F Damp=F
 DIIS: error= 2.08D-07 at cycle   9 NSaved=   9.
 NSaved= 9 IEnMin= 9 EnMin= -2511.29692775503     IErMin= 9 ErrMin= 2.08D-07
 ErrMax= 2.08D-07  0.00D+00 EMaxC= 1.00D-01 BMatC= 1.11D-10 BMatP= 2.31D-10
 IDIUse=1 WtCom= 1.00D+00 WtEn= 0.00D+00
 Coeff-Com: -0.122D-02 0.357D-01 0.301D-01-0.866D-02-0.143D+00-0.105D+00
 Coeff-Com: -0.103D+00 0.512D+00 0.783D+00
 Coeff:     -0.122D-02 0.357D-01 0.301D-01-0.866D-02-0.143D+00-0.105D+00
 Coeff:     -0.103D+00 0.512D+00 0.783D+00
 Gap=     0.136 Goal=   None    Shift=    0.000
 RMSDP=9.28D-08 MaxDP=3.46D-06 DE=-9.98D-10 OVMax= 3.13D-05

 Cycle  18  Pass 1  IDiag  1:
 RMSU=  2.76D-08    CP:  1.00D+00  1.04D+00  6.58D-01  1.92D+00  2.03D+00
                    CP:  1.53D+00  1.47D+00  1.79D+00  1.35D+00
 E= -2511.29692775588     Delta-E=       -0.000000000855 Rises=F Damp=F
 DIIS: error= 1.29D-07 at cycle  10 NSaved=  10.
 NSaved=10 IEnMin=10 EnMin= -2511.29692775588     IErMin=10 ErrMin= 1.29D-07
 ErrMax= 1.29D-07  0.00D+00 EMaxC= 1.00D-01 BMatC= 1.72D-11 BMatP= 1.11D-10
 IDIUse=1 WtCom= 1.00D+00 WtEn= 0.00D+00
 Coeff-Com: -0.140D-03 0.264D-02 0.286D-02 0.600D-02-0.146D-03-0.236D-01
 Coeff-Com: -0.158D+00-0.699D-02 0.331D+00 0.846D+00
 Coeff:     -0.140D-03 0.264D-02 0.286D-02 0.600D-02-0.146D-03-0.236D-01
 Coeff:     -0.158D+00-0.699D-02 0.331D+00 0.846D+00
 Gap=     0.136 Goal=   None    Shift=    0.000
 RMSDP=3.92D-08 MaxDP=1.54D-06 DE=-8.55D-10 OVMax= 1.34D-05

 Cycle  19  Pass 1  IDiag  1:
 RMSU=  1.22D-08    CP:  1.00D+00  1.04D+00  6.59D-01  1.93D+00  2.05D+00
                    CP:  1.55D+00  1.51D+00  2.00D+00  1.63D+00  1.05D+00
 E= -2511.29692775581     Delta-E=        0.000000000074 Rises=F Damp=F
 DIIS: error= 8.18D-08 at cycle  11 NSaved=  11.
 NSaved=11 IEnMin=10 EnMin= -2511.29692775588     IErMin=11 ErrMin= 8.18D-08
 ErrMax= 8.18D-08  0.00D+00 EMaxC= 1.00D-01 BMatC= 5.19D-12 BMatP= 1.72D-11
 IDIUse=1 WtCom= 1.00D+00 WtEn= 0.00D+00
 Coeff-Com:  0.145D-03-0.511D-02-0.379D-02 0.394D-02 0.253D-01 0.515D-02
 Coeff-Com: -0.757D-01-0.870D-01 0.408D-01 0.493D+00 0.603D+00
 Coeff:      0.145D-03-0.511D-02-0.379D-02 0.394D-02 0.253D-01 0.515D-02
 Coeff:     -0.757D-01-0.870D-01 0.408D-01 0.493D+00 0.603D+00
 Gap=     0.136 Goal=   None    Shift=    0.000
 RMSDP=1.35D-08 MaxDP=5.28D-07 DE= 7.37D-11 OVMax= 4.28D-06

 Cycle  20  Pass 1  IDiag  1:
 RMSU=  5.35D-09    CP:  1.00D+00  1.04D+00  6.60D-01  1.93D+00  2.05D+00
                    CP:  1.56D+00  1.53D+00  2.05D+00  1.70D+00  1.21D+00
                    CP:  9.14D-01
 E= -2511.29692775599     Delta-E=       -0.000000000178 Rises=F Damp=F
 DIIS: error= 9.72D-09 at cycle  12 NSaved=  12.
 NSaved=12 IEnMin=12 EnMin= -2511.29692775599     IErMin=12 ErrMin= 9.72D-09
 ErrMax= 9.72D-09  0.00D+00 EMaxC= 1.00D-01 BMatC= 3.01D-13 BMatP= 5.19D-12
 IDIUse=1 WtCom= 1.00D+00 WtEn= 0.00D+00
 Coeff-Com:  0.562D-04-0.173D-02-0.132D-02 0.281D-03 0.700D-02 0.431D-02
 Coeff-Com: -0.229D-02-0.244D-01-0.295D-01 0.336D-01 0.157D+00 0.857D+00
 Coeff:      0.562D-04-0.173D-02-0.132D-02 0.281D-03 0.700D-02 0.431D-02
 Coeff:     -0.229D-02-0.244D-01-0.295D-01 0.336D-01 0.157D+00 0.857D+00
 Gap=     0.136 Goal=   None    Shift=    0.000
 RMSDP=4.30D-09 MaxDP=1.87D-07 DE=-1.78D-10 OVMax= 1.25D-06

 SCF Done:  E(RCAM-B3LYP) =  -2511.29692776     A.U. after   20 cycles
            NFock= 20  Conv=0.43D-08     -V/T= 2.0075
 KE= 2.492703951882D+03 PE=-1.503336775398D+04 EE= 5.462838665826D+03
 Leave Link  502 at Tue Dec 11 12:44:31 2018, MaxMem=   536870912 cpu:      6907.2
 (Enter /pbs_home/pkowalski/g09d01/g09/l601.exe)
 Copying SCF densities to generalized density rwf, IOpCl= 0 IROHF=0.

 **********************************************************************

            Population analysis using the SCF density.

 **********************************************************************

 Orbital symmetries:
       Occupied  (A) (A) (A) (A) (A) (A) (A) (A) (A) (A) (A) (A)
                 (A) (A) (A) (A) (A) (A) (A) (A) (A) (A) (A) (A)
                 (A) (A) (A) (A) (A) (A) (A) (A) (A) (A) (A) (A)
                 (A) (A) (A) (A) (A) (A) (A) (A) (A) (A) (A) (A)
                 (A) (A) (A) (A) (A) (A) (A) (A) (A) (A) (A) (A)
                 (A) (A) (A) (A) (A) (A) (A) (A) (A) (A) (A) (A)
                 (A) (A) (A) (A) (A) (A) (A) (A) (A) (A) (A) (A)
                 (A) (A) (A) (A) (A) (A) (A) (A) (A) (A) (A) (A)
                 (A) (A) (A) (A) (A) (A) (A) (A) (A) (A) (A) (A)
                 (A) (A) (A) (A) (A) (A) (A) (A) (A) (A) (A) (A)
                 (A) (A) (A) (A) (A) (A) (A) (A) (A) (A) (A) (A)
                 (A) (A) (A) (A) (A) (A) (A) (A) (A)
       Virtual   (A) (A) (A) (A) (A) (A) (A) (A) (A) (A) (A) (A)
                 (A) (A) (A) (A) (A) (A) (A) (A) (A) (A) (A) (A)
                 (A) (A) (A) (A) (A) (A) (A) (A) (A) (A) (A) (A)
                 (A) (A) (A) (A) (A) (A) (A) (A) (A) (A) (A) (A)
                 (A) (A) (A) (A) (A) (A) (A) (A) (A) (A) (A) (A)
                 (A) (A) (A) (A) (A) (A) (A) (A) (A) (A) (A) (A)
                 (A) (A) (A) (A) (A) (A) (A) (A) (A) (A) (A) (A)
                 (A) (A) (A) (A) (A) (A) (A) (A) (A) (A) (A) (A)
                 (A) (A) (A) (A) (A) (A) (A) (A) (A) (A) (A) (A)
                 (A) (A) (A) (A) (A) (A) (A) (A) (A) (A) (A) (A)
                 (A) (A) (A) (A) (A) (A) (A) (A) (A) (A) (A) (A)
                 (A) (A) (A) (A) (A) (A) (A) (A) (A) (A) (A) (A)
                 (A) (A) (A) (A) (A) (A) (A) (A) (A) (A) (A) (A)
                 (A) (A) (A) (A) (A) (A) (A) (A) (A) (A) (A) (A)
                 (A) (A) (A) (A) (A) (A) (A) (A) (A) (A) (A) (A)
                 (A) (A) (A) (A) (A) (A) (A) (A) (A) (A) (A) (A)
                 (A) (A) (A) (A) (A) (A) (A) (A) (A) (A) (A) (A)
                 (A) (A) (A) (A) (A) (A) (A) (A) (A) (A) (A) (A)
                 (A) (A) (A) (A) (A) (A) (A) (A) (A) (A) (A) (A)
                 (A) (A) (A) (A) (A) (A) (A) (A) (A) (A) (A) (A)
                 (A) (A) (A) (A) (A) (A) (A) (A) (A) (A) (A) (A)
                 (A) (A) (A) (A) (A) (A) (A) (A) (A) (A) (A) (A)
                 (A) (A) (A) (A) (A) (A) (A) (A) (A) (A) (A) (A)
                 (A) (A) (A) (A) (A) (A) (A) (A) (A) (A) (A) (A)
                 (A) (A) (A) (A) (A) (A) (A) (A) (A) (A) (A) (A)
                 (A) (A) (A) (A) (A) (A) (A) (A) (A) (A) (A) (A)
                 (A) (A) (A) (A) (A) (A) (A) (A) (A) (A) (A) (A)
                 (A) (A) (A) (A) (A) (A) (A) (A) (A) (A) (A) (A)
                 (A) (A) (A) (A) (A) (A) (A) (A) (A) (A) (A) (A)
                 (A) (A) (A) (A) (A) (A) (A) (A) (A) (A) (A) (A)
                 (A) (A) (A) (A) (A) (A) (A) (A) (A) (A) (A) (A)
                 (A) (A) (A) (A) (A) (A) (A) (A) (A) (A) (A) (A)
                 (A) (A) (A) (A) (A) (A) (A) (A) (A) (A) (A) (A)
                 (A) (A) (A) (A) (A) (A) (A) (A) (A) (A) (A) (A)
                 (A) (A) (A) (A) (A) (A) (A) (A) (A) (A) (A) (A)
                 (A) (A) (A) (A) (A) (A) (A) (A) (A) (A) (A) (A)
                 (A) (A) (A) (A) (A) (A) (A) (A) (A) (A) (A) (A)
                 (A) (A) (A) (A) (A) (A) (A) (A) (A) (A) (A) (A)
                 (A) (A) (A) (A) (A) (A) (A) (A) (A) (A) (A) (A)
                 (A) (A) (A) (A) (A) (A) (A) (A) (A) (A) (A) (A)
                 (A) (A) (A) (A) (A) (A) (A) (A) (A) (A) (A) (A)
                 (A) (A) (A)
 The electronic state is 1-A.
 Alpha  occ. eigenvalues --  -88.97338 -88.95955 -24.79822 -24.79490 -24.79279
 Alpha  occ. eigenvalues --  -24.78805 -24.77943 -24.77770 -10.45828 -10.44922
 Alpha  occ. eigenvalues --  -10.43697 -10.33363 -10.32616 -10.31796 -10.31328
 Alpha  occ. eigenvalues --  -10.31159 -10.30330 -10.30244 -10.29700 -10.29048
 Alpha  occ. eigenvalues --  -10.28998 -10.28372 -10.28316 -10.28206 -10.27882
 Alpha  occ. eigenvalues --  -10.27856 -10.27573 -10.27560 -10.27312 -10.27239
 Alpha  occ. eigenvalues --  -10.27204 -10.27050 -10.27024 -10.27015 -10.26757
 Alpha  occ. eigenvalues --  -10.26539 -10.26227  -8.06701  -8.05348  -6.03632
 Alpha  occ. eigenvalues --   -6.03249  -6.02908  -6.02270  -6.01897  -6.01557
 Alpha  occ. eigenvalues --   -1.34133  -1.32073  -1.30659  -1.27801  -1.26774
 Alpha  occ. eigenvalues --   -1.25597  -0.98506  -0.96779  -0.95755  -0.94205
 Alpha  occ. eigenvalues --   -0.93562  -0.88400  -0.87542  -0.87120  -0.84711
 Alpha  occ. eigenvalues --   -0.83848  -0.83306  -0.83085  -0.82550  -0.80597
 Alpha  occ. eigenvalues --   -0.79852  -0.77876  -0.76357  -0.72384  -0.71203
 Alpha  occ. eigenvalues --   -0.70935  -0.70110  -0.69131  -0.68513  -0.68154
 Alpha  occ. eigenvalues --   -0.67412  -0.66588  -0.65340  -0.64758  -0.64067
 Alpha  occ. eigenvalues --   -0.62460  -0.61993  -0.61506  -0.60522  -0.60454
 Alpha  occ. eigenvalues --   -0.59679  -0.59453  -0.58541  -0.56358  -0.54713
 Alpha  occ. eigenvalues --   -0.54494  -0.54063  -0.53755  -0.53547  -0.53327
 Alpha  occ. eigenvalues --   -0.52724  -0.52297  -0.51887  -0.51608  -0.51549
 Alpha  occ. eigenvalues --   -0.51178  -0.50768  -0.50415  -0.50283  -0.50116
 Alpha  occ. eigenvalues --   -0.49796  -0.49654  -0.49342  -0.48726  -0.47808
 Alpha  occ. eigenvalues --   -0.47597  -0.47354  -0.47120  -0.46683  -0.46063
 Alpha  occ. eigenvalues --   -0.45746  -0.45367  -0.44985  -0.44593  -0.43972
 Alpha  occ. eigenvalues --   -0.43714  -0.43314  -0.42600  -0.42399  -0.42196
 Alpha  occ. eigenvalues --   -0.41697  -0.41392  -0.41055  -0.40869  -0.40609
 Alpha  occ. eigenvalues --   -0.40195  -0.39272  -0.37665  -0.34575  -0.33425
 Alpha  occ. eigenvalues --   -0.33090  -0.32239  -0.31692  -0.29062  -0.27831
 Alpha  occ. eigenvalues --   -0.23359
 Alpha virt. eigenvalues --   -0.09729  -0.02342  -0.01515   0.01283   0.02576
 Alpha virt. eigenvalues --    0.03267   0.04508   0.05479   0.06062   0.09157
 Alpha virt. eigenvalues --    0.09655   0.09767   0.10257   0.11163   0.11503
 Alpha virt. eigenvalues --    0.11861   0.12830   0.13115   0.13709   0.13890
 Alpha virt. eigenvalues --    0.14370   0.14670   0.15123   0.15554   0.15811
 Alpha virt. eigenvalues --    0.16612   0.16850   0.17124   0.17645   0.18196
 Alpha virt. eigenvalues --    0.18444   0.18847   0.19504   0.19657   0.20504
 Alpha virt. eigenvalues --    0.20829   0.21036   0.21639   0.21765   0.23143
 Alpha virt. eigenvalues --    0.23966   0.24315   0.25506   0.26107   0.27066
 Alpha virt. eigenvalues --    0.27573   0.27984   0.28424   0.29280   0.29620
 Alpha virt. eigenvalues --    0.29957   0.31111   0.31652   0.32455   0.32586
 Alpha virt. eigenvalues --    0.33533   0.34181   0.34341   0.34490   0.35038
 Alpha virt. eigenvalues --    0.35083   0.35515   0.35929   0.37049   0.37062
 Alpha virt. eigenvalues --    0.37603   0.37629   0.38886   0.39418   0.40662
 Alpha virt. eigenvalues --    0.41108   0.42050   0.42434   0.42853   0.44376
 Alpha virt. eigenvalues --    0.44745   0.45365   0.45569   0.45900   0.46102
 Alpha virt. eigenvalues --    0.46384   0.47291   0.47662   0.48251   0.48969
 Alpha virt. eigenvalues --    0.49466   0.50046   0.50190   0.50676   0.51127
 Alpha virt. eigenvalues --    0.51374   0.51784   0.52047   0.52380   0.53362
 Alpha virt. eigenvalues --    0.53738   0.53790   0.54460   0.54571   0.54989
 Alpha virt. eigenvalues --    0.55298   0.55536   0.55873   0.55951   0.56213
 Alpha virt. eigenvalues --    0.56867   0.57573   0.58197   0.58336   0.58834
 Alpha virt. eigenvalues --    0.59512   0.59886   0.60254   0.60311   0.61057
 Alpha virt. eigenvalues --    0.61525   0.62060   0.62491   0.63132   0.63621
 Alpha virt. eigenvalues --    0.64524   0.64728   0.65066   0.65334   0.65662
 Alpha virt. eigenvalues --    0.66087   0.66844   0.67382   0.68088   0.68317
 Alpha virt. eigenvalues --    0.68998   0.69107   0.69520   0.69739   0.69977
 Alpha virt. eigenvalues --    0.70158   0.70199   0.70450   0.71016   0.71313
 Alpha virt. eigenvalues --    0.71822   0.72086   0.72172   0.72536   0.72821
 Alpha virt. eigenvalues --    0.73317   0.73622   0.74038   0.74214   0.74524
 Alpha virt. eigenvalues --    0.74918   0.75167   0.75380   0.75627   0.75805
 Alpha virt. eigenvalues --    0.76049   0.76440   0.76569   0.77172   0.77409
 Alpha virt. eigenvalues --    0.77515   0.77880   0.78325   0.78397   0.79169
 Alpha virt. eigenvalues --    0.80034   0.80897   0.81571   0.81794   0.82219
 Alpha virt. eigenvalues --    0.82519   0.83294   0.83594   0.84520   0.84804
 Alpha virt. eigenvalues --    0.85261   0.85571   0.85804   0.87120   0.87680
 Alpha virt. eigenvalues --    0.88351   0.89290   0.89976   0.90299   0.90466
 Alpha virt. eigenvalues --    0.91798   0.92203   0.92674   0.93424   0.95983
 Alpha virt. eigenvalues --    0.96199   0.97360   0.97721   0.98067   0.99771
 Alpha virt. eigenvalues --    0.99951   1.01106   1.01864   1.03630   1.04451
 Alpha virt. eigenvalues --    1.05043   1.06794   1.07546   1.08405   1.09478
 Alpha virt. eigenvalues --    1.10720   1.11314   1.11732   1.12802   1.13852
 Alpha virt. eigenvalues --    1.14705   1.14991   1.16446   1.17536   1.18296
 Alpha virt. eigenvalues --    1.19906   1.21175   1.22081   1.23354   1.24293
 Alpha virt. eigenvalues --    1.24578   1.25600   1.26781   1.27567   1.28512
 Alpha virt. eigenvalues --    1.29289   1.29775   1.30045   1.30590   1.30781
 Alpha virt. eigenvalues --    1.31339   1.31531   1.32200   1.32596   1.33104
 Alpha virt. eigenvalues --    1.33706   1.34349   1.34787   1.34988   1.35578
 Alpha virt. eigenvalues --    1.35931   1.36152   1.36410   1.36797   1.37118
 Alpha virt. eigenvalues --    1.37990   1.38043   1.39423   1.39784   1.42062
 Alpha virt. eigenvalues --    1.42144   1.43302   1.44075   1.45297   1.45394
 Alpha virt. eigenvalues --    1.46391   1.46700   1.47427   1.48656   1.50042
 Alpha virt. eigenvalues --    1.52128   1.52565   1.53851   1.54643   1.55850
 Alpha virt. eigenvalues --    1.55928   1.56516   1.56776   1.57245   1.58092
 Alpha virt. eigenvalues --    1.59432   1.59795   1.60148   1.60749   1.62996
 Alpha virt. eigenvalues --    1.64009   1.65082   1.69572   1.70095   1.71667
 Alpha virt. eigenvalues --    1.72746   1.72781   1.73849   1.73934   1.74409
 Alpha virt. eigenvalues --    1.75618   1.76324   1.77484   1.77890   1.78666
 Alpha virt. eigenvalues --    1.78872   1.79079   1.80021   1.80388   1.80991
 Alpha virt. eigenvalues --    1.81514   1.81639   1.82221   1.82416   1.82457
 Alpha virt. eigenvalues --    1.82661   1.82801   1.83085   1.83259   1.83340
 Alpha virt. eigenvalues --    1.83405   1.83773   1.84111   1.84960   1.85187
 Alpha virt. eigenvalues --    1.85910   1.86099   1.86145   1.86634   1.86933
 Alpha virt. eigenvalues --    1.87789   1.88333   1.88921   1.89265   1.90214
 Alpha virt. eigenvalues --    1.90833   1.92297   1.92475   1.93019   1.93161
 Alpha virt. eigenvalues --    1.93969   1.94649   1.95691   1.96464   1.96638
 Alpha virt. eigenvalues --    1.97258   1.97953   1.98263   1.98871   2.00260
 Alpha virt. eigenvalues --    2.00638   2.00807   2.01278   2.01994   2.03350
 Alpha virt. eigenvalues --    2.04238   2.04665   2.04940   2.05390   2.05558
 Alpha virt. eigenvalues --    2.05822   2.06132   2.06565   2.07044   2.07175
 Alpha virt. eigenvalues --    2.07649   2.09937   2.10004   2.10895   2.12606
 Alpha virt. eigenvalues --    2.14543   2.15460   2.15739   2.16457   2.17036
 Alpha virt. eigenvalues --    2.17541   2.18224   2.19879   2.20116   2.20257
 Alpha virt. eigenvalues --    2.20786   2.20962   2.21534   2.21988   2.22136
 Alpha virt. eigenvalues --    2.22878   2.23556   2.24615   2.25630   2.25982
 Alpha virt. eigenvalues --    2.28340   2.28969   2.29598   2.30857   2.31336
 Alpha virt. eigenvalues --    2.33293   2.33372   2.34560   2.36089   2.36154
 Alpha virt. eigenvalues --    2.36389   2.36970   2.37298   2.38444   2.39344
 Alpha virt. eigenvalues --    2.39635   2.40309   2.41098   2.41560   2.41849
 Alpha virt. eigenvalues --    2.42485   2.44382   2.44834   2.45793   2.46136
 Alpha virt. eigenvalues --    2.47187   2.49273   2.50211   2.51812   2.52220
 Alpha virt. eigenvalues --    2.53649   2.54742   2.57739   2.58713   2.59231
 Alpha virt. eigenvalues --    2.60595   2.62438   2.63208   2.63723   2.64123
 Alpha virt. eigenvalues --    2.64529   2.65058   2.65281   2.66232   2.67979
 Alpha virt. eigenvalues --    2.68203   2.68577   2.69146   2.71020   2.71455
 Alpha virt. eigenvalues --    2.71883   2.73982   2.76194   2.78533   2.80568
 Alpha virt. eigenvalues --    2.81246   2.81557   2.81998   2.82065   2.83651
 Alpha virt. eigenvalues --    2.86060   2.86578   2.89255   2.89786   2.92616
 Alpha virt. eigenvalues --    2.93406   2.94007   2.95677   2.96254   2.96794
 Alpha virt. eigenvalues --    2.97463   2.98074   2.99949   3.03479   3.04162
 Alpha virt. eigenvalues --    3.04434   3.08439   3.10263   3.11673   3.12423
 Alpha virt. eigenvalues --    3.12552   3.12610   3.12982   3.13606   3.13910
 Alpha virt. eigenvalues --    3.14389   3.15654   3.16066   3.17548   3.18497
 Alpha virt. eigenvalues --    3.18833   3.19205   3.19959   3.21787   3.22224
 Alpha virt. eigenvalues --    3.23600   3.24181   3.24892   3.26942   3.27805
 Alpha virt. eigenvalues --    3.29516   3.34383   3.35632   3.37024   3.38810
 Alpha virt. eigenvalues --    3.41053   3.42167   3.43442   3.45977   3.52728
 Alpha virt. eigenvalues --    3.58324   3.59738   3.69492   3.69950   3.73250
 Alpha virt. eigenvalues --    3.77232   3.78474   3.90168   3.92668   3.94450
          Condensed to atoms (all electrons):
 Mulliken charges:
               1
     1  S    0.134003
     2  S    0.109598
     3  F   -0.188881
     4  F   -0.200882
     5  F   -0.191244
     6  F   -0.197194
     7  F   -0.203400
     8  F   -0.203376
     9  C   -0.057300
    10  C    0.020747
    11  C    0.017178
    12  C    0.022497
    13  C   -0.029410
    14  C    0.126751
    15  C   -0.059695
    16  C    0.020461
    17  C    0.015810
    18  C    0.021167
    19  C   -0.031183
    20  C    0.138173
    21  C    0.003217
    22  C    0.038382
    23  C   -0.004421
    24  C    0.072893
    25  C   -0.038823
    26  C   -0.038002
    27  C    0.056640
    28  C   -0.174702
    29  C   -0.144487
    30  C    0.438034
    31  C    0.347855
    32  C    0.367192
    33  C   -0.085018
    34  C   -0.050435
    35  C   -0.041412
    36  C    0.028573
    37  C   -0.227968
    38  H   -0.014119
    39  H   -0.009516
    40  H   -0.008298
    41  H   -0.007896
    42  H   -0.018251
    43  H   -0.016393
    44  H   -0.012205
    45  H   -0.010992
    46  H   -0.010028
    47  H   -0.017989
    48  H    0.037894
    49  H    0.030727
    50  H    0.017432
    51  H    0.018085
    52  H    0.063140
    53  H    0.038755
    54  H    0.026508
    55  H    0.022828
    56  H    0.012213
    57  H    0.032040
    58  H    0.005480
    59  H    0.009249
 Sum of Mulliken charges =   0.00000
 Mulliken charges with hydrogens summed into heavy atoms:
               1
     1  S    0.134003
     2  S    0.109598
     3  F   -0.188881
     4  F   -0.200882
     5  F   -0.191244
     6  F   -0.197194
     7  F   -0.203400
     8  F   -0.203376
     9  C   -0.071420
    10  C    0.011231
    11  C    0.008880
    12  C    0.014600
    13  C   -0.047662
    14  C    0.126751
    15  C   -0.076088
    16  C    0.008256
    17  C    0.004819
    18  C    0.011139
    19  C   -0.049171
    20  C    0.138173
    21  C    0.089270
    22  C    0.119607
    23  C    0.083670
    24  C    0.117146
    25  C   -0.038823
    26  C   -0.032522
    27  C    0.056640
    28  C   -0.174702
    29  C   -0.144487
    30  C    0.438034
    31  C    0.347855
    32  C    0.367192
    33  C   -0.085018
    34  C   -0.050435
    35  C   -0.032163
    36  C    0.028573
    37  C   -0.227968
 Electronic spatial extent (au):  <R**2>=          21784.9856
 Charge=              0.0000 electrons
 Dipole moment (field-independent basis, Debye):
    X=             -1.1708    Y=             -4.9561    Z=             -0.0051  Tot=              5.0925
 Quadrupole moment (field-independent basis, Debye-Ang):
   XX=           -197.1935   YY=           -229.8994   ZZ=           -230.3991
   XY=              0.5699   XZ=             -5.4269   YZ=              3.1763
 Traceless Quadrupole moment (field-independent basis, Debye-Ang):
   XX=             21.9705   YY=            -10.7354   ZZ=            -11.2351
   XY=              0.5699   XZ=             -5.4269   YZ=              3.1763
 Octapole moment (field-independent basis, Debye-Ang**2):
  XXX=            -44.1706  YYY=             34.6631  ZZZ=              4.9949  XYY=             -5.1859
  XXY=             -2.2260  XXZ=             -7.7831  XZZ=             -1.8952  YZZ=             35.6905
  YYZ=             -8.5510  XYZ=             -9.4189
 Hexadecapole moment (field-independent basis, Debye-Ang**3):
 XXXX=         -18538.4631 YYYY=          -5974.3751 ZZZZ=          -2190.1187 XXXY=            107.4724
 XXXZ=           -473.3878 YYYX=            -11.9782 YYYZ=             29.9793 ZZZX=             18.1379
 ZZZY=            -16.7895 XXYY=          -4159.8076 XXZZ=          -4160.1296 YYZZ=          -1397.8342
 XXYZ=            108.0458 YYXZ=             12.8513 ZZXY=             -8.6261
 N-N= 4.566528208512D+03 E-N=-1.503336775019D+04  KE= 2.492703951882D+03
 No NMR shielding tensors so no spin-rotation constants.
 Leave Link  601 at Tue Dec 11 12:44:32 2018, MaxMem=   536870912 cpu:         6.4
 (Enter /pbs_home/pkowalski/g09d01/g09/l701.exe)
 Compute integral first derivatives.
 ... and contract with generalized density number  0.
 Leave Link  701 at Tue Dec 11 12:44:33 2018, MaxMem=   536870912 cpu:         6.0
 (Enter /pbs_home/pkowalski/g09d01/g09/l702.exe)
 L702 exits ... SP integral derivatives will be done elsewhere.
 Leave Link  702 at Tue Dec 11 12:44:33 2018, MaxMem=   536870912 cpu:         0.2
 (Enter /pbs_home/pkowalski/g09d01/g09/l703.exe)
 Compute integral first derivatives, UseDBF=F ICtDFT=           0.
 Integral derivatives from FoFJK, PRISM(SPDF).
 Calling FoFJK, ICntrl=      2127 FMM=F ISym2X=0 I1Cent= 0 IOpClX= 0 NMat=1 NMatS=1 NMatT=0.
 FoFJK:  IHMeth= 1 ICntrl=    2127 DoSepK=T KAlg= 0 I1Cent=   0 FoldK=F
 IRaf=         1 NMat=   1 IRICut=       1 DoRegI=T DoRafI=F ISym2E= 0.
 FoFCou: FMM=F IPFlag=           0 FMFlag=      100000 FMFlg1=         800
         NFxFlg=           0 DoJE=F BraDBF=F KetDBF=F FulRan=T
         wScrn=  0.000000 ICntrl=    2527 IOpCl=  0 I1Cent=           0 NGrid=           0
         NMat0=    1 NMatS0=      1 NMatT0=    0 NMatD0=    1 NMtDS0=    0 NMtDT0=    0
 Symmetry not used in FoFCou.
 Leave Link  703 at Tue Dec 11 12:48:18 2018, MaxMem=   536870912 cpu:      1796.1
 (Enter /pbs_home/pkowalski/g09d01/g09/l716.exe)
 Dipole        =-4.60640863D-01-1.94986449D+00-2.02356262D-03
 ***** Axes restored to original set *****
 -------------------------------------------------------------------
 Center     Atomic                   Forces (Hartrees/Bohr)
 Number     Number              X              Y              Z
 -------------------------------------------------------------------
      1       16           0.042223143    0.004648743    0.030681711
      2       16           0.041096126   -0.000348281    0.019501257
      3        9          -0.026527424   -0.014452100    0.020819533
      4        9           0.012827617    0.023681372   -0.013601962
      5        9          -0.034445732    0.002283077   -0.016669700
      6        9           0.031318166    0.006673875   -0.020156962
      7        9          -0.023640520   -0.003869223    0.023323592
      8        9           0.012839042   -0.013365714   -0.022471476
      9        6           0.013014073   -0.011922334    0.001769800
     10        6           0.008747965    0.005094770    0.007986035
     11        6          -0.000824330    0.006266005    0.002816298
     12        6          -0.009904290    0.011539942    0.000427586
     13        6          -0.012320053   -0.003278996   -0.009311564
     14        6          -0.007199626    0.007068539   -0.003876096
     15        6           0.005081257    0.009363024    0.014319388
     16        6           0.008937099   -0.007195019    0.006097396
     17        6           0.001790549   -0.006005136   -0.002543625
     18        6          -0.002723361   -0.009365436   -0.011838253
     19        6          -0.011255379    0.006578887   -0.008847915
     20        6          -0.006825086   -0.005461928   -0.007265987
     21        6          -0.003649224   -0.006324366    0.005013663
     22        6          -0.004469332    0.011991079   -0.012479307
     23        6           0.004375992    0.005038662   -0.001719602
     24        6          -0.018921518   -0.027341648   -0.006876004
     25        6          -0.022076867   -0.023699076   -0.028270424
     26        6           0.000546556    0.038483457    0.014310510
     27        6          -0.069895345   -0.026914176   -0.070459968
     28        6           0.025432298   -0.044769858    0.026451213
     29        6           0.003045527    0.087203211    0.059570780
     30        6          -0.011763108   -0.016874886    0.006857687
     31        6           0.023689178   -0.006028802    0.038819307
     32        6          -0.013551468    0.015330079    0.001749500
     33        6           0.111436733   -0.050469731   -0.070067769
     34        6          -0.025636489    0.030414290   -0.009001266
     35        6           0.020273025   -0.040802377   -0.010409726
     36        6          -0.115997690    0.012645839    0.008527084
     37        6           0.042789858    0.039407769    0.026948746
     38        1          -0.005038367    0.007044255    0.000797121
     39        1          -0.005381731   -0.000983127   -0.003834585
     40        1           0.000000150   -0.006067764   -0.003229999
     41        1           0.005451888   -0.003363196    0.001570193
     42        1           0.005222180    0.005653373    0.006098190
     43        1          -0.000625528   -0.005881948   -0.006247951
     44        1          -0.004776305    0.002335848   -0.004157214
     45        1          -0.002499357    0.006205025    0.001794801
     46        1           0.003005894    0.002169066    0.005519299
     47        1           0.006180605   -0.006935368    0.002600866
     48        1          -0.006441794    0.001719031   -0.003631412
     49        1           0.004114712   -0.004523233   -0.002748148
     50        1           0.003884213    0.004678678    0.004819216
     51        1           0.004601955    0.000567045    0.004108400
     52        1          -0.000161306   -0.004036579   -0.006462338
     53        1          -0.005282271   -0.000657185   -0.005996860
     54        1          -0.003048345    0.002537773    0.004685716
     55        1           0.005092017   -0.005172681    0.001964557
     56        1           0.005499486   -0.002115027    0.000863790
     57        1          -0.004458196    0.004068523   -0.001160295
     58        1           0.007254728   -0.004491346    0.002314995
     59        1          -0.000431991    0.002025307    0.010208177
 -------------------------------------------------------------------
 Cartesian Forces:  Max     0.115997690 RMS     0.022579190
 Leave Link  716 at Tue Dec 11 12:48:18 2018, MaxMem=   536870912 cpu:         0.2
 (Enter /pbs_home/pkowalski/g09d01/g09/l103.exe)

 GradGradGradGradGradGradGradGradGradGradGradGradGradGradGradGradGradGrad
 Berny optimization.
 FormGI is forming the generalized inverse of G from B-inverse, IUseBI=4.
 GSVD:  received Info=                   1 from GESDD.
 Internal  Forces:  Max     0.055286567 RMS     0.010227294
 Search for a local minimum.
 Step number   1 out of a maximum of  343
 All quantities printed in internal units (Hartrees-Bohrs-Radians)
 RMS Force = .10227D-01 SwitMx=.10000D-02 MixMth= 1
 Mixed Optimization -- RFO/linear search
 Second derivative matrix not updated -- first step.
 ITU=  0
     Eigenvalues ---    0.00230   0.00399   0.00420   0.00486   0.00632
     Eigenvalues ---    0.00747   0.00748   0.00758   0.00760   0.00774
     Eigenvalues ---    0.00856   0.01117   0.01380   0.01397   0.01509
     Eigenvalues ---    0.01555   0.01562   0.01647   0.01659   0.01870
     Eigenvalues ---    0.01941   0.01944   0.01997   0.01999   0.02014
     Eigenvalues ---    0.02024   0.02025   0.02086   0.02086   0.02136
     Eigenvalues ---    0.02136   0.02142   0.02143   0.02154   0.02155
     Eigenvalues ---    0.02167   0.02169   0.02232   0.02304   0.02537
     Eigenvalues ---    0.03146   0.04014   0.04255   0.04287   0.04925
     Eigenvalues ---    0.05505   0.05558   0.05618   0.05649   0.05765
     Eigenvalues ---    0.05767   0.05777   0.07833   0.08106   0.09045
     Eigenvalues ---    0.09287   0.09306   0.09566   0.10027   0.10514
     Eigenvalues ---    0.11623   0.12041   0.12664   0.12727   0.12773
     Eigenvalues ---    0.14692   0.15424   0.15996   0.16000   0.16000
     Eigenvalues ---    0.16000   0.16000   0.16000   0.16000   0.16000
     Eigenvalues ---    0.16000   0.16000   0.16000   0.16000   0.16000
     Eigenvalues ---    0.16000   0.16000   0.16000   0.16000   0.16000
     Eigenvalues ---    0.17352   0.20257   0.20946   0.21293   0.21430
     Eigenvalues ---    0.21915   0.21989   0.22000   0.22000   0.22000
     Eigenvalues ---    0.22000   0.23464   0.23464   0.23464   0.23541
     Eigenvalues ---    0.23859   0.23901   0.24905   0.24986   0.24999
     Eigenvalues ---    0.25000   0.25000   0.25000   0.25909   0.26056
     Eigenvalues ---    0.26493   0.26650   0.26727   0.27007   0.28334
     Eigenvalues ---    0.29084   0.29633   0.29779   0.30252   0.30605
     Eigenvalues ---    0.31334   0.32007   0.32228   0.32237   0.32334
     Eigenvalues ---    0.32485   0.32489   0.32513   0.32514   0.32515
     Eigenvalues ---    0.32528   0.32547   0.32563   0.32576   0.32700
     Eigenvalues ---    0.33512   0.33628   0.35107   0.35691   0.35691
     Eigenvalues ---    0.35696   0.35697   0.35710   0.35710   0.35880
     Eigenvalues ---    0.35887   0.36171   0.36189   0.36265   0.36671
     Eigenvalues ---    0.40768   0.40794   0.41146   0.41159   0.44223
     Eigenvalues ---    0.44244   0.45531   0.45535   0.45940   0.45940
     Eigenvalues ---    0.46501   0.46516   0.47100   0.47397   0.48117
     Eigenvalues ---    0.48274   0.48339   0.48457   0.51736   0.55531
     Eigenvalues ---    0.55579
 RFO step:  Lambda=-1.09144557D-01 EMin= 2.30000000D-03
 Linear search not attempted -- first point.
 Maximum step size (   0.300) exceeded in Quadratic search.
    -- Step size scaled by   0.721
 Iteration  1 RMS(Cart)=  0.10190580 RMS(Int)=  0.00280515
 Iteration  2 RMS(Cart)=  0.00871110 RMS(Int)=  0.00043724
 Iteration  3 RMS(Cart)=  0.00003457 RMS(Int)=  0.00043707
 Iteration  4 RMS(Cart)=  0.00000002 RMS(Int)=  0.00043707
 ITry= 1 IFail=0 DXMaxC= 3.92D-01 DCOld= 1.00D+10 DXMaxT= 3.00D-01 DXLimC= 3.00D+00 Rises=F
 Variable       Old X    -DE/DX   Delta X   Delta X   Delta X     New X
                                 (Linear)    (Quad)   (Total)
    R1        3.40399  -0.03148   0.00000  -0.05873  -0.05866   3.34533
    R2        3.38347  -0.02883   0.00000  -0.05713  -0.05701   3.32646
    R3        3.39384  -0.02953   0.00000  -0.05029  -0.05094   3.34290
    R4        3.38686  -0.01932   0.00000  -0.03897  -0.03891   3.34795
    R5        2.61814  -0.03543   0.00000  -0.04326  -0.04326   2.57489
    R6        2.61648  -0.02724   0.00000  -0.03318  -0.03318   2.58331
    R7        2.61579  -0.03816   0.00000  -0.04642  -0.04642   2.56937
    R8        2.62587  -0.03742   0.00000  -0.04625  -0.04625   2.57962
    R9        2.62910  -0.03130   0.00000  -0.03888  -0.03888   2.59022
   R10        2.61455  -0.02815   0.00000  -0.03417  -0.03417   2.58038
   R11        2.64149  -0.00632   0.00000  -0.00795  -0.00795   2.63354
   R12        2.66795  -0.00996   0.00000  -0.01351  -0.01351   2.65444
   R13        2.04258   0.00807   0.00000   0.01242   0.01242   2.05500
   R14        2.63404  -0.00321   0.00000  -0.00360  -0.00361   2.63043
   R15        2.04559   0.00663   0.00000   0.01026   0.01026   2.05585
   R16        2.63441  -0.00163   0.00000  -0.00168  -0.00168   2.63273
   R17        2.04537   0.00687   0.00000   0.01063   0.01063   2.05600
   R18        2.64250  -0.00739   0.00000  -0.00944  -0.00944   2.63306
   R19        2.04568   0.00649   0.00000   0.01004   0.01004   2.05572
   R20        2.67298  -0.01327   0.00000  -0.01808  -0.01808   2.65490
   R21        2.03788   0.00882   0.00000   0.01350   0.01350   2.05137
   R22        2.83713  -0.01588   0.00000  -0.02653  -0.02653   2.81060
   R23        2.64151  -0.00601   0.00000  -0.00755  -0.00755   2.63396
   R24        2.66761  -0.00952   0.00000  -0.01290  -0.01290   2.65472
   R25        2.04269   0.00789   0.00000   0.01215   0.01215   2.05484
   R26        2.63424  -0.00336   0.00000  -0.00381  -0.00381   2.63043
   R27        2.04557   0.00671   0.00000   0.01037   0.01037   2.05595
   R28        2.63459  -0.00168   0.00000  -0.00177  -0.00177   2.63282
   R29        2.04537   0.00693   0.00000   0.01071   0.01071   2.05607
   R30        2.64248  -0.00728   0.00000  -0.00930  -0.00930   2.63318
   R31        2.04567   0.00655   0.00000   0.01013   0.01013   2.05580
   R32        2.67237  -0.01283   0.00000  -0.01746  -0.01746   2.65491
   R33        2.03816   0.00863   0.00000   0.01320   0.01320   2.05136
   R34        2.83538  -0.01436   0.00000  -0.02393  -0.02393   2.81144
   R35        2.88407   0.00579   0.00000   0.01026   0.01026   2.89432
   R36        2.09958  -0.00742   0.00000  -0.01232  -0.01232   2.08726
   R37        2.09825  -0.00662   0.00000  -0.01097  -0.01097   2.08728
   R38        2.09888  -0.00738   0.00000  -0.01225  -0.01225   2.08663
   R39        2.85379  -0.00281   0.00000  -0.00479  -0.00479   2.84900
   R40        2.09914  -0.00556   0.00000  -0.00922  -0.00922   2.08991
   R41        2.08162  -0.00584   0.00000  -0.00948  -0.00948   2.07214
   R42        2.88701   0.00228   0.00000   0.00406   0.00406   2.89107
   R43        2.09915  -0.00795   0.00000  -0.01320  -0.01320   2.08595
   R44        2.09803  -0.00610   0.00000  -0.01011  -0.01011   2.08792
   R45        2.09854  -0.00732   0.00000  -0.01214  -0.01214   2.08640
   R46        2.83729   0.00419   0.00000   0.00701   0.00701   2.84430
   R47        2.09911  -0.00367   0.00000  -0.00609  -0.00609   2.09302
   R48        2.09965  -0.00593   0.00000  -0.00985  -0.00985   2.08980
   R49        2.52457   0.01700   0.00000   0.01942   0.01933   2.54390
   R50        2.77671  -0.01283   0.00000  -0.01989  -0.02003   2.75668
   R51        2.03045   0.00883   0.00000   0.01337   0.01337   2.04382
   R52        2.79813  -0.05154   0.00000  -0.08453  -0.08454   2.71359
   R53        2.58153   0.05529   0.00000   0.06361   0.06361   2.64513
   R54        2.85602   0.00082   0.00000   0.00138   0.00105   2.85707
   R55        2.88446  -0.04978   0.00000  -0.09294  -0.09265   2.79181
   R56        2.88307  -0.00793   0.00000  -0.00930  -0.00943   2.87365
   R57        2.85747  -0.00507   0.00000  -0.00604  -0.00636   2.85111
   R58        2.92263  -0.00641   0.00000  -0.01467  -0.01419   2.90844
   R59        2.94362  -0.02099   0.00000  -0.03989  -0.03989   2.90373
   R60        2.52277   0.01714   0.00000   0.02017   0.01984   2.54261
   R61        2.81806  -0.01440   0.00000  -0.02590  -0.02555   2.79250
   R62        2.03669   0.00892   0.00000   0.01363   0.01363   2.05031
   R63        2.82355  -0.03772   0.00000  -0.06755  -0.06689   2.75666
    A1        1.57323   0.01562   0.00000   0.03106   0.03147   1.60470
    A2        1.56416   0.01585   0.00000   0.03311   0.03311   1.59727
    A3        2.11090   0.00090   0.00000   0.00150   0.00150   2.11240
    A4        2.05396   0.00287   0.00000   0.00815   0.00815   2.06210
    A5        2.11833  -0.00377   0.00000  -0.00965  -0.00965   2.10868
    A6        2.09797  -0.00088   0.00000  -0.00102  -0.00103   2.09694
    A7        2.09332  -0.00036   0.00000  -0.00164  -0.00163   2.09169
    A8        2.09190   0.00124   0.00000   0.00266   0.00266   2.09456
    A9        2.09217  -0.00316   0.00000  -0.00548  -0.00548   2.08669
   A10        2.09547   0.00155   0.00000   0.00267   0.00267   2.09814
   A11        2.09555   0.00160   0.00000   0.00281   0.00281   2.09836
   A12        2.09930   0.00085   0.00000   0.00244   0.00244   2.10174
   A13        2.09087   0.00077   0.00000   0.00196   0.00197   2.09284
   A14        2.09302  -0.00161   0.00000  -0.00441  -0.00441   2.08861
   A15        2.10792   0.00004   0.00000  -0.00071  -0.00071   2.10721
   A16        2.04331   0.00438   0.00000   0.01213   0.01213   2.05544
   A17        2.13195  -0.00442   0.00000  -0.01142  -0.01142   2.12053
   A18        2.05812   0.00225   0.00000   0.00327   0.00327   2.06139
   A19        2.09144   0.00365   0.00000   0.00795   0.00795   2.09938
   A20        2.13363  -0.00590   0.00000  -0.01122  -0.01122   2.12241
   A21        2.11050   0.00115   0.00000   0.00207   0.00207   2.11258
   A22        2.05462   0.00291   0.00000   0.00831   0.00830   2.06292
   A23        2.11806  -0.00406   0.00000  -0.01038  -0.01038   2.10768
   A24        2.09793  -0.00076   0.00000  -0.00079  -0.00079   2.09714
   A25        2.09333  -0.00038   0.00000  -0.00163  -0.00163   2.09170
   A26        2.09193   0.00113   0.00000   0.00242   0.00242   2.09434
   A27        2.09225  -0.00333   0.00000  -0.00592  -0.00593   2.08632
   A28        2.09543   0.00164   0.00000   0.00291   0.00292   2.09834
   A29        2.09551   0.00168   0.00000   0.00301   0.00301   2.09852
   A30        2.09916   0.00100   0.00000   0.00271   0.00271   2.10186
   A31        2.09094   0.00066   0.00000   0.00176   0.00176   2.09270
   A32        2.09309  -0.00166   0.00000  -0.00447  -0.00447   2.08862
   A33        2.10771   0.00033   0.00000  -0.00007  -0.00007   2.10763
   A34        2.04484   0.00423   0.00000   0.01181   0.01181   2.05665
   A35        2.13064  -0.00456   0.00000  -0.01174  -0.01174   2.11890
   A36        2.05883   0.00160   0.00000   0.00200   0.00201   2.06083
   A37        2.09215   0.00423   0.00000   0.00910   0.00910   2.10125
   A38        2.13220  -0.00583   0.00000  -0.01110  -0.01111   2.12110
   A39        1.92461   0.00146   0.00000   0.00369   0.00368   1.92828
   A40        1.91249   0.00070   0.00000   0.00191   0.00190   1.91439
   A41        1.93047   0.00285   0.00000   0.00782   0.00781   1.93828
   A42        1.89566  -0.00139   0.00000  -0.00411  -0.00411   1.89155
   A43        1.90514  -0.00231   0.00000  -0.00626  -0.00628   1.89886
   A44        1.89487  -0.00144   0.00000  -0.00339  -0.00340   1.89147
   A45        1.93731  -0.00026   0.00000   0.00012   0.00012   1.93743
   A46        1.90492   0.00022   0.00000   0.00244   0.00243   1.90735
   A47        1.88795   0.00364   0.00000   0.01090   0.01090   1.89885
   A48        1.89807   0.00157   0.00000   0.00515   0.00514   1.90321
   A49        1.96643  -0.00381   0.00000  -0.01346  -0.01345   1.95298
   A50        1.86716  -0.00131   0.00000  -0.00500  -0.00503   1.86213
   A51        1.92817   0.00055   0.00000   0.00137   0.00137   1.92954
   A52        1.91081   0.00048   0.00000   0.00147   0.00147   1.91227
   A53        1.93054   0.00200   0.00000   0.00527   0.00527   1.93581
   A54        1.89460  -0.00040   0.00000  -0.00089  -0.00090   1.89370
   A55        1.90483  -0.00163   0.00000  -0.00475  -0.00475   1.90008
   A56        1.89420  -0.00108   0.00000  -0.00267  -0.00268   1.89152
   A57        1.95601  -0.00055   0.00000  -0.00035  -0.00035   1.95566
   A58        1.90872  -0.00114   0.00000  -0.00272  -0.00274   1.90598
   A59        1.90211   0.00140   0.00000   0.00293   0.00292   1.90504
   A60        1.90282   0.00321   0.00000   0.01135   0.01136   1.91418
   A61        1.90644  -0.00145   0.00000  -0.00525  -0.00525   1.90119
   A62        1.88648  -0.00152   0.00000  -0.00624  -0.00623   1.88025
   A63        2.12280   0.00178   0.00000   0.00108   0.00108   2.12388
   A64        1.98593  -0.02275   0.00000  -0.04067  -0.04067   1.94526
   A65        2.17441   0.02097   0.00000   0.03959   0.03959   2.21399
   A66        2.00909   0.00065   0.00000   0.00384   0.00364   2.01273
   A67        2.13982   0.00005   0.00000  -0.00095  -0.00087   2.13895
   A68        2.13409  -0.00072   0.00000  -0.00300  -0.00291   2.13118
   A69        1.91505   0.00811   0.00000   0.01184   0.01170   1.92675
   A70        2.15487  -0.00812   0.00000  -0.01415  -0.01409   2.14078
   A71        2.21290  -0.00003   0.00000   0.00206   0.00211   2.21501
   A72        2.03917  -0.00475   0.00000  -0.00433  -0.00465   2.03452
   A73        1.94085  -0.00163   0.00000  -0.00601  -0.00612   1.93473
   A74        2.14871   0.00980   0.00000   0.02777   0.02762   2.17633
   A75        2.16920  -0.02384   0.00000  -0.04450  -0.04477   2.12443
   A76        2.20867   0.02137   0.00000   0.04641   0.04616   2.25483
   A77        1.90309   0.00247   0.00000  -0.00227  -0.00178   1.90131
   A78        1.92924  -0.00862   0.00000  -0.03018  -0.03013   1.89910
   A79        1.91861  -0.00115   0.00000  -0.00199  -0.00214   1.91648
   A80        1.95586   0.00276   0.00000   0.00390   0.00397   1.95983
   A81        2.00487   0.00418   0.00000   0.01093   0.01089   2.01576
   A82        1.88895   0.00254   0.00000   0.01008   0.00988   1.89884
   A83        1.76096   0.00159   0.00000   0.01189   0.01166   1.77262
   A84        1.90611  -0.00379   0.00000  -0.00991  -0.00996   1.89616
   A85        1.97147   0.00689   0.00000   0.01860   0.01845   1.98992
   A86        1.97403   0.00605   0.00000   0.01752   0.01779   1.99182
   A87        1.91106  -0.00493   0.00000  -0.02000  -0.01950   1.89156
   A88        1.90345   0.00272   0.00000   0.00438   0.00416   1.90761
   A89        1.79426  -0.00726   0.00000  -0.01157  -0.01223   1.78203
   A90        1.90563  -0.00705   0.00000  -0.02527  -0.02519   1.88044
   A91        1.88712   0.00447   0.00000   0.00662   0.00603   1.89315
   A92        1.94155  -0.00046   0.00000   0.00092   0.00109   1.94264
   A93        1.95927  -0.00404   0.00000  -0.00594  -0.00582   1.95344
   A94        1.96338   0.00607   0.00000   0.01758   0.01708   1.98047
   A95        1.80429   0.00150   0.00000   0.00783   0.00826   1.81256
   A96        1.80129   0.00748   0.00000   0.02443   0.02324   1.82453
   A97        2.01944   0.01760   0.00000   0.07275   0.07187   2.09131
   A98        1.87417  -0.00285   0.00000   0.01090   0.00752   1.88169
   A99        2.12518   0.00063   0.00000  -0.00139  -0.00130   2.12388
   A100       1.98441  -0.02118   0.00000  -0.03719  -0.03740   1.94701
   A101       2.17359   0.02055   0.00000   0.03860   0.03869   2.21228
   A102       2.03507   0.00395   0.00000   0.00415   0.00489   2.03996
   A103       2.15816  -0.00368   0.00000  -0.00663  -0.00701   2.15115
   A104       2.08993  -0.00028   0.00000   0.00244   0.00205   2.09199
   A105       1.93814   0.00090   0.00000   0.02492   0.02096   1.95910
   A106       2.03736   0.01622   0.00000   0.06528   0.06299   2.10035
   A107       1.85952   0.00631   0.00000   0.01967   0.01813   1.87766
   A108       2.03532  -0.00512   0.00000   0.00114  -0.00034   2.03497
   A109       1.96874  -0.00450   0.00000  -0.01458  -0.01420   1.95454
   A110       2.04467   0.01822   0.00000   0.05367   0.05278   2.09744
    D1        3.13136   0.00131   0.00000   0.00842   0.00844   3.13980
    D2       -0.02032   0.00120   0.00000   0.00817   0.00817  -0.01215
    D3       -2.56206  -0.00880   0.00000  -0.03984  -0.03959  -2.60165
    D4        0.03029   0.00003   0.00000  -0.00272  -0.00290   0.02739
    D5        3.06085   0.00265   0.00000   0.02018   0.02037   3.08122
    D6       -0.08370   0.00432   0.00000   0.02838   0.02827  -0.05543
    D7       -2.30242  -0.02078   0.00000  -0.10310  -0.10205  -2.40447
    D8        0.13838  -0.00238   0.00000  -0.03041  -0.03070   0.10767
    D9        0.00016   0.00008   0.00000   0.00043   0.00043   0.00058
   D10       -3.14157   0.00001   0.00000   0.00003   0.00004  -3.14153
   D11       -3.14140   0.00013   0.00000   0.00071   0.00072  -3.14068
   D12        0.00006   0.00006   0.00000   0.00032   0.00033   0.00039
   D13       -0.00036  -0.00004   0.00000  -0.00025  -0.00025  -0.00062
   D14       -3.14099   0.00015   0.00000   0.00083   0.00083  -3.14015
   D15        3.14119  -0.00010   0.00000  -0.00055  -0.00055   3.14064
   D16        0.00057   0.00009   0.00000   0.00053   0.00053   0.00110
   D17        0.00008  -0.00003   0.00000  -0.00015  -0.00014  -0.00007
   D18        3.14145  -0.00005   0.00000  -0.00027  -0.00027   3.14118
   D19       -3.14138   0.00004   0.00000   0.00025   0.00025  -3.14114
   D20       -0.00001   0.00002   0.00000   0.00012   0.00012   0.00012
   D21       -0.00009  -0.00005   0.00000  -0.00030  -0.00030  -0.00040
   D22        3.14128   0.00000   0.00000  -0.00003  -0.00003   3.14124
   D23       -3.14147  -0.00003   0.00000  -0.00018  -0.00018   3.14154
   D24       -0.00010   0.00002   0.00000   0.00009   0.00009  -0.00001
   D25       -0.00013   0.00009   0.00000   0.00048   0.00048   0.00035
   D26        3.14090   0.00004   0.00000   0.00020   0.00020   3.14110
   D27       -3.14150   0.00004   0.00000   0.00021   0.00021  -3.14129
   D28       -0.00047  -0.00001   0.00000  -0.00007  -0.00007  -0.00054
   D29        0.00035  -0.00004   0.00000  -0.00020  -0.00020   0.00015
   D30        3.14095  -0.00023   0.00000  -0.00129  -0.00129   3.13966
   D31       -3.14065   0.00001   0.00000   0.00009   0.00009  -3.14056
   D32       -0.00005  -0.00018   0.00000  -0.00101  -0.00100  -0.00105
   D33       -0.00262  -0.00035   0.00000  -0.00127  -0.00130  -0.00392
   D34       -3.13301   0.00005   0.00000  -0.00049  -0.00046  -3.13347
   D35        3.13998  -0.00016   0.00000  -0.00015  -0.00018   3.13980
   D36        0.00960   0.00024   0.00000   0.00063   0.00066   0.01026
   D37       -0.00008   0.00015   0.00000   0.00086   0.00086   0.00078
   D38       -3.14158  -0.00002   0.00000  -0.00010  -0.00010   3.14150
   D39        3.14152   0.00030   0.00000   0.00169   0.00170  -3.13996
   D40        0.00002   0.00013   0.00000   0.00073   0.00074   0.00076
   D41       -0.00007  -0.00007   0.00000  -0.00037  -0.00037  -0.00044
   D42        3.14104   0.00005   0.00000   0.00028   0.00029   3.14132
   D43        3.14151  -0.00022   0.00000  -0.00123  -0.00123   3.14028
   D44       -0.00057  -0.00011   0.00000  -0.00058  -0.00057  -0.00114
   D45        0.00017  -0.00008   0.00000  -0.00041  -0.00041  -0.00025
   D46       -3.14140  -0.00011   0.00000  -0.00059  -0.00059   3.14120
   D47       -3.14152   0.00010   0.00000   0.00055   0.00055  -3.14097
   D48        0.00011   0.00007   0.00000   0.00037   0.00038   0.00048
   D49       -0.00010  -0.00009   0.00000  -0.00052  -0.00052  -0.00062
   D50       -3.14157   0.00003   0.00000   0.00019   0.00019  -3.14138
   D51        3.14146  -0.00006   0.00000  -0.00034  -0.00034   3.14112
   D52       -0.00001   0.00007   0.00000   0.00036   0.00037   0.00035
   D53       -0.00005   0.00018   0.00000   0.00102   0.00102   0.00096
   D54       -3.14132   0.00015   0.00000   0.00081   0.00081  -3.14051
   D55        3.14142   0.00006   0.00000   0.00031   0.00031  -3.14145
   D56        0.00016   0.00002   0.00000   0.00010   0.00010   0.00026
   D57        0.00014  -0.00010   0.00000  -0.00057  -0.00056  -0.00043
   D58       -3.14096  -0.00022   0.00000  -0.00124  -0.00124   3.14099
   D59        3.14138  -0.00006   0.00000  -0.00034  -0.00035   3.14104
   D60        0.00029  -0.00018   0.00000  -0.00102  -0.00102  -0.00072
   D61       -0.00383   0.00079   0.00000   0.00390   0.00393   0.00010
   D62        3.14106  -0.00098   0.00000  -0.00507  -0.00510   3.13596
   D63        3.13725   0.00091   0.00000   0.00459   0.00461  -3.14132
   D64       -0.00105  -0.00087   0.00000  -0.00438  -0.00441  -0.00546
   D65        1.07836  -0.00130   0.00000  -0.00494  -0.00494   1.07342
   D66       -3.11303   0.00062   0.00000   0.00308   0.00308  -3.10995
   D67       -1.08740   0.00117   0.00000   0.00442   0.00443  -1.08297
   D68       -3.11908  -0.00167   0.00000  -0.00654  -0.00654  -3.12562
   D69       -1.02729   0.00025   0.00000   0.00148   0.00148  -1.02581
   D70        0.99834   0.00080   0.00000   0.00282   0.00283   1.00117
   D71       -1.03067  -0.00123   0.00000  -0.00464  -0.00464  -1.03531
   D72        1.06112   0.00069   0.00000   0.00338   0.00338   1.06450
   D73        3.08675   0.00124   0.00000   0.00472   0.00473   3.09148
   D74        1.31051   0.00265   0.00000   0.01645   0.01650   1.32701
   D75       -1.21105  -0.00263   0.00000  -0.01225  -0.01230  -1.22335
   D76       -0.78536   0.00154   0.00000   0.01006   0.01011  -0.77525
   D77        2.97626  -0.00375   0.00000  -0.01864  -0.01869   2.95757
   D78       -2.85228   0.00447   0.00000   0.02113   0.02118  -2.83110
   D79        0.90934  -0.00081   0.00000  -0.00757  -0.00762   0.90172
   D80        1.05473  -0.00149   0.00000  -0.00604  -0.00604   1.04870
   D81       -3.11629   0.00142   0.00000   0.00620   0.00620  -3.11009
   D82       -1.05747  -0.00026   0.00000  -0.00120  -0.00120  -1.05867
   D83        3.14032  -0.00134   0.00000  -0.00537  -0.00537   3.13495
   D84       -1.03071   0.00158   0.00000   0.00687   0.00686  -1.02384
   D85        1.02811  -0.00010   0.00000  -0.00053  -0.00053   1.02758
   D86       -1.05631  -0.00113   0.00000  -0.00447  -0.00446  -1.06078
   D87        1.05585   0.00178   0.00000   0.00777   0.00777   1.06362
   D88        3.11467   0.00010   0.00000   0.00037   0.00037   3.11504
   D89        1.21385   0.00456   0.00000   0.02385   0.02437   1.23822
   D90       -1.19615  -0.00493   0.00000  -0.02329  -0.02380  -1.21995
   D91       -0.90171   0.00416   0.00000   0.01975   0.02025  -0.88146
   D92        2.97148  -0.00534   0.00000  -0.02739  -0.02792   2.94356
   D93       -2.95963   0.00497   0.00000   0.02373   0.02426  -2.93537
   D94        0.91356  -0.00452   0.00000  -0.02340  -0.02391   0.88965
   D95        0.00414  -0.00164   0.00000  -0.01075  -0.01068  -0.00654
   D96       -3.11726  -0.00063   0.00000  -0.00407  -0.00396  -3.12121
   D97        3.13531  -0.00190   0.00000  -0.01129  -0.01127   3.12404
   D98        0.01390  -0.00088   0.00000  -0.00461  -0.00454   0.00936
   D99        0.01904   0.00149   0.00000   0.00812   0.00824   0.02728
   D100       3.13358  -0.00035   0.00000  -0.00094  -0.00081   3.13277
   D101       3.14051   0.00049   0.00000   0.00149   0.00158  -3.14110
   D102      -0.02813  -0.00135   0.00000  -0.00757  -0.00747  -0.03560
   D103      -0.03337  -0.00058   0.00000  -0.00168  -0.00166  -0.03503
   D104       2.51850   0.00319   0.00000   0.02532   0.02537   2.54388
   D105       3.13640   0.00149   0.00000   0.00807   0.00818  -3.13861
   D106      -0.59491   0.00525   0.00000   0.03506   0.03521  -0.55970
   D107      -0.16076  -0.00799   0.00000  -0.04656  -0.04669  -0.20745
   D108       3.06056  -0.00802   0.00000  -0.03972  -0.03963   3.02093
   D109       2.94903  -0.01005   0.00000  -0.05712  -0.05721   2.89181
   D110      -0.11283  -0.01009   0.00000  -0.05029  -0.05016  -0.16299
   D111       1.61658  -0.00177   0.00000   0.00156   0.00158   1.61816
   D112      -0.57217   0.00756   0.00000   0.03540   0.03546  -0.53671
   D113      -2.59896   0.00173   0.00000   0.01133   0.01130  -2.58766
   D114      -1.59275  -0.00072   0.00000  -0.00186  -0.00177  -1.59452
   D115       2.50168   0.00861   0.00000   0.03198   0.03212   2.53380
   D116       0.47490   0.00277   0.00000   0.00791   0.00795   0.48285
   D117       3.05315  -0.00611   0.00000  -0.03392  -0.03450   3.01865
   D118      -1.18852   0.00429   0.00000   0.03247   0.03337  -1.15515
   D119      -0.01877  -0.00494   0.00000  -0.02588  -0.02614  -0.04492
   D120       2.02274   0.00546   0.00000   0.04051   0.04173   2.06448
   D121      -0.84919   0.00146   0.00000   0.00859   0.00869  -0.84050
   D122      -2.97749   0.00516   0.00000   0.02303   0.02312  -2.95436
   D123       1.28408   0.00780   0.00000   0.03232   0.03233   1.31640
   D124       1.28258  -0.00585   0.00000  -0.01990  -0.01986   1.26272
   D125      -0.84572  -0.00215   0.00000  -0.00546  -0.00542  -0.85114
   D126      -2.86734   0.00049   0.00000   0.00383   0.00378  -2.86356
   D127      -2.88960   0.00075   0.00000   0.00269   0.00293  -2.88666
   D128       1.26529   0.00445   0.00000   0.01713   0.01737   1.28266
   D129      -0.75633   0.00709   0.00000   0.02642   0.02657  -0.72976
   D130       0.83547  -0.00567   0.00000  -0.03028  -0.03031   0.80516
   D131      -1.26767   0.00264   0.00000   0.00050   0.00054  -1.26714
   D132       2.89523  -0.00346   0.00000  -0.02240  -0.02215   2.87308
   D133       2.96005  -0.00451   0.00000  -0.02806  -0.02798   2.93207
   D134       0.85690   0.00380   0.00000   0.00271   0.00287   0.85977
   D135      -1.26338  -0.00230   0.00000  -0.02019  -0.01982  -1.28320
   D136      -1.29606  -0.01257   0.00000  -0.05474  -0.05440  -1.35046
   D137       2.88398  -0.00427   0.00000  -0.02397  -0.02355   2.86043
   D138       0.76370  -0.01037   0.00000  -0.04686  -0.04624   0.71745
   D139       1.56766   0.01162   0.00000   0.04755   0.04785   1.61551
   D140      -0.57394  -0.01120   0.00000  -0.05429  -0.05388  -0.62782
   D141      -2.57125   0.00651   0.00000   0.02807   0.02817  -2.54308
   D142       1.57034  -0.01631   0.00000  -0.07378  -0.07356   1.49678
   D143      -0.45374   0.00580   0.00000   0.03516   0.03574  -0.41801
   D144      -2.59534  -0.01702   0.00000  -0.06669  -0.06600  -2.66134
   D145       2.96278   0.00046   0.00000  -0.00212  -0.00174   2.96104
   D146       0.82699  -0.02146   0.00000  -0.10043  -0.10243   0.72457
   D147      -1.32015   0.01779   0.00000   0.07672   0.07871  -1.24144
   D148       2.82725  -0.00412   0.00000  -0.02159  -0.02197   2.80527
   D149       0.00611  -0.00371   0.00000  -0.01738  -0.01734  -0.01123
   D150       3.14141  -0.00556   0.00000  -0.02571  -0.02549   3.11591
   D151      -3.13853  -0.00204   0.00000  -0.00901  -0.00904   3.13561
   D152      -0.00324  -0.00388   0.00000  -0.01734  -0.01719  -0.02043
   D153      -2.14112  -0.02412   0.00000  -0.11912  -0.11852  -2.25964
   D154       0.09471   0.00162   0.00000  -0.00518  -0.00515   0.08955
   D155       1.00651  -0.02234   0.00000  -0.11110  -0.11062   0.89589
   D156      -3.04084   0.00341   0.00000   0.00284   0.00274  -3.03810
   D157       2.02210   0.01995   0.00000   0.12315   0.12407   2.14617
   D158      -1.82430   0.02837   0.00000   0.17350   0.17418  -1.65013
   D159      -0.15408   0.00209   0.00000   0.02769   0.02755  -0.12653
   D160       2.28270   0.01051   0.00000   0.07804   0.07766   2.36036
         Item               Value     Threshold  Converged?
 Maximum Force            0.055287     0.000450     NO 
 RMS     Force            0.010227     0.000300     NO 
 Maximum Displacement     0.392251     0.001800     NO 
 RMS     Displacement     0.105602     0.001200     NO 
 Predicted change in Energy=-6.417877D-02
 Lowest energy point so far.  Saving SCF results.
 GradGradGradGradGradGradGradGradGradGradGradGradGradGradGradGradGradGrad

 Leave Link  103 at Tue Dec 11 12:48:19 2018, MaxMem=   536870912 cpu:         3.4
 (Enter /pbs_home/pkowalski/g09d01/g09/l202.exe)
 Stoichiometry    C29H22F6S2
 Framework group  C1[X(C29H22F6S2)]
 Deg. of freedom   171
 Full point group                 C1      NOp   1
 RotChk:  IX=0 Diff= 9.70D-03
 Largest Abelian subgroup         C1      NOp   1
 Largest concise Abelian subgroup C1      NOp   1
                         Standard orientation:                         
 ---------------------------------------------------------------------
 Center     Atomic      Atomic             Coordinates (Angstroms)
 Number     Number       Type             X           Y           Z
 ---------------------------------------------------------------------
      1         16           0       -2.644615   -2.256933   -0.904138
      2         16           0        2.549872   -2.143682    0.822243
      3          9           0       -1.275646    2.733809    1.540600
      4          9           0       -2.399701    2.846307   -0.370005
      5          9           0       -0.154687    4.701282   -0.080413
      6          9           0       -0.259578    3.318136   -1.805100
      7          9           0        1.418248    2.983604    1.265993
      8          9           0        2.218765    3.060866   -0.792443
      9          6           0       -5.729228   -2.424828   -0.344906
     10          6           0       -7.091782   -2.639287   -0.145903
     11          6           0       -7.891668   -1.622736    0.368267
     12          6           0       -7.320845   -0.391215    0.682061
     13          6           0       -5.958733   -0.174141    0.484655
     14          6           0       -5.137520   -1.189557   -0.033333
     15          6           0        5.556073   -2.470587   -0.029192
     16          6           0        6.872446   -2.759061   -0.385154
     17          6           0        7.735895   -1.733988   -0.760980
     18          6           0        7.274744   -0.419415   -0.778843
     19          6           0        5.958972   -0.128245   -0.424466
     20          6           0        5.074684   -1.150891   -0.042335
     21          6           0       -0.590645   -0.894537   -3.238630
     22          6           0       -0.163171   -1.461547   -1.881577
     23          6           0        1.289666   -0.921025    3.689770
     24          6           0        0.471629   -1.195269    2.426374
     25          6           0       -3.681959   -0.978176   -0.254086
     26          6           0       -2.980366    0.141295    0.004255
     27          6           0       -1.553381    0.064850   -0.288810
     28          6           0       -1.223275   -1.220644   -0.837025
     29          6           0       -0.682291    1.141962   -0.088028
     30          6           0       -1.194110    2.536170    0.194905
     31          6           0       -0.116027    3.393306   -0.449677
     32          6           0        1.145962    2.674340   -0.041294
     33          6           0        0.790077    1.185546   -0.201285
     34          6           0        3.666763   -0.859412    0.340032
     35          6           0        3.076661    0.349157    0.378546
     36          6           0        1.656355    0.386567    0.784768
     37          6           0        1.273383   -0.966345    1.173288
     38          1           0       -5.135048   -3.241040   -0.749036
     39          1           0       -7.529947   -3.603688   -0.393874
     40          1           0       -8.955606   -1.788821    0.523722
     41          1           0       -7.940687    0.407354    1.083911
     42          1           0       -5.559389    0.801563    0.743350
     43          1           0        4.909626   -3.295530    0.260559
     44          1           0        7.224849   -3.788225   -0.367997
     45          1           0        8.763782   -1.957862   -1.038708
     46          1           0        7.944418    0.386319   -1.071790
     47          1           0        5.643931    0.910141   -0.454200
     48          1           0       -0.735521    0.198457   -3.172528
     49          1           0        0.193101   -1.097120   -3.990104
     50          1           0       -1.531665   -1.357952   -3.583560
     51          1           0        0.007766   -2.549930   -1.977977
     52          1           0        0.797953   -1.015566   -1.599240
     53          1           0        1.639107    0.125921    3.705553
     54          1           0        0.661661   -1.094524    4.582108
     55          1           0        2.165722   -1.590687    3.745144
     56          1           0        0.105509   -2.240341    2.449105
     57          1           0       -0.411177   -0.529339    2.414120
     58          1           0       -3.434271    1.028701    0.424038
     59          1           0        3.595288    1.272242    0.141658
 ---------------------------------------------------------------------
 Rotational constants (GHZ):      0.1523577      0.0567257      0.0474265
 Leave Link  202 at Tue Dec 11 12:48:19 2018, MaxMem=   536870912 cpu:         0.0
 (Enter /pbs_home/pkowalski/g09d01/g09/l301.exe)
 Basis read from rwf:  (5D, 7F)
 No pseudopotential information found on rwf file.
 There are   673 symmetry adapted cartesian basis functions of A   symmetry.
 There are   636 symmetry adapted basis functions of A   symmetry.
   636 basis functions,  1103 primitive gaussians,   673 cartesian basis functions
   141 alpha electrons      141 beta electrons
       nuclear repulsion energy      4563.5699669463 Hartrees.
 IExCor=20419 DFT=T Ex+Corr=CAM-B3LYP ExCW=0 ScaHFX=  1.000000
 ScaDFX=  1.000000  1.000000  1.000000  0.810000 ScalE2=  1.000000  1.000000
 IRadAn=      0 IRanWt=     -1 IRanGd=            0 ICorTp=0 IEmpDi=  4
  HFx wShort=  0.000000 wLong=  0.330000 cFull=  0.190000 cShort=  0.000000 cLong=  0.460000
  DFx wShort=  0.000000 wLong=  0.330000 cFull=  0.190000 cShort=  0.000000 cLong=  0.460000
 NAtoms=   59 NActive=   59 NUniq=   59 SFac= 1.00D+00 NAtFMM=   60 NAOKFM=F Big=F
 Integral buffers will be    131072 words long.
 Raffenetti 2 integral format.
 Two-electron integral symmetry is turned on.
 No density basis found on file   724.
 Leave Link  301 at Tue Dec 11 12:48:19 2018, MaxMem=   536870912 cpu:         0.6
 (Enter /pbs_home/pkowalski/g09d01/g09/l302.exe)
 NPDir=0 NMtPBC=     1 NCelOv=     1 NCel=       1 NClECP=     1 NCelD=      1
         NCelK=      1 NCelE2=     1 NClLst=     1 CellRange=     0.0.
 One-electron integrals computed using PRISM.
 NBasis=   636 RedAO= T EigKep=  2.97D-04  NBF=   636
 NBsUse=   636 1.00D-06 EigRej= -1.00D+00 NBFU=   636
 Precomputing XC quadrature grid using
 IXCGrd= 4 IRadAn=           0 IRanWt=          -1 IRanGd=           0 AccXCQ= 0.00D+00.
 Generated NRdTot=       0 NPtTot=           0 NUsed=           0 NTot=          32
 NSgBfM=   601   602   603   605   605 MxSgAt=    59 MxSgA2=    59.
 Leave Link  302 at Tue Dec 11 12:48:21 2018, MaxMem=   536870912 cpu:        16.2
 (Enter /pbs_home/pkowalski/g09d01/g09/l303.exe)
 DipDrv:  MaxL=1.
 Leave Link  303 at Tue Dec 11 12:48:22 2018, MaxMem=   536870912 cpu:         1.5
 (Enter /pbs_home/pkowalski/g09d01/g09/l401.exe)
 Initial guess from the checkpoint file:  "dae0068freq_open_cam-b3lyp_air.chk"
 B after Tr=     0.000000    0.000000    0.000000
         Rot=    0.999997   -0.000209   -0.002214   -0.000355 Ang=  -0.26 deg.
 Guess basis will be translated and rotated to current coordinates.
 JPrj=2 DoOrth=T DoCkMO=T.
 Generating alternative initial guess.
 ExpMin= 1.22D-01 ExpMax= 9.18D+03 ExpMxC= 1.38D+03 IAcc=1 IRadAn=         1 AccDes= 0.00D+00
 Harris functional with IExCor=20419 and IRadAn=       1 diagonalized for initial guess.
 HarFok:  IExCor=20419 AccDes= 0.00D+00 IRadAn=         1 IDoV= 1 UseB2=F ITyADJ=14
 ICtDFT=  3500011 ScaDFX=  1.000000  1.000000  1.000000  1.000000
 FoFCou: FMM=F IPFlag=           0 FMFlag=      100000 FMFlg1=           0
         NFxFlg=           0 DoJE=T BraDBF=F KetDBF=T FulRan=T
         wScrn=  0.000000 ICntrl=     500 IOpCl=  0 I1Cent=   200000004 NGrid=           0
         NMat0=    1 NMatS0=      1 NMatT0=    0 NMatD0=    1 NMtDS0=    0 NMtDT0=    0
 Petite list used in FoFCou.
 Harris En= -2437.21711446229    
 Leave Link  401 at Tue Dec 11 12:48:27 2018, MaxMem=   536870912 cpu:        40.6
 (Enter /pbs_home/pkowalski/g09d01/g09/l502.exe)
 Closed shell SCF:
 Using DIIS extrapolation, IDIIS=  1040.
 Integral symmetry usage will be decided dynamically.
 IVT=     1387805 IEndB=     1387805 NGot=   536870912 MDV=   535953350
 LenX=   535953350 LenY=   535499748
 Requested convergence on RMS density matrix=1.00D-08 within 128 cycles.
 Requested convergence on MAX density matrix=1.00D-06.
 Requested convergence on             energy=1.00D-06.
 No special actions if energy rises.
 Fock matrices will be formed incrementally for  20 cycles.
 Integral accuracy reduced to 1.0D-05 until final iterations.

 Cycle   1  Pass 0  IDiag  1:
 FoFJK:  IHMeth= 1 ICntrl=       0 DoSepK=T KAlg= 0 I1Cent=   0 FoldK=F
 IRaf=         1 NMat=   1 IRICut=       1 DoRegI=T DoRafI=F ISym2E= 0.
 FoFCou: FMM=F IPFlag=           0 FMFlag=      100000 FMFlg1=           0
         NFxFlg=           0 DoJE=T BraDBF=F KetDBF=F FulRan=T
         wScrn=  0.000000 ICntrl=     500 IOpCl=  0 I1Cent=           0 NGrid=           0
         NMat0=    1 NMatS0=      1 NMatT0=    0 NMatD0=    1 NMtDS0=    0 NMtDT0=    0
 Symmetry not used in FoFCou.
 E= -2511.30858836382    
 DIIS: error= 6.52D-03 at cycle   1 NSaved=   1.
 NSaved= 1 IEnMin= 1 EnMin= -2511.30858836382     IErMin= 1 ErrMin= 6.52D-03
 ErrMax= 6.52D-03  0.00D+00 EMaxC= 1.00D-01 BMatC= 3.34D-02 BMatP= 3.34D-02
 IDIUse=3 WtCom= 9.35D-01 WtEn= 6.52D-02
 Coeff-Com:  0.100D+01
 Coeff-En:   0.100D+01
 Coeff:      0.100D+01
 Gap=     0.587 Goal=   None    Shift=    0.000
 GapD=    0.587 DampG=2.000 DampE=1.000 DampFc=2.0000 IDamp=-1.
 RMSDP=6.54D-04 MaxDP=2.72D-02              OVMax= 3.44D-02

 Cycle   2  Pass 0  IDiag  1:
 RMSU=  6.54D-04    CP:  1.00D+00
 E= -2511.35858325447     Delta-E=       -0.049994890645 Rises=F Damp=F
 DIIS: error= 1.50D-03 at cycle   2 NSaved=   2.
 NSaved= 2 IEnMin= 2 EnMin= -2511.35858325447     IErMin= 2 ErrMin= 1.50D-03
 ErrMax= 1.50D-03  0.00D+00 EMaxC= 1.00D-01 BMatC= 1.56D-03 BMatP= 3.34D-02
 IDIUse=3 WtCom= 9.85D-01 WtEn= 1.50D-02
 Coeff-Com: -0.677D-01 0.107D+01
 Coeff-En:   0.000D+00 0.100D+01
 Coeff:     -0.666D-01 0.107D+01
 Gap=     0.157 Goal=   None    Shift=    0.000
 RMSDP=1.77D-04 MaxDP=1.31D-02 DE=-5.00D-02 OVMax= 1.73D-02

 Cycle   3  Pass 0  IDiag  1:
 RMSU=  1.58D-04    CP:  9.99D-01  1.12D+00
 E= -2511.36057571939     Delta-E=       -0.001992464922 Rises=F Damp=F
 DIIS: error= 9.97D-04 at cycle   3 NSaved=   3.
 NSaved= 3 IEnMin= 3 EnMin= -2511.36057571939     IErMin= 3 ErrMin= 9.97D-04
 ErrMax= 9.97D-04  0.00D+00 EMaxC= 1.00D-01 BMatC= 1.44D-03 BMatP= 1.56D-03
 IDIUse=3 WtCom= 9.90D-01 WtEn= 9.97D-03
 Coeff-Com: -0.732D-01 0.555D+00 0.518D+00
 Coeff-En:   0.000D+00 0.000D+00 0.100D+01
 Coeff:     -0.724D-01 0.549D+00 0.523D+00
 Gap=     0.158 Goal=   None    Shift=    0.000
 RMSDP=1.00D-04 MaxDP=8.08D-03 DE=-1.99D-03 OVMax= 1.11D-02

 Cycle   4  Pass 0  IDiag  1:
 RMSU=  7.29D-05    CP:  9.99D-01  1.16D+00  5.87D-01
 E= -2511.36200609630     Delta-E=       -0.001430376906 Rises=F Damp=F
 DIIS: error= 2.31D-04 at cycle   4 NSaved=   4.
 NSaved= 4 IEnMin= 4 EnMin= -2511.36200609630     IErMin= 4 ErrMin= 2.31D-04
 ErrMax= 2.31D-04  0.00D+00 EMaxC= 1.00D-01 BMatC= 1.31D-04 BMatP= 1.44D-03
 IDIUse=3 WtCom= 9.98D-01 WtEn= 2.31D-03
 Coeff-Com: -0.192D-01 0.561D-01 0.232D+00 0.731D+00
 Coeff-En:   0.000D+00 0.000D+00 0.000D+00 0.100D+01
 Coeff:     -0.191D-01 0.560D-01 0.231D+00 0.732D+00
 Gap=     0.158 Goal=   None    Shift=    0.000
 RMSDP=4.06D-05 MaxDP=1.90D-03 DE=-1.43D-03 OVMax= 5.34D-03

 Cycle   5  Pass 0  IDiag  1:
 RMSU=  3.34D-05    CP:  9.99D-01  1.17D+00  7.09D-01  8.38D-01
 E= -2511.36214975232     Delta-E=       -0.000143656026 Rises=F Damp=F
 DIIS: error= 1.26D-04 at cycle   5 NSaved=   5.
 NSaved= 5 IEnMin= 5 EnMin= -2511.36214975232     IErMin= 5 ErrMin= 1.26D-04
 ErrMax= 1.26D-04  0.00D+00 EMaxC= 1.00D-01 BMatC= 2.60D-05 BMatP= 1.31D-04
 IDIUse=3 WtCom= 9.99D-01 WtEn= 1.26D-03
 Coeff-Com:  0.117D-02-0.575D-01 0.442D-01 0.386D+00 0.627D+00
 Coeff-En:   0.000D+00 0.000D+00 0.000D+00 0.000D+00 0.100D+01
 Coeff:      0.117D-02-0.574D-01 0.441D-01 0.385D+00 0.627D+00
 Gap=     0.158 Goal=   None    Shift=    0.000
 RMSDP=1.54D-05 MaxDP=6.97D-04 DE=-1.44D-04 OVMax= 2.02D-03

 Cycle   6  Pass 0  IDiag  1:
 RMSU=  9.59D-06    CP:  9.99D-01  1.17D+00  7.32D-01  9.56D-01  7.80D-01
 E= -2511.36218011986     Delta-E=       -0.000030367533 Rises=F Damp=F
 DIIS: error= 5.58D-05 at cycle   6 NSaved=   6.
 NSaved= 6 IEnMin= 6 EnMin= -2511.36218011986     IErMin= 6 ErrMin= 5.58D-05
 ErrMax= 5.58D-05  0.00D+00 EMaxC= 1.00D-01 BMatC= 3.20D-06 BMatP= 2.60D-05
 IDIUse=1 WtCom= 1.00D+00 WtEn= 0.00D+00
 Coeff-Com:  0.283D-02-0.364D-01-0.379D-02 0.107D+00 0.319D+00 0.611D+00
 Coeff:      0.283D-02-0.364D-01-0.379D-02 0.107D+00 0.319D+00 0.611D+00
 Gap=     0.158 Goal=   None    Shift=    0.000
 RMSDP=5.41D-06 MaxDP=2.44D-04 DE=-3.04D-05 OVMax= 7.47D-04

 Initial convergence to 1.0D-05 achieved.  Increase integral accuracy.
 Cycle   7  Pass 1  IDiag  1:
 E= -2511.36226451150     Delta-E=       -0.000084391647 Rises=F Damp=F
 DIIS: error= 1.49D-04 at cycle   1 NSaved=   1.
 NSaved= 1 IEnMin= 1 EnMin= -2511.36226451150     IErMin= 1 ErrMin= 1.49D-04
 ErrMax= 1.49D-04  0.00D+00 EMaxC= 1.00D-01 BMatC= 1.10D-05 BMatP= 1.10D-05
 IDIUse=3 WtCom= 9.99D-01 WtEn= 1.49D-03
 Coeff-Com:  0.100D+01
 Coeff-En:   0.100D+01
 Coeff:      0.100D+01
 Gap=     0.158 Goal=   None    Shift=    0.000
 RMSDP=5.41D-06 MaxDP=2.44D-04 DE=-8.44D-05 OVMax= 7.08D-04

 Cycle   8  Pass 1  IDiag  1:
 RMSU=  1.20D-04    CP:  1.00D+00
 E= -2511.36227556098     Delta-E=       -0.000011049480 Rises=F Damp=F
 DIIS: error= 2.29D-05 at cycle   2 NSaved=   2.
 NSaved= 2 IEnMin= 2 EnMin= -2511.36227556098     IErMin= 2 ErrMin= 2.29D-05
 ErrMax= 2.29D-05  0.00D+00 EMaxC= 1.00D-01 BMatC= 6.92D-07 BMatP= 1.10D-05
 IDIUse=1 WtCom= 1.00D+00 WtEn= 0.00D+00
 Coeff-Com:  0.598D-01 0.940D+00
 Coeff:      0.598D-01 0.940D+00
 Gap=     0.159 Goal=   None    Shift=    0.000
 RMSDP=6.34D-06 MaxDP=2.58D-04 DE=-1.10D-05 OVMax= 5.75D-04

 Cycle   9  Pass 1  IDiag  1:
 RMSU=  4.92D-06    CP:  1.00D+00  1.03D+00
 E= -2511.36227463925     Delta-E=        0.000000921730 Rises=F Damp=F
 DIIS: error= 3.12D-05 at cycle   3 NSaved=   3.
 NSaved= 3 IEnMin= 2 EnMin= -2511.36227556098     IErMin= 2 ErrMin= 2.29D-05
 ErrMax= 3.12D-05  0.00D+00 EMaxC= 1.00D-01 BMatC= 1.61D-06 BMatP= 6.92D-07
 IDIUse=1 WtCom= 1.00D+00 WtEn= 0.00D+00
 Coeff-Com: -0.190D-01 0.615D+00 0.404D+00
 Coeff:     -0.190D-01 0.615D+00 0.404D+00
 Gap=     0.159 Goal=   None    Shift=    0.000
 RMSDP=2.90D-06 MaxDP=1.85D-04 DE= 9.22D-07 OVMax= 4.51D-04

 Cycle  10  Pass 1  IDiag  1:
 RMSU=  1.21D-06    CP:  1.00D+00  1.04D+00  4.74D-01
 E= -2511.36227635691     Delta-E=       -0.000001717661 Rises=F Damp=F
 DIIS: error= 3.87D-06 at cycle   4 NSaved=   4.
 NSaved= 4 IEnMin= 4 EnMin= -2511.36227635691     IErMin= 4 ErrMin= 3.87D-06
 ErrMax= 3.87D-06  0.00D+00 EMaxC= 1.00D-01 BMatC= 1.72D-08 BMatP= 6.92D-07
 IDIUse=1 WtCom= 1.00D+00 WtEn= 0.00D+00
 Coeff-Com: -0.106D-01 0.285D+00 0.210D+00 0.516D+00
 Coeff:     -0.106D-01 0.285D+00 0.210D+00 0.516D+00
 Gap=     0.159 Goal=   None    Shift=    0.000
 RMSDP=3.89D-07 MaxDP=2.30D-05 DE=-1.72D-06 OVMax= 5.95D-05

 Cycle  11  Pass 1  IDiag  1:
 RMSU=  3.54D-07    CP:  1.00D+00  1.04D+00  5.04D-01  1.04D+00
 E= -2511.36227637887     Delta-E=       -0.000000021955 Rises=F Damp=F
 DIIS: error= 1.76D-06 at cycle   5 NSaved=   5.
 NSaved= 5 IEnMin= 5 EnMin= -2511.36227637887     IErMin= 5 ErrMin= 1.76D-06
 ErrMax= 1.76D-06  0.00D+00 EMaxC= 1.00D-01 BMatC= 2.11D-09 BMatP= 1.72D-08
 IDIUse=1 WtCom= 1.00D+00 WtEn= 0.00D+00
 Coeff-Com:  0.295D-02-0.117D+00-0.528D-01 0.645D-01 0.110D+01
 Coeff:      0.295D-02-0.117D+00-0.528D-01 0.645D-01 0.110D+01
 Gap=     0.159 Goal=   None    Shift=    0.000
 RMSDP=4.04D-07 MaxDP=1.76D-05 DE=-2.20D-08 OVMax= 1.10D-04

 Cycle  12  Pass 1  IDiag  1:
 RMSU=  2.44D-07    CP:  1.00D+00  1.04D+00  5.32D-01  1.25D+00  1.39D+00
 E= -2511.36227639042     Delta-E=       -0.000000011549 Rises=F Damp=F
 DIIS: error= 6.63D-07 at cycle   6 NSaved=   6.
 NSaved= 6 IEnMin= 6 EnMin= -2511.36227639042     IErMin= 6 ErrMin= 6.63D-07
 ErrMax= 6.63D-07  0.00D+00 EMaxC= 1.00D-01 BMatC= 1.16D-09 BMatP= 2.11D-09
 IDIUse=1 WtCom= 1.00D+00 WtEn= 0.00D+00
 Coeff-Com:  0.369D-02-0.119D+00-0.668D-01-0.121D+00 0.613D+00 0.690D+00
 Coeff:      0.369D-02-0.119D+00-0.668D-01-0.121D+00 0.613D+00 0.690D+00
 Gap=     0.159 Goal=   None    Shift=    0.000
 RMSDP=1.88D-07 MaxDP=1.07D-05 DE=-1.15D-08 OVMax= 5.19D-05

 Cycle  13  Pass 1  IDiag  1:
 RMSU=  9.34D-08    CP:  1.00D+00  1.04D+00  5.44D-01  1.32D+00  1.69D+00
                    CP:  1.26D+00
 E= -2511.36227639282     Delta-E=       -0.000000002404 Rises=F Damp=F
 DIIS: error= 4.19D-07 at cycle   7 NSaved=   7.
 NSaved= 7 IEnMin= 7 EnMin= -2511.36227639282     IErMin= 7 ErrMin= 4.19D-07
 ErrMax= 4.19D-07  0.00D+00 EMaxC= 1.00D-01 BMatC= 1.33D-10 BMatP= 1.16D-09
 IDIUse=1 WtCom= 1.00D+00 WtEn= 0.00D+00
 Coeff-Com:  0.102D-02-0.292D-01-0.177D-01-0.805D-01 0.783D-01 0.284D+00
 Coeff-Com:  0.764D+00
 Coeff:      0.102D-02-0.292D-01-0.177D-01-0.805D-01 0.783D-01 0.284D+00
 Coeff:      0.764D+00
 Gap=     0.159 Goal=   None    Shift=    0.000
 RMSDP=7.56D-08 MaxDP=3.11D-06 DE=-2.40D-09 OVMax= 1.95D-05

 Cycle  14  Pass 1  IDiag  1:
 RMSU=  3.79D-08    CP:  1.00D+00  1.04D+00  5.48D-01  1.34D+00  1.75D+00
                    CP:  1.46D+00  1.16D+00
 E= -2511.36227639319     Delta-E=       -0.000000000372 Rises=F Damp=F
 DIIS: error= 2.22D-07 at cycle   8 NSaved=   8.
 NSaved= 8 IEnMin= 8 EnMin= -2511.36227639319     IErMin= 8 ErrMin= 2.22D-07
 ErrMax= 2.22D-07  0.00D+00 EMaxC= 1.00D-01 BMatC= 2.78D-11 BMatP= 1.33D-10
 IDIUse=1 WtCom= 1.00D+00 WtEn= 0.00D+00
 Coeff-Com: -0.414D-03 0.154D-01 0.840D-02-0.133D-01-0.101D+00-0.239D-01
 Coeff-Com:  0.372D+00 0.742D+00
 Coeff:     -0.414D-03 0.154D-01 0.840D-02-0.133D-01-0.101D+00-0.239D-01
 Coeff:      0.372D+00 0.742D+00
 Gap=     0.159 Goal=   None    Shift=    0.000
 RMSDP=3.41D-08 MaxDP=1.47D-06 DE=-3.72D-10 OVMax= 1.15D-05

 Cycle  15  Pass 1  IDiag  1:
 RMSU=  2.00D-08    CP:  1.00D+00  1.04D+00  5.48D-01  1.35D+00  1.80D+00
                    CP:  1.53D+00  1.28D+00  9.38D-01
 E= -2511.36227639337     Delta-E=       -0.000000000179 Rises=F Damp=F
 DIIS: error= 8.22D-08 at cycle   9 NSaved=   9.
 NSaved= 9 IEnMin= 9 EnMin= -2511.36227639337     IErMin= 9 ErrMin= 8.22D-08
 ErrMax= 8.22D-08  0.00D+00 EMaxC= 1.00D-01 BMatC= 6.01D-12 BMatP= 2.78D-11
 IDIUse=1 WtCom= 1.00D+00 WtEn= 0.00D+00
 Coeff-Com: -0.279D-03 0.928D-02 0.512D-02 0.550D-02-0.512D-01-0.441D-01
 Coeff-Com:  0.326D-02 0.319D+00 0.754D+00
 Coeff:     -0.279D-03 0.928D-02 0.512D-02 0.550D-02-0.512D-01-0.441D-01
 Coeff:      0.326D-02 0.319D+00 0.754D+00
 Gap=     0.159 Goal=   None    Shift=    0.000
 RMSDP=1.43D-08 MaxDP=6.01D-07 DE=-1.79D-10 OVMax= 4.08D-06

 Cycle  16  Pass 1  IDiag  1:
 RMSU=  6.62D-09    CP:  1.00D+00  1.04D+00  5.49D-01  1.35D+00  1.81D+00
                    CP:  1.56D+00  1.32D+00  1.11D+00  1.19D+00
 E= -2511.36227639327     Delta-E=        0.000000000097 Rises=F Damp=F
 DIIS: error= 2.55D-08 at cycle  10 NSaved=  10.
 NSaved=10 IEnMin= 9 EnMin= -2511.36227639337     IErMin=10 ErrMin= 2.55D-08
 ErrMax= 2.55D-08  0.00D+00 EMaxC= 1.00D-01 BMatC= 9.84D-13 BMatP= 6.01D-12
 IDIUse=1 WtCom= 1.00D+00 WtEn= 0.00D+00
 Coeff-Com:  0.219D-04-0.128D-02-0.680D-03 0.749D-02 0.138D-01-0.465D-02
 Coeff-Com: -0.135D+00-0.681D-01 0.273D+00 0.916D+00
 Coeff:      0.219D-04-0.128D-02-0.680D-03 0.749D-02 0.138D-01-0.465D-02
 Coeff:     -0.135D+00-0.681D-01 0.273D+00 0.916D+00
 Gap=     0.159 Goal=   None    Shift=    0.000
 RMSDP=8.15D-09 MaxDP=3.83D-07 DE= 9.73D-11 OVMax= 2.33D-06

 SCF Done:  E(RCAM-B3LYP) =  -2511.36227639     A.U. after   16 cycles
            NFock= 16  Conv=0.81D-08     -V/T= 2.0072
 KE= 2.493364944970D+03 PE=-1.502794727778D+04 EE= 5.459650089472D+03
 Leave Link  502 at Tue Dec 11 13:00:01 2018, MaxMem=   536870912 cpu:      5537.0
 (Enter /pbs_home/pkowalski/g09d01/g09/l701.exe)
 Compute integral first derivatives.
 ... and contract with generalized density number  0.
 Leave Link  701 at Tue Dec 11 13:00:03 2018, MaxMem=   536870912 cpu:         6.9
 (Enter /pbs_home/pkowalski/g09d01/g09/l702.exe)
 L702 exits ... SP integral derivatives will be done elsewhere.
 Leave Link  702 at Tue Dec 11 13:00:03 2018, MaxMem=   536870912 cpu:         0.2
 (Enter /pbs_home/pkowalski/g09d01/g09/l703.exe)
 Compute integral first derivatives, UseDBF=F ICtDFT=           0.
 Integral derivatives from FoFJK, PRISM(SPDF).
 Calling FoFJK, ICntrl=      2127 FMM=F ISym2X=0 I1Cent= 0 IOpClX= 0 NMat=1 NMatS=1 NMatT=0.
 FoFJK:  IHMeth= 1 ICntrl=    2127 DoSepK=T KAlg= 0 I1Cent=   0 FoldK=F
 IRaf=         1 NMat=   1 IRICut=       1 DoRegI=T DoRafI=F ISym2E= 0.
 FoFCou: FMM=F IPFlag=           0 FMFlag=      100000 FMFlg1=         800
         NFxFlg=           0 DoJE=F BraDBF=F KetDBF=F FulRan=T
         wScrn=  0.000000 ICntrl=    2527 IOpCl=  0 I1Cent=           0 NGrid=           0
         NMat0=    1 NMatS0=      1 NMatT0=    0 NMatD0=    1 NMtDS0=    0 NMtDT0=    0
 Symmetry not used in FoFCou.
 Leave Link  703 at Tue Dec 11 13:03:45 2018, MaxMem=   536870912 cpu:      1773.6
 (Enter /pbs_home/pkowalski/g09d01/g09/l716.exe)
 Dipole        =-2.80531868D-01-1.72694298D+00 7.71100869D-03
 ***** Axes restored to original set *****
 -------------------------------------------------------------------
 Center     Atomic                   Forces (Hartrees/Bohr)
 Number     Number              X              Y              Z
 -------------------------------------------------------------------
      1       16           0.022706992    0.004791939    0.016128946
      2       16           0.027039871   -0.004111597    0.010631539
      3        9          -0.010794279   -0.007160616    0.010248565
      4        9           0.007608593    0.012175202   -0.007046948
      5        9          -0.018033961    0.002158617   -0.011151046
      6        9           0.015156308    0.003190995   -0.007934891
      7        9          -0.011203926   -0.001914838    0.012502911
      8        9           0.005044038   -0.006054947   -0.010451208
      9        6           0.004582754   -0.005970038   -0.000622454
     10        6           0.003762659    0.002458241    0.003299882
     11        6          -0.000150551    0.001986437    0.000972728
     12        6          -0.004445927    0.004466096    0.000272393
     13        6          -0.003422389   -0.003505121   -0.003727045
     14        6          -0.004742883    0.007004320   -0.001249217
     15        6           0.000594686    0.004889285    0.005943890
     16        6           0.003469205   -0.003551591    0.002650671
     17        6           0.000660416   -0.001950763   -0.000760445
     18        6          -0.000831009   -0.003448912   -0.005309781
     19        6          -0.003848262    0.004561954   -0.001787865
     20        6          -0.003404759   -0.005752978   -0.005757398
     21        6          -0.001318893   -0.001066308    0.002020802
     22        6          -0.003143732    0.007749187   -0.010351120
     23        6           0.001836685    0.001171474   -0.000620122
     24        6          -0.017625010   -0.021020799   -0.004002291
     25        6          -0.014209655   -0.011415057   -0.015503953
     26        6           0.005796485    0.023143394    0.006717686
     27        6          -0.037849391   -0.017072360   -0.044692268
     28        6           0.014325742   -0.029989697    0.021296933
     29        6          -0.007905252    0.061232228    0.042033811
     30        6          -0.013933929   -0.014828783    0.008235235
     31        6           0.016291596   -0.005622173    0.024277592
     32        6          -0.010799543    0.010830772    0.002809062
     33        6           0.100943829   -0.037297865   -0.065377840
     34        6          -0.012461081    0.017005908   -0.007609983
     35        6           0.015353578   -0.024816271   -0.003314399
     36        6          -0.103676293    0.010696709    0.013979754
     37        6           0.033987568    0.028754410    0.018006722
     38        1          -0.001872764    0.003319718    0.000844971
     39        1          -0.002388972   -0.000338481   -0.001483208
     40        1           0.000109204   -0.002456873   -0.001269828
     41        1           0.002480370   -0.001303333    0.000655408
     42        1           0.001621421    0.003539145    0.002659126
     43        1           0.000332570   -0.002807808   -0.002732815
     44        1          -0.001821928    0.000953882   -0.001967549
     45        1          -0.000938414    0.002467088    0.000820456
     46        1           0.001221076    0.000696639    0.002526626
     47        1           0.002366692   -0.003951519    0.000436003
     48        1          -0.002925800    0.000400720   -0.001546541
     49        1           0.001818551   -0.002169918   -0.000815809
     50        1           0.002001122    0.002182221    0.001884536
     51        1           0.002123712    0.001205123    0.002047084
     52        1           0.001486316   -0.000131340   -0.003425099
     53        1          -0.002181085    0.000310798   -0.002565567
     54        1          -0.001165871    0.001430688    0.002160564
     55        1           0.002182160   -0.002312209    0.001099415
     56        1           0.003232469   -0.002356099    0.000865657
     57        1          -0.002344271    0.001870223   -0.001171786
     58        1           0.002727434   -0.001914665    0.000282147
     59        1          -0.003424276   -0.000350457    0.005937359
 -------------------------------------------------------------------
 Cartesian Forces:  Max     0.103676293 RMS     0.016704895
 Leave Link  716 at Tue Dec 11 13:03:45 2018, MaxMem=   536870912 cpu:         0.2
 (Enter /pbs_home/pkowalski/g09d01/g09/l103.exe)

 GradGradGradGradGradGradGradGradGradGradGradGradGradGradGradGradGradGrad
 Berny optimization.
 Using GEDIIS/GDIIS optimizer.
 FormGI is forming the generalized inverse of G from B-inverse, IUseBI=4.
 Internal  Forces:  Max     0.042635984 RMS     0.006553531
 Search for a local minimum.
 Step number   2 out of a maximum of  343
 All quantities printed in internal units (Hartrees-Bohrs-Radians)
 RMS Force = .65535D-02 SwitMx=.10000D-02 MixMth= 1
 Mixed Optimization -- RFO/linear search
 Update second derivatives using D2CorX and points    1    2
 DE= -6.53D-02 DEPred=-6.42D-02 R= 1.02D+00
 TightC=F SS=  1.41D+00  RLast= 5.02D-01 DXNew= 5.0454D-01 1.5056D+00
 Trust test= 1.02D+00 RLast= 5.02D-01 DXMaxT set to 5.05D-01
 ITU=  1  0
 Use linear search instead of GDIIS.
 Linear search step of   0.558 exceeds DXMaxT=   0.505 but not scaled.
 Quartic linear search produced a step of  1.87009.
 Iteration  1 RMS(Cart)=  0.18671382 RMS(Int)=  0.01016820
 Iteration  2 RMS(Cart)=  0.05729966 RMS(Int)=  0.00230298
 Iteration  3 RMS(Cart)=  0.00122471 RMS(Int)=  0.00227547
 Iteration  4 RMS(Cart)=  0.00000268 RMS(Int)=  0.00227547
 Iteration  5 RMS(Cart)=  0.00000003 RMS(Int)=  0.00227547
 ITry= 1 IFail=0 DXMaxC= 7.89D-01 DCOld= 1.00D+10 DXMaxT= 5.05D-01 DXLimC= 3.00D+00 Rises=F
 Variable       Old X    -DE/DX   Delta X   Delta X   Delta X     New X
                                 (Linear)    (Quad)   (Total)
    R1        3.34533  -0.01682  -0.10970   0.00000  -0.10927   3.23606
    R2        3.32646  -0.01683  -0.10661   0.00000  -0.10588   3.22057
    R3        3.34290  -0.01650  -0.09525   0.00000  -0.09836   3.24454
    R4        3.34795  -0.01548  -0.07276   0.00000  -0.07246   3.27549
    R5        2.57489  -0.01550  -0.08089   0.00000  -0.08089   2.49400
    R6        2.58331  -0.01410  -0.06204   0.00000  -0.06204   2.52126
    R7        2.56937  -0.02127  -0.08682   0.00000  -0.08682   2.48255
    R8        2.57962  -0.01698  -0.08649   0.00000  -0.08649   2.49313
    R9        2.59022  -0.01536  -0.07271   0.00000  -0.07271   2.51751
   R10        2.58038  -0.01279  -0.06390   0.00000  -0.06390   2.51648
   R11        2.63354  -0.00248  -0.01486   0.00000  -0.01486   2.61868
   R12        2.65444  -0.00341  -0.02527   0.00000  -0.02525   2.62919
   R13        2.05500   0.00333   0.02323   0.00000   0.02323   2.07823
   R14        2.63043  -0.00051  -0.00674   0.00000  -0.00676   2.62367
   R15        2.05585   0.00278   0.01919   0.00000   0.01919   2.07504
   R16        2.63273  -0.00038  -0.00315   0.00000  -0.00317   2.62956
   R17        2.05600   0.00277   0.01987   0.00000   0.01987   2.07587
   R18        2.63306  -0.00292  -0.01765   0.00000  -0.01765   2.61541
   R19        2.05572   0.00282   0.01878   0.00000   0.01878   2.07450
   R20        2.65490  -0.00419  -0.03381   0.00000  -0.03380   2.62110
   R21        2.05137   0.00365   0.02524   0.00000   0.02524   2.07661
   R22        2.81060  -0.00847  -0.04962   0.00000  -0.04962   2.76098
   R23        2.63396  -0.00252  -0.01412   0.00000  -0.01411   2.61984
   R24        2.65472  -0.00338  -0.02412   0.00000  -0.02411   2.63061
   R25        2.05484   0.00333   0.02271   0.00000   0.02271   2.07755
   R26        2.63043  -0.00058  -0.00712   0.00000  -0.00713   2.62330
   R27        2.05595   0.00280   0.01940   0.00000   0.01940   2.07535
   R28        2.63282  -0.00037  -0.00331   0.00000  -0.00333   2.62949
   R29        2.05607   0.00276   0.02002   0.00000   0.02002   2.07610
   R30        2.63318  -0.00299  -0.01740   0.00000  -0.01740   2.61578
   R31        2.05580   0.00283   0.01894   0.00000   0.01894   2.07474
   R32        2.65491  -0.00401  -0.03266   0.00000  -0.03265   2.62226
   R33        2.05136   0.00360   0.02469   0.00000   0.02469   2.07605
   R34        2.81144  -0.00800  -0.04475   0.00000  -0.04475   2.76669
   R35        2.89432   0.00169   0.01918   0.00000   0.01918   2.91350
   R36        2.08726  -0.00322  -0.02304   0.00000  -0.02304   2.06422
   R37        2.08728  -0.00282  -0.02052   0.00000  -0.02052   2.06676
   R38        2.08663  -0.00335  -0.02291   0.00000  -0.02291   2.06372
   R39        2.84900  -0.00097  -0.00895   0.00000  -0.00895   2.84005
   R40        2.08991  -0.00243  -0.01725   0.00000  -0.01725   2.07266
   R41        2.07214  -0.00063  -0.01773   0.00000  -0.01773   2.05440
   R42        2.89107   0.00084   0.00759   0.00000   0.00759   2.89866
   R43        2.08595  -0.00329  -0.02469   0.00000  -0.02469   2.06126
   R44        2.08792  -0.00280  -0.01891   0.00000  -0.01891   2.06901
   R45        2.08640  -0.00319  -0.02270   0.00000  -0.02270   2.06371
   R46        2.84430   0.00189   0.01310   0.00000   0.01310   2.85740
   R47        2.09302  -0.00236  -0.01138   0.00000  -0.01138   2.08164
   R48        2.08980  -0.00290  -0.01842   0.00000  -0.01842   2.07138
   R49        2.54390   0.01109   0.03614   0.00000   0.03561   2.57951
   R50        2.75668  -0.00936  -0.03746   0.00000  -0.03825   2.71843
   R51        2.04382   0.00330   0.02500   0.00000   0.02500   2.06882
   R52        2.71359  -0.02909  -0.15810   0.00000  -0.15818   2.55541
   R53        2.64513   0.02976   0.11895   0.00000   0.11895   2.76408
   R54        2.85707   0.00347   0.00196   0.00000   0.00012   2.85719
   R55        2.79181  -0.04264  -0.17327   0.00000  -0.17170   2.62011
   R56        2.87365  -0.00198  -0.01763   0.00000  -0.01818   2.85547
   R57        2.85111   0.00101  -0.01189   0.00000  -0.01343   2.83768
   R58        2.90844  -0.00157  -0.02654   0.00000  -0.02408   2.88436
   R59        2.90373  -0.02361  -0.07460   0.00000  -0.07460   2.82913
   R60        2.54261   0.00976   0.03710   0.00000   0.03561   2.57822
   R61        2.79250  -0.01154  -0.04778   0.00000  -0.04608   2.74642
   R62        2.05031   0.00358   0.02548   0.00000   0.02548   2.07579
   R63        2.75666  -0.02523  -0.12509   0.00000  -0.12194   2.63472
    A1        1.60470   0.00825   0.05884   0.00000   0.06103   1.66573
    A2        1.59727   0.00893   0.06193   0.00000   0.06215   1.65942
    A3        2.11240   0.00020   0.00281   0.00000   0.00283   2.11523
    A4        2.06210   0.00200   0.01524   0.00000   0.01522   2.07733
    A5        2.10868  -0.00220  -0.01804   0.00000  -0.01806   2.09062
    A6        2.09694  -0.00006  -0.00192   0.00000  -0.00192   2.09502
    A7        2.09169  -0.00050  -0.00306   0.00000  -0.00305   2.08863
    A8        2.09456   0.00056   0.00497   0.00000   0.00498   2.09954
    A9        2.08669  -0.00132  -0.01025   0.00000  -0.01028   2.07640
   A10        2.09814   0.00071   0.00500   0.00000   0.00501   2.10315
   A11        2.09836   0.00060   0.00525   0.00000   0.00527   2.10363
   A12        2.10174   0.00021   0.00456   0.00000   0.00454   2.10627
   A13        2.09284   0.00049   0.00368   0.00000   0.00369   2.09653
   A14        2.08861  -0.00070  -0.00824   0.00000  -0.00823   2.08039
   A15        2.10721   0.00027  -0.00132   0.00000  -0.00131   2.10590
   A16        2.05544   0.00292   0.02268   0.00000   0.02267   2.07811
   A17        2.12053  -0.00319  -0.02136   0.00000  -0.02136   2.09917
   A18        2.06139   0.00069   0.00612   0.00000   0.00615   2.06755
   A19        2.09938   0.00317   0.01486   0.00000   0.01485   2.11423
   A20        2.12241  -0.00386  -0.02099   0.00000  -0.02100   2.10140
   A21        2.11258   0.00030   0.00388   0.00000   0.00389   2.11647
   A22        2.06292   0.00197   0.01553   0.00000   0.01552   2.07845
   A23        2.10768  -0.00227  -0.01941   0.00000  -0.01942   2.08826
   A24        2.09714  -0.00005  -0.00147   0.00000  -0.00148   2.09567
   A25        2.09170  -0.00051  -0.00305   0.00000  -0.00305   2.08865
   A26        2.09434   0.00056   0.00452   0.00000   0.00452   2.09887
   A27        2.08632  -0.00135  -0.01109   0.00000  -0.01111   2.07521
   A28        2.09834   0.00073   0.00545   0.00000   0.00546   2.10380
   A29        2.09852   0.00062   0.00563   0.00000   0.00564   2.10417
   A30        2.10186   0.00025   0.00506   0.00000   0.00505   2.10691
   A31        2.09270   0.00047   0.00330   0.00000   0.00330   2.09600
   A32        2.08862  -0.00072  -0.00836   0.00000  -0.00835   2.08027
   A33        2.10763   0.00030  -0.00014   0.00000  -0.00013   2.10750
   A34        2.05665   0.00282   0.02209   0.00000   0.02208   2.07874
   A35        2.11890  -0.00312  -0.02195   0.00000  -0.02195   2.09695
   A36        2.06083   0.00053   0.00376   0.00000   0.00378   2.06461
   A37        2.10125   0.00311   0.01701   0.00000   0.01700   2.11826
   A38        2.12110  -0.00365  -0.02077   0.00000  -0.02078   2.10032
   A39        1.92828   0.00074   0.00688   0.00000   0.00683   1.93511
   A40        1.91439   0.00094   0.00355   0.00000   0.00351   1.91790
   A41        1.93828   0.00088   0.01460   0.00000   0.01452   1.95280
   A42        1.89155  -0.00087  -0.00769   0.00000  -0.00770   1.88385
   A43        1.89886  -0.00112  -0.01174   0.00000  -0.01182   1.88704
   A44        1.89147  -0.00064  -0.00636   0.00000  -0.00643   1.88504
   A45        1.93743   0.00117   0.00022   0.00000   0.00022   1.93765
   A46        1.90735   0.00001   0.00454   0.00000   0.00445   1.91180
   A47        1.89885   0.00206   0.02038   0.00000   0.02036   1.91922
   A48        1.90321   0.00079   0.00962   0.00000   0.00957   1.91278
   A49        1.95298  -0.00322  -0.02516   0.00000  -0.02512   1.92786
   A50        1.86213  -0.00084  -0.00940   0.00000  -0.00953   1.85261
   A51        1.92954   0.00049   0.00256   0.00000   0.00255   1.93209
   A52        1.91227   0.00049   0.00275   0.00000   0.00273   1.91500
   A53        1.93581   0.00100   0.00986   0.00000   0.00983   1.94564
   A54        1.89370  -0.00036  -0.00167   0.00000  -0.00168   1.89202
   A55        1.90008  -0.00109  -0.00888   0.00000  -0.00890   1.89119
   A56        1.89152  -0.00059  -0.00501   0.00000  -0.00504   1.88648
   A57        1.95566  -0.00135  -0.00066   0.00000  -0.00070   1.95496
   A58        1.90598   0.00013  -0.00513   0.00000  -0.00522   1.90076
   A59        1.90504   0.00095   0.00547   0.00000   0.00545   1.91048
   A60        1.91418   0.00208   0.02124   0.00000   0.02127   1.93545
   A61        1.90119  -0.00033  -0.00981   0.00000  -0.00977   1.89142
   A62        1.88025  -0.00149  -0.01165   0.00000  -0.01158   1.86867
   A63        2.12388   0.00135   0.00202   0.00000   0.00203   2.12591
   A64        1.94526  -0.01101  -0.07606   0.00000  -0.07609   1.86917
   A65        2.21399   0.00966   0.07403   0.00000   0.07405   2.28804
   A66        2.01273  -0.00296   0.00680   0.00000   0.00565   2.01838
   A67        2.13895   0.00095  -0.00162   0.00000  -0.00113   2.13783
   A68        2.13118   0.00200  -0.00545   0.00000  -0.00491   2.12627
   A69        1.92675   0.00744   0.02188   0.00000   0.02110   1.94785
   A70        2.14078   0.00169  -0.02635   0.00000  -0.02603   2.11475
   A71        2.21501  -0.00911   0.00394   0.00000   0.00417   2.21918
   A72        2.03452  -0.00068  -0.00870   0.00000  -0.01040   2.02412
   A73        1.93473  -0.00167  -0.01145   0.00000  -0.01196   1.92277
   A74        2.17633   0.00601   0.05165   0.00000   0.05081   2.22714
   A75        2.12443  -0.00470  -0.08373   0.00000  -0.08527   2.03915
   A76        2.25483  -0.00097   0.08632   0.00000   0.08489   2.33971
   A77        1.90131   0.00569  -0.00333   0.00000  -0.00048   1.90082
   A78        1.89910  -0.00516  -0.05635   0.00000  -0.05610   1.84300
   A79        1.91648  -0.00079  -0.00400   0.00000  -0.00465   1.91183
   A80        1.95983   0.00145   0.00743   0.00000   0.00778   1.96761
   A81        2.01576   0.00489   0.02037   0.00000   0.02011   2.03588
   A82        1.89884   0.00165   0.01849   0.00000   0.01749   1.91633
   A83        1.77262  -0.00152   0.02181   0.00000   0.02059   1.79322
   A84        1.89616  -0.00194  -0.01862   0.00000  -0.01885   1.87731
   A85        1.98992   0.00440   0.03450   0.00000   0.03356   2.02348
   A86        1.99182   0.00412   0.03326   0.00000   0.03469   2.02650
   A87        1.89156  -0.00215  -0.03646   0.00000  -0.03364   1.85792
   A88        1.90761   0.00072   0.00778   0.00000   0.00654   1.91415
   A89        1.78203  -0.00551  -0.02286   0.00000  -0.02627   1.75576
   A90        1.88044  -0.00364  -0.04711   0.00000  -0.04668   1.83376
   A91        1.89315   0.00355   0.01128   0.00000   0.00782   1.90097
   A92        1.94264  -0.00040   0.00205   0.00000   0.00315   1.94579
   A93        1.95344  -0.00293  -0.01089   0.00000  -0.01001   1.94343
   A94        1.98047   0.00390   0.03195   0.00000   0.02916   2.00962
   A95        1.81256  -0.00026   0.01545   0.00000   0.01772   1.83027
   A96        1.82453   0.00560   0.04346   0.00000   0.03675   1.86128
   A97        2.09131   0.00716   0.13440   0.00000   0.13038   2.22169
   A98        1.88169   0.00718   0.01407   0.00000  -0.00426   1.87743
   A99        2.12388   0.00105  -0.00242   0.00000  -0.00191   2.12197
   A100       1.94701  -0.01151  -0.06994   0.00000  -0.07107   1.87594
   A101       2.21228   0.01045   0.07235   0.00000   0.07283   2.28510
   A102       2.03996  -0.00086   0.00914   0.00000   0.01263   2.05259
   A103       2.15115  -0.00110  -0.01311   0.00000  -0.01487   2.13627
   A104       2.09199   0.00195   0.00384   0.00000   0.00198   2.09397
   A105       1.95910   0.00455   0.03919   0.00000   0.01862   1.97772
   A106       2.10035   0.00303   0.11779   0.00000   0.10613   2.20648
   A107       1.87766   0.00676   0.03391   0.00000   0.02601   1.90367
   A108       2.03497  -0.00342  -0.00064   0.00000  -0.00860   2.02637
   A109       1.95454  -0.00287  -0.02656   0.00000  -0.02460   1.92994
   A110       2.09744   0.01242   0.09870   0.00000   0.09397   2.19142
    D1        3.13980   0.00155   0.01579   0.00000   0.01594  -3.12744
    D2       -0.01215   0.00130   0.01527   0.00000   0.01532   0.00317
    D3       -2.60165  -0.00964  -0.07403   0.00000  -0.07263  -2.67428
    D4        0.02739  -0.00153  -0.00543   0.00000  -0.00642   0.02097
    D5        3.08122   0.00265   0.03809   0.00000   0.03934   3.12057
    D6       -0.05543   0.00281   0.05286   0.00000   0.05226  -0.00317
    D7       -2.40447  -0.01651  -0.19084   0.00000  -0.18509  -2.58956
    D8        0.10767  -0.00323  -0.05742   0.00000  -0.05963   0.04804
    D9        0.00058   0.00005   0.00080   0.00000   0.00080   0.00139
   D10       -3.14153   0.00001   0.00007   0.00000   0.00007  -3.14146
   D11       -3.14068   0.00008   0.00134   0.00000   0.00136  -3.13932
   D12        0.00039   0.00004   0.00061   0.00000   0.00062   0.00101
   D13       -0.00062  -0.00003  -0.00048   0.00000  -0.00048  -0.00110
   D14       -3.14015   0.00010   0.00156   0.00000   0.00158  -3.13857
   D15        3.14064  -0.00006  -0.00103   0.00000  -0.00104   3.13960
   D16        0.00110   0.00008   0.00100   0.00000   0.00103   0.00213
   D17       -0.00007  -0.00002  -0.00027   0.00000  -0.00027  -0.00034
   D18        3.14118  -0.00003  -0.00050   0.00000  -0.00051   3.14068
   D19       -3.14114   0.00003   0.00046   0.00000   0.00047  -3.14066
   D20        0.00012   0.00002   0.00023   0.00000   0.00024   0.00035
   D21       -0.00040  -0.00004  -0.00057   0.00000  -0.00057  -0.00097
   D22        3.14124   0.00000  -0.00006   0.00000  -0.00006   3.14119
   D23        3.14154  -0.00003  -0.00033   0.00000  -0.00033   3.14120
   D24       -0.00001   0.00001   0.00017   0.00000   0.00018   0.00017
   D25        0.00035   0.00007   0.00089   0.00000   0.00090   0.00125
   D26        3.14110   0.00004   0.00037   0.00000   0.00037   3.14147
   D27       -3.14129   0.00003   0.00039   0.00000   0.00039  -3.14090
   D28       -0.00054   0.00000  -0.00014   0.00000  -0.00014  -0.00068
   D29        0.00015  -0.00003  -0.00037   0.00000  -0.00036  -0.00021
   D30        3.13966  -0.00016  -0.00240   0.00000  -0.00237   3.13729
   D31       -3.14056  -0.00001   0.00016   0.00000   0.00015  -3.14041
   D32       -0.00105  -0.00014  -0.00188   0.00000  -0.00186  -0.00291
   D33       -0.00392  -0.00032  -0.00243   0.00000  -0.00257  -0.00650
   D34       -3.13347   0.00010  -0.00086   0.00000  -0.00070  -3.13417
   D35        3.13980  -0.00019  -0.00034   0.00000  -0.00050   3.13930
   D36        0.01026   0.00024   0.00123   0.00000   0.00137   0.01163
   D37        0.00078   0.00012   0.00162   0.00000   0.00162   0.00240
   D38        3.14150   0.00000  -0.00019   0.00000  -0.00018   3.14132
   D39       -3.13996   0.00021   0.00318   0.00000   0.00320  -3.13676
   D40        0.00076   0.00009   0.00138   0.00000   0.00140   0.00216
   D41       -0.00044  -0.00005  -0.00069   0.00000  -0.00070  -0.00114
   D42        3.14132   0.00000   0.00053   0.00000   0.00055  -3.14132
   D43        3.14028  -0.00014  -0.00230   0.00000  -0.00228   3.13800
   D44       -0.00114  -0.00009  -0.00107   0.00000  -0.00103  -0.00217
   D45       -0.00025  -0.00006  -0.00077   0.00000  -0.00076  -0.00101
   D46        3.14120  -0.00007  -0.00110   0.00000  -0.00110   3.14010
   D47       -3.14097   0.00006   0.00103   0.00000   0.00105  -3.13992
   D48        0.00048   0.00005   0.00070   0.00000   0.00072   0.00120
   D49       -0.00062  -0.00008  -0.00097   0.00000  -0.00097  -0.00159
   D50       -3.14138   0.00003   0.00035   0.00000   0.00036  -3.14102
   D51        3.14112  -0.00006  -0.00064   0.00000  -0.00064   3.14048
   D52        0.00035   0.00004   0.00068   0.00000   0.00069   0.00105
   D53        0.00096   0.00015   0.00190   0.00000   0.00191   0.00287
   D54       -3.14051   0.00014   0.00152   0.00000   0.00152  -3.13899
   D55       -3.14145   0.00005   0.00058   0.00000   0.00059  -3.14086
   D56        0.00026   0.00003   0.00019   0.00000   0.00020   0.00046
   D57       -0.00043  -0.00009  -0.00106   0.00000  -0.00105  -0.00148
   D58        3.14099  -0.00014  -0.00231   0.00000  -0.00228   3.13871
   D59        3.14104  -0.00007  -0.00065   0.00000  -0.00065   3.14038
   D60       -0.00072  -0.00012  -0.00190   0.00000  -0.00189  -0.00261
   D61        0.00010   0.00010   0.00735   0.00000   0.00732   0.00742
   D62        3.13596  -0.00016  -0.00953   0.00000  -0.00949   3.12647
   D63       -3.14132   0.00015   0.00863   0.00000   0.00859  -3.13273
   D64       -0.00546  -0.00011  -0.00825   0.00000  -0.00822  -0.01368
   D65        1.07342  -0.00125  -0.00923   0.00000  -0.00924   1.06418
   D66       -3.10995   0.00047   0.00576   0.00000   0.00576  -3.10419
   D67       -1.08297   0.00062   0.00829   0.00000   0.00835  -1.07462
   D68       -3.12562  -0.00128  -0.01224   0.00000  -0.01228  -3.13790
   D69       -1.02581   0.00044   0.00276   0.00000   0.00272  -1.02309
   D70        1.00117   0.00059   0.00529   0.00000   0.00531   1.00648
   D71       -1.03531  -0.00092  -0.00868   0.00000  -0.00870  -1.04401
   D72        1.06450   0.00080   0.00632   0.00000   0.00630   1.07080
   D73        3.09148   0.00096   0.00884   0.00000   0.00889   3.10037
   D74        1.32701   0.00371   0.03086   0.00000   0.03111   1.35812
   D75       -1.22335  -0.00274  -0.02300   0.00000  -0.02322  -1.24657
   D76       -0.77525   0.00246   0.01891   0.00000   0.01914  -0.75611
   D77        2.95757  -0.00399  -0.03495   0.00000  -0.03519   2.92239
   D78       -2.83110   0.00493   0.03960   0.00000   0.03983  -2.79127
   D79        0.90172  -0.00152  -0.01425   0.00000  -0.01450   0.88722
   D80        1.04870  -0.00097  -0.01129   0.00000  -0.01128   1.03742
   D81       -3.11009   0.00085   0.01159   0.00000   0.01157  -3.09852
   D82       -1.05867  -0.00033  -0.00224   0.00000  -0.00223  -1.06090
   D83        3.13495  -0.00080  -0.01004   0.00000  -0.01003   3.12492
   D84       -1.02384   0.00102   0.01284   0.00000   0.01281  -1.01103
   D85        1.02758  -0.00016  -0.00099   0.00000  -0.00099   1.02660
   D86       -1.06078  -0.00059  -0.00835   0.00000  -0.00833  -1.06911
   D87        1.06362   0.00123   0.01452   0.00000   0.01451   1.07813
   D88        3.11504   0.00005   0.00070   0.00000   0.00071   3.11576
   D89        1.23822   0.00417   0.04557   0.00000   0.04764   1.28587
   D90       -1.21995  -0.00386  -0.04451   0.00000  -0.04651  -1.26646
   D91       -0.88146   0.00347   0.03787   0.00000   0.03983  -0.84163
   D92        2.94356  -0.00456  -0.05221   0.00000  -0.05433   2.88923
   D93       -2.93537   0.00427   0.04536   0.00000   0.04744  -2.88793
   D94        0.88965  -0.00376  -0.04472   0.00000  -0.04671   0.84294
   D95       -0.00654  -0.00052  -0.01997   0.00000  -0.01957  -0.02611
   D96       -3.12121  -0.00033  -0.00740   0.00000  -0.00680  -3.12801
   D97        3.12404  -0.00085  -0.02107   0.00000  -0.02094   3.10310
   D98        0.00936  -0.00066  -0.00850   0.00000  -0.00816   0.00120
   D99        0.02728  -0.00055   0.01541   0.00000   0.01601   0.04329
   D100       3.13277  -0.00021  -0.00151   0.00000  -0.00085   3.13192
   D101      -3.14110  -0.00076   0.00295   0.00000   0.00338  -3.13771
   D102      -0.03560  -0.00042  -0.01397   0.00000  -0.01348  -0.04908
   D103      -0.03503   0.00148  -0.00310   0.00000  -0.00301  -0.03804
   D104       2.54388   0.00772   0.04745   0.00000   0.04777   2.59164
   D105      -3.13861   0.00082   0.01529   0.00000   0.01584  -3.12277
   D106      -0.55970   0.00706   0.06584   0.00000   0.06661  -0.49309
   D107      -0.20745  -0.00414  -0.08732   0.00000  -0.08818  -0.29564
   D108       3.02093  -0.00460  -0.07411   0.00000  -0.07347   2.94746
   D109       2.89181  -0.00333  -0.10700   0.00000  -0.10764   2.78417
   D110      -0.16299  -0.00379  -0.09380   0.00000  -0.09293  -0.25592
   D111       1.61816   0.00022   0.00295   0.00000   0.00306   1.62121
   D112      -0.53671   0.00411   0.06632   0.00000   0.06668  -0.47003
   D113      -2.58766   0.00075   0.02113   0.00000   0.02091  -2.56674
   D114      -1.59452   0.00041  -0.00330   0.00000  -0.00291  -1.59743
   D115       2.53380   0.00429   0.06006   0.00000   0.06071   2.59451
   D116       0.48285   0.00093   0.01488   0.00000   0.01494   0.49780
   D117       3.01865  -0.00226  -0.06453   0.00000  -0.06754   2.95111
   D118      -1.15515   0.01645   0.06241   0.00000   0.06734  -1.08781
   D119      -0.04492  -0.00230  -0.04889   0.00000  -0.04985  -0.09476
   D120       2.06448   0.01641   0.07804   0.00000   0.08503   2.14950
   D121      -0.84050   0.00168   0.01624   0.00000   0.01678  -0.82372
   D122      -2.95436   0.00281   0.04325   0.00000   0.04377  -2.91060
   D123       1.31640   0.00543   0.06045   0.00000   0.06034   1.37675
   D124       1.26272  -0.00276  -0.03715   0.00000  -0.03691   1.22581
   D125      -0.85114  -0.00163  -0.01014   0.00000  -0.00992  -0.86106
   D126      -2.86356   0.00100   0.00706   0.00000   0.00666  -2.85690
   D127      -2.88666   0.00281   0.00549   0.00000   0.00674  -2.87992
   D128       1.28266   0.00395   0.03249   0.00000   0.03373   1.31639
   D129      -0.72976   0.00657   0.04969   0.00000   0.05030  -0.67945
   D130       0.80516  -0.00405  -0.05669   0.00000  -0.05682   0.74834
   D131      -1.26714  -0.00007   0.00101   0.00000   0.00129  -1.26584
   D132       2.87308  -0.00301  -0.04142   0.00000  -0.04006   2.83302
   D133       2.93207  -0.00318  -0.05233   0.00000  -0.05187   2.88020
   D134       0.85977   0.00080   0.00536   0.00000   0.00624   0.86601
   D135      -1.28320  -0.00213  -0.03707   0.00000  -0.03511  -1.31831
   D136      -1.35046  -0.00799  -0.10174   0.00000  -0.09964  -1.45010
   D137       2.86043  -0.00401  -0.04404   0.00000  -0.04152   2.81890
   D138       0.71745  -0.00695  -0.08648   0.00000  -0.08287   0.63458
   D139       1.61551   0.00712   0.08949   0.00000   0.09033   1.70585
   D140      -0.62782  -0.00918  -0.10076   0.00000  -0.09735  -0.72517
   D141      -2.54308   0.00488   0.05268   0.00000   0.05246  -2.49062
   D142       1.49678  -0.01142  -0.13757   0.00000  -0.13522   1.36155
   D143      -0.41801   0.00329   0.06683   0.00000   0.06946  -0.34855
   D144      -2.66134  -0.01300  -0.12342   0.00000  -0.11823  -2.77957
   D145       2.96104  -0.00178  -0.00326   0.00000  -0.00185   2.95918
   D146       0.72457  -0.01985  -0.19155   0.00000  -0.19978   0.52479
   D147      -1.24144   0.01668   0.14720   0.00000   0.15543  -1.08601
   D148       2.80527  -0.00139  -0.04109   0.00000  -0.04249   2.76278
   D149      -0.01123  -0.00114  -0.03243   0.00000  -0.03172  -0.04295
   D150       3.11591  -0.00210  -0.04768   0.00000  -0.04592   3.06999
   D151       3.13561  -0.00093  -0.01691   0.00000  -0.01683   3.11878
   D152      -0.02043  -0.00189  -0.03215   0.00000  -0.03103  -0.05147
   D153      -2.25964  -0.01508  -0.22164   0.00000  -0.21654  -2.47618
   D154       0.08955  -0.00105  -0.00964   0.00000  -0.01029   0.07926
   D155       0.89589  -0.01413  -0.20688   0.00000  -0.20255   0.69334
   D156      -3.03810  -0.00011   0.00513   0.00000   0.00370  -3.03440
   D157       2.14617   0.01966   0.23201   0.00000   0.23703   2.38319
   D158      -1.65013   0.02681   0.32572   0.00000   0.32949  -1.32064
   D159      -0.12653   0.00320   0.05153   0.00000   0.05136  -0.07517
   D160       2.36036   0.01035   0.14524   0.00000   0.14383   2.50419
         Item               Value     Threshold  Converged?
 Maximum Force            0.042636     0.000450     NO 
 RMS     Force            0.006554     0.000300     NO 
 Maximum Displacement     0.788964     0.001800     NO 
 RMS     Displacement     0.210180     0.001200     NO 
 Predicted change in Energy=-5.049692D-02
 Lowest energy point so far.  Saving SCF results.
 GradGradGradGradGradGradGradGradGradGradGradGradGradGradGradGradGradGrad

 Leave Link  103 at Tue Dec 11 13:03:45 2018, MaxMem=   536870912 cpu:         1.2
 (Enter /pbs_home/pkowalski/g09d01/g09/l202.exe)
 Stoichiometry    C29H22F6S2
 Framework group  C1[X(C29H22F6S2)]
 Deg. of freedom   171
 Full point group                 C1      NOp   1
 RotChk:  IX=0 Diff= 2.28D-02
 Largest Abelian subgroup         C1      NOp   1
 Largest concise Abelian subgroup C1      NOp   1
                         Standard orientation:                         
 ---------------------------------------------------------------------
 Center     Atomic      Atomic             Coordinates (Angstroms)
 Number     Number       Type             X           Y           Z
 ---------------------------------------------------------------------
      1         16           0       -2.914186   -2.095747   -1.042180
      2         16           0        2.886362   -2.049195    1.018440
      3          9           0       -1.288987    2.545542    1.513447
      4          9           0       -2.339776    2.693305   -0.314853
      5          9           0       -0.107714    4.521043   -0.023666
      6          9           0       -0.242197    3.212965   -1.691954
      7          9           0        1.485532    2.804126    1.250423
      8          9           0        2.197679    2.847514   -0.739898
      9          6           0       -5.940246   -2.238511   -0.411771
     10          6           0       -7.295523   -2.411167   -0.180023
     11          6           0       -8.024429   -1.414699    0.455093
     12          6           0       -7.372395   -0.250771    0.850568
     13          6           0       -6.018204   -0.085828    0.617207
     14          6           0       -5.283909   -1.076992   -0.017019
     15          6           0        5.829672   -2.298728    0.078011
     16          6           0        7.143721   -2.523690   -0.302340
     17          6           0        7.892148   -1.496072   -0.859952
     18          6           0        7.300397   -0.248011   -1.028348
     19          6           0        5.986894   -0.031332   -0.649135
     20          6           0        5.232241   -1.052620   -0.089656
     21          6           0       -0.793612   -0.866165   -3.351256
     22          6           0       -0.432698   -1.550805   -2.017828
     23          6           0        1.260463   -0.935896    3.745678
     24          6           0        0.614161   -1.376960    2.426351
     25          6           0       -3.855707   -0.894692   -0.265338
     26          6           0       -3.017573    0.139855    0.035529
     27          6           0       -1.638072   -0.051542   -0.324635
     28          6           0       -1.447549   -1.231998   -0.956170
     29          6           0       -0.638078    0.984757   -0.068595
     30          6           0       -1.154989    2.377778    0.211264
     31          6           0       -0.080220    3.257844   -0.383398
     32          6           0        1.150679    2.488069    0.000319
     33          6           0        0.747135    1.020678   -0.116354
     34          6           0        3.844838   -0.812477    0.311527
     35          6           0        3.080078    0.315855    0.253071
     36          6           0        1.704366    0.221501    0.712116
     37          6           0        1.484274   -1.052941    1.232922
     38          1           0       -5.379480   -3.037658   -0.918093
     39          1           0       -7.788269   -3.338109   -0.502081
     40          1           0       -9.099285   -1.543146    0.641890
     41          1           0       -7.930441    0.549464    1.353883
     42          1           0       -5.530106    0.844101    0.940573
     43          1           0        5.253298   -3.122846    0.522185
     44          1           0        7.589032   -3.517129   -0.157837
     45          1           0        8.934532   -1.665469   -1.162795
     46          1           0        7.874144    0.578458   -1.467849
     47          1           0        5.545447    0.963836   -0.796397
     48          1           0       -0.812212    0.220179   -3.238469
     49          1           0       -0.046236   -1.113209   -4.110555
     50          1           0       -1.769832   -1.185911   -3.721904
     51          1           0       -0.382740   -2.636581   -2.164719
     52          1           0        0.560045   -1.242829   -1.699247
     53          1           0        1.443539    0.139401    3.744793
     54          1           0        0.593367   -1.172290    4.581051
     55          1           0        2.210754   -1.446433    3.915703
     56          1           0        0.402053   -2.456749    2.476273
     57          1           0       -0.347377   -0.865652    2.301824
     58          1           0       -3.359537    1.042599    0.551903
     59          1           0        3.476475    1.277976   -0.098794
 ---------------------------------------------------------------------
 Rotational constants (GHZ):      0.1630695      0.0537203      0.0466685
 Leave Link  202 at Tue Dec 11 13:03:46 2018, MaxMem=   536870912 cpu:         0.0
 (Enter /pbs_home/pkowalski/g09d01/g09/l301.exe)
 Basis read from rwf:  (5D, 7F)
 No pseudopotential information found on rwf file.
 There are   673 symmetry adapted cartesian basis functions of A   symmetry.
 There are   636 symmetry adapted basis functions of A   symmetry.
   636 basis functions,  1103 primitive gaussians,   673 cartesian basis functions
   141 alpha electrons      141 beta electrons
       nuclear repulsion energy      4573.2980090713 Hartrees.
 IExCor=20419 DFT=T Ex+Corr=CAM-B3LYP ExCW=0 ScaHFX=  1.000000
 ScaDFX=  1.000000  1.000000  1.000000  0.810000 ScalE2=  1.000000  1.000000
 IRadAn=      0 IRanWt=     -1 IRanGd=            0 ICorTp=0 IEmpDi=  4
  HFx wShort=  0.000000 wLong=  0.330000 cFull=  0.190000 cShort=  0.000000 cLong=  0.460000
  DFx wShort=  0.000000 wLong=  0.330000 cFull=  0.190000 cShort=  0.000000 cLong=  0.460000
 NAtoms=   59 NActive=   59 NUniq=   59 SFac= 1.00D+00 NAtFMM=   60 NAOKFM=F Big=F
 Integral buffers will be    131072 words long.
 Raffenetti 2 integral format.
 Two-electron integral symmetry is turned on.
 No density basis found on file   724.
 Leave Link  301 at Tue Dec 11 13:03:46 2018, MaxMem=   536870912 cpu:         0.5
 (Enter /pbs_home/pkowalski/g09d01/g09/l302.exe)
 NPDir=0 NMtPBC=     1 NCelOv=     1 NCel=       1 NClECP=     1 NCelD=      1
         NCelK=      1 NCelE2=     1 NClLst=     1 CellRange=     0.0.
 One-electron integrals computed using PRISM.
 NBasis=   636 RedAO= T EigKep=  2.77D-04  NBF=   636
 NBsUse=   636 1.00D-06 EigRej= -1.00D+00 NBFU=   636
 Precomputing XC quadrature grid using
 IXCGrd= 4 IRadAn=           0 IRanWt=          -1 IRanGd=           0 AccXCQ= 0.00D+00.
 Generated NRdTot=       0 NPtTot=           0 NUsed=           0 NTot=          32
 NSgBfM=   607   607   607   608   608 MxSgAt=    59 MxSgA2=    59.
 Leave Link  302 at Tue Dec 11 13:03:48 2018, MaxMem=   536870912 cpu:        16.2
 (Enter /pbs_home/pkowalski/g09d01/g09/l303.exe)
 DipDrv:  MaxL=1.
 Leave Link  303 at Tue Dec 11 13:03:48 2018, MaxMem=   536870912 cpu:         1.5
 (Enter /pbs_home/pkowalski/g09d01/g09/l401.exe)
 Initial guess from the checkpoint file:  "dae0068freq_open_cam-b3lyp_air.chk"
 B after Tr=     0.000000    0.000000    0.000000
         Rot=    0.999973   -0.005506   -0.004835    0.000887 Ang=  -0.85 deg.
 Guess basis will be translated and rotated to current coordinates.
 JPrj=2 DoOrth=T DoCkMO=T.
 Generating alternative initial guess.
 ExpMin= 1.22D-01 ExpMax= 9.18D+03 ExpMxC= 1.38D+03 IAcc=1 IRadAn=         1 AccDes= 0.00D+00
 Harris functional with IExCor=20419 and IRadAn=       1 diagonalized for initial guess.
 HarFok:  IExCor=20419 AccDes= 0.00D+00 IRadAn=         1 IDoV= 1 UseB2=F ITyADJ=14
 ICtDFT=  3500011 ScaDFX=  1.000000  1.000000  1.000000  1.000000
 FoFCou: FMM=F IPFlag=           0 FMFlag=      100000 FMFlg1=           0
         NFxFlg=           0 DoJE=T BraDBF=F KetDBF=T FulRan=T
         wScrn=  0.000000 ICntrl=     500 IOpCl=  0 I1Cent=   200000004 NGrid=           0
         NMat0=    1 NMatS0=      1 NMatT0=    0 NMatD0=    1 NMtDS0=    0 NMtDT0=    0
 Petite list used in FoFCou.
 Harris En= -2437.15681185941    
 Leave Link  401 at Tue Dec 11 13:03:53 2018, MaxMem=   536870912 cpu:        40.4
 (Enter /pbs_home/pkowalski/g09d01/g09/l502.exe)
 Closed shell SCF:
 Using DIIS extrapolation, IDIIS=  1040.
 Integral symmetry usage will be decided dynamically.
 IVT=     1387805 IEndB=     1387805 NGot=   536870912 MDV=   535953350
 LenX=   535953350 LenY=   535499748
 Requested convergence on RMS density matrix=1.00D-08 within 128 cycles.
 Requested convergence on MAX density matrix=1.00D-06.
 Requested convergence on             energy=1.00D-06.
 No special actions if energy rises.
 Fock matrices will be formed incrementally for  20 cycles.
 Integral accuracy reduced to 1.0D-05 until final iterations.

 Cycle   1  Pass 0  IDiag  1:
 FoFJK:  IHMeth= 1 ICntrl=       0 DoSepK=T KAlg= 0 I1Cent=   0 FoldK=F
 IRaf=         1 NMat=   1 IRICut=       1 DoRegI=T DoRafI=F ISym2E= 0.
 FoFCou: FMM=F IPFlag=           0 FMFlag=      100000 FMFlg1=           0
         NFxFlg=           0 DoJE=T BraDBF=F KetDBF=F FulRan=T
         wScrn=  0.000000 ICntrl=     500 IOpCl=  0 I1Cent=           0 NGrid=           0
         NMat0=    1 NMatS0=      1 NMatT0=    0 NMatD0=    1 NMtDS0=    0 NMtDT0=    0
 Symmetry not used in FoFCou.
 E= -2511.21343781672    
 DIIS: error= 1.01D-02 at cycle   1 NSaved=   1.
 NSaved= 1 IEnMin= 1 EnMin= -2511.21343781672     IErMin= 1 ErrMin= 1.01D-02
 ErrMax= 1.01D-02  0.00D+00 EMaxC= 1.00D-01 BMatC= 1.24D-01 BMatP= 1.24D-01
 IDIUse=3 WtCom= 8.99D-01 WtEn= 1.01D-01
 Coeff-Com:  0.100D+01
 Coeff-En:   0.100D+01
 Coeff:      0.100D+01
 Recover alternate guess density for next cycle.
 RMSDP=4.22D-03 MaxDP=5.52D-01              OVMax= 0.00D+00

 Cycle   2  Pass 0  IDiag  1:
 RMSU=  4.17D-03    CP:  1.04D+00
 E= -2510.68397960821     Delta-E=        0.529458208509 Rises=F Damp=F
 Switch densities from cycles 1 and 2 for lowest energy.
 DIIS: error= 3.17D-02 at cycle   2 NSaved=   2.
 NSaved= 2 IEnMin= 1 EnMin= -2511.21343781672     IErMin= 1 ErrMin= 1.01D-02
 ErrMax= 3.17D-02  0.00D+00 EMaxC= 1.00D+00 BMatC= 1.27D+00 BMatP= 1.24D-01
 IDIUse=1 WtCom= 1.00D+00 WtEn= 0.00D+00
 Coeff-Com:  0.910D+00 0.899D-01
 Coeff:      0.910D+00 0.899D-01
 Gap=     0.232 Goal=   None    Shift=    0.000
 RMSDP=1.32D-03 MaxDP=4.98D-02 DE= 5.29D-01 OVMax= 2.07D-01

 Cycle   3  Pass 0  IDiag  1:
 RMSU=  1.16D-03    CP:  9.99D-01  1.51D-01
 E= -2511.39338269254     Delta-E=       -0.709403084322 Rises=F Damp=F
 DIIS: error= 3.46D-03 at cycle   3 NSaved=   3.
 NSaved= 3 IEnMin= 3 EnMin= -2511.39338269254     IErMin= 3 ErrMin= 3.46D-03
 ErrMax= 3.46D-03  0.00D+00 EMaxC= 1.00D+00 BMatC= 1.16D-02 BMatP= 1.24D-01
 IDIUse=1 WtCom= 1.00D+00 WtEn= 0.00D+00
 Coeff-Com: -0.337D-01 0.606D-01 0.973D+00
 Coeff:     -0.337D-01 0.606D-01 0.973D+00
 Gap=     0.192 Goal=   None    Shift=    0.000
 RMSDP=3.96D-04 MaxDP=3.21D-02 DE=-7.09D-01 OVMax= 3.15D-02

 Cycle   4  Pass 0  IDiag  1:
 RMSU=  3.28D-04    CP:  1.00D+00  2.04D-01  1.00D+00
 E= -2511.40416229844     Delta-E=       -0.010779605905 Rises=F Damp=F
 DIIS: error= 1.79D-03 at cycle   4 NSaved=   4.
 NSaved= 4 IEnMin= 4 EnMin= -2511.40416229844     IErMin= 4 ErrMin= 1.79D-03
 ErrMax= 1.79D-03  0.00D+00 EMaxC= 1.00D+00 BMatC= 4.78D-03 BMatP= 1.16D-02
 IDIUse=1 WtCom= 1.00D+00 WtEn= 0.00D+00
 Coeff-Com: -0.533D-01 0.129D-01 0.449D+00 0.592D+00
 Coeff:     -0.533D-01 0.129D-01 0.449D+00 0.592D+00
 Gap=     0.198 Goal=   None    Shift=    0.000
 RMSDP=1.92D-04 MaxDP=1.14D-02 DE=-1.08D-02 OVMax= 1.95D-02

 Cycle   5  Pass 0  IDiag  1:
 RMSU=  1.31D-04    CP:  9.99D-01  2.00D-01  1.06D+00  6.26D-01
 E= -2511.40838353711     Delta-E=       -0.004221238671 Rises=F Damp=F
 DIIS: error= 4.77D-04 at cycle   5 NSaved=   5.
 NSaved= 5 IEnMin= 5 EnMin= -2511.40838353711     IErMin= 5 ErrMin= 4.77D-04
 ErrMax= 4.77D-04  0.00D+00 EMaxC= 1.00D+00 BMatC= 5.08D-04 BMatP= 4.78D-03
 IDIUse=1 WtCom= 1.00D+00 WtEn= 0.00D+00
 Coeff-Com: -0.187D-01-0.332D-02 0.760D-01 0.279D+00 0.667D+00
 Coeff:     -0.187D-01-0.332D-02 0.760D-01 0.279D+00 0.667D+00
 Gap=     0.197 Goal=   None    Shift=    0.000
 RMSDP=6.60D-05 MaxDP=3.23D-03 DE=-4.22D-03 OVMax= 7.05D-03

 Cycle   6  Pass 0  IDiag  1:
 RMSU=  4.33D-05    CP:  9.99D-01  1.98D-01  1.06D+00  7.43D-01  7.70D-01
 E= -2511.40893688214     Delta-E=       -0.000553345028 Rises=F Damp=F
 DIIS: error= 1.38D-04 at cycle   6 NSaved=   6.
 NSaved= 6 IEnMin= 6 EnMin= -2511.40893688214     IErMin= 6 ErrMin= 1.38D-04
 ErrMax= 1.38D-04  0.00D+00 EMaxC= 1.00D+00 BMatC= 2.90D-05 BMatP= 5.08D-04
 IDIUse=1 WtCom= 1.00D+00 WtEn= 0.00D+00
 Coeff-Com: -0.168D-02-0.143D-02-0.203D-01 0.317D-01 0.203D+00 0.789D+00
 Coeff:     -0.168D-02-0.143D-02-0.203D-01 0.317D-01 0.203D+00 0.789D+00
 Gap=     0.197 Goal=   None    Shift=    0.000
 RMSDP=2.06D-05 MaxDP=1.18D-03 DE=-5.53D-04 OVMax= 2.28D-03

 Cycle   7  Pass 0  IDiag  1:
 RMSU=  1.62D-05    CP:  9.99D-01  1.98D-01  1.06D+00  7.54D-01  8.56D-01
                    CP:  9.33D-01
 E= -2511.40897168893     Delta-E=       -0.000034806794 Rises=F Damp=F
 DIIS: error= 9.11D-05 at cycle   7 NSaved=   7.
 NSaved= 7 IEnMin= 7 EnMin= -2511.40897168893     IErMin= 7 ErrMin= 9.11D-05
 ErrMax= 9.11D-05  0.00D+00 EMaxC= 1.00D+00 BMatC= 9.79D-06 BMatP= 2.90D-05
 IDIUse=1 WtCom= 1.00D+00 WtEn= 0.00D+00
 Coeff-Com:  0.184D-02-0.112D-03-0.222D-01-0.252D-01 0.219D-02 0.425D+00
 Coeff-Com:  0.618D+00
 Coeff:      0.184D-02-0.112D-03-0.222D-01-0.252D-01 0.219D-02 0.425D+00
 Coeff:      0.618D+00
 Gap=     0.197 Goal=   None    Shift=    0.000
 RMSDP=8.77D-06 MaxDP=4.31D-04 DE=-3.48D-05 OVMax= 1.11D-03

 Initial convergence to 1.0D-05 achieved.  Increase integral accuracy.
 Cycle   8  Pass 1  IDiag  1:
 E= -2511.40885471576     Delta-E=        0.000116973178 Rises=F Damp=F
 DIIS: error= 1.55D-04 at cycle   1 NSaved=   1.
 NSaved= 1 IEnMin= 1 EnMin= -2511.40885471576     IErMin= 1 ErrMin= 1.55D-04
 ErrMax= 1.55D-04  0.00D+00 EMaxC= 1.00D+00 BMatC= 1.36D-05 BMatP= 1.36D-05
 IDIUse=1 WtCom= 1.00D+00 WtEn= 0.00D+00
 Coeff-Com:  0.100D+01
 Coeff:      0.100D+01
 Gap=     0.197 Goal=   None    Shift=    0.000
 RMSDP=8.77D-06 MaxDP=4.31D-04 DE= 1.17D-04 OVMax= 6.02D-04

 Cycle   9  Pass 1  IDiag  1:
 RMSU=  1.50D-04    CP:  1.00D+00
 E= -2511.40886803805     Delta-E=       -0.000013322296 Rises=F Damp=F
 DIIS: error= 4.46D-05 at cycle   2 NSaved=   2.
 NSaved= 2 IEnMin= 2 EnMin= -2511.40886803805     IErMin= 2 ErrMin= 4.46D-05
 ErrMax= 4.46D-05  0.00D+00 EMaxC= 1.00D+00 BMatC= 1.25D-06 BMatP= 1.36D-05
 IDIUse=1 WtCom= 1.00D+00 WtEn= 0.00D+00
 Coeff-Com:  0.104D+00 0.896D+00
 Coeff:      0.104D+00 0.896D+00
 Gap=     0.197 Goal=   None    Shift=    0.000
 RMSDP=7.56D-06 MaxDP=3.49D-04 DE=-1.33D-05 OVMax= 5.53D-04

 Cycle  10  Pass 1  IDiag  1:
 RMSU=  5.86D-06    CP:  1.00D+00  1.03D+00
 E= -2511.40886707720     Delta-E=        0.000000960856 Rises=F Damp=F
 DIIS: error= 5.85D-05 at cycle   3 NSaved=   3.
 NSaved= 3 IEnMin= 2 EnMin= -2511.40886803805     IErMin= 2 ErrMin= 4.46D-05
 ErrMax= 5.85D-05  0.00D+00 EMaxC= 1.00D+00 BMatC= 2.24D-06 BMatP= 1.25D-06
 IDIUse=1 WtCom= 1.00D+00 WtEn= 0.00D+00
 Coeff-Com: -0.182D-01 0.580D+00 0.438D+00
 Coeff:     -0.182D-01 0.580D+00 0.438D+00
 Gap=     0.197 Goal=   None    Shift=    0.000
 RMSDP=3.36D-06 MaxDP=2.03D-04 DE= 9.61D-07 OVMax= 3.34D-04

 Cycle  11  Pass 1  IDiag  1:
 RMSU=  1.31D-06    CP:  1.00D+00  1.04D+00  4.92D-01
 E= -2511.40886944350     Delta-E=       -0.000002366305 Rises=F Damp=F
 DIIS: error= 2.07D-06 at cycle   4 NSaved=   4.
 NSaved= 4 IEnMin= 4 EnMin= -2511.40886944350     IErMin= 4 ErrMin= 2.07D-06
 ErrMax= 2.07D-06  0.00D+00 EMaxC= 1.00D+00 BMatC= 1.03D-08 BMatP= 1.25D-06
 IDIUse=1 WtCom= 1.00D+00 WtEn= 0.00D+00
 Coeff-Com: -0.873D-02 0.224D+00 0.176D+00 0.609D+00
 Coeff:     -0.873D-02 0.224D+00 0.176D+00 0.609D+00
 Gap=     0.197 Goal=   None    Shift=    0.000
 RMSDP=3.70D-07 MaxDP=1.52D-05 DE=-2.37D-06 OVMax= 3.03D-05

 Cycle  12  Pass 1  IDiag  1:
 RMSU=  3.59D-07    CP:  1.00D+00  1.04D+00  5.04D-01  9.89D-01
 E= -2511.40886945732     Delta-E=       -0.000000013820 Rises=F Damp=F
 DIIS: error= 1.09D-06 at cycle   5 NSaved=   5.
 NSaved= 5 IEnMin= 5 EnMin= -2511.40886945732     IErMin= 5 ErrMin= 1.09D-06
 ErrMax= 1.09D-06  0.00D+00 EMaxC= 1.00D+00 BMatC= 1.39D-09 BMatP= 1.03D-08
 IDIUse=1 WtCom= 1.00D+00 WtEn= 0.00D+00
 Coeff-Com:  0.167D-02-0.690D-01-0.514D-01 0.168D+00 0.950D+00
 Coeff:      0.167D-02-0.690D-01-0.514D-01 0.168D+00 0.950D+00
 Gap=     0.197 Goal=   None    Shift=    0.000
 RMSDP=2.17D-07 MaxDP=8.69D-06 DE=-1.38D-08 OVMax= 4.87D-05

 Cycle  13  Pass 1  IDiag  1:
 RMSU=  1.58D-07    CP:  1.00D+00  1.04D+00  5.06D-01  1.09D+00  1.16D+00
 E= -2511.40886946195     Delta-E=       -0.000000004633 Rises=F Damp=F
 DIIS: error= 6.65D-07 at cycle   6 NSaved=   6.
 NSaved= 6 IEnMin= 6 EnMin= -2511.40886946195     IErMin= 6 ErrMin= 6.65D-07
 ErrMax= 6.65D-07  0.00D+00 EMaxC= 1.00D+00 BMatC= 5.08D-10 BMatP= 1.39D-09
 IDIUse=1 WtCom= 1.00D+00 WtEn= 0.00D+00
 Coeff-Com:  0.241D-02-0.758D-01-0.584D-01-0.305D-01 0.493D+00 0.669D+00
 Coeff:      0.241D-02-0.758D-01-0.584D-01-0.305D-01 0.493D+00 0.669D+00
 Gap=     0.197 Goal=   None    Shift=    0.000
 RMSDP=9.64D-08 MaxDP=4.56D-06 DE=-4.63D-09 OVMax= 1.21D-05

 Cycle  14  Pass 1  IDiag  1:
 RMSU=  7.07D-08    CP:  1.00D+00  1.04D+00  5.07D-01  1.12D+00  1.30D+00
                    CP:  1.11D+00
 E= -2511.40886946320     Delta-E=       -0.000000001246 Rises=F Damp=F
 DIIS: error= 1.20D-07 at cycle   7 NSaved=   7.
 NSaved= 7 IEnMin= 7 EnMin= -2511.40886946320     IErMin= 7 ErrMin= 1.20D-07
 ErrMax= 1.20D-07  0.00D+00 EMaxC= 1.00D+00 BMatC= 2.88D-11 BMatP= 5.08D-10
 IDIUse=1 WtCom= 1.00D+00 WtEn= 0.00D+00
 Coeff-Com:  0.674D-03-0.192D-01-0.150D-01-0.318D-01 0.872D-01 0.225D+00
 Coeff-Com:  0.753D+00
 Coeff:      0.674D-03-0.192D-01-0.150D-01-0.318D-01 0.872D-01 0.225D+00
 Coeff:      0.753D+00
 Gap=     0.197 Goal=   None    Shift=    0.000
 RMSDP=2.70D-08 MaxDP=1.38D-06 DE=-1.25D-09 OVMax= 5.85D-06

 Cycle  15  Pass 1  IDiag  1:
 RMSU=  2.11D-08    CP:  1.00D+00  1.04D+00  5.07D-01  1.12D+00  1.31D+00
                    CP:  1.21D+00  1.05D+00
 E= -2511.40886946289     Delta-E=        0.000000000308 Rises=F Damp=F
 DIIS: error= 7.63D-08 at cycle   8 NSaved=   8.
 NSaved= 8 IEnMin= 7 EnMin= -2511.40886946320     IErMin= 8 ErrMin= 7.63D-08
 ErrMax= 7.63D-08  0.00D+00 EMaxC= 1.00D+00 BMatC= 1.22D-11 BMatP= 2.88D-11
 IDIUse=1 WtCom= 1.00D+00 WtEn= 0.00D+00
 Coeff-Com: -0.398D-04 0.228D-02 0.166D-02-0.145D-01-0.358D-01-0.405D-02
 Coeff-Com:  0.420D+00 0.631D+00
 Coeff:     -0.398D-04 0.228D-02 0.166D-02-0.145D-01-0.358D-01-0.405D-02
 Coeff:      0.420D+00 0.631D+00
 Gap=     0.197 Goal=   None    Shift=    0.000
 RMSDP=1.42D-08 MaxDP=6.39D-07 DE= 3.08D-10 OVMax= 1.55D-06

 Cycle  16  Pass 1  IDiag  1:
 RMSU=  8.35D-09    CP:  1.00D+00  1.04D+00  5.06D-01  1.12D+00  1.33D+00
                    CP:  1.24D+00  1.14D+00  7.69D-01
 E= -2511.40886946306     Delta-E=       -0.000000000166 Rises=F Damp=F
 DIIS: error= 2.88D-08 at cycle   9 NSaved=   9.
 NSaved= 9 IEnMin= 7 EnMin= -2511.40886946320     IErMin= 9 ErrMin= 2.88D-08
 ErrMax= 2.88D-08  0.00D+00 EMaxC= 1.00D+00 BMatC= 9.33D-13 BMatP= 1.22D-11
 IDIUse=1 WtCom= 1.00D+00 WtEn= 0.00D+00
 Coeff-Com: -0.934D-04 0.320D-02 0.245D-02-0.319D-02-0.234D-01-0.296D-01
 Coeff-Com:  0.111D+00 0.282D+00 0.658D+00
 Coeff:     -0.934D-04 0.320D-02 0.245D-02-0.319D-02-0.234D-01-0.296D-01
 Coeff:      0.111D+00 0.282D+00 0.658D+00
 Gap=     0.197 Goal=   None    Shift=    0.000
 RMSDP=3.45D-09 MaxDP=1.75D-07 DE=-1.66D-10 OVMax= 5.17D-07

 SCF Done:  E(RCAM-B3LYP) =  -2511.40886946     A.U. after   16 cycles
            NFock= 16  Conv=0.34D-08     -V/T= 2.0066
 KE= 2.495007007506D+03 PE=-1.504856689276D+04 EE= 5.468853006720D+03
 Leave Link  502 at Tue Dec 11 13:15:09 2018, MaxMem=   536870912 cpu:      5386.1
 (Enter /pbs_home/pkowalski/g09d01/g09/l701.exe)
 Compute integral first derivatives.
 ... and contract with generalized density number  0.
 Leave Link  701 at Tue Dec 11 13:15:10 2018, MaxMem=   536870912 cpu:         5.8
 (Enter /pbs_home/pkowalski/g09d01/g09/l702.exe)
 L702 exits ... SP integral derivatives will be done elsewhere.
 Leave Link  702 at Tue Dec 11 13:15:10 2018, MaxMem=   536870912 cpu:         0.2
 (Enter /pbs_home/pkowalski/g09d01/g09/l703.exe)
 Compute integral first derivatives, UseDBF=F ICtDFT=           0.
 Integral derivatives from FoFJK, PRISM(SPDF).
 Calling FoFJK, ICntrl=      2127 FMM=F ISym2X=0 I1Cent= 0 IOpClX= 0 NMat=1 NMatS=1 NMatT=0.
 FoFJK:  IHMeth= 1 ICntrl=    2127 DoSepK=T KAlg= 0 I1Cent=   0 FoldK=F
 IRaf=         1 NMat=   1 IRICut=       1 DoRegI=T DoRafI=F ISym2E= 0.
 FoFCou: FMM=F IPFlag=           0 FMFlag=      100000 FMFlg1=         800
         NFxFlg=           0 DoJE=F BraDBF=F KetDBF=F FulRan=T
         wScrn=  0.000000 ICntrl=    2527 IOpCl=  0 I1Cent=           0 NGrid=           0
         NMat0=    1 NMatS0=      1 NMatT0=    0 NMatD0=    1 NMtDS0=    0 NMtDT0=    0
 Symmetry not used in FoFCou.
 Leave Link  703 at Tue Dec 11 13:18:51 2018, MaxMem=   536870912 cpu:      1758.4
 (Enter /pbs_home/pkowalski/g09d01/g09/l716.exe)
 Dipole        =-7.13476129D-02-1.34801197D+00-7.45382559D-03
 ***** Axes restored to original set *****
 -------------------------------------------------------------------
 Center     Atomic                   Forces (Hartrees/Bohr)
 Number     Number              X              Y              Z
 -------------------------------------------------------------------
      1       16          -0.024706357   -0.002102033   -0.010928679
      2       16           0.001728630   -0.000877118   -0.019153966
      3        9           0.024931457    0.006754244   -0.016780947
      4        9          -0.004252818   -0.014734699    0.009544660
      5        9           0.021767122    0.001185498    0.002199248
      6        9          -0.022586312   -0.006300825    0.021177523
      7        9           0.019194621    0.005185561   -0.010623799
      8        9          -0.011902128    0.008029057    0.018968347
      9        6          -0.012616517    0.003057105   -0.003614628
     10        6          -0.005604696   -0.003663373   -0.004341802
     11        6           0.001673146   -0.005648553   -0.002318011
     12        6           0.006917495   -0.007617361   -0.001015491
     13        6           0.014444594   -0.002281521    0.004901652
     14        6          -0.000532810    0.006203978    0.002016596
     15        6          -0.004924080   -0.000021551   -0.011992277
     16        6          -0.004381541    0.005047987   -0.004332536
     17        6          -0.001323922    0.005124729    0.003219260
     18        6           0.000816718    0.005518199    0.008668570
     19        6           0.006478122   -0.002107069    0.013505626
     20        6           0.001130391   -0.006154171   -0.002425136
     21        6           0.002051204    0.007532880   -0.005552019
     22        6          -0.001912854    0.000315313   -0.003142079
     23        6          -0.004748189   -0.004867735    0.000800468
     24        6          -0.012793528   -0.010135753    0.001264317
     25        6           0.002105748    0.012467743    0.006329823
     26        6           0.022221748   -0.004501334   -0.006469364
     27        6           0.041366778    0.000531378   -0.002392584
     28        6          -0.032888105   -0.001383821    0.009885381
     29        6          -0.023351936   -0.005718989    0.012110275
     30        6          -0.020787737   -0.007857600    0.014119805
     31        6           0.000471357   -0.001392435   -0.010113024
     32        6          -0.006472214   -0.002089354    0.003469675
     33        6           0.080990140   -0.000135461   -0.042270517
     34        6           0.008339879   -0.010208993   -0.003868182
     35        6           0.008391664    0.003611772    0.017643045
     36        6          -0.078118630    0.009633462    0.030693558
     37        6           0.019727967    0.015663746   -0.013636727
     38        1           0.004168705   -0.002838398    0.000204347
     39        1           0.003215126    0.001415079    0.002090697
     40        1          -0.000088559    0.004069936    0.002114005
     41        1          -0.003348480    0.001594955   -0.000545306
     42        1          -0.004482379   -0.001391389   -0.002744069
     43        1           0.000887866    0.001779116    0.004344785
     44        1           0.002234248   -0.002494192    0.002484844
     45        1           0.001573735   -0.004193902   -0.001349561
     46        1          -0.001034997   -0.000717883   -0.003595706
     47        1          -0.002945219    0.002735318   -0.003361413
     48        1           0.004236171   -0.000743627    0.002714510
     49        1          -0.002969756    0.002449336    0.002387629
     50        1          -0.001393058   -0.004003821   -0.002544952
     51        1          -0.002589176    0.001194747   -0.001555349
     52        1           0.003325942    0.006942812    0.001766374
     53        1           0.003949611    0.000224235    0.004235035
     54        1           0.001778631   -0.001485995   -0.002913644
     55        1          -0.001566358    0.004628500   -0.000456793
     56        1          -0.001175426   -0.001485672    0.000473476
     57        1           0.000550485   -0.003462222   -0.000932632
     58        1          -0.006319709    0.001071545   -0.003781940
     59        1          -0.008851810   -0.001351382   -0.004580396
 -------------------------------------------------------------------
 Cartesian Forces:  Max     0.080990140 RMS     0.012887628
 Leave Link  716 at Tue Dec 11 13:18:51 2018, MaxMem=   536870912 cpu:         0.2
 (Enter /pbs_home/pkowalski/g09d01/g09/l103.exe)

 GradGradGradGradGradGradGradGradGradGradGradGradGradGradGradGradGradGrad
 Berny optimization.
 Using GEDIIS/GDIIS optimizer.
 FormGI is forming the generalized inverse of G from B-inverse, IUseBI=4.
 GSVD:  received Info=                   1 from GESDD.
 Internal  Forces:  Max     0.038521421 RMS     0.007021425
 Search for a local minimum.
 Step number   3 out of a maximum of  343
 All quantities printed in internal units (Hartrees-Bohrs-Radians)
 RMS Force = .70214D-02 SwitMx=.10000D-02 MixMth= 1
 Mixed Optimization -- RFO/linear search
 Update second derivatives using D2CorX and points    2    3
 ITU=  0  1  0
 Use linear search instead of GDIIS.
     Eigenvalues ---    0.00230   0.00399   0.00420   0.00453   0.00631
     Eigenvalues ---    0.00722   0.00747   0.00748   0.00755   0.00760
     Eigenvalues ---    0.00840   0.01137   0.01290   0.01328   0.01385
     Eigenvalues ---    0.01496   0.01544   0.01559   0.01564   0.01592
     Eigenvalues ---    0.01810   0.01856   0.01941   0.01944   0.02001
     Eigenvalues ---    0.02004   0.02022   0.02027   0.02029   0.02085
     Eigenvalues ---    0.02086   0.02136   0.02136   0.02142   0.02143
     Eigenvalues ---    0.02153   0.02154   0.02167   0.02169   0.02220
     Eigenvalues ---    0.02260   0.02506   0.04215   0.04245   0.04615
     Eigenvalues ---    0.05039   0.05468   0.05477   0.05499   0.05525
     Eigenvalues ---    0.05681   0.05697   0.07246   0.08300   0.09101
     Eigenvalues ---    0.09151   0.09292   0.09636   0.10032   0.10617
     Eigenvalues ---    0.12266   0.12485   0.12698   0.12796   0.13734
     Eigenvalues ---    0.15745   0.15911   0.15987   0.15998   0.16000
     Eigenvalues ---    0.16000   0.16000   0.16000   0.16000   0.16000
     Eigenvalues ---    0.16000   0.16000   0.16000   0.16000   0.16000
     Eigenvalues ---    0.16000   0.16000   0.16000   0.16026   0.17918
     Eigenvalues ---    0.19057   0.21318   0.21885   0.21941   0.21998
     Eigenvalues ---    0.22000   0.22000   0.22005   0.22165   0.22470
     Eigenvalues ---    0.22668   0.23467   0.23475   0.23496   0.23956
     Eigenvalues ---    0.24105   0.24220   0.24471   0.24935   0.24996
     Eigenvalues ---    0.24997   0.25000   0.25304   0.25949   0.26217
     Eigenvalues ---    0.26294   0.26769   0.26948   0.27094   0.27979
     Eigenvalues ---    0.29182   0.29634   0.29792   0.30027   0.30850
     Eigenvalues ---    0.31338   0.32040   0.32226   0.32238   0.32324
     Eigenvalues ---    0.32484   0.32491   0.32509   0.32514   0.32519
     Eigenvalues ---    0.32531   0.32549   0.32566   0.32576   0.32718
     Eigenvalues ---    0.33513   0.34837   0.35464   0.35691   0.35693
     Eigenvalues ---    0.35697   0.35703   0.35710   0.35813   0.35883
     Eigenvalues ---    0.35962   0.36173   0.36190   0.36441   0.36758
     Eigenvalues ---    0.40743   0.40978   0.41071   0.41074   0.44210
     Eigenvalues ---    0.44233   0.45536   0.45615   0.45884   0.45940
     Eigenvalues ---    0.46474   0.46506   0.46564   0.47265   0.47689
     Eigenvalues ---    0.48262   0.48327   0.48493   0.52697   0.55576
     Eigenvalues ---    0.55597
 RFO step:  Lambda=-6.74261817D-02 EMin= 2.29577219D-03
 Quartic linear search produced a step of -0.06657.
 Iteration  1 RMS(Cart)=  0.27859363 RMS(Int)=  0.00696860
 Iteration  2 RMS(Cart)=  0.06224439 RMS(Int)=  0.00104373
 Iteration  3 RMS(Cart)=  0.00110286 RMS(Int)=  0.00101801
 Iteration  4 RMS(Cart)=  0.00000173 RMS(Int)=  0.00101801
 Iteration  5 RMS(Cart)=  0.00000001 RMS(Int)=  0.00101801
 ITry= 1 IFail=0 DXMaxC= 1.38D+00 DCOld= 1.00D+10 DXMaxT= 5.05D-01 DXLimC= 3.00D+00 Rises=F
 Variable       Old X    -DE/DX   Delta X   Delta X   Delta X     New X
                                 (Linear)    (Quad)   (Total)
    R1        3.23606   0.01709   0.00727   0.03279   0.04001   3.27607
    R2        3.22057   0.01021   0.00705   0.01526   0.02243   3.24301
    R3        3.24454   0.01181   0.00655   0.02655   0.03282   3.27736
    R4        3.27549  -0.00371   0.00482  -0.01523  -0.01037   3.26511
    R5        2.49400   0.03042   0.00539   0.03939   0.04478   2.53877
    R6        2.52126   0.01668   0.00413   0.02059   0.02472   2.54598
    R7        2.48255   0.01970   0.00578   0.02336   0.02914   2.51169
    R8        2.49313   0.03134   0.00576   0.04075   0.04651   2.53964
    R9        2.51751   0.02221   0.00484   0.02849   0.03333   2.55084
   R10        2.51648   0.02205   0.00425   0.02823   0.03248   2.54896
   R11        2.61868   0.00492   0.00099   0.00678   0.00777   2.62645
   R12        2.62919   0.00952   0.00168   0.01431   0.01599   2.64518
   R13        2.07823  -0.00504  -0.00155  -0.00854  -0.01008   2.06815
   R14        2.62367   0.00465   0.00045   0.00622   0.00667   2.63034
   R15        2.07504  -0.00409  -0.00128  -0.00692  -0.00819   2.06684
   R16        2.62956   0.00200   0.00021   0.00248   0.00269   2.63225
   R17        2.07587  -0.00458  -0.00132  -0.00781  -0.00914   2.06673
   R18        2.61541   0.00581   0.00118   0.00813   0.00930   2.62471
   R19        2.07450  -0.00371  -0.00125  -0.00623  -0.00749   2.06701
   R20        2.62110   0.01416   0.00225   0.02140   0.02365   2.64474
   R21        2.07661  -0.00542  -0.00168  -0.00911  -0.01079   2.06582
   R22        2.76098   0.00799   0.00330   0.01314   0.01645   2.77742
   R23        2.61984   0.00430   0.00094   0.00583   0.00678   2.62662
   R24        2.63061   0.00875   0.00161   0.01309   0.01470   2.64531
   R25        2.07755  -0.00476  -0.00151  -0.00801  -0.00953   2.06803
   R26        2.62330   0.00480   0.00047   0.00643   0.00690   2.63020
   R27        2.07535  -0.00417  -0.00129  -0.00706  -0.00836   2.06699
   R28        2.62949   0.00211   0.00022   0.00268   0.00290   2.63239
   R29        2.07610  -0.00467  -0.00133  -0.00798  -0.00932   2.06678
   R30        2.61578   0.00539   0.00116   0.00752   0.00867   2.62446
   R31        2.07474  -0.00378  -0.00126  -0.00636  -0.00762   2.06712
   R32        2.62226   0.01378   0.00217   0.02081   0.02299   2.64525
   R33        2.07605  -0.00523  -0.00164  -0.00878  -0.01043   2.06563
   R34        2.76669   0.00614   0.00298   0.00967   0.01265   2.77934
   R35        2.91350  -0.00554  -0.00128  -0.01126  -0.01253   2.90097
   R36        2.06422   0.00505   0.00153   0.00903   0.01056   2.07479
   R37        2.06676   0.00452   0.00137   0.00812   0.00948   2.07624
   R38        2.06372   0.00465   0.00153   0.00821   0.00973   2.07345
   R39        2.84005   0.00411   0.00060   0.00763   0.00823   2.84828
   R40        2.07266   0.00318   0.00115   0.00570   0.00685   2.07951
   R41        2.05440   0.00789   0.00118   0.01517   0.01635   2.07075
   R42        2.89866  -0.00169  -0.00051  -0.00338  -0.00388   2.89478
   R43        2.06126   0.00579   0.00164   0.01046   0.01210   2.07336
   R44        2.06901   0.00371   0.00126   0.00652   0.00778   2.07679
   R45        2.06371   0.00486   0.00151   0.00866   0.01018   2.07388
   R46        2.85740  -0.00203  -0.00087  -0.00365  -0.00452   2.85288
   R47        2.08164   0.00040   0.00076   0.00017   0.00093   2.08257
   R48        2.07138   0.00327   0.00123   0.00561   0.00683   2.07821
   R49        2.57951   0.00453  -0.00237   0.00660   0.00410   2.58362
   R50        2.71843  -0.00004   0.00255  -0.00169   0.00081   2.71924
   R51        2.06882  -0.00686  -0.00166  -0.01155  -0.01322   2.05561
   R52        2.55541   0.03852   0.01053   0.05922   0.06985   2.62525
   R53        2.76408  -0.00176  -0.00792  -0.00181  -0.00973   2.75435
   R54        2.85719   0.01092  -0.00001   0.02444   0.02424   2.88143
   R55        2.62011  -0.00147   0.01143  -0.02944  -0.01695   2.60316
   R56        2.85547   0.01112   0.00121   0.02685   0.02605   2.88152
   R57        2.83768   0.01309   0.00089   0.03393   0.03502   2.87270
   R58        2.88436   0.01141   0.00160   0.01659   0.01924   2.90359
   R59        2.82913  -0.00603   0.00497  -0.02646  -0.02149   2.80763
   R60        2.57822   0.00020  -0.00237   0.00223  -0.00030   2.57792
   R61        2.74642  -0.00149   0.00307  -0.00885  -0.00561   2.74081
   R62        2.07579  -0.00766  -0.00170  -0.01271  -0.01441   2.06138
   R63        2.63472   0.01236   0.00812   0.00989   0.01828   2.65300
    A1        1.66573  -0.00853  -0.00406  -0.02120  -0.02509   1.64064
    A2        1.65942  -0.00708  -0.00414  -0.01371  -0.01807   1.64135
    A3        2.11523  -0.00110  -0.00019  -0.00235  -0.00253   2.11270
    A4        2.07733   0.00031  -0.00101   0.00167   0.00066   2.07798
    A5        2.09062   0.00079   0.00120   0.00067   0.00187   2.09250
    A6        2.09502   0.00162   0.00013   0.00325   0.00338   2.09840
    A7        2.08863  -0.00083   0.00020  -0.00202  -0.00181   2.08682
    A8        2.09954  -0.00079  -0.00033  -0.00124  -0.00157   2.09797
    A9        2.07640   0.00235   0.00068   0.00409   0.00477   2.08117
   A10        2.10315  -0.00098  -0.00033  -0.00137  -0.00170   2.10146
   A11        2.10363  -0.00137  -0.00035  -0.00272  -0.00307   2.10056
   A12        2.10627  -0.00090  -0.00030  -0.00292  -0.00323   2.10304
   A13        2.09653  -0.00008  -0.00025   0.00007  -0.00017   2.09636
   A14        2.08039   0.00098   0.00055   0.00285   0.00340   2.08378
   A15        2.10590   0.00060   0.00009   0.00251   0.00260   2.10850
   A16        2.07811   0.00019  -0.00151   0.00222   0.00071   2.07883
   A17        2.09917  -0.00078   0.00142  -0.00474  -0.00331   2.09585
   A18        2.06755  -0.00257  -0.00041  -0.00459  -0.00499   2.06255
   A19        2.11423   0.00210  -0.00099   0.00551   0.00451   2.11875
   A20        2.10140   0.00047   0.00140  -0.00092   0.00047   2.10188
   A21        2.11647  -0.00130  -0.00026  -0.00290  -0.00315   2.11332
   A22        2.07845   0.00023  -0.00103   0.00134   0.00031   2.07875
   A23        2.08826   0.00107   0.00129   0.00156   0.00285   2.09111
   A24        2.09567   0.00146   0.00010   0.00286   0.00296   2.09862
   A25        2.08865  -0.00085   0.00020  -0.00215  -0.00195   2.08670
   A26        2.09887  -0.00061  -0.00030  -0.00070  -0.00101   2.09786
   A27        2.07521   0.00251   0.00074   0.00463   0.00537   2.08058
   A28        2.10380  -0.00107  -0.00036  -0.00167  -0.00203   2.10177
   A29        2.10417  -0.00144  -0.00038  -0.00296  -0.00333   2.10083
   A30        2.10691  -0.00107  -0.00034  -0.00324  -0.00358   2.10333
   A31        2.09600   0.00008  -0.00022   0.00047   0.00025   2.09626
   A32        2.08027   0.00100   0.00056   0.00277   0.00333   2.08360
   A33        2.10750   0.00024   0.00001   0.00158   0.00159   2.10908
   A34        2.07874   0.00016  -0.00147   0.00194   0.00047   2.07921
   A35        2.09695  -0.00040   0.00146  -0.00352  -0.00206   2.09489
   A36        2.06461  -0.00184  -0.00025  -0.00293  -0.00318   2.06143
   A37        2.11826   0.00123  -0.00113   0.00334   0.00220   2.12046
   A38        2.10032   0.00060   0.00138  -0.00040   0.00098   2.10130
   A39        1.93511  -0.00053  -0.00045  -0.00165  -0.00212   1.93300
   A40        1.91790   0.00097  -0.00023   0.00456   0.00433   1.92223
   A41        1.95280  -0.00236  -0.00097  -0.00773  -0.00870   1.94410
   A42        1.88385   0.00014   0.00051   0.00061   0.00112   1.88497
   A43        1.88704   0.00106   0.00079   0.00159   0.00236   1.88940
   A44        1.88504   0.00085   0.00043   0.00296   0.00340   1.88844
   A45        1.93765   0.00233  -0.00001   0.00774   0.00772   1.94537
   A46        1.91180  -0.00011  -0.00030   0.00277   0.00245   1.91425
   A47        1.91922  -0.00117  -0.00136  -0.00296  -0.00430   1.91492
   A48        1.91278  -0.00029  -0.00064   0.00247   0.00179   1.91458
   A49        1.92786  -0.00104   0.00167  -0.00802  -0.00634   1.92152
   A50        1.85261   0.00017   0.00063  -0.00238  -0.00174   1.85086
   A51        1.93209   0.00029  -0.00017   0.00104   0.00087   1.93296
   A52        1.91500   0.00047  -0.00018   0.00236   0.00218   1.91718
   A53        1.94564  -0.00094  -0.00065  -0.00271  -0.00336   1.94228
   A54        1.89202  -0.00021   0.00011  -0.00042  -0.00031   1.89171
   A55        1.89119   0.00003   0.00059  -0.00152  -0.00093   1.89026
   A56        1.88648   0.00037   0.00034   0.00126   0.00160   1.88808
   A57        1.95496  -0.00174   0.00005  -0.00443  -0.00438   1.95058
   A58        1.90076   0.00216   0.00035   0.00852   0.00887   1.90963
   A59        1.91048  -0.00024  -0.00036  -0.00132  -0.00167   1.90881
   A60        1.93545  -0.00045  -0.00142   0.00033  -0.00108   1.93437
   A61        1.89142   0.00139   0.00065   0.00371   0.00436   1.89578
   A62        1.86867  -0.00111   0.00077  -0.00707  -0.00629   1.86238
   A63        2.12591  -0.00247  -0.00014  -0.00510  -0.00517   2.12074
   A64        1.86917   0.01548   0.00507   0.03302   0.03794   1.90711
   A65        2.28804  -0.01301  -0.00493  -0.02794  -0.03280   2.25524
   A66        2.01838  -0.00751  -0.00038  -0.02006  -0.02058   1.99780
   A67        2.13783   0.00127   0.00008   0.00164   0.00177   2.13959
   A68        2.12627   0.00625   0.00033   0.01848   0.01889   2.14516
   A69        1.94785   0.00123  -0.00140   0.00607   0.00460   1.95245
   A70        2.11475   0.01787   0.00173   0.04489   0.04648   2.16123
   A71        2.21918  -0.01894  -0.00028  -0.04946  -0.04995   2.16923
   A72        2.02412   0.00473   0.00069   0.02283   0.02240   2.04652
   A73        1.92277  -0.00054   0.00080   0.00364   0.00370   1.92646
   A74        2.22714  -0.00130  -0.00338   0.00957   0.00527   2.23241
   A75        2.03915   0.02402   0.00568   0.06464   0.06981   2.10896
   A76        2.33971  -0.03142  -0.00565  -0.07415  -0.08064   2.25907
   A77        1.90082   0.00732   0.00003   0.00968   0.01116   1.91198
   A78        1.84300   0.00342   0.00373   0.01124   0.01488   1.85788
   A79        1.91183  -0.00040   0.00031  -0.00702  -0.00715   1.90468
   A80        1.96761  -0.00097  -0.00052  -0.01733  -0.01828   1.94933
   A81        2.03588   0.00545  -0.00134   0.01974   0.01875   2.05463
   A82        1.91633  -0.00265  -0.00116  -0.00317  -0.00386   1.91247
   A83        1.79322  -0.00511  -0.00137  -0.00533  -0.00695   1.78627
   A84        1.87731   0.00296   0.00125   0.01055   0.01175   1.88906
   A85        2.02348  -0.00175  -0.00223  -0.00418  -0.00621   2.01727
   A86        2.02650  -0.00221  -0.00231  -0.01113  -0.01323   2.01327
   A87        1.85792   0.00172   0.00224   0.00072   0.00277   1.86070
   A88        1.91415  -0.00287  -0.00044  -0.01129  -0.01206   1.90210
   A89        1.75576   0.00211   0.00175   0.01502   0.01694   1.77270
   A90        1.83376   0.00450   0.00311   0.01706   0.02040   1.85416
   A91        1.90097   0.00042  -0.00052   0.01209   0.01279   1.91375
   A92        1.94579  -0.00117  -0.00021  -0.00108  -0.00182   1.94396
   A93        1.94343  -0.00336   0.00067  -0.01834  -0.01957   1.92386
   A94        2.00962   0.00109  -0.00194   0.00544   0.00307   2.01269
   A95        1.83027  -0.00162  -0.00118  -0.01489  -0.01496   1.81532
   A96        1.86128  -0.00098  -0.00245   0.02385   0.01902   1.88030
   A97        2.22169  -0.00982  -0.00868   0.00459  -0.01559   2.20611
   A98        1.87743   0.02294   0.00028   0.12587   0.12366   2.00109
   A99        2.12197  -0.00005   0.00013  -0.00085  -0.00057   2.12140
   A100       1.87594   0.00979   0.00473   0.02186   0.02628   1.90222
   A101       2.28510  -0.00972  -0.00485  -0.02098  -0.02567   2.25943
   A102       2.05259  -0.00844  -0.00084  -0.02876  -0.02944   2.02315
   A103       2.13627   0.00167   0.00099   0.00518   0.00601   2.14228
   A104       2.09397   0.00677  -0.00013   0.02329   0.02309   2.11706
   A105       1.97772   0.01781  -0.00124   0.08042   0.07879   2.05652
   A106       2.20648  -0.01519  -0.00707  -0.02020  -0.03157   2.17491
   A107       1.90367   0.00297  -0.00173   0.02188   0.01929   1.92296
   A108       2.02637  -0.00142   0.00057   0.01458   0.01443   2.04081
   A109       1.92994   0.00310   0.00164   0.00338   0.00446   1.93439
   A110       2.19142   0.00109  -0.00626   0.02344   0.01624   2.20766
    D1       -3.12744   0.00159  -0.00106   0.02197   0.02110  -3.10634
    D2        0.00317   0.00130  -0.00102   0.01960   0.01857   0.02174
    D3       -2.67428  -0.00803   0.00483  -0.10726  -0.10212  -2.77640
    D4        0.02097  -0.00305   0.00043  -0.03690  -0.03582  -0.01484
    D5        3.12057   0.00173  -0.00262   0.03151   0.02886  -3.13376
    D6       -0.00317   0.00078  -0.00348   0.02993   0.02699   0.02382
    D7       -2.58956  -0.00819   0.01232  -0.13381  -0.12149  -2.71105
    D8        0.04804  -0.00312   0.00397  -0.05683  -0.05229  -0.00425
    D9        0.00139   0.00003  -0.00005   0.00041   0.00035   0.00174
   D10       -3.14146   0.00002   0.00000   0.00020   0.00019  -3.14127
   D11       -3.13932   0.00001  -0.00009   0.00035   0.00026  -3.13906
   D12        0.00101   0.00000  -0.00004   0.00015   0.00011   0.00112
   D13       -0.00110   0.00000   0.00003  -0.00015  -0.00012  -0.00122
   D14       -3.13857   0.00002  -0.00011   0.00049   0.00039  -3.13818
   D15        3.13960   0.00001   0.00007  -0.00010  -0.00003   3.13957
   D16        0.00213   0.00003  -0.00007   0.00055   0.00048   0.00261
   D17       -0.00034  -0.00001   0.00002  -0.00017  -0.00015  -0.00049
   D18        3.14068   0.00000   0.00003  -0.00011  -0.00008   3.14060
   D19       -3.14066  -0.00001  -0.00003   0.00004   0.00001  -3.14066
   D20        0.00035   0.00000  -0.00002   0.00010   0.00008   0.00043
   D21       -0.00097  -0.00002   0.00004  -0.00032  -0.00028  -0.00125
   D22        3.14119   0.00001   0.00000   0.00010   0.00010   3.14129
   D23        3.14120  -0.00004   0.00002  -0.00037  -0.00035   3.14085
   D24        0.00017   0.00000  -0.00001   0.00005   0.00003   0.00020
   D25        0.00125   0.00005  -0.00006   0.00057   0.00051   0.00176
   D26        3.14147   0.00005  -0.00002   0.00056   0.00053  -3.14119
   D27       -3.14090   0.00001  -0.00003   0.00016   0.00013  -3.14077
   D28       -0.00068   0.00002   0.00001   0.00014   0.00015  -0.00053
   D29       -0.00021  -0.00003   0.00002  -0.00034  -0.00031  -0.00052
   D30        3.13729  -0.00005   0.00016  -0.00096  -0.00080   3.13649
   D31       -3.14041  -0.00004  -0.00001  -0.00032  -0.00033  -3.14075
   D32       -0.00291  -0.00006   0.00012  -0.00095  -0.00082  -0.00374
   D33       -0.00650  -0.00005   0.00017  -0.00152  -0.00142  -0.00792
   D34       -3.13417   0.00008   0.00005   0.00100   0.00111  -3.13306
   D35        3.13930  -0.00003   0.00003  -0.00086  -0.00089   3.13840
   D36        0.01163   0.00011  -0.00009   0.00166   0.00164   0.01327
   D37        0.00240   0.00003  -0.00011   0.00064   0.00053   0.00293
   D38        3.14132   0.00001   0.00001   0.00011   0.00012   3.14144
   D39       -3.13676   0.00004  -0.00021   0.00103   0.00082  -3.13594
   D40        0.00216   0.00002  -0.00009   0.00050   0.00041   0.00257
   D41       -0.00114   0.00002   0.00005   0.00001   0.00005  -0.00108
   D42       -3.14132  -0.00004  -0.00004  -0.00029  -0.00032   3.14155
   D43        3.13800   0.00001   0.00015  -0.00039  -0.00024   3.13777
   D44       -0.00217  -0.00005   0.00007  -0.00068  -0.00062  -0.00279
   D45       -0.00101  -0.00003   0.00005  -0.00043  -0.00038  -0.00139
   D46        3.14010  -0.00001   0.00007  -0.00033  -0.00026   3.13984
   D47       -3.13992  -0.00001  -0.00007   0.00010   0.00003  -3.13988
   D48        0.00120   0.00001  -0.00005   0.00020   0.00015   0.00135
   D49       -0.00159  -0.00002   0.00006  -0.00042  -0.00035  -0.00194
   D50       -3.14102   0.00002  -0.00002   0.00028   0.00025  -3.14077
   D51        3.14048  -0.00004   0.00004  -0.00051  -0.00047   3.14001
   D52        0.00105   0.00000  -0.00005   0.00018   0.00013   0.00118
   D53        0.00287   0.00007  -0.00013   0.00107   0.00094   0.00381
   D54       -3.13899   0.00011  -0.00010   0.00130   0.00120  -3.13780
   D55       -3.14086   0.00003  -0.00004   0.00038   0.00034  -3.14052
   D56        0.00046   0.00006  -0.00001   0.00061   0.00059   0.00105
   D57       -0.00148  -0.00007   0.00007  -0.00086  -0.00079  -0.00227
   D58        3.13871  -0.00002   0.00015  -0.00056  -0.00041   3.13830
   D59        3.14038  -0.00011   0.00004  -0.00109  -0.00104   3.13934
   D60       -0.00261  -0.00005   0.00013  -0.00079  -0.00067  -0.00328
   D61        0.00742  -0.00070  -0.00049  -0.00117  -0.00130   0.00612
   D62        3.12647   0.00075   0.00063   0.00139   0.00166   3.12813
   D63       -3.13273  -0.00076  -0.00057  -0.00147  -0.00168  -3.13441
   D64       -0.01368   0.00070   0.00055   0.00109   0.00128  -0.01240
   D65        1.06418  -0.00087   0.00061  -0.00747  -0.00686   1.05733
   D66       -3.10419   0.00020  -0.00038   0.00247   0.00210  -3.10209
   D67       -1.07462  -0.00032  -0.00056  -0.00051  -0.00106  -1.07568
   D68       -3.13790  -0.00042   0.00082  -0.00484  -0.00403   3.14126
   D69       -1.02309   0.00065  -0.00018   0.00510   0.00493  -1.01816
   D70        1.00648   0.00013  -0.00035   0.00212   0.00177   1.00825
   D71       -1.04401  -0.00024   0.00058  -0.00307  -0.00251  -1.04652
   D72        1.07080   0.00084  -0.00042   0.00687   0.00645   1.07725
   D73        3.10037   0.00031  -0.00059   0.00389   0.00329   3.10366
   D74        1.35812   0.00453  -0.00207   0.05426   0.05228   1.41040
   D75       -1.24657  -0.00215   0.00155  -0.02967  -0.02820  -1.27477
   D76       -0.75611   0.00335  -0.00127   0.04413   0.04294  -0.71317
   D77        2.92239  -0.00333   0.00234  -0.03980  -0.03755   2.88484
   D78       -2.79127   0.00392  -0.00265   0.05026   0.04769  -2.74358
   D79        0.88722  -0.00276   0.00097  -0.03367  -0.03279   0.85443
   D80        1.03742   0.00002   0.00075  -0.00226  -0.00151   1.03591
   D81       -3.09852  -0.00020  -0.00077   0.00119   0.00042  -3.09810
   D82       -1.06090  -0.00045   0.00015  -0.00319  -0.00304  -1.06394
   D83        3.12492   0.00025   0.00067  -0.00062   0.00005   3.12496
   D84       -1.01103   0.00003  -0.00085   0.00283   0.00198  -1.00905
   D85        1.02660  -0.00022   0.00007  -0.00155  -0.00149   1.02511
   D86       -1.06911   0.00042   0.00055   0.00078   0.00134  -1.06777
   D87        1.07813   0.00020  -0.00097   0.00423   0.00327   1.08140
   D88        3.11576  -0.00005  -0.00005  -0.00015  -0.00020   3.11556
   D89        1.28587   0.00396  -0.00317   0.04640   0.04366   1.32953
   D90       -1.26646  -0.00244   0.00310  -0.03656  -0.03389  -1.30034
   D91       -0.84163   0.00272  -0.00265   0.03832   0.03609  -0.80554
   D92        2.88923  -0.00368   0.00362  -0.04465  -0.04146   2.84777
   D93       -2.88793   0.00349  -0.00316   0.04446   0.04173  -2.84620
   D94        0.84294  -0.00290   0.00311  -0.03850  -0.03582   0.80711
   D95       -0.02611   0.00046   0.00130   0.00142   0.00293  -0.02318
   D96       -3.12801   0.00002   0.00045  -0.00050   0.00041  -3.12760
   D97        3.10310   0.00026   0.00139  -0.00099   0.00044   3.10355
   D98        0.00120  -0.00018   0.00054  -0.00291  -0.00208  -0.00087
   D99        0.04329  -0.00296  -0.00107  -0.02952  -0.03054   0.01275
   D100       3.13192  -0.00068   0.00006  -0.00290  -0.00169   3.13023
   D101      -3.13771  -0.00264  -0.00023  -0.02803  -0.02844   3.11704
   D102      -0.04908  -0.00036   0.00090  -0.00141   0.00041  -0.04867
   D103      -0.03804   0.00348   0.00020   0.04169   0.04226   0.00422
   D104       2.59164   0.01119  -0.00318   0.12641   0.12297   2.71462
   D105      -3.12277  -0.00040  -0.00105   0.00943   0.00964  -3.11313
   D106      -0.49309   0.00731  -0.00443   0.09415   0.09036  -0.40273
   D107      -0.29564  -0.00514   0.00587  -0.04803  -0.04166  -0.33729
   D108       2.94746  -0.00502   0.00489  -0.05275  -0.04823   2.89923
   D109       2.78417  -0.00155   0.00717  -0.01450  -0.00696   2.77721
   D110      -0.25592  -0.00144   0.00619  -0.01922  -0.01353  -0.26945
   D111       1.62121   0.00488  -0.00020   0.00319   0.00233   1.62354
   D112      -0.47003  -0.00312  -0.00444  -0.01989  -0.02506  -0.49509
   D113      -2.56674   0.00081  -0.00139  -0.02305  -0.02562  -2.59236
   D114      -1.59743   0.00225   0.00019   0.00098   0.00161  -1.59582
   D115       2.59451  -0.00575  -0.00404  -0.02210  -0.02577   2.56873
   D116       0.49780  -0.00182  -0.00099  -0.02527  -0.02633   0.47147
   D117       2.95111   0.00127   0.00450   0.01273   0.01805   2.96916
   D118      -1.08781   0.02707  -0.00448   0.24760   0.23906  -0.84875
   D119      -0.09476   0.00046   0.00332   0.00546   0.00881  -0.08596
   D120       2.14950   0.02625  -0.00566   0.24033   0.22981   2.37932
   D121      -0.82372   0.00174  -0.00112   0.01914   0.01794  -0.80579
   D122      -2.91060  -0.00219  -0.00291   0.00779   0.00483  -2.90577
   D123       1.37675  -0.00050  -0.00402   0.01379   0.01012   1.38686
   D124       1.22581   0.00368   0.00246   0.02031   0.02268   1.24849
   D125      -0.86106  -0.00026   0.00066   0.00896   0.00956  -0.85150
   D126      -2.85690   0.00144  -0.00044   0.01496   0.01485  -2.84205
   D127      -2.87992   0.00570  -0.00045   0.03888   0.03873  -2.84119
   D128       1.31639   0.00177  -0.00225   0.02753   0.02562   1.34201
   D129      -0.67945   0.00346  -0.00335   0.03352   0.03091  -0.64855
   D130       0.74834  -0.00089   0.00378  -0.02956  -0.02607   0.72227
   D131      -1.26584  -0.00469  -0.00009  -0.04710  -0.04718  -1.31302
   D132       2.83302  -0.00294   0.00267  -0.03288  -0.03007   2.80295
   D133       2.88020  -0.00086   0.00345  -0.03271  -0.02952   2.85068
   D134       0.86601  -0.00466  -0.00042  -0.05025  -0.05063   0.81538
   D135      -1.31831  -0.00291   0.00234  -0.03604  -0.03353  -1.35184
   D136      -1.45010   0.00104   0.00663  -0.02889  -0.02292  -1.47302
   D137       2.81890  -0.00276   0.00276  -0.04643  -0.04404   2.77487
   D138       0.63458  -0.00100   0.00552  -0.03222  -0.02693   0.60765
   D139       1.70585  -0.00037  -0.00601   0.02211   0.01818   1.72403
   D140      -0.72517  -0.00540   0.00648  -0.10787  -0.10483  -0.83000
   D141      -2.49062   0.00545  -0.00349   0.04769   0.04605  -2.44457
   D142       1.36155   0.00042   0.00900  -0.08229  -0.07697   1.28458
   D143      -0.34855   0.00068  -0.00462   0.01699   0.01263  -0.33592
   D144      -2.77957  -0.00435   0.00787  -0.11299  -0.11039  -2.88995
   D145       2.95918  -0.00476   0.00012  -0.05707  -0.05827   2.90091
   D146       0.52479  -0.01663   0.01330  -0.20119  -0.18878   0.33601
   D147      -1.08601   0.01178  -0.01035   0.13930   0.12984  -0.95616
   D148       2.76278  -0.00010   0.00283  -0.00482  -0.00067   2.76211
   D149      -0.04295   0.00174   0.00211   0.00372   0.00496  -0.03799
   D150       3.06999   0.00152   0.00306  -0.00774  -0.00591   3.06408
   D151       3.11878   0.00050   0.00112   0.00159   0.00247   3.12125
   D152      -0.05147   0.00028   0.00207  -0.00988  -0.00840  -0.05987
   D153      -2.47618  -0.00532   0.01442  -0.14218  -0.13132  -2.60750
   D154       0.07926  -0.00422   0.00069  -0.04514  -0.04364   0.03562
   D155       0.69334  -0.00503   0.01348  -0.13072  -0.12034   0.57300
   D156      -3.03440  -0.00392  -0.00025  -0.03368  -0.03266  -3.06707
   D157       2.38319   0.02057  -0.01578   0.22172   0.20339   2.58658
   D158      -1.32064   0.02543  -0.02194   0.30361   0.27960  -1.04104
   D159      -0.07517   0.00384  -0.00342   0.06240   0.05966  -0.01550
   D160       2.50419   0.00871  -0.00957   0.14430   0.13587   2.64006
         Item               Value     Threshold  Converged?
 Maximum Force            0.038521     0.000450     NO 
 RMS     Force            0.007021     0.000300     NO 
 Maximum Displacement     1.381564     0.001800     NO 
 RMS     Displacement     0.331428     0.001200     NO 
 Predicted change in Energy=-5.407624D-02
 Lowest energy point so far.  Saving SCF results.
 GradGradGradGradGradGradGradGradGradGradGradGradGradGradGradGradGradGrad

 Leave Link  103 at Tue Dec 11 13:18:51 2018, MaxMem=   536870912 cpu:         2.3
 (Enter /pbs_home/pkowalski/g09d01/g09/l202.exe)
 Stoichiometry    C29H22F6S2
 Framework group  C1[X(C29H22F6S2)]
 Deg. of freedom   171
 Full point group                 C1      NOp   1
 RotChk:  IX=0 Diff= 5.73D-02
 Largest Abelian subgroup         C1      NOp   1
 Largest concise Abelian subgroup C1      NOp   1
                         Standard orientation:                         
 ---------------------------------------------------------------------
 Center     Atomic      Atomic             Coordinates (Angstroms)
 Number     Number       Type             X           Y           Z
 ---------------------------------------------------------------------
      1         16           0       -2.584824   -2.066298   -1.069840
      2         16           0        2.548149   -2.111339    0.945886
      3          9           0       -1.337631    2.859359    1.529742
      4          9           0       -2.338236    3.006382   -0.373481
      5          9           0       -0.050078    4.793119    0.026191
      6          9           0       -0.162925    3.477133   -1.690211
      7          9           0        1.524433    3.042803    1.327161
      8          9           0        2.233977    3.049602   -0.711488
      9          6           0       -5.618796   -2.501823   -0.498327
     10          6           0       -6.960132   -2.802465   -0.293053
     11          6           0       -7.797366   -1.881392    0.329921
     12          6           0       -7.274923   -0.658420    0.744207
     13          6           0       -5.933905   -0.359517    0.540571
     14          6           0       -5.082034   -1.276877   -0.085107
     15          6           0        5.535777   -2.573193    0.164693
     16          6           0        6.852381   -2.889723   -0.148864
     17          6           0        7.714077   -1.907915   -0.629231
     18          6           0        7.240158   -0.608233   -0.792576
     19          6           0        5.923396   -0.293695   -0.482773
     20          6           0        5.047305   -1.271328    0.003184
     21          6           0       -0.280178   -0.666990   -3.203634
     22          6           0       -0.049983   -1.294753   -1.821773
     23          6           0        0.578520   -1.017922    3.486534
     24          6           0        0.142302   -1.324583    2.050482
     25          6           0       -3.665778   -0.949338   -0.302128
     26          6           0       -2.977840    0.181537    0.040034
     27          6           0       -1.576146    0.147215   -0.283514
     28          6           0       -1.216660   -1.044195   -0.900974
     29          6           0       -0.655752    1.246616   -0.021581
     30          6           0       -1.174360    2.661513    0.210996
     31          6           0       -0.046119    3.518947   -0.352032
     32          6           0        1.179395    2.720726    0.062529
     33          6           0        0.721641    1.257418   -0.037808
     34          6           0        3.655886   -0.926453    0.332066
     35          6           0        3.019073    0.277334    0.252396
     36          6           0        1.618949    0.280108    0.630855
     37          6           0        1.229193   -1.000476    1.054114
     38          1           0       -4.978311   -3.239121   -0.992211
     39          1           0       -7.353975   -3.767159   -0.625457
     40          1           0       -8.853506   -2.114603    0.492062
     41          1           0       -7.920104    0.075983    1.234951
     42          1           0       -5.547729    0.606927    0.875097
     43          1           0        4.875871   -3.358487    0.546066
     44          1           0        7.207895   -3.915164   -0.012876
     45          1           0        8.751074   -2.153347   -0.875333
     46          1           0        7.904467    0.174691   -1.169782
     47          1           0        5.574365    0.732635   -0.622954
     48          1           0       -0.403836    0.420823   -3.121035
     49          1           0        0.582015   -0.862127   -3.856079
     50          1           0       -1.175312   -1.078995   -3.686218
     51          1           0        0.111825   -2.377913   -1.929139
     52          1           0        0.869821   -0.893220   -1.381892
     53          1           0        0.837228    0.042670    3.596129
     54          1           0       -0.240097   -1.248771    4.182487
     55          1           0        1.451739   -1.617200    3.774204
     56          1           0       -0.154637   -2.383256    1.976007
     57          1           0       -0.748509   -0.728346    1.804733
     58          1           0       -3.446770    1.021500    0.547804
     59          1           0        3.528948    1.196357   -0.039755
 ---------------------------------------------------------------------
 Rotational constants (GHZ):      0.1488038      0.0580198      0.0475373
 Leave Link  202 at Tue Dec 11 13:18:51 2018, MaxMem=   536870912 cpu:         0.0
 (Enter /pbs_home/pkowalski/g09d01/g09/l301.exe)
 Basis read from rwf:  (5D, 7F)
 No pseudopotential information found on rwf file.
 There are   673 symmetry adapted cartesian basis functions of A   symmetry.
 There are   636 symmetry adapted basis functions of A   symmetry.
   636 basis functions,  1103 primitive gaussians,   673 cartesian basis functions
   141 alpha electrons      141 beta electrons
       nuclear repulsion energy      4591.0719557583 Hartrees.
 IExCor=20419 DFT=T Ex+Corr=CAM-B3LYP ExCW=0 ScaHFX=  1.000000
 ScaDFX=  1.000000  1.000000  1.000000  0.810000 ScalE2=  1.000000  1.000000
 IRadAn=      0 IRanWt=     -1 IRanGd=            0 ICorTp=0 IEmpDi=  4
  HFx wShort=  0.000000 wLong=  0.330000 cFull=  0.190000 cShort=  0.000000 cLong=  0.460000
  DFx wShort=  0.000000 wLong=  0.330000 cFull=  0.190000 cShort=  0.000000 cLong=  0.460000
 NAtoms=   59 NActive=   59 NUniq=   59 SFac= 1.00D+00 NAtFMM=   60 NAOKFM=F Big=F
 Integral buffers will be    131072 words long.
 Raffenetti 2 integral format.
 Two-electron integral symmetry is turned on.
 No density basis found on file   724.
 Leave Link  301 at Tue Dec 11 13:18:51 2018, MaxMem=   536870912 cpu:         0.6
 (Enter /pbs_home/pkowalski/g09d01/g09/l302.exe)
 NPDir=0 NMtPBC=     1 NCelOv=     1 NCel=       1 NClECP=     1 NCelD=      1
         NCelK=      1 NCelE2=     1 NClLst=     1 CellRange=     0.0.
 One-electron integrals computed using PRISM.
 NBasis=   636 RedAO= T EigKep=  2.89D-04  NBF=   636
 NBsUse=   636 1.00D-06 EigRej= -1.00D+00 NBFU=   636
 Precomputing XC quadrature grid using
 IXCGrd= 4 IRadAn=           0 IRanWt=          -1 IRanGd=           0 AccXCQ= 0.00D+00.
 Generated NRdTot=       0 NPtTot=           0 NUsed=           0 NTot=          32
 NSgBfM=   591   592   597   597   597 MxSgAt=    59 MxSgA2=    59.
 Leave Link  302 at Tue Dec 11 13:18:54 2018, MaxMem=   536870912 cpu:        16.4
 (Enter /pbs_home/pkowalski/g09d01/g09/l303.exe)
 DipDrv:  MaxL=1.
 Leave Link  303 at Tue Dec 11 13:18:54 2018, MaxMem=   536870912 cpu:         1.5
 (Enter /pbs_home/pkowalski/g09d01/g09/l401.exe)
 Initial guess from the checkpoint file:  "dae0068freq_open_cam-b3lyp_air.chk"
 B after Tr=     0.000000    0.000000    0.000000
         Rot=    0.999871   -0.006728    0.014488    0.001373 Ang=  -1.84 deg.
 Guess basis will be translated and rotated to current coordinates.
 JPrj=2 DoOrth=T DoCkMO=T.
 Generating alternative initial guess.
 ExpMin= 1.22D-01 ExpMax= 9.18D+03 ExpMxC= 1.38D+03 IAcc=1 IRadAn=         1 AccDes= 0.00D+00
 Harris functional with IExCor=20419 and IRadAn=       1 diagonalized for initial guess.
 HarFok:  IExCor=20419 AccDes= 0.00D+00 IRadAn=         1 IDoV= 1 UseB2=F ITyADJ=14
 ICtDFT=  3500011 ScaDFX=  1.000000  1.000000  1.000000  1.000000
 FoFCou: FMM=F IPFlag=           0 FMFlag=      100000 FMFlg1=           0
         NFxFlg=           0 DoJE=T BraDBF=F KetDBF=T FulRan=T
         wScrn=  0.000000 ICntrl=     500 IOpCl=  0 I1Cent=   200000004 NGrid=           0
         NMat0=    1 NMatS0=      1 NMatT0=    0 NMatD0=    1 NMtDS0=    0 NMtDT0=    0
 Petite list used in FoFCou.
 Harris En= -2437.23867739072    
 Leave Link  401 at Tue Dec 11 13:18:59 2018, MaxMem=   536870912 cpu:        40.9
 (Enter /pbs_home/pkowalski/g09d01/g09/l502.exe)
 Closed shell SCF:
 Using DIIS extrapolation, IDIIS=  1040.
 Integral symmetry usage will be decided dynamically.
 IVT=     1387805 IEndB=     1387805 NGot=   536870912 MDV=   535953350
 LenX=   535953350 LenY=   535499748
 Requested convergence on RMS density matrix=1.00D-08 within 128 cycles.
 Requested convergence on MAX density matrix=1.00D-06.
 Requested convergence on             energy=1.00D-06.
 No special actions if energy rises.
 Fock matrices will be formed incrementally for  20 cycles.
 Integral accuracy reduced to 1.0D-05 until final iterations.

 Cycle   1  Pass 0  IDiag  1:
 FoFJK:  IHMeth= 1 ICntrl=       0 DoSepK=T KAlg= 0 I1Cent=   0 FoldK=F
 IRaf=         1 NMat=   1 IRICut=       1 DoRegI=T DoRafI=F ISym2E= 0.
 FoFCou: FMM=F IPFlag=           0 FMFlag=      100000 FMFlg1=           0
         NFxFlg=           0 DoJE=T BraDBF=F KetDBF=F FulRan=T
         wScrn=  0.000000 ICntrl=     500 IOpCl=  0 I1Cent=           0 NGrid=           0
         NMat0=    1 NMatS0=      1 NMatT0=    0 NMatD0=    1 NMtDS0=    0 NMtDT0=    0
 Symmetry not used in FoFCou.
 E= -2511.33195360233    
 DIIS: error= 7.32D-03 at cycle   1 NSaved=   1.
 NSaved= 1 IEnMin= 1 EnMin= -2511.33195360233     IErMin= 1 ErrMin= 7.32D-03
 ErrMax= 7.32D-03  0.00D+00 EMaxC= 1.00D-01 BMatC= 9.47D-02 BMatP= 9.47D-02
 IDIUse=3 WtCom= 9.27D-01 WtEn= 7.32D-02
 Coeff-Com:  0.100D+01
 Coeff-En:   0.100D+01
 Coeff:      0.100D+01
 Gap=     0.586 Goal=   None    Shift=    0.000
 GapD=    0.586 DampG=2.000 DampE=1.000 DampFc=2.0000 IDamp=-1.
 RMSDP=9.76D-04 MaxDP=8.55D-02              OVMax= 3.60D-02

 Cycle   2  Pass 0  IDiag  1:
 RMSU=  9.73D-04    CP:  9.95D-01
 E= -2511.44756393491     Delta-E=       -0.115610332580 Rises=F Damp=F
 DIIS: error= 1.16D-03 at cycle   2 NSaved=   2.
 NSaved= 2 IEnMin= 2 EnMin= -2511.44756393491     IErMin= 2 ErrMin= 1.16D-03
 ErrMax= 1.16D-03  0.00D+00 EMaxC= 1.00D-01 BMatC= 2.61D-03 BMatP= 9.47D-02
 IDIUse=3 WtCom= 9.88D-01 WtEn= 1.16D-02
 Coeff-Com: -0.863D-01 0.109D+01
 Coeff-En:   0.000D+00 0.100D+01
 Coeff:     -0.853D-01 0.109D+01
 Gap=     0.202 Goal=   None    Shift=    0.000
 RMSDP=2.15D-04 MaxDP=1.34D-02 DE=-1.16D-01 OVMax= 1.48D-02

 Cycle   3  Pass 0  IDiag  1:
 RMSU=  1.98D-04    CP:  9.94D-01  1.08D+00
 E= -2511.45111941648     Delta-E=       -0.003555481569 Rises=F Damp=F
 DIIS: error= 9.61D-04 at cycle   3 NSaved=   3.
 NSaved= 3 IEnMin= 3 EnMin= -2511.45111941648     IErMin= 3 ErrMin= 9.61D-04
 ErrMax= 9.61D-04  0.00D+00 EMaxC= 1.00D-01 BMatC= 1.68D-03 BMatP= 2.61D-03
 IDIUse=3 WtCom= 9.90D-01 WtEn= 9.61D-03
 Coeff-Com: -0.596D-01 0.521D+00 0.539D+00
 Coeff-En:   0.000D+00 0.000D+00 0.100D+01
 Coeff:     -0.591D-01 0.516D+00 0.543D+00
 Gap=     0.200 Goal=   None    Shift=    0.000
 RMSDP=1.17D-04 MaxDP=5.47D-03 DE=-3.56D-03 OVMax= 1.02D-02

 Cycle   4  Pass 0  IDiag  1:
 RMSU=  8.50D-05    CP:  9.94D-01  1.11D+00  6.21D-01
 E= -2511.45265497168     Delta-E=       -0.001535555196 Rises=F Damp=F
 DIIS: error= 3.46D-04 at cycle   4 NSaved=   4.
 NSaved= 4 IEnMin= 4 EnMin= -2511.45265497168     IErMin= 4 ErrMin= 3.46D-04
 ErrMax= 3.46D-04  0.00D+00 EMaxC= 1.00D-01 BMatC= 1.65D-04 BMatP= 1.68D-03
 IDIUse=3 WtCom= 9.97D-01 WtEn= 3.46D-03
 Coeff-Com: -0.992D-02 0.271D-01 0.228D+00 0.754D+00
 Coeff-En:   0.000D+00 0.000D+00 0.000D+00 0.100D+01
 Coeff:     -0.988D-02 0.270D-01 0.228D+00 0.755D+00
 Gap=     0.200 Goal=   None    Shift=    0.000
 RMSDP=4.14D-05 MaxDP=1.96D-03 DE=-1.54D-03 OVMax= 3.71D-03

 Cycle   5  Pass 0  IDiag  1:
 RMSU=  3.05D-05    CP:  9.94D-01  1.12D+00  7.48D-01  8.57D-01
 E= -2511.45282378106     Delta-E=       -0.000168809379 Rises=F Damp=F
 DIIS: error= 1.55D-04 at cycle   5 NSaved=   5.
 NSaved= 5 IEnMin= 5 EnMin= -2511.45282378106     IErMin= 5 ErrMin= 1.55D-04
 ErrMax= 1.55D-04  0.00D+00 EMaxC= 1.00D-01 BMatC= 3.34D-05 BMatP= 1.65D-04
 IDIUse=3 WtCom= 9.98D-01 WtEn= 1.55D-03
 Coeff-Com:  0.231D-02-0.525D-01 0.505D-01 0.402D+00 0.597D+00
 Coeff-En:   0.000D+00 0.000D+00 0.000D+00 0.779D-02 0.992D+00
 Coeff:      0.231D-02-0.524D-01 0.504D-01 0.402D+00 0.598D+00
 Gap=     0.200 Goal=   None    Shift=    0.000
 RMSDP=1.53D-05 MaxDP=7.48D-04 DE=-1.69D-04 OVMax= 1.24D-03

 Cycle   6  Pass 0  IDiag  1:
 RMSU=  8.30D-06    CP:  9.94D-01  1.12D+00  7.54D-01  9.65D-01  7.09D-01
 E= -2511.45286012954     Delta-E=       -0.000036348489 Rises=F Damp=F
 DIIS: error= 2.80D-05 at cycle   6 NSaved=   6.
 NSaved= 6 IEnMin= 6 EnMin= -2511.45286012954     IErMin= 6 ErrMin= 2.80D-05
 ErrMax= 2.80D-05  0.00D+00 EMaxC= 1.00D-01 BMatC= 1.57D-06 BMatP= 3.34D-05
 IDIUse=1 WtCom= 1.00D+00 WtEn= 0.00D+00
 Coeff-Com:  0.159D-02-0.233D-01 0.608D-02 0.117D+00 0.244D+00 0.654D+00
 Coeff:      0.159D-02-0.233D-01 0.608D-02 0.117D+00 0.244D+00 0.654D+00
 Gap=     0.200 Goal=   None    Shift=    0.000
 RMSDP=4.53D-06 MaxDP=2.62D-04 DE=-3.63D-05 OVMax= 4.67D-04

 Initial convergence to 1.0D-05 achieved.  Increase integral accuracy.
 Cycle   7  Pass 1  IDiag  1:
 E= -2511.45280899379     Delta-E=        0.000051135758 Rises=F Damp=F
 DIIS: error= 1.52D-04 at cycle   1 NSaved=   1.
 NSaved= 1 IEnMin= 1 EnMin= -2511.45280899379     IErMin= 1 ErrMin= 1.52D-04
 ErrMax= 1.52D-04  0.00D+00 EMaxC= 1.00D-01 BMatC= 1.29D-05 BMatP= 1.29D-05
 IDIUse=3 WtCom= 9.98D-01 WtEn= 1.52D-03
 Coeff-Com:  0.100D+01
 Coeff-En:   0.100D+01
 Coeff:      0.100D+01
 Gap=     0.200 Goal=   None    Shift=    0.000
 RMSDP=4.53D-06 MaxDP=2.62D-04 DE= 5.11D-05 OVMax= 4.33D-04

 Cycle   8  Pass 1  IDiag  1:
 RMSU=  1.35D-04    CP:  1.00D+00
 E= -2511.45282176596     Delta-E=       -0.000012772174 Rises=F Damp=F
 DIIS: error= 1.87D-05 at cycle   2 NSaved=   2.
 NSaved= 2 IEnMin= 2 EnMin= -2511.45282176596     IErMin= 2 ErrMin= 1.87D-05
 ErrMax= 1.87D-05  0.00D+00 EMaxC= 1.00D-01 BMatC= 7.27D-07 BMatP= 1.29D-05
 IDIUse=1 WtCom= 1.00D+00 WtEn= 0.00D+00
 Coeff-Com:  0.575D-01 0.942D+00
 Coeff:      0.575D-01 0.942D+00
 Gap=     0.200 Goal=   None    Shift=    0.000
 RMSDP=6.74D-06 MaxDP=3.27D-04 DE=-1.28D-05 OVMax= 6.23D-04

 Cycle   9  Pass 1  IDiag  1:
 RMSU=  5.11D-06    CP:  1.00D+00  1.03D+00
 E= -2511.45282092316     Delta-E=        0.000000842796 Rises=F Damp=F
 DIIS: error= 2.93D-05 at cycle   3 NSaved=   3.
 NSaved= 3 IEnMin= 2 EnMin= -2511.45282176596     IErMin= 2 ErrMin= 1.87D-05
 ErrMax= 2.93D-05  0.00D+00 EMaxC= 1.00D-01 BMatC= 1.58D-06 BMatP= 7.27D-07
 IDIUse=1 WtCom= 1.00D+00 WtEn= 0.00D+00
 Coeff-Com: -0.184D-01 0.605D+00 0.413D+00
 Coeff:     -0.184D-01 0.605D+00 0.413D+00
 Gap=     0.200 Goal=   None    Shift=    0.000
 RMSDP=2.91D-06 MaxDP=1.87D-04 DE= 8.43D-07 OVMax= 3.60D-04

 Cycle  10  Pass 1  IDiag  1:
 RMSU=  1.07D-06    CP:  1.00D+00  1.04D+00  4.80D-01
 E= -2511.45282253772     Delta-E=       -0.000001614560 Rises=F Damp=F
 DIIS: error= 2.24D-06 at cycle   4 NSaved=   4.
 NSaved= 4 IEnMin= 4 EnMin= -2511.45282253772     IErMin= 4 ErrMin= 2.24D-06
 ErrMax= 2.24D-06  0.00D+00 EMaxC= 1.00D-01 BMatC= 6.82D-09 BMatP= 7.27D-07
 IDIUse=1 WtCom= 1.00D+00 WtEn= 0.00D+00
 Coeff-Com: -0.895D-02 0.262D+00 0.184D+00 0.562D+00
 Coeff:     -0.895D-02 0.262D+00 0.184D+00 0.562D+00
 Gap=     0.200 Goal=   None    Shift=    0.000
 RMSDP=2.37D-07 MaxDP=1.53D-05 DE=-1.61D-06 OVMax= 2.33D-05

 Cycle  11  Pass 1  IDiag  1:
 RMSU=  2.31D-07    CP:  1.00D+00  1.04D+00  4.88D-01  9.93D-01
 E= -2511.45282254500     Delta-E=       -0.000000007272 Rises=F Damp=F
 DIIS: error= 7.59D-07 at cycle   5 NSaved=   5.
 NSaved= 5 IEnMin= 5 EnMin= -2511.45282254500     IErMin= 5 ErrMin= 7.59D-07
 ErrMax= 7.59D-07  0.00D+00 EMaxC= 1.00D-01 BMatC= 9.37D-10 BMatP= 6.82D-09
 IDIUse=1 WtCom= 1.00D+00 WtEn= 0.00D+00
 Coeff-Com:  0.840D-03-0.386D-01-0.275D-01 0.220D+00 0.845D+00
 Coeff:      0.840D-03-0.386D-01-0.275D-01 0.220D+00 0.845D+00
 Gap=     0.200 Goal=   None    Shift=    0.000
 RMSDP=1.32D-07 MaxDP=6.09D-06 DE=-7.27D-09 OVMax= 9.35D-06

 Cycle  12  Pass 1  IDiag  1:
 RMSU=  9.38D-08    CP:  1.00D+00  1.04D+00  4.90D-01  1.07D+00  9.19D-01
 E= -2511.45282254626     Delta-E=       -0.000000001267 Rises=F Damp=F
 DIIS: error= 4.23D-07 at cycle   6 NSaved=   6.
 NSaved= 6 IEnMin= 6 EnMin= -2511.45282254626     IErMin= 6 ErrMin= 4.23D-07
 ErrMax= 4.23D-07  0.00D+00 EMaxC= 1.00D-01 BMatC= 1.67D-10 BMatP= 9.37D-10
 IDIUse=1 WtCom= 1.00D+00 WtEn= 0.00D+00
 Coeff-Com:  0.154D-02-0.520D-01-0.375D-01 0.453D-01 0.409D+00 0.634D+00
 Coeff:      0.154D-02-0.520D-01-0.375D-01 0.453D-01 0.409D+00 0.634D+00
 Gap=     0.200 Goal=   None    Shift=    0.000
 RMSDP=4.32D-08 MaxDP=2.19D-06 DE=-1.27D-09 OVMax= 4.38D-06

 Cycle  13  Pass 1  IDiag  1:
 RMSU=  3.70D-08    CP:  1.00D+00  1.04D+00  4.91D-01  1.09D+00  9.88D-01
                    CP:  9.79D-01
 E= -2511.45282254644     Delta-E=       -0.000000000177 Rises=F Damp=F
 DIIS: error= 8.94D-08 at cycle   7 NSaved=   7.
 NSaved= 7 IEnMin= 7 EnMin= -2511.45282254644     IErMin= 7 ErrMin= 8.94D-08
 ErrMax= 8.94D-08  0.00D+00 EMaxC= 1.00D-01 BMatC= 1.52D-11 BMatP= 1.67D-10
 IDIUse=1 WtCom= 1.00D+00 WtEn= 0.00D+00
 Coeff-Com:  0.410D-03-0.125D-01-0.960D-02-0.110D-01 0.211D-01 0.218D+00
 Coeff-Com:  0.793D+00
 Coeff:      0.410D-03-0.125D-01-0.960D-02-0.110D-01 0.211D-01 0.218D+00
 Coeff:      0.793D+00
 Gap=     0.200 Goal=   None    Shift=    0.000
 RMSDP=1.75D-08 MaxDP=8.65D-07 DE=-1.77D-10 OVMax= 1.96D-06

 Cycle  14  Pass 1  IDiag  1:
 RMSU=  1.23D-08    CP:  1.00D+00  1.04D+00  4.91D-01  1.09D+00  9.82D-01
                    CP:  1.10D+00  1.06D+00
 E= -2511.45282254634     Delta-E=        0.000000000096 Rises=F Damp=F
 DIIS: error= 5.73D-08 at cycle   8 NSaved=   8.
 NSaved= 8 IEnMin= 7 EnMin= -2511.45282254644     IErMin= 8 ErrMin= 5.73D-08
 ErrMax= 5.73D-08  0.00D+00 EMaxC= 1.00D-01 BMatC= 4.41D-12 BMatP= 1.52D-11
 IDIUse=1 WtCom= 1.00D+00 WtEn= 0.00D+00
 Coeff-Com: -0.869D-04 0.367D-02 0.210D-02-0.135D-01-0.697D-01-0.101D-01
 Coeff-Com:  0.421D+00 0.666D+00
 Coeff:     -0.869D-04 0.367D-02 0.210D-02-0.135D-01-0.697D-01-0.101D-01
 Coeff:      0.421D+00 0.666D+00
 Gap=     0.200 Goal=   None    Shift=    0.000
 RMSDP=7.40D-09 MaxDP=4.02D-07 DE= 9.64D-11 OVMax= 8.00D-07

 SCF Done:  E(RCAM-B3LYP) =  -2511.45282255     A.U. after   14 cycles
            NFock= 14  Conv=0.74D-08     -V/T= 2.0069
 KE= 2.494185004495D+03 PE=-1.508333020665D+04 EE= 5.486620423846D+03
 Leave Link  502 at Tue Dec 11 13:29:14 2018, MaxMem=   536870912 cpu:      4902.2
 (Enter /pbs_home/pkowalski/g09d01/g09/l701.exe)
 Compute integral first derivatives.
 ... and contract with generalized density number  0.
 Leave Link  701 at Tue Dec 11 13:29:15 2018, MaxMem=   536870912 cpu:         5.9
 (Enter /pbs_home/pkowalski/g09d01/g09/l702.exe)
 L702 exits ... SP integral derivatives will be done elsewhere.
 Leave Link  702 at Tue Dec 11 13:29:15 2018, MaxMem=   536870912 cpu:         0.2
 (Enter /pbs_home/pkowalski/g09d01/g09/l703.exe)
 Compute integral first derivatives, UseDBF=F ICtDFT=           0.
 Integral derivatives from FoFJK, PRISM(SPDF).
 Calling FoFJK, ICntrl=      2127 FMM=F ISym2X=0 I1Cent= 0 IOpClX= 0 NMat=1 NMatS=1 NMatT=0.
 FoFJK:  IHMeth= 1 ICntrl=    2127 DoSepK=T KAlg= 0 I1Cent=   0 FoldK=F
 IRaf=         1 NMat=   1 IRICut=       1 DoRegI=T DoRafI=F ISym2E= 0.
 FoFCou: FMM=F IPFlag=           0 FMFlag=      100000 FMFlg1=         800
         NFxFlg=           0 DoJE=F BraDBF=F KetDBF=F FulRan=T
         wScrn=  0.000000 ICntrl=    2527 IOpCl=  0 I1Cent=           0 NGrid=           0
         NMat0=    1 NMatS0=      1 NMatT0=    0 NMatD0=    1 NMtDS0=    0 NMtDT0=    0
 Symmetry not used in FoFCou.
 Leave Link  703 at Tue Dec 11 13:33:04 2018, MaxMem=   536870912 cpu:      1827.5
 (Enter /pbs_home/pkowalski/g09d01/g09/l716.exe)
 Dipole        =-6.64887107D-02-1.58699677D+00-4.99294272D-03
 ***** Axes restored to original set *****
 -------------------------------------------------------------------
 Center     Atomic                   Forces (Hartrees/Bohr)
 Number     Number              X              Y              Z
 -------------------------------------------------------------------
      1       16          -0.002557599    0.000017102   -0.003441007
      2       16           0.002764153   -0.001085375   -0.003759852
      3        9           0.006641886    0.001096440   -0.002704540
      4        9          -0.004921276    0.000263114   -0.003946972
      5        9           0.003925766    0.001930404   -0.003942801
      6        9          -0.002175239    0.000103764    0.006061818
      7        9           0.001545722    0.000201378   -0.000722265
      8        9          -0.005610064    0.002402099   -0.000617169
      9        6          -0.002430194    0.000745988   -0.000679877
     10        6          -0.000899174   -0.000788877   -0.000888313
     11        6          -0.000080655   -0.000908658   -0.000603545
     12        6           0.001620681   -0.001385478   -0.000106591
     13        6           0.002866353   -0.001166278    0.000679207
     14        6           0.000499559    0.000864710    0.000476437
     15        6          -0.000895689   -0.000529409   -0.002478567
     16        6          -0.000887121    0.001176121   -0.000684474
     17        6          -0.000384093    0.000865287    0.000147426
     18        6           0.000234887    0.001126527    0.001903640
     19        6           0.001258448    0.000011547    0.002849052
     20        6           0.000456889   -0.000917537    0.000421891
     21        6           0.000914873    0.002584995   -0.001527078
     22        6           0.001005465    0.002861632   -0.002694285
     23        6          -0.001768937   -0.001399555   -0.000008017
     24        6          -0.007096177   -0.009016154    0.004115848
     25        6          -0.001232512    0.003143295    0.000977132
     26        6           0.005077930    0.005085976   -0.002141198
     27        6           0.004471304    0.000861305   -0.009650402
     28        6          -0.006332143   -0.012558410    0.017731219
     29        6          -0.016535337   -0.005727467    0.016632351
     30        6          -0.011704755   -0.006124680    0.006859037
     31        6          -0.002082757   -0.002446027   -0.001902878
     32        6          -0.004885654    0.002744836    0.000003048
     33        6           0.069376548    0.004579511   -0.029420816
     34        6           0.003316001   -0.001447402   -0.004499551
     35        6           0.006158179   -0.003970887    0.004506328
     36        6          -0.059952154    0.002040545    0.018981587
     37        6           0.028262003    0.016664625   -0.005357600
     38        1           0.001183227   -0.000874841   -0.000032574
     39        1           0.000962668    0.000279634    0.000613306
     40        1          -0.000017864    0.001111147    0.000670944
     41        1          -0.001024010    0.000581032   -0.000107079
     42        1          -0.001479560   -0.000286882   -0.000913938
     43        1           0.000180732    0.000632652    0.001227859
     44        1           0.000663497   -0.000628004    0.000809069
     45        1           0.000452593   -0.001183456   -0.000346716
     46        1          -0.000296694   -0.000317392   -0.001125905
     47        1          -0.000985115    0.000694798   -0.001159169
     48        1           0.000921086   -0.000529409    0.000684946
     49        1          -0.000662127    0.000538117    0.000587633
     50        1          -0.000455583   -0.001375057   -0.000494071
     51        1          -0.000264012    0.000194383   -0.000673809
     52        1          -0.002921113   -0.001394431   -0.000406444
     53        1           0.001058517    0.000376933    0.000891317
     54        1           0.000651898   -0.000290111   -0.000697710
     55        1           0.000032974    0.001460290   -0.000159324
     56        1          -0.000876639   -0.000777137    0.001136501
     57        1          -0.000491008    0.002196000   -0.003454938
     58        1           0.000426015    0.000343024    0.000965828
     59        1          -0.005024600   -0.002650296    0.001416056
 -------------------------------------------------------------------
 Cartesian Forces:  Max     0.069376548 RMS     0.008568249
 Leave Link  716 at Tue Dec 11 13:33:04 2018, MaxMem=   536870912 cpu:         0.2
 (Enter /pbs_home/pkowalski/g09d01/g09/l103.exe)

 GradGradGradGradGradGradGradGradGradGradGradGradGradGradGradGradGradGrad
 Berny optimization.
 Using GEDIIS/GDIIS optimizer.
 FormGI is forming the generalized inverse of G from B-inverse, IUseBI=4.
 GSVD:  received Info=                   1 from GESDD.
 Internal  Forces:  Max     0.017665128 RMS     0.003533782
 Search for a local minimum.
 Step number   4 out of a maximum of  343
 All quantities printed in internal units (Hartrees-Bohrs-Radians)
 RMS Force = .35338D-02 SwitMx=.10000D-02 MixMth= 1
 Mixed Optimization -- RFO/linear search
 Update second derivatives using D2CorX and points    3    4
 DE= -4.40D-02 DEPred=-5.41D-02 R= 8.13D-01
 TightC=F SS=  1.41D+00  RLast= 7.43D-01 DXNew= 8.4853D-01 2.2279D+00
 Trust test= 8.13D-01 RLast= 7.43D-01 DXMaxT set to 8.49D-01
 ITU=  1  0  1  0
 Use linear search instead of GDIIS.
     Eigenvalues ---    0.00220   0.00399   0.00420   0.00473   0.00632
     Eigenvalues ---    0.00712   0.00747   0.00748   0.00760   0.00793
     Eigenvalues ---    0.00907   0.01113   0.01151   0.01169   0.01316
     Eigenvalues ---    0.01386   0.01461   0.01523   0.01557   0.01563
     Eigenvalues ---    0.01639   0.01774   0.01847   0.01941   0.01944
     Eigenvalues ---    0.02002   0.02004   0.02027   0.02028   0.02086
     Eigenvalues ---    0.02086   0.02136   0.02136   0.02142   0.02143
     Eigenvalues ---    0.02153   0.02154   0.02167   0.02169   0.02172
     Eigenvalues ---    0.02226   0.02543   0.04205   0.04225   0.04686
     Eigenvalues ---    0.05041   0.05453   0.05489   0.05535   0.05542
     Eigenvalues ---    0.05670   0.05683   0.07380   0.08326   0.09225
     Eigenvalues ---    0.09230   0.09273   0.09921   0.09984   0.10819
     Eigenvalues ---    0.12090   0.12213   0.12743   0.12765   0.14123
     Eigenvalues ---    0.15899   0.15986   0.15995   0.15999   0.16000
     Eigenvalues ---    0.16000   0.16000   0.16000   0.16000   0.16000
     Eigenvalues ---    0.16000   0.16000   0.16000   0.16000   0.16000
     Eigenvalues ---    0.16000   0.16000   0.16010   0.16608   0.19558
     Eigenvalues ---    0.21292   0.21845   0.21896   0.21939   0.21991
     Eigenvalues ---    0.22000   0.22000   0.22038   0.22533   0.22895
     Eigenvalues ---    0.23200   0.23466   0.23469   0.23529   0.23663
     Eigenvalues ---    0.24180   0.24307   0.24592   0.24951   0.24976
     Eigenvalues ---    0.24996   0.25000   0.25514   0.25970   0.26275
     Eigenvalues ---    0.26475   0.26911   0.27007   0.27973   0.28871
     Eigenvalues ---    0.29614   0.29683   0.29904   0.30199   0.31052
     Eigenvalues ---    0.31338   0.32057   0.32229   0.32292   0.32385
     Eigenvalues ---    0.32450   0.32496   0.32513   0.32514   0.32522
     Eigenvalues ---    0.32539   0.32558   0.32573   0.32683   0.32854
     Eigenvalues ---    0.33501   0.34952   0.35518   0.35691   0.35693
     Eigenvalues ---    0.35697   0.35705   0.35710   0.35844   0.35884
     Eigenvalues ---    0.36115   0.36180   0.36236   0.36622   0.39852
     Eigenvalues ---    0.40758   0.41100   0.41109   0.41575   0.44213
     Eigenvalues ---    0.44236   0.45386   0.45535   0.45657   0.45940
     Eigenvalues ---    0.46133   0.46502   0.46518   0.47195   0.47675
     Eigenvalues ---    0.48067   0.48338   0.48440   0.50811   0.55412
     Eigenvalues ---    0.55638
 RFO step:  Lambda=-3.78938282D-02 EMin= 2.20417905D-03
 Quartic linear search produced a step of  0.18281.
 Iteration  1 RMS(Cart)=  0.18893529 RMS(Int)=  0.00995816
 Iteration  2 RMS(Cart)=  0.04062211 RMS(Int)=  0.00132537
 Iteration  3 RMS(Cart)=  0.00106197 RMS(Int)=  0.00127759
 Iteration  4 RMS(Cart)=  0.00000570 RMS(Int)=  0.00127759
 Iteration  5 RMS(Cart)=  0.00000001 RMS(Int)=  0.00127759
 ITry= 1 IFail=0 DXMaxC= 7.17D-01 DCOld= 1.00D+10 DXMaxT= 8.49D-01 DXLimC= 3.00D+00 Rises=F
 Variable       Old X    -DE/DX   Delta X   Delta X   Delta X     New X
                                 (Linear)    (Quad)   (Total)
    R1        3.27607  -0.00003   0.00731   0.00322   0.01045   3.28651
    R2        3.24301   0.00290   0.00410   0.01006   0.01429   3.25730
    R3        3.27736  -0.00004   0.00600   0.00652   0.01091   3.28827
    R4        3.26511  -0.00229  -0.00190  -0.00874  -0.01072   3.25440
    R5        2.53877   0.00708   0.00819   0.01554   0.02373   2.56251
    R6        2.54598  -0.00057   0.00452   0.00004   0.00456   2.55054
    R7        2.51169   0.00119   0.00533   0.00329   0.00861   2.52030
    R8        2.53964   0.00518   0.00850   0.01237   0.02087   2.56051
    R9        2.55084   0.00164   0.00609   0.00480   0.01089   2.56173
   R10        2.54896   0.00253   0.00594   0.00631   0.01225   2.56121
   R11        2.62645   0.00062   0.00142   0.00148   0.00290   2.62935
   R12        2.64518   0.00152   0.00292   0.00403   0.00696   2.65214
   R13        2.06815  -0.00147  -0.00184  -0.00386  -0.00570   2.06245
   R14        2.63034   0.00018   0.00122   0.00058   0.00180   2.63214
   R15        2.06684  -0.00117  -0.00150  -0.00310  -0.00460   2.06224
   R16        2.63225   0.00012   0.00049   0.00024   0.00073   2.63298
   R17        2.06673  -0.00130  -0.00167  -0.00347  -0.00514   2.06160
   R18        2.62471   0.00055   0.00170   0.00147   0.00317   2.62788
   R19        2.06701  -0.00117  -0.00137  -0.00304  -0.00441   2.06260
   R20        2.64474   0.00256   0.00432   0.00673   0.01105   2.65579
   R21        2.06582  -0.00176  -0.00197  -0.00451  -0.00649   2.05934
   R22        2.77742   0.00202   0.00301   0.00618   0.00919   2.78661
   R23        2.62662   0.00055   0.00124   0.00127   0.00251   2.62913
   R24        2.64531   0.00133   0.00269   0.00354   0.00623   2.65154
   R25        2.06803  -0.00138  -0.00174  -0.00362  -0.00536   2.06266
   R26        2.63020   0.00020   0.00126   0.00065   0.00191   2.63211
   R27        2.06699  -0.00122  -0.00153  -0.00322  -0.00475   2.06224
   R28        2.63239   0.00018   0.00053   0.00038   0.00091   2.63330
   R29        2.06678  -0.00131  -0.00170  -0.00351  -0.00522   2.06156
   R30        2.62446   0.00064   0.00159   0.00161   0.00320   2.62766
   R31        2.06712  -0.00120  -0.00139  -0.00311  -0.00451   2.06262
   R32        2.64525   0.00237   0.00420   0.00629   0.01049   2.65574
   R33        2.06563  -0.00166  -0.00191  -0.00428  -0.00618   2.05944
   R34        2.77934   0.00130   0.00231   0.00397   0.00628   2.78562
   R35        2.90097  -0.00140  -0.00229  -0.00467  -0.00696   2.89401
   R36        2.07479   0.00125   0.00193   0.00380   0.00573   2.08052
   R37        2.07624   0.00102   0.00173   0.00314   0.00487   2.08111
   R38        2.07345   0.00147   0.00178   0.00432   0.00610   2.07955
   R39        2.84828   0.00045   0.00150   0.00199   0.00350   2.85178
   R40        2.07951   0.00066   0.00125   0.00196   0.00321   2.08272
   R41        2.07075  -0.00273   0.00299  -0.00606  -0.00307   2.06768
   R42        2.89478   0.00004  -0.00071  -0.00008  -0.00079   2.89399
   R43        2.07336   0.00140   0.00221   0.00431   0.00652   2.07989
   R44        2.07679   0.00092   0.00142   0.00277   0.00419   2.08098
   R45        2.07388   0.00139   0.00186   0.00413   0.00599   2.07988
   R46        2.85288  -0.00083  -0.00083  -0.00228  -0.00310   2.84977
   R47        2.08257  -0.00013   0.00017  -0.00044  -0.00027   2.08229
   R48        2.07821  -0.00318   0.00125  -0.00802  -0.00678   2.07144
   R49        2.58362  -0.00033   0.00075   0.00124   0.00183   2.58545
   R50        2.71924  -0.00412   0.00015  -0.01046  -0.01035   2.70889
   R51        2.05561   0.00035  -0.00242   0.00022  -0.00219   2.05341
   R52        2.62525   0.00407   0.01277   0.01589   0.02880   2.65405
   R53        2.75435   0.00188  -0.00178   0.00698   0.00520   2.75955
   R54        2.88143  -0.00523   0.00443  -0.01368  -0.00996   2.87147
   R55        2.60316   0.00453  -0.00310   0.00703   0.00516   2.60831
   R56        2.88152   0.00051   0.00476   0.01080   0.01480   2.89632
   R57        2.87270   0.00195   0.00640   0.00985   0.01531   2.88801
   R58        2.90359  -0.00731   0.00352  -0.02224  -0.01742   2.88618
   R59        2.80763  -0.00142  -0.00393  -0.00390  -0.00783   2.79980
   R60        2.57792   0.00004  -0.00005   0.00227   0.00169   2.57961
   R61        2.74081  -0.00529  -0.00103  -0.01660  -0.01650   2.72431
   R62        2.06138  -0.00112  -0.00263  -0.00353  -0.00616   2.05522
   R63        2.65300  -0.00250   0.00334  -0.00883  -0.00404   2.64896
    A1        1.64064  -0.00102  -0.00459  -0.00597  -0.01027   1.63038
    A2        1.64135  -0.00193  -0.00330  -0.00685  -0.01064   1.63071
    A3        2.11270  -0.00012  -0.00046  -0.00045  -0.00091   2.11180
    A4        2.07798   0.00000   0.00012  -0.00015  -0.00003   2.07795
    A5        2.09250   0.00012   0.00034   0.00060   0.00094   2.09343
    A6        2.09840   0.00038   0.00062   0.00125   0.00187   2.10027
    A7        2.08682  -0.00016  -0.00033  -0.00050  -0.00083   2.08599
    A8        2.09797  -0.00022  -0.00029  -0.00075  -0.00104   2.09693
    A9        2.08117   0.00048   0.00087   0.00145   0.00232   2.08349
   A10        2.10146  -0.00025  -0.00031  -0.00073  -0.00104   2.10042
   A11        2.10056  -0.00023  -0.00056  -0.00072  -0.00128   2.09928
   A12        2.10304  -0.00027  -0.00059  -0.00151  -0.00211   2.10094
   A13        2.09636  -0.00002  -0.00003  -0.00016  -0.00019   2.09617
   A14        2.08378   0.00030   0.00062   0.00168   0.00230   2.08608
   A15        2.10850   0.00034   0.00048   0.00179   0.00227   2.11077
   A16        2.07883  -0.00001   0.00013   0.00002   0.00015   2.07898
   A17        2.09585  -0.00033  -0.00061  -0.00181  -0.00241   2.09344
   A18        2.06255  -0.00080  -0.00091  -0.00254  -0.00344   2.05911
   A19        2.11875   0.00042   0.00083   0.00168   0.00250   2.12125
   A20        2.10188   0.00038   0.00009   0.00086   0.00094   2.10282
   A21        2.11332  -0.00025  -0.00058  -0.00101  -0.00159   2.11173
   A22        2.07875  -0.00004   0.00006  -0.00041  -0.00036   2.07839
   A23        2.09111   0.00029   0.00052   0.00143   0.00194   2.09306
   A24        2.09862   0.00028   0.00054   0.00090   0.00144   2.10007
   A25        2.08670  -0.00014  -0.00036  -0.00046  -0.00082   2.08588
   A26        2.09786  -0.00015  -0.00018  -0.00044  -0.00063   2.09723
   A27        2.08058   0.00060   0.00098   0.00200   0.00298   2.08356
   A28        2.10177  -0.00032  -0.00037  -0.00102  -0.00139   2.10038
   A29        2.10083  -0.00028  -0.00061  -0.00098  -0.00158   2.09925
   A30        2.10333  -0.00031  -0.00065  -0.00160  -0.00226   2.10107
   A31        2.09626   0.00001   0.00005  -0.00004   0.00001   2.09626
   A32        2.08360   0.00030   0.00061   0.00164   0.00225   2.08585
   A33        2.10908   0.00007   0.00029   0.00078   0.00107   2.11016
   A34        2.07921   0.00011   0.00009   0.00041   0.00050   2.07970
   A35        2.09489  -0.00018  -0.00038  -0.00119  -0.00157   2.09332
   A36        2.06143  -0.00039  -0.00058  -0.00107  -0.00165   2.05978
   A37        2.12046  -0.00017   0.00040  -0.00037   0.00003   2.12049
   A38        2.10130   0.00056   0.00018   0.00144   0.00162   2.10292
   A39        1.93300  -0.00003  -0.00039  -0.00051  -0.00091   1.93209
   A40        1.92223   0.00039   0.00079   0.00271   0.00350   1.92573
   A41        1.94410  -0.00040  -0.00159  -0.00295  -0.00455   1.93955
   A42        1.88497  -0.00003   0.00020   0.00071   0.00092   1.88588
   A43        1.88940  -0.00004   0.00043  -0.00104  -0.00063   1.88877
   A44        1.88844   0.00011   0.00062   0.00117   0.00180   1.89025
   A45        1.94537  -0.00012   0.00141   0.00052   0.00193   1.94730
   A46        1.91425   0.00061   0.00045   0.00158   0.00202   1.91627
   A47        1.91492  -0.00086  -0.00079  -0.00472  -0.00551   1.90941
   A48        1.91458  -0.00067   0.00033  -0.00470  -0.00437   1.91021
   A49        1.92152   0.00142  -0.00116   0.01063   0.00948   1.93100
   A50        1.85086  -0.00039  -0.00032  -0.00354  -0.00385   1.84702
   A51        1.93296   0.00008   0.00016   0.00002   0.00018   1.93314
   A52        1.91718   0.00053   0.00040   0.00324   0.00363   1.92081
   A53        1.94228   0.00022  -0.00061   0.00062   0.00001   1.94229
   A54        1.89171  -0.00027  -0.00006  -0.00111  -0.00117   1.89054
   A55        1.89026  -0.00040  -0.00017  -0.00290  -0.00307   1.88719
   A56        1.88808  -0.00019   0.00029   0.00000   0.00029   1.88838
   A57        1.95058  -0.00121  -0.00080  -0.00376  -0.00457   1.94601
   A58        1.90963   0.00152   0.00162   0.00595   0.00755   1.91719
   A59        1.90881  -0.00071  -0.00031  -0.00262  -0.00294   1.90587
   A60        1.93437  -0.00104  -0.00020  -0.00944  -0.00961   1.92476
   A61        1.89578   0.00239   0.00080   0.01705   0.01786   1.91364
   A62        1.86238  -0.00094  -0.00115  -0.00723  -0.00834   1.85403
   A63        2.12074   0.00120  -0.00095   0.00322   0.00233   2.12307
   A64        1.90711   0.00097   0.00694   0.00590   0.01272   1.91983
   A65        2.25524  -0.00217  -0.00600  -0.00914  -0.01508   2.24016
   A66        1.99780   0.00105  -0.00376   0.00165  -0.00219   1.99561
   A67        2.13959   0.00045   0.00032   0.00297   0.00331   2.14291
   A68        2.14516  -0.00150   0.00345  -0.00478  -0.00128   2.14388
   A69        1.95245  -0.00001   0.00084  -0.00168  -0.00073   1.95173
   A70        2.16123  -0.01438   0.00850  -0.04376  -0.03545   2.12578
   A71        2.16923   0.01434  -0.00913   0.04476   0.03534   2.20457
   A72        2.04652  -0.00478   0.00409  -0.01090  -0.00819   2.03833
   A73        1.92646  -0.00098   0.00068   0.00024   0.00033   1.92679
   A74        2.23241   0.00705   0.00096   0.03083   0.03097   2.26338
   A75        2.10896  -0.01736   0.01276  -0.05188  -0.04032   2.06864
   A76        2.25907   0.01767  -0.01474   0.05754   0.04180   2.30087
   A77        1.91198  -0.00021   0.00204  -0.00566  -0.00143   1.91055
   A78        1.85788   0.00066   0.00272   0.01006   0.01265   1.87053
   A79        1.90468   0.00074  -0.00131   0.00301   0.00164   1.90632
   A80        1.94933  -0.00099  -0.00334  -0.00162  -0.00447   1.94486
   A81        2.05463  -0.00378   0.00343  -0.02395  -0.02008   2.03455
   A82        1.91247   0.00402  -0.00071   0.01474   0.01381   1.92628
   A83        1.78627  -0.00072  -0.00127  -0.00260  -0.00453   1.78174
   A84        1.88906   0.00104   0.00215   0.00712   0.00893   1.89799
   A85        2.01727  -0.00010  -0.00114  -0.00505  -0.00631   2.01096
   A86        2.01327  -0.00095  -0.00242  -0.01315  -0.01493   1.99834
   A87        1.86070   0.00042   0.00051   0.00897   0.01049   1.87119
   A88        1.90210  -0.00172  -0.00220  -0.00673  -0.00894   1.89316
   A89        1.77270   0.00124   0.00310   0.00981   0.01163   1.78433
   A90        1.85416   0.00101   0.00373   0.01179   0.01569   1.86985
   A91        1.91375   0.00244   0.00234   0.00322   0.00399   1.91774
   A92        1.94396  -0.00194  -0.00033  -0.01192  -0.01213   1.93183
   A93        1.92386   0.00061  -0.00358   0.01012   0.00688   1.93074
   A94        2.01269  -0.00141   0.00056  -0.01164  -0.01235   2.00034
   A95        1.81532  -0.00051  -0.00273  -0.00121  -0.00208   1.81323
   A96        1.88030   0.00139   0.00348   0.01693   0.01584   1.89614
   A97        2.20611   0.01714  -0.00285   0.10372   0.09511   2.30121
   A98        2.00109  -0.01293   0.02261  -0.02529  -0.01380   1.98730
   A99        2.12140   0.00081  -0.00010   0.00132   0.00138   2.12278
   A100       1.90222   0.00114   0.00480   0.00770   0.01217   1.91439
   A101       2.25943  -0.00195  -0.00469  -0.00895  -0.01349   2.24595
   A102       2.02315  -0.00168  -0.00538  -0.01478  -0.01795   2.00521
   A103       2.14228   0.00067   0.00110   0.00574   0.00578   2.14806
   A104       2.11706   0.00099   0.00422   0.00897   0.01205   2.12911
   A105       2.05652  -0.00820   0.01440   0.00109   0.00501   2.06152
   A106       2.17491   0.01208  -0.00577   0.07456   0.06054   2.23545
   A107       1.92296   0.00170   0.00353   0.01520   0.01497   1.93793
   A108       2.04081  -0.00417   0.00264  -0.00592  -0.00644   2.03436
   A109       1.93439   0.00076   0.00081  -0.00106   0.00158   1.93598
   A110       2.20766   0.00530   0.00297   0.03195   0.03293   2.24059
    D1       -3.10634  -0.00042   0.00386  -0.00855  -0.00462  -3.11097
    D2        0.02174  -0.00061   0.00339  -0.00969  -0.00631   0.01543
    D3       -2.77640  -0.00340  -0.01867  -0.03159  -0.04911  -2.82551
    D4       -0.01484   0.00137  -0.00655   0.02268   0.01615   0.00131
    D5       -3.13376   0.00015   0.00528   0.00446   0.00984  -3.12392
    D6        0.02382   0.00042   0.00493   0.00049   0.00520   0.02902
    D7       -2.71105  -0.00563  -0.02221  -0.06410  -0.08418  -2.79523
    D8       -0.00425  -0.00027  -0.00956  -0.00489  -0.01416  -0.01841
    D9        0.00174   0.00000   0.00006  -0.00007   0.00000   0.00174
   D10       -3.14127   0.00001   0.00004   0.00017   0.00020  -3.14107
   D11       -3.13906  -0.00002   0.00005  -0.00046  -0.00041  -3.13947
   D12        0.00112  -0.00001   0.00002  -0.00023  -0.00021   0.00091
   D13       -0.00122   0.00001  -0.00002   0.00015   0.00013  -0.00109
   D14       -3.13818  -0.00001   0.00007  -0.00034  -0.00027  -3.13845
   D15        3.13957   0.00003  -0.00001   0.00055   0.00054   3.14011
   D16        0.00261   0.00001   0.00009   0.00006   0.00014   0.00275
   D17       -0.00049   0.00000  -0.00003  -0.00003  -0.00006  -0.00055
   D18        3.14060   0.00000  -0.00001   0.00012   0.00010   3.14070
   D19       -3.14066  -0.00001   0.00000  -0.00027  -0.00027  -3.14092
   D20        0.00043  -0.00001   0.00001  -0.00012  -0.00010   0.00033
   D21       -0.00125   0.00000  -0.00005   0.00005  -0.00001  -0.00125
   D22        3.14129   0.00000   0.00002   0.00005   0.00007   3.14136
   D23        3.14085  -0.00001  -0.00006  -0.00010  -0.00017   3.14068
   D24        0.00020  -0.00001   0.00001  -0.00010  -0.00009   0.00011
   D25        0.00176   0.00000   0.00009   0.00004   0.00013   0.00190
   D26       -3.14119   0.00002   0.00010   0.00029   0.00039  -3.14079
   D27       -3.14077   0.00000   0.00002   0.00003   0.00006  -3.14071
   D28       -0.00053   0.00002   0.00003   0.00029   0.00032  -0.00021
   D29       -0.00052  -0.00001  -0.00006  -0.00014  -0.00019  -0.00072
   D30        3.13649   0.00001  -0.00015   0.00035   0.00020   3.13669
   D31       -3.14075  -0.00002  -0.00006  -0.00039  -0.00046  -3.14120
   D32       -0.00374   0.00000  -0.00015   0.00009  -0.00006  -0.00380
   D33       -0.00792  -0.00005  -0.00026   0.00048   0.00020  -0.00773
   D34       -3.13306   0.00014   0.00020   0.00172   0.00195  -3.13111
   D35        3.13840  -0.00007  -0.00016  -0.00001  -0.00020   3.13821
   D36        0.01327   0.00012   0.00030   0.00122   0.00155   0.01482
   D37        0.00293  -0.00001   0.00010  -0.00027  -0.00017   0.00275
   D38        3.14144   0.00001   0.00002   0.00014   0.00016  -3.14159
   D39       -3.13594  -0.00002   0.00015  -0.00054  -0.00040  -3.13634
   D40        0.00257   0.00000   0.00007  -0.00013  -0.00006   0.00251
   D41       -0.00108   0.00003   0.00001   0.00063   0.00064  -0.00044
   D42        3.14155  -0.00003  -0.00006  -0.00052  -0.00058   3.14097
   D43        3.13777   0.00004  -0.00004   0.00091   0.00086   3.13863
   D44       -0.00279  -0.00002  -0.00011  -0.00025  -0.00036  -0.00315
   D45       -0.00139  -0.00001  -0.00007  -0.00014  -0.00021  -0.00161
   D46        3.13984   0.00001  -0.00005   0.00023   0.00018   3.14002
   D47       -3.13988  -0.00003   0.00001  -0.00056  -0.00055  -3.14043
   D48        0.00135  -0.00001   0.00003  -0.00019  -0.00016   0.00119
   D49       -0.00194   0.00000  -0.00006   0.00017   0.00011  -0.00183
   D50       -3.14077   0.00001   0.00005   0.00017   0.00021  -3.14056
   D51        3.14001  -0.00001  -0.00009  -0.00020  -0.00029   3.13972
   D52        0.00118  -0.00001   0.00002  -0.00020  -0.00018   0.00100
   D53        0.00381   0.00002   0.00017   0.00021   0.00038   0.00419
   D54       -3.13780   0.00005   0.00022   0.00070   0.00092  -3.13688
   D55       -3.14052   0.00001   0.00006   0.00021   0.00027  -3.14025
   D56        0.00105   0.00004   0.00011   0.00070   0.00081   0.00187
   D57       -0.00227  -0.00004  -0.00014  -0.00060  -0.00074  -0.00301
   D58        3.13830   0.00002  -0.00008   0.00054   0.00046   3.13876
   D59        3.13934  -0.00006  -0.00019  -0.00110  -0.00129   3.13805
   D60       -0.00328  -0.00001  -0.00012   0.00004  -0.00008  -0.00336
   D61        0.00612   0.00017  -0.00024  -0.00201  -0.00240   0.00372
   D62        3.12813  -0.00012   0.00030   0.00305   0.00350   3.13164
   D63       -3.13441   0.00011  -0.00031  -0.00318  -0.00364  -3.13806
   D64       -0.01240  -0.00018   0.00023   0.00187   0.00225  -0.01014
   D65        1.05733   0.00041  -0.00125   0.00389   0.00263   1.05996
   D66       -3.10209  -0.00010   0.00038  -0.00061  -0.00023  -3.10232
   D67       -1.07568  -0.00071  -0.00019  -0.00668  -0.00686  -1.08254
   D68        3.14126   0.00060  -0.00074   0.00618   0.00544  -3.13648
   D69       -1.01816   0.00009   0.00090   0.00168   0.00259  -1.01557
   D70        1.00825  -0.00052   0.00032  -0.00438  -0.00405   1.00420
   D71       -1.04652   0.00074  -0.00046   0.00754   0.00707  -1.03945
   D72        1.07725   0.00023   0.00118   0.00304   0.00421   1.08146
   D73        3.10366  -0.00038   0.00060  -0.00303  -0.00243   3.10124
   D74        1.41040   0.00197   0.00956   0.03377   0.04337   1.45378
   D75       -1.27477  -0.00102  -0.00516  -0.02120  -0.02642  -1.30119
   D76       -0.71317   0.00174   0.00785   0.03463   0.04253  -0.67064
   D77        2.88484  -0.00124  -0.00686  -0.02034  -0.02726   2.85758
   D78       -2.74358   0.00178   0.00872   0.03549   0.04428  -2.69931
   D79        0.85443  -0.00121  -0.00599  -0.01948  -0.02551   0.82891
   D80        1.03591   0.00084  -0.00028   0.00833   0.00806   1.04397
   D81       -3.09810  -0.00023   0.00008  -0.00205  -0.00198  -3.10008
   D82       -1.06394  -0.00091  -0.00056  -0.00887  -0.00942  -1.07336
   D83        3.12496   0.00090   0.00001   0.00904   0.00905   3.13402
   D84       -1.00905  -0.00017   0.00036  -0.00135  -0.00099  -1.01004
   D85        1.02511  -0.00084  -0.00027  -0.00816  -0.00843   1.01668
   D86       -1.06777   0.00115   0.00024   0.01156   0.01181  -1.05596
   D87        1.08140   0.00007   0.00060   0.00118   0.00177   1.08317
   D88        3.11556  -0.00060  -0.00004  -0.00563  -0.00567   3.10989
   D89        1.32953   0.00210   0.00798   0.02163   0.02984   1.35937
   D90       -1.30034  -0.00233  -0.00619  -0.03646  -0.04286  -1.34321
   D91       -0.80554   0.00174   0.00660   0.02335   0.03014  -0.77540
   D92        2.84777  -0.00269  -0.00758  -0.03474  -0.04257   2.80520
   D93       -2.84620   0.00204   0.00763   0.02733   0.03519  -2.81101
   D94        0.80711  -0.00239  -0.00655  -0.03076  -0.03751   0.76960
   D95       -0.02318  -0.00033   0.00054  -0.00570  -0.00517  -0.02835
   D96       -3.12760  -0.00008   0.00007  -0.00111  -0.00079  -3.12839
   D97        3.10355  -0.00049   0.00008  -0.00682  -0.00680   3.09674
   D98       -0.00087  -0.00025  -0.00038  -0.00222  -0.00242  -0.00329
   D99        0.01275   0.00134  -0.00558   0.02292   0.01732   0.03007
   D100       3.13023  -0.00047  -0.00031  -0.00679  -0.00619   3.12403
   D101       3.11704   0.00114  -0.00520   0.01849   0.01305   3.13009
   D102      -0.04867  -0.00066   0.00007  -0.01121  -0.01047  -0.05914
   D103       0.00422  -0.00173   0.00772  -0.02912  -0.02137  -0.01715
   D104       2.71462   0.00010   0.02248   0.01976   0.04250   2.75712
   D105      -3.11313   0.00055   0.00176   0.00220   0.00463  -3.10850
   D106      -0.40273   0.00239   0.01652   0.05108   0.06850  -0.33423
   D107      -0.33729  -0.00750  -0.00761  -0.12223  -0.13011  -0.46740
   D108       2.89923  -0.00860  -0.00882  -0.12151  -0.13014   2.76909
   D109       2.77721  -0.00980  -0.00127  -0.15644  -0.15790   2.61931
   D110      -0.26945  -0.01090  -0.00247  -0.15572  -0.15793  -0.42738
   D111       1.62354   0.00015   0.00043   0.02107   0.02196   1.64550
   D112      -0.49509   0.00140  -0.00458   0.02248   0.01823  -0.47686
   D113      -2.59236  -0.00103  -0.00468   0.01920   0.01525  -2.57712
   D114      -1.59582   0.00218   0.00030   0.02433   0.02477  -1.57105
   D115       2.56873   0.00343  -0.00471   0.02574   0.02104   2.58977
   D116       0.47147   0.00101  -0.00481   0.02245   0.01805   0.48952
   D117       2.96916  -0.00271   0.00330  -0.05268  -0.05051   2.91865
   D118      -0.84875  -0.00050   0.04370   0.07439   0.12110  -0.72765
   D119      -0.08596  -0.00282   0.00161  -0.04951  -0.04857  -0.13452
   D120       2.37932  -0.00060   0.04201   0.07755   0.12304   2.50236
   D121      -0.80579   0.00125   0.00328   0.02499   0.02849  -0.77730
   D122      -2.90577  -0.00032   0.00088   0.01254   0.01340  -2.89237
   D123       1.38686   0.00091   0.00185   0.01266   0.01449   1.40135
   D124       1.24849   0.00402   0.00415   0.04581   0.05033   1.29882
   D125      -0.85150   0.00245   0.00175   0.03336   0.03524  -0.81626
   D126      -2.84205   0.00368   0.00272   0.03348   0.03633  -2.80572
   D127      -2.84119   0.00122   0.00708   0.02364   0.03103  -2.81016
   D128       1.34201  -0.00035   0.00468   0.01120   0.01594   1.35795
   D129      -0.64855   0.00088   0.00565   0.01131   0.01704  -0.63151
   D130       0.72227  -0.00090  -0.00476  -0.03511  -0.04001   0.68226
   D131      -1.31302  -0.00393  -0.00862  -0.05726  -0.06572  -1.37873
   D132       2.80295  -0.00226  -0.00550  -0.04813  -0.05338   2.74956
   D133       2.85068  -0.00154  -0.00540  -0.04021  -0.04542   2.80525
   D134       0.81538  -0.00457  -0.00926  -0.06235  -0.07113   0.74426
   D135      -1.35184  -0.00289  -0.00613  -0.05322  -0.05880  -1.41063
   D136      -1.47302  -0.00113  -0.00419  -0.02814  -0.03169  -1.50472
   D137       2.77487  -0.00415  -0.00805  -0.05029  -0.05740   2.71747
   D138       0.60765  -0.00248  -0.00492  -0.04116  -0.04507   0.56258
   D139       1.72403   0.00510   0.00332   0.05374   0.05601   1.78004
   D140      -0.83000  -0.00911  -0.01916  -0.11036  -0.12672  -0.95671
   D141      -2.44457   0.00386   0.00842   0.05139   0.05830  -2.38627
   D142       1.28458  -0.01034  -0.01407  -0.11271  -0.12442   1.16016
   D143      -0.33592   0.00346   0.00231   0.05649   0.05839  -0.27753
   D144      -2.88995  -0.01075  -0.02018  -0.10762  -0.12434  -3.01429
   D145       2.90091  -0.00503  -0.01065  -0.14290  -0.15410   2.74681
   D146       0.33601  -0.01653  -0.03451  -0.33241  -0.37030  -0.03430
   D147      -0.95616   0.00291   0.02374   0.00949   0.03661  -0.91956
   D148       2.76211  -0.00859  -0.00012  -0.18002  -0.17959   2.58252
   D149      -0.03799  -0.00046   0.00091   0.00437   0.00544  -0.03254
   D150       3.06408  -0.00109  -0.00108   0.00271   0.00251   3.06659
   D151       3.12125  -0.00021   0.00045  -0.00015   0.00017   3.12142
   D152      -0.05987  -0.00083  -0.00154  -0.00181  -0.00276  -0.06263
   D153      -2.60750  -0.01355  -0.02401  -0.19155  -0.21259  -2.82010
   D154       0.03562   0.00027  -0.00798  -0.00799  -0.01616   0.01946
   D155       0.57300  -0.01293  -0.02200  -0.18985  -0.20955   0.36344
   D156      -3.06707   0.00089  -0.00597  -0.00629  -0.01312  -3.08019
   D157       2.58658   0.00764   0.03718   0.17900   0.21858   2.80516
   D158      -1.04104   0.01054   0.05111   0.23226   0.28541  -0.75563
   D159      -0.01550   0.00002   0.01091   0.00755   0.01889   0.00339
   D160       2.64006   0.00292   0.02484   0.06082   0.08572   2.72578
         Item               Value     Threshold  Converged?
 Maximum Force            0.017665     0.000450     NO 
 RMS     Force            0.003534     0.000300     NO 
 Maximum Displacement     0.717256     0.001800     NO 
 RMS     Displacement     0.214729     0.001200     NO 
 Predicted change in Energy=-3.338400D-02
 Lowest energy point so far.  Saving SCF results.
 GradGradGradGradGradGradGradGradGradGradGradGradGradGradGradGradGradGrad

 Leave Link  103 at Tue Dec 11 13:33:05 2018, MaxMem=   536870912 cpu:         2.2
 (Enter /pbs_home/pkowalski/g09d01/g09/l202.exe)
 Stoichiometry    C29H22F6S2
 Framework group  C1[X(C29H22F6S2)]
 Deg. of freedom   171
 Full point group                 C1      NOp   1
 RotChk:  IX=0 Diff= 3.63D-02
 Largest Abelian subgroup         C1      NOp   1
 Largest concise Abelian subgroup C1      NOp   1
                         Standard orientation:                         
 ---------------------------------------------------------------------
 Center     Atomic      Atomic             Coordinates (Angstroms)
 Number     Number       Type             X           Y           Z
 ---------------------------------------------------------------------
      1         16           0       -2.777778   -2.043609   -1.283416
      2         16           0        2.798386   -2.048159    1.244695
      3          9           0       -1.441442    2.739310    1.499306
      4          9           0       -2.361962    2.845736   -0.471110
      5          9           0       -0.075885    4.668442    0.073464
      6          9           0       -0.117294    3.378581   -1.690270
      7          9           0        1.492909    2.939859    1.381180
      8          9           0        2.230416    2.888568   -0.670805
      9          6           0       -5.801630   -2.388651   -0.535302
     10          6           0       -7.142111   -2.639947   -0.259735
     11          6           0       -7.885396   -1.738613    0.498688
     12          6           0       -7.273790   -0.582792    0.979662
     13          6           0       -5.933612   -0.330892    0.707131
     14          6           0       -5.170326   -1.229982   -0.057161
     15          6           0        5.762674   -2.414853    0.300383
     16          6           0        7.077550   -2.680632   -0.068542
     17          6           0        7.813005   -1.735747   -0.780110
     18          6           0        7.218887   -0.522193   -1.120859
     19          6           0        5.903550   -0.256323   -0.756606
     20          6           0        5.149605   -1.198442   -0.036184
     21          6           0       -0.464436   -0.596710   -3.417875
     22          6           0       -0.240656   -1.344264   -2.100146
     23          6           0        0.785647   -0.788727    3.674981
     24          6           0        0.365653   -1.324138    2.303039
     25          6           0       -3.751532   -0.949831   -0.345284
     26          6           0       -2.999041    0.120132    0.055718
     27          6           0       -1.625529    0.061828   -0.350401
     28          6           0       -1.356074   -1.083180   -1.117777
     29          6           0       -0.682031    1.128939   -0.028633
     30          6           0       -1.219643    2.535188    0.177214
     31          6           0       -0.062831    3.399416   -0.336561
     32          6           0        1.161255    2.601402    0.111090
     33          6           0        0.696185    1.148184    0.043955
     34          6           0        3.757012   -0.905593    0.348341
     35          6           0        3.025146    0.221781    0.109967
     36          6           0        1.670314    0.180754    0.600968
     37          6           0        1.407967   -1.032052    1.253070
     38          1           0       -5.239472   -3.108060   -1.133286
     39          1           0       -7.608660   -3.548881   -0.643259
     40          1           0       -8.936655   -1.935099    0.714137
     41          1           0       -7.845130    0.131694    1.574988
     42          1           0       -5.475743    0.579134    1.094136
     43          1           0        5.206669   -3.167762    0.861979
     44          1           0        7.530508   -3.634790    0.205922
     45          1           0        8.844527   -1.943257   -1.068270
     46          1           0        7.783953    0.226369   -1.679168
     47          1           0        5.457292    0.697484   -1.037303
     48          1           0       -0.499798    0.490408   -3.247433
     49          1           0        0.357371   -0.805428   -4.120642
     50          1           0       -1.409870   -0.901670   -3.891320
     51          1           0       -0.167485   -2.426916   -2.293006
     52          1           0        0.724027   -1.050994   -1.675193
     53          1           0        0.934285    0.301244    3.639603
     54          1           0        0.005545   -1.007656    4.420746
     55          1           0        1.724871   -1.251599    4.014070
     56          1           0        0.179832   -2.408461    2.365500
     57          1           0       -0.587302   -0.866193    2.013683
     58          1           0       -3.399570    0.925682    0.665147
     59          1           0        3.435533    1.104201   -0.375564
 ---------------------------------------------------------------------
 Rotational constants (GHZ):      0.1515339      0.0550990      0.0471061
 Leave Link  202 at Tue Dec 11 13:33:05 2018, MaxMem=   536870912 cpu:         0.0
 (Enter /pbs_home/pkowalski/g09d01/g09/l301.exe)
 Basis read from rwf:  (5D, 7F)
 No pseudopotential information found on rwf file.
 There are   673 symmetry adapted cartesian basis functions of A   symmetry.
 There are   636 symmetry adapted basis functions of A   symmetry.
   636 basis functions,  1103 primitive gaussians,   673 cartesian basis functions
   141 alpha electrons      141 beta electrons
       nuclear repulsion energy      4549.1917981663 Hartrees.
 IExCor=20419 DFT=T Ex+Corr=CAM-B3LYP ExCW=0 ScaHFX=  1.000000
 ScaDFX=  1.000000  1.000000  1.000000  0.810000 ScalE2=  1.000000  1.000000
 IRadAn=      0 IRanWt=     -1 IRanGd=            0 ICorTp=0 IEmpDi=  4
  HFx wShort=  0.000000 wLong=  0.330000 cFull=  0.190000 cShort=  0.000000 cLong=  0.460000
  DFx wShort=  0.000000 wLong=  0.330000 cFull=  0.190000 cShort=  0.000000 cLong=  0.460000
 NAtoms=   59 NActive=   59 NUniq=   59 SFac= 1.00D+00 NAtFMM=   60 NAOKFM=F Big=F
 Integral buffers will be    131072 words long.
 Raffenetti 2 integral format.
 Two-electron integral symmetry is turned on.
 No density basis found on file   724.
 Leave Link  301 at Tue Dec 11 13:33:05 2018, MaxMem=   536870912 cpu:         0.6
 (Enter /pbs_home/pkowalski/g09d01/g09/l302.exe)
 NPDir=0 NMtPBC=     1 NCelOv=     1 NCel=       1 NClECP=     1 NCelD=      1
         NCelK=      1 NCelE2=     1 NClLst=     1 CellRange=     0.0.
 One-electron integrals computed using PRISM.
 NBasis=   636 RedAO= T EigKep=  2.94D-04  NBF=   636
 NBsUse=   636 1.00D-06 EigRej= -1.00D+00 NBFU=   636
 Precomputing XC quadrature grid using
 IXCGrd= 4 IRadAn=           0 IRanWt=          -1 IRanGd=           0 AccXCQ= 0.00D+00.
 Generated NRdTot=       0 NPtTot=           0 NUsed=           0 NTot=          32
 NSgBfM=   626   626   626   627   628 MxSgAt=    59 MxSgA2=    59.
 Leave Link  302 at Tue Dec 11 13:33:07 2018, MaxMem=   536870912 cpu:        16.3
 (Enter /pbs_home/pkowalski/g09d01/g09/l303.exe)
 DipDrv:  MaxL=1.
 Leave Link  303 at Tue Dec 11 13:33:08 2018, MaxMem=   536870912 cpu:         1.5
 (Enter /pbs_home/pkowalski/g09d01/g09/l401.exe)
 Initial guess from the checkpoint file:  "dae0068freq_open_cam-b3lyp_air.chk"
 B after Tr=     0.000000    0.000000    0.000000
         Rot=    0.999973    0.003335   -0.006223   -0.002000 Ang=   0.84 deg.
 Guess basis will be translated and rotated to current coordinates.
 JPrj=2 DoOrth=T DoCkMO=T.
 Generating alternative initial guess.
 ExpMin= 1.22D-01 ExpMax= 9.18D+03 ExpMxC= 1.38D+03 IAcc=1 IRadAn=         1 AccDes= 0.00D+00
 Harris functional with IExCor=20419 and IRadAn=       1 diagonalized for initial guess.
 HarFok:  IExCor=20419 AccDes= 0.00D+00 IRadAn=         1 IDoV= 1 UseB2=F ITyADJ=14
 ICtDFT=  3500011 ScaDFX=  1.000000  1.000000  1.000000  1.000000
 FoFCou: FMM=F IPFlag=           0 FMFlag=      100000 FMFlg1=           0
         NFxFlg=           0 DoJE=T BraDBF=F KetDBF=T FulRan=T
         wScrn=  0.000000 ICntrl=     500 IOpCl=  0 I1Cent=   200000004 NGrid=           0
         NMat0=    1 NMatS0=      1 NMatT0=    0 NMatD0=    1 NMtDS0=    0 NMtDT0=    0
 Petite list used in FoFCou.
 Harris En= -2437.27478852049    
 Leave Link  401 at Tue Dec 11 13:33:13 2018, MaxMem=   536870912 cpu:        40.5
 (Enter /pbs_home/pkowalski/g09d01/g09/l502.exe)
 Closed shell SCF:
 Using DIIS extrapolation, IDIIS=  1040.
 Integral symmetry usage will be decided dynamically.
 IVT=     1387805 IEndB=     1387805 NGot=   536870912 MDV=   535953350
 LenX=   535953350 LenY=   535499748
 Requested convergence on RMS density matrix=1.00D-08 within 128 cycles.
 Requested convergence on MAX density matrix=1.00D-06.
 Requested convergence on             energy=1.00D-06.
 No special actions if energy rises.
 Fock matrices will be formed incrementally for  20 cycles.
 Integral accuracy reduced to 1.0D-05 until final iterations.

 Cycle   1  Pass 0  IDiag  1:
 FoFJK:  IHMeth= 1 ICntrl=       0 DoSepK=T KAlg= 0 I1Cent=   0 FoldK=F
 IRaf=         1 NMat=   1 IRICut=       1 DoRegI=T DoRafI=F ISym2E= 0.
 FoFCou: FMM=F IPFlag=           0 FMFlag=      100000 FMFlg1=           0
         NFxFlg=           0 DoJE=T BraDBF=F KetDBF=F FulRan=T
         wScrn=  0.000000 ICntrl=     500 IOpCl=  0 I1Cent=           0 NGrid=           0
         NMat0=    1 NMatS0=      1 NMatT0=    0 NMatD0=    1 NMtDS0=    0 NMtDT0=    0
 Symmetry not used in FoFCou.
 E= -2511.28373906931    
 DIIS: error= 1.02D-02 at cycle   1 NSaved=   1.
 NSaved= 1 IEnMin= 1 EnMin= -2511.28373906931     IErMin= 1 ErrMin= 1.02D-02
 ErrMax= 1.02D-02  0.00D+00 EMaxC= 1.00D-01 BMatC= 1.12D-01 BMatP= 1.12D-01
 IDIUse=3 WtCom= 8.98D-01 WtEn= 1.02D-01
 Coeff-Com:  0.100D+01
 Coeff-En:   0.100D+01
 Coeff:      0.100D+01
 Recover alternate guess density for next cycle.
 RMSDP=3.58D-03 MaxDP=2.86D-01              OVMax= 0.00D+00

 Cycle   2  Pass 0  IDiag  1:
 RMSU=  3.54D-03    CP:  1.03D+00
 E= -2510.74407389597     Delta-E=        0.539665173337 Rises=F Damp=F
 Switch densities from cycles 1 and 2 for lowest energy.
 DIIS: error= 3.93D-02 at cycle   2 NSaved=   2.
 NSaved= 2 IEnMin= 1 EnMin= -2511.28373906931     IErMin= 1 ErrMin= 1.02D-02
 ErrMax= 3.93D-02  0.00D+00 EMaxC= 1.00D+00 BMatC= 1.28D+00 BMatP= 1.12D-01
 IDIUse=1 WtCom= 1.00D+00 WtEn= 0.00D+00
 Coeff-Com:  0.920D+00 0.804D-01
 Coeff:      0.920D+00 0.804D-01
 Gap=     0.266 Goal=   None    Shift=    0.000
 RMSDP=1.15D-03 MaxDP=7.99D-02 DE= 5.40D-01 OVMax= 2.04D-01

 Cycle   3  Pass 0  IDiag  1:
 RMSU=  1.10D-03    CP:  9.93D-01  8.82D-02
 E= -2511.46287528494     Delta-E=       -0.718801388965 Rises=F Damp=F
 DIIS: error= 2.98D-03 at cycle   3 NSaved=   3.
 NSaved= 3 IEnMin= 3 EnMin= -2511.46287528494     IErMin= 3 ErrMin= 2.98D-03
 ErrMax= 2.98D-03  0.00D+00 EMaxC= 1.00D+00 BMatC= 8.52D-03 BMatP= 1.12D-01
 IDIUse=1 WtCom= 1.00D+00 WtEn= 0.00D+00
 Coeff-Com: -0.914D-01 0.530D-01 0.104D+01
 Coeff:     -0.914D-01 0.530D-01 0.104D+01
 Gap=     0.207 Goal=   None    Shift=    0.000
 RMSDP=3.53D-04 MaxDP=1.74D-02 DE=-7.19D-01 OVMax= 2.57D-02

 Cycle   4  Pass 0  IDiag  1:
 RMSU=  3.01D-04    CP:  9.93D-01  1.39D-01  1.04D+00
 E= -2511.47382689472     Delta-E=       -0.010951609781 Rises=F Damp=F
 DIIS: error= 1.32D-03 at cycle   4 NSaved=   4.
 NSaved= 4 IEnMin= 4 EnMin= -2511.47382689472     IErMin= 4 ErrMin= 1.32D-03
 ErrMax= 1.32D-03  0.00D+00 EMaxC= 1.00D+00 BMatC= 3.04D-03 BMatP= 8.52D-03
 IDIUse=1 WtCom= 1.00D+00 WtEn= 0.00D+00
 Coeff-Com: -0.607D-01 0.660D-02 0.441D+00 0.613D+00
 Coeff:     -0.607D-01 0.660D-02 0.441D+00 0.613D+00
 Gap=     0.212 Goal=   None    Shift=    0.000
 RMSDP=1.73D-04 MaxDP=9.75D-03 DE=-1.10D-02 OVMax= 1.65D-02

 Cycle   5  Pass 0  IDiag  1:
 RMSU=  1.09D-04    CP:  9.92D-01  1.25D-01  1.09D+00  6.29D-01
 E= -2511.47666873465     Delta-E=       -0.002841839936 Rises=F Damp=F
 DIIS: error= 3.86D-04 at cycle   5 NSaved=   5.
 NSaved= 5 IEnMin= 5 EnMin= -2511.47666873465     IErMin= 5 ErrMin= 3.86D-04
 ErrMax= 3.86D-04  0.00D+00 EMaxC= 1.00D+00 BMatC= 2.82D-04 BMatP= 3.04D-03
 IDIUse=1 WtCom= 1.00D+00 WtEn= 0.00D+00
 Coeff-Com: -0.140D-01-0.292D-02 0.438D-01 0.257D+00 0.716D+00
 Coeff:     -0.140D-01-0.292D-02 0.438D-01 0.257D+00 0.716D+00
 Gap=     0.210 Goal=   None    Shift=    0.000
 RMSDP=5.11D-05 MaxDP=2.13D-03 DE=-2.84D-03 OVMax= 4.85D-03

 Cycle   6  Pass 0  IDiag  1:
 RMSU=  3.34D-05    CP:  9.92D-01  1.25D-01  1.09D+00  7.46D-01  8.50D-01
 E= -2511.47699598372     Delta-E=       -0.000327249067 Rises=F Damp=F
 DIIS: error= 1.57D-04 at cycle   6 NSaved=   6.
 NSaved= 6 IEnMin= 6 EnMin= -2511.47699598372     IErMin= 6 ErrMin= 1.57D-04
 ErrMax= 1.57D-04  0.00D+00 EMaxC= 1.00D+00 BMatC= 3.20D-05 BMatP= 2.82D-04
 IDIUse=1 WtCom= 1.00D+00 WtEn= 0.00D+00
 Coeff-Com:  0.120D-02-0.133D-02-0.388D-01 0.286D-01 0.287D+00 0.723D+00
 Coeff:      0.120D-02-0.133D-02-0.388D-01 0.286D-01 0.287D+00 0.723D+00
 Gap=     0.210 Goal=   None    Shift=    0.000
 RMSDP=1.62D-05 MaxDP=1.24D-03 DE=-3.27D-04 OVMax= 1.41D-03

 Cycle   7  Pass 0  IDiag  1:
 RMSU=  1.27D-05    CP:  9.92D-01  1.26D-01  1.09D+00  7.57D-01  9.23D-01
                    CP:  8.59D-01
 E= -2511.47703307921     Delta-E=       -0.000037095485 Rises=F Damp=F
 DIIS: error= 1.09D-04 at cycle   7 NSaved=   7.
 NSaved= 7 IEnMin= 7 EnMin= -2511.47703307921     IErMin= 7 ErrMin= 1.09D-04
 ErrMax= 1.09D-04  0.00D+00 EMaxC= 1.00D+00 BMatC= 6.22D-06 BMatP= 3.20D-05
 IDIUse=1 WtCom= 1.00D+00 WtEn= 0.00D+00
 Coeff-Com:  0.203D-02-0.163D-03-0.245D-01-0.156D-01 0.603D-01 0.370D+00
 Coeff-Com:  0.608D+00
 Coeff:      0.203D-02-0.163D-03-0.245D-01-0.156D-01 0.603D-01 0.370D+00
 Coeff:      0.608D+00
 Gap=     0.210 Goal=   None    Shift=    0.000
 RMSDP=6.53D-06 MaxDP=3.74D-04 DE=-3.71D-05 OVMax= 6.34D-04

 Initial convergence to 1.0D-05 achieved.  Increase integral accuracy.
 Cycle   8  Pass 1  IDiag  1:
 E= -2511.47724845963     Delta-E=       -0.000215380426 Rises=F Damp=F
 DIIS: error= 1.25D-04 at cycle   1 NSaved=   1.
 NSaved= 1 IEnMin= 1 EnMin= -2511.47724845963     IErMin= 1 ErrMin= 1.25D-04
 ErrMax= 1.25D-04  0.00D+00 EMaxC= 1.00D+00 BMatC= 1.29D-05 BMatP= 1.29D-05
 IDIUse=1 WtCom= 1.00D+00 WtEn= 0.00D+00
 Coeff-Com:  0.100D+01
 Coeff:      0.100D+01
 Gap=     0.210 Goal=   None    Shift=    0.000
 RMSDP=6.53D-06 MaxDP=3.74D-04 DE=-2.15D-04 OVMax= 5.04D-04

 Cycle   9  Pass 1  IDiag  1:
 RMSU=  1.24D-04    CP:  1.00D+00
 E= -2511.47726099045     Delta-E=       -0.000012530819 Rises=F Damp=F
 DIIS: error= 5.63D-05 at cycle   2 NSaved=   2.
 NSaved= 2 IEnMin= 2 EnMin= -2511.47726099045     IErMin= 2 ErrMin= 5.63D-05
 ErrMax= 5.63D-05  0.00D+00 EMaxC= 1.00D+00 BMatC= 1.08D-06 BMatP= 1.29D-05
 IDIUse=1 WtCom= 1.00D+00 WtEn= 0.00D+00
 Coeff-Com:  0.948D-01 0.905D+00
 Coeff:      0.948D-01 0.905D+00
 Gap=     0.210 Goal=   None    Shift=    0.000
 RMSDP=6.52D-06 MaxDP=2.94D-04 DE=-1.25D-05 OVMax= 5.51D-04

 Cycle  10  Pass 1  IDiag  1:
 RMSU=  5.09D-06    CP:  1.00D+00  1.03D+00
 E= -2511.47726015571     Delta-E=        0.000000834738 Rises=F Damp=F
 DIIS: error= 7.33D-05 at cycle   3 NSaved=   3.
 NSaved= 3 IEnMin= 2 EnMin= -2511.47726099045     IErMin= 2 ErrMin= 5.63D-05
 ErrMax= 7.33D-05  0.00D+00 EMaxC= 1.00D+00 BMatC= 1.91D-06 BMatP= 1.08D-06
 IDIUse=1 WtCom= 1.00D+00 WtEn= 0.00D+00
 Coeff-Com: -0.172D-01 0.578D+00 0.439D+00
 Coeff:     -0.172D-01 0.578D+00 0.439D+00
 Gap=     0.210 Goal=   None    Shift=    0.000
 RMSDP=2.89D-06 MaxDP=1.74D-04 DE= 8.35D-07 OVMax= 3.45D-04

 Cycle  11  Pass 1  IDiag  1:
 RMSU=  1.11D-06    CP:  1.00D+00  1.04D+00  4.91D-01
 E= -2511.47726213267     Delta-E=       -0.000001976957 Rises=F Damp=F
 DIIS: error= 2.90D-06 at cycle   4 NSaved=   4.
 NSaved= 4 IEnMin= 4 EnMin= -2511.47726213267     IErMin= 4 ErrMin= 2.90D-06
 ErrMax= 2.90D-06  0.00D+00 EMaxC= 1.00D+00 BMatC= 1.09D-08 BMatP= 1.08D-06
 IDIUse=1 WtCom= 1.00D+00 WtEn= 0.00D+00
 Coeff-Com: -0.900D-02 0.244D+00 0.195D+00 0.569D+00
 Coeff:     -0.900D-02 0.244D+00 0.195D+00 0.569D+00
 Gap=     0.210 Goal=   None    Shift=    0.000
 RMSDP=2.82D-07 MaxDP=1.30D-05 DE=-1.98D-06 OVMax= 3.26D-05

 Cycle  12  Pass 1  IDiag  1:
 RMSU=  2.62D-07    CP:  1.00D+00  1.04D+00  5.08D-01  9.69D-01
 E= -2511.47726214526     Delta-E=       -0.000000012590 Rises=F Damp=F
 DIIS: error= 8.35D-07 at cycle   5 NSaved=   5.
 NSaved= 5 IEnMin= 5 EnMin= -2511.47726214526     IErMin= 5 ErrMin= 8.35D-07
 ErrMax= 8.35D-07  0.00D+00 EMaxC= 1.00D+00 BMatC= 8.82D-10 BMatP= 1.09D-08
 IDIUse=1 WtCom= 1.00D+00 WtEn= 0.00D+00
 Coeff-Com:  0.463D-03-0.294D-01-0.209D-01 0.150D+00 0.900D+00
 Coeff:      0.463D-03-0.294D-01-0.209D-01 0.150D+00 0.900D+00
 Gap=     0.210 Goal=   None    Shift=    0.000
 RMSDP=1.43D-07 MaxDP=5.65D-06 DE=-1.26D-08 OVMax= 2.59D-05

 Cycle  13  Pass 1  IDiag  1:
 RMSU=  1.12D-07    CP:  1.00D+00  1.04D+00  5.09D-01  1.05D+00  1.02D+00
 E= -2511.47726214717     Delta-E=       -0.000000001912 Rises=F Damp=F
 DIIS: error= 5.40D-07 at cycle   6 NSaved=   6.
 NSaved= 6 IEnMin= 6 EnMin= -2511.47726214717     IErMin= 6 ErrMin= 5.40D-07
 ErrMax= 5.40D-07  0.00D+00 EMaxC= 1.00D+00 BMatC= 3.22D-10 BMatP= 8.82D-10
 IDIUse=1 WtCom= 1.00D+00 WtEn= 0.00D+00
 Coeff-Com:  0.192D-02-0.612D-01-0.480D-01-0.215D-01 0.481D+00 0.648D+00
 Coeff:      0.192D-02-0.612D-01-0.480D-01-0.215D-01 0.481D+00 0.648D+00
 Gap=     0.210 Goal=   None    Shift=    0.000
 RMSDP=6.93D-08 MaxDP=2.53D-06 DE=-1.91D-09 OVMax= 6.91D-06

 Cycle  14  Pass 1  IDiag  1:
 RMSU=  5.44D-08    CP:  1.00D+00  1.04D+00  5.10D-01  1.07D+00  1.14D+00
                    CP:  9.86D-01
 E= -2511.47726214766     Delta-E=       -0.000000000487 Rises=F Damp=F
 DIIS: error= 9.57D-08 at cycle   7 NSaved=   7.
 NSaved= 7 IEnMin= 7 EnMin= -2511.47726214766     IErMin= 7 ErrMin= 9.57D-08
 ErrMax= 9.57D-08  0.00D+00 EMaxC= 1.00D+00 BMatC= 1.55D-11 BMatP= 3.22D-10
 IDIUse=1 WtCom= 1.00D+00 WtEn= 0.00D+00
 Coeff-Com:  0.480D-03-0.136D-01-0.112D-01-0.201D-01 0.338D-01 0.176D+00
 Coeff-Com:  0.834D+00
 Coeff:      0.480D-03-0.136D-01-0.112D-01-0.201D-01 0.338D-01 0.176D+00
 Coeff:      0.834D+00
 Gap=     0.210 Goal=   None    Shift=    0.000
 RMSDP=2.03D-08 MaxDP=9.54D-07 DE=-4.87D-10 OVMax= 4.25D-06

 Cycle  15  Pass 1  IDiag  1:
 RMSU=  1.54D-08    CP:  1.00D+00  1.04D+00  5.11D-01  1.07D+00  1.15D+00
                    CP:  1.09D+00  1.08D+00
 E= -2511.47726214744     Delta-E=        0.000000000216 Rises=F Damp=F
 DIIS: error= 1.31D-07 at cycle   8 NSaved=   8.
 NSaved= 8 IEnMin= 7 EnMin= -2511.47726214766     IErMin= 7 ErrMin= 9.57D-08
 ErrMax= 1.31D-07  0.00D+00 EMaxC= 1.00D+00 BMatC= 6.40D-12 BMatP= 1.55D-11
 IDIUse=1 WtCom= 1.00D+00 WtEn= 0.00D+00
 Coeff-Com: -0.500D-04 0.247D-02 0.156D-02-0.678D-02-0.607D-01-0.142D-01
 Coeff-Com:  0.445D+00 0.633D+00
 Coeff:     -0.500D-04 0.247D-02 0.156D-02-0.678D-02-0.607D-01-0.142D-01
 Coeff:      0.445D+00 0.633D+00
 Gap=     0.210 Goal=   None    Shift=    0.000
 RMSDP=8.77D-09 MaxDP=3.06D-07 DE= 2.16D-10 OVMax= 1.08D-06

 SCF Done:  E(RCAM-B3LYP) =  -2511.47726215     A.U. after   15 cycles
            NFock= 15  Conv=0.88D-08     -V/T= 2.0070
 KE= 2.493913220396D+03 PE=-1.499942631810D+04 EE= 5.444844037391D+03
 Leave Link  502 at Tue Dec 11 13:43:39 2018, MaxMem=   536870912 cpu:      4994.4
 (Enter /pbs_home/pkowalski/g09d01/g09/l701.exe)
 Compute integral first derivatives.
 ... and contract with generalized density number  0.
 Leave Link  701 at Tue Dec 11 13:43:41 2018, MaxMem=   536870912 cpu:         5.8
 (Enter /pbs_home/pkowalski/g09d01/g09/l702.exe)
 L702 exits ... SP integral derivatives will be done elsewhere.
 Leave Link  702 at Tue Dec 11 13:43:41 2018, MaxMem=   536870912 cpu:         0.2
 (Enter /pbs_home/pkowalski/g09d01/g09/l703.exe)
 Compute integral first derivatives, UseDBF=F ICtDFT=           0.
 Integral derivatives from FoFJK, PRISM(SPDF).
 Calling FoFJK, ICntrl=      2127 FMM=F ISym2X=0 I1Cent= 0 IOpClX= 0 NMat=1 NMatS=1 NMatT=0.
 FoFJK:  IHMeth= 1 ICntrl=    2127 DoSepK=T KAlg= 0 I1Cent=   0 FoldK=F
 IRaf=         1 NMat=   1 IRICut=       1 DoRegI=T DoRafI=F ISym2E= 0.
 FoFCou: FMM=F IPFlag=           0 FMFlag=      100000 FMFlg1=         800
         NFxFlg=           0 DoJE=F BraDBF=F KetDBF=F FulRan=T
         wScrn=  0.000000 ICntrl=    2527 IOpCl=  0 I1Cent=           0 NGrid=           0
         NMat0=    1 NMatS0=      1 NMatT0=    0 NMatD0=    1 NMtDS0=    0 NMtDT0=    0
 Symmetry not used in FoFCou.
 Leave Link  703 at Tue Dec 11 13:47:19 2018, MaxMem=   536870912 cpu:      1737.7
 (Enter /pbs_home/pkowalski/g09d01/g09/l716.exe)
 Dipole        =-4.26104756D-02-1.48560579D+00-3.36410850D-02
 ***** Axes restored to original set *****
 -------------------------------------------------------------------
 Center     Atomic                   Forces (Hartrees/Bohr)
 Number     Number              X              Y              Z
 -------------------------------------------------------------------
      1       16           0.004634434   -0.000130436    0.000442117
      2       16           0.000537405    0.000843075    0.003825276
      3        9          -0.000632786   -0.001715440    0.004098568
      4        9          -0.000373466    0.005841440   -0.003376858
      5        9          -0.001550703    0.000551174   -0.004066202
      6        9           0.006284492    0.000815226   -0.000913697
      7        9          -0.002348035   -0.000744059    0.004534973
      8        9           0.000785780   -0.003259788   -0.003335580
      9        6           0.002278261   -0.000280989    0.000497037
     10        6           0.001212545    0.000366156    0.000609460
     11        6          -0.000685759    0.000978744    0.000404347
     12        6          -0.000968445    0.001433436    0.000565967
     13        6          -0.002433488   -0.000019956   -0.000741042
     14        6           0.000772041   -0.000969090   -0.000447032
     15        6           0.000633837   -0.000298467    0.002073165
     16        6           0.000616080   -0.000591898    0.001041808
     17        6           0.000237537   -0.000859772   -0.000856000
     18        6           0.000127737   -0.001094686   -0.001347614
     19        6          -0.000810688    0.000649044   -0.002289629
     20        6          -0.000371724    0.000733400    0.001240804
     21        6          -0.000155061    0.000874823    0.001009408
     22        6           0.003305275    0.001582467   -0.004767714
     23        6           0.000477858   -0.000814097   -0.001156175
     24        6          -0.006345954   -0.005464820    0.003580543
     25        6          -0.000671660   -0.001558575   -0.001361136
     26        6          -0.001453189    0.003453231   -0.006232947
     27        6          -0.009679480    0.007499623   -0.010638351
     28        6           0.008649609   -0.008804249    0.012475403
     29        6          -0.014550899    0.007587684    0.012584435
     30        6          -0.007196279   -0.001607626    0.007038617
     31        6          -0.001743335   -0.001193615    0.003631197
     32        6          -0.000401438   -0.000679320   -0.003092898
     33        6           0.045531372   -0.002360761   -0.022937594
     34        6           0.001319065    0.003376103   -0.003305437
     35        6           0.002089268    0.000008968   -0.001582200
     36        6          -0.046221857   -0.006437555    0.007770562
     37        6           0.021212039    0.003892991    0.004137584
     38        1          -0.000504907    0.000412716    0.000069174
     39        1          -0.000401023   -0.000187244   -0.000248778
     40        1          -0.000051708   -0.000514117   -0.000335952
     41        1           0.000352900   -0.000153948    0.000040144
     42        1           0.000434427    0.000217067    0.000280883
     43        1          -0.000081213   -0.000249933   -0.000509895
     44        1          -0.000245782    0.000335417   -0.000301150
     45        1          -0.000247701    0.000570469    0.000113041
     46        1           0.000073622    0.000095575    0.000371761
     47        1           0.000235531   -0.000413283    0.000286124
     48        1          -0.000624443   -0.000174849   -0.000306110
     49        1           0.000283846   -0.000654496   -0.000148478
     50        1           0.000531703    0.000414440    0.000298061
     51        1           0.000551291   -0.000454241   -0.000097363
     52        1           0.002382856    0.002447433   -0.000821495
     53        1          -0.000564552    0.000136024   -0.000442669
     54        1           0.000305193    0.000574357    0.000428540
     55        1           0.000179744   -0.000645946    0.000444655
     56        1          -0.000358740    0.000086659    0.000536608
     57        1          -0.000752103   -0.002073971    0.000637580
     58        1           0.000813568   -0.000038438    0.000278971
     59        1          -0.004422902   -0.001332074    0.000313181
 -------------------------------------------------------------------
 Cartesian Forces:  Max     0.046221857 RMS     0.006274012
 Leave Link  716 at Tue Dec 11 13:47:19 2018, MaxMem=   536870912 cpu:         0.2
 (Enter /pbs_home/pkowalski/g09d01/g09/l103.exe)

 GradGradGradGradGradGradGradGradGradGradGradGradGradGradGradGradGradGrad
 Berny optimization.
 Using GEDIIS/GDIIS optimizer.
 FormGI is forming the generalized inverse of G from B-inverse, IUseBI=4.
 GSVD:  received Info=                   1 from GESDD.
 Internal  Forces:  Max     0.018163344 RMS     0.003113619
 Search for a local minimum.
 Step number   5 out of a maximum of  343
 All quantities printed in internal units (Hartrees-Bohrs-Radians)
 RMS Force = .31136D-02 SwitMx=.10000D-02 MixMth= 1
 Mixed Optimization -- RFO/linear search
 Update second derivatives using D2CorX and points    4    5
 DE= -2.44D-02 DEPred=-3.34D-02 R= 7.32D-01
 TightC=F SS=  1.41D+00  RLast= 8.35D-01 DXNew= 1.4270D+00 2.5060D+00
 Trust test= 7.32D-01 RLast= 8.35D-01 DXMaxT set to 1.43D+00
 ITU=  1  1  0  1  0
 Use linear search instead of GDIIS.
     Eigenvalues ---    0.00269   0.00399   0.00420   0.00454   0.00631
     Eigenvalues ---    0.00678   0.00728   0.00747   0.00748   0.00760
     Eigenvalues ---    0.00821   0.00912   0.01032   0.01087   0.01133
     Eigenvalues ---    0.01354   0.01390   0.01518   0.01545   0.01556
     Eigenvalues ---    0.01562   0.01708   0.01866   0.01941   0.01944
     Eigenvalues ---    0.02002   0.02004   0.02027   0.02028   0.02086
     Eigenvalues ---    0.02086   0.02136   0.02136   0.02142   0.02143
     Eigenvalues ---    0.02153   0.02154   0.02160   0.02167   0.02169
     Eigenvalues ---    0.02224   0.02773   0.04187   0.04234   0.04779
     Eigenvalues ---    0.05040   0.05456   0.05479   0.05542   0.05566
     Eigenvalues ---    0.05652   0.05656   0.07468   0.08283   0.09224
     Eigenvalues ---    0.09243   0.09249   0.09925   0.10151   0.10873
     Eigenvalues ---    0.12098   0.12248   0.12730   0.12762   0.14010
     Eigenvalues ---    0.15896   0.15974   0.15993   0.15998   0.16000
     Eigenvalues ---    0.16000   0.16000   0.16000   0.16000   0.16000
     Eigenvalues ---    0.16000   0.16000   0.16000   0.16000   0.16000
     Eigenvalues ---    0.16000   0.16001   0.16018   0.16828   0.21269
     Eigenvalues ---    0.21856   0.21892   0.21983   0.21993   0.22000
     Eigenvalues ---    0.22000   0.22301   0.22673   0.23338   0.23466
     Eigenvalues ---    0.23467   0.23563   0.23645   0.23913   0.24334
     Eigenvalues ---    0.24362   0.24688   0.24759   0.24936   0.24997
     Eigenvalues ---    0.25000   0.25005   0.25789   0.25973   0.26259
     Eigenvalues ---    0.26436   0.26913   0.27248   0.27982   0.29215
     Eigenvalues ---    0.29631   0.29736   0.29897   0.30904   0.31333
     Eigenvalues ---    0.31928   0.32082   0.32236   0.32302   0.32423
     Eigenvalues ---    0.32466   0.32498   0.32514   0.32516   0.32523
     Eigenvalues ---    0.32542   0.32560   0.32573   0.32742   0.33409
     Eigenvalues ---    0.34836   0.35356   0.35619   0.35691   0.35696
     Eigenvalues ---    0.35697   0.35709   0.35710   0.35838   0.35884
     Eigenvalues ---    0.36096   0.36180   0.36243   0.36665   0.40490
     Eigenvalues ---    0.40765   0.41113   0.41126   0.44139   0.44230
     Eigenvalues ---    0.44278   0.45535   0.45613   0.45940   0.46040
     Eigenvalues ---    0.46500   0.46515   0.47154   0.47663   0.47945
     Eigenvalues ---    0.48262   0.48421   0.50214   0.53561   0.55393
     Eigenvalues ---    0.55698
 RFO step:  Lambda=-4.29857534D-02 EMin= 2.68786301D-03
 Quartic linear search produced a step of  0.76042.
 Iteration  1 RMS(Cart)=  0.12305217 RMS(Int)=  0.01973411
 Iteration  2 RMS(Cart)=  0.05643556 RMS(Int)=  0.00252090
 Iteration  3 RMS(Cart)=  0.00610764 RMS(Int)=  0.00231273
 Iteration  4 RMS(Cart)=  0.00001675 RMS(Int)=  0.00231273
 Iteration  5 RMS(Cart)=  0.00000004 RMS(Int)=  0.00231273
 ITry= 1 IFail=0 DXMaxC= 7.08D-01 DCOld= 1.00D+10 DXMaxT= 1.43D+00 DXLimC= 3.00D+00 Rises=F
 Variable       Old X    -DE/DX   Delta X   Delta X   Delta X     New X
                                 (Linear)    (Quad)   (Total)
    R1        3.28651  -0.00254   0.00794  -0.02422  -0.01658   3.26993
    R2        3.25730  -0.00050   0.01087  -0.01682  -0.00558   3.25172
    R3        3.28827  -0.00289   0.00830  -0.02157  -0.01634   3.27193
    R4        3.25440   0.00080  -0.00815   0.00045  -0.00771   3.24669
    R5        2.56251  -0.00292   0.01805  -0.02599  -0.00794   2.55456
    R6        2.55054  -0.00636   0.00346  -0.02525  -0.02178   2.52876
    R7        2.52030  -0.00331   0.00655  -0.02177  -0.01522   2.50508
    R8        2.56051  -0.00539   0.01587  -0.03199  -0.01612   2.54440
    R9        2.56173  -0.00396   0.00828  -0.02341  -0.01512   2.54660
   R10        2.56121  -0.00467   0.00931  -0.02431  -0.01499   2.54622
   R11        2.62935  -0.00091   0.00221  -0.00549  -0.00328   2.62607
   R12        2.65214  -0.00196   0.00529  -0.01144  -0.00615   2.64599
   R13        2.06245   0.00065  -0.00433   0.00681   0.00248   2.06493
   R14        2.63214  -0.00129   0.00137  -0.00513  -0.00377   2.62837
   R15        2.06224   0.00051  -0.00350   0.00550   0.00200   2.06424
   R16        2.63298  -0.00027   0.00056  -0.00146  -0.00091   2.63207
   R17        2.06160   0.00061  -0.00391   0.00613   0.00222   2.06382
   R18        2.62788  -0.00129   0.00241  -0.00698  -0.00457   2.62330
   R19        2.06260   0.00038  -0.00336   0.00492   0.00156   2.06416
   R20        2.65579  -0.00259   0.00840  -0.01589  -0.00749   2.64830
   R21        2.05934   0.00056  -0.00493   0.00699   0.00206   2.06140
   R22        2.78661  -0.00146   0.00699  -0.01307  -0.00608   2.78053
   R23        2.62913  -0.00072   0.00191  -0.00469  -0.00278   2.62635
   R24        2.65154  -0.00172   0.00474  -0.01033  -0.00559   2.64595
   R25        2.06266   0.00056  -0.00408   0.00634   0.00226   2.06493
   R26        2.63211  -0.00129   0.00145  -0.00521  -0.00376   2.62834
   R27        2.06224   0.00051  -0.00361   0.00558   0.00197   2.06421
   R28        2.63330  -0.00039   0.00069  -0.00184  -0.00115   2.63215
   R29        2.06156   0.00063  -0.00397   0.00624   0.00227   2.06384
   R30        2.62766  -0.00114   0.00243  -0.00650  -0.00406   2.62359
   R31        2.06262   0.00039  -0.00343   0.00500   0.00157   2.06419
   R32        2.65574  -0.00259   0.00798  -0.01558  -0.00760   2.64814
   R33        2.05944   0.00054  -0.00470   0.00678   0.00207   2.06151
   R34        2.78562  -0.00111   0.00478  -0.01039  -0.00561   2.78001
   R35        2.89401   0.00055  -0.00529   0.00694   0.00164   2.89566
   R36        2.08052  -0.00064   0.00436  -0.00682  -0.00246   2.07806
   R37        2.08111  -0.00065   0.00370  -0.00634  -0.00263   2.07848
   R38        2.07955  -0.00066   0.00464  -0.00677  -0.00213   2.07743
   R39        2.85178  -0.00385   0.00266  -0.01570  -0.01304   2.83874
   R40        2.08272  -0.00048   0.00244  -0.00482  -0.00238   2.08034
   R41        2.06768   0.00306  -0.00233   0.00583   0.00350   2.07118
   R42        2.89399   0.00025  -0.00060   0.00235   0.00175   2.89573
   R43        2.07989  -0.00071   0.00496  -0.00761  -0.00265   2.07723
   R44        2.08098  -0.00051   0.00319  -0.00530  -0.00211   2.07887
   R45        2.07988  -0.00075   0.00456  -0.00715  -0.00259   2.07728
   R46        2.84977  -0.00192  -0.00236  -0.00393  -0.00629   2.84348
   R47        2.08229  -0.00019  -0.00021  -0.00164  -0.00185   2.08045
   R48        2.07144   0.00206  -0.00515   0.00527   0.00012   2.07156
   R49        2.58545  -0.00162   0.00139   0.00068   0.00161   2.58706
   R50        2.70889   0.00026  -0.00787  -0.00067  -0.00859   2.70029
   R51        2.05341   0.00078  -0.00167   0.00726   0.00559   2.05900
   R52        2.65405  -0.01816   0.02190  -0.08625  -0.06391   2.59014
   R53        2.75955  -0.00364   0.00396   0.00583   0.00979   2.76934
   R54        2.87147  -0.00280  -0.00757  -0.01094  -0.01953   2.85195
   R55        2.60831  -0.01533   0.00392  -0.06817  -0.06183   2.54648
   R56        2.89632  -0.00351   0.01126  -0.01890  -0.00991   2.88641
   R57        2.88801  -0.00097   0.01164  -0.00697   0.00335   2.89136
   R58        2.88618  -0.00105  -0.01324  -0.00979  -0.02055   2.86562
   R59        2.79980  -0.00893  -0.00595  -0.03170  -0.03765   2.76215
   R60        2.57961   0.00070   0.00129   0.00643   0.00651   2.58612
   R61        2.72431  -0.00017  -0.01255  -0.00135  -0.01182   2.71249
   R62        2.05522  -0.00086  -0.00469   0.00310  -0.00159   2.05363
   R63        2.64896  -0.01240  -0.00307  -0.05498  -0.05515   2.59381
    A1        1.63038   0.00104  -0.00781   0.01304   0.00605   1.63642
    A2        1.63071   0.00089  -0.00809   0.01167   0.00309   1.63380
    A3        2.11180   0.00028  -0.00069   0.00189   0.00120   2.11300
    A4        2.07795  -0.00002  -0.00002   0.00076   0.00073   2.07869
    A5        2.09343  -0.00026   0.00071  -0.00265  -0.00193   2.09150
    A6        2.10027  -0.00029   0.00142  -0.00212  -0.00070   2.09957
    A7        2.08599   0.00017  -0.00063   0.00100   0.00036   2.08635
    A8        2.09693   0.00012  -0.00079   0.00112   0.00033   2.09726
    A9        2.08349  -0.00042   0.00176  -0.00339  -0.00163   2.08186
   A10        2.10042   0.00012  -0.00079   0.00102   0.00023   2.10065
   A11        2.09928   0.00030  -0.00097   0.00237   0.00140   2.10068
   A12        2.10094   0.00014  -0.00160   0.00205   0.00044   2.10138
   A13        2.09617   0.00000  -0.00015   0.00016   0.00002   2.09618
   A14        2.08608  -0.00014   0.00175  -0.00221  -0.00046   2.08563
   A15        2.11077  -0.00008   0.00172  -0.00143   0.00030   2.11106
   A16        2.07898   0.00008   0.00011   0.00157   0.00168   2.08066
   A17        2.09344  -0.00001  -0.00184  -0.00014  -0.00198   2.09146
   A18        2.05911   0.00037  -0.00262   0.00300   0.00039   2.05950
   A19        2.12125  -0.00085   0.00190  -0.00350  -0.00159   2.11966
   A20        2.10282   0.00048   0.00072   0.00049   0.00121   2.10402
   A21        2.11173   0.00027  -0.00121   0.00219   0.00098   2.11272
   A22        2.07839  -0.00005  -0.00027   0.00065   0.00037   2.07877
   A23        2.09306  -0.00022   0.00148  -0.00284  -0.00136   2.09170
   A24        2.10007  -0.00027   0.00110  -0.00182  -0.00072   2.09934
   A25        2.08588   0.00019  -0.00062   0.00114   0.00052   2.08640
   A26        2.09723   0.00008  -0.00048   0.00068   0.00020   2.09744
   A27        2.08356  -0.00042   0.00227  -0.00372  -0.00146   2.08210
   A28        2.10038   0.00013  -0.00106   0.00126   0.00020   2.10058
   A29        2.09925   0.00029  -0.00121   0.00246   0.00126   2.10051
   A30        2.10107   0.00017  -0.00172   0.00221   0.00049   2.10156
   A31        2.09626  -0.00006   0.00001  -0.00023  -0.00022   2.09604
   A32        2.08585  -0.00011   0.00171  -0.00198  -0.00027   2.08558
   A33        2.11016   0.00001   0.00082  -0.00061   0.00021   2.11037
   A34        2.07970   0.00012   0.00038   0.00179   0.00217   2.08187
   A35        2.09332  -0.00013  -0.00119  -0.00118  -0.00238   2.09095
   A36        2.05978   0.00024  -0.00126   0.00175   0.00050   2.06027
   A37        2.12049  -0.00041   0.00002  -0.00070  -0.00068   2.11981
   A38        2.10292   0.00017   0.00123  -0.00105   0.00018   2.10310
   A39        1.93209   0.00019  -0.00069   0.00183   0.00112   1.93321
   A40        1.92573   0.00042   0.00266   0.00209   0.00475   1.93048
   A41        1.93955   0.00010  -0.00346   0.00305  -0.00041   1.93914
   A42        1.88588  -0.00018   0.00070  -0.00076  -0.00007   1.88582
   A43        1.88877  -0.00035  -0.00048  -0.00432  -0.00480   1.88397
   A44        1.89025  -0.00022   0.00137  -0.00219  -0.00082   1.88943
   A45        1.94730   0.00168   0.00147   0.00593   0.00739   1.95469
   A46        1.91627   0.00007   0.00154   0.00276   0.00431   1.92058
   A47        1.90941   0.00034  -0.00419   0.00623   0.00204   1.91144
   A48        1.91021  -0.00075  -0.00332  -0.00406  -0.00740   1.90281
   A49        1.93100  -0.00168   0.00721  -0.01234  -0.00514   1.92586
   A50        1.84702   0.00026  -0.00293   0.00126  -0.00170   1.84532
   A51        1.93314  -0.00033   0.00014  -0.00268  -0.00255   1.93060
   A52        1.92081   0.00095   0.00276   0.00587   0.00862   1.92943
   A53        1.94229  -0.00005   0.00000   0.00058   0.00057   1.94285
   A54        1.89054  -0.00024  -0.00089  -0.00092  -0.00181   1.88872
   A55        1.88719  -0.00008  -0.00233  -0.00199  -0.00433   1.88286
   A56        1.88838  -0.00027   0.00022  -0.00099  -0.00079   1.88758
   A57        1.94601   0.00173  -0.00348   0.01031   0.00680   1.95281
   A58        1.91719   0.00012   0.00574  -0.00056   0.00519   1.92237
   A59        1.90587   0.00001  -0.00223   0.00423   0.00193   1.90781
   A60        1.92476  -0.00104  -0.00731  -0.00638  -0.01367   1.91109
   A61        1.91364  -0.00091   0.01358  -0.00731   0.00624   1.91988
   A62        1.85403   0.00001  -0.00634  -0.00079  -0.00710   1.84694
   A63        2.12307   0.00120   0.00177   0.00391   0.00585   2.12891
   A64        1.91983  -0.00364   0.00967  -0.02607  -0.01672   1.90312
   A65        2.24016   0.00244  -0.01147   0.02216   0.01085   2.25101
   A66        1.99561  -0.00079  -0.00167   0.00180   0.00007   1.99568
   A67        2.14291   0.00078   0.00252   0.00302   0.00553   2.14843
   A68        2.14388   0.00004  -0.00097  -0.00419  -0.00518   2.13871
   A69        1.95173   0.00392  -0.00055   0.01240   0.01263   1.96436
   A70        2.12578   0.00515  -0.02696   0.01822  -0.00923   2.11655
   A71        2.20457  -0.00902   0.02687  -0.03014  -0.00381   2.20076
   A72        2.03833   0.00617  -0.00623   0.03285   0.02346   2.06179
   A73        1.92679  -0.00050   0.00025  -0.00061  -0.00180   1.92499
   A74        2.26338  -0.00475   0.02355  -0.01248   0.00801   2.27139
   A75        2.06864   0.00616  -0.03066   0.01597  -0.01692   2.05173
   A76        2.30087  -0.00853   0.03178  -0.01726   0.01241   2.31328
   A77        1.91055   0.00243  -0.00109   0.00314   0.00610   1.91664
   A78        1.87053  -0.00060   0.00962  -0.01067  -0.00109   1.86944
   A79        1.90632   0.00113   0.00125   0.00352   0.00471   1.91102
   A80        1.94486  -0.00245  -0.00340  -0.02295  -0.02575   1.91911
   A81        2.03455  -0.00083  -0.01527  -0.00674  -0.02162   2.01293
   A82        1.92628   0.00224   0.01050   0.01993   0.03059   1.95687
   A83        1.78174   0.00038  -0.00344   0.01630   0.01189   1.79363
   A84        1.89799  -0.00074   0.00679  -0.00586   0.00052   1.89852
   A85        2.01096   0.00004  -0.00480  -0.00256  -0.00748   2.00348
   A86        1.99834   0.00172  -0.01135   0.00561  -0.00470   1.99364
   A87        1.87119   0.00118   0.00798   0.00481   0.01416   1.88535
   A88        1.89316   0.00009  -0.00680   0.00742   0.00066   1.89382
   A89        1.78433  -0.00230   0.00884  -0.00858  -0.00183   1.78251
   A90        1.86985  -0.00071   0.01193  -0.00918   0.00320   1.87305
   A91        1.91774   0.00051   0.00303   0.00746   0.00872   1.92645
   A92        1.93183   0.00144  -0.00922   0.01559   0.00616   1.93799
   A93        1.93074  -0.00118   0.00523  -0.01445  -0.00959   1.92115
   A94        2.00034   0.00077  -0.00939   0.00261  -0.00870   1.99163
   A95        1.81323  -0.00080  -0.00158  -0.00127   0.00059   1.81382
   A96        1.89614   0.00106   0.01204   0.01403   0.01837   1.91451
   A97        2.30121  -0.01316   0.07232  -0.04236   0.01334   2.31455
   A98        1.98730   0.01399  -0.01049   0.07377   0.04489   2.03218
   A99        2.12278   0.00089   0.00105   0.00157   0.00296   2.12574
   A100       1.91439  -0.00205   0.00926  -0.01645  -0.00806   1.90633
   A101       2.24595   0.00117  -0.01025   0.01506   0.00514   2.25109
   A102       2.00521  -0.00144  -0.01365  -0.00057  -0.01015   1.99505
   A103       2.14806   0.00002   0.00439  -0.00304  -0.00076   2.14730
   A104       2.12911   0.00143   0.00917   0.00349   0.01067   2.13978
   A105       2.06152   0.01366   0.00381   0.06536   0.05039   2.11191
   A106       2.23545  -0.01598   0.04604  -0.04942  -0.02269   2.21276
   A107       1.93793   0.00351   0.01139   0.01344   0.01802   1.95596
   A108       2.03436   0.00473  -0.00490   0.03321   0.02238   2.05674
   A109       1.93598  -0.00089   0.00121  -0.00745  -0.00339   1.93258
   A110       2.24059  -0.00268   0.02504  -0.00059   0.01849   2.25909
    D1       -3.11097   0.00047  -0.00352   0.00272  -0.00081  -3.11177
    D2        0.01543   0.00050  -0.00480   0.00272  -0.00206   0.01337
    D3       -2.82551  -0.00281  -0.03735  -0.06789  -0.10463  -2.93014
    D4        0.00131  -0.00132   0.01228  -0.01625  -0.00414  -0.00283
    D5       -3.12392   0.00050   0.00748   0.00555   0.01298  -3.11094
    D6        0.02902  -0.00048   0.00395  -0.01047  -0.00588   0.02314
    D7       -2.79523  -0.00274  -0.06401  -0.06929  -0.13229  -2.92751
    D8       -0.01841  -0.00065  -0.01077  -0.00966  -0.02120  -0.03961
    D9        0.00174   0.00000   0.00000  -0.00007  -0.00007   0.00167
   D10       -3.14107   0.00000   0.00015   0.00003   0.00018  -3.14088
   D11       -3.13947   0.00000  -0.00031  -0.00034  -0.00065  -3.14012
   D12        0.00091  -0.00001  -0.00016  -0.00024  -0.00040   0.00051
   D13       -0.00109   0.00000   0.00010   0.00020   0.00030  -0.00080
   D14       -3.13845   0.00001  -0.00020  -0.00017  -0.00037  -3.13883
   D15        3.14011   0.00001   0.00041   0.00047   0.00088   3.14099
   D16        0.00275   0.00002   0.00011   0.00010   0.00021   0.00296
   D17       -0.00055  -0.00001  -0.00005  -0.00011  -0.00016  -0.00070
   D18        3.14070  -0.00001   0.00008  -0.00002   0.00005   3.14075
   D19       -3.14092  -0.00001  -0.00020  -0.00021  -0.00041  -3.14133
   D20        0.00033   0.00000  -0.00008  -0.00012  -0.00020   0.00013
   D21       -0.00125   0.00000   0.00000   0.00016   0.00015  -0.00110
   D22        3.14136  -0.00001   0.00005  -0.00012  -0.00006   3.14130
   D23        3.14068   0.00000  -0.00013   0.00007  -0.00006   3.14063
   D24        0.00011  -0.00001  -0.00007  -0.00020  -0.00027  -0.00016
   D25        0.00190   0.00001   0.00010  -0.00002   0.00008   0.00198
   D26       -3.14079  -0.00001   0.00030  -0.00021   0.00008  -3.14071
   D27       -3.14071   0.00002   0.00004   0.00025   0.00030  -3.14041
   D28       -0.00021   0.00000   0.00024   0.00006   0.00030   0.00008
   D29       -0.00072  -0.00001  -0.00015  -0.00015  -0.00030  -0.00102
   D30        3.13669  -0.00002   0.00016   0.00020   0.00036   3.13704
   D31       -3.14120   0.00000  -0.00035   0.00004  -0.00031  -3.14151
   D32       -0.00380   0.00000  -0.00004   0.00039   0.00035  -0.00345
   D33       -0.00773   0.00007   0.00015   0.00235   0.00252  -0.00521
   D34       -3.13111   0.00010   0.00148   0.00285   0.00431  -3.12680
   D35        3.13821   0.00007  -0.00015   0.00197   0.00183   3.14004
   D36        0.01482   0.00010   0.00118   0.00247   0.00363   0.01845
   D37        0.00275  -0.00002  -0.00013  -0.00077  -0.00090   0.00186
   D38       -3.14159   0.00000   0.00012   0.00005   0.00017  -3.14141
   D39       -3.13634  -0.00003  -0.00030  -0.00125  -0.00155  -3.13789
   D40        0.00251  -0.00001  -0.00005  -0.00043  -0.00048   0.00203
   D41       -0.00044   0.00003   0.00049   0.00082   0.00131   0.00086
   D42        3.14097   0.00004  -0.00044   0.00078   0.00034   3.14131
   D43        3.13863   0.00004   0.00066   0.00131   0.00197   3.14059
   D44       -0.00315   0.00006  -0.00027   0.00127   0.00100  -0.00215
   D45       -0.00161   0.00000  -0.00016   0.00006  -0.00010  -0.00171
   D46        3.14002   0.00001   0.00014   0.00040   0.00053   3.14056
   D47       -3.14043  -0.00003  -0.00042  -0.00076  -0.00118   3.14157
   D48        0.00119  -0.00001  -0.00012  -0.00042  -0.00055   0.00065
   D49       -0.00183   0.00002   0.00008   0.00058   0.00066  -0.00117
   D50       -3.14056  -0.00001   0.00016  -0.00017  -0.00001  -3.14057
   D51        3.13972   0.00001  -0.00022   0.00024   0.00002   3.13975
   D52        0.00100  -0.00002  -0.00014  -0.00051  -0.00065   0.00035
   D53        0.00419  -0.00001   0.00029  -0.00051  -0.00022   0.00397
   D54       -3.13688  -0.00001   0.00070  -0.00053   0.00017  -3.13671
   D55       -3.14025   0.00002   0.00021   0.00024   0.00044  -3.13981
   D56        0.00187   0.00001   0.00062   0.00022   0.00084   0.00270
   D57       -0.00301  -0.00002  -0.00057  -0.00018  -0.00075  -0.00376
   D58        3.13876  -0.00003   0.00035  -0.00014   0.00021   3.13897
   D59        3.13805  -0.00001  -0.00098  -0.00016  -0.00114   3.13691
   D60       -0.00336  -0.00002  -0.00006  -0.00012  -0.00018  -0.00355
   D61        0.00372  -0.00058  -0.00182  -0.00932  -0.01077  -0.00705
   D62        3.13164   0.00058   0.00266   0.00975   0.01204  -3.13951
   D63       -3.13806  -0.00057  -0.00277  -0.00936  -0.01176   3.13337
   D64       -0.01014   0.00060   0.00171   0.00971   0.01105   0.00090
   D65        1.05996  -0.00043   0.00200  -0.00289  -0.00089   1.05906
   D66       -3.10232  -0.00021  -0.00017  -0.00219  -0.00236  -3.10467
   D67       -1.08254   0.00034  -0.00522   0.00443  -0.00079  -1.08333
   D68       -3.13648  -0.00026   0.00414  -0.00131   0.00282  -3.13366
   D69       -1.01557  -0.00004   0.00197  -0.00062   0.00136  -1.01421
   D70        1.00420   0.00051  -0.00308   0.00601   0.00293   1.00713
   D71       -1.03945  -0.00018   0.00537  -0.00069   0.00468  -1.03477
   D72        1.08146   0.00004   0.00320   0.00001   0.00322   1.08468
   D73        3.10124   0.00058  -0.00184   0.00663   0.00478   3.10602
   D74        1.45378   0.00231   0.03298   0.04765   0.08108   1.53485
   D75       -1.30119  -0.00109  -0.02009  -0.02103  -0.04159  -1.34278
   D76       -0.67064   0.00162   0.03234   0.04304   0.07585  -0.59479
   D77        2.85758  -0.00177  -0.02073  -0.02565  -0.04681   2.81076
   D78       -2.69931   0.00273   0.03367   0.05106   0.08517  -2.61414
   D79        0.82891  -0.00067  -0.01940  -0.01763  -0.03750   0.79142
   D80        1.04397  -0.00013   0.00613  -0.00065   0.00548   1.04945
   D81       -3.10008  -0.00019  -0.00151  -0.00215  -0.00366  -3.10375
   D82       -1.07336  -0.00011  -0.00717  -0.00100  -0.00817  -1.08153
   D83        3.13402  -0.00003   0.00688   0.00028   0.00716   3.14118
   D84       -1.01004  -0.00009  -0.00075  -0.00122  -0.00198  -1.01202
   D85        1.01668  -0.00001  -0.00641  -0.00007  -0.00649   1.01019
   D86       -1.05596   0.00024   0.00898   0.00328   0.01227  -1.04369
   D87        1.08317   0.00017   0.00135   0.00178   0.00313   1.08629
   D88        3.10989   0.00025  -0.00431   0.00294  -0.00138   3.10851
   D89        1.35937   0.00208   0.02269   0.04152   0.06555   1.42492
   D90       -1.34321  -0.00132  -0.03259  -0.03068  -0.06466  -1.40787
   D91       -0.77540   0.00147   0.02292   0.03963   0.06389  -0.71151
   D92        2.80520  -0.00193  -0.03237  -0.03258  -0.06632   2.73888
   D93       -2.81101   0.00261   0.02676   0.04865   0.07680  -2.73421
   D94        0.76960  -0.00079  -0.02853  -0.02356  -0.05341   0.71619
   D95       -0.02835   0.00052  -0.00393   0.01179   0.00778  -0.02057
   D96       -3.12839  -0.00024  -0.00060  -0.00459  -0.00525  -3.13364
   D97        3.09674   0.00053  -0.00517   0.01153   0.00633   3.10307
   D98       -0.00329  -0.00023  -0.00184  -0.00485  -0.00670  -0.01000
   D99        0.03007  -0.00140   0.01317  -0.02376  -0.01078   0.01929
   D100       3.12403  -0.00057  -0.00471  -0.01444  -0.01884   3.10519
   D101       3.13009  -0.00062   0.00992  -0.00718   0.00245   3.13254
   D102      -0.05914   0.00022  -0.00796   0.00214  -0.00561  -0.06475
   D103      -0.01715   0.00175  -0.01625   0.02501   0.00889  -0.00826
   D104       2.75712   0.00623   0.03232   0.09640   0.12837   2.88549
   D105      -3.10850   0.00038   0.00352   0.01350   0.01756  -3.09094
   D106      -0.33423   0.00486   0.05209   0.08489   0.13704  -0.19719
   D107      -0.46740  -0.00104  -0.09894  -0.02090  -0.11992  -0.58732
   D108       2.76909  -0.00214  -0.09896  -0.04932  -0.14832   2.62078
   D109       2.61931   0.00037  -0.12007  -0.00867  -0.12870   2.49061
   D110      -0.42738  -0.00073  -0.12009  -0.03709  -0.15710  -0.58448
   D111       1.64550   0.00034   0.01670  -0.04290  -0.02566   1.61984
   D112      -0.47686   0.00083   0.01386  -0.02672  -0.01264  -0.48951
   D113      -2.57712  -0.00177   0.01160  -0.05931  -0.04704  -2.62415
   D114      -1.57105   0.00057   0.01883  -0.02172  -0.00278  -1.57383
   D115       2.58977   0.00106   0.01600  -0.00554   0.01024   2.60001
   D116       0.48952  -0.00154   0.01373  -0.03813  -0.02415   0.46537
   D117       2.91865   0.00368  -0.03841   0.06113   0.02231   2.94096
   D118      -0.72765   0.01327   0.09209   0.19512   0.28897  -0.43868
   D119      -0.13452   0.00243  -0.03693   0.03398  -0.00344  -0.13796
   D120       2.50236   0.01202   0.09356   0.16798   0.26322   2.76558
   D121      -0.77730   0.00192   0.02166   0.03803   0.05997  -0.71733
   D122      -2.89237   0.00198   0.01019   0.04365   0.05373  -2.83864
   D123       1.40135   0.00244   0.01102   0.03733   0.04844   1.44980
   D124       1.29882   0.00106   0.03827   0.02299   0.06156   1.36038
   D125      -0.81626   0.00111   0.02680   0.02861   0.05533  -0.76093
   D126      -2.80572   0.00157   0.02763   0.02229   0.05004  -2.75568
   D127      -2.81016   0.00146   0.02360   0.03504   0.05941  -2.75075
   D128       1.35795   0.00152   0.01212   0.04066   0.05317   1.41112
   D129      -0.63151   0.00198   0.01296   0.03434   0.04788  -0.58363
   D130       0.68226  -0.00252  -0.03043  -0.04583  -0.07662   0.60564
   D131      -1.37873  -0.00124  -0.04997  -0.03033  -0.08005  -1.45879
   D132       2.74956  -0.00103  -0.04059  -0.02480  -0.06487   2.68469
   D133       2.80525  -0.00225  -0.03454  -0.04412  -0.07862   2.72663
   D134       0.74426  -0.00098  -0.05409  -0.02861  -0.08205   0.66221
   D135      -1.41063  -0.00076  -0.04471  -0.02308  -0.06687  -1.47750
   D136      -1.50472  -0.00195  -0.02410  -0.03983  -0.06333  -1.56805
   D137       2.71747  -0.00067  -0.04365  -0.02432  -0.06676   2.65071
   D138       0.56258  -0.00046  -0.03427  -0.01880  -0.05158   0.51100
   D139       1.78004  -0.00097   0.04259   0.00331   0.04546   1.82550
   D140      -0.95671  -0.00070  -0.09636  -0.07039  -0.16433  -1.12105
   D141      -2.38627  -0.00024   0.04433   0.00505   0.04808  -2.33819
   D142       1.16016   0.00002  -0.09461  -0.06865  -0.16171   0.99845
   D143      -0.27753  -0.00181   0.04440  -0.01219   0.03189  -0.24565
   D144      -3.01429  -0.00155  -0.09455  -0.08589  -0.17791   3.09099
   D145       2.74681  -0.00166  -0.11718  -0.08468  -0.20350   2.54331
   D146      -0.03430  -0.00734  -0.28159  -0.19614  -0.48102  -0.51532
   D147      -0.91956   0.00501   0.02784   0.03958   0.07072  -0.84884
   D148       2.58252  -0.00067  -0.13657  -0.07187  -0.20680   2.37572
   D149      -0.03254   0.00149   0.00414   0.02790   0.03106  -0.00149
   D150       3.06659   0.00192   0.00191   0.02494   0.02540   3.09199
   D151       3.12142   0.00042   0.00013   0.01056   0.01048   3.13189
   D152      -0.06263   0.00085  -0.00210   0.00760   0.00482  -0.05782
   D153      -2.82010  -0.00231  -0.16166  -0.11375  -0.27832  -3.09842
   D154       0.01946  -0.00194  -0.01229  -0.03531  -0.04796  -0.02850
   D155       0.36344  -0.00269  -0.15935  -0.11065  -0.27239   0.09106
   D156      -3.08019  -0.00233  -0.00998  -0.03221  -0.04203  -3.12221
   D157       2.80516   0.00892   0.16621   0.14091   0.30451   3.10967
   D158      -0.75563   0.01335   0.21703   0.21810   0.43227  -0.32336
   D159       0.00339   0.00149   0.01436   0.02587   0.04141   0.04480
   D160       2.72578   0.00593   0.06518   0.10306   0.16917   2.89495
         Item               Value     Threshold  Converged?
 Maximum Force            0.018163     0.000450     NO 
 RMS     Force            0.003114     0.000300     NO 
 Maximum Displacement     0.708174     0.001800     NO 
 RMS     Displacement     0.157920     0.001200     NO 
 Predicted change in Energy=-2.505584D-02
 Lowest energy point so far.  Saving SCF results.
 GradGradGradGradGradGradGradGradGradGradGradGradGradGradGradGradGradGrad

 Leave Link  103 at Tue Dec 11 13:47:19 2018, MaxMem=   536870912 cpu:         2.2
 (Enter /pbs_home/pkowalski/g09d01/g09/l202.exe)
 Stoichiometry    C29H22F6S2
 Framework group  C1[X(C29H22F6S2)]
 Deg. of freedom   171
 Full point group                 C1      NOp   1
 RotChk:  IX=0 Diff= 2.00D-02
 Largest Abelian subgroup         C1      NOp   1
 Largest concise Abelian subgroup C1      NOp   1
                         Standard orientation:                         
 ---------------------------------------------------------------------
 Center     Atomic      Atomic             Coordinates (Angstroms)
 Number     Number       Type             X           Y           Z
 ---------------------------------------------------------------------
      1         16           0       -2.766012   -1.967723   -1.394471
      2         16           0        2.814875   -1.941495    1.409531
      3          9           0       -1.549999    2.764318    1.383173
      4          9           0       -2.316134    2.789395   -0.640424
      5          9           0       -0.085163    4.649774    0.145094
      6          9           0        0.008511    3.443372   -1.659085
      7          9           0        1.449547    2.938910    1.461161
      8          9           0        2.237804    2.843537   -0.559256
      9          6           0       -5.756410   -2.412460   -0.583182
     10          6           0       -7.082569   -2.702635   -0.286119
     11          6           0       -7.814326   -1.864348    0.548348
     12          6           0       -7.203191   -0.732611    1.082824
     13          6           0       -5.877769   -0.444324    0.787487
     14          6           0       -5.128376   -1.279120   -0.052459
     15          6           0        5.766741   -2.388134    0.481393
     16          6           0        7.078249   -2.683214    0.128656
     17          6           0        7.777368   -1.846802   -0.735135
     18          6           0        7.148388   -0.712786   -1.243560
     19          6           0        5.837114   -0.420058   -0.893742
     20          6           0        5.121706   -1.251890   -0.021967
     21          6           0       -0.312257   -0.440526   -3.431718
     22          6           0       -0.198438   -1.253602   -2.137909
     23          6           0        0.535936   -0.541296    3.607845
     24          6           0        0.285647   -1.228746    2.261411
     25          6           0       -3.725774   -0.962004   -0.364142
     26          6           0       -2.961171    0.084575    0.076596
     27          6           0       -1.609979    0.063501   -0.387829
     28          6           0       -1.353868   -1.001629   -1.211579
     29          6           0       -0.671084    1.135283   -0.045250
     30          6           0       -1.225825    2.532138    0.091502
     31          6           0       -0.041256    3.406975   -0.314062
     32          6           0        1.149497    2.591577    0.194129
     33          6           0        0.665725    1.156145    0.123178
     34          6           0        3.733696   -0.931191    0.345146
     35          6           0        2.960293    0.125475   -0.052523
     36          6           0        1.632758    0.124505    0.493356
     37          6           0        1.401450   -0.972745    1.284894
     38          1           0       -5.200264   -3.083704   -1.242085
     39          1           0       -7.547587   -3.593942   -0.713388
     40          1           0       -8.856842   -2.091010    0.781853
     41          1           0       -7.765406   -0.064904    1.739495
     42          1           0       -5.418194    0.446729    1.217320
     43          1           0        5.236737   -3.056653    1.164180
     44          1           0        7.557548   -3.576348    0.535813
     45          1           0        8.808342   -2.077060   -1.012329
     46          1           0        7.684898   -0.047401   -1.923701
     47          1           0        5.360898    0.470467   -1.306366
     48          1           0       -0.320697    0.637575   -3.215195
     49          1           0        0.539728   -0.648116   -4.095624
     50          1           0       -1.237725   -0.684614   -3.972505
     51          1           0       -0.152981   -2.328620   -2.370680
     52          1           0        0.748430   -1.017319   -1.639039
     53          1           0        0.618609    0.547012    3.477287
     54          1           0       -0.291997   -0.742249    4.303793
     55          1           0        1.466949   -0.897300    4.071339
     56          1           0        0.165610   -2.313502    2.406082
     57          1           0       -0.665113   -0.875693    1.845350
     58          1           0       -3.338340    0.855882    0.747423
     59          1           0        3.330860    0.924179   -0.689503
 ---------------------------------------------------------------------
 Rotational constants (GHZ):      0.1509239      0.0556027      0.0477103
 Leave Link  202 at Tue Dec 11 13:47:19 2018, MaxMem=   536870912 cpu:         0.0
 (Enter /pbs_home/pkowalski/g09d01/g09/l301.exe)
 Basis read from rwf:  (5D, 7F)
 No pseudopotential information found on rwf file.
 There are   673 symmetry adapted cartesian basis functions of A   symmetry.
 There are   636 symmetry adapted basis functions of A   symmetry.
   636 basis functions,  1103 primitive gaussians,   673 cartesian basis functions
   141 alpha electrons      141 beta electrons
       nuclear repulsion energy      4570.5441742626 Hartrees.
 IExCor=20419 DFT=T Ex+Corr=CAM-B3LYP ExCW=0 ScaHFX=  1.000000
 ScaDFX=  1.000000  1.000000  1.000000  0.810000 ScalE2=  1.000000  1.000000
 IRadAn=      0 IRanWt=     -1 IRanGd=            0 ICorTp=0 IEmpDi=  4
  HFx wShort=  0.000000 wLong=  0.330000 cFull=  0.190000 cShort=  0.000000 cLong=  0.460000
  DFx wShort=  0.000000 wLong=  0.330000 cFull=  0.190000 cShort=  0.000000 cLong=  0.460000
 NAtoms=   59 NActive=   59 NUniq=   59 SFac= 1.00D+00 NAtFMM=   60 NAOKFM=F Big=F
 Integral buffers will be    131072 words long.
 Raffenetti 2 integral format.
 Two-electron integral symmetry is turned on.
 No density basis found on file   724.
 Leave Link  301 at Tue Dec 11 13:47:20 2018, MaxMem=   536870912 cpu:         0.7
 (Enter /pbs_home/pkowalski/g09d01/g09/l302.exe)
 NPDir=0 NMtPBC=     1 NCelOv=     1 NCel=       1 NClECP=     1 NCelD=      1
         NCelK=      1 NCelE2=     1 NClLst=     1 CellRange=     0.0.
 One-electron integrals computed using PRISM.
 NBasis=   636 RedAO= T EigKep=  2.89D-04  NBF=   636
 NBsUse=   636 1.00D-06 EigRej= -1.00D+00 NBFU=   636
 Precomputing XC quadrature grid using
 IXCGrd= 4 IRadAn=           0 IRanWt=          -1 IRanGd=           0 AccXCQ= 0.00D+00.
 Generated NRdTot=       0 NPtTot=           0 NUsed=           0 NTot=          32
 NSgBfM=   625   625   626   626   626 MxSgAt=    59 MxSgA2=    59.
 Leave Link  302 at Tue Dec 11 13:47:22 2018, MaxMem=   536870912 cpu:        16.3
 (Enter /pbs_home/pkowalski/g09d01/g09/l303.exe)
 DipDrv:  MaxL=1.
 Leave Link  303 at Tue Dec 11 13:47:22 2018, MaxMem=   536870912 cpu:         1.5
 (Enter /pbs_home/pkowalski/g09d01/g09/l401.exe)
 Initial guess from the checkpoint file:  "dae0068freq_open_cam-b3lyp_air.chk"
 B after Tr=     0.000000    0.000000    0.000000
         Rot=    0.999988    0.003153    0.003708   -0.000314 Ang=   0.56 deg.
 Guess basis will be translated and rotated to current coordinates.
 JPrj=2 DoOrth=T DoCkMO=T.
 Generating alternative initial guess.
 ExpMin= 1.22D-01 ExpMax= 9.18D+03 ExpMxC= 1.38D+03 IAcc=1 IRadAn=         1 AccDes= 0.00D+00
 Harris functional with IExCor=20419 and IRadAn=       1 diagonalized for initial guess.
 HarFok:  IExCor=20419 AccDes= 0.00D+00 IRadAn=         1 IDoV= 1 UseB2=F ITyADJ=14
 ICtDFT=  3500011 ScaDFX=  1.000000  1.000000  1.000000  1.000000
 FoFCou: FMM=F IPFlag=           0 FMFlag=      100000 FMFlg1=           0
         NFxFlg=           0 DoJE=T BraDBF=F KetDBF=T FulRan=T
         wScrn=  0.000000 ICntrl=     500 IOpCl=  0 I1Cent=   200000004 NGrid=           0
         NMat0=    1 NMatS0=      1 NMatT0=    0 NMatD0=    1 NMtDS0=    0 NMtDT0=    0
 Petite list used in FoFCou.
 Harris En= -2437.27013294107    
 Leave Link  401 at Tue Dec 11 13:47:27 2018, MaxMem=   536870912 cpu:        40.8
 (Enter /pbs_home/pkowalski/g09d01/g09/l502.exe)
 Closed shell SCF:
 Using DIIS extrapolation, IDIIS=  1040.
 Integral symmetry usage will be decided dynamically.
 IVT=     1387805 IEndB=     1387805 NGot=   536870912 MDV=   535953350
 LenX=   535953350 LenY=   535499748
 Requested convergence on RMS density matrix=1.00D-08 within 128 cycles.
 Requested convergence on MAX density matrix=1.00D-06.
 Requested convergence on             energy=1.00D-06.
 No special actions if energy rises.
 Fock matrices will be formed incrementally for  20 cycles.
 Integral accuracy reduced to 1.0D-05 until final iterations.

 Cycle   1  Pass 0  IDiag  1:
 FoFJK:  IHMeth= 1 ICntrl=       0 DoSepK=T KAlg= 0 I1Cent=   0 FoldK=F
 IRaf=         1 NMat=   1 IRICut=       1 DoRegI=T DoRafI=F ISym2E= 0.
 FoFCou: FMM=F IPFlag=           0 FMFlag=      100000 FMFlg1=           0
         NFxFlg=           0 DoJE=T BraDBF=F KetDBF=F FulRan=T
         wScrn=  0.000000 ICntrl=     500 IOpCl=  0 I1Cent=           0 NGrid=           0
         NMat0=    1 NMatS0=      1 NMatT0=    0 NMatD0=    1 NMtDS0=    0 NMtDT0=    0
 Symmetry not used in FoFCou.
 E= -2511.37689978169    
 DIIS: error= 8.81D-03 at cycle   1 NSaved=   1.
 NSaved= 1 IEnMin= 1 EnMin= -2511.37689978169     IErMin= 1 ErrMin= 8.81D-03
 ErrMax= 8.81D-03  0.00D+00 EMaxC= 1.00D-01 BMatC= 7.53D-02 BMatP= 7.53D-02
 IDIUse=3 WtCom= 9.12D-01 WtEn= 8.81D-02
 Coeff-Com:  0.100D+01
 Coeff-En:   0.100D+01
 Coeff:      0.100D+01
 Gap=     0.584 Goal=   None    Shift=    0.000
 GapD=    0.584 DampG=2.000 DampE=1.000 DampFc=2.0000 IDamp=-1.
 RMSDP=1.14D-03 MaxDP=5.20D-02              OVMax= 5.35D-02

 Cycle   2  Pass 0  IDiag  1:
 RMSU=  1.14D-03    CP:  1.00D+00
 E= -2511.49248807817     Delta-E=       -0.115588296477 Rises=F Damp=F
 DIIS: error= 2.07D-03 at cycle   2 NSaved=   2.
 NSaved= 2 IEnMin= 2 EnMin= -2511.49248807817     IErMin= 2 ErrMin= 2.07D-03
 ErrMax= 2.07D-03  0.00D+00 EMaxC= 1.00D-01 BMatC= 2.47D-03 BMatP= 7.53D-02
 IDIUse=3 WtCom= 9.79D-01 WtEn= 2.07D-02
 Coeff-Com: -0.116D+00 0.112D+01
 Coeff-En:   0.000D+00 0.100D+01
 Coeff:     -0.113D+00 0.111D+01
 Gap=     0.233 Goal=   None    Shift=    0.000
 RMSDP=2.20D-04 MaxDP=6.84D-03 DE=-1.16D-01 OVMax= 1.79D-02

 Cycle   3  Pass 0  IDiag  1:
 RMSU=  1.83D-04    CP:  9.99D-01  1.11D+00
 E= -2511.49851417039     Delta-E=       -0.006026092224 Rises=F Damp=F
 DIIS: error= 7.46D-04 at cycle   3 NSaved=   3.
 NSaved= 3 IEnMin= 3 EnMin= -2511.49851417039     IErMin= 3 ErrMin= 7.46D-04
 ErrMax= 7.46D-04  0.00D+00 EMaxC= 1.00D-01 BMatC= 1.03D-03 BMatP= 2.47D-03
 IDIUse=3 WtCom= 9.93D-01 WtEn= 7.46D-03
 Coeff-Com: -0.674D-01 0.468D+00 0.599D+00
 Coeff-En:   0.000D+00 0.000D+00 0.100D+01
 Coeff:     -0.669D-01 0.465D+00 0.602D+00
 Gap=     0.231 Goal=   None    Shift=    0.000
 RMSDP=1.11D-04 MaxDP=6.83D-03 DE=-6.03D-03 OVMax= 8.50D-03

 Cycle   4  Pass 0  IDiag  1:
 RMSU=  9.91D-05    CP:  9.99D-01  1.13D+00  7.61D-01
 E= -2511.49949158301     Delta-E=       -0.000977412620 Rises=F Damp=F
 DIIS: error= 3.14D-04 at cycle   4 NSaved=   4.
 NSaved= 4 IEnMin= 4 EnMin= -2511.49949158301     IErMin= 4 ErrMin= 3.14D-04
 ErrMax= 3.14D-04  0.00D+00 EMaxC= 1.00D-01 BMatC= 2.15D-04 BMatP= 1.03D-03
 IDIUse=3 WtCom= 9.97D-01 WtEn= 3.14D-03
 Coeff-Com: -0.166D-02-0.723D-01 0.295D+00 0.779D+00
 Coeff-En:   0.000D+00 0.000D+00 0.678D-01 0.932D+00
 Coeff:     -0.166D-02-0.721D-01 0.294D+00 0.780D+00
 Gap=     0.232 Goal=   None    Shift=    0.000
 RMSDP=4.50D-05 MaxDP=1.95D-03 DE=-9.77D-04 OVMax= 4.32D-03

 Cycle   5  Pass 0  IDiag  1:
 RMSU=  2.77D-05    CP:  9.99D-01  1.13D+00  9.34D-01  8.41D-01
 E= -2511.49974355694     Delta-E=       -0.000251973926 Rises=F Damp=F
 DIIS: error= 1.83D-04 at cycle   5 NSaved=   5.
 NSaved= 5 IEnMin= 5 EnMin= -2511.49974355694     IErMin= 5 ErrMin= 1.83D-04
 ErrMax= 1.83D-04  0.00D+00 EMaxC= 1.00D-01 BMatC= 2.40D-05 BMatP= 2.15D-04
 IDIUse=3 WtCom= 9.98D-01 WtEn= 1.83D-03
 Coeff-Com:  0.401D-02-0.706D-01 0.104D+00 0.391D+00 0.572D+00
 Coeff-En:   0.000D+00 0.000D+00 0.000D+00 0.000D+00 0.100D+01
 Coeff:      0.400D-02-0.705D-01 0.103D+00 0.390D+00 0.573D+00
 Gap=     0.231 Goal=   None    Shift=    0.000
 RMSDP=1.29D-05 MaxDP=7.33D-04 DE=-2.52D-04 OVMax= 1.26D-03

 Cycle   6  Pass 0  IDiag  1:
 RMSU=  8.77D-06    CP:  9.99D-01  1.13D+00  9.51D-01  8.92D-01  7.29D-01
 E= -2511.49976946869     Delta-E=       -0.000025911750 Rises=F Damp=F
 DIIS: error= 5.64D-05 at cycle   6 NSaved=   6.
 NSaved= 6 IEnMin= 6 EnMin= -2511.49976946869     IErMin= 6 ErrMin= 5.64D-05
 ErrMax= 5.64D-05  0.00D+00 EMaxC= 1.00D-01 BMatC= 1.98D-06 BMatP= 2.40D-05
 IDIUse=1 WtCom= 1.00D+00 WtEn= 0.00D+00
 Coeff-Com:  0.186D-02-0.200D-01 0.451D-02 0.616D-01 0.238D+00 0.714D+00
 Coeff:      0.186D-02-0.200D-01 0.451D-02 0.616D-01 0.238D+00 0.714D+00
 Gap=     0.231 Goal=   None    Shift=    0.000
 RMSDP=3.92D-06 MaxDP=2.09D-04 DE=-2.59D-05 OVMax= 3.46D-04

 Initial convergence to 1.0D-05 achieved.  Increase integral accuracy.
 Cycle   7  Pass 1  IDiag  1:
 E= -2511.49990239646     Delta-E=       -0.000132927769 Rises=F Damp=F
 DIIS: error= 1.74D-04 at cycle   1 NSaved=   1.
 NSaved= 1 IEnMin= 1 EnMin= -2511.49990239646     IErMin= 1 ErrMin= 1.74D-04
 ErrMax= 1.74D-04  0.00D+00 EMaxC= 1.00D-01 BMatC= 1.39D-05 BMatP= 1.39D-05
 IDIUse=3 WtCom= 9.98D-01 WtEn= 1.74D-03
 Coeff-Com:  0.100D+01
 Coeff-En:   0.100D+01
 Coeff:      0.100D+01
 Gap=     0.231 Goal=   None    Shift=    0.000
 RMSDP=3.92D-06 MaxDP=2.09D-04 DE=-1.33D-04 OVMax= 4.31D-04

 Cycle   8  Pass 1  IDiag  1:
 RMSU=  1.40D-04    CP:  1.00D+00
 E= -2511.49991664567     Delta-E=       -0.000014249213 Rises=F Damp=F
 DIIS: error= 3.24D-05 at cycle   2 NSaved=   2.
 NSaved= 2 IEnMin= 2 EnMin= -2511.49991664567     IErMin= 2 ErrMin= 3.24D-05
 ErrMax= 3.24D-05  0.00D+00 EMaxC= 1.00D-01 BMatC= 3.34D-07 BMatP= 1.39D-05
 IDIUse=1 WtCom= 1.00D+00 WtEn= 0.00D+00
 Coeff-Com:  0.112D-01 0.989D+00
 Coeff:      0.112D-01 0.989D+00
 Gap=     0.232 Goal=   None    Shift=    0.000
 RMSDP=5.76D-06 MaxDP=1.48D-04 DE=-1.42D-05 OVMax= 2.56D-04

 Cycle   9  Pass 1  IDiag  1:
 RMSU=  3.04D-06    CP:  1.00D+00  1.04D+00
 E= -2511.49991636200     Delta-E=        0.000000283670 Rises=F Damp=F
 DIIS: error= 4.77D-05 at cycle   3 NSaved=   3.
 NSaved= 3 IEnMin= 2 EnMin= -2511.49991664567     IErMin= 2 ErrMin= 3.24D-05
 ErrMax= 4.77D-05  0.00D+00 EMaxC= 1.00D-01 BMatC= 6.26D-07 BMatP= 3.34D-07
 IDIUse=1 WtCom= 1.00D+00 WtEn= 0.00D+00
 Coeff-Com: -0.172D-01 0.589D+00 0.429D+00
 Coeff:     -0.172D-01 0.589D+00 0.429D+00
 Gap=     0.231 Goal=   None    Shift=    0.000
 RMSDP=1.61D-06 MaxDP=6.59D-05 DE= 2.84D-07 OVMax= 1.70D-04

 Cycle  10  Pass 1  IDiag  1:
 RMSU=  9.88D-07    CP:  1.00D+00  1.04D+00  5.93D-01
 E= -2511.49991700045     Delta-E=       -0.000000638455 Rises=F Damp=F
 DIIS: error= 1.91D-06 at cycle   4 NSaved=   4.
 NSaved= 4 IEnMin= 4 EnMin= -2511.49991700045     IErMin= 4 ErrMin= 1.91D-06
 ErrMax= 1.91D-06  0.00D+00 EMaxC= 1.00D-01 BMatC= 6.41D-09 BMatP= 3.34D-07
 IDIUse=1 WtCom= 1.00D+00 WtEn= 0.00D+00
 Coeff-Com: -0.806D-02 0.244D+00 0.197D+00 0.568D+00
 Coeff:     -0.806D-02 0.244D+00 0.197D+00 0.568D+00
 Gap=     0.231 Goal=   None    Shift=    0.000
 RMSDP=2.43D-07 MaxDP=9.60D-06 DE=-6.38D-07 OVMax= 2.16D-05

 Cycle  11  Pass 1  IDiag  1:
 RMSU=  2.24D-07    CP:  1.00D+00  1.04D+00  6.14D-01  9.41D-01
 E= -2511.49991700705     Delta-E=       -0.000000006595 Rises=F Damp=F
 DIIS: error= 8.17D-07 at cycle   5 NSaved=   5.
 NSaved= 5 IEnMin= 5 EnMin= -2511.49991700705     IErMin= 5 ErrMin= 8.17D-07
 ErrMax= 8.17D-07  0.00D+00 EMaxC= 1.00D-01 BMatC= 6.03D-10 BMatP= 6.41D-09
 IDIUse=1 WtCom= 1.00D+00 WtEn= 0.00D+00
 Coeff-Com:  0.132D-03-0.156D-01-0.291D-02 0.197D+00 0.821D+00
 Coeff:      0.132D-03-0.156D-01-0.291D-02 0.197D+00 0.821D+00
 Gap=     0.231 Goal=   None    Shift=    0.000
 RMSDP=1.17D-07 MaxDP=5.01D-06 DE=-6.59D-09 OVMax= 1.41D-05

 Cycle  12  Pass 1  IDiag  1:
 RMSU=  9.26D-08    CP:  1.00D+00  1.04D+00  6.23D-01  1.00D+00  9.86D-01
 E= -2511.49991700816     Delta-E=       -0.000000001108 Rises=F Damp=F
 DIIS: error= 3.50D-07 at cycle   6 NSaved=   6.
 NSaved= 6 IEnMin= 6 EnMin= -2511.49991700816     IErMin= 6 ErrMin= 3.50D-07
 ErrMax= 3.50D-07  0.00D+00 EMaxC= 1.00D-01 BMatC= 1.61D-10 BMatP= 6.03D-10
 IDIUse=1 WtCom= 1.00D+00 WtEn= 0.00D+00
 Coeff-Com:  0.134D-02-0.462D-01-0.325D-01-0.226D-02 0.412D+00 0.668D+00
 Coeff:      0.134D-02-0.462D-01-0.325D-01-0.226D-02 0.412D+00 0.668D+00
 Gap=     0.231 Goal=   None    Shift=    0.000
 RMSDP=4.46D-08 MaxDP=2.41D-06 DE=-1.11D-09 OVMax= 6.62D-06

 Cycle  13  Pass 1  IDiag  1:
 RMSU=  3.81D-08    CP:  1.00D+00  1.04D+00  6.27D-01  1.02D+00  1.04D+00
                    CP:  9.16D-01
 E= -2511.49991700842     Delta-E=       -0.000000000263 Rises=F Damp=F
 DIIS: error= 6.38D-08 at cycle   7 NSaved=   7.
 NSaved= 7 IEnMin= 7 EnMin= -2511.49991700842     IErMin= 7 ErrMin= 6.38D-08
 ErrMax= 6.38D-08  0.00D+00 EMaxC= 1.00D-01 BMatC= 7.44D-12 BMatP= 1.61D-10
 IDIUse=1 WtCom= 1.00D+00 WtEn= 0.00D+00
 Coeff-Com:  0.285D-03-0.865D-02-0.659D-02-0.257D-01 0.587D-02 0.129D+00
 Coeff-Com:  0.906D+00
 Coeff:      0.285D-03-0.865D-02-0.659D-02-0.257D-01 0.587D-02 0.129D+00
 Coeff:      0.906D+00
 Gap=     0.231 Goal=   None    Shift=    0.000
 RMSDP=1.66D-08 MaxDP=5.90D-07 DE=-2.63D-10 OVMax= 1.66D-06

 Cycle  14  Pass 1  IDiag  1:
 RMSU=  1.04D-08    CP:  1.00D+00  1.04D+00  6.27D-01  1.02D+00  1.05D+00
                    CP:  1.03D+00  1.14D+00
 E= -2511.49991700821     Delta-E=        0.000000000211 Rises=F Damp=F
 DIIS: error= 4.76D-08 at cycle   8 NSaved=   8.
 NSaved= 8 IEnMin= 7 EnMin= -2511.49991700842     IErMin= 8 ErrMin= 4.76D-08
 ErrMax= 4.76D-08  0.00D+00 EMaxC= 1.00D-01 BMatC= 2.90D-12 BMatP= 7.44D-12
 IDIUse=1 WtCom= 1.00D+00 WtEn= 0.00D+00
 Coeff-Com: -0.795D-04 0.331D-02 0.222D-02-0.132D-01-0.602D-01-0.411D-01
 Coeff-Com:  0.472D+00 0.637D+00
 Coeff:     -0.795D-04 0.331D-02 0.222D-02-0.132D-01-0.602D-01-0.411D-01
 Coeff:      0.472D+00 0.637D+00
 Gap=     0.231 Goal=   None    Shift=    0.000
 RMSDP=5.67D-09 MaxDP=2.31D-07 DE= 2.11D-10 OVMax= 8.60D-07

 SCF Done:  E(RCAM-B3LYP) =  -2511.49991701     A.U. after   14 cycles
            NFock= 14  Conv=0.57D-08     -V/T= 2.0068
 KE= 2.494429710785D+03 PE=-1.504246345341D+04 EE= 5.465989651357D+03
 Leave Link  502 at Tue Dec 11 13:57:27 2018, MaxMem=   536870912 cpu:      4777.7
 (Enter /pbs_home/pkowalski/g09d01/g09/l701.exe)
 Compute integral first derivatives.
 ... and contract with generalized density number  0.
 Leave Link  701 at Tue Dec 11 13:57:28 2018, MaxMem=   536870912 cpu:         5.8
 (Enter /pbs_home/pkowalski/g09d01/g09/l702.exe)
 L702 exits ... SP integral derivatives will be done elsewhere.
 Leave Link  702 at Tue Dec 11 13:57:28 2018, MaxMem=   536870912 cpu:         0.2
 (Enter /pbs_home/pkowalski/g09d01/g09/l703.exe)
 Compute integral first derivatives, UseDBF=F ICtDFT=           0.
 Integral derivatives from FoFJK, PRISM(SPDF).
 Calling FoFJK, ICntrl=      2127 FMM=F ISym2X=0 I1Cent= 0 IOpClX= 0 NMat=1 NMatS=1 NMatT=0.
 FoFJK:  IHMeth= 1 ICntrl=    2127 DoSepK=T KAlg= 0 I1Cent=   0 FoldK=F
 IRaf=         1 NMat=   1 IRICut=       1 DoRegI=T DoRafI=F ISym2E= 0.
 FoFCou: FMM=F IPFlag=           0 FMFlag=      100000 FMFlg1=         800
         NFxFlg=           0 DoJE=F BraDBF=F KetDBF=F FulRan=T
         wScrn=  0.000000 ICntrl=    2527 IOpCl=  0 I1Cent=           0 NGrid=           0
         NMat0=    1 NMatS0=      1 NMatT0=    0 NMatD0=    1 NMtDS0=    0 NMtDT0=    0
 Symmetry not used in FoFCou.
 Leave Link  703 at Tue Dec 11 14:01:11 2018, MaxMem=   536870912 cpu:      1777.5
 (Enter /pbs_home/pkowalski/g09d01/g09/l716.exe)
 Dipole        =-7.42592614D-03-1.39570875D+00-5.13363833D-02
 ***** Axes restored to original set *****
 -------------------------------------------------------------------
 Center     Atomic                   Forces (Hartrees/Bohr)
 Number     Number              X              Y              Z
 -------------------------------------------------------------------
      1       16          -0.005122258   -0.000076035   -0.001905170
      2       16          -0.003843122    0.002014717   -0.003297174
      3        9           0.005504675   -0.001976343   -0.001196319
      4        9          -0.001470556   -0.001185932    0.002188323
      5        9           0.005716867   -0.000325662   -0.000191894
      6        9           0.000264143   -0.001137118    0.002312219
      7        9           0.002901582    0.001242766    0.001118019
      8        9          -0.000443133    0.001561053    0.000863308
      9        6          -0.001264243    0.000799968    0.000184554
     10        6          -0.000861196   -0.000515427   -0.000519269
     11        6           0.000256273   -0.000646224   -0.000368491
     12        6           0.000630420   -0.000699841   -0.000419535
     13        6           0.001035503    0.000545057    0.000635981
     14        6           0.000214531   -0.000006470    0.000384371
     15        6           0.000182713   -0.000156922   -0.001299246
     16        6          -0.000236791    0.000697833   -0.000735384
     17        6          -0.000257654    0.000619131    0.000490955
     18        6          -0.000277920    0.000450885    0.000855419
     19        6           0.000358881   -0.000628375    0.000866798
     20        6          -0.000068226   -0.000374091    0.000388202
     21        6           0.000047657    0.000857765   -0.000349012
     22        6           0.000448809    0.001343956   -0.001382071
     23        6          -0.000446636   -0.000970254   -0.000713342
     24        6          -0.002048864   -0.001426801    0.001213259
     25        6           0.002724938    0.002016430    0.001181936
     26        6           0.003069441   -0.003342432   -0.006342267
     27        6           0.012330363    0.004503873   -0.003547153
     28        6          -0.010326848   -0.001614721    0.004678167
     29        6          -0.012045352   -0.011026655    0.003828652
     30        6          -0.003639181    0.000972529    0.002304952
     31        6          -0.003773792   -0.000079733    0.000269573
     32        6           0.000371257   -0.002095202   -0.002548736
     33        6           0.019105901    0.008928104   -0.003384572
     34        6           0.000801097   -0.002130530    0.000356462
     35        6           0.001811517    0.004988652    0.000419452
     36        6          -0.021476588   -0.002053182    0.012736305
     37        6           0.012291966    0.001478183   -0.010353962
     38        1           0.000181319   -0.000147843   -0.000057283
     39        1           0.000171754    0.000068257    0.000089442
     40        1           0.000024362    0.000165811    0.000125951
     41        1          -0.000141027    0.000059424    0.000021335
     42        1          -0.000028475   -0.000140716   -0.000035299
     43        1          -0.000108511    0.000089894    0.000231924
     44        1           0.000057650   -0.000116010    0.000146904
     45        1           0.000098212   -0.000188235   -0.000025082
     46        1           0.000005134   -0.000009907   -0.000158335
     47        1           0.000002065    0.000270069    0.000006198
     48        1           0.000255781   -0.000115859    0.000211000
     49        1          -0.000173517    0.000021226    0.000112242
     50        1          -0.000060555   -0.000263428    0.000087747
     51        1          -0.000584033   -0.000278461    0.000353946
     52        1           0.001367380    0.000868564   -0.000879088
     53        1           0.000215322   -0.000039711    0.000513111
     54        1           0.000192963   -0.000005860   -0.000034452
     55        1          -0.000103318    0.000314469    0.000049955
     56        1           0.000071865    0.000434092   -0.000365684
     57        1          -0.001010450   -0.000833981    0.000925982
     58        1          -0.000600712    0.000252866    0.000063228
     59        1          -0.002299382   -0.000957614   -0.000107053
 -------------------------------------------------------------------
 Cartesian Forces:  Max     0.021476588 RMS     0.003599836
 Leave Link  716 at Tue Dec 11 14:01:11 2018, MaxMem=   536870912 cpu:         0.2
 (Enter /pbs_home/pkowalski/g09d01/g09/l103.exe)

 GradGradGradGradGradGradGradGradGradGradGradGradGradGradGradGradGradGrad
 Berny optimization.
 Using GEDIIS/GDIIS optimizer.
 FormGI is forming the generalized inverse of G from B-inverse, IUseBI=4.
 GSVD:  received Info=                   1 from GESDD.
 Internal  Forces:  Max     0.011040429 RMS     0.001927964
 Search for a local minimum.
 Step number   6 out of a maximum of  343
 All quantities printed in internal units (Hartrees-Bohrs-Radians)
 RMS Force = .19280D-02 SwitMx=.10000D-02 MixMth= 1
 Mixed Optimization -- RFO/linear search
 Update second derivatives using D2CorX and points    5    6
 DE= -2.27D-02 DEPred=-2.51D-02 R= 9.04D-01
 TightC=F SS=  1.41D+00  RLast= 1.15D+00 DXNew= 2.4000D+00 3.4606D+00
 Trust test= 9.04D-01 RLast= 1.15D+00 DXMaxT set to 2.40D+00
 ITU=  1  1  1  0  1  0
 Use linear search instead of GDIIS.
     Eigenvalues ---    0.00251   0.00399   0.00420   0.00447   0.00549
     Eigenvalues ---    0.00620   0.00633   0.00707   0.00747   0.00748
     Eigenvalues ---    0.00760   0.00865   0.00900   0.00919   0.01142
     Eigenvalues ---    0.01383   0.01406   0.01451   0.01553   0.01556
     Eigenvalues ---    0.01563   0.01759   0.01858   0.01941   0.01944
     Eigenvalues ---    0.02002   0.02004   0.02027   0.02028   0.02085
     Eigenvalues ---    0.02086   0.02136   0.02136   0.02142   0.02143
     Eigenvalues ---    0.02153   0.02154   0.02154   0.02167   0.02169
     Eigenvalues ---    0.02224   0.02661   0.04140   0.04178   0.04715
     Eigenvalues ---    0.05116   0.05427   0.05444   0.05539   0.05565
     Eigenvalues ---    0.05613   0.05616   0.07427   0.08208   0.09209
     Eigenvalues ---    0.09331   0.09337   0.09855   0.10194   0.10924
     Eigenvalues ---    0.12234   0.12323   0.12775   0.12811   0.14180
     Eigenvalues ---    0.15910   0.15974   0.15991   0.15999   0.16000
     Eigenvalues ---    0.16000   0.16000   0.16000   0.16000   0.16000
     Eigenvalues ---    0.16000   0.16000   0.16000   0.16000   0.16000
     Eigenvalues ---    0.16000   0.16001   0.16021   0.16861   0.21831
     Eigenvalues ---    0.21892   0.21982   0.21995   0.22000   0.22000
     Eigenvalues ---    0.22711   0.22869   0.23469   0.23469   0.23633
     Eigenvalues ---    0.23781   0.24103   0.24204   0.24399   0.24530
     Eigenvalues ---    0.24774   0.24885   0.24951   0.24977   0.24998
     Eigenvalues ---    0.25000   0.25197   0.25944   0.26096   0.26356
     Eigenvalues ---    0.26499   0.27065   0.27380   0.28221   0.29324
     Eigenvalues ---    0.29633   0.29752   0.29916   0.31031   0.31334
     Eigenvalues ---    0.31948   0.32184   0.32234   0.32304   0.32426
     Eigenvalues ---    0.32487   0.32501   0.32514   0.32520   0.32525
     Eigenvalues ---    0.32544   0.32560   0.32573   0.32810   0.33406
     Eigenvalues ---    0.34912   0.35422   0.35691   0.35693   0.35697
     Eigenvalues ---    0.35705   0.35710   0.35837   0.35884   0.36098
     Eigenvalues ---    0.36180   0.36225   0.36629   0.38602   0.40753
     Eigenvalues ---    0.40866   0.41103   0.41115   0.44214   0.44237
     Eigenvalues ---    0.44988   0.45534   0.45565   0.45940   0.46007
     Eigenvalues ---    0.46498   0.46511   0.46847   0.47352   0.47700
     Eigenvalues ---    0.48067   0.48398   0.48442   0.53782   0.55660
     Eigenvalues ---    0.55700
 RFO step:  Lambda=-1.09173752D-02 EMin= 2.51011350D-03
 Quartic linear search produced a step of  0.38900.
 Iteration  1 RMS(Cart)=  0.28417372 RMS(Int)=  0.01448615
 Iteration  2 RMS(Cart)=  0.11124143 RMS(Int)=  0.00258544
 Iteration  3 RMS(Cart)=  0.00488887 RMS(Int)=  0.00169771
 Iteration  4 RMS(Cart)=  0.00001833 RMS(Int)=  0.00169770
 Iteration  5 RMS(Cart)=  0.00000051 RMS(Int)=  0.00169770
 ITry= 1 IFail=0 DXMaxC= 1.26D+00 DCOld= 1.00D+10 DXMaxT= 2.40D+00 DXLimC= 3.00D+00 Rises=F
 Variable       Old X    -DE/DX   Delta X   Delta X   Delta X     New X
                                 (Linear)    (Quad)   (Total)
    R1        3.26993   0.00427  -0.00645   0.02219   0.01553   3.28546
    R2        3.25172   0.00178  -0.00217   0.01183   0.00991   3.26163
    R3        3.27193   0.00308  -0.00636   0.01866   0.01031   3.28224
    R4        3.24669   0.00278  -0.00300   0.01343   0.01059   3.25728
    R5        2.55456   0.00527  -0.00309   0.01903   0.01594   2.57050
    R6        2.52876   0.00205  -0.00847   0.00911   0.00064   2.52939
    R7        2.50508   0.00512  -0.00592   0.01775   0.01183   2.51691
    R8        2.54440   0.00163  -0.00627   0.01005   0.00378   2.54817
    R9        2.54660   0.00248  -0.00588   0.01082   0.00494   2.55154
   R10        2.54622   0.00173  -0.00583   0.00877   0.00294   2.54916
   R11        2.62607   0.00093  -0.00128   0.00364   0.00237   2.62844
   R12        2.64599   0.00100  -0.00239   0.00488   0.00249   2.64848
   R13        2.06493  -0.00024   0.00096  -0.00254  -0.00158   2.06335
   R14        2.62837   0.00087  -0.00147   0.00296   0.00149   2.62986
   R15        2.06424  -0.00021   0.00078  -0.00211  -0.00134   2.06291
   R16        2.63207   0.00056  -0.00035   0.00171   0.00136   2.63342
   R17        2.06382  -0.00021   0.00086  -0.00220  -0.00134   2.06248
   R18        2.62330   0.00097  -0.00178   0.00391   0.00213   2.62543
   R19        2.06416  -0.00015   0.00061  -0.00188  -0.00128   2.06288
   R20        2.64830   0.00103  -0.00291   0.00570   0.00278   2.65109
   R21        2.06140  -0.00009   0.00080  -0.00221  -0.00141   2.05999
   R22        2.78053   0.00042  -0.00237   0.00426   0.00189   2.78242
   R23        2.62635   0.00082  -0.00108   0.00323   0.00215   2.62850
   R24        2.64595   0.00104  -0.00218   0.00485   0.00267   2.64862
   R25        2.06493  -0.00025   0.00088  -0.00251  -0.00163   2.06329
   R26        2.62834   0.00087  -0.00146   0.00297   0.00151   2.62985
   R27        2.06421  -0.00019   0.00077  -0.00210  -0.00134   2.06288
   R28        2.63215   0.00048  -0.00045   0.00153   0.00109   2.63324
   R29        2.06384  -0.00021   0.00088  -0.00223  -0.00135   2.06249
   R30        2.62359   0.00085  -0.00158   0.00358   0.00200   2.62559
   R31        2.06419  -0.00016   0.00061  -0.00191  -0.00130   2.06289
   R32        2.64814   0.00123  -0.00296   0.00618   0.00322   2.65137
   R33        2.06151  -0.00017   0.00081  -0.00242  -0.00162   2.05990
   R34        2.78001   0.00088  -0.00218   0.00556   0.00338   2.78339
   R35        2.89566  -0.00013   0.00064  -0.00196  -0.00132   2.89434
   R36        2.07806   0.00034  -0.00096   0.00273   0.00177   2.07983
   R37        2.07848   0.00017  -0.00102   0.00196   0.00094   2.07942
   R38        2.07743   0.00026  -0.00083   0.00246   0.00164   2.07906
   R39        2.83874  -0.00014  -0.00507   0.00058  -0.00449   2.83425
   R40        2.08034   0.00026  -0.00093   0.00209   0.00117   2.08151
   R41        2.07118   0.00131   0.00136   0.00449   0.00585   2.07703
   R42        2.89573  -0.00028   0.00068  -0.00153  -0.00085   2.89488
   R43        2.07723   0.00054  -0.00103   0.00362   0.00259   2.07982
   R44        2.07887   0.00010  -0.00082   0.00154   0.00072   2.07959
   R45        2.07728   0.00028  -0.00101   0.00258   0.00157   2.07885
   R46        2.84348  -0.00098  -0.00245  -0.00412  -0.00657   2.83692
   R47        2.08045   0.00029  -0.00072   0.00158   0.00086   2.08130
   R48        2.07156   0.00105   0.00005   0.00342   0.00346   2.07502
   R49        2.58706  -0.00036   0.00063  -0.00308  -0.00277   2.58429
   R50        2.70029   0.00335  -0.00334   0.01234   0.00898   2.70927
   R51        2.05900  -0.00065   0.00218  -0.00361  -0.00143   2.05757
   R52        2.59014   0.00926  -0.02486   0.04104   0.01647   2.60661
   R53        2.76934  -0.00029   0.00381  -0.00893  -0.00512   2.76421
   R54        2.85195   0.00350  -0.00760   0.01337   0.00565   2.85760
   R55        2.54648   0.00766  -0.02405   0.03797   0.01471   2.56119
   R56        2.88641   0.00230  -0.00385   0.01084   0.00558   2.89199
   R57        2.89136   0.00392   0.00130   0.01676   0.01809   2.90945
   R58        2.86562   0.00255  -0.00800   0.00759   0.00041   2.86603
   R59        2.76215   0.00557  -0.01465   0.02533   0.01068   2.77283
   R60        2.58612   0.00039   0.00253  -0.00149   0.00016   2.58628
   R61        2.71249   0.00149  -0.00460   0.00534   0.00209   2.71458
   R62        2.05363  -0.00037  -0.00062  -0.00243  -0.00305   2.05058
   R63        2.59381   0.00784  -0.02145   0.03311   0.01344   2.60725
    A1        1.63642  -0.00120   0.00235  -0.01006  -0.00718   1.62925
    A2        1.63380  -0.00096   0.00120  -0.00828  -0.00767   1.62613
    A3        2.11300  -0.00020   0.00047  -0.00114  -0.00067   2.11233
    A4        2.07869   0.00004   0.00028  -0.00030  -0.00002   2.07867
    A5        2.09150   0.00016  -0.00075   0.00145   0.00069   2.09219
    A6        2.09957  -0.00002  -0.00027   0.00014  -0.00013   2.09944
    A7        2.08635   0.00001   0.00014   0.00007   0.00021   2.08656
    A8        2.09726   0.00000   0.00013  -0.00021  -0.00008   2.09719
    A9        2.08186   0.00019  -0.00063   0.00149   0.00085   2.08271
   A10        2.10065  -0.00006   0.00009  -0.00046  -0.00037   2.10027
   A11        2.10068  -0.00013   0.00055  -0.00103  -0.00048   2.10020
   A12        2.10138   0.00003   0.00017  -0.00018  -0.00001   2.10137
   A13        2.09618  -0.00002   0.00001  -0.00014  -0.00014   2.09604
   A14        2.08563   0.00000  -0.00018   0.00033   0.00015   2.08577
   A15        2.11106  -0.00019   0.00012  -0.00084  -0.00073   2.11034
   A16        2.08066  -0.00001   0.00065  -0.00094  -0.00029   2.08037
   A17        2.09146   0.00020  -0.00077   0.00179   0.00102   2.09248
   A18        2.05950   0.00019   0.00015   0.00054   0.00069   2.06019
   A19        2.11966  -0.00020  -0.00062  -0.00124  -0.00186   2.11780
   A20        2.10402   0.00001   0.00047   0.00071   0.00118   2.10520
   A21        2.11272  -0.00010   0.00038  -0.00069  -0.00030   2.11242
   A22        2.07877  -0.00002   0.00015  -0.00070  -0.00055   2.07822
   A23        2.09170   0.00012  -0.00053   0.00138   0.00085   2.09255
   A24        2.09934   0.00004  -0.00028   0.00032   0.00004   2.09938
   A25        2.08640   0.00000   0.00020   0.00004   0.00024   2.08665
   A26        2.09744  -0.00003   0.00008  -0.00036  -0.00028   2.09716
   A27        2.08210   0.00015  -0.00057   0.00129   0.00073   2.08283
   A28        2.10058  -0.00004   0.00008  -0.00038  -0.00030   2.10027
   A29        2.10051  -0.00011   0.00049  -0.00091  -0.00042   2.10009
   A30        2.10156   0.00000   0.00019  -0.00036  -0.00017   2.10139
   A31        2.09604  -0.00003  -0.00009  -0.00017  -0.00025   2.09579
   A32        2.08558   0.00003  -0.00010   0.00053   0.00043   2.08601
   A33        2.11037  -0.00003   0.00008  -0.00014  -0.00006   2.11031
   A34        2.08187  -0.00017   0.00084  -0.00190  -0.00105   2.08082
   A35        2.09095   0.00020  -0.00092   0.00203   0.00111   2.09206
   A36        2.06027  -0.00006   0.00019  -0.00042  -0.00023   2.06005
   A37        2.11981  -0.00015  -0.00026  -0.00150  -0.00176   2.11805
   A38        2.10310   0.00022   0.00007   0.00192   0.00199   2.10508
   A39        1.93321   0.00004   0.00044   0.00004   0.00047   1.93369
   A40        1.93048   0.00010   0.00185   0.00055   0.00239   1.93287
   A41        1.93914   0.00009  -0.00016   0.00040   0.00024   1.93938
   A42        1.88582  -0.00003  -0.00003  -0.00004  -0.00008   1.88574
   A43        1.88397  -0.00012  -0.00187  -0.00052  -0.00239   1.88158
   A44        1.88943  -0.00010  -0.00032  -0.00047  -0.00079   1.88864
   A45        1.95469   0.00111   0.00288   0.00542   0.00830   1.96299
   A46        1.92058  -0.00057   0.00168  -0.00240  -0.00073   1.91985
   A47        1.91144   0.00033   0.00079   0.00263   0.00345   1.91489
   A48        1.90281   0.00011  -0.00288   0.00242  -0.00049   1.90232
   A49        1.92586  -0.00133  -0.00200  -0.01022  -0.01223   1.91363
   A50        1.84532   0.00030  -0.00066   0.00188   0.00119   1.84651
   A51        1.93060  -0.00022  -0.00099  -0.00184  -0.00283   1.92777
   A52        1.92943   0.00034   0.00335   0.00259   0.00594   1.93537
   A53        1.94285  -0.00022   0.00022  -0.00157  -0.00136   1.94150
   A54        1.88872  -0.00002  -0.00071   0.00010  -0.00060   1.88812
   A55        1.88286   0.00009  -0.00168  -0.00020  -0.00189   1.88097
   A56        1.88758   0.00002  -0.00031   0.00095   0.00063   1.88822
   A57        1.95281   0.00121   0.00265   0.00542   0.00806   1.96087
   A58        1.92237  -0.00037   0.00202   0.00003   0.00207   1.92444
   A59        1.90781   0.00029   0.00075   0.00281   0.00356   1.91137
   A60        1.91109  -0.00021  -0.00532  -0.00002  -0.00536   1.90573
   A61        1.91988  -0.00121   0.00243  -0.00937  -0.00699   1.91290
   A62        1.84694   0.00023  -0.00276   0.00080  -0.00199   1.84494
   A63        2.12891  -0.00143   0.00227  -0.00564  -0.00327   2.12564
   A64        1.90312   0.00339  -0.00650   0.01826   0.01154   1.91466
   A65        2.25101  -0.00196   0.00422  -0.01251  -0.00819   2.24282
   A66        1.99568  -0.00147   0.00003  -0.00696  -0.00698   1.98869
   A67        2.14843   0.00082   0.00215   0.00506   0.00717   2.15560
   A68        2.13871   0.00067  -0.00201   0.00215   0.00009   2.13880
   A69        1.96436  -0.00066   0.00491  -0.00353   0.00192   1.96628
   A70        2.11655   0.00404  -0.00359   0.01291   0.00895   2.12550
   A71        2.20076  -0.00335  -0.00148  -0.01003  -0.01181   2.18895
   A72        2.06179   0.00271   0.00913   0.01289   0.01999   2.08179
   A73        1.92499  -0.00004  -0.00070   0.00231   0.00064   1.92563
   A74        2.27139  -0.00235   0.00312  -0.00721  -0.00636   2.26503
   A75        2.05173   0.00710  -0.00658   0.02896   0.02176   2.07349
   A76        2.31328  -0.00617   0.00483  -0.02760  -0.02347   2.28981
   A77        1.91664  -0.00088   0.00237   0.00013   0.00307   1.91971
   A78        1.86944   0.00017  -0.00042  -0.00323  -0.00367   1.86577
   A79        1.91102   0.00146   0.00183   0.01424   0.01625   1.92727
   A80        1.91911  -0.00190  -0.01002  -0.01512  -0.02548   1.89363
   A81        2.01293   0.00021  -0.00841  -0.00204  -0.01036   2.00257
   A82        1.95687  -0.00039   0.01190  -0.00339   0.00920   1.96607
   A83        1.79363   0.00035   0.00462   0.00930   0.01337   1.80700
   A84        1.89852   0.00033   0.00020   0.00047   0.00061   1.89913
   A85        2.00348  -0.00121  -0.00291  -0.01278  -0.01535   1.98813
   A86        1.99364  -0.00043  -0.00183  -0.00593  -0.00741   1.98624
   A87        1.88535  -0.00007   0.00551   0.00288   0.00838   1.89373
   A88        1.89382   0.00015   0.00026   0.00650   0.00671   1.90053
   A89        1.78251   0.00131  -0.00071   0.01043   0.00890   1.79140
   A90        1.87305  -0.00073   0.00125  -0.01097  -0.00960   1.86345
   A91        1.92645  -0.00056   0.00339  -0.00451  -0.00044   1.92601
   A92        1.93799   0.00129   0.00240   0.00835   0.01041   1.94840
   A93        1.92115   0.00035  -0.00373   0.00650   0.00168   1.92283
   A94        1.99163   0.00007  -0.00338  -0.00105  -0.00451   1.98713
   A95        1.81382  -0.00041   0.00023   0.00215   0.00300   1.81682
   A96        1.91451   0.00007   0.00715   0.00106   0.00604   1.92055
   A97        2.31455  -0.01093   0.00519  -0.06086  -0.06143   2.25312
   A98        2.03218   0.01104   0.01746   0.05155   0.06481   2.09699
   A99        2.12574  -0.00081   0.00115  -0.00359  -0.00200   2.12374
   A100       1.90633   0.00276  -0.00313   0.01637   0.01226   1.91859
   A101       2.25109  -0.00195   0.00200  -0.01282  -0.01041   2.24068
   A102       1.99505  -0.00113  -0.00395  -0.00669  -0.00883   1.98623
   A103       2.14730   0.00057  -0.00030   0.00630   0.00432   2.15162
   A104       2.13978   0.00062   0.00415   0.00311   0.00551   2.14529
   A105       2.11191   0.00995   0.01960   0.04830   0.05402   2.16594
   A106       2.21276  -0.00991  -0.00883  -0.04382  -0.06338   2.14939
   A107       1.95596   0.00007   0.00701   0.00267   0.00454   1.96050
   A108       2.05674   0.00332   0.00870   0.02371   0.02770   2.08444
   A109       1.93258  -0.00070  -0.00132   0.00104  -0.00066   1.93193
   A110       2.25909  -0.00206   0.00719  -0.00261  -0.00124   2.25784
    D1       -3.11177   0.00007  -0.00031  -0.01704  -0.01745  -3.12922
    D2        0.01337   0.00018  -0.00080  -0.01123  -0.01209   0.00128
    D3       -2.93014  -0.00151  -0.04070  -0.01595  -0.05761  -2.98774
    D4       -0.00283  -0.00055  -0.00161   0.01652   0.01479   0.01196
    D5       -3.11094  -0.00003   0.00505  -0.03126  -0.02611  -3.13705
    D6        0.02314  -0.00027  -0.00229  -0.03630  -0.03713  -0.01399
    D7       -2.92751  -0.00083  -0.05146   0.01103  -0.04444  -2.97195
    D8       -0.03961   0.00078  -0.00825   0.08908   0.07890   0.03930
    D9        0.00167  -0.00001  -0.00003  -0.00054  -0.00057   0.00110
   D10       -3.14088  -0.00001   0.00007  -0.00027  -0.00020  -3.14108
   D11       -3.14012  -0.00001  -0.00025  -0.00046  -0.00071  -3.14083
   D12        0.00051  -0.00001  -0.00016  -0.00018  -0.00034   0.00017
   D13       -0.00080   0.00000   0.00012  -0.00004   0.00008  -0.00072
   D14       -3.13883  -0.00002  -0.00015  -0.00070  -0.00085  -3.13967
   D15        3.14099   0.00000   0.00034  -0.00012   0.00022   3.14121
   D16        0.00296  -0.00001   0.00008  -0.00079  -0.00071   0.00226
   D17       -0.00070   0.00001  -0.00006   0.00035   0.00028  -0.00042
   D18        3.14075   0.00000   0.00002   0.00004   0.00006   3.14081
   D19       -3.14133   0.00000  -0.00016   0.00007  -0.00009  -3.14142
   D20        0.00013  -0.00001  -0.00008  -0.00024  -0.00031  -0.00019
   D21       -0.00110   0.00001   0.00006   0.00042   0.00048  -0.00061
   D22        3.14130  -0.00001  -0.00002  -0.00058  -0.00061   3.14069
   D23        3.14063   0.00002  -0.00002   0.00073   0.00071   3.14134
   D24       -0.00016  -0.00001  -0.00011  -0.00027  -0.00038  -0.00054
   D25        0.00198  -0.00002   0.00003  -0.00102  -0.00099   0.00099
   D26       -3.14071  -0.00003   0.00003  -0.00123  -0.00120   3.14127
   D27       -3.14041   0.00000   0.00012  -0.00002   0.00010  -3.14031
   D28        0.00008   0.00000   0.00012  -0.00023  -0.00011  -0.00003
   D29       -0.00102   0.00002  -0.00012   0.00081   0.00070  -0.00032
   D30        3.13704   0.00003   0.00014   0.00147   0.00161   3.13865
   D31       -3.14151   0.00002  -0.00012   0.00103   0.00091  -3.14060
   D32       -0.00345   0.00004   0.00014   0.00169   0.00182  -0.00162
   D33       -0.00521   0.00016   0.00098   0.00688   0.00785   0.00264
   D34       -3.12680  -0.00002   0.00168  -0.00051   0.00118  -3.12562
   D35        3.14004   0.00015   0.00071   0.00620   0.00690  -3.13625
   D36        0.01845  -0.00004   0.00141  -0.00119   0.00023   0.01868
   D37        0.00186  -0.00003  -0.00035  -0.00076  -0.00111   0.00075
   D38       -3.14141   0.00000   0.00007   0.00011   0.00018  -3.14123
   D39       -3.13789  -0.00005  -0.00060  -0.00148  -0.00208  -3.13997
   D40        0.00203  -0.00002  -0.00019  -0.00061  -0.00079   0.00124
   D41        0.00086  -0.00002   0.00051  -0.00135  -0.00084   0.00002
   D42        3.14131   0.00005   0.00013   0.00215   0.00228  -3.13960
   D43        3.14059   0.00000   0.00076  -0.00063   0.00014   3.14073
   D44       -0.00215   0.00007   0.00039   0.00287   0.00326   0.00111
   D45       -0.00171   0.00003  -0.00004   0.00129   0.00125  -0.00046
   D46        3.14056   0.00001   0.00021   0.00022   0.00043   3.14099
   D47        3.14157   0.00000  -0.00046   0.00041  -0.00005   3.14152
   D48        0.00065  -0.00002  -0.00021  -0.00065  -0.00087  -0.00022
   D49       -0.00117   0.00001   0.00026   0.00031   0.00057  -0.00060
   D50       -3.14057  -0.00004  -0.00001  -0.00157  -0.00158   3.14103
   D51        3.13975   0.00003   0.00001   0.00138   0.00139   3.14114
   D52        0.00035  -0.00002  -0.00025  -0.00051  -0.00076  -0.00041
   D53        0.00397  -0.00006  -0.00009  -0.00248  -0.00257   0.00139
   D54       -3.13671  -0.00008   0.00007  -0.00317  -0.00310  -3.13981
   D55       -3.13981  -0.00001   0.00017  -0.00061  -0.00043  -3.14024
   D56        0.00270  -0.00003   0.00033  -0.00129  -0.00096   0.00174
   D57       -0.00376   0.00006  -0.00029   0.00296   0.00267  -0.00109
   D58        3.13897  -0.00001   0.00008  -0.00050  -0.00043   3.13854
   D59        3.13691   0.00008  -0.00044   0.00365   0.00320   3.14011
   D60       -0.00355   0.00001  -0.00007   0.00018   0.00011  -0.00344
   D61       -0.00705  -0.00020  -0.00419  -0.00628  -0.00960  -0.01664
   D62       -3.13951   0.00008   0.00468  -0.00031   0.00350  -3.13601
   D63        3.13337  -0.00012  -0.00457  -0.00269  -0.00640   3.12697
   D64        0.00090   0.00015   0.00430   0.00327   0.00670   0.00760
   D65        1.05906  -0.00041  -0.00035  -0.00287  -0.00321   1.05585
   D66       -3.10467   0.00007  -0.00092   0.00220   0.00128  -3.10339
   D67       -1.08333   0.00030  -0.00031   0.00461   0.00430  -1.07903
   D68       -3.13366  -0.00036   0.00110  -0.00254  -0.00144  -3.13510
   D69       -1.01421   0.00013   0.00053   0.00252   0.00306  -1.01115
   D70        1.00713   0.00035   0.00114   0.00494   0.00607   1.01321
   D71       -1.03477  -0.00035   0.00182  -0.00250  -0.00067  -1.03545
   D72        1.08468   0.00013   0.00125   0.00257   0.00382   1.08850
   D73        3.10602   0.00035   0.00186   0.00498   0.00684   3.11286
   D74        1.53485   0.00130   0.03154   0.04797   0.07984   1.61469
   D75       -1.34278  -0.00042  -0.01618   0.00576  -0.01072  -1.35350
   D76       -0.59479   0.00122   0.02951   0.04575   0.07559  -0.51920
   D77        2.81076  -0.00050  -0.01821   0.00355  -0.01496   2.79580
   D78       -2.61414   0.00155   0.03313   0.04782   0.08124  -2.53290
   D79        0.79142  -0.00017  -0.01459   0.00562  -0.00931   0.78210
   D80        1.04945  -0.00035   0.00213  -0.00426  -0.00212   1.04733
   D81       -3.10375  -0.00006  -0.00142  -0.00056  -0.00197  -3.10572
   D82       -1.08153   0.00018  -0.00318   0.00204  -0.00114  -1.08267
   D83        3.14118  -0.00030   0.00279  -0.00365  -0.00087   3.14031
   D84       -1.01202   0.00000  -0.00077   0.00005  -0.00072  -1.01274
   D85        1.01019   0.00023  -0.00252   0.00265   0.00012   1.01031
   D86       -1.04369  -0.00018   0.00477  -0.00175   0.00302  -1.04067
   D87        1.08629   0.00011   0.00122   0.00195   0.00317   1.08947
   D88        3.10851   0.00035  -0.00054   0.00455   0.00401   3.11252
   D89        1.42492   0.00167   0.02550   0.07414   0.10133   1.52625
   D90       -1.40787  -0.00076  -0.02515  -0.02270  -0.04955  -1.45741
   D91       -0.71151   0.00148   0.02485   0.07046   0.09704  -0.61448
   D92        2.73888  -0.00096  -0.02580  -0.02638  -0.05384   2.68505
   D93       -2.73421   0.00202   0.02988   0.07486   0.10640  -2.62780
   D94        0.71619  -0.00042  -0.02078  -0.02198  -0.04447   0.67172
   D95       -0.02057   0.00027   0.00303   0.00345   0.00654  -0.01403
   D96       -3.13364  -0.00015  -0.00204  -0.00591  -0.00810   3.14145
   D97        3.10307   0.00040   0.00246   0.00991   0.01245   3.11552
   D98       -0.01000  -0.00002  -0.00261   0.00055  -0.00219  -0.01219
   D99        0.01929  -0.00076  -0.00419   0.00881   0.00447   0.02376
   D100       3.10519  -0.00026  -0.00733  -0.00355  -0.01124   3.09395
   D101       3.13254  -0.00033   0.00095   0.01816   0.01908  -3.13157
   D102      -0.06475   0.00017  -0.00218   0.00581   0.00337  -0.06138
   D103      -0.00826   0.00082   0.00346  -0.01705  -0.01351  -0.02178
   D104       2.88549   0.00280   0.04994   0.02399   0.07313   2.95862
   D105      -3.09094   0.00000   0.00683  -0.00488   0.00206  -3.08888
   D106      -0.19719   0.00199   0.05331   0.03616   0.08870  -0.10849
   D107      -0.58732  -0.00135  -0.04665  -0.04710  -0.09351  -0.68083
   D108       2.62078  -0.00229  -0.05769  -0.07980  -0.13769   2.48309
   D109       2.49061  -0.00065  -0.05007  -0.06085  -0.11072   2.37988
   D110      -0.58448  -0.00158  -0.06111  -0.09355  -0.15490  -0.73938
   D111       1.61984  -0.00056  -0.00998  -0.06232  -0.07302   1.54681
   D112      -0.48951  -0.00204  -0.00492  -0.06755  -0.07333  -0.56283
   D113      -2.62415  -0.00192  -0.01830  -0.06872  -0.08823  -2.71238
   D114      -1.57383  -0.00010  -0.00108  -0.03806  -0.03883  -1.61266
   D115       2.60001  -0.00159   0.00398  -0.04329  -0.03913   2.56088
   D116       0.46537  -0.00147  -0.00939  -0.04446  -0.05404   0.41133
   D117       2.94096   0.00256   0.00868   0.06692   0.07571   3.01667
   D118      -0.43868   0.00542   0.11241   0.03204   0.14149  -0.29719
   D119      -0.13796   0.00142  -0.00134   0.03517   0.03386  -0.10410
   D120       2.76558   0.00429   0.10239   0.00029   0.09964   2.86522
   D121      -0.71733   0.00166   0.02333   0.05404   0.07724  -0.64009
   D122      -2.83864   0.00209   0.02090   0.05981   0.08051  -2.75814
   D123       1.44980   0.00136   0.01884   0.04669   0.06553   1.51533
   D124       1.36038   0.00035   0.02395   0.03774   0.06159   1.42197
   D125      -0.76093   0.00078   0.02152   0.04350   0.06486  -0.69608
   D126      -2.75568   0.00005   0.01947   0.03039   0.04988  -2.70580
   D127      -2.75075   0.00062   0.02311   0.03942   0.06298  -2.68777
   D128       1.41112   0.00105   0.02068   0.04519   0.06625   1.47737
   D129      -0.58363   0.00032   0.01863   0.03207   0.05127  -0.53236
   D130       0.60564  -0.00164  -0.02981  -0.03515  -0.06519   0.54044
   D131      -1.45879  -0.00061  -0.03114  -0.02290  -0.05415  -1.51294
   D132       2.68469  -0.00064  -0.02524  -0.02635  -0.05146   2.63323
   D133       2.72663  -0.00140  -0.03058  -0.03375  -0.06448   2.66216
   D134       0.66221  -0.00037  -0.03192  -0.02149  -0.05344   0.60878
   D135      -1.47750  -0.00039  -0.02601  -0.02495  -0.05074  -1.52824
   D136      -1.56805  -0.00081  -0.02464  -0.02321  -0.04819  -1.61624
   D137       2.65071   0.00021  -0.02597  -0.01095  -0.03714   2.61357
   D138       0.51100   0.00019  -0.02007  -0.01441  -0.03445   0.47655
   D139       1.82550  -0.00087   0.01768  -0.01085   0.00819   1.83370
   D140      -1.12105  -0.00013  -0.06393   0.03368  -0.03238  -1.15343
   D141      -2.33819  -0.00080   0.01870  -0.01968   0.00019  -2.33800
   D142       0.99845  -0.00007  -0.06291   0.02484  -0.04038   0.95806
   D143      -0.24565  -0.00061   0.01240  -0.01089   0.00176  -0.24389
   D144       3.09099   0.00013  -0.06921   0.03364  -0.03882   3.05217
   D145       2.54331  -0.00147  -0.07916  -0.10315  -0.18298   2.36034
   D146      -0.51532  -0.00339  -0.18712  -0.21985  -0.40611  -0.92143
   D147      -0.84884   0.00015   0.02751  -0.14641  -0.11975  -0.96859
   D148       2.37572  -0.00177  -0.08045  -0.26310  -0.34288   2.03284
   D149      -0.00149  -0.00018   0.01208  -0.02366  -0.01284  -0.01432
   D150       3.09199   0.00113   0.00988   0.03865   0.04485   3.13684
   D151       3.13189  -0.00044   0.00407  -0.02910  -0.02474   3.10716
   D152      -0.05782   0.00088   0.00187   0.03321   0.03295  -0.02486
   D153      -3.09842  -0.00036  -0.10827  -0.00636  -0.12518   3.05959
   D154      -0.02850   0.00076  -0.01866   0.09198   0.07329   0.04479
   D155       0.09106  -0.00167  -0.10596  -0.06847  -0.18260  -0.09154
   D156      -3.12221  -0.00055  -0.01635   0.02987   0.01588  -3.10634
   D157       3.10967   0.00128   0.11845  -0.00539   0.10368  -3.06984
   D158      -0.32336   0.00418   0.16815   0.08932   0.24817  -0.07520
   D159       0.04480  -0.00095   0.01611  -0.11542  -0.09844  -0.05364
   D160       2.89495   0.00195   0.06581  -0.02071   0.04605   2.94100
         Item               Value     Threshold  Converged?
 Maximum Force            0.011040     0.000450     NO 
 RMS     Force            0.001928     0.000300     NO 
 Maximum Displacement     1.263474     0.001800     NO 
 RMS     Displacement     0.322808     0.001200     NO 
 Predicted change in Energy=-9.569359D-03
 Lowest energy point so far.  Saving SCF results.
 GradGradGradGradGradGradGradGradGradGradGradGradGradGradGradGradGradGrad

 Leave Link  103 at Tue Dec 11 14:01:11 2018, MaxMem=   536870912 cpu:         2.3
 (Enter /pbs_home/pkowalski/g09d01/g09/l202.exe)
 Stoichiometry    C29H22F6S2
 Framework group  C1[X(C29H22F6S2)]
 Deg. of freedom   171
 Full point group                 C1      NOp   1
 RotChk:  IX=0 Diff= 9.59D-02
 Largest Abelian subgroup         C1      NOp   1
 Largest concise Abelian subgroup C1      NOp   1
                         Standard orientation:                         
 ---------------------------------------------------------------------
 Center     Atomic      Atomic             Coordinates (Angstroms)
 Number     Number       Type             X           Y           Z
 ---------------------------------------------------------------------
      1         16           0       -2.580640   -2.031408   -1.448676
      2         16           0        2.713886   -1.707621    1.692676
      3          9           0       -1.735823    2.886684    1.143835
      4          9           0       -2.310012    2.805913   -0.945243
      5          9           0       -0.221555    4.755973    0.095656
      6          9           0        0.044950    3.622829   -1.747014
      7          9           0        1.333894    3.112326    1.439865
      8          9           0        2.213915    3.012157   -0.537310
      9          6           0       -5.497261   -2.697458   -0.528928
     10          6           0       -6.788586   -3.087649   -0.190025
     11          6           0       -7.552357   -2.310290    0.675475
     12          6           0       -7.010032   -1.138170    1.198920
     13          6           0       -5.719782   -0.748685    0.861638
     14          6           0       -4.938157   -1.521785   -0.009851
     15          6           0        5.569845   -2.507245    0.701101
     16          6           0        6.837066   -2.951011    0.337866
     17          6           0        7.519393   -2.343212   -0.711760
     18          6           0        6.920125   -1.286757   -1.394758
     19          6           0        5.653804   -0.843913   -1.033151
     20          6           0        4.954089   -1.446105    0.023397
     21          6           0       -0.187129   -0.280275   -3.508325
     22          6           0       -0.067840   -1.119474   -2.232640
     23          6           0        0.560925    0.315017    3.676187
     24          6           0        0.273216   -0.643532    2.516385
     25          6           0       -3.572819   -1.100974   -0.365820
     26          6           0       -2.881617   -0.001715    0.063202
     27          6           0       -1.549719    0.088700   -0.459604
     28          6           0       -1.245183   -0.945600   -1.319900
     29          6           0       -0.679775    1.225690   -0.159416
     30          6           0       -1.283170    2.611347   -0.108994
     31          6           0       -0.096477    3.529855   -0.409243
     32          6           0        1.094300    2.740194    0.164248
     33          6           0        0.652993    1.291758    0.077804
     34          6           0        3.613543   -0.968829    0.403652
     35          6           0        2.880717    0.041955   -0.157014
     36          6           0        1.583636    0.215205    0.435509
     37          6           0        1.370799   -0.646027    1.492177
     38          1           0       -4.915521   -3.321622   -1.210244
     39          1           0       -7.200032   -4.008313   -0.608088
     40          1           0       -8.565985   -2.615347    0.941362
     41          1           0       -7.598408   -0.518546    1.878286
     42          1           0       -5.315175    0.172011    1.282263
     43          1           0        5.053031   -2.997422    1.528604
     44          1           0        7.293873   -3.779766    0.882054
     45          1           0        8.514008   -2.690376   -0.997114
     46          1           0        7.444645   -0.800856   -2.219650
     47          1           0        5.202456   -0.017070   -1.581626
     48          1           0       -0.247643    0.791729   -3.266525
     49          1           0        0.686689   -0.434090   -4.159185
     50          1           0       -1.090380   -0.548575   -4.076281
     51          1           0        0.031139   -2.185654   -2.490975
     52          1           0        0.855673   -0.853886   -1.699115
     53          1           0        0.669431    1.345608    3.305489
     54          1           0       -0.258127    0.298855    4.410983
     55          1           0        1.492763    0.044841    4.194708
     56          1           0        0.128883   -1.667721    2.894853
     57          1           0       -0.675864   -0.366679    2.038558
     58          1           0       -3.292507    0.736258    0.750293
     59          1           0        3.239513    0.652047   -0.979535
 ---------------------------------------------------------------------
 Rotational constants (GHZ):      0.1361479      0.0583371      0.0489875
 Leave Link  202 at Tue Dec 11 14:01:11 2018, MaxMem=   536870912 cpu:         0.0
 (Enter /pbs_home/pkowalski/g09d01/g09/l301.exe)
 Basis read from rwf:  (5D, 7F)
 No pseudopotential information found on rwf file.
 There are   673 symmetry adapted cartesian basis functions of A   symmetry.
 There are   636 symmetry adapted basis functions of A   symmetry.
   636 basis functions,  1103 primitive gaussians,   673 cartesian basis functions
   141 alpha electrons      141 beta electrons
       nuclear repulsion energy      4568.5767425201 Hartrees.
 IExCor=20419 DFT=T Ex+Corr=CAM-B3LYP ExCW=0 ScaHFX=  1.000000
 ScaDFX=  1.000000  1.000000  1.000000  0.810000 ScalE2=  1.000000  1.000000
 IRadAn=      0 IRanWt=     -1 IRanGd=            0 ICorTp=0 IEmpDi=  4
  HFx wShort=  0.000000 wLong=  0.330000 cFull=  0.190000 cShort=  0.000000 cLong=  0.460000
  DFx wShort=  0.000000 wLong=  0.330000 cFull=  0.190000 cShort=  0.000000 cLong=  0.460000
 NAtoms=   59 NActive=   59 NUniq=   59 SFac= 1.00D+00 NAtFMM=   60 NAOKFM=F Big=F
 Integral buffers will be    131072 words long.
 Raffenetti 2 integral format.
 Two-electron integral symmetry is turned on.
 No density basis found on file   724.
 Leave Link  301 at Tue Dec 11 14:01:11 2018, MaxMem=   536870912 cpu:         0.6
 (Enter /pbs_home/pkowalski/g09d01/g09/l302.exe)
 NPDir=0 NMtPBC=     1 NCelOv=     1 NCel=       1 NClECP=     1 NCelD=      1
         NCelK=      1 NCelE2=     1 NClLst=     1 CellRange=     0.0.
 One-electron integrals computed using PRISM.
 NBasis=   636 RedAO= T EigKep=  2.92D-04  NBF=   636
 NBsUse=   636 1.00D-06 EigRej= -1.00D+00 NBFU=   636
 Precomputing XC quadrature grid using
 IXCGrd= 4 IRadAn=           0 IRanWt=          -1 IRanGd=           0 AccXCQ= 0.00D+00.
 Generated NRdTot=       0 NPtTot=           0 NUsed=           0 NTot=          32
 NSgBfM=   625   625   625   630   631 MxSgAt=    59 MxSgA2=    59.
 Leave Link  302 at Tue Dec 11 14:01:13 2018, MaxMem=   536870912 cpu:        16.3
 (Enter /pbs_home/pkowalski/g09d01/g09/l303.exe)
 DipDrv:  MaxL=1.
 Leave Link  303 at Tue Dec 11 14:01:14 2018, MaxMem=   536870912 cpu:         1.5
 (Enter /pbs_home/pkowalski/g09d01/g09/l401.exe)
 Initial guess from the checkpoint file:  "dae0068freq_open_cam-b3lyp_air.chk"
 B after Tr=     0.000000    0.000000    0.000000
         Rot=    0.999621    0.027045    0.002748   -0.004415 Ang=   3.16 deg.
 Guess basis will be translated and rotated to current coordinates.
 JPrj=2 DoOrth=T DoCkMO=T.
 Generating alternative initial guess.
 ExpMin= 1.22D-01 ExpMax= 9.18D+03 ExpMxC= 1.38D+03 IAcc=1 IRadAn=         1 AccDes= 0.00D+00
 Harris functional with IExCor=20419 and IRadAn=       1 diagonalized for initial guess.
 HarFok:  IExCor=20419 AccDes= 0.00D+00 IRadAn=         1 IDoV= 1 UseB2=F ITyADJ=14
 ICtDFT=  3500011 ScaDFX=  1.000000  1.000000  1.000000  1.000000
 FoFCou: FMM=F IPFlag=           0 FMFlag=      100000 FMFlg1=           0
[truncated: 2,775,239 more chars]
