# Supplementary material for: Wide-range IR spectra of diarylethene derivatives and their simulation using the density functional theory
Source: Sci Rep. 2022 Oct 7;12:16834. doi: 10.1038/s41598-022-20264-x (PMC9546887; doi:10.1038/s41598-022-20264-x)
Supplement: Supplementary file 1 — Supplementary Information 1. [file 41598_2022_20264_MOESM1_ESM.zip › IR_files/3_3cz/open/open_m06l_air_D3.log]

 Entering Gaussian System, Link 0=g09
 Input=open_m06l_air_D3.gjf
 Output=open_m06l_air_D3.log
 AtFile(1): /pbs_home/ewapastorczak/DAE/0068/Def2SVP.gbs
            H     0
            S   3   1.00
                 13.0107010              0.19682158E-01
                  1.9622572              0.13796524
                  0.44453796             0.47831935
            S   1   1.00
                  0.12194962             1.0000000
            P   1   1.00
                  0.8000000              1.0000000
            ****
            C     0
            S   5   1.00
               1238.4016938              0.54568832082E-02
                186.29004992             0.40638409211E-01
                 42.251176346            0.18025593888
                 11.676557932            0.46315121755
                  3.5930506482           0.44087173314
            S   1   1.00
                  0.40245147363          1.0000000
            S   1   1.00
                  0.13090182668          1.0000000
            P   3   1.00
                  9.4680970621           0.38387871728E-01
                  2.0103545142           0.21117025112
                  0.54771004707          0.51328172114
            P   1   1.00
                  0.15268613795          1.0000000
            D   1   1.00
                  0.8000000              1.0000000
            ****
            F     0
            S   5   1.00
               2894.8325990             -0.53408255515E-02
                435.41939120            -0.39904258866E-01
                 98.843328866           -0.17912768038
                 27.485198001           -0.46758090825
                  8.5405498171          -0.44653131020
            S   1   1.00
                  1.0654578038           1.0000000
            S   1   1.00
                  0.33247346748          1.0000000
            P   3   1.00
                 22.696633924           -0.45212874436E-01
                  4.9872339257          -0.23754317067
                  1.3491613954          -0.51287353587
            P   1   1.00
                  0.34829881977          1.0000000
            D   1   1.00
                  1.4000000              1.0000000
            ****
            S     0
            S   5   1.00
               9184.9303010             -0.22294387756E-02
               1381.5105503             -0.16683029937E-01
                313.87147580            -0.75262436116E-01
                 88.053870623           -0.19376827038
                 27.039914905           -0.17718020803
            S   3   1.00
                 45.648731303           -0.10736062573
                  4.9664522326           0.65066293018
                  2.0116242047           0.59712155354
            S   1   1.00
                  0.35661077013          1.0000000
            S   1   1.00
                  0.13507221477          1.0000000
            P   5   1.00
                261.98233439            -0.92729929822E-02
                 61.306894736           -0.66547669241E-01
                 19.103729887           -0.24828595903
                  6.6567720378          -0.48703847402
                  2.3959635161          -0.39337850312
            P   1   1.00
                  0.61776161679          1.0000000
            P   1   1.00
                  0.16993376871          1.0000000
            D   1   1.00
                  0.5500000              1.0000000
            ****
 Initial command:
 /pbs_home/pkowalski/g09d01/g09/l1.exe "/pbs_home/daria/obliczenia/3_czastka/open/M06L/Gau-24352.inp" -scrdir="/pbs_home/daria/obliczenia/3_czastka/open/M06L/"
 Entering Link 1 = /pbs_home/pkowalski/g09d01/g09/l1.exe PID=     24353.
  
 Copyright (c) 1988,1990,1992,1993,1995,1998,2003,2009,2013,
            Gaussian, Inc.  All Rights Reserved.
  
 This is part of the Gaussian(R) 09 program.  It is based on
 the Gaussian(R) 03 system (copyright 2003, Gaussian, Inc.),
 the Gaussian(R) 98 system (copyright 1998, Gaussian, Inc.),
 the Gaussian(R) 94 system (copyright 1995, Gaussian, Inc.),
 the Gaussian 92(TM) system (copyright 1992, Gaussian, Inc.),
 the Gaussian 90(TM) system (copyright 1990, Gaussian, Inc.),
 the Gaussian 88(TM) system (copyright 1988, Gaussian, Inc.),
 the Gaussian 86(TM) system (copyright 1986, Carnegie Mellon
 University), and the Gaussian 82(TM) system (copyright 1983,
 Carnegie Mellon University). Gaussian is a federally registered
 trademark of Gaussian, Inc.
  
 This software contains proprietary and confidential information,
 including trade secrets, belonging to Gaussian, Inc.
  
 This software is provided under written license and may be
 used, copied, transmitted, or stored only in accord with that
 written license.
  
 The following legend is applicable only to US Government
 contracts under FAR:
  
                    RESTRICTED RIGHTS LEGEND
  
 Use, reproduction and disclosure by the US Government is
 subject to restrictions as set forth in subparagraphs (a)
 and (c) of the Commercial Computer Software - Restricted
 Rights clause in FAR 52.227-19.
  
 Gaussian, Inc.
 340 Quinnipiac St., Bldg. 40, Wallingford CT 06492
  
  
 ---------------------------------------------------------------
 Warning -- This program may not be used in any manner that
 competes with the business of Gaussian, Inc. or will provide
 assistance to any competitor of Gaussian, Inc.  The licensee
 of this program is prohibited from giving any competitor of
 Gaussian, Inc. access to this program.  By using this program,
 the user acknowledges that Gaussian, Inc. is engaged in the
 business of creating and licensing software in the field of
 computational chemistry and represents and warrants to the
 licensee that it is not a competitor of Gaussian, Inc. and that
 it will not use this program in any manner prohibited above.
 ---------------------------------------------------------------
  

 Cite this work as:
 Gaussian 09, Revision D.01,
 M. J. Frisch, G. W. Trucks, H. B. Schlegel, G. E. Scuseria, 
 M. A. Robb, J. R. Cheeseman, G. Scalmani, V. Barone, B. Mennucci, 
 G. A. Petersson, H. Nakatsuji, M. Caricato, X. Li, H. P. Hratchian, 
 A. F. Izmaylov, J. Bloino, G. Zheng, J. L. Sonnenberg, M. Hada, 
 M. Ehara, K. Toyota, R. Fukuda, J. Hasegawa, M. Ishida, T. Nakajima, 
 Y. Honda, O. Kitao, H. Nakai, T. Vreven, J. A. Montgomery, Jr., 
 J. E. Peralta, F. Ogliaro, M. Bearpark, J. J. Heyd, E. Brothers, 
 K. N. Kudin, V. N. Staroverov, T. Keith, R. Kobayashi, J. Normand, 
 K. Raghavachari, A. Rendell, J. C. Burant, S. S. Iyengar, J. Tomasi, 
 M. Cossi, N. Rega, J. M. Millam, M. Klene, J. E. Knox, J. B. Cross, 
 V. Bakken, C. Adamo, J. Jaramillo, R. Gomperts, R. E. Stratmann, 
 O. Yazyev, A. J. Austin, R. Cammi, C. Pomelli, J. W. Ochterski, 
 R. L. Martin, K. Morokuma, V. G. Zakrzewski, G. A. Voth, 
 P. Salvador, J. J. Dannenberg, S. Dapprich, A. D. Daniels, 
 O. Farkas, J. B. Foresman, J. V. Ortiz, J. Cioslowski, 
 and D. J. Fox, Gaussian, Inc., Wallingford CT, 2013.
 
 ******************************************
 Gaussian 09:  ES64L-G09RevD.01 24-Apr-2013
                11-Dec-2018 
 ******************************************
 %chk=dae0068freq_open_m06l_air_D3.chk
 %NProcShared=8
 Will use up to    8 processors via shared memory.
 %Mem=6GB
 --------------------------------------------------
 #P opt freq=Raman M06L/Gen EmpiricalDispersion=GD3
 --------------------------------------------------
 1/14=-1,18=20,19=15,26=3,38=1/1,3;
 2/9=110,12=2,17=6,18=5,40=1/2;
 3/5=7,11=2,16=1,25=1,30=1,71=1,74=-53,124=31/1,2,3;
 4//1;
 5/5=2,38=5/2;
 6/7=2,8=2,9=2,10=2,28=1/1;
 7//1,2,3,16;
 1/14=-1,18=20,19=15,26=3/3(2);
 2/9=110/2;
 99//99;
 2/9=110/2;
 3/5=7,6=1,11=2,16=1,25=1,30=1,71=1,74=-53,82=7,124=31/1,2,3;
 4/5=5,16=3,69=1/1;
 5/5=2,38=5/2;
 7//1,2,3,16;
 1/14=-1,18=20,19=15,26=3/3(-5);
 2/9=110/2;
 6/7=2,8=2,9=2,10=2,19=2,28=1/1;
 99/9=1/99;
 Leave Link    1 at Tue Dec 11 17:44:42 2018, MaxMem=   805306368 cpu:         0.6
 (Enter /pbs_home/pkowalski/g09d01/g09/l101.exe)
 -------------------
 Title Card Required
 -------------------
 Symbolic Z-matrix:
 Charge =  0 Multiplicity = 1
 S                     1.52063   5.66543   0.31755 
 S                     2.54195   10.6458   0.75863 
 F                     6.78089   6.47596   2.6533 
 F                     5.48974   4.92277   3.70356 
 F                     6.9197    6.83495   5.41917 
 F                     4.67439   6.61662   5.57307 
 F                     6.6516    8.91962   3.72111 
 F                     5.19189   9.27521   5.41159 
 C                     1.86334   2.80721  -0.99395 
 C                     1.87152   1.57193  -1.64808 
 C                     2.93435   0.68878  -1.46552 
 C                     3.99213   1.03907  -0.62776 
 C                     3.99163   2.2729    0.0303 
 C                     2.92337   3.18407  -0.14099 
 C                     1.63854   13.46636   1.87027 
 C                     1.13527   14.71677   2.24052 
 C                     1.62757   15.3635   3.37302 
 C                     2.62509   14.76101   4.13829 
 C                     3.13392   13.51033   3.77462 
 C                     2.64843   12.83701   2.62972 
 C                     0.77142   6.85329   3.42381 
 C                     1.37858   7.67182   2.28777 
 C                     5.5252    10.04752  -0.66056 
 C                     4.55798   8.95252  -0.21394 
 C                     2.88853   4.51665   0.54969 
 C                     3.84199   4.97229   1.36705 
 C                     3.5988    6.30997   1.92428 
 C                     2.29706   6.82375   1.44057 
 C                     4.45643   6.93499   2.78453 
 C                     5.65118   6.27012   3.42847 
 C                     5.72057   7.02282   4.75371 
 C                     5.49219   8.4581    4.33623 
 C                     4.32496   8.35575   3.32676 
 C                     3.17103   11.49428   2.21114 
 C                     4.12233   10.81707   2.85815 
 C                     4.51085   9.49713   2.28315 
 C                     3.76598   9.35822   0.99537 
 H                     1.01909   3.46023  -1.16461 
 H                     1.0502    1.2996   -2.29849 
 H                     2.93824  -0.26719  -1.97307 
 H                     4.8168    0.35214  -0.48661 
 H                     4.83504   2.49036   0.66615 
 H                     1.22798   13.0011   0.98516 
 H                     0.36081   15.18488   1.64652 
 H                     1.23607   16.3316   3.65769 
 H                     3.00651   15.26431   5.01753 
 H                     3.90408   13.09067   4.40231 
 H                     1.57124   6.47479   4.09572 
 H                     0.08362   7.49241   4.01654 
 H                     0.19595   5.99276   3.0214 
 H                     0.56213   8.06515   1.64542 
 H                     1.89013   8.54281   2.72721 
 H                     6.25172   10.27757   0.14763 
 H                     6.08765   9.70302  -1.55363 
 H                     4.97206   10.97282  -0.92713 
 H                     3.85757   8.71891  -1.04383 
 H                     5.13602   8.03263   0.01887 
 H                     4.73193   4.41202   1.58749 
 H                     4.61063   11.1768   3.74907 
 
 NAtoms=     59 NQM=       59 NQMF=       0 NMMI=      0 NMMIF=      0
                NMic=       0 NMicF=      0.
                    Isotopes and Nuclear Properties:
 (Nuclear quadrupole moments (NQMom) in fm**2, nuclear magnetic moments (NMagM)
  in nuclear magnetons)

  Atom         1           2           3           4           5           6           7           8           9          10
 IAtWgt=          32          32          19          19          19          19          19          19          12          12
 AtmWgt=  31.9720718  31.9720718  18.9984033  18.9984033  18.9984033  18.9984033  18.9984033  18.9984033  12.0000000  12.0000000
 NucSpn=           0           0           1           1           1           1           1           1           0           0
 AtZEff=   0.0000000   0.0000000   0.0000000   0.0000000   0.0000000   0.0000000   0.0000000   0.0000000   0.0000000   0.0000000
 NQMom=    0.0000000   0.0000000   0.0000000   0.0000000   0.0000000   0.0000000   0.0000000   0.0000000   0.0000000   0.0000000
 NMagM=    0.0000000   0.0000000   2.6288670   2.6288670   2.6288670   2.6288670   2.6288670   2.6288670   0.0000000   0.0000000
 AtZNuc=  16.0000000  16.0000000   9.0000000   9.0000000   9.0000000   9.0000000   9.0000000   9.0000000   6.0000000   6.0000000

  Atom        11          12          13          14          15          16          17          18          19          20
 IAtWgt=          12          12          12          12          12          12          12          12          12          12
 AtmWgt=  12.0000000  12.0000000  12.0000000  12.0000000  12.0000000  12.0000000  12.0000000  12.0000000  12.0000000  12.0000000
 NucSpn=           0           0           0           0           0           0           0           0           0           0
 AtZEff=   0.0000000   0.0000000   0.0000000   0.0000000   0.0000000   0.0000000   0.0000000   0.0000000   0.0000000   0.0000000
 NQMom=    0.0000000   0.0000000   0.0000000   0.0000000   0.0000000   0.0000000   0.0000000   0.0000000   0.0000000   0.0000000
 NMagM=    0.0000000   0.0000000   0.0000000   0.0000000   0.0000000   0.0000000   0.0000000   0.0000000   0.0000000   0.0000000
 AtZNuc=   6.0000000   6.0000000   6.0000000   6.0000000   6.0000000   6.0000000   6.0000000   6.0000000   6.0000000   6.0000000

  Atom        21          22          23          24          25          26          27          28          29          30
 IAtWgt=          12          12          12          12          12          12          12          12          12          12
 AtmWgt=  12.0000000  12.0000000  12.0000000  12.0000000  12.0000000  12.0000000  12.0000000  12.0000000  12.0000000  12.0000000
 NucSpn=           0           0           0           0           0           0           0           0           0           0
 AtZEff=   0.0000000   0.0000000   0.0000000   0.0000000   0.0000000   0.0000000   0.0000000   0.0000000   0.0000000   0.0000000
 NQMom=    0.0000000   0.0000000   0.0000000   0.0000000   0.0000000   0.0000000   0.0000000   0.0000000   0.0000000   0.0000000
 NMagM=    0.0000000   0.0000000   0.0000000   0.0000000   0.0000000   0.0000000   0.0000000   0.0000000   0.0000000   0.0000000
 AtZNuc=   6.0000000   6.0000000   6.0000000   6.0000000   6.0000000   6.0000000   6.0000000   6.0000000   6.0000000   6.0000000

  Atom        31          32          33          34          35          36          37          38          39          40
 IAtWgt=          12          12          12          12          12          12          12           1           1           1
 AtmWgt=  12.0000000  12.0000000  12.0000000  12.0000000  12.0000000  12.0000000  12.0000000   1.0078250   1.0078250   1.0078250
 NucSpn=           0           0           0           0           0           0           0           1           1           1
 AtZEff=   0.0000000   0.0000000   0.0000000   0.0000000   0.0000000   0.0000000   0.0000000   0.0000000   0.0000000   0.0000000
 NQMom=    0.0000000   0.0000000   0.0000000   0.0000000   0.0000000   0.0000000   0.0000000   0.0000000   0.0000000   0.0000000
 NMagM=    0.0000000   0.0000000   0.0000000   0.0000000   0.0000000   0.0000000   0.0000000   2.7928460   2.7928460   2.7928460
 AtZNuc=   6.0000000   6.0000000   6.0000000   6.0000000   6.0000000   6.0000000   6.0000000   1.0000000   1.0000000   1.0000000

  Atom        41          42          43          44          45          46          47          48          49          50
 IAtWgt=           1           1           1           1           1           1           1           1           1           1
 AtmWgt=   1.0078250   1.0078250   1.0078250   1.0078250   1.0078250   1.0078250   1.0078250   1.0078250   1.0078250   1.0078250
 NucSpn=           1           1           1           1           1           1           1           1           1           1
 AtZEff=   0.0000000   0.0000000   0.0000000   0.0000000   0.0000000   0.0000000   0.0000000   0.0000000   0.0000000   0.0000000
 NQMom=    0.0000000   0.0000000   0.0000000   0.0000000   0.0000000   0.0000000   0.0000000   0.0000000   0.0000000   0.0000000
 NMagM=    2.7928460   2.7928460   2.7928460   2.7928460   2.7928460   2.7928460   2.7928460   2.7928460   2.7928460   2.7928460
 AtZNuc=   1.0000000   1.0000000   1.0000000   1.0000000   1.0000000   1.0000000   1.0000000   1.0000000   1.0000000   1.0000000

  Atom        51          52          53          54          55          56          57          58          59
 IAtWgt=           1           1           1           1           1           1           1           1           1
 AtmWgt=   1.0078250   1.0078250   1.0078250   1.0078250   1.0078250   1.0078250   1.0078250   1.0078250   1.0078250
 NucSpn=           1           1           1           1           1           1           1           1           1
 AtZEff=   0.0000000   0.0000000   0.0000000   0.0000000   0.0000000   0.0000000   0.0000000   0.0000000   0.0000000
 NQMom=    0.0000000   0.0000000   0.0000000   0.0000000   0.0000000   0.0000000   0.0000000   0.0000000   0.0000000
 NMagM=    2.7928460   2.7928460   2.7928460   2.7928460   2.7928460   2.7928460   2.7928460   2.7928460   2.7928460
 AtZNuc=   1.0000000   1.0000000   1.0000000   1.0000000   1.0000000   1.0000000   1.0000000   1.0000000   1.0000000
 Leave Link  101 at Tue Dec 11 17:44:43 2018, MaxMem=   805306368 cpu:         2.7
 (Enter /pbs_home/pkowalski/g09d01/g09/l103.exe)

 GradGradGradGradGradGradGradGradGradGradGradGradGradGradGradGradGradGrad
 Berny optimization.
 Initialization pass.
                           ----------------------------
                           !    Initial Parameters    !
                           ! (Angstroms and Degrees)  !
 --------------------------                            --------------------------
 ! Name  Definition              Value          Derivative Info.                !
 --------------------------------------------------------------------------------
 ! R1    R(1,25)                 1.8013         estimate D2E/DX2                !
 ! R2    R(1,28)                 1.7905         estimate D2E/DX2                !
 ! R3    R(2,34)                 1.7959         estimate D2E/DX2                !
 ! R4    R(2,37)                 1.7922         estimate D2E/DX2                !
 ! R5    R(3,30)                 1.3855         estimate D2E/DX2                !
 ! R6    R(4,30)                 1.3846         estimate D2E/DX2                !
 ! R7    R(5,31)                 1.3842         estimate D2E/DX2                !
 ! R8    R(6,31)                 1.3895         estimate D2E/DX2                !
 ! R9    R(7,32)                 1.3913         estimate D2E/DX2                !
 ! R10   R(8,32)                 1.3836         estimate D2E/DX2                !
 ! R11   R(9,10)                 1.3978         estimate D2E/DX2                !
 ! R12   R(9,14)                 1.4118         estimate D2E/DX2                !
 ! R13   R(9,38)                 1.0809         estimate D2E/DX2                !
 ! R14   R(10,11)                1.3939         estimate D2E/DX2                !
 ! R15   R(10,39)                1.0825         estimate D2E/DX2                !
 ! R16   R(11,12)                1.3941         estimate D2E/DX2                !
 ! R17   R(11,40)                1.0824         estimate D2E/DX2                !
 ! R18   R(12,13)                1.3983         estimate D2E/DX2                !
 ! R19   R(12,41)                1.0825         estimate D2E/DX2                !
 ! R20   R(13,14)                1.4145         estimate D2E/DX2                !
 ! R21   R(13,42)                1.0784         estimate D2E/DX2                !
 ! R22   R(14,25)                1.5013         estimate D2E/DX2                !
 ! R23   R(15,16)                1.3978         estimate D2E/DX2                !
 ! R24   R(15,20)                1.4116         estimate D2E/DX2                !
 ! R25   R(15,43)                1.0809         estimate D2E/DX2                !
 ! R26   R(16,17)                1.394          estimate D2E/DX2                !
 ! R27   R(16,44)                1.0825         estimate D2E/DX2                !
 ! R28   R(17,18)                1.3942         estimate D2E/DX2                !
 ! R29   R(17,45)                1.0824         estimate D2E/DX2                !
 ! R30   R(18,19)                1.3983         estimate D2E/DX2                !
 ! R31   R(18,46)                1.0825         estimate D2E/DX2                !
 ! R32   R(19,20)                1.4142         estimate D2E/DX2                !
 ! R33   R(19,47)                1.0785         estimate D2E/DX2                !
 ! R34   R(20,34)                1.5004         estimate D2E/DX2                !
 ! R35   R(21,22)                1.5262         estimate D2E/DX2                !
 ! R36   R(21,48)                1.1111         estimate D2E/DX2                !
 ! R37   R(21,49)                1.1103         estimate D2E/DX2                !
 ! R38   R(21,50)                1.1107         estimate D2E/DX2                !
 ! R39   R(22,28)                1.5102         estimate D2E/DX2                !
 ! R40   R(22,51)                1.1108         estimate D2E/DX2                !
 ! R41   R(22,52)                1.1015         estimate D2E/DX2                !
 ! R42   R(23,24)                1.5277         estimate D2E/DX2                !
 ! R43   R(23,53)                1.1108         estimate D2E/DX2                !
 ! R44   R(23,54)                1.1102         estimate D2E/DX2                !
 ! R45   R(23,55)                1.1105         estimate D2E/DX2                !
 ! R46   R(24,37)                1.5014         estimate D2E/DX2                !
 ! R47   R(24,56)                1.1108         estimate D2E/DX2                !
 ! R48   R(24,57)                1.1111         estimate D2E/DX2                !
 ! R49   R(25,26)                1.3359         estimate D2E/DX2                !
 ! R50   R(26,27)                1.4694         estimate D2E/DX2                !
 ! R51   R(26,58)                1.0745         estimate D2E/DX2                !
 ! R52   R(27,28)                1.4807         estimate D2E/DX2                !
 ! R53   R(27,29)                1.3661         estimate D2E/DX2                !
 ! R54   R(29,30)                1.5113         estimate D2E/DX2                !
 ! R55   R(29,33)                1.5264         estimate D2E/DX2                !
 ! R56   R(30,31)                1.5257         estimate D2E/DX2                !
 ! R57   R(31,32)                1.5121         estimate D2E/DX2                !
 ! R58   R(32,33)                1.5466         estimate D2E/DX2                !
 ! R59   R(33,36)                1.5577         estimate D2E/DX2                !
 ! R60   R(34,35)                1.335          estimate D2E/DX2                !
 ! R61   R(35,36)                1.4913         estimate D2E/DX2                !
 ! R62   R(35,59)                1.0778         estimate D2E/DX2                !
 ! R63   R(36,37)                1.4942         estimate D2E/DX2                !
 ! A1    A(25,1,28)             90.1397         estimate D2E/DX2                !
 ! A2    A(34,2,37)             89.6196         estimate D2E/DX2                !
 ! A3    A(10,9,14)            120.9456         estimate D2E/DX2                !
 ! A4    A(10,9,38)            117.6831         estimate D2E/DX2                !
 ! A5    A(14,9,38)            121.3713         estimate D2E/DX2                !
 ! A6    A(9,10,11)            120.2046         estimate D2E/DX2                !
 ! A7    A(9,10,39)            119.9384         estimate D2E/DX2                !
 ! A8    A(11,10,39)           119.857          estimate D2E/DX2                !
 ! A9    A(10,11,12)           119.8725         estimate D2E/DX2                !
 ! A10   A(10,11,40)           120.0614         estimate D2E/DX2                !
 ! A11   A(12,11,40)           120.0661         estimate D2E/DX2                !
 ! A12   A(11,12,13)           120.2808         estimate D2E/DX2                !
 ! A13   A(11,12,41)           119.7981         estimate D2E/DX2                !
 ! A14   A(13,12,41)           119.9211         estimate D2E/DX2                !
 ! A15   A(12,13,14)           120.7748         estimate D2E/DX2                !
 ! A16   A(12,13,42)           117.0732         estimate D2E/DX2                !
 ! A17   A(14,13,42)           122.1519         estimate D2E/DX2                !
 ! A18   A(9,14,13)            117.9216         estimate D2E/DX2                !
 ! A19   A(9,14,25)            119.8305         estimate D2E/DX2                !
 ! A20   A(13,14,25)           122.2479         estimate D2E/DX2                !
 ! A21   A(16,15,20)           120.923          estimate D2E/DX2                !
 ! A22   A(16,15,43)           117.721          estimate D2E/DX2                !
 ! A23   A(20,15,43)           121.356          estimate D2E/DX2                !
 ! A24   A(15,16,17)           120.2025         estimate D2E/DX2                !
 ! A25   A(15,16,44)           119.939          estimate D2E/DX2                !
 ! A26   A(17,16,44)           119.8585         estimate D2E/DX2                !
 ! A27   A(16,17,18)           119.877          estimate D2E/DX2                !
 ! A28   A(16,17,45)           120.0591         estimate D2E/DX2                !
 ! A29   A(18,17,45)           120.0639         estimate D2E/DX2                !
 ! A30   A(17,18,19)           120.2727         estimate D2E/DX2                !
 ! A31   A(17,18,46)           119.802          estimate D2E/DX2                !
 ! A32   A(19,18,46)           119.9253         estimate D2E/DX2                !
 ! A33   A(18,19,20)           120.7627         estimate D2E/DX2                !
 ! A34   A(18,19,47)           117.1607         estimate D2E/DX2                !
 ! A35   A(20,19,47)           122.0766         estimate D2E/DX2                !
 ! A36   A(15,20,19)           117.9621         estimate D2E/DX2                !
 ! A37   A(15,20,34)           119.8716         estimate D2E/DX2                !
 ! A38   A(19,20,34)           122.1663         estimate D2E/DX2                !
 ! A39   A(22,21,48)           110.2718         estimate D2E/DX2                !
 ! A40   A(22,21,49)           109.5776         estimate D2E/DX2                !
 ! A41   A(22,21,50)           110.6077         estimate D2E/DX2                !
 ! A42   A(48,21,49)           108.6135         estimate D2E/DX2                !
 ! A43   A(48,21,50)           109.1566         estimate D2E/DX2                !
 ! A44   A(49,21,50)           108.5681         estimate D2E/DX2                !
 ! A45   A(21,22,28)           110.9997         estimate D2E/DX2                !
 ! A46   A(21,22,51)           109.1441         estimate D2E/DX2                !
 ! A47   A(21,22,52)           108.1718         estimate D2E/DX2                !
 ! A48   A(28,22,51)           108.7514         estimate D2E/DX2                !
 ! A49   A(28,22,52)           112.6683         estimate D2E/DX2                !
 ! A50   A(51,22,52)           106.9803         estimate D2E/DX2                !
 ! A51   A(24,23,53)           110.476          estimate D2E/DX2                !
 ! A52   A(24,23,54)           109.4811         estimate D2E/DX2                !
 ! A53   A(24,23,55)           110.6119         estimate D2E/DX2                !
 ! A54   A(53,23,54)           108.5525         estimate D2E/DX2                !
 ! A55   A(53,23,55)           109.139          estimate D2E/DX2                !
 ! A56   A(54,23,55)           108.5297         estimate D2E/DX2                !
 ! A57   A(23,24,37)           112.0711         estimate D2E/DX2                !
 ! A58   A(23,24,56)           109.3617         estimate D2E/DX2                !
 ! A59   A(23,24,57)           108.9831         estimate D2E/DX2                !
 ! A60   A(37,24,56)           109.0238         estimate D2E/DX2                !
 ! A61   A(37,24,57)           109.2308         estimate D2E/DX2                !
 ! A62   A(56,24,57)           108.0871         estimate D2E/DX2                !
 ! A63   A(1,25,14)            121.6274         estimate D2E/DX2                !
 ! A64   A(1,25,26)            113.7855         estimate D2E/DX2                !
 ! A65   A(14,25,26)           124.5843         estimate D2E/DX2                !
 ! A66   A(25,26,27)           115.1124         estimate D2E/DX2                !
 ! A67   A(25,26,58)           122.6027         estimate D2E/DX2                !
 ! A68   A(27,26,58)           122.2744         estimate D2E/DX2                !
 ! A69   A(26,27,28)           109.7243         estimate D2E/DX2                !
 ! A70   A(26,27,29)           123.465          estimate D2E/DX2                !
 ! A71   A(28,27,29)           126.7901         estimate D2E/DX2                !
 ! A72   A(1,28,22)            116.836          estimate D2E/DX2                !
 ! A73   A(1,28,27)            111.2025         estimate D2E/DX2                !
 ! A74   A(22,28,27)           123.1121         estimate D2E/DX2                !
 ! A75   A(27,29,30)           124.2858         estimate D2E/DX2                !
 ! A76   A(27,29,33)           126.5475         estimate D2E/DX2                !
 ! A77   A(30,29,33)           109.0388         estimate D2E/DX2                !
 ! A78   A(3,30,4)             110.537          estimate D2E/DX2                !
 ! A79   A(3,30,29)            109.9284         estimate D2E/DX2                !
 ! A80   A(3,30,31)            112.0624         estimate D2E/DX2                !
 ! A81   A(4,30,29)            114.8706         estimate D2E/DX2                !
 ! A82   A(4,30,31)            108.2291         estimate D2E/DX2                !
 ! A83   A(29,30,31)           100.8953         estimate D2E/DX2                !
 ! A84   A(5,31,6)             109.2123         estimate D2E/DX2                !
 ! A85   A(5,31,30)            112.9567         estimate D2E/DX2                !
 ! A86   A(5,31,32)            113.1037         estimate D2E/DX2                !
 ! A87   A(6,31,30)            109.4956         estimate D2E/DX2                !
 ! A88   A(6,31,32)            109.0599         estimate D2E/DX2                !
 ! A89   A(30,31,32)           102.8034         estimate D2E/DX2                !
 ! A90   A(7,32,8)             109.1843         estimate D2E/DX2                !
 ! A91   A(7,32,31)            108.124          estimate D2E/DX2                !
 ! A92   A(7,32,33)            111.2423         estimate D2E/DX2                !
 ! A93   A(8,32,31)            112.2576         estimate D2E/DX2                !
 ! A94   A(8,32,33)            112.4937         estimate D2E/DX2                !
 ! A95   A(31,32,33)           103.3783         estimate D2E/DX2                !
 ! A96   A(29,33,32)           103.2064         estimate D2E/DX2                !
 ! A97   A(29,33,36)           115.7056         estimate D2E/DX2                !
 ! A98   A(32,33,36)           107.382          estimate D2E/DX2                !
 ! A99   A(2,34,20)            121.7639         estimate D2E/DX2                !
 ! A100  A(2,34,35)            113.6984         estimate D2E/DX2                !
 ! A101  A(20,34,35)           124.5375         estimate D2E/DX2                !
 ! A102  A(34,35,36)           116.6012         estimate D2E/DX2                !
 ! A103  A(34,35,59)           123.6534         estimate D2E/DX2                !
 ! A104  A(36,35,59)           119.7444         estimate D2E/DX2                !
 ! A105  A(33,36,35)           111.0474         estimate D2E/DX2                !
 ! A106  A(33,36,37)           116.7321         estimate D2E/DX2                !
 ! A107  A(35,36,37)           106.5429         estimate D2E/DX2                !
 ! A108  A(2,37,24)            116.615          estimate D2E/DX2                !
 ! A109  A(2,37,36)            112.8003         estimate D2E/DX2                !
 ! A110  A(24,37,36)           117.1509         estimate D2E/DX2                !
 ! D1    D(28,1,25,14)         179.4138         estimate D2E/DX2                !
 ! D2    D(28,1,25,26)          -1.164          estimate D2E/DX2                !
 ! D3    D(25,1,28,22)        -146.7954         estimate D2E/DX2                !
 ! D4    D(25,1,28,27)           1.7358         estimate D2E/DX2                !
 ! D5    D(37,2,34,20)         175.374          estimate D2E/DX2                !
 ! D6    D(37,2,34,35)          -4.7956         estimate D2E/DX2                !
 ! D7    D(34,2,37,24)        -131.9189         estimate D2E/DX2                !
 ! D8    D(34,2,37,36)           7.9283         estimate D2E/DX2                !
 ! D9    D(14,9,10,11)           0.009          estimate D2E/DX2                !
 ! D10   D(14,9,10,39)        -179.9986         estimate D2E/DX2                !
 ! D11   D(38,9,10,11)        -179.9888         estimate D2E/DX2                !
 ! D12   D(38,9,10,39)           0.0036         estimate D2E/DX2                !
 ! D13   D(10,9,14,13)          -0.0209         estimate D2E/DX2                !
 ! D14   D(10,9,14,25)        -179.9652         estimate D2E/DX2                !
 ! D15   D(38,9,14,13)         179.9768         estimate D2E/DX2                !
 ! D16   D(38,9,14,25)           0.0325         estimate D2E/DX2                !
 ! D17   D(9,10,11,12)           0.0045         estimate D2E/DX2                !
 ! D18   D(9,10,11,40)         179.9921         estimate D2E/DX2                !
 ! D19   D(39,10,11,12)       -179.988          estimate D2E/DX2                !
 ! D20   D(39,10,11,40)         -0.0003         estimate D2E/DX2                !
 ! D21   D(10,11,12,13)         -0.0053         estimate D2E/DX2                !
 ! D22   D(10,11,12,41)        179.9819         estimate D2E/DX2                !
 ! D23   D(40,11,12,13)       -179.9929         estimate D2E/DX2                !
 ! D24   D(40,11,12,41)         -0.0057         estimate D2E/DX2                !
 ! D25   D(11,12,13,14)         -0.0073         estimate D2E/DX2                !
 ! D26   D(11,12,13,42)        179.9602         estimate D2E/DX2                !
 ! D27   D(41,12,13,14)       -179.9944         estimate D2E/DX2                !
 ! D28   D(41,12,13,42)         -0.027          estimate D2E/DX2                !
 ! D29   D(12,13,14,9)           0.02           estimate D2E/DX2                !
 ! D30   D(12,13,14,25)        179.9629         estimate D2E/DX2                !
 ! D31   D(42,13,14,9)        -179.9457         estimate D2E/DX2                !
 ! D32   D(42,13,14,25)         -0.0029         estimate D2E/DX2                !
 ! D33   D(9,14,25,1)           -0.1504         estimate D2E/DX2                !
 ! D34   D(9,14,25,26)        -179.5081         estimate D2E/DX2                !
 ! D35   D(13,14,25,1)         179.9078         estimate D2E/DX2                !
 ! D36   D(13,14,25,26)          0.5501         estimate D2E/DX2                !
 ! D37   D(20,15,16,17)         -0.0048         estimate D2E/DX2                !
 ! D38   D(20,15,16,44)       -179.9995         estimate D2E/DX2                !
 ! D39   D(43,15,16,17)        179.996          estimate D2E/DX2                !
 ! D40   D(43,15,16,44)          0.0012         estimate D2E/DX2                !
 ! D41   D(16,15,20,19)         -0.0038         estimate D2E/DX2                !
 ! D42   D(16,15,20,34)        179.9682         estimate D2E/DX2                !
 ! D43   D(43,15,20,19)        179.9954         estimate D2E/DX2                !
 ! D44   D(43,15,20,34)         -0.0326         estimate D2E/DX2                !
 ! D45   D(15,16,17,18)          0.0095         estimate D2E/DX2                !
 ! D46   D(15,16,17,45)       -179.9887         estimate D2E/DX2                !
 ! D47   D(44,16,17,18)       -179.9957         estimate D2E/DX2                !
 ! D48   D(44,16,17,45)          0.0061         estimate D2E/DX2                !
 ! D49   D(16,17,18,19)         -0.0056         estimate D2E/DX2                !
 ! D50   D(16,17,18,46)       -179.9989         estimate D2E/DX2                !
 ! D51   D(45,17,18,19)        179.9926         estimate D2E/DX2                !
 ! D52   D(45,17,18,46)         -0.0007         estimate D2E/DX2                !
 ! D53   D(17,18,19,20)         -0.0031         estimate D2E/DX2                !
 ! D54   D(17,18,19,47)       -179.9844         estimate D2E/DX2                !
 ! D55   D(46,18,19,20)        179.9901         estimate D2E/DX2                !
 ! D56   D(46,18,19,47)          0.0089         estimate D2E/DX2                !
 ! D57   D(18,19,20,15)          0.0078         estimate D2E/DX2                !
 ! D58   D(18,19,20,34)       -179.9636         estimate D2E/DX2                !
 ! D59   D(47,19,20,15)        179.988          estimate D2E/DX2                !
 ! D60   D(47,19,20,34)          0.0167         estimate D2E/DX2                !
 ! D61   D(15,20,34,2)          -0.2193         estimate D2E/DX2                !
 ! D62   D(15,20,34,35)        179.9692         estimate D2E/DX2                !
 ! D63   D(19,20,34,2)         179.7515         estimate D2E/DX2                !
 ! D64   D(19,20,34,35)         -0.06           estimate D2E/DX2                !
 ! D65   D(48,21,22,28)         61.7854         estimate D2E/DX2                !
 ! D66   D(48,21,22,51)       -178.3637         estimate D2E/DX2                !
 ! D67   D(48,21,22,52)        -62.3036         estimate D2E/DX2                !
 ! D68   D(49,21,22,28)       -178.71           estimate D2E/DX2                !
 ! D69   D(49,21,22,51)        -58.8591         estimate D2E/DX2                !
 ! D70   D(49,21,22,52)         57.2009         estimate D2E/DX2                !
 ! D71   D(50,21,22,28)        -59.0531         estimate D2E/DX2                !
 ! D72   D(50,21,22,51)         60.7978         estimate D2E/DX2                !
 ! D73   D(50,21,22,52)        176.8578         estimate D2E/DX2                !
 ! D74   D(21,22,28,1)          75.0868         estimate D2E/DX2                !
 ! D75   D(21,22,28,27)        -69.3881         estimate D2E/DX2                !
 ! D76   D(51,22,28,1)         -44.9979         estimate D2E/DX2                !
 ! D77   D(51,22,28,27)        170.5272         estimate D2E/DX2                !
 ! D78   D(52,22,28,1)        -163.4238         estimate D2E/DX2                !
 ! D79   D(52,22,28,27)         52.1013         estimate D2E/DX2                !
 ! D80   D(53,23,24,37)         60.4318         estimate D2E/DX2                !
 ! D81   D(53,23,24,56)       -178.5502         estimate D2E/DX2                !
 ! D82   D(53,23,24,57)        -60.5885         estimate D2E/DX2                !
 ! D83   D(54,23,24,37)        179.9269         estimate D2E/DX2                !
 ! D84   D(54,23,24,56)        -59.0552         estimate D2E/DX2                !
 ! D85   D(54,23,24,57)         58.9065         estimate D2E/DX2                !
 ! D86   D(55,23,24,37)        -60.5222         estimate D2E/DX2                !
 ! D87   D(55,23,24,56)         60.4958         estimate D2E/DX2                !
 ! D88   D(55,23,24,57)        178.4574         estimate D2E/DX2                !
 ! D89   D(23,24,37,2)          69.5487         estimate D2E/DX2                !
 ! D90   D(23,24,37,36)        -68.5341         estimate D2E/DX2                !
 ! D91   D(56,24,37,2)         -51.6641         estimate D2E/DX2                !
 ! D92   D(56,24,37,36)        170.2531         estimate D2E/DX2                !
 ! D93   D(57,24,37,2)        -169.5741         estimate D2E/DX2                !
 ! D94   D(57,24,37,36)         52.3431         estimate D2E/DX2                !
 ! D95   D(1,25,26,27)           0.2374         estimate D2E/DX2                !
 ! D96   D(1,25,26,58)        -178.6057         estimate D2E/DX2                !
 ! D97   D(14,25,26,27)        179.6398         estimate D2E/DX2                !
 ! D98   D(14,25,26,58)          0.7967         estimate D2E/DX2                !
 ! D99   D(25,26,27,28)          1.0908         estimate D2E/DX2                !
 ! D100  D(25,26,27,29)        179.5408         estimate D2E/DX2                !
 ! D101  D(58,26,27,28)        179.9381         estimate D2E/DX2                !
 ! D102  D(58,26,27,29)         -1.6119         estimate D2E/DX2                !
 ! D103  D(26,27,28,1)          -1.9121         estimate D2E/DX2                !
 ! D104  D(26,27,28,22)        144.2996         estimate D2E/DX2                !
 ! D105  D(29,27,28,1)         179.7025         estimate D2E/DX2                !
 ! D106  D(29,27,28,22)        -34.0858         estimate D2E/DX2                !
 ! D107  D(26,27,29,30)         -9.2111         estimate D2E/DX2                !
 ! D108  D(26,27,29,33)        175.3571         estimate D2E/DX2                !
 ! D109  D(28,27,29,30)        168.9669         estimate D2E/DX2                !
 ! D110  D(28,27,29,33)         -6.4649         estimate D2E/DX2                !
 ! D111  D(27,29,30,3)          92.6231         estimate D2E/DX2                !
 ! D112  D(27,29,30,4)         -32.783          estimate D2E/DX2                !
 ! D113  D(27,29,30,31)       -148.9092         estimate D2E/DX2                !
 ! D114  D(33,29,30,3)         -91.258          estimate D2E/DX2                !
 ! D115  D(33,29,30,4)         143.3359         estimate D2E/DX2                !
 ! D116  D(33,29,30,31)         27.2096         estimate D2E/DX2                !
 ! D117  D(27,29,33,32)        174.9327         estimate D2E/DX2                !
 ! D118  D(27,29,33,36)        -68.0972         estimate D2E/DX2                !
 ! D119  D(30,29,33,32)         -1.0755         estimate D2E/DX2                !
 ! D120  D(30,29,33,36)        115.8947         estimate D2E/DX2                !
 ! D121  D(3,30,31,5)          -48.6549         estimate D2E/DX2                !
 ! D122  D(3,30,31,6)         -170.5976         estimate D2E/DX2                !
 ! D123  D(3,30,31,32)          73.5721         estimate D2E/DX2                !
 ! D124  D(4,30,31,5)           73.4867         estimate D2E/DX2                !
 ! D125  D(4,30,31,6)          -48.456          estimate D2E/DX2                !
 ! D126  D(4,30,31,32)        -164.2863         estimate D2E/DX2                !
 ! D127  D(29,30,31,5)        -165.5616         estimate D2E/DX2                !
 ! D128  D(29,30,31,6)          72.4957         estimate D2E/DX2                !
 ! D129  D(29,30,31,32)        -43.3346         estimate D2E/DX2                !
 ! D130  D(5,31,32,7)           47.869          estimate D2E/DX2                !
 ! D131  D(5,31,32,8)          -72.6324         estimate D2E/DX2                !
 ! D132  D(5,31,32,33)         165.8843         estimate D2E/DX2                !
 ! D133  D(6,31,32,7)          169.5983         estimate D2E/DX2                !
 ! D134  D(6,31,32,8)           49.097          estimate D2E/DX2                !
 ! D135  D(6,31,32,33)         -72.3863         estimate D2E/DX2                !
 ! D136  D(30,31,32,7)         -74.2588         estimate D2E/DX2                !
 ! D137  D(30,31,32,8)         165.2398         estimate D2E/DX2                !
 ! D138  D(30,31,32,33)         43.7565         estimate D2E/DX2                !
 ! D139  D(7,32,33,29)          89.8204         estimate D2E/DX2                !
 ! D140  D(7,32,33,36)         -32.8842         estimate D2E/DX2                !
 ! D141  D(8,32,33,29)        -147.3216         estimate D2E/DX2                !
 ! D142  D(8,32,33,36)          89.9738         estimate D2E/DX2                !
 ! D143  D(31,32,33,29)        -25.9974         estimate D2E/DX2                !
 ! D144  D(31,32,33,36)       -148.7021         estimate D2E/DX2                !
 ! D145  D(29,33,36,35)        169.7548         estimate D2E/DX2                !
 ! D146  D(29,33,36,37)         47.3832         estimate D2E/DX2                !
 ! D147  D(32,33,36,35)        -75.6391         estimate D2E/DX2                !
 ! D148  D(32,33,36,37)        161.9893         estimate D2E/DX2                !
 ! D149  D(2,34,35,36)           0.3504         estimate D2E/DX2                !
 ! D150  D(2,34,35,59)         179.9893         estimate D2E/DX2                !
 ! D151  D(20,34,35,36)       -179.8247         estimate D2E/DX2                !
 ! D152  D(20,34,35,59)         -0.1857         estimate D2E/DX2                !
 ! D153  D(34,35,36,33)       -122.6773         estimate D2E/DX2                !
 ! D154  D(34,35,36,37)          5.4264         estimate D2E/DX2                !
 ! D155  D(59,35,36,33)         57.6688         estimate D2E/DX2                !
 ! D156  D(59,35,36,37)       -174.2274         estimate D2E/DX2                !
 ! D157  D(33,36,37,2)         115.858          estimate D2E/DX2                !
 ! D158  D(33,36,37,24)       -104.5249         estimate D2E/DX2                !
 ! D159  D(35,36,37,2)          -8.8281         estimate D2E/DX2                !
 ! D160  D(35,36,37,24)        130.789          estimate D2E/DX2                !
 --------------------------------------------------------------------------------
 Trust Radius=3.00D-01 FncErr=1.00D-07 GrdErr=1.00D-06
 Number of steps in this run=    343 maximum allowed number of steps=    354.
 GradGradGradGradGradGradGradGradGradGradGradGradGradGradGradGradGradGrad

 Leave Link  103 at Tue Dec 11 17:44:43 2018, MaxMem=   805306368 cpu:         0.2
 (Enter /pbs_home/pkowalski/g09d01/g09/l202.exe)
 Stoichiometry    C29H22F6S2
 Framework group  C1[X(C29H22F6S2)]
 Deg. of freedom   171
 Full point group                 C1      NOp   1
 Largest Abelian subgroup         C1      NOp   1
 Largest concise Abelian subgroup C1      NOp   1
                         Standard orientation:                         
 ---------------------------------------------------------------------
 Center     Atomic      Atomic             Coordinates (Angstroms)
 Number     Number       Type             X           Y           Z
 ---------------------------------------------------------------------
      1         16           0       -2.509147   -2.324363   -0.819622
      2         16           0        2.366761   -2.179750    0.679181
      3          9           0       -1.253620    2.825802    1.564190
      4          9           0       -2.418020    2.927029   -0.389374
      5          9           0       -0.154190    4.780579   -0.099625
      6          9           0       -0.251713    3.359173   -1.855442
      7          9           0        1.392012    3.048206    1.282134
      8          9           0        2.243085    3.141361   -0.811170
      9          6           0       -5.626734   -2.494322   -0.311071
     10          6           0       -6.993703   -2.726061   -0.133352
     11          6           0       -7.825626   -1.702658    0.317683
     12          6           0       -7.292172   -0.444273    0.592141
     13          6           0       -5.925766   -0.204191    0.416998
     14          6           0       -5.063644   -1.228471   -0.039447
     15          6           0        5.410834   -2.533201   -0.105748
     16          6           0        6.729931   -2.846723   -0.445754
     17          6           0        7.646817   -1.830224   -0.708870
     18          6           0        7.246520   -0.496956   -0.632345
     19          6           0        5.928801   -0.174948   -0.292799
     20          6           0        4.982747   -1.190631   -0.022222
     21          6           0       -0.491961   -0.898287   -3.168766
     22          6           0       -0.035835   -1.407351   -1.804201
     23          6           0        1.309278   -0.978878    3.630697
     24          6           0        0.409554   -1.151311    2.408093
     25          6           0       -3.592300   -1.007036   -0.239821
     26          6           0       -2.959931    0.145899   -0.004014
     27          6           0       -1.513786    0.128393   -0.263648
     28          6           0       -1.112027   -1.206019   -0.764073
     29          6           0       -0.703860    1.214513   -0.088856
     30          6           0       -1.203548    2.612079    0.196228
     31          6           0       -0.118732    3.448751   -0.475173
     32          6           0        1.153370    2.747486   -0.055112
     33          6           0        0.814529    1.249949   -0.240861
     34          6           0        3.561062   -0.880993    0.344090
     35          6           0        3.057963    0.351006    0.450274
     36          6           0        1.619458    0.454464    0.829522
     37          6           0        1.155943   -0.935255    1.123369
     38          1           0       -5.019557   -3.316552   -0.662628
     39          1           0       -7.408224   -3.703032   -0.346576
     40          1           0       -8.883794   -1.884622    0.454359
     41          1           0       -7.939425    0.349746    0.942090
     42          1           0       -5.568663    0.787714    0.644033
     43          1           0        4.733679   -3.352706    0.089996
     44          1           0        7.041074   -3.881808   -0.505188
     45          1           0        8.667594   -2.075632   -0.972113
     46          1           0        7.959544    0.291455   -0.836934
     47          1           0        5.673591    0.872033   -0.248526
     48          1           0       -0.696404    0.192872   -3.123904
     49          1           0        0.306391   -1.078722   -3.919065
     50          1           0       -1.411466   -1.428216   -3.496327
     51          1           0        0.191489   -2.492186   -1.877464
     52          1           0        0.905869   -0.898135   -1.544789
     53          1           0        1.729409    0.048950    3.662123
     54          1           0        0.715627   -1.146215    4.553837
     55          1           0        2.142761   -1.712402    3.609291
     56          1           0       -0.020765   -2.175374    2.409023
     57          1           0       -0.428763   -0.424818    2.470925
     58          1           0       -3.465732    1.018295    0.366899
     59          1           0        3.632862    1.247312    0.283815
 ---------------------------------------------------------------------
 Rotational constants (GHZ):      0.1484400      0.0584435      0.0479190
 Leave Link  202 at Tue Dec 11 17:44:43 2018, MaxMem=   805306368 cpu:         0.1
 (Enter /pbs_home/pkowalski/g09d01/g09/l301.exe)
 General basis read from cards:  (5D, 7F)
 Centers:      38     39     40     41     42     43     44     45     46     47
 Centers:      48     49     50     51     52     53     54     55     56     57
 Centers:      58     59
 S 3 1.00
     Exponent=  1.3010701000D+01 Coefficients=  1.9682158000D-02
     Exponent=  1.9622572000D+00 Coefficients=  1.3796524000D-01
     Exponent=  4.4453796000D-01 Coefficients=  4.7831935000D-01
 S 1 1.00
     Exponent=  1.2194962000D-01 Coefficients=  1.0000000000D+00
 P 1 1.00
     Exponent=  8.0000000000D-01 Coefficients=  1.0000000000D+00
 ****
 Centers:       9     10     11     12     13     14     15     16     17     18
 Centers:      19     20     21     22     23     24     25     26     27     28
 Centers:      29     30     31     32     33     34     35     36     37
 S 5 1.00
     Exponent=  1.2384016938D+03 Coefficients=  5.4568832082D-03
     Exponent=  1.8629004992D+02 Coefficients=  4.0638409211D-02
     Exponent=  4.2251176346D+01 Coefficients=  1.8025593888D-01
     Exponent=  1.1676557932D+01 Coefficients=  4.6315121755D-01
     Exponent=  3.5930506482D+00 Coefficients=  4.4087173314D-01
 S 1 1.00
     Exponent=  4.0245147363D-01 Coefficients=  1.0000000000D+00
 S 1 1.00
     Exponent=  1.3090182668D-01 Coefficients=  1.0000000000D+00
 P 3 1.00
     Exponent=  9.4680970621D+00 Coefficients=  3.8387871728D-02
     Exponent=  2.0103545142D+00 Coefficients=  2.1117025112D-01
     Exponent=  5.4771004707D-01 Coefficients=  5.1328172114D-01
 P 1 1.00
     Exponent=  1.5268613795D-01 Coefficients=  1.0000000000D+00
 D 1 1.00
     Exponent=  8.0000000000D-01 Coefficients=  1.0000000000D+00
 ****
 Centers:       3      4      5      6      7      8
 S 5 1.00
     Exponent=  2.8948325990D+03 Coefficients= -5.3408255515D-03
     Exponent=  4.3541939120D+02 Coefficients= -3.9904258866D-02
     Exponent=  9.8843328866D+01 Coefficients= -1.7912768038D-01
     Exponent=  2.7485198001D+01 Coefficients= -4.6758090825D-01
     Exponent=  8.5405498171D+00 Coefficients= -4.4653131020D-01
 S 1 1.00
     Exponent=  1.0654578038D+00 Coefficients=  1.0000000000D+00
 S 1 1.00
     Exponent=  3.3247346748D-01 Coefficients=  1.0000000000D+00
 P 3 1.00
     Exponent=  2.2696633924D+01 Coefficients= -4.5212874436D-02
     Exponent=  4.9872339257D+00 Coefficients= -2.3754317067D-01
     Exponent=  1.3491613954D+00 Coefficients= -5.1287353587D-01
 P 1 1.00
     Exponent=  3.4829881977D-01 Coefficients=  1.0000000000D+00
 D 1 1.00
     Exponent=  1.4000000000D+00 Coefficients=  1.0000000000D+00
 ****
 Centers:       1      2
 S 5 1.00
     Exponent=  9.1849303010D+03 Coefficients= -2.2294387756D-03
     Exponent=  1.3815105503D+03 Coefficients= -1.6683029937D-02
     Exponent=  3.1387147580D+02 Coefficients= -7.5262436116D-02
     Exponent=  8.8053870623D+01 Coefficients= -1.9376827038D-01
     Exponent=  2.7039914905D+01 Coefficients= -1.7718020803D-01
 S 3 1.00
     Exponent=  4.5648731303D+01 Coefficients= -1.0736062573D-01
     Exponent=  4.9664522326D+00 Coefficients=  6.5066293018D-01
     Exponent=  2.0116242047D+00 Coefficients=  5.9712155354D-01
 S 1 1.00
     Exponent=  3.5661077013D-01 Coefficients=  1.0000000000D+00
 S 1 1.00
     Exponent=  1.3507221477D-01 Coefficients=  1.0000000000D+00
 P 5 1.00
     Exponent=  2.6198233439D+02 Coefficients= -9.2729929822D-03
     Exponent=  6.1306894736D+01 Coefficients= -6.6547669241D-02
     Exponent=  1.9103729887D+01 Coefficients= -2.4828595903D-01
     Exponent=  6.6567720378D+00 Coefficients= -4.8703847402D-01
     Exponent=  2.3959635161D+00 Coefficients= -3.9337850312D-01
 P 1 1.00
     Exponent=  6.1776161679D-01 Coefficients=  1.0000000000D+00
 P 1 1.00
     Exponent=  1.6993376871D-01 Coefficients=  1.0000000000D+00
 D 1 1.00
     Exponent=  5.5000000000D-01 Coefficients=  1.0000000000D+00
 ****
 Ernie: Thresh=  0.10000D-02 Tol=  0.10000D-05 Strict=F.
 There are   673 symmetry adapted cartesian basis functions of A   symmetry.
 There are   636 symmetry adapted basis functions of A   symmetry.
   636 basis functions,  1103 primitive gaussians,   673 cartesian basis functions
   141 alpha electrons      141 beta electrons
       nuclear repulsion energy      4566.5282085123 Hartrees.
 IExCor= 4134 DFT=T Ex+Corr=M06L ExCW=0 ScaHFX=  0.000000
 ScaDFX=  1.000000  1.000000  1.000000  1.000000 ScalE2=  1.000000  1.000000
 IRadAn=      0 IRanWt=     -1 IRanGd=            0 ICorTp=0 IEmpDi=131
 NAtoms=   59 NActive=   59 NUniq=   59 SFac= 1.00D+00 NAtFMM=   60 NAOKFM=F Big=F
 Integral buffers will be    131072 words long.
 Raffenetti 2 integral format.
 Two-electron integral symmetry is turned on.
 R6Disp:  Grimme-D3 Dispersion energy=       -0.0060153087 Hartrees.
 Nuclear repulsion after empirical dispersion term =     4566.5221932035 Hartrees.
 Leave Link  301 at Tue Dec 11 17:44:43 2018, MaxMem=   805306368 cpu:         1.0
 (Enter /pbs_home/pkowalski/g09d01/g09/l302.exe)
 NPDir=0 NMtPBC=     1 NCelOv=     1 NCel=       1 NClECP=     1 NCelD=      1
         NCelK=      1 NCelE2=     1 NClLst=     1 CellRange=     0.0.
 One-electron integrals computed using PRISM.
 NBasis=   636 RedAO= T EigKep=  3.08D-04  NBF=   636
 NBsUse=   636 1.00D-06 EigRej= -1.00D+00 NBFU=   636
 Precomputing XC quadrature grid using
 IXCGrd= 4 IRadAn=           0 IRanWt=          -1 IRanGd=           0 AccXCQ= 0.00D+00.
 Generated NRdTot=       0 NPtTot=           0 NUsed=           0 NTot=          32
 NSgBfM=   598   599   600   600   602 MxSgAt=    59 MxSgA2=    59.
 Leave Link  302 at Tue Dec 11 17:44:45 2018, MaxMem=   805306368 cpu:        16.7
 (Enter /pbs_home/pkowalski/g09d01/g09/l303.exe)
 DipDrv:  MaxL=1.
 Leave Link  303 at Tue Dec 11 17:44:46 2018, MaxMem=   805306368 cpu:         1.6
 (Enter /pbs_home/pkowalski/g09d01/g09/l401.exe)
 ExpMin= 1.22D-01 ExpMax= 9.18D+03 ExpMxC= 1.38D+03 IAcc=1 IRadAn=         1 AccDes= 0.00D+00
 Harris functional with IExCor= 1009 and IRadAn=       1 diagonalized for initial guess.
 HarFok:  IExCor= 1009 AccDes= 0.00D+00 IRadAn=         1 IDoV= 1 UseB2=F ITyADJ=14
 ICtDFT=  3500011 ScaDFX=  1.000000  1.000000  1.000000  1.000000
 FoFCou: FMM=F IPFlag=           0 FMFlag=      100000 FMFlg1=           0
         NFxFlg=           0 DoJE=T BraDBF=F KetDBF=T FulRan=T
         wScrn=  0.000000 ICntrl=     500 IOpCl=  0 I1Cent=   200000004 NGrid=           0
         NMat0=    1 NMatS0=      1 NMatT0=    0 NMatD0=    1 NMtDS0=    0 NMtDT0=    0
 Petite list used in FoFCou.
 Harris En= -2510.12733310526    
 JPrj=0 DoOrth=F DoCkMO=F.
 Leave Link  401 at Tue Dec 11 17:44:50 2018, MaxMem=   805306368 cpu:        29.6
 (Enter /pbs_home/pkowalski/g09d01/g09/l502.exe)
 Closed shell SCF:
 Using DIIS extrapolation, IDIIS=  1040.
 Integral symmetry usage will be decided dynamically.
 IVT=     1387805 IEndB=     1387805 NGot=   805306368 MDV=   804388806
 LenX=   804388806 LenY=   803935204
 Requested convergence on RMS density matrix=1.00D-08 within 128 cycles.
 Requested convergence on MAX density matrix=1.00D-06.
 Requested convergence on             energy=1.00D-06.
 No special actions if energy rises.
 Fock matrices will be formed incrementally for  20 cycles.
 Integral accuracy reduced to 1.0D-05 until final iterations.

 Cycle   1  Pass 0  IDiag  1:
 FoFJK:  IHMeth= 1 ICntrl=     500 DoSepK=F KAlg= 0 I1Cent=   0 FoldK=F
 IRaf= 640000000 NMat=   1 IRICut=       1 DoRegI=T DoRafI=F ISym2E= 0.
 FoFCou: FMM=F IPFlag=           0 FMFlag=      100000 FMFlg1=           0
         NFxFlg=           0 DoJE=T BraDBF=F KetDBF=F FulRan=T
         wScrn=  0.000000 ICntrl=     500 IOpCl=  0 I1Cent=           0 NGrid=           0
         NMat0=    1 NMatS0=      1 NMatT0=    0 NMatD0=    1 NMtDS0=    0 NMtDT0=    0
 Symmetry not used in FoFCou.
 E= -2511.02417657872    
 DIIS: error= 3.67D-02 at cycle   1 NSaved=   1.
 NSaved= 1 IEnMin= 1 EnMin= -2511.02417657872     IErMin= 1 ErrMin= 3.67D-02
 ErrMax= 3.67D-02  0.00D+00 EMaxC= 1.00D-01 BMatC= 7.95D-01 BMatP= 7.95D-01
 IDIUse=3 WtCom= 6.33D-01 WtEn= 3.67D-01
 Coeff-Com:  0.100D+01
 Coeff-En:   0.100D+01
 Coeff:      0.100D+01
 Gap=    -0.036 Goal=   None    Shift=    0.000
 GapD=   -0.036 DampG=0.250 DampE=0.500 DampFc=0.2500 IDamp=-1.
 Damping current iteration by 2.50D-01
 RMSDP=6.13D-03 MaxDP=5.07D-01              OVMax= 6.35D-01

 Cycle   2  Pass 0  IDiag  1:
 RMSU=  1.51D-03    CP:  9.85D-01
 E= -2511.30916866487     Delta-E=       -0.284992086152 Rises=F Damp=T
 DIIS: error= 1.82D-02 at cycle   2 NSaved=   2.
 NSaved= 2 IEnMin= 2 EnMin= -2511.30916866487     IErMin= 2 ErrMin= 1.82D-02
 ErrMax= 1.82D-02  0.00D+00 EMaxC= 1.00D-01 BMatC= 1.47D-01 BMatP= 7.95D-01
 IDIUse=3 WtCom= 8.18D-01 WtEn= 1.82D-01
 Coeff-Com: -0.394D+00 0.139D+01
 Coeff-En:   0.191D-01 0.981D+00
 Coeff:     -0.319D+00 0.132D+01
 Gap=     0.081 Goal=   None    Shift=    0.000
 RMSDP=2.71D-03 MaxDP=9.79D-02 DE=-2.85D-01 OVMax= 6.85D-01

 Cycle   3  Pass 0  IDiag  1:
 RMSU=  2.65D-03    CP:  9.54D-01  7.87D-01
 E= -2511.31149204651     Delta-E=       -0.002323381640 Rises=F Damp=F
 DIIS: error= 1.31D-02 at cycle   3 NSaved=   3.
 NSaved= 3 IEnMin= 3 EnMin= -2511.31149204651     IErMin= 3 ErrMin= 1.31D-02
 ErrMax= 1.31D-02  0.00D+00 EMaxC= 1.00D-01 BMatC= 4.15D-01 BMatP= 1.47D-01
 IDIUse=2 WtCom= 0.00D+00 WtEn= 1.00D+00
 Coeff-En:   0.000D+00 0.498D+00 0.502D+00
 Coeff:      0.000D+00 0.498D+00 0.502D+00
 Gap=     0.021 Goal=   None    Shift=    0.000
 RMSDP=3.94D-03 MaxDP=2.37D-01 DE=-2.32D-03 OVMax= 6.64D-01

 Cycle   4  Pass 0  IDiag  1:
 RMSU=  2.84D-03    CP:  9.44D-01  1.88D+00  1.76D-01
 E= -2509.97843637136     Delta-E=        1.333055675158 Rises=F Damp=F
 DIIS: error= 1.95D-02 at cycle   4 NSaved=   4.
 NSaved= 4 IEnMin= 3 EnMin= -2511.31149204651     IErMin= 3 ErrMin= 1.31D-02
 ErrMax= 1.95D-02  0.00D+00 EMaxC= 1.00D-01 BMatC= 1.34D+00 BMatP= 1.47D-01
 IDIUse=2 WtCom= 0.00D+00 WtEn= 1.00D+00
 Coeff-En:   0.000D+00 0.000D+00 0.683D+00 0.317D+00
 Coeff:      0.000D+00 0.000D+00 0.683D+00 0.317D+00
 Gap=     0.114 Goal=   None    Shift=    0.000
 RMSDP=2.63D-03 MaxDP=1.05D-01 DE= 1.33D+00 OVMax= 6.13D-01

 Cycle   5  Pass 0  IDiag  1:
 RMSU=  1.37D-03    CP:  9.58D-01  1.02D+00  3.62D-01  3.83D-01
 E= -2511.73170713710     Delta-E=       -1.753270765745 Rises=F Damp=F
 DIIS: error= 9.55D-03 at cycle   5 NSaved=   5.
 NSaved= 5 IEnMin= 5 EnMin= -2511.73170713710     IErMin= 5 ErrMin= 9.55D-03
 ErrMax= 9.55D-03  0.00D+00 EMaxC= 1.00D-01 BMatC= 1.17D-01 BMatP= 1.47D-01
 IDIUse=3 WtCom= 9.05D-01 WtEn= 9.55D-02
 Coeff-Com: -0.173D+00 0.408D+00 0.316D+00 0.241D-01 0.424D+00
 Coeff-En:   0.000D+00 0.000D+00 0.289D+00 0.000D+00 0.711D+00
 Coeff:     -0.157D+00 0.369D+00 0.314D+00 0.218D-01 0.452D+00
 Gap=     0.011 Goal=   None    Shift=    0.000
 RMSDP=1.75D-03 MaxDP=8.49D-02 DE=-1.75D+00 OVMax= 6.89D-01

 Cycle   6  Pass 0  IDiag  1:
 RMSU=  1.16D-03    CP:  9.54D-01  1.02D+00  6.17D-01  2.42D-01  2.35D-01
 E= -2511.79174928937     Delta-E=       -0.060042152272 Rises=F Damp=F
 DIIS: error= 5.32D-03 at cycle   6 NSaved=   6.
 NSaved= 6 IEnMin= 6 EnMin= -2511.79174928937     IErMin= 6 ErrMin= 5.32D-03
 ErrMax= 5.32D-03  0.00D+00 EMaxC= 1.00D-01 BMatC= 7.35D-02 BMatP= 1.17D-01
 IDIUse=3 WtCom= 9.47D-01 WtEn= 5.32D-02
 EnCoef did     8 forward-backward iterations
 Coeff-Com: -0.135D+00 0.235D+00 0.205D+00-0.230D-01 0.433D+00 0.285D+00
 Coeff-En:   0.000D+00 0.000D+00 0.119D+00 0.000D+00 0.432D+00 0.448D+00
 Coeff:     -0.128D+00 0.222D+00 0.201D+00-0.218D-01 0.433D+00 0.294D+00
 Gap=     0.008 Goal=   None    Shift=    0.000
 RMSDP=1.50D-03 MaxDP=9.36D-02 DE=-6.00D-02 OVMax= 6.51D-01

 Cycle   7  Pass 0  IDiag  1:
 RMSU=  5.33D-04    CP:  9.55D-01  1.02D+00  5.10D-01  2.46D-01  8.49D-01
                    CP:  6.10D-02
 E= -2511.85540247314     Delta-E=       -0.063653183769 Rises=F Damp=F
 DIIS: error= 2.86D-03 at cycle   7 NSaved=   7.
 NSaved= 7 IEnMin= 7 EnMin= -2511.85540247314     IErMin= 7 ErrMin= 2.86D-03
 ErrMax= 2.86D-03  0.00D+00 EMaxC= 1.00D-01 BMatC= 2.51D-02 BMatP= 7.35D-02
 IDIUse=3 WtCom= 9.71D-01 WtEn= 2.86D-02
 Coeff-Com: -0.935D-01 0.165D+00 0.105D+00-0.285D-01 0.245D+00 0.286D+00
 Coeff-Com:  0.322D+00
 Coeff-En:   0.000D+00 0.000D+00 0.000D+00 0.000D+00 0.000D+00 0.339D+00
 Coeff-En:   0.661D+00
 Coeff:     -0.908D-01 0.160D+00 0.102D+00-0.277D-01 0.238D+00 0.288D+00
 Coeff:      0.331D+00
 Gap=     0.014 Goal=   None    Shift=    0.000
 RMSDP=8.62D-04 MaxDP=4.48D-02 DE=-6.37D-02 OVMax= 3.60D-01

 Cycle   8  Pass 0  IDiag  1:
 RMSU=  4.10D-04    CP:  9.57D-01  1.01D+00  5.69D-01  1.86D-01  5.74D-01
                    CP:  5.00D-01  3.55D-01
 E= -2511.88418229673     Delta-E=       -0.028779823588 Rises=F Damp=F
 DIIS: error= 1.74D-03 at cycle   8 NSaved=   8.
 NSaved= 8 IEnMin= 8 EnMin= -2511.88418229673     IErMin= 8 ErrMin= 1.74D-03
 ErrMax= 1.74D-03  0.00D+00 EMaxC= 1.00D-01 BMatC= 6.12D-03 BMatP= 2.51D-02
 IDIUse=3 WtCom= 9.83D-01 WtEn= 1.74D-02
 EnCoef did     5 forward-backward iterations
 Coeff-Com: -0.232D-01 0.425D-01 0.148D-01-0.471D-02 0.542D-01 0.143D+00
 Coeff-Com:  0.314D+00 0.459D+00
 Coeff-En:   0.000D+00 0.000D+00 0.000D+00 0.000D+00 0.000D+00 0.468D-02
 Coeff-En:   0.261D+00 0.735D+00
 Coeff:     -0.228D-01 0.418D-01 0.145D-01-0.462D-02 0.532D-01 0.140D+00
 Coeff:      0.314D+00 0.464D+00
 Gap=     0.015 Goal=   None    Shift=    0.000
 RMSDP=3.59D-04 MaxDP=2.74D-02 DE=-2.88D-02 OVMax= 1.28D-01

 Cycle   9  Pass 0  IDiag  1:
 RMSU=  1.96D-04    CP:  9.57D-01  1.02D+00  5.36D-01  2.11D-01  6.81D-01
                    CP:  4.14D-01  6.01D-01  5.83D-01
 E= -2511.88908780686     Delta-E=       -0.004905510125 Rises=F Damp=F
 DIIS: error= 1.14D-03 at cycle   9 NSaved=   9.
 NSaved= 9 IEnMin= 9 EnMin= -2511.88908780686     IErMin= 9 ErrMin= 1.14D-03
 ErrMax= 1.14D-03  0.00D+00 EMaxC= 1.00D-01 BMatC= 2.72D-03 BMatP= 6.12D-03
 IDIUse=3 WtCom= 9.89D-01 WtEn= 1.14D-02
 EnCoef did     5 forward-backward iterations
 Coeff-Com: -0.304D-02 0.751D-02-0.859D-02 0.956D-03-0.969D-02 0.441D-01
 Coeff-Com:  0.187D+00 0.418D+00 0.364D+00
 Coeff-En:   0.000D+00 0.000D+00 0.000D+00 0.000D+00 0.000D+00 0.000D+00
 Coeff-En:   0.287D-01 0.354D+00 0.617D+00
 Coeff:     -0.300D-02 0.742D-02-0.849D-02 0.945D-03-0.958D-02 0.436D-01
 Coeff:      0.186D+00 0.417D+00 0.366D+00
 Gap=     0.017 Goal=   None    Shift=    0.000
 RMSDP=1.82D-04 MaxDP=1.59D-02 DE=-4.91D-03 OVMax= 6.03D-02

 Cycle  10  Pass 0  IDiag  1:
 RMSU=  6.07D-05    CP:  9.56D-01  1.02D+00  5.51D-01  2.02D-01  6.31D-01
                    CP:  4.60D-01  5.44D-01  7.62D-01  4.08D-01
 E= -2511.89194094002     Delta-E=       -0.002853133164 Rises=F Damp=F
 DIIS: error= 3.90D-04 at cycle  10 NSaved=  10.
 NSaved=10 IEnMin=10 EnMin= -2511.89194094002     IErMin=10 ErrMin= 3.90D-04
 ErrMax= 3.90D-04  0.00D+00 EMaxC= 1.00D-01 BMatC= 3.18D-04 BMatP= 2.72D-03
 IDIUse=3 WtCom= 9.96D-01 WtEn= 3.90D-03
 Coeff-Com: -0.688D-03 0.181D-03-0.606D-02 0.113D-02-0.325D-02 0.824D-02
 Coeff-Com:  0.943D-01 0.205D+00 0.261D+00 0.440D+00
 Coeff-En:   0.000D+00 0.000D+00 0.000D+00 0.000D+00 0.000D+00 0.000D+00
 Coeff-En:   0.000D+00 0.000D+00 0.160D+00 0.840D+00
 Coeff:     -0.685D-03 0.181D-03-0.603D-02 0.112D-02-0.323D-02 0.821D-02
 Coeff:      0.939D-01 0.204D+00 0.260D+00 0.442D+00
 Gap=     0.017 Goal=   None    Shift=    0.000
 RMSDP=6.30D-05 MaxDP=4.30D-03 DE=-2.85D-03 OVMax= 2.07D-02

 Cycle  11  Pass 0  IDiag  1:
 RMSU=  2.94D-05    CP:  9.57D-01  1.02D+00  5.45D-01  2.06D-01  6.49D-01
                    CP:  4.38D-01  5.63D-01  7.31D-01  4.92D-01  4.80D-01
 E= -2511.89228490081     Delta-E=       -0.000343960792 Rises=F Damp=F
 DIIS: error= 2.31D-04 at cycle  11 NSaved=  11.
 NSaved=11 IEnMin=11 EnMin= -2511.89228490081     IErMin=11 ErrMin= 2.31D-04
 ErrMax= 2.31D-04  0.00D+00 EMaxC= 1.00D-01 BMatC= 8.46D-05 BMatP= 3.18D-04
 IDIUse=3 WtCom= 9.98D-01 WtEn= 2.31D-03
 Coeff-Com: -0.174D-02 0.188D-02-0.261D-02 0.111D-03 0.140D-02-0.825D-02
 Coeff-Com:  0.317D-01 0.493D-01 0.126D+00 0.366D+00 0.437D+00
 Coeff-En:   0.000D+00 0.000D+00 0.000D+00 0.000D+00 0.000D+00 0.000D+00
 Coeff-En:   0.000D+00 0.000D+00 0.000D+00 0.117D+00 0.883D+00
 Coeff:     -0.174D-02 0.188D-02-0.261D-02 0.110D-03 0.140D-02-0.823D-02
 Coeff:      0.316D-01 0.492D-01 0.126D+00 0.365D+00 0.438D+00
 Gap=     0.017 Goal=   None    Shift=    0.000
 RMSDP=2.45D-05 MaxDP=1.57D-03 DE=-3.44D-04 OVMax= 4.37D-03

 Cycle  12  Pass 0  IDiag  1:
 RMSU=  1.48D-05    CP:  9.57D-01  1.02D+00  5.45D-01  2.05D-01  6.51D-01
                    CP:  4.37D-01  5.68D-01  7.33D-01  4.97D-01  6.21D-01
                    CP:  4.16D-01
 E= -2511.89236448055     Delta-E=       -0.000079579737 Rises=F Damp=F
 DIIS: error= 1.03D-04 at cycle  12 NSaved=  12.
 NSaved=12 IEnMin=12 EnMin= -2511.89236448055     IErMin=12 ErrMin= 1.03D-04
 ErrMax= 1.03D-04  0.00D+00 EMaxC= 1.00D-01 BMatC= 1.68D-05 BMatP= 8.46D-05
 IDIUse=3 WtCom= 9.99D-01 WtEn= 1.03D-03
 Coeff-Com: -0.161D-02 0.200D-02-0.706D-03-0.195D-03 0.287D-02-0.824D-02
 Coeff-Com:  0.974D-02-0.541D-02 0.459D-01 0.185D+00 0.324D+00 0.447D+00
 Coeff-En:   0.000D+00 0.000D+00 0.000D+00 0.000D+00 0.000D+00 0.000D+00
 Coeff-En:   0.000D+00 0.000D+00 0.000D+00 0.000D+00 0.867D-01 0.913D+00
 Coeff:     -0.161D-02 0.200D-02-0.705D-03-0.194D-03 0.286D-02-0.823D-02
 Coeff:      0.973D-02-0.540D-02 0.458D-01 0.184D+00 0.324D+00 0.447D+00
 Gap=     0.017 Goal=   None    Shift=    0.000
 RMSDP=1.09D-05 MaxDP=1.03D-03 DE=-7.96D-05 OVMax= 3.70D-03

 Cycle  13  Pass 0  IDiag  1:
 RMSU=  5.60D-06    CP:  9.57D-01  1.02D+00  5.44D-01  2.06D-01  6.54D-01
                    CP:  4.34D-01  5.71D-01  7.29D-01  4.99D-01  6.18D-01
                    CP:  5.43D-01  6.44D-01
 E= -2511.89238259712     Delta-E=       -0.000018116568 Rises=F Damp=F
 DIIS: error= 3.94D-05 at cycle  13 NSaved=  13.
 NSaved=13 IEnMin=13 EnMin= -2511.89238259712     IErMin=13 ErrMin= 3.94D-05
 ErrMax= 3.94D-05  0.00D+00 EMaxC= 1.00D-01 BMatC= 2.56D-06 BMatP= 1.68D-05
 IDIUse=1 WtCom= 1.00D+00 WtEn= 0.00D+00
 Coeff-Com: -0.796D-03 0.104D-02-0.965D-04-0.164D-03 0.153D-02-0.427D-02
 Coeff-Com:  0.433D-02-0.112D-01 0.114D-01 0.587D-01 0.136D+00 0.302D+00
 Coeff-Com:  0.501D+00
 Coeff:     -0.796D-03 0.104D-02-0.965D-04-0.164D-03 0.153D-02-0.427D-02
 Coeff:      0.433D-02-0.112D-01 0.114D-01 0.587D-01 0.136D+00 0.302D+00
 Coeff:      0.501D+00
 Gap=     0.017 Goal=   None    Shift=    0.000
 RMSDP=5.45D-06 MaxDP=2.83D-04 DE=-1.81D-05 OVMax= 1.63D-03

 Initial convergence to 1.0D-05 achieved.  Increase integral accuracy.
 Cycle  14  Pass 1  IDiag  1:
 E= -2511.88913903596     Delta-E=        0.003243561153 Rises=F Damp=F
 DIIS: error= 1.60D-04 at cycle   1 NSaved=   1.
 NSaved= 1 IEnMin= 1 EnMin= -2511.88913903596     IErMin= 1 ErrMin= 1.60D-04
 ErrMax= 1.60D-04  0.00D+00 EMaxC= 1.00D-01 BMatC= 5.96D-05 BMatP= 5.96D-05
 IDIUse=3 WtCom= 9.98D-01 WtEn= 1.60D-03
 Coeff-Com:  0.100D+01
 Coeff-En:   0.100D+01
 Coeff:      0.100D+01
 Gap=     0.017 Goal=   None    Shift=    0.000
 RMSDP=5.45D-06 MaxDP=2.83D-04 DE= 3.24D-03 OVMax= 5.12D-03

 Cycle  15  Pass 1  IDiag  1:
 RMSU=  1.47D-04    CP:  1.00D+00
 E= -2511.88917720310     Delta-E=       -0.000038167138 Rises=F Damp=F
 DIIS: error= 9.77D-05 at cycle   2 NSaved=   2.
 NSaved= 2 IEnMin= 2 EnMin= -2511.88917720310     IErMin= 2 ErrMin= 9.77D-05
 ErrMax= 9.77D-05  0.00D+00 EMaxC= 1.00D-01 BMatC= 2.00D-05 BMatP= 5.96D-05
 IDIUse=1 WtCom= 1.00D+00 WtEn= 0.00D+00
 Coeff-Com:  0.305D+00 0.695D+00
 Coeff:      0.305D+00 0.695D+00
 Gap=     0.017 Goal=   None    Shift=    0.000
 RMSDP=5.56D-05 MaxDP=2.70D-03 DE=-3.82D-05 OVMax= 2.27D-02

 Cycle  16  Pass 1  IDiag  1:
 RMSU=  5.53D-05    CP:  1.00D+00  9.63D-01
 E= -2511.88902552398     Delta-E=        0.000151679122 Rises=F Damp=F
 DIIS: error= 2.02D-04 at cycle   3 NSaved=   3.
 NSaved= 3 IEnMin= 2 EnMin= -2511.88917720310     IErMin= 2 ErrMin= 9.77D-05
 ErrMax= 2.02D-04  0.00D+00 EMaxC= 1.00D-01 BMatC= 1.23D-04 BMatP= 2.00D-05
 IDIUse=3 WtCom= 4.13D-01 WtEn= 5.87D-01
 Coeff-Com:  0.116D+00 0.656D+00 0.228D+00
 Coeff-En:   0.000D+00 0.793D+00 0.207D+00
 Coeff:      0.479D-01 0.737D+00 0.215D+00
 Gap=     0.017 Goal=   None    Shift=    0.000
 RMSDP=5.88D-05 MaxDP=2.81D-03 DE= 1.52D-04 OVMax= 2.57D-02

 Cycle  17  Pass 1  IDiag  1:
 RMSU=  2.02D-05    CP:  1.00D+00  9.97D-01  5.71D-03
 E= -2511.88916122978     Delta-E=       -0.000135705797 Rises=F Damp=F
 DIIS: error= 1.06D-04 at cycle   4 NSaved=   4.
 NSaved= 4 IEnMin= 2 EnMin= -2511.88917720310     IErMin= 2 ErrMin= 9.77D-05
 ErrMax= 1.06D-04  0.00D+00 EMaxC= 1.00D-01 BMatC= 2.86D-05 BMatP= 2.00D-05
 IDIUse=3 WtCom= 4.93D-01 WtEn= 5.07D-01
 EnCoef did     3 forward-backward iterations
 Coeff-Com:  0.394D-01 0.534D+00 0.202D+00 0.225D+00
 Coeff-En:   0.000D+00 0.587D+00 0.168D+00 0.245D+00
 Coeff:      0.194D-01 0.561D+00 0.185D+00 0.235D+00
 Gap=     0.017 Goal=   None    Shift=    0.000
 RMSDP=3.17D-05 MaxDP=1.69D-03 DE=-1.36D-04 OVMax= 1.31D-02

 Cycle  18  Pass 1  IDiag  1:
 RMSU=  6.98D-06    CP:  1.00D+00  9.87D-01  4.05D-01 -6.56D-02
 E= -2511.88918725309     Delta-E=       -0.000026023316 Rises=F Damp=F
 DIIS: error= 5.46D-05 at cycle   5 NSaved=   5.
 NSaved= 5 IEnMin= 5 EnMin= -2511.88918725309     IErMin= 5 ErrMin= 5.46D-05
 ErrMax= 5.46D-05  0.00D+00 EMaxC= 1.00D-01 BMatC= 1.03D-05 BMatP= 2.00D-05
 IDIUse=1 WtCom= 1.00D+00 WtEn= 0.00D+00
 Coeff-Com:  0.129D-01 0.380D+00 0.110D+00 0.242D+00 0.255D+00
 Coeff:      0.129D-01 0.380D+00 0.110D+00 0.242D+00 0.255D+00
 Gap=     0.017 Goal=   None    Shift=    0.000
 RMSDP=1.40D-05 MaxDP=8.11D-04 DE=-2.60D-05 OVMax= 5.89D-03

 Cycle  19  Pass 1  IDiag  1:
 RMSU=  2.99D-06    CP:  1.00D+00  9.94D-01  2.09D-01  2.60D-01  2.83D-01
 E= -2511.88920209458     Delta-E=       -0.000014841487 Rises=F Damp=F
 DIIS: error= 2.08D-05 at cycle   6 NSaved=   6.
 NSaved= 6 IEnMin= 6 EnMin= -2511.88920209458     IErMin= 6 ErrMin= 2.08D-05
 ErrMax= 2.08D-05  0.00D+00 EMaxC= 1.00D-01 BMatC= 6.25D-07 BMatP= 1.03D-05
 IDIUse=1 WtCom= 1.00D+00 WtEn= 0.00D+00
 Coeff-Com:  0.154D-02 0.207D+00 0.508D-01 0.164D+00 0.228D+00 0.348D+00
 Coeff:      0.154D-02 0.207D+00 0.508D-01 0.164D+00 0.228D+00 0.348D+00
 Gap=     0.017 Goal=   None    Shift=    0.000
 RMSDP=2.34D-06 MaxDP=1.71D-04 DE=-1.48D-05 OVMax= 5.55D-04

 Cycle  20  Pass 1  IDiag  1:
 RMSU=  1.31D-06    CP:  1.00D+00  9.95D-01  2.12D-01  2.42D-01  3.55D-01
                    CP:  3.90D-01
 E= -2511.88920274062     Delta-E=       -0.000000646042 Rises=F Damp=F
 DIIS: error= 1.10D-05 at cycle   7 NSaved=   7.
 NSaved= 7 IEnMin= 7 EnMin= -2511.88920274062     IErMin= 7 ErrMin= 1.10D-05
 ErrMax= 1.10D-05  0.00D+00 EMaxC= 1.00D-01 BMatC= 8.86D-08 BMatP= 6.25D-07
 IDIUse=1 WtCom= 1.00D+00 WtEn= 0.00D+00
 Coeff-Com: -0.179D-02 0.811D-01 0.173D-01 0.777D-01 0.129D+00 0.285D+00
 Coeff-Com:  0.412D+00
 Coeff:     -0.179D-02 0.811D-01 0.173D-01 0.777D-01 0.129D+00 0.285D+00
 Coeff:      0.412D+00
 Gap=     0.017 Goal=   None    Shift=    0.000
 RMSDP=8.25D-07 MaxDP=5.02D-05 DE=-6.46D-07 OVMax= 1.66D-04

 Cycle  21  Pass 1  IDiag  1:
 RMSU=  4.69D-07    CP:  1.00D+00  9.94D-01  2.16D-01  2.47D-01  3.58D-01
                    CP:  4.85D-01  5.63D-01
 E= -2511.88920283765     Delta-E=       -0.000000097024 Rises=F Damp=F
 DIIS: error= 2.99D-06 at cycle   8 NSaved=   8.
 NSaved= 8 IEnMin= 8 EnMin= -2511.88920283765     IErMin= 8 ErrMin= 2.99D-06
 ErrMax= 2.99D-06  0.00D+00 EMaxC= 1.00D-01 BMatC= 8.16D-09 BMatP= 8.86D-08
 IDIUse=1 WtCom= 1.00D+00 WtEn= 0.00D+00
 Coeff-Com: -0.135D-02 0.221D-01 0.349D-02 0.271D-01 0.530D-01 0.139D+00
 Coeff-Com:  0.282D+00 0.475D+00
 Coeff:     -0.135D-02 0.221D-01 0.349D-02 0.271D-01 0.530D-01 0.139D+00
 Coeff:      0.282D+00 0.475D+00
 Gap=     0.017 Goal=   None    Shift=    0.000
 RMSDP=3.11D-07 MaxDP=1.55D-05 DE=-9.70D-08 OVMax= 6.30D-05

 Cycle  22  Pass 1  IDiag  1:
 RMSU=  1.92D-07    CP:  1.00D+00  9.94D-01  2.18D-01  2.45D-01  3.65D-01
                    CP:  4.91D-01  5.91D-01  5.60D-01
 E= -2511.88920284443     Delta-E=       -0.000000006788 Rises=F Damp=F
 DIIS: error= 2.36D-06 at cycle   9 NSaved=   9.
 NSaved= 9 IEnMin= 9 EnMin= -2511.88920284443     IErMin= 9 ErrMin= 2.36D-06
 ErrMax= 2.36D-06  0.00D+00 EMaxC= 1.00D-01 BMatC= 2.15D-09 BMatP= 8.16D-09
 IDIUse=1 WtCom= 1.00D+00 WtEn= 0.00D+00
 Coeff-Com: -0.701D-03 0.288D-02-0.619D-03 0.746D-02 0.183D-01 0.554D-01
 Coeff-Com:  0.141D+00 0.356D+00 0.421D+00
 Coeff:     -0.701D-03 0.288D-02-0.619D-03 0.746D-02 0.183D-01 0.554D-01
 Coeff:      0.141D+00 0.356D+00 0.421D+00
 Gap=     0.017 Goal=   None    Shift=    0.000
 RMSDP=1.35D-07 MaxDP=7.66D-06 DE=-6.79D-09 OVMax= 3.37D-05

 Cycle  23  Pass 1  IDiag  1:
 RMSU=  6.29D-08    CP:  1.00D+00  9.94D-01  2.17D-01  2.46D-01  3.67D-01
                    CP:  4.93D-01  5.94D-01  6.29D-01  5.35D-01
 E= -2511.88920284681     Delta-E=       -0.000000002377 Rises=F Damp=F
 DIIS: error= 5.68D-07 at cycle  10 NSaved=  10.
 NSaved=10 IEnMin=10 EnMin= -2511.88920284681     IErMin=10 ErrMin= 5.68D-07
 ErrMax= 5.68D-07  0.00D+00 EMaxC= 1.00D-01 BMatC= 1.48D-10 BMatP= 2.15D-09
 IDIUse=1 WtCom= 1.00D+00 WtEn= 0.00D+00
 Coeff-Com: -0.242D-03-0.149D-02-0.995D-03 0.552D-03 0.350D-02 0.133D-01
 Coeff-Com:  0.457D-01 0.149D+00 0.253D+00 0.537D+00
 Coeff:     -0.242D-03-0.149D-02-0.995D-03 0.552D-03 0.350D-02 0.133D-01
 Coeff:      0.457D-01 0.149D+00 0.253D+00 0.537D+00
 Gap=     0.017 Goal=   None    Shift=    0.000
 RMSDP=4.02D-08 MaxDP=2.12D-06 DE=-2.38D-09 OVMax= 6.77D-06

 Cycle  24  Pass 1  IDiag  1:
 RMSU=  2.41D-08    CP:  1.00D+00  9.94D-01  2.17D-01  2.46D-01  3.67D-01
                    CP:  4.94D-01  6.03D-01  6.23D-01  5.66D-01  5.80D-01
 E= -2511.88920284698     Delta-E=       -0.000000000168 Rises=F Damp=F
 DIIS: error= 1.89D-07 at cycle  11 NSaved=  11.
 NSaved=11 IEnMin=11 EnMin= -2511.88920284698     IErMin=11 ErrMin= 1.89D-07
 ErrMax= 1.89D-07  0.00D+00 EMaxC= 1.00D-01 BMatC= 3.42D-11 BMatP= 1.48D-10
 IDIUse=1 WtCom= 1.00D+00 WtEn= 0.00D+00
 Coeff-Com: -0.578D-04-0.140D-02-0.602D-03-0.688D-03-0.366D-03 0.959D-03
 Coeff-Com:  0.104D-01 0.497D-01 0.108D+00 0.362D+00 0.472D+00
 Coeff:     -0.578D-04-0.140D-02-0.602D-03-0.688D-03-0.366D-03 0.959D-03
 Coeff:      0.104D-01 0.497D-01 0.108D+00 0.362D+00 0.472D+00
 Gap=     0.017 Goal=   None    Shift=    0.000
 RMSDP=1.78D-08 MaxDP=1.09D-06 DE=-1.68D-10 OVMax= 4.48D-06

 Cycle  25  Pass 1  IDiag  1:
 RMSU=  9.64D-09    CP:  1.00D+00  9.94D-01  2.17D-01  2.46D-01  3.67D-01
                    CP:  4.94D-01  6.02D-01  6.29D-01  5.68D-01  6.67D-01
                    CP:  5.55D-01
 E= -2511.88920284712     Delta-E=       -0.000000000144 Rises=F Damp=F
 DIIS: error= 9.65D-08 at cycle  12 NSaved=  12.
 NSaved=12 IEnMin=12 EnMin= -2511.88920284712     IErMin=12 ErrMin= 9.65D-08
 ErrMax= 9.65D-08  0.00D+00 EMaxC= 1.00D-01 BMatC= 5.53D-12 BMatP= 3.42D-11
 IDIUse=1 WtCom= 1.00D+00 WtEn= 0.00D+00
 Coeff-Com: -0.368D-05-0.731D-03-0.263D-03-0.559D-03-0.802D-03-0.148D-02
 Coeff-Com: -0.119D-03 0.117D-01 0.365D-01 0.172D+00 0.326D+00 0.458D+00
 Coeff:     -0.368D-05-0.731D-03-0.263D-03-0.559D-03-0.802D-03-0.148D-02
 Coeff:     -0.119D-03 0.117D-01 0.365D-01 0.172D+00 0.326D+00 0.458D+00
 Gap=     0.017 Goal=   None    Shift=    0.000
 RMSDP=6.80D-09 MaxDP=5.70D-07 DE=-1.44D-10 OVMax= 1.39D-06

 SCF Done:  E(RM06L) =  -2511.88920285     A.U. after   25 cycles
            NFock= 25  Conv=0.68D-08     -V/T= 2.0069
 KE= 2.494696036847D+03 PE=-1.503540017847D+04 EE= 5.462292745576D+03
 Leave Link  502 at Tue Dec 11 17:54:32 2018, MaxMem=   805306368 cpu:      4640.2
 (Enter /pbs_home/pkowalski/g09d01/g09/l601.exe)
 Copying SCF densities to generalized density rwf, IOpCl= 0 IROHF=0.

 **********************************************************************

            Population analysis using the SCF density.

 **********************************************************************

 Orbital symmetries:
       Occupied  (A) (A) (A) (A) (A) (A) (A) (A) (A) (A) (A) (A)
                 (A) (A) (A) (A) (A) (A) (A) (A) (A) (A) (A) (A)
                 (A) (A) (A) (A) (A) (A) (A) (A) (A) (A) (A) (A)
                 (A) (A) (A) (A) (A) (A) (A) (A) (A) (A) (A) (A)
                 (A) (A) (A) (A) (A) (A) (A) (A) (A) (A) (A) (A)
                 (A) (A) (A) (A) (A) (A) (A) (A) (A) (A) (A) (A)
                 (A) (A) (A) (A) (A) (A) (A) (A) (A) (A) (A) (A)
                 (A) (A) (A) (A) (A) (A) (A) (A) (A) (A) (A) (A)
                 (A) (A) (A) (A) (A) (A) (A) (A) (A) (A) (A) (A)
                 (A) (A) (A) (A) (A) (A) (A) (A) (A) (A) (A) (A)
                 (A) (A) (A) (A) (A) (A) (A) (A) (A) (A) (A) (A)
                 (A) (A) (A) (A) (A) (A) (A) (A) (A)
       Virtual   (A) (A) (A) (A) (A) (A) (A) (A) (A) (A) (A) (A)
                 (A) (A) (A) (A) (A) (A) (A) (A) (A) (A) (A) (A)
                 (A) (A) (A) (A) (A) (A) (A) (A) (A) (A) (A) (A)
                 (A) (A) (A) (A) (A) (A) (A) (A) (A) (A) (A) (A)
                 (A) (A) (A) (A) (A) (A) (A) (A) (A) (A) (A) (A)
                 (A) (A) (A) (A) (A) (A) (A) (A) (A) (A) (A) (A)
                 (A) (A) (A) (A) (A) (A) (A) (A) (A) (A) (A) (A)
                 (A) (A) (A) (A) (A) (A) (A) (A) (A) (A) (A) (A)
                 (A) (A) (A) (A) (A) (A) (A) (A) (A) (A) (A) (A)
                 (A) (A) (A) (A) (A) (A) (A) (A) (A) (A) (A) (A)
                 (A) (A) (A) (A) (A) (A) (A) (A) (A) (A) (A) (A)
                 (A) (A) (A) (A) (A) (A) (A) (A) (A) (A) (A) (A)
                 (A) (A) (A) (A) (A) (A) (A) (A) (A) (A) (A) (A)
                 (A) (A) (A) (A) (A) (A) (A) (A) (A) (A) (A) (A)
                 (A) (A) (A) (A) (A) (A) (A) (A) (A) (A) (A) (A)
                 (A) (A) (A) (A) (A) (A) (A) (A) (A) (A) (A) (A)
                 (A) (A) (A) (A) (A) (A) (A) (A) (A) (A) (A) (A)
                 (A) (A) (A) (A) (A) (A) (A) (A) (A) (A) (A) (A)
                 (A) (A) (A) (A) (A) (A) (A) (A) (A) (A) (A) (A)
                 (A) (A) (A) (A) (A) (A) (A) (A) (A) (A) (A) (A)
                 (A) (A) (A) (A) (A) (A) (A) (A) (A) (A) (A) (A)
                 (A) (A) (A) (A) (A) (A) (A) (A) (A) (A) (A) (A)
                 (A) (A) (A) (A) (A) (A) (A) (A) (A) (A) (A) (A)
                 (A) (A) (A) (A) (A) (A) (A) (A) (A) (A) (A) (A)
                 (A) (A) (A) (A) (A) (A) (A) (A) (A) (A) (A) (A)
                 (A) (A) (A) (A) (A) (A) (A) (A) (A) (A) (A) (A)
                 (A) (A) (A) (A) (A) (A) (A) (A) (A) (A) (A) (A)
                 (A) (A) (A) (A) (A) (A) (A) (A) (A) (A) (A) (A)
                 (A) (A) (A) (A) (A) (A) (A) (A) (A) (A) (A) (A)
                 (A) (A) (A) (A) (A) (A) (A) (A) (A) (A) (A) (A)
                 (A) (A) (A) (A) (A) (A) (A) (A) (A) (A) (A) (A)
                 (A) (A) (A) (A) (A) (A) (A) (A) (A) (A) (A) (A)
                 (A) (A) (A) (A) (A) (A) (A) (A) (A) (A) (A) (A)
                 (A) (A) (A) (A) (A) (A) (A) (A) (A) (A) (A) (A)
                 (A) (A) (A) (A) (A) (A) (A) (A) (A) (A) (A) (A)
                 (A) (A) (A) (A) (A) (A) (A) (A) (A) (A) (A) (A)
                 (A) (A) (A) (A) (A) (A) (A) (A) (A) (A) (A) (A)
                 (A) (A) (A) (A) (A) (A) (A) (A) (A) (A) (A) (A)
                 (A) (A) (A) (A) (A) (A) (A) (A) (A) (A) (A) (A)
                 (A) (A) (A) (A) (A) (A) (A) (A) (A) (A) (A) (A)
                 (A) (A) (A) (A) (A) (A) (A) (A) (A) (A) (A) (A)
                 (A) (A) (A)
 The electronic state is 1-A.
 Alpha  occ. eigenvalues --  -88.55696 -88.54586 -24.53879 -24.53385 -24.53380
 Alpha  occ. eigenvalues --  -24.52915 -24.52038 -24.51930 -10.25282 -10.24399
 Alpha  occ. eigenvalues --  -10.23332 -10.12793 -10.11774 -10.11649 -10.11440
 Alpha  occ. eigenvalues --  -10.10820 -10.10727 -10.10425 -10.09898 -10.09409
 Alpha  occ. eigenvalues --  -10.09132 -10.08711 -10.08660 -10.08442 -10.08029
 Alpha  occ. eigenvalues --  -10.07964 -10.07725 -10.07694 -10.07544 -10.07463
 Alpha  occ. eigenvalues --  -10.07457 -10.07438 -10.07307 -10.07278 -10.07017
 Alpha  occ. eigenvalues --  -10.06905 -10.06829  -7.95064  -7.93987  -5.86426
 Alpha  occ. eigenvalues --   -5.86028  -5.85597  -5.85334  -5.84948  -5.84531
 Alpha  occ. eigenvalues --   -1.23247  -1.21557  -1.20321  -1.17755  -1.16898
 Alpha  occ. eigenvalues --   -1.15810  -0.86223  -0.84727  -0.83674  -0.82191
 Alpha  occ. eigenvalues --   -0.81696  -0.76563  -0.75900  -0.75276  -0.73108
 Alpha  occ. eigenvalues --   -0.72273  -0.71782  -0.71662  -0.71165  -0.69132
 Alpha  occ. eigenvalues --   -0.68501  -0.66595  -0.65148  -0.61083  -0.60129
 Alpha  occ. eigenvalues --   -0.59736  -0.58895  -0.58007  -0.57492  -0.56988
 Alpha  occ. eigenvalues --   -0.56410  -0.55200  -0.54235  -0.53377  -0.52991
 Alpha  occ. eigenvalues --   -0.51757  -0.50837  -0.50486  -0.49771  -0.49455
 Alpha  occ. eigenvalues --   -0.49021  -0.48774  -0.47644  -0.45536  -0.44171
 Alpha  occ. eigenvalues --   -0.43888  -0.43377  -0.43192  -0.42913  -0.42485
 Alpha  occ. eigenvalues --   -0.42118  -0.41413  -0.41245  -0.40504  -0.40389
 Alpha  occ. eigenvalues --   -0.40027  -0.39919  -0.39730  -0.39607  -0.39269
 Alpha  occ. eigenvalues --   -0.39106  -0.38752  -0.38181  -0.37990  -0.37410
 Alpha  occ. eigenvalues --   -0.37189  -0.37073  -0.36770  -0.36415  -0.36286
 Alpha  occ. eigenvalues --   -0.36127  -0.35642  -0.35512  -0.35105  -0.34472
 Alpha  occ. eigenvalues --   -0.34369  -0.33664  -0.33024  -0.32791  -0.32605
 Alpha  occ. eigenvalues --   -0.32236  -0.32085  -0.31807  -0.31633  -0.31493
 Alpha  occ. eigenvalues --   -0.30979  -0.30103  -0.28445  -0.26698  -0.25770
 Alpha  occ. eigenvalues --   -0.25664  -0.24764  -0.24344  -0.22107  -0.21149
 Alpha  occ. eigenvalues --   -0.17162
 Alpha virt. eigenvalues --   -0.15436  -0.09231  -0.08081  -0.05857  -0.04619
 Alpha virt. eigenvalues --   -0.04086  -0.03018  -0.01907  -0.01683   0.01499
 Alpha virt. eigenvalues --    0.01739   0.03832   0.04604   0.05221   0.05516
 Alpha virt. eigenvalues --    0.07058   0.07154   0.07804   0.08170   0.08801
 Alpha virt. eigenvalues --    0.09467   0.09832   0.10057   0.10654   0.11090
 Alpha virt. eigenvalues --    0.11162   0.11558   0.11758   0.11836   0.12280
 Alpha virt. eigenvalues --    0.12626   0.13055   0.13297   0.13634   0.13796
 Alpha virt. eigenvalues --    0.14285   0.14544   0.15292   0.16103   0.16195
 Alpha virt. eigenvalues --    0.17059   0.17663   0.18476   0.18846   0.19490
 Alpha virt. eigenvalues --    0.19900   0.20813   0.21442   0.21927   0.22357
 Alpha virt. eigenvalues --    0.22961   0.23604   0.23843   0.25580   0.25669
 Alpha virt. eigenvalues --    0.26382   0.26952   0.27245   0.27671   0.27828
 Alpha virt. eigenvalues --    0.28434   0.28564   0.28712   0.29768   0.30476
 Alpha virt. eigenvalues --    0.30584   0.30817   0.32387   0.33238   0.34174
 Alpha virt. eigenvalues --    0.34849   0.35435   0.36191   0.36483   0.38106
 Alpha virt. eigenvalues --    0.38773   0.39148   0.39291   0.39459   0.39610
 Alpha virt. eigenvalues --    0.40359   0.40757   0.41272   0.41486   0.42186
 Alpha virt. eigenvalues --    0.42419   0.43034   0.43543   0.43975   0.44442
 Alpha virt. eigenvalues --    0.44753   0.44972   0.45438   0.45695   0.46412
 Alpha virt. eigenvalues --    0.46820   0.47251   0.47474   0.47791   0.48143
 Alpha virt. eigenvalues --    0.48415   0.48679   0.48841   0.49210   0.49500
 Alpha virt. eigenvalues --    0.50242   0.50576   0.50990   0.51770   0.51826
 Alpha virt. eigenvalues --    0.52626   0.52720   0.52962   0.53291   0.53877
 Alpha virt. eigenvalues --    0.54509   0.54668   0.55848   0.55892   0.56922
 Alpha virt. eigenvalues --    0.57650   0.57870   0.58348   0.58546   0.58803
 Alpha virt. eigenvalues --    0.58907   0.59542   0.59796   0.60127   0.60587
 Alpha virt. eigenvalues --    0.60704   0.60944   0.61324   0.61491   0.61652
 Alpha virt. eigenvalues --    0.61836   0.62563   0.62715   0.62851   0.63624
 Alpha virt. eigenvalues --    0.63828   0.64070   0.64520   0.64665   0.65116
 Alpha virt. eigenvalues --    0.65844   0.66098   0.66473   0.67183   0.67565
 Alpha virt. eigenvalues --    0.67645   0.68110   0.68409   0.68669   0.68851
 Alpha virt. eigenvalues --    0.69184   0.69270   0.69593   0.70315   0.70595
 Alpha virt. eigenvalues --    0.70862   0.71191   0.71323   0.71711   0.72392
 Alpha virt. eigenvalues --    0.73489   0.73807   0.74426   0.74778   0.75335
 Alpha virt. eigenvalues --    0.75706   0.76481   0.76686   0.77367   0.78181
 Alpha virt. eigenvalues --    0.78590   0.79090   0.79270   0.80112   0.80886
 Alpha virt. eigenvalues --    0.81866   0.82685   0.82962   0.83477   0.83912
 Alpha virt. eigenvalues --    0.85127   0.85710   0.85884   0.86722   0.89220
 Alpha virt. eigenvalues --    0.89519   0.90754   0.91184   0.91655   0.93334
 Alpha virt. eigenvalues --    0.93455   0.94403   0.95267   0.97285   0.97713
 Alpha virt. eigenvalues --    0.98113   0.99858   1.00509   1.01391   1.03030
 Alpha virt. eigenvalues --    1.03557   1.04086   1.04842   1.05967   1.07161
 Alpha virt. eigenvalues --    1.07770   1.08153   1.09671   1.10345   1.11535
 Alpha virt. eigenvalues --    1.12460   1.13155   1.13372   1.14090   1.15279
 Alpha virt. eigenvalues --    1.16407   1.17604   1.18268   1.18759   1.18924
 Alpha virt. eigenvalues --    1.19500   1.20118   1.21060   1.21506   1.21695
 Alpha virt. eigenvalues --    1.22164   1.23085   1.24054   1.24222   1.24697
 Alpha virt. eigenvalues --    1.25223   1.25388   1.25636   1.26028   1.26777
 Alpha virt. eigenvalues --    1.27077   1.27603   1.28007   1.28572   1.28947
 Alpha virt. eigenvalues --    1.30524   1.30695   1.31847   1.32571   1.33843
 Alpha virt. eigenvalues --    1.34647   1.36039   1.36374   1.36853   1.37805
 Alpha virt. eigenvalues --    1.38402   1.39108   1.40153   1.40624   1.41886
 Alpha virt. eigenvalues --    1.44111   1.45082   1.45466   1.45845   1.46696
 Alpha virt. eigenvalues --    1.47043   1.47255   1.48012   1.49216   1.50398
 Alpha virt. eigenvalues --    1.50814   1.51130   1.51456   1.52555   1.54759
 Alpha virt. eigenvalues --    1.56165   1.56910   1.61125   1.61428   1.62570
 Alpha virt. eigenvalues --    1.62940   1.63451   1.64768   1.65186   1.65564
 Alpha virt. eigenvalues --    1.67103   1.67899   1.68312   1.68853   1.69565
 Alpha virt. eigenvalues --    1.70211   1.71390   1.71640   1.72077   1.72491
 Alpha virt. eigenvalues --    1.72825   1.72941   1.73281   1.73490   1.73709
 Alpha virt. eigenvalues --    1.73839   1.73947   1.74258   1.74599   1.74682
 Alpha virt. eigenvalues --    1.74723   1.74884   1.75749   1.76680   1.77080
 Alpha virt. eigenvalues --    1.77159   1.77626   1.77983   1.78277   1.78806
 Alpha virt. eigenvalues --    1.80045   1.80579   1.80968   1.81446   1.82589
 Alpha virt. eigenvalues --    1.83147   1.84097   1.85032   1.85147   1.85608
 Alpha virt. eigenvalues --    1.85831   1.87068   1.87967   1.88857   1.89145
 Alpha virt. eigenvalues --    1.90034   1.90448   1.91070   1.92465   1.92932
 Alpha virt. eigenvalues --    1.93769   1.94430   1.94928   1.95353   1.96446
 Alpha virt. eigenvalues --    1.97707   1.97929   1.98644   1.99093   1.99202
 Alpha virt. eigenvalues --    1.99470   1.99738   1.99785   2.00327   2.00567
 Alpha virt. eigenvalues --    2.01115   2.03617   2.03982   2.04472   2.06314
 Alpha virt. eigenvalues --    2.08300   2.08949   2.10004   2.10660   2.11146
 Alpha virt. eigenvalues --    2.11565   2.12174   2.13831   2.14059   2.14388
 Alpha virt. eigenvalues --    2.14701   2.15234   2.15589   2.15884   2.16266
 Alpha virt. eigenvalues --    2.17051   2.17803   2.19173   2.19916   2.20520
 Alpha virt. eigenvalues --    2.23014   2.23269   2.24183   2.25252   2.25457
 Alpha virt. eigenvalues --    2.26902   2.27633   2.28789   2.29579   2.30016
 Alpha virt. eigenvalues --    2.30572   2.31058   2.31599   2.33489   2.34233
 Alpha virt. eigenvalues --    2.35107   2.35368   2.35409   2.35882   2.36572
 Alpha virt. eigenvalues --    2.37381   2.39489   2.39969   2.40973   2.42515
 Alpha virt. eigenvalues --    2.43403   2.43748   2.44663   2.45964   2.46554
 Alpha virt. eigenvalues --    2.47968   2.49676   2.52746   2.53659   2.54675
 Alpha virt. eigenvalues --    2.56364   2.57576   2.58564   2.58936   2.59396
 Alpha virt. eigenvalues --    2.59924   2.60766   2.61019   2.62805   2.63784
 Alpha virt. eigenvalues --    2.64417   2.64765   2.65271   2.65613   2.65658
 Alpha virt. eigenvalues --    2.67948   2.69912   2.72290   2.74368   2.74858
 Alpha virt. eigenvalues --    2.75054   2.75456   2.75730   2.78004   2.79923
 Alpha virt. eigenvalues --    2.82211   2.83146   2.85598   2.86492   2.87888
 Alpha virt. eigenvalues --    2.89969   2.90499   2.90568   2.91213   2.91863
 Alpha virt. eigenvalues --    2.92667   2.92900   2.93585   2.96925   2.97600
 Alpha virt. eigenvalues --    2.99639   3.00807   3.02400   3.03424   3.04849
 Alpha virt. eigenvalues --    3.05573   3.05934   3.06286   3.06801   3.06993
 Alpha virt. eigenvalues --    3.07509   3.08670   3.08820   3.09244   3.09588
 Alpha virt. eigenvalues --    3.11402   3.11948   3.13122   3.15171   3.16143
 Alpha virt. eigenvalues --    3.17000   3.18023   3.19777   3.20983   3.21531
 Alpha virt. eigenvalues --    3.23979   3.27952   3.32365   3.33851   3.33951
 Alpha virt. eigenvalues --    3.35159   3.37028   3.37562   3.39829   3.46675
 Alpha virt. eigenvalues --    3.52382   3.53871   3.59977   3.60269   3.68175
 Alpha virt. eigenvalues --    3.72386   3.73638   3.85986   3.88404   3.90347
          Condensed to atoms (all electrons):
 Mulliken charges:
               1
     1  S    0.067747
     2  S    0.037414
     3  F   -0.240735
     4  F   -0.257517
     5  F   -0.248105
     6  F   -0.250642
     7  F   -0.254346
     8  F   -0.259224
     9  C   -0.069988
    10  C   -0.026667
    11  C   -0.032113
    12  C   -0.024227
    13  C   -0.059134
    14  C    0.061132
    15  C   -0.072038
    16  C   -0.027136
    17  C   -0.033024
    18  C   -0.025695
    19  C   -0.060267
    20  C    0.076095
    21  C   -0.094701
    22  C   -0.016801
    23  C   -0.107906
    24  C    0.013916
    25  C    0.007199
    26  C   -0.051356
    27  C    0.014692
    28  C   -0.148855
    29  C   -0.178062
    30  C    0.567996
    31  C    0.481878
    32  C    0.512101
    33  C   -0.154695
    34  C   -0.012031
    35  C   -0.036605
    36  C   -0.004960
    37  C   -0.195183
    38  H    0.031766
    39  H    0.039123
    40  H    0.040227
    41  H    0.040530
    42  H    0.027544
    43  H    0.029883
    44  H    0.037137
    45  H    0.038225
    46  H    0.039044
    47  H    0.027865
    48  H    0.068345
    49  H    0.070460
    50  H    0.055570
    51  H    0.056436
    52  H    0.089160
    53  H    0.074802
    54  H    0.068533
    55  H    0.060626
    56  H    0.050063
    57  H    0.061965
    58  H    0.043537
    59  H    0.051005
 Sum of Mulliken charges =   0.00000
 Mulliken charges with hydrogens summed into heavy atoms:
               1
     1  S    0.067747
     2  S    0.037414
     3  F   -0.240735
     4  F   -0.257517
     5  F   -0.248105
     6  F   -0.250642
     7  F   -0.254346
     8  F   -0.259224
     9  C   -0.038222
    10  C    0.012456
    11  C    0.008114
    12  C    0.016303
    13  C   -0.031590
    14  C    0.061132
    15  C   -0.042155
    16  C    0.010000
    17  C    0.005201
    18  C    0.013349
    19  C   -0.032402
    20  C    0.076095
    21  C    0.099674
    22  C    0.128795
    23  C    0.096055
    24  C    0.125944
    25  C    0.007199
    26  C   -0.007818
    27  C    0.014692
    28  C   -0.148855
    29  C   -0.178062
    30  C    0.567996
    31  C    0.481878
    32  C    0.512101
    33  C   -0.154695
    34  C   -0.012031
    35  C    0.014400
    36  C   -0.004960
    37  C   -0.195183
 Electronic spatial extent (au):  <R**2>=          21781.7171
 Charge=              0.0000 electrons
 Dipole moment (field-independent basis, Debye):
    X=             -0.8604    Y=             -4.9587    Z=              0.1459  Tot=              5.0349
 Quadrupole moment (field-independent basis, Debye-Ang):
   XX=           -195.4318   YY=           -229.7765   ZZ=           -227.8875
   XY=              0.2703   XZ=             -5.1852   YZ=              3.0052
 Traceless Quadrupole moment (field-independent basis, Debye-Ang):
   XX=             22.2668   YY=            -12.0779   ZZ=            -10.1889
   XY=              0.2703   XZ=             -5.1852   YZ=              3.0052
 Octapole moment (field-independent basis, Debye-Ang**2):
  XXX=            -36.5997  YYY=             33.9590  ZZZ=              7.6006  XYY=             -3.7260
  XXY=             -3.1971  XXZ=             -7.2824  XZZ=             -0.5282  YZZ=             32.9609
  YYZ=             -7.9135  XYZ=             -8.9185
 Hexadecapole moment (field-independent basis, Debye-Ang**3):
 XXXX=         -18385.6650 YYYY=          -5955.7542 ZZZZ=          -2132.4390 XXXY=             95.4633
 XXXZ=           -469.9144 YYYX=            -15.5329 YYYZ=             28.8851 ZZZX=             20.4109
 ZZZY=            -18.9397 XXYY=          -4138.2597 XXZZ=          -4123.9744 YYZZ=          -1385.2976
 XXYZ=            106.7033 YYXZ=             10.8334 ZZXY=            -10.2407
 N-N= 4.566522193204D+03 E-N=-1.503540017080D+04  KE= 2.494696036847D+03
 No NMR shielding tensors so no spin-rotation constants.
 Leave Link  601 at Tue Dec 11 17:54:33 2018, MaxMem=   805306368 cpu:         6.5
 (Enter /pbs_home/pkowalski/g09d01/g09/l701.exe)
 Compute integral first derivatives.
 ... and contract with generalized density number  0.
 R6Disp: Adding Grimme-D3 dispersion energy 1st derivatives to the gradient.
 Leave Link  701 at Tue Dec 11 17:54:34 2018, MaxMem=   805306368 cpu:         6.2
 (Enter /pbs_home/pkowalski/g09d01/g09/l702.exe)
 L702 exits ... SP integral derivatives will be done elsewhere.
 Leave Link  702 at Tue Dec 11 17:54:34 2018, MaxMem=   805306368 cpu:         0.2
 (Enter /pbs_home/pkowalski/g09d01/g09/l703.exe)
 Compute integral first derivatives, UseDBF=F ICtDFT=           0.
 Integral derivatives from FoFJK, PRISM(SPDF).
 Calling FoFJK, ICntrl=      2527 FMM=F ISym2X=0 I1Cent= 0 IOpClX= 0 NMat=1 NMatS=1 NMatT=0.
 FoFJK:  IHMeth= 1 ICntrl=    2527 DoSepK=F KAlg= 0 I1Cent=   0 FoldK=F
 IRaf=         0 NMat=   1 IRICut=       1 DoRegI=T DoRafI=F ISym2E= 0.
 FoFCou: FMM=F IPFlag=           0 FMFlag=      100000 FMFlg1=         800
         NFxFlg=           0 DoJE=F BraDBF=F KetDBF=F FulRan=T
         wScrn=  0.000000 ICntrl=    2527 IOpCl=  0 I1Cent=           0 NGrid=           0
         NMat0=    1 NMatS0=      1 NMatT0=    0 NMatD0=    1 NMtDS0=    0 NMtDT0=    0
 Symmetry not used in FoFCou.
 Leave Link  703 at Tue Dec 11 17:56:34 2018, MaxMem=   805306368 cpu:       951.6
 (Enter /pbs_home/pkowalski/g09d01/g09/l716.exe)
 Dipole        =-3.38496848D-01-1.95089080D+00 5.73880631D-02
 ***** Axes restored to original set *****
 -------------------------------------------------------------------
 Center     Atomic                   Forces (Hartrees/Bohr)
 Number     Number              X              Y              Z
 -------------------------------------------------------------------
      1       16           0.037610677    0.003126213    0.028126483
      2       16           0.036772978    0.001568362    0.015651884
      3        9          -0.021364363   -0.013047999    0.016931429
      4        9           0.012743596    0.017827997   -0.011956712
      5        9          -0.030150760    0.001411356   -0.013978718
      6        9           0.026637888    0.005502925   -0.017260454
      7        9          -0.018769824   -0.002089760    0.021132792
      8        9           0.011906745   -0.010886399   -0.018476794
      9        6           0.010712165   -0.012987544   -0.000129093
     10        6           0.007198594    0.005645652    0.007427807
     11        6          -0.000648527    0.004561317    0.002007413
     12        6          -0.008783735    0.011113752    0.000965564
     13        6          -0.009818019   -0.004487943   -0.008545457
     14        6          -0.008000327    0.016639612    0.000568056
     15        6           0.002916675    0.010706705    0.012804897
     16        6           0.007751631   -0.007482196    0.004641751
     17        6           0.001201761   -0.004284011   -0.001873776
     18        6          -0.001879617   -0.009111121   -0.010775079
     19        6          -0.009633125    0.007084444   -0.006506736
     20        6          -0.003883981   -0.014488293   -0.010705594
     21        6          -0.002088091   -0.002954537    0.001555275
     22        6          -0.003909000    0.003955930   -0.011289945
     23        6           0.001472818    0.001511462   -0.000327253
     24        6          -0.018578400   -0.019809597   -0.003960944
     25        6          -0.024246546   -0.034237455   -0.035165096
     26        6           0.004013682    0.044722314    0.020605735
     27        6          -0.058104692   -0.029596853   -0.061889531
     28        6           0.019000315   -0.034193297    0.023522472
     29        6           0.003801845    0.073779548    0.051281068
     30        6          -0.018720980   -0.011647329    0.006710642
     31        6           0.023376275   -0.003460404    0.033414325
     32        6          -0.017145929    0.011460670   -0.000383639
     33        6           0.104882322   -0.036611652   -0.066121975
     34        6          -0.031022703    0.041291039   -0.007784759
     35        6           0.025836125   -0.047802455   -0.008858041
     36        6          -0.105312542    0.011425486    0.017035977
     37        6           0.039122389    0.029981928    0.019754633
     38        1          -0.005715036    0.007943546    0.000826458
     39        1          -0.005493460   -0.001014298   -0.003971425
     40        1           0.000009656   -0.006257621   -0.003280969
     41        1           0.005591291   -0.003385977    0.001629942
     42        1           0.005832324    0.005976189    0.006660813
     43        1          -0.000865561   -0.006578282   -0.006955660
     44        1          -0.004853074    0.002364244   -0.004308947
     45        1          -0.002547484    0.006366114    0.001845493
     46        1           0.003132634    0.002187961    0.005608931
     47        1           0.006691113   -0.007452456    0.003085184
     48        1          -0.006604099    0.001539116   -0.003432061
     49        1           0.004723347   -0.005558547   -0.002874574
     50        1           0.004008072    0.004804124    0.005344897
     51        1           0.004304891    0.001385285    0.004051059
     52        1           0.000391538   -0.001994905   -0.006044481
     53        1          -0.005206944   -0.000248551   -0.006395110
     54        1          -0.003279618    0.003293009    0.005693441
     55        1           0.005589731   -0.005233946    0.002097511
     56        1           0.005362798   -0.002835620    0.000579605
     57        1          -0.004210730    0.002519385   -0.000782338
     58        1           0.008298414   -0.005047533    0.001550237
     59        1          -0.000057122    0.003090900    0.010923387
 -------------------------------------------------------------------
 Cartesian Forces:  Max     0.105312542 RMS     0.020823462
 Leave Link  716 at Tue Dec 11 17:56:34 2018, MaxMem=   805306368 cpu:         0.3
 (Enter /pbs_home/pkowalski/g09d01/g09/l103.exe)

 GradGradGradGradGradGradGradGradGradGradGradGradGradGradGradGradGradGrad
 Berny optimization.
 FormGI is forming the generalized inverse of G from B-inverse, IUseBI=4.
 GSVD:  received Info=                   1 from GESDD.
 Internal  Forces:  Max     0.047450676 RMS     0.009302744
 Search for a local minimum.
 Step number   1 out of a maximum of  343
 All quantities printed in internal units (Hartrees-Bohrs-Radians)
 RMS Force = .93027D-02 SwitMx=.10000D-02 MixMth= 1
 Mixed Optimization -- RFO/linear search
 Second derivative matrix not updated -- first step.
 ITU=  0
     Eigenvalues ---    0.00230   0.00399   0.00420   0.00486   0.00632
     Eigenvalues ---    0.00747   0.00748   0.00758   0.00760   0.00774
     Eigenvalues ---    0.00856   0.01117   0.01380   0.01397   0.01509
     Eigenvalues ---    0.01555   0.01562   0.01647   0.01659   0.01870
     Eigenvalues ---    0.01941   0.01944   0.01997   0.01999   0.02014
     Eigenvalues ---    0.02024   0.02025   0.02086   0.02086   0.02136
     Eigenvalues ---    0.02136   0.02142   0.02143   0.02154   0.02155
     Eigenvalues ---    0.02167   0.02169   0.02232   0.02304   0.02537
     Eigenvalues ---    0.03146   0.04014   0.04255   0.04287   0.04925
     Eigenvalues ---    0.05505   0.05558   0.05618   0.05649   0.05765
     Eigenvalues ---    0.05767   0.05777   0.07833   0.08106   0.09045
     Eigenvalues ---    0.09287   0.09306   0.09566   0.10027   0.10514
     Eigenvalues ---    0.11623   0.12041   0.12664   0.12727   0.12773
     Eigenvalues ---    0.14692   0.15424   0.15996   0.16000   0.16000
     Eigenvalues ---    0.16000   0.16000   0.16000   0.16000   0.16000
     Eigenvalues ---    0.16000   0.16000   0.16000   0.16000   0.16000
     Eigenvalues ---    0.16000   0.16000   0.16000   0.16000   0.16000
     Eigenvalues ---    0.17352   0.20257   0.20946   0.21293   0.21430
     Eigenvalues ---    0.21915   0.21989   0.22000   0.22000   0.22000
     Eigenvalues ---    0.22000   0.23464   0.23464   0.23464   0.23541
     Eigenvalues ---    0.23859   0.23901   0.24905   0.24986   0.24999
     Eigenvalues ---    0.25000   0.25000   0.25000   0.25909   0.26056
     Eigenvalues ---    0.26493   0.26650   0.26727   0.27007   0.28334
     Eigenvalues ---    0.29084   0.29633   0.29779   0.30252   0.30605
     Eigenvalues ---    0.31334   0.32007   0.32228   0.32237   0.32334
     Eigenvalues ---    0.32485   0.32489   0.32513   0.32514   0.32515
     Eigenvalues ---    0.32528   0.32547   0.32563   0.32576   0.32700
     Eigenvalues ---    0.33512   0.33628   0.35107   0.35691   0.35691
     Eigenvalues ---    0.35696   0.35697   0.35710   0.35710   0.35880
     Eigenvalues ---    0.35887   0.36171   0.36189   0.36265   0.36671
     Eigenvalues ---    0.40768   0.40794   0.41146   0.41159   0.44223
     Eigenvalues ---    0.44244   0.45531   0.45535   0.45940   0.45940
     Eigenvalues ---    0.46501   0.46516   0.47100   0.47397   0.48117
     Eigenvalues ---    0.48274   0.48339   0.48457   0.51736   0.55531
     Eigenvalues ---    0.55579
 RFO step:  Lambda=-9.64737326D-02 EMin= 2.30000000D-03
 Linear search not attempted -- first point.
 Maximum step size (   0.300) exceeded in Quadratic search.
    -- Step size scaled by   0.761
 Iteration  1 RMS(Cart)=  0.08347283 RMS(Int)=  0.00249707
 Iteration  2 RMS(Cart)=  0.00716636 RMS(Int)=  0.00044235
 Iteration  3 RMS(Cart)=  0.00002401 RMS(Int)=  0.00044225
 Iteration  4 RMS(Cart)=  0.00000001 RMS(Int)=  0.00044225
 ITry= 1 IFail=0 DXMaxC= 3.16D-01 DCOld= 1.00D+10 DXMaxT= 3.00D-01 DXLimC= 3.00D+00 Rises=F
 Variable       Old X    -DE/DX   Delta X   Delta X   Delta X     New X
                                 (Linear)    (Quad)   (Total)
    R1        3.40399  -0.02860   0.00000  -0.05797  -0.05789   3.34610
    R2        3.38347  -0.02527   0.00000  -0.05530  -0.05518   3.32828
    R3        3.39384  -0.02590   0.00000  -0.04736  -0.04800   3.34584
    R4        3.38686  -0.01593   0.00000  -0.03574  -0.03569   3.35117
    R5        2.61814  -0.02882   0.00000  -0.03798  -0.03798   2.58017
    R6        2.61648  -0.02122   0.00000  -0.02788  -0.02788   2.58860
    R7        2.61579  -0.03302   0.00000  -0.04335  -0.04335   2.57244
    R8        2.62587  -0.03186   0.00000  -0.04252  -0.04252   2.58335
    R9        2.62910  -0.02566   0.00000  -0.03443  -0.03443   2.59468
   R10        2.61455  -0.02338   0.00000  -0.03063  -0.03063   2.58392
   R11        2.64149  -0.00542   0.00000  -0.00735  -0.00735   2.63414
   R12        2.66795  -0.00633   0.00000  -0.00939  -0.00939   2.65856
   R13        2.04258   0.00914   0.00000   0.01527   0.01527   2.05786
   R14        2.63404  -0.00081   0.00000  -0.00068  -0.00068   2.63335
   R15        2.04559   0.00681   0.00000   0.01144   0.01144   2.05703
   R16        2.63441   0.00059   0.00000   0.00114   0.00114   2.63555
   R17        2.04537   0.00706   0.00000   0.01186   0.01186   2.05723
   R18        2.64250  -0.00624   0.00000  -0.00861  -0.00861   2.63388
   R19        2.04568   0.00662   0.00000   0.01111   0.01111   2.05679
   R20        2.67298  -0.01004   0.00000  -0.01487  -0.01487   2.65811
   R21        2.03788   0.00969   0.00000   0.01610   0.01610   2.05397
   R22        2.83713  -0.02321   0.00000  -0.04219  -0.04219   2.79494
   R23        2.64151  -0.00516   0.00000  -0.00700  -0.00700   2.63451
   R24        2.66761  -0.00608   0.00000  -0.00903  -0.00903   2.65859
   R25        2.04269   0.00885   0.00000   0.01480   0.01480   2.05750
   R26        2.63424  -0.00086   0.00000  -0.00076  -0.00077   2.63347
   R27        2.04557   0.00686   0.00000   0.01151   0.01151   2.05709
   R28        2.63459   0.00064   0.00000   0.00120   0.00120   2.63579
   R29        2.04537   0.00710   0.00000   0.01192   0.01192   2.05729
   R30        2.64248  -0.00602   0.00000  -0.00832  -0.00832   2.63417
   R31        2.04567   0.00668   0.00000   0.01121   0.01121   2.05688
   R32        2.67237  -0.00963   0.00000  -0.01426  -0.01426   2.65811
   R33        2.03816   0.00948   0.00000   0.01574   0.01574   2.05390
   R34        2.83538  -0.02149   0.00000  -0.03897  -0.03897   2.79641
   R35        2.88407   0.00162   0.00000   0.00312   0.00312   2.88719
   R36        2.09958  -0.00734   0.00000  -0.01326  -0.01326   2.08633
   R37        2.09825  -0.00766   0.00000  -0.01381  -0.01381   2.08444
   R38        2.09888  -0.00774   0.00000  -0.01398  -0.01398   2.08490
   R39        2.85379  -0.00695   0.00000  -0.01290  -0.01290   2.84089
   R40        2.09914  -0.00502   0.00000  -0.00907  -0.00907   2.09006
   R41        2.08162  -0.00380   0.00000  -0.00671  -0.00671   2.07491
   R42        2.88701  -0.00172   0.00000  -0.00333  -0.00333   2.88368
   R43        2.09915  -0.00813   0.00000  -0.01467  -0.01467   2.08448
   R44        2.09803  -0.00726   0.00000  -0.01309  -0.01309   2.08494
   R45        2.09854  -0.00764   0.00000  -0.01378  -0.01378   2.08476
   R46        2.83729  -0.00182   0.00000  -0.00332  -0.00332   2.83397
   R47        2.09911  -0.00321   0.00000  -0.00579  -0.00579   2.09332
   R48        2.09965  -0.00445   0.00000  -0.00803  -0.00803   2.09162
   R49        2.52457   0.02504   0.00000   0.03009   0.03001   2.55458
   R50        2.77671  -0.01600   0.00000  -0.02677  -0.02692   2.74979
   R51        2.03045   0.00982   0.00000   0.01614   0.01614   2.04660
   R52        2.79813  -0.04319   0.00000  -0.07761  -0.07764   2.72049
   R53        2.58153   0.04745   0.00000   0.05885   0.05885   2.64037
   R54        2.85602  -0.00264   0.00000  -0.00503  -0.00539   2.85064
   R55        2.88446  -0.04259   0.00000  -0.08728  -0.08689   2.79757
   R56        2.88307  -0.00543   0.00000  -0.00585  -0.00613   2.87694
   R57        2.85747  -0.00412   0.00000  -0.00451  -0.00483   2.85264
   R58        2.92263  -0.00751   0.00000  -0.01806  -0.01749   2.90513
   R59        2.94362  -0.02844   0.00000  -0.05907  -0.05907   2.88455
   R60        2.52277   0.02527   0.00000   0.03096   0.03065   2.55342
   R61        2.81806  -0.01730   0.00000  -0.03307  -0.03270   2.78536
   R62        2.03669   0.01003   0.00000   0.01663   0.01663   2.05332
   R63        2.82355  -0.03080   0.00000  -0.06127  -0.06064   2.76291
    A1        1.57323   0.01450   0.00000   0.03133   0.03172   1.60496
    A2        1.56416   0.01422   0.00000   0.03270   0.03256   1.59672
    A3        2.11090   0.00065   0.00000   0.00112   0.00112   2.11202
    A4        2.05396   0.00337   0.00000   0.01039   0.01039   2.06435
    A5        2.11833  -0.00401   0.00000  -0.01151  -0.01151   2.10682
    A6        2.09797  -0.00087   0.00000  -0.00116  -0.00116   2.09681
    A7        2.09332  -0.00037   0.00000  -0.00181  -0.00181   2.09152
    A8        2.09190   0.00124   0.00000   0.00296   0.00296   2.09486
    A9        2.09217  -0.00281   0.00000  -0.00532  -0.00532   2.08685
   A10        2.09547   0.00140   0.00000   0.00265   0.00265   2.09812
   A11        2.09555   0.00141   0.00000   0.00267   0.00267   2.09822
   A12        2.09930   0.00110   0.00000   0.00322   0.00321   2.10251
   A13        2.09087   0.00072   0.00000   0.00216   0.00217   2.09304
   A14        2.09302  -0.00182   0.00000  -0.00538  -0.00538   2.08764
   A15        2.10792  -0.00044   0.00000  -0.00186  -0.00186   2.10606
   A16        2.04331   0.00479   0.00000   0.01449   0.01449   2.05781
   A17        2.13195  -0.00435   0.00000  -0.01264  -0.01264   2.11932
   A18        2.05812   0.00238   0.00000   0.00400   0.00400   2.06212
   A19        2.09144   0.00390   0.00000   0.00919   0.00919   2.10062
   A20        2.13363  -0.00628   0.00000  -0.01319  -0.01319   2.12044
   A21        2.11050   0.00093   0.00000   0.00180   0.00180   2.11231
   A22        2.05462   0.00333   0.00000   0.01038   0.01038   2.06500
   A23        2.11806  -0.00427   0.00000  -0.01218  -0.01218   2.10588
   A24        2.09793  -0.00080   0.00000  -0.00103  -0.00103   2.09690
   A25        2.09333  -0.00042   0.00000  -0.00193  -0.00193   2.09140
   A26        2.09193   0.00122   0.00000   0.00296   0.00296   2.09489
   A27        2.09225  -0.00297   0.00000  -0.00576  -0.00576   2.08649
   A28        2.09543   0.00149   0.00000   0.00288   0.00288   2.09831
   A29        2.09551   0.00149   0.00000   0.00287   0.00288   2.09839
   A30        2.09916   0.00122   0.00000   0.00348   0.00348   2.10263
   A31        2.09094   0.00064   0.00000   0.00197   0.00197   2.09291
   A32        2.09309  -0.00186   0.00000  -0.00545  -0.00545   2.08764
   A33        2.10771  -0.00024   0.00000  -0.00138  -0.00138   2.10633
   A34        2.04484   0.00467   0.00000   0.01420   0.01420   2.05904
   A35        2.13064  -0.00443   0.00000  -0.01283  -0.01283   2.11781
   A36        2.05883   0.00186   0.00000   0.00288   0.00289   2.06171
   A37        2.09215   0.00435   0.00000   0.01015   0.01015   2.10231
   A38        2.13220  -0.00621   0.00000  -0.01304  -0.01304   2.11917
   A39        1.92461   0.00163   0.00000   0.00446   0.00445   1.92905
   A40        1.91249   0.00146   0.00000   0.00446   0.00444   1.91693
   A41        1.93047   0.00330   0.00000   0.01006   0.01003   1.94050
   A42        1.89566  -0.00190   0.00000  -0.00615  -0.00616   1.88951
   A43        1.90514  -0.00272   0.00000  -0.00830  -0.00832   1.89682
   A44        1.89487  -0.00194   0.00000  -0.00502  -0.00505   1.88982
   A45        1.93731  -0.00108   0.00000  -0.00157  -0.00157   1.93574
   A46        1.90492   0.00080   0.00000   0.00496   0.00493   1.90986
   A47        1.88795   0.00374   0.00000   0.01190   0.01189   1.89984
   A48        1.89807   0.00202   0.00000   0.00755   0.00754   1.90561
   A49        1.96643  -0.00357   0.00000  -0.01490  -0.01488   1.95155
   A50        1.86716  -0.00184   0.00000  -0.00771  -0.00773   1.85942
   A51        1.92817   0.00114   0.00000   0.00320   0.00319   1.93136
   A52        1.91081   0.00106   0.00000   0.00347   0.00346   1.91427
   A53        1.93054   0.00228   0.00000   0.00664   0.00663   1.93717
   A54        1.89460  -0.00096   0.00000  -0.00260  -0.00261   1.89199
   A55        1.90483  -0.00218   0.00000  -0.00707  -0.00707   1.89776
   A56        1.89420  -0.00146   0.00000  -0.00397  -0.00398   1.89022
   A57        1.95601  -0.00254   0.00000  -0.00503  -0.00504   1.95097
   A58        1.90872  -0.00032   0.00000  -0.00040  -0.00040   1.90832
   A59        1.90211   0.00228   0.00000   0.00545   0.00543   1.90755
   A60        1.90282   0.00393   0.00000   0.01478   0.01479   1.91761
   A61        1.90644  -0.00125   0.00000  -0.00628  -0.00626   1.90017
   A62        1.88648  -0.00213   0.00000  -0.00877  -0.00875   1.87773
   A63        2.12280   0.00035   0.00000  -0.00224  -0.00224   2.12056
   A64        1.98593  -0.02181   0.00000  -0.04187  -0.04187   1.94406
   A65        2.17441   0.02145   0.00000   0.04412   0.04412   2.21852
   A66        2.00909   0.00050   0.00000   0.00453   0.00432   2.01341
   A67        2.13982  -0.00041   0.00000  -0.00277  -0.00268   2.13714
   A68        2.13409  -0.00011   0.00000  -0.00190  -0.00180   2.13229
   A69        1.91505   0.00777   0.00000   0.01230   0.01213   1.92718
   A70        2.15487  -0.00517   0.00000  -0.00901  -0.00893   2.14594
   A71        2.21290  -0.00264   0.00000  -0.00349  -0.00342   2.20949
   A72        2.03917  -0.00350   0.00000  -0.00204  -0.00225   2.03692
   A73        1.94085  -0.00093   0.00000  -0.00595  -0.00605   1.93480
   A74        2.14871   0.00705   0.00000   0.02354   0.02338   2.17209
   A75        2.16920  -0.01923   0.00000  -0.03822  -0.03855   2.13065
   A76        2.20867   0.01685   0.00000   0.04102   0.04069   2.24936
   A77        1.90309   0.00236   0.00000  -0.00325  -0.00262   1.90047
   A78        1.92924  -0.00859   0.00000  -0.03377  -0.03370   1.89554
   A79        1.91861  -0.00094   0.00000  -0.00262  -0.00276   1.91585
   A80        1.95586   0.00252   0.00000   0.00285   0.00290   1.95876
   A81        2.00487   0.00443   0.00000   0.01403   0.01397   2.01884
   A82        1.88895   0.00259   0.00000   0.01171   0.01147   1.90043
   A83        1.76096   0.00126   0.00000   0.01287   0.01259   1.77354
   A84        1.90611  -0.00343   0.00000  -0.01045  -0.01048   1.89564
   A85        1.97147   0.00623   0.00000   0.01887   0.01869   1.99015
   A86        1.97403   0.00538   0.00000   0.01840   0.01867   1.99270
   A87        1.91106  -0.00489   0.00000  -0.02198  -0.02147   1.88959
   A88        1.90345   0.00246   0.00000   0.00353   0.00330   1.90675
   A89        1.79426  -0.00604   0.00000  -0.00938  -0.01009   1.78417
   A90        1.90563  -0.00712   0.00000  -0.02832  -0.02824   1.87738
   A91        1.88712   0.00355   0.00000   0.00577   0.00523   1.89235
   A92        1.94155   0.00057   0.00000   0.00445   0.00462   1.94616
   A93        1.95927  -0.00317   0.00000  -0.00556  -0.00555   1.95372
   A94        1.96338   0.00608   0.00000   0.01985   0.01933   1.98272
   A95        1.80429   0.00054   0.00000   0.00562   0.00614   1.81043
   A96        1.80129   0.00725   0.00000   0.02714   0.02577   1.82706
   A97        2.01944   0.01230   0.00000   0.06311   0.06145   2.08089
   A98        1.87417   0.00098   0.00000   0.02506   0.02162   1.89579
   A99        2.12518  -0.00104   0.00000  -0.00557  -0.00545   2.11973
   A100       1.98441  -0.01985   0.00000  -0.03703  -0.03729   1.94712
   A101       2.17359   0.02089   0.00000   0.04263   0.04274   2.21633
   A102       2.03507   0.00303   0.00000   0.00347   0.00417   2.03924
   A103       2.15816  -0.00387   0.00000  -0.00874  -0.00911   2.14905
   A104       2.08993   0.00084   0.00000   0.00523   0.00486   2.09480
   A105       1.93814   0.00368   0.00000   0.03507   0.03146   1.96960
   A106       2.03736   0.01027   0.00000   0.05388   0.05109   2.08845
   A107       1.85952   0.00656   0.00000   0.02224   0.02057   1.88009
   A108       2.03532  -0.00511   0.00000   0.00144   0.00014   2.03546
   A109       1.96874  -0.00337   0.00000  -0.01423  -0.01396   1.95478
   A110       2.04467   0.01572   0.00000   0.05231   0.05145   2.09612
    D1        3.13136   0.00157   0.00000   0.01179   0.01179  -3.14003
    D2       -0.02032   0.00170   0.00000   0.01278   0.01271  -0.00761
    D3       -2.56206  -0.00756   0.00000  -0.04234  -0.04225  -2.60431
    D4        0.03029  -0.00094   0.00000  -0.00968  -0.00994   0.02036
    D5        3.06085   0.00318   0.00000   0.02725   0.02740   3.08825
    D6       -0.08370   0.00431   0.00000   0.03452   0.03444  -0.04926
    D7       -2.30242  -0.01880   0.00000  -0.11237  -0.11148  -2.41390
    D8        0.13838  -0.00315   0.00000  -0.04113  -0.04148   0.09689
    D9        0.00016   0.00006   0.00000   0.00042   0.00043   0.00058
   D10       -3.14157  -0.00001   0.00000  -0.00008  -0.00008   3.14154
   D11       -3.14140   0.00017   0.00000   0.00109   0.00110  -3.14029
   D12        0.00006   0.00009   0.00000   0.00059   0.00060   0.00066
   D13       -0.00036  -0.00001   0.00000  -0.00009  -0.00009  -0.00046
   D14       -3.14099   0.00031   0.00000   0.00203   0.00205  -3.13894
   D15        3.14119  -0.00012   0.00000  -0.00078  -0.00079   3.14040
   D16        0.00057   0.00020   0.00000   0.00134   0.00135   0.00192
   D17        0.00008  -0.00004   0.00000  -0.00025  -0.00025  -0.00017
   D18        3.14145  -0.00007   0.00000  -0.00047  -0.00047   3.14098
   D19       -3.14138   0.00004   0.00000   0.00025   0.00025  -3.14113
   D20       -0.00001   0.00000   0.00000   0.00003   0.00003   0.00003
   D21       -0.00009  -0.00004   0.00000  -0.00025  -0.00026  -0.00035
   D22        3.14128  -0.00001   0.00000  -0.00005  -0.00005   3.14123
   D23       -3.14147  -0.00001   0.00000  -0.00003  -0.00003  -3.14150
   D24       -0.00010   0.00003   0.00000   0.00017   0.00017   0.00007
   D25       -0.00013   0.00009   0.00000   0.00059   0.00060   0.00047
   D26        3.14090  -0.00002   0.00000  -0.00011  -0.00011   3.14079
   D27       -3.14150   0.00006   0.00000   0.00039   0.00039  -3.14111
   D28       -0.00047  -0.00005   0.00000  -0.00031  -0.00032  -0.00079
   D29        0.00035  -0.00007   0.00000  -0.00042  -0.00042  -0.00007
   D30        3.14095  -0.00039   0.00000  -0.00258  -0.00257   3.13838
   D31       -3.14065   0.00004   0.00000   0.00031   0.00030  -3.14034
   D32       -0.00005  -0.00027   0.00000  -0.00185  -0.00185  -0.00190
   D33       -0.00262  -0.00038   0.00000  -0.00190  -0.00192  -0.00454
   D34       -3.13301  -0.00024   0.00000  -0.00245  -0.00243  -3.13544
   D35        3.13998  -0.00005   0.00000   0.00031   0.00028   3.14027
   D36        0.00960   0.00008   0.00000  -0.00025  -0.00023   0.00937
   D37       -0.00008   0.00020   0.00000   0.00130   0.00130   0.00122
   D38       -3.14158  -0.00002   0.00000  -0.00014  -0.00014   3.14146
   D39        3.14152   0.00030   0.00000   0.00197   0.00197  -3.13969
   D40        0.00002   0.00008   0.00000   0.00053   0.00053   0.00055
   D41       -0.00007  -0.00004   0.00000  -0.00024  -0.00024  -0.00031
   D42        3.14104   0.00003   0.00000   0.00025   0.00025   3.14129
   D43        3.14151  -0.00014   0.00000  -0.00093  -0.00093   3.14059
   D44       -0.00057  -0.00007   0.00000  -0.00044  -0.00043  -0.00100
   D45        0.00017  -0.00013   0.00000  -0.00083  -0.00083  -0.00066
   D46       -3.14140  -0.00015   0.00000  -0.00096  -0.00096   3.14083
   D47       -3.14152   0.00009   0.00000   0.00061   0.00062  -3.14090
   D48        0.00011   0.00007   0.00000   0.00048   0.00048   0.00059
   D49       -0.00010  -0.00011   0.00000  -0.00071  -0.00071  -0.00081
   D50       -3.14157   0.00005   0.00000   0.00031   0.00031  -3.14127
   D51        3.14146  -0.00009   0.00000  -0.00057  -0.00057   3.14089
   D52       -0.00001   0.00007   0.00000   0.00044   0.00044   0.00043
   D53       -0.00005   0.00028   0.00000   0.00179   0.00179   0.00173
   D54       -3.14132   0.00022   0.00000   0.00144   0.00144  -3.13988
   D55        3.14142   0.00012   0.00000   0.00078   0.00078  -3.14099
   D56        0.00016   0.00007   0.00000   0.00043   0.00043   0.00058
   D57        0.00014  -0.00020   0.00000  -0.00130  -0.00130  -0.00116
   D58       -3.14096  -0.00028   0.00000  -0.00181  -0.00180   3.14042
   D59        3.14138  -0.00014   0.00000  -0.00093  -0.00093   3.14045
   D60        0.00029  -0.00022   0.00000  -0.00144  -0.00144  -0.00115
   D61       -0.00383   0.00072   0.00000   0.00490   0.00495   0.00113
   D62        3.14106  -0.00047   0.00000  -0.00303  -0.00309   3.13797
   D63        3.13725   0.00079   0.00000   0.00541   0.00547  -3.14046
   D64       -0.00105  -0.00039   0.00000  -0.00251  -0.00257  -0.00362
   D65        1.07836  -0.00153   0.00000  -0.00698  -0.00699   1.07137
   D66       -3.11303   0.00081   0.00000   0.00457   0.00457  -3.10846
   D67       -1.08740   0.00110   0.00000   0.00460   0.00462  -1.08279
   D68       -3.11908  -0.00194   0.00000  -0.00901  -0.00903  -3.12811
   D69       -1.02729   0.00040   0.00000   0.00254   0.00253  -1.02476
   D70        0.99834   0.00069   0.00000   0.00257   0.00257   1.00092
   D71       -1.03067  -0.00136   0.00000  -0.00611  -0.00612  -1.03679
   D72        1.06112   0.00098   0.00000   0.00544   0.00544   1.06656
   D73        3.08675   0.00127   0.00000   0.00547   0.00549   3.09224
   D74        1.31051   0.00270   0.00000   0.01918   0.01922   1.32974
   D75       -1.21105  -0.00147   0.00000  -0.00631  -0.00635  -1.21740
   D76       -0.78536   0.00109   0.00000   0.00919   0.00923  -0.77613
   D77        2.97626  -0.00309   0.00000  -0.01630  -0.01635   2.95991
   D78       -2.85228   0.00424   0.00000   0.02293   0.02298  -2.82931
   D79        0.90934   0.00006   0.00000  -0.00256  -0.00260   0.90674
   D80        1.05473  -0.00176   0.00000  -0.00828  -0.00828   1.04645
   D81       -3.11629   0.00132   0.00000   0.00680   0.00680  -3.10949
   D82       -1.05747  -0.00010   0.00000  -0.00085  -0.00084  -1.05831
   D83        3.14032  -0.00157   0.00000  -0.00732  -0.00733   3.13299
   D84       -1.03071   0.00152   0.00000   0.00776   0.00775  -1.02295
   D85        1.02811   0.00009   0.00000   0.00011   0.00011   1.02822
   D86       -1.05631  -0.00128   0.00000  -0.00591  -0.00591  -1.06222
   D87        1.05585   0.00180   0.00000   0.00917   0.00917   1.06502
   D88        3.11467   0.00037   0.00000   0.00152   0.00153   3.11620
   D89        1.21385   0.00406   0.00000   0.02474   0.02525   1.23910
   D90       -1.19615  -0.00409   0.00000  -0.02161  -0.02213  -1.21827
   D91       -0.90171   0.00342   0.00000   0.01842   0.01892  -0.88279
   D92        2.97148  -0.00473   0.00000  -0.02793  -0.02846   2.94302
   D93       -2.95963   0.00443   0.00000   0.02407   0.02460  -2.93503
   D94        0.91356  -0.00372   0.00000  -0.02228  -0.02278   0.89078
   D95        0.00414  -0.00154   0.00000  -0.01164  -0.01156  -0.00742
   D96       -3.11726  -0.00057   0.00000  -0.00424  -0.00414  -3.12140
   D97        3.13531  -0.00156   0.00000  -0.01094  -0.01093   3.12438
   D98        0.01390  -0.00059   0.00000  -0.00354  -0.00351   0.01040
   D99        0.01904   0.00065   0.00000   0.00368   0.00379   0.02282
   D100       3.13358  -0.00068   0.00000  -0.00362  -0.00356   3.13002
   D101       3.14051  -0.00033   0.00000  -0.00371  -0.00362   3.13689
   D102      -0.02813  -0.00165   0.00000  -0.01101  -0.01097  -0.03910
   D103      -0.03337   0.00057   0.00000   0.00600   0.00598  -0.02740
   D104       2.51850   0.00354   0.00000   0.03074   0.03073   2.54923
   D105       3.13640   0.00199   0.00000   0.01369   0.01374  -3.13304
   D106      -0.59491   0.00496   0.00000   0.03844   0.03850  -0.55641
   D107      -0.16076  -0.00754   0.00000  -0.05048  -0.05055  -0.21132
   D108       3.06056  -0.00723   0.00000  -0.04226  -0.04219   3.01837
   D109       2.94903  -0.00895   0.00000  -0.05883  -0.05890   2.89013
   D110      -0.11283  -0.00864   0.00000  -0.05061  -0.05054  -0.16337
   D111       1.61658  -0.00164   0.00000   0.00095   0.00092   1.61750
   D112      -0.57217   0.00729   0.00000   0.03772   0.03778  -0.53439
   D113      -2.59896   0.00149   0.00000   0.00976   0.00962  -2.58933
   D114      -1.59275  -0.00111   0.00000  -0.00390  -0.00379  -1.59655
   D115       2.50168   0.00782   0.00000   0.03288   0.03307   2.53475
   D116       0.47490   0.00202   0.00000   0.00492   0.00491   0.47980
   D117       3.05315  -0.00544   0.00000  -0.03348  -0.03405   3.01910
   D118      -1.18852   0.00679   0.00000   0.04709   0.04775  -1.14077
   D119      -0.01877  -0.00420   0.00000  -0.02456  -0.02485  -0.04362
   D120       2.02274   0.00803   0.00000   0.05601   0.05695   2.07970
   D121      -0.84919   0.00109   0.00000   0.00737   0.00745  -0.84174
   D122      -2.97749   0.00476   0.00000   0.02372   0.02381  -2.95368
   D123       1.28408   0.00706   0.00000   0.03372   0.03376   1.31783
   D124       1.28258  -0.00631   0.00000  -0.02519  -0.02518   1.25740
   D125      -0.84572  -0.00264   0.00000  -0.00884  -0.00882  -0.85454
   D126      -2.86734  -0.00034   0.00000   0.00116   0.00113  -2.86621
   D127      -2.88960   0.00043   0.00000   0.00209   0.00238  -2.88722
   D128       1.26529   0.00410   0.00000   0.01845   0.01874   1.28403
   D129      -0.75633   0.00640   0.00000   0.02845   0.02869  -0.72764
   D130       0.83547  -0.00555   0.00000  -0.03354  -0.03358   0.80189
   D131      -1.26767   0.00293   0.00000   0.00135   0.00139  -1.26628
   D132       2.89523  -0.00305   0.00000  -0.02311  -0.02282   2.87241
   D133       2.96005  -0.00456   0.00000  -0.03203  -0.03195   2.92810
   D134       0.85690   0.00392   0.00000   0.00286   0.00301   0.85992
   D135      -1.26338  -0.00206   0.00000  -0.02160  -0.02120  -1.28458
   D136      -1.29606  -0.01209   0.00000  -0.06023  -0.05991  -1.35597
   D137       2.88398  -0.00361   0.00000  -0.02534  -0.02494   2.85904
   D138       0.76370  -0.00959   0.00000  -0.04980  -0.04915   0.71454
   D139       1.56766   0.00981   0.00000   0.04781   0.04821   1.61588
   D140      -0.57394  -0.00862   0.00000  -0.05114  -0.05089  -0.62483
   D141      -2.57125   0.00538   0.00000   0.02864   0.02883  -2.54242
   D142       1.57034  -0.01306   0.00000  -0.07031  -0.07028   1.50006
   D143      -0.45374   0.00512   0.00000   0.03601   0.03657  -0.41717
   D144      -2.59534  -0.01331   0.00000  -0.06294  -0.06253  -2.65787
   D145       2.96278  -0.00002   0.00000  -0.00552  -0.00539   2.95739
   D146       0.82699  -0.02001   0.00000  -0.10702  -0.10923   0.71776
   D147      -1.32015   0.01661   0.00000   0.08079   0.08299  -1.23716
   D148       2.82725  -0.00338   0.00000  -0.02072  -0.02085   2.80640
   D149       0.00611  -0.00304   0.00000  -0.01747  -0.01753  -0.01142
   D150       3.14141  -0.00449   0.00000  -0.02610  -0.02605   3.11535
   D151      -3.13853  -0.00191   0.00000  -0.01007  -0.01012   3.13453
   D152      -0.00324  -0.00337   0.00000  -0.01870  -0.01864  -0.02188
   D153      -2.14112  -0.01988   0.00000  -0.12101  -0.12087  -2.26199
   D154       0.09471   0.00039   0.00000  -0.01278  -0.01276   0.08195
   D155       1.00651  -0.01847   0.00000  -0.11269  -0.11257   0.89394
   D156      -3.04084   0.00180   0.00000  -0.00445  -0.00447  -3.04531
   D157       2.02210   0.02060   0.00000   0.14240   0.14293   2.16503
   D158      -1.82430   0.02734   0.00000   0.19201   0.19241  -1.63190
   D159      -0.15408   0.00306   0.00000   0.03947   0.03929  -0.11479
   D160       2.28270   0.00980   0.00000   0.08908   0.08876   2.37146
         Item               Value     Threshold  Converged?
 Maximum Force            0.047451     0.000450     NO 
 RMS     Force            0.009303     0.000300     NO 
 Maximum Displacement     0.315918     0.001800     NO 
 RMS     Displacement     0.085439     0.001200     NO 
 Predicted change in Energy=-5.906980D-02
 Lowest energy point so far.  Saving SCF results.
 GradGradGradGradGradGradGradGradGradGradGradGradGradGradGradGradGradGrad

 Leave Link  103 at Tue Dec 11 17:56:34 2018, MaxMem=   805306368 cpu:         3.0
 (Enter /pbs_home/pkowalski/g09d01/g09/l202.exe)
 Stoichiometry    C29H22F6S2
 Framework group  C1[X(C29H22F6S2)]
 Deg. of freedom   171
 Full point group                 C1      NOp   1
 RotChk:  IX=0 Diff= 4.01D-03
 Largest Abelian subgroup         C1      NOp   1
 Largest concise Abelian subgroup C1      NOp   1
                         Standard orientation:                         
 ---------------------------------------------------------------------
 Center     Atomic      Atomic             Coordinates (Angstroms)
 Number     Number       Type             X           Y           Z
 ---------------------------------------------------------------------
      1         16           0       -2.604990   -2.244810   -0.913195
      2         16           0        2.504042   -2.143649    0.800431
      3          9           0       -1.269320    2.758602    1.548412
      4          9           0       -2.399576    2.874096   -0.360338
      5          9           0       -0.151373    4.730728   -0.074936
      6          9           0       -0.258031    3.346767   -1.802084
      7          9           0        1.432561    3.017046    1.266148
      8          9           0        2.225619    3.093190   -0.796229
      9          6           0       -5.676702   -2.458823   -0.355907
     10          6           0       -7.036672   -2.692579   -0.158744
     11          6           0       -7.850550   -1.689233    0.363534
     12          6           0       -7.295275   -0.451487    0.687214
     13          6           0       -5.935777   -0.214101    0.492111
     14          6           0       -5.100762   -1.216230   -0.034233
     15          6           0        5.503335   -2.512136   -0.018515
     16          6           0        6.818918   -2.819929   -0.362142
     17          6           0        7.704720   -1.805036   -0.719073
     18          6           0        7.265476   -0.481254   -0.730628
     19          6           0        5.950328   -0.169839   -0.389342
     20          6           0        5.044148   -1.182338   -0.025700
     21          6           0       -0.557852   -0.837816   -3.223266
     22          6           0       -0.129706   -1.413449   -1.874333
     23          6           0        1.202086   -0.927704    3.640800
     24          6           0        0.405602   -1.179242    2.363712
     25          6           0       -3.656683   -0.982784   -0.252482
     26          6           0       -2.964026    0.147551    0.012108
     27          6           0       -1.540321    0.089555   -0.283009
     28          6           0       -1.193733   -1.193959   -0.835256
     29          6           0       -0.678042    1.170645   -0.083113
     30          6           0       -1.189216    2.561415    0.199738
     31          6           0       -0.110994    3.421344   -0.445011
     32          6           0        1.154171    2.703607   -0.041333
     33          6           0        0.796961    1.216874   -0.200736
     34          6           0        3.644920   -0.870039    0.340938
     35          6           0        3.068695    0.351439    0.382475
     36          6           0        1.647996    0.404174    0.771517
     37          6           0        1.235784   -0.950424    1.135923
     38          1           0       -5.069152   -3.263703   -0.766892
     39          1           0       -7.462300   -3.661286   -0.414381
     40          1           0       -8.912931   -1.870277    0.517485
     41          1           0       -7.925693    0.336400    1.095180
     42          1           0       -5.547203    0.765563    0.757918
     43          1           0        4.837200   -3.328024    0.257221
     44          1           0        7.153577   -3.855700   -0.349851
     45          1           0        8.732540   -2.043831   -0.986957
     46          1           0        7.952188    0.316123   -1.008752
     47          1           0        5.651002    0.874725   -0.413597
     48          1           0       -0.716258    0.252086   -3.146357
     49          1           0        0.228639   -1.020589   -3.974743
     50          1           0       -1.491411   -1.306379   -3.578443
     51          1           0        0.056837   -2.498494   -1.979914
     52          1           0        0.826104   -0.959008   -1.581918
     53          1           0        1.568324    0.112295    3.672552
     54          1           0        0.557529   -1.097003    4.520095
     55          1           0        2.066411   -1.609939    3.708347
     56          1           0        0.020914   -2.218020    2.369912
     57          1           0       -0.467488   -0.499459    2.337342
     58          1           0       -3.429060    1.027540    0.439051
     59          1           0        3.605521    1.269248    0.158689
 ---------------------------------------------------------------------
 Rotational constants (GHZ):      0.1509742      0.0574441      0.0476503
 Leave Link  202 at Tue Dec 11 17:56:35 2018, MaxMem=   805306368 cpu:         0.0
 (Enter /pbs_home/pkowalski/g09d01/g09/l301.exe)
 Basis read from rwf:  (5D, 7F)
 No pseudopotential information found on rwf file.
 There are   673 symmetry adapted cartesian basis functions of A   symmetry.
 There are   636 symmetry adapted basis functions of A   symmetry.
   636 basis functions,  1103 primitive gaussians,   673 cartesian basis functions
   141 alpha electrons      141 beta electrons
       nuclear repulsion energy      4571.6569053104 Hartrees.
 IExCor= 4134 DFT=T Ex+Corr=M06L ExCW=0 ScaHFX=  0.000000
 ScaDFX=  1.000000  1.000000  1.000000  1.000000 ScalE2=  1.000000  1.000000
 IRadAn=      0 IRanWt=     -1 IRanGd=            0 ICorTp=0 IEmpDi=131
 NAtoms=   59 NActive=   59 NUniq=   59 SFac= 1.00D+00 NAtFMM=   60 NAOKFM=F Big=F
 Integral buffers will be    131072 words long.
 Raffenetti 2 integral format.
 Two-electron integral symmetry is turned on.
 R6Disp:  Grimme-D3 Dispersion energy=       -0.0059818394 Hartrees.
 Nuclear repulsion after empirical dispersion term =     4571.6509234711 Hartrees.
 No density basis found on file   724.
 Leave Link  301 at Tue Dec 11 17:56:35 2018, MaxMem=   805306368 cpu:         0.6
 (Enter /pbs_home/pkowalski/g09d01/g09/l302.exe)
 NPDir=0 NMtPBC=     1 NCelOv=     1 NCel=       1 NClECP=     1 NCelD=      1
         NCelK=      1 NCelE2=     1 NClLst=     1 CellRange=     0.0.
 One-electron integrals computed using PRISM.
 NBasis=   636 RedAO= T EigKep=  2.99D-04  NBF=   636
 NBsUse=   636 1.00D-06 EigRej= -1.00D+00 NBFU=   636
 Precomputing XC quadrature grid using
 IXCGrd= 4 IRadAn=           0 IRanWt=          -1 IRanGd=           0 AccXCQ= 0.00D+00.
 Generated NRdTot=       0 NPtTot=           0 NUsed=           0 NTot=          32
 NSgBfM=   601   601   601   603   604 MxSgAt=    59 MxSgA2=    59.
 Leave Link  302 at Tue Dec 11 17:56:37 2018, MaxMem=   805306368 cpu:        16.3
 (Enter /pbs_home/pkowalski/g09d01/g09/l303.exe)
 DipDrv:  MaxL=1.
 Leave Link  303 at Tue Dec 11 17:56:37 2018, MaxMem=   805306368 cpu:         1.5
 (Enter /pbs_home/pkowalski/g09d01/g09/l401.exe)
 Initial guess from the checkpoint file:  "dae0068freq_open_m06l_air_D3.chk"
 B after Tr=     0.000000    0.000000    0.000000
         Rot=    0.999999   -0.001456   -0.000764    0.000004 Ang=  -0.19 deg.
 Guess basis will be translated and rotated to current coordinates.
 JPrj=2 DoOrth=T DoCkMO=T.
 Generating alternative initial guess.
 ExpMin= 1.22D-01 ExpMax= 9.18D+03 ExpMxC= 1.38D+03 IAcc=1 IRadAn=         1 AccDes= 0.00D+00
 Harris functional with IExCor= 1009 and IRadAn=       1 diagonalized for initial guess.
 HarFok:  IExCor= 1009 AccDes= 0.00D+00 IRadAn=         1 IDoV= 1 UseB2=F ITyADJ=14
 ICtDFT=  3500011 ScaDFX=  1.000000  1.000000  1.000000  1.000000
 FoFCou: FMM=F IPFlag=           0 FMFlag=      100000 FMFlg1=           0
         NFxFlg=           0 DoJE=T BraDBF=F KetDBF=T FulRan=T
         wScrn=  0.000000 ICntrl=     500 IOpCl=  0 I1Cent=   200000004 NGrid=           0
         NMat0=    1 NMatS0=      1 NMatT0=    0 NMatD0=    1 NMtDS0=    0 NMtDT0=    0
 Petite list used in FoFCou.
 Harris En= -2510.18185487099    
 Leave Link  401 at Tue Dec 11 17:56:42 2018, MaxMem=   805306368 cpu:        41.0
 (Enter /pbs_home/pkowalski/g09d01/g09/l502.exe)
 Closed shell SCF:
 Using DIIS extrapolation, IDIIS=  1040.
 Integral symmetry usage will be decided dynamically.
 IVT=     1387805 IEndB=     1387805 NGot=   805306368 MDV=   804388806
 LenX=   804388806 LenY=   803935204
 Requested convergence on RMS density matrix=1.00D-08 within 128 cycles.
 Requested convergence on MAX density matrix=1.00D-06.
 Requested convergence on             energy=1.00D-06.
 No special actions if energy rises.
 Fock matrices will be formed incrementally for  20 cycles.
 Integral accuracy reduced to 1.0D-05 until final iterations.

 Cycle   1  Pass 0  IDiag  1:
 FoFJK:  IHMeth= 1 ICntrl=     500 DoSepK=F KAlg= 0 I1Cent=   0 FoldK=F
 IRaf= 640000000 NMat=   1 IRICut=       1 DoRegI=T DoRafI=F ISym2E= 0.
 FoFCou: FMM=F IPFlag=           0 FMFlag=      100000 FMFlg1=           0
         NFxFlg=           0 DoJE=T BraDBF=F KetDBF=F FulRan=T
         wScrn=  0.000000 ICntrl=     500 IOpCl=  0 I1Cent=           0 NGrid=           0
         NMat0=    1 NMatS0=      1 NMatT0=    0 NMatD0=    1 NMtDS0=    0 NMtDT0=    0
 Symmetry not used in FoFCou.
 E= -2511.90846568069    
 DIIS: error= 4.86D-03 at cycle   1 NSaved=   1.
 NSaved= 1 IEnMin= 1 EnMin= -2511.90846568069     IErMin= 1 ErrMin= 4.86D-03
 ErrMax= 4.86D-03  0.00D+00 EMaxC= 1.00D-01 BMatC= 2.73D-02 BMatP= 2.73D-02
 IDIUse=3 WtCom= 9.51D-01 WtEn= 4.86D-02
 Coeff-Com:  0.100D+01
 Coeff-En:   0.100D+01
 Coeff:      0.100D+01
 Gap=     0.470 Goal=   None    Shift=    0.000
 GapD=    0.470 DampG=2.000 DampE=1.000 DampFc=2.0000 IDamp=-1.
 RMSDP=7.14D-04 MaxDP=2.34D-02              OVMax= 5.29D-02

 Cycle   2  Pass 0  IDiag  1:
 RMSU=  7.14D-04    CP:  9.99D-01
 E= -2511.95176086372     Delta-E=       -0.043295183032 Rises=F Damp=F
 DIIS: error= 1.04D-03 at cycle   2 NSaved=   2.
 NSaved= 2 IEnMin= 2 EnMin= -2511.95176086372     IErMin= 2 ErrMin= 1.04D-03
 ErrMax= 1.04D-03  0.00D+00 EMaxC= 1.00D-01 BMatC= 2.01D-03 BMatP= 2.73D-02
 IDIUse=3 WtCom= 9.90D-01 WtEn= 1.04D-02
 Coeff-Com:  0.915D-01 0.908D+00
 Coeff-En:   0.000D+00 0.100D+01
 Coeff:      0.906D-01 0.909D+00
 Gap=     0.034 Goal=   None    Shift=    0.000
 RMSDP=3.56D-04 MaxDP=2.84D-02 DE=-4.33D-02 OVMax= 8.58D-02

 Cycle   3  Pass 0  IDiag  1:
 RMSU=  3.45D-04    CP:  9.98D-01  8.79D-01
 E= -2511.93999841982     Delta-E=        0.011762443904 Rises=F Damp=F
 DIIS: error= 2.40D-03 at cycle   3 NSaved=   3.
 NSaved= 3 IEnMin= 2 EnMin= -2511.95176086372     IErMin= 2 ErrMin= 1.04D-03
 ErrMax= 2.40D-03  0.00D+00 EMaxC= 1.00D-01 BMatC= 1.16D-02 BMatP= 2.01D-03
 IDIUse=3 WtCom= 1.69D-01 WtEn= 8.31D-01
 Coeff-Com:  0.146D-01 0.708D+00 0.278D+00
 Coeff-En:   0.000D+00 0.798D+00 0.202D+00
 Coeff:      0.248D-02 0.783D+00 0.215D+00
 Gap=     0.034 Goal=   None    Shift=    0.000
 RMSDP=2.25D-04 MaxDP=1.80D-02 DE= 1.18D-02 OVMax= 5.70D-02

 Cycle   4  Pass 0  IDiag  1:
 RMSU=  9.33D-05    CP:  9.99D-01  9.26D-01  4.15D-01
 E= -2511.95325093419     Delta-E=       -0.013252514370 Rises=F Damp=F
 DIIS: error= 6.97D-04 at cycle   4 NSaved=   4.
 NSaved= 4 IEnMin= 4 EnMin= -2511.95325093419     IErMin= 4 ErrMin= 6.97D-04
 ErrMax= 6.97D-04  0.00D+00 EMaxC= 1.00D-01 BMatC= 7.06D-04 BMatP= 2.01D-03
 IDIUse=3 WtCom= 9.93D-01 WtEn= 6.97D-03
 Coeff-Com:  0.430D-03 0.460D+00 0.108D+00 0.431D+00
 Coeff-En:   0.000D+00 0.285D+00 0.000D+00 0.715D+00
 Coeff:      0.427D-03 0.459D+00 0.107D+00 0.433D+00
 Gap=     0.035 Goal=   None    Shift=    0.000
 RMSDP=8.47D-05 MaxDP=4.83D-03 DE=-1.33D-02 OVMax= 1.29D-02

 Cycle   5  Pass 0  IDiag  1:
 RMSU=  4.88D-05    CP:  9.99D-01  9.51D-01  3.07D-01  4.06D-01
 E= -2511.95383874692     Delta-E=       -0.000587812729 Rises=F Damp=F
 DIIS: error= 2.90D-04 at cycle   5 NSaved=   5.
 NSaved= 5 IEnMin= 5 EnMin= -2511.95383874692     IErMin= 5 ErrMin= 2.90D-04
 ErrMax= 2.90D-04  0.00D+00 EMaxC= 1.00D-01 BMatC= 1.65D-04 BMatP= 7.06D-04
 IDIUse=3 WtCom= 9.97D-01 WtEn= 2.90D-03
 Coeff-Com: -0.499D-03 0.257D+00 0.407D-01 0.359D+00 0.345D+00
 Coeff-En:   0.000D+00 0.000D+00 0.000D+00 0.213D+00 0.787D+00
 Coeff:     -0.497D-03 0.256D+00 0.406D-01 0.358D+00 0.346D+00
 Gap=     0.035 Goal=   None    Shift=    0.000
 RMSDP=4.69D-05 MaxDP=3.62D-03 DE=-5.88D-04 OVMax= 1.53D-02

 Cycle   6  Pass 0  IDiag  1:
 RMSU=  2.29D-05    CP:  9.99D-01  9.55D-01  2.82D-01  4.87D-01  1.98D-01
 E= -2511.95399977422     Delta-E=       -0.000161027306 Rises=F Damp=F
 DIIS: error= 1.04D-04 at cycle   6 NSaved=   6.
 NSaved= 6 IEnMin= 6 EnMin= -2511.95399977422     IErMin= 6 ErrMin= 1.04D-04
 ErrMax= 1.04D-04  0.00D+00 EMaxC= 1.00D-01 BMatC= 3.34D-05 BMatP= 1.65D-04
 IDIUse=3 WtCom= 9.99D-01 WtEn= 1.04D-03
 Coeff-Com: -0.618D-03 0.145D+00 0.175D-01 0.236D+00 0.290D+00 0.312D+00
 Coeff-En:   0.000D+00 0.000D+00 0.000D+00 0.000D+00 0.218D+00 0.782D+00
 Coeff:     -0.618D-03 0.145D+00 0.175D-01 0.235D+00 0.290D+00 0.312D+00
 Gap=     0.035 Goal=   None    Shift=    0.000
 RMSDP=2.50D-05 MaxDP=1.60D-03 DE=-1.61D-04 OVMax= 9.90D-03

 Cycle   7  Pass 0  IDiag  1:
 RMSU=  1.11D-05    CP:  9.99D-01  9.54D-01  2.94D-01  4.81D-01  4.23D-01
                    CP:  1.74D-01
 E= -2511.95403407855     Delta-E=       -0.000034304334 Rises=F Damp=F
 DIIS: error= 5.92D-05 at cycle   7 NSaved=   7.
 NSaved= 7 IEnMin= 7 EnMin= -2511.95403407855     IErMin= 7 ErrMin= 5.92D-05
 ErrMax= 5.92D-05  0.00D+00 EMaxC= 1.00D-01 BMatC= 6.09D-06 BMatP= 3.34D-05
 IDIUse=1 WtCom= 1.00D+00 WtEn= 0.00D+00
 Coeff-Com: -0.362D-03 0.595D-01 0.453D-02 0.113D+00 0.162D+00 0.276D+00
 Coeff-Com:  0.385D+00
 Coeff:     -0.362D-03 0.595D-01 0.453D-02 0.113D+00 0.162D+00 0.276D+00
 Coeff:      0.385D+00
 Gap=     0.035 Goal=   None    Shift=    0.000
 RMSDP=1.03D-05 MaxDP=6.48D-04 DE=-3.43D-05 OVMax= 4.17D-03

 Cycle   8  Pass 0  IDiag  1:
 RMSU=  3.68D-06    CP:  9.99D-01  9.54D-01  2.91D-01  4.95D-01  3.77D-01
                    CP:  4.43D-01  3.96D-01
 E= -2511.95403830753     Delta-E=       -0.000004228975 Rises=F Damp=F
 DIIS: error= 3.24D-05 at cycle   8 NSaved=   8.
 NSaved= 8 IEnMin= 8 EnMin= -2511.95403830753     IErMin= 8 ErrMin= 3.24D-05
 ErrMax= 3.24D-05  0.00D+00 EMaxC= 1.00D-01 BMatC= 9.11D-07 BMatP= 6.09D-06
 IDIUse=1 WtCom= 1.00D+00 WtEn= 0.00D+00
 Coeff-Com: -0.156D-03 0.165D-01-0.392D-04 0.405D-01 0.700D-01 0.153D+00
 Coeff-Com:  0.306D+00 0.414D+00
 Coeff:     -0.156D-03 0.165D-01-0.392D-04 0.405D-01 0.700D-01 0.153D+00
 Coeff:      0.306D+00 0.414D+00
 Gap=     0.035 Goal=   None    Shift=    0.000
 RMSDP=2.95D-06 MaxDP=1.70D-04 DE=-4.23D-06 OVMax= 1.01D-03

 Initial convergence to 1.0D-05 achieved.  Increase integral accuracy.
 Cycle   9  Pass 1  IDiag  1:
 E= -2511.95034734415     Delta-E=        0.003690963376 Rises=F Damp=F
 DIIS: error= 1.63D-04 at cycle   1 NSaved=   1.
 NSaved= 1 IEnMin= 1 EnMin= -2511.95034734415     IErMin= 1 ErrMin= 1.63D-04
 ErrMax= 1.63D-04  0.00D+00 EMaxC= 1.00D-01 BMatC= 5.78D-05 BMatP= 5.78D-05
 IDIUse=3 WtCom= 9.98D-01 WtEn= 1.63D-03
 Coeff-Com:  0.100D+01
 Coeff-En:   0.100D+01
 Coeff:      0.100D+01
 Gap=     0.035 Goal=   None    Shift=    0.000
 RMSDP=2.95D-06 MaxDP=1.70D-04 DE= 3.69D-03 OVMax= 2.05D-03

 Cycle  10  Pass 1  IDiag  1:
 RMSU=  1.42D-04    CP:  1.00D+00
 E= -2511.95039944318     Delta-E=       -0.000052099023 Rises=F Damp=F
 DIIS: error= 7.24D-05 at cycle   2 NSaved=   2.
 NSaved= 2 IEnMin= 2 EnMin= -2511.95039944318     IErMin= 2 ErrMin= 7.24D-05
 ErrMax= 7.24D-05  0.00D+00 EMaxC= 1.00D-01 BMatC= 9.77D-06 BMatP= 5.78D-05
 IDIUse=1 WtCom= 1.00D+00 WtEn= 0.00D+00
 Coeff-Com:  0.205D+00 0.795D+00
 Coeff:      0.205D+00 0.795D+00
 Gap=     0.035 Goal=   None    Shift=    0.000
 RMSDP=2.10D-05 MaxDP=1.46D-03 DE=-5.21D-05 OVMax= 4.07D-03

 Cycle  11  Pass 1  IDiag  1:
 RMSU=  2.10D-05    CP:  1.00D+00  9.98D-01
 E= -2511.95036926645     Delta-E=        0.000030176723 Rises=F Damp=F
 DIIS: error= 1.01D-04 at cycle   3 NSaved=   3.
 NSaved= 3 IEnMin= 2 EnMin= -2511.95039944318     IErMin= 2 ErrMin= 7.24D-05
 ErrMax= 1.01D-04  0.00D+00 EMaxC= 1.00D-01 BMatC= 3.18D-05 BMatP= 9.77D-06
 IDIUse=3 WtCom= 4.99D-01 WtEn= 5.01D-01
 Coeff-Com:  0.466D-01 0.631D+00 0.322D+00
 Coeff-En:   0.000D+00 0.723D+00 0.277D+00
 Coeff:      0.232D-01 0.677D+00 0.300D+00
 Gap=     0.035 Goal=   None    Shift=    0.000
 RMSDP=1.62D-05 MaxDP=1.00D-03 DE= 3.02D-05 OVMax= 3.85D-03

 Cycle  12  Pass 1  IDiag  1:
 RMSU=  7.17D-06    CP:  1.00D+00  1.00D+00  3.11D-01
 E= -2511.95040737885     Delta-E=       -0.000038112396 Rises=F Damp=F
 DIIS: error= 2.77D-05 at cycle   4 NSaved=   4.
 NSaved= 4 IEnMin= 4 EnMin= -2511.95040737885     IErMin= 4 ErrMin= 2.77D-05
 ErrMax= 2.77D-05  0.00D+00 EMaxC= 1.00D-01 BMatC= 2.96D-06 BMatP= 9.77D-06
 IDIUse=1 WtCom= 1.00D+00 WtEn= 0.00D+00
 Coeff-Com:  0.112D-01 0.427D+00 0.224D+00 0.337D+00
 Coeff:      0.112D-01 0.427D+00 0.224D+00 0.337D+00
 Gap=     0.035 Goal=   None    Shift=    0.000
 RMSDP=7.13D-06 MaxDP=4.35D-04 DE=-3.81D-05 OVMax= 2.60D-03

 Cycle  13  Pass 1  IDiag  1:
 RMSU=  4.45D-06    CP:  1.00D+00  1.01D+00  3.58D-01  2.36D-01
 E= -2511.95040981207     Delta-E=       -0.000002433221 Rises=F Damp=F
 DIIS: error= 2.47D-05 at cycle   5 NSaved=   5.
 NSaved= 5 IEnMin= 5 EnMin= -2511.95040981207     IErMin= 5 ErrMin= 2.47D-05
 ErrMax= 2.47D-05  0.00D+00 EMaxC= 1.00D-01 BMatC= 8.94D-07 BMatP= 2.96D-06
 IDIUse=1 WtCom= 1.00D+00 WtEn= 0.00D+00
 Coeff-Com:  0.199D-02 0.252D+00 0.137D+00 0.294D+00 0.315D+00
 Coeff:      0.199D-02 0.252D+00 0.137D+00 0.294D+00 0.315D+00
 Gap=     0.035 Goal=   None    Shift=    0.000
 RMSDP=3.81D-06 MaxDP=2.78D-04 DE=-2.43D-06 OVMax= 1.45D-03

 Cycle  14  Pass 1  IDiag  1:
 RMSU=  1.63D-06    CP:  1.00D+00  1.01D+00  3.40D-01  4.69D-01  3.28D-01
 E= -2511.95041086837     Delta-E=       -0.000001056301 Rises=F Damp=F
 DIIS: error= 9.75D-06 at cycle   6 NSaved=   6.
 NSaved= 6 IEnMin= 6 EnMin= -2511.95041086837     IErMin= 6 ErrMin= 9.75D-06
 ErrMax= 9.75D-06  0.00D+00 EMaxC= 1.00D-01 BMatC= 1.27D-07 BMatP= 8.94D-07
 IDIUse=1 WtCom= 1.00D+00 WtEn= 0.00D+00
 Coeff-Com: -0.269D-02 0.851D-01 0.519D-01 0.152D+00 0.270D+00 0.444D+00
 Coeff:     -0.269D-02 0.851D-01 0.519D-01 0.152D+00 0.270D+00 0.444D+00
 Gap=     0.035 Goal=   None    Shift=    0.000
 RMSDP=1.17D-06 MaxDP=7.64D-05 DE=-1.06D-06 OVMax= 4.20D-04

 Cycle  15  Pass 1  IDiag  1:
 RMSU=  5.81D-07    CP:  1.00D+00  1.01D+00  3.51D-01  4.19D-01  4.75D-01
                    CP:  6.03D-01
 E= -2511.95041100686     Delta-E=       -0.000000138488 Rises=F Damp=F
 DIIS: error= 2.07D-06 at cycle   7 NSaved=   7.
 NSaved= 7 IEnMin= 7 EnMin= -2511.95041100686     IErMin= 7 ErrMin= 2.07D-06
 ErrMax= 2.07D-06  0.00D+00 EMaxC= 1.00D-01 BMatC= 1.13D-08 BMatP= 1.27D-07
 IDIUse=1 WtCom= 1.00D+00 WtEn= 0.00D+00
 Coeff-Com: -0.172D-02 0.289D-01 0.193D-01 0.702D-01 0.150D+00 0.297D+00
 Coeff-Com:  0.435D+00
 Coeff:     -0.172D-02 0.289D-01 0.193D-01 0.702D-01 0.150D+00 0.297D+00
 Coeff:      0.435D+00
 Gap=     0.035 Goal=   None    Shift=    0.000
 RMSDP=5.25D-07 MaxDP=4.06D-05 DE=-1.38D-07 OVMax= 1.72D-04

 Cycle  16  Pass 1  IDiag  1:
 RMSU=  3.39D-07    CP:  1.00D+00  1.01D+00  3.52D-01  4.47D-01  4.55D-01
                    CP:  6.63D-01  4.53D-01
 E= -2511.95041101073     Delta-E=       -0.000000003873 Rises=F Damp=F
 DIIS: error= 2.19D-06 at cycle   8 NSaved=   8.
 NSaved= 8 IEnMin= 8 EnMin= -2511.95041101073     IErMin= 7 ErrMin= 2.07D-06
 ErrMax= 2.19D-06  0.00D+00 EMaxC= 1.00D-01 BMatC= 7.96D-09 BMatP= 1.13D-08
 IDIUse=1 WtCom= 1.00D+00 WtEn= 0.00D+00
 Coeff-Com: -0.973D-03 0.407D-02 0.405D-02 0.249D-01 0.688D-01 0.153D+00
 Coeff-Com:  0.412D+00 0.334D+00
 Coeff:     -0.973D-03 0.407D-02 0.405D-02 0.249D-01 0.688D-01 0.153D+00
 Coeff:      0.412D+00 0.334D+00
 Gap=     0.035 Goal=   None    Shift=    0.000
 RMSDP=2.55D-07 MaxDP=2.07D-05 DE=-3.87D-09 OVMax= 7.92D-05

 Cycle  17  Pass 1  IDiag  1:
 RMSU=  9.87D-08    CP:  1.00D+00  1.01D+00  3.51D-01  4.40D-01  4.71D-01
                    CP:  6.38D-01  5.97D-01  4.18D-01
 E= -2511.95041102007     Delta-E=       -0.000000009334 Rises=F Damp=F
 DIIS: error= 7.54D-07 at cycle   9 NSaved=   9.
 NSaved= 9 IEnMin= 9 EnMin= -2511.95041102007     IErMin= 9 ErrMin= 7.54D-07
 ErrMax= 7.54D-07  0.00D+00 EMaxC= 1.00D-01 BMatC= 3.96D-10 BMatP= 7.96D-09
 IDIUse=1 WtCom= 1.00D+00 WtEn= 0.00D+00
 Coeff-Com: -0.377D-03-0.186D-02-0.385D-03 0.580D-02 0.246D-01 0.563D-01
 Coeff-Com:  0.220D+00 0.218D+00 0.477D+00
 Coeff:     -0.377D-03-0.186D-02-0.385D-03 0.580D-02 0.246D-01 0.563D-01
 Coeff:      0.220D+00 0.218D+00 0.477D+00
 Gap=     0.035 Goal=   None    Shift=    0.000
 RMSDP=6.03D-08 MaxDP=4.12D-06 DE=-9.33D-09 OVMax= 1.01D-05

 Cycle  18  Pass 1  IDiag  1:
 RMSU=  3.63D-08    CP:  1.00D+00  1.01D+00  3.51D-01  4.39D-01  4.73D-01
                    CP:  6.44D-01  6.16D-01  4.53D-01  5.78D-01
 E= -2511.95041102063     Delta-E=       -0.000000000559 Rises=F Damp=F
 DIIS: error= 5.57D-07 at cycle  10 NSaved=  10.
 NSaved=10 IEnMin=10 EnMin= -2511.95041102063     IErMin=10 ErrMin= 5.57D-07
 ErrMax= 5.57D-07  0.00D+00 EMaxC= 1.00D-01 BMatC= 8.12D-11 BMatP= 3.96D-10
 IDIUse=1 WtCom= 1.00D+00 WtEn= 0.00D+00
 Coeff-Com: -0.997D-04-0.202D-02-0.100D-02-0.461D-03 0.539D-02 0.123D-01
 Coeff-Com:  0.855D-01 0.913D-01 0.335D+00 0.474D+00
 Coeff:     -0.997D-04-0.202D-02-0.100D-02-0.461D-03 0.539D-02 0.123D-01
 Coeff:      0.855D-01 0.913D-01 0.335D+00 0.474D+00
 Gap=     0.035 Goal=   None    Shift=    0.000
 RMSDP=2.28D-08 MaxDP=1.43D-06 DE=-5.59D-10 OVMax= 3.36D-06

 Cycle  19  Pass 1  IDiag  1:
 RMSU=  1.46D-08    CP:  1.00D+00  1.01D+00  3.51D-01  4.39D-01  4.74D-01
                    CP:  6.46D-01  6.15D-01  4.47D-01  6.48D-01  5.75D-01
 E= -2511.95041102069     Delta-E=       -0.000000000069 Rises=F Damp=F
 DIIS: error= 2.53D-07 at cycle  11 NSaved=  11.
 NSaved=11 IEnMin=11 EnMin= -2511.95041102069     IErMin=11 ErrMin= 2.53D-07
 ErrMax= 2.53D-07  0.00D+00 EMaxC= 1.00D-01 BMatC= 1.04D-11 BMatP= 8.12D-11
 IDIUse=1 WtCom= 1.00D+00 WtEn= 0.00D+00
 Coeff-Com: -0.109D-04-0.105D-02-0.592D-03-0.117D-02 0.116D-03-0.246D-03
 Coeff-Com:  0.250D-01 0.277D-01 0.152D+00 0.314D+00 0.484D+00
 Coeff:     -0.109D-04-0.105D-02-0.592D-03-0.117D-02 0.116D-03-0.246D-03
 Coeff:      0.250D-01 0.277D-01 0.152D+00 0.314D+00 0.484D+00
 Gap=     0.035 Goal=   None    Shift=    0.000
 RMSDP=8.81D-09 MaxDP=5.48D-07 DE=-6.91D-11 OVMax= 1.46D-06

 SCF Done:  E(RM06L) =  -2511.95041102     A.U. after   19 cycles
            NFock= 19  Conv=0.88D-08     -V/T= 2.0067
 KE= 2.495304365396D+03 PE=-1.504605617665D+04 EE= 5.467150476764D+03
 Leave Link  502 at Tue Dec 11 18:04:19 2018, MaxMem=   805306368 cpu:      3640.7
 (Enter /pbs_home/pkowalski/g09d01/g09/l701.exe)
 Compute integral first derivatives.
 ... and contract with generalized density number  0.
 R6Disp: Adding Grimme-D3 dispersion energy 1st derivatives to the gradient.
 Leave Link  701 at Tue Dec 11 18:04:20 2018, MaxMem=   805306368 cpu:         6.0
 (Enter /pbs_home/pkowalski/g09d01/g09/l702.exe)
 L702 exits ... SP integral derivatives will be done elsewhere.
 Leave Link  702 at Tue Dec 11 18:04:20 2018, MaxMem=   805306368 cpu:         0.2
 (Enter /pbs_home/pkowalski/g09d01/g09/l703.exe)
 Compute integral first derivatives, UseDBF=F ICtDFT=           0.
 Integral derivatives from FoFJK, PRISM(SPDF).
 Calling FoFJK, ICntrl=      2527 FMM=F ISym2X=0 I1Cent= 0 IOpClX= 0 NMat=1 NMatS=1 NMatT=0.
 FoFJK:  IHMeth= 1 ICntrl=    2527 DoSepK=F KAlg= 0 I1Cent=   0 FoldK=F
 IRaf=         0 NMat=   1 IRICut=       1 DoRegI=T DoRafI=F ISym2E= 0.
 FoFCou: FMM=F IPFlag=           0 FMFlag=      100000 FMFlg1=         800
         NFxFlg=           0 DoJE=F BraDBF=F KetDBF=F FulRan=T
         wScrn=  0.000000 ICntrl=    2527 IOpCl=  0 I1Cent=           0 NGrid=           0
         NMat0=    1 NMatS0=      1 NMatT0=    0 NMatD0=    1 NMtDS0=    0 NMtDT0=    0
 Symmetry not used in FoFCou.
 Leave Link  703 at Tue Dec 11 18:06:19 2018, MaxMem=   805306368 cpu:       942.3
 (Enter /pbs_home/pkowalski/g09d01/g09/l716.exe)
 Dipole        =-2.07731540D-01-1.77289428D+00 4.27048245D-02
 ***** Axes restored to original set *****
 -------------------------------------------------------------------
 Center     Atomic                   Forces (Hartrees/Bohr)
 Number     Number              X              Y              Z
 -------------------------------------------------------------------
      1       16           0.019777337    0.004776827    0.015132352
      2       16           0.024358076   -0.003130028    0.008082643
      3        9          -0.007934320   -0.006221966    0.007562752
      4        9           0.007335019    0.009248845   -0.005906046
      5        9          -0.015757780    0.001678313   -0.009740148
      6        9           0.012082359    0.002566402   -0.005965608
      7        9          -0.008463405   -0.000453899    0.010498002
      8        9           0.004316829   -0.004693198   -0.008314873
      9        6           0.003063960   -0.006792637   -0.001901491
     10        6           0.002976379    0.002670745    0.003043184
     11        6           0.000037110    0.001131381    0.000604976
     12        6          -0.003742333    0.004192948    0.000596922
     13        6          -0.001753389   -0.004654488   -0.003554927
     14        6          -0.005067303    0.012155803    0.001392475
     15        6          -0.000765153    0.005916154    0.004920802
     16        6           0.002939848   -0.003393276    0.001942325
     17        6           0.000335129   -0.001258342   -0.000387894
     18        6          -0.000495099   -0.003186814   -0.004613496
     19        6          -0.003088306    0.005167022    0.000011761
     20        6          -0.001572664   -0.010744682   -0.007474744
     21        6          -0.000180988    0.000993336   -0.000198243
     22        6          -0.002686778    0.003112333   -0.008775920
     23        6           0.000027092   -0.001057829   -0.000120330
     24        6          -0.015899594   -0.015685833   -0.001849192
     25        6          -0.012876597   -0.016203082   -0.017530906
     26        6           0.005901296    0.025016256    0.009570450
     27        6          -0.028995615   -0.018485124   -0.038298923
     28        6           0.008909469   -0.022960394    0.017524657
     29        6          -0.007274840    0.049686189    0.036360433
     30        6          -0.017165288   -0.011741188    0.007917111
     31        6           0.016021918   -0.004495478    0.020722127
     32        6          -0.012737857    0.007710349    0.001324401
     33        6           0.093882537   -0.026574364   -0.060199925
     34        6          -0.013202791    0.021628188   -0.005557164
     35        6           0.016736341   -0.027079508   -0.003511033
     36        6          -0.094500725    0.009509358    0.019314674
     37        6           0.029569997    0.022886021    0.012177550
     38        1          -0.001846129    0.003229194    0.000864754
     39        1          -0.002213419   -0.000289366   -0.001364336
     40        1           0.000096891   -0.002238606   -0.001151236
     41        1           0.002305328   -0.001281466    0.000541424
     42        1           0.001568379    0.003517581    0.002614567
     43        1           0.000367643   -0.002959140   -0.002680602
     44        1          -0.001666164    0.000800315   -0.001821944
     45        1          -0.000841635    0.002239497    0.000715344
     46        1           0.001159270    0.000693829    0.002374548
     47        1           0.002269378   -0.003859689    0.000406956
     48        1          -0.002842418    0.000231551   -0.001158483
     49        1           0.001898862   -0.002545049   -0.000623080
     50        1           0.001876508    0.001842457    0.002102932
     51        1           0.002034947    0.001836227    0.002025659
     52        1           0.001119290    0.000994441   -0.003337304
     53        1          -0.001918979    0.000549446   -0.002577163
     54        1          -0.000871473    0.001890173    0.002240202
     55        1           0.002408179   -0.002089651    0.001040661
     56        1           0.003043576   -0.002943269    0.000818353
     57        1          -0.002144521    0.000933633   -0.001236435
     58        1           0.003258190   -0.001978098   -0.000451967
     59        1          -0.003171572    0.000191649    0.005858420
 -------------------------------------------------------------------
 Cartesian Forces:  Max     0.094500725 RMS     0.015054562
 Leave Link  716 at Tue Dec 11 18:06:19 2018, MaxMem=   805306368 cpu:         0.2
 (Enter /pbs_home/pkowalski/g09d01/g09/l103.exe)

 GradGradGradGradGradGradGradGradGradGradGradGradGradGradGradGradGradGrad
 Berny optimization.
 Using GEDIIS/GDIIS optimizer.
 FormGI is forming the generalized inverse of G from B-inverse, IUseBI=4.
 Internal  Forces:  Max     0.035660187 RMS     0.005872459
 Search for a local minimum.
 Step number   2 out of a maximum of  343
 All quantities printed in internal units (Hartrees-Bohrs-Radians)
 RMS Force = .58725D-02 SwitMx=.10000D-02 MixMth= 1
 Mixed Optimization -- RFO/linear search
 Update second derivatives using D2CorX and points    1    2
 DE= -6.12D-02 DEPred=-5.91D-02 R= 1.04D+00
 TightC=F SS=  1.41D+00  RLast= 5.28D-01 DXNew= 5.0454D-01 1.5827D+00
 Trust test= 1.04D+00 RLast= 5.28D-01 DXMaxT set to 5.05D-01
 ITU=  1  0
 Use linear search instead of GDIIS.
 Linear search step of   0.555 exceeds DXMaxT=   0.505 but not scaled.
 Quartic linear search produced a step of  1.86306.
 Iteration  1 RMS(Cart)=  0.13367109 RMS(Int)=  0.00995158
 Iteration  2 RMS(Cart)=  0.07341292 RMS(Int)=  0.00227880
 Iteration  3 RMS(Cart)=  0.00194153 RMS(Int)=  0.00221715
 Iteration  4 RMS(Cart)=  0.00000384 RMS(Int)=  0.00221715
 Iteration  5 RMS(Cart)=  0.00000003 RMS(Int)=  0.00221715
 ITry= 1 IFail=0 DXMaxC= 6.41D-01 DCOld= 1.00D+10 DXMaxT= 5.05D-01 DXLimC= 3.00D+00 Rises=F
 Variable       Old X    -DE/DX   Delta X   Delta X   Delta X     New X
                                 (Linear)    (Quad)   (Total)
    R1        3.34610  -0.01359  -0.10786   0.00000  -0.10737   3.23873
    R2        3.32828  -0.01538  -0.10281   0.00000  -0.10210   3.22619
    R3        3.34584  -0.01329  -0.08943   0.00000  -0.09241   3.25342
    R4        3.35117  -0.01335  -0.06648   0.00000  -0.06624   3.28493
    R5        2.58017  -0.01153  -0.07076   0.00000  -0.07076   2.50941
    R6        2.58860  -0.01094  -0.05195   0.00000  -0.05195   2.53665
    R7        2.57244  -0.01855  -0.08077   0.00000  -0.08077   2.49167
    R8        2.58335  -0.01334  -0.07921   0.00000  -0.07921   2.50414
    R9        2.59468  -0.01162  -0.06414   0.00000  -0.06414   2.53054
   R10        2.58392  -0.01019  -0.05707   0.00000  -0.05707   2.52684
   R11        2.63414  -0.00227  -0.01369   0.00000  -0.01369   2.62046
   R12        2.65856  -0.00122  -0.01750   0.00000  -0.01748   2.64107
   R13        2.05786   0.00328   0.02846   0.00000   0.02846   2.08631
   R14        2.63335   0.00031  -0.00127   0.00000  -0.00128   2.63207
   R15        2.05703   0.00258   0.02131   0.00000   0.02131   2.07834
   R16        2.63555   0.00022   0.00212   0.00000   0.00211   2.63766
   R17        2.05723   0.00252   0.02209   0.00000   0.02209   2.07932
   R18        2.63388  -0.00249  -0.01605   0.00000  -0.01606   2.61783
   R19        2.05679   0.00264   0.02070   0.00000   0.02070   2.07749
   R20        2.65811  -0.00195  -0.02770   0.00000  -0.02770   2.63041
   R21        2.05397   0.00354   0.02999   0.00000   0.02999   2.08396
   R22        2.79494  -0.01116  -0.07861   0.00000  -0.07861   2.71633
   R23        2.63451  -0.00221  -0.01304   0.00000  -0.01303   2.62148
   R24        2.65859  -0.00147  -0.01682   0.00000  -0.01681   2.64178
   R25        2.05750   0.00336   0.02758   0.00000   0.02758   2.08507
   R26        2.63347   0.00023  -0.00143   0.00000  -0.00143   2.63205
   R27        2.05709   0.00254   0.02145   0.00000   0.02145   2.07853
   R28        2.63579   0.00029   0.00224   0.00000   0.00223   2.63802
   R29        2.05729   0.00250   0.02220   0.00000   0.02220   2.07949
   R30        2.63417  -0.00245  -0.01550   0.00000  -0.01551   2.61866
   R31        2.05688   0.00268   0.02089   0.00000   0.02089   2.07778
   R32        2.65811  -0.00175  -0.02658   0.00000  -0.02657   2.63154
   R33        2.05390   0.00345   0.02933   0.00000   0.02933   2.08323
   R34        2.79641  -0.01080  -0.07260   0.00000  -0.07260   2.72381
   R35        2.88719  -0.00043   0.00582   0.00000   0.00582   2.89301
   R36        2.08633  -0.00287  -0.02470   0.00000  -0.02470   2.06162
   R37        2.08444  -0.00297  -0.02573   0.00000  -0.02573   2.05871
   R38        2.08490  -0.00309  -0.02604   0.00000  -0.02604   2.05886
   R39        2.84089  -0.00262  -0.02404   0.00000  -0.02404   2.81685
   R40        2.09006  -0.00213  -0.01690   0.00000  -0.01690   2.07316
   R41        2.07491   0.00016  -0.01250   0.00000  -0.01250   2.06241
   R42        2.88368  -0.00089  -0.00621   0.00000  -0.00621   2.87747
   R43        2.08448  -0.00308  -0.02734   0.00000  -0.02734   2.05714
   R44        2.08494  -0.00290  -0.02439   0.00000  -0.02439   2.06055
   R45        2.08476  -0.00308  -0.02568   0.00000  -0.02568   2.05908
   R46        2.83397  -0.00016  -0.00618   0.00000  -0.00618   2.82780
   R47        2.09332  -0.00206  -0.01079   0.00000  -0.01079   2.08253
   R48        2.09162  -0.00203  -0.01497   0.00000  -0.01497   2.07665
   R49        2.55458   0.01317   0.05591   0.00000   0.05541   2.61000
   R50        2.74979  -0.01080  -0.05015   0.00000  -0.05096   2.69883
   R51        2.04660   0.00366   0.03008   0.00000   0.03008   2.07668
   R52        2.72049  -0.02273  -0.14465   0.00000  -0.14480   2.57569
   R53        2.64037   0.02398   0.10963   0.00000   0.10963   2.75000
   R54        2.85064   0.00099  -0.01003   0.00000  -0.01186   2.83878
   R55        2.79757  -0.03566  -0.16189   0.00000  -0.15995   2.63762
   R56        2.87694  -0.00095  -0.01142   0.00000  -0.01268   2.86427
   R57        2.85264   0.00155  -0.00900   0.00000  -0.01050   2.84214
   R58        2.90513  -0.00324  -0.03259   0.00000  -0.02983   2.87530
   R59        2.88455  -0.02580  -0.11005   0.00000  -0.11005   2.77450
   R60        2.55342   0.01179   0.05710   0.00000   0.05574   2.60915
   R61        2.78536  -0.01295  -0.06092   0.00000  -0.05919   2.72616
   R62        2.05332   0.00374   0.03099   0.00000   0.03099   2.08431
   R63        2.76291  -0.02028  -0.11298   0.00000  -0.11005   2.65286
    A1        1.60496   0.00789   0.05910   0.00000   0.06122   1.66618
    A2        1.59672   0.00800   0.06066   0.00000   0.06018   1.65689
    A3        2.11202   0.00028   0.00209   0.00000   0.00211   2.11413
    A4        2.06435   0.00187   0.01936   0.00000   0.01934   2.08369
    A5        2.10682  -0.00215  -0.02145   0.00000  -0.02146   2.08536
    A6        2.09681   0.00012  -0.00215   0.00000  -0.00215   2.09465
    A7        2.09152  -0.00055  -0.00336   0.00000  -0.00336   2.08815
    A8        2.09486   0.00043   0.00552   0.00000   0.00552   2.10038
    A9        2.08685  -0.00109  -0.00992   0.00000  -0.00994   2.07690
   A10        2.09812   0.00061   0.00495   0.00000   0.00496   2.10308
   A11        2.09822   0.00047   0.00498   0.00000   0.00499   2.10321
   A12        2.10251   0.00032   0.00599   0.00000   0.00596   2.10847
   A13        2.09304   0.00033   0.00403   0.00000   0.00404   2.09708
   A14        2.08764  -0.00065  -0.01002   0.00000  -0.01001   2.07763
   A15        2.10606   0.00036  -0.00346   0.00000  -0.00346   2.10260
   A16        2.05781   0.00292   0.02700   0.00000   0.02700   2.08480
   A17        2.11932  -0.00327  -0.02354   0.00000  -0.02354   2.09578
   A18        2.06212   0.00001   0.00746   0.00000   0.00748   2.06960
   A19        2.10062   0.00376   0.01711   0.00000   0.01710   2.11772
   A20        2.12044  -0.00377  -0.02458   0.00000  -0.02459   2.09584
   A21        2.11231   0.00038   0.00335   0.00000   0.00337   2.11568
   A22        2.06500   0.00202   0.01934   0.00000   0.01933   2.08433
   A23        2.10588  -0.00241  -0.02269   0.00000  -0.02270   2.08318
   A24        2.09690   0.00006  -0.00192   0.00000  -0.00191   2.09499
   A25        2.09140  -0.00054  -0.00360   0.00000  -0.00360   2.08779
   A26        2.09489   0.00048   0.00551   0.00000   0.00551   2.10040
   A27        2.08649  -0.00107  -0.01073   0.00000  -0.01075   2.07574
   A28        2.09831   0.00061   0.00537   0.00000   0.00538   2.10369
   A29        2.09839   0.00045   0.00536   0.00000   0.00536   2.10375
   A30        2.10263   0.00034   0.00648   0.00000   0.00646   2.10909
   A31        2.09291   0.00042   0.00367   0.00000   0.00368   2.09659
   A32        2.08764  -0.00075  -0.01015   0.00000  -0.01014   2.07750
   A33        2.10633   0.00026  -0.00257   0.00000  -0.00257   2.10376
   A34        2.05904   0.00283   0.02646   0.00000   0.02646   2.08551
   A35        2.11781  -0.00309  -0.02389   0.00000  -0.02389   2.09392
   A36        2.06171   0.00002   0.00538   0.00000   0.00539   2.06710
   A37        2.10231   0.00326   0.01891   0.00000   0.01891   2.12121
   A38        2.11917  -0.00328  -0.02429   0.00000  -0.02430   2.09487
   A39        1.92905   0.00088   0.00829   0.00000   0.00822   1.93727
   A40        1.91693   0.00144   0.00828   0.00000   0.00817   1.92510
   A41        1.94050   0.00121   0.01869   0.00000   0.01854   1.95904
   A42        1.88951  -0.00125  -0.01147   0.00000  -0.01149   1.87801
   A43        1.89682  -0.00142  -0.01550   0.00000  -0.01561   1.88122
   A44        1.88982  -0.00100  -0.00941   0.00000  -0.00959   1.88023
   A45        1.93574   0.00047  -0.00292   0.00000  -0.00294   1.93280
   A46        1.90986   0.00054   0.00919   0.00000   0.00904   1.91890
   A47        1.89984   0.00195   0.02215   0.00000   0.02205   1.92189
   A48        1.90561   0.00105   0.01404   0.00000   0.01398   1.91959
   A49        1.95155  -0.00269  -0.02772   0.00000  -0.02762   1.92394
   A50        1.85942  -0.00135  -0.01441   0.00000  -0.01455   1.84487
   A51        1.93136   0.00078   0.00595   0.00000   0.00591   1.93727
   A52        1.91427   0.00111   0.00645   0.00000   0.00639   1.92066
   A53        1.93717   0.00122   0.01235   0.00000   0.01229   1.94947
   A54        1.89199  -0.00079  -0.00485   0.00000  -0.00489   1.88710
   A55        1.89776  -0.00143  -0.01318   0.00000  -0.01321   1.88455
   A56        1.89022  -0.00100  -0.00742   0.00000  -0.00750   1.88271
   A57        1.95097  -0.00133  -0.00939   0.00000  -0.00942   1.94155
   A58        1.90832   0.00040  -0.00075   0.00000  -0.00078   1.90754
   A59        1.90755   0.00098   0.01012   0.00000   0.01003   1.91758
   A60        1.91761   0.00205   0.02755   0.00000   0.02761   1.94522
   A61        1.90017  -0.00036  -0.01167   0.00000  -0.01160   1.88858
   A62        1.87773  -0.00177  -0.01630   0.00000  -0.01618   1.86155
   A63        2.12056   0.00108  -0.00418   0.00000  -0.00417   2.11639
   A64        1.94406  -0.01052  -0.07801   0.00000  -0.07802   1.86604
   A65        2.21852   0.00944   0.08219   0.00000   0.08220   2.30072
   A66        2.01341  -0.00260   0.00804   0.00000   0.00682   2.02022
   A67        2.13714   0.00049  -0.00499   0.00000  -0.00446   2.13268
   A68        2.13229   0.00210  -0.00335   0.00000  -0.00279   2.12950
   A69        1.92718   0.00735   0.02259   0.00000   0.02164   1.94882
   A70        2.14594   0.00285  -0.01664   0.00000  -0.01622   2.12972
   A71        2.20949  -0.01017  -0.00636   0.00000  -0.00598   2.20351
   A72        2.03692   0.00037  -0.00419   0.00000  -0.00531   2.03162
   A73        1.93480  -0.00205  -0.01127   0.00000  -0.01173   1.92307
   A74        2.17209   0.00472   0.04355   0.00000   0.04270   2.21478
   A75        2.13065  -0.00285  -0.07182   0.00000  -0.07357   2.05708
   A76        2.24936  -0.00234   0.07581   0.00000   0.07406   2.32342
   A77        1.90047   0.00520  -0.00488   0.00000  -0.00152   1.89895
   A78        1.89554  -0.00490  -0.06278   0.00000  -0.06240   1.83314
   A79        1.91585  -0.00085  -0.00515   0.00000  -0.00580   1.91005
   A80        1.95876   0.00141   0.00540   0.00000   0.00558   1.96434
   A81        2.01884   0.00483   0.02602   0.00000   0.02553   2.04437
   A82        1.90043   0.00151   0.02138   0.00000   0.02016   1.92059
   A83        1.77354  -0.00151   0.02345   0.00000   0.02205   1.79560
   A84        1.89564  -0.00168  -0.01952   0.00000  -0.01967   1.87596
   A85        1.99015   0.00382   0.03481   0.00000   0.03375   2.02390
   A86        1.99270   0.00366   0.03478   0.00000   0.03616   2.02886
   A87        1.88959  -0.00198  -0.03999   0.00000  -0.03719   1.85241
   A88        1.90675   0.00053   0.00614   0.00000   0.00489   1.91164
   A89        1.78417  -0.00467  -0.01879   0.00000  -0.02245   1.76172
   A90        1.87738  -0.00353  -0.05262   0.00000  -0.05226   1.82513
   A91        1.89235   0.00334   0.00974   0.00000   0.00658   1.89893
   A92        1.94616  -0.00034   0.00861   0.00000   0.00967   1.95583
   A93        1.95372  -0.00246  -0.01034   0.00000  -0.01001   1.94370
   A94        1.98272   0.00356   0.03602   0.00000   0.03322   2.01593
   A95        1.81043  -0.00036   0.01144   0.00000   0.01394   1.82437
   A96        1.82706   0.00503   0.04801   0.00000   0.04070   1.86776
   A97        2.08089   0.00462   0.11448   0.00000   0.10636   2.18725
   A98        1.89579   0.00815   0.04028   0.00000   0.02203   1.91782
   A99        2.11973   0.00057  -0.01016   0.00000  -0.00950   2.11023
   A100       1.94712  -0.01082  -0.06948   0.00000  -0.07092   1.87620
   A101       2.21633   0.01025   0.07964   0.00000   0.08028   2.29662
   A102       2.03924  -0.00060   0.00777   0.00000   0.01096   2.05020
   A103       2.14905  -0.00150  -0.01697   0.00000  -0.01862   2.13043
   A104       2.09480   0.00209   0.00906   0.00000   0.00736   2.10216
   A105       1.96960   0.00600   0.05861   0.00000   0.04027   2.00987
   A106       2.08845   0.00034   0.09518   0.00000   0.08105   2.16950
   A107       1.88009   0.00669   0.03832   0.00000   0.02994   1.91004
   A108       2.03546  -0.00275   0.00027   0.00000  -0.00652   2.02894
   A109       1.95478  -0.00284  -0.02601   0.00000  -0.02480   1.92998
   A110       2.09612   0.01077   0.09585   0.00000   0.09133   2.18744
    D1       -3.14003   0.00179   0.02196   0.00000   0.02200  -3.11803
    D2       -0.00761   0.00159   0.02368   0.00000   0.02339   0.01578
    D3       -2.60431  -0.00861  -0.07872   0.00000  -0.07825  -2.68257
    D4        0.02036  -0.00204  -0.01851   0.00000  -0.01993   0.00043
    D5        3.08825   0.00287   0.05105   0.00000   0.05213   3.14038
    D6       -0.04926   0.00269   0.06417   0.00000   0.06381   0.01455
    D7       -2.41390  -0.01467  -0.20770   0.00000  -0.20312  -2.61702
    D8        0.09689  -0.00337  -0.07728   0.00000  -0.07993   0.01696
    D9        0.00058   0.00004   0.00079   0.00000   0.00081   0.00139
   D10        3.14154  -0.00001  -0.00014   0.00000  -0.00014   3.14140
   D11       -3.14029   0.00010   0.00205   0.00000   0.00210  -3.13820
   D12        0.00066   0.00005   0.00112   0.00000   0.00115   0.00181
   D13       -0.00046  -0.00001  -0.00017   0.00000  -0.00019  -0.00065
   D14       -3.13894   0.00016   0.00381   0.00000   0.00387  -3.13506
   D15        3.14040  -0.00007  -0.00146   0.00000  -0.00147   3.13894
   D16        0.00192   0.00010   0.00252   0.00000   0.00260   0.00452
   D17       -0.00017  -0.00002  -0.00047   0.00000  -0.00047  -0.00064
   D18        3.14098  -0.00004  -0.00088   0.00000  -0.00089   3.14009
   D19       -3.14113   0.00003   0.00047   0.00000   0.00049  -3.14063
   D20        0.00003   0.00001   0.00006   0.00000   0.00007   0.00010
   D21       -0.00035  -0.00003  -0.00048   0.00000  -0.00049  -0.00084
   D22        3.14123   0.00001  -0.00009   0.00000  -0.00010   3.14113
   D23       -3.14150  -0.00002  -0.00006   0.00000  -0.00007  -3.14157
   D24        0.00007   0.00003   0.00032   0.00000   0.00033   0.00040
   D25        0.00047   0.00007   0.00111   0.00000   0.00112   0.00159
   D26        3.14079   0.00005  -0.00020   0.00000  -0.00020   3.14058
   D27       -3.14111   0.00002   0.00072   0.00000   0.00073  -3.14038
   D28       -0.00079   0.00000  -0.00059   0.00000  -0.00060  -0.00138
   D29       -0.00007  -0.00004  -0.00078   0.00000  -0.00077  -0.00084
   D30        3.13838  -0.00020  -0.00478   0.00000  -0.00471   3.13367
   D31       -3.14034  -0.00003   0.00057   0.00000   0.00053  -3.13981
   D32       -0.00190  -0.00018  -0.00344   0.00000  -0.00341  -0.00531
   D33       -0.00454  -0.00045  -0.00357   0.00000  -0.00368  -0.00822
   D34       -3.13544  -0.00009  -0.00452   0.00000  -0.00439  -3.13982
   D35        3.14027  -0.00028   0.00053   0.00000   0.00039   3.14066
   D36        0.00937   0.00007  -0.00042   0.00000  -0.00032   0.00906
   D37        0.00122   0.00013   0.00243   0.00000   0.00243   0.00365
   D38        3.14146   0.00002  -0.00025   0.00000  -0.00024   3.14122
   D39       -3.13969   0.00017   0.00368   0.00000   0.00370  -3.13599
   D40        0.00055   0.00007   0.00100   0.00000   0.00103   0.00158
   D41       -0.00031  -0.00004  -0.00045   0.00000  -0.00045  -0.00076
   D42        3.14129  -0.00010   0.00047   0.00000   0.00048  -3.14141
   D43        3.14059  -0.00008  -0.00172   0.00000  -0.00170   3.13888
   D44       -0.00100  -0.00015  -0.00081   0.00000  -0.00077  -0.00177
   D45       -0.00066  -0.00005  -0.00154   0.00000  -0.00153  -0.00219
   D46        3.14083  -0.00008  -0.00179   0.00000  -0.00179   3.13904
   D47       -3.14090   0.00005   0.00115   0.00000   0.00117  -3.13973
   D48        0.00059   0.00003   0.00090   0.00000   0.00091   0.00150
   D49       -0.00081  -0.00011  -0.00132   0.00000  -0.00132  -0.00213
   D50       -3.14127   0.00003   0.00057   0.00000   0.00058  -3.14069
   D51        3.14089  -0.00008  -0.00107   0.00000  -0.00106   3.13983
   D52        0.00043   0.00006   0.00083   0.00000   0.00084   0.00127
   D53        0.00173   0.00020   0.00333   0.00000   0.00333   0.00507
   D54       -3.13988   0.00019   0.00268   0.00000   0.00267  -3.13720
   D55       -3.14099   0.00006   0.00145   0.00000   0.00146  -3.13952
   D56        0.00058   0.00005   0.00080   0.00000   0.00080   0.00139
   D57       -0.00116  -0.00013  -0.00242   0.00000  -0.00241  -0.00358
   D58        3.14042  -0.00006  -0.00336   0.00000  -0.00333   3.13709
   D59        3.14045  -0.00011  -0.00174   0.00000  -0.00175   3.13870
   D60       -0.00115  -0.00005  -0.00268   0.00000  -0.00267  -0.00382
   D61        0.00113   0.00010   0.00923   0.00000   0.00942   0.01054
   D62        3.13797   0.00025  -0.00575   0.00000  -0.00593   3.13204
   D63       -3.14046   0.00003   0.01019   0.00000   0.01037  -3.13010
   D64       -0.00362   0.00018  -0.00479   0.00000  -0.00498  -0.00860
   D65        1.07137  -0.00130  -0.01302   0.00000  -0.01305   1.05832
   D66       -3.10846   0.00066   0.00851   0.00000   0.00850  -3.09996
   D67       -1.08279   0.00044   0.00860   0.00000   0.00871  -1.07408
   D68       -3.12811  -0.00137  -0.01683   0.00000  -0.01692   3.13816
   D69       -1.02476   0.00058   0.00471   0.00000   0.00463  -1.02013
   D70        1.00092   0.00036   0.00480   0.00000   0.00484   1.00576
   D71       -1.03679  -0.00091  -0.01140   0.00000  -0.01143  -1.04822
   D72        1.06656   0.00105   0.01014   0.00000   0.01012   1.07669
   D73        3.09224   0.00083   0.01023   0.00000   0.01033   3.10257
   D74        1.32974   0.00353   0.03582   0.00000   0.03602   1.36576
   D75       -1.21740  -0.00157  -0.01183   0.00000  -0.01208  -1.22948
   D76       -0.77613   0.00187   0.01719   0.00000   0.01739  -0.75874
   D77        2.95991  -0.00322  -0.03046   0.00000  -0.03071   2.92920
   D78       -2.82931   0.00449   0.04281   0.00000   0.04308  -2.78623
   D79        0.90674  -0.00061  -0.00484   0.00000  -0.00502   0.90172
   D80        1.04645  -0.00110  -0.01543   0.00000  -0.01545   1.03100
   D81       -3.10949   0.00088   0.01267   0.00000   0.01266  -3.09683
   D82       -1.05831  -0.00046  -0.00157   0.00000  -0.00155  -1.05986
   D83        3.13299  -0.00089  -0.01365   0.00000  -0.01368   3.11930
   D84       -1.02295   0.00110   0.01444   0.00000   0.01443  -1.00853
   D85        1.02822  -0.00024   0.00021   0.00000   0.00022   1.02844
   D86       -1.06222  -0.00064  -0.01101   0.00000  -0.01101  -1.07323
   D87        1.06502   0.00135   0.01709   0.00000   0.01710   1.08212
   D88        3.11620   0.00001   0.00285   0.00000   0.00289   3.11909
   D89        1.23910   0.00351   0.04704   0.00000   0.04910   1.28820
   D90       -1.21827  -0.00308  -0.04123   0.00000  -0.04337  -1.26165
   D91       -0.88279   0.00248   0.03525   0.00000   0.03729  -0.84550
   D92        2.94302  -0.00411  -0.05302   0.00000  -0.05519   2.88784
   D93       -2.93503   0.00365   0.04583   0.00000   0.04804  -2.88698
   D94        0.89078  -0.00294  -0.04243   0.00000  -0.04443   0.84635
   D95       -0.00742  -0.00061  -0.02154   0.00000  -0.02110  -0.02852
   D96       -3.12140  -0.00016  -0.00771   0.00000  -0.00723  -3.12863
   D97        3.12438  -0.00089  -0.02036   0.00000  -0.02023   3.10415
   D98        0.01040  -0.00044  -0.00653   0.00000  -0.00636   0.00404
   D99        0.02282  -0.00085   0.00705   0.00000   0.00755   0.03038
   D100       3.13002  -0.00030  -0.00662   0.00000  -0.00636   3.12366
   D101       3.13689  -0.00133  -0.00675   0.00000  -0.00631   3.13057
   D102      -0.03910  -0.00077  -0.02043   0.00000  -0.02023  -0.05933
   D103      -0.02740   0.00199   0.01113   0.00000   0.01097  -0.01643
   D104       2.54923   0.00738   0.05725   0.00000   0.05715   2.60638
   D105      -3.13304   0.00107   0.02560   0.00000   0.02581  -3.10723
   D106      -0.55641   0.00646   0.07172   0.00000   0.07199  -0.48442
   D107      -0.21132  -0.00412  -0.09418   0.00000  -0.09471  -0.30602
   D108       3.01837  -0.00450  -0.07859   0.00000  -0.07809   2.94028
   D109       2.89013  -0.00305  -0.10974   0.00000  -0.11024   2.77989
   D110      -0.16337  -0.00343  -0.09415   0.00000  -0.09363  -0.25700
   D111       1.61750   0.00010   0.00172   0.00000   0.00156   1.61906
   D112      -0.53439   0.00374   0.07040   0.00000   0.07071  -0.46368
   D113      -2.58933   0.00055   0.01793   0.00000   0.01710  -2.57223
   D114      -1.59655   0.00014  -0.00707   0.00000  -0.00666  -1.60320
   D115       2.53475   0.00379   0.06161   0.00000   0.06249   2.59724
   D116       0.47980   0.00060   0.00914   0.00000   0.00888   0.48869
   D117       3.01910  -0.00192  -0.06344   0.00000  -0.06624   2.95286
   D118      -1.14077   0.01597   0.08896   0.00000   0.09243  -1.04834
   D119      -0.04362  -0.00198  -0.04629   0.00000  -0.04735  -0.09097
   D120       2.07970   0.01591   0.10611   0.00000   0.11132   2.19102
   D121      -0.84174   0.00130   0.01388   0.00000   0.01434  -0.82740
   D122      -2.95368   0.00238   0.04436   0.00000   0.04485  -2.90883
   D123       1.31783   0.00475   0.06289   0.00000   0.06290   1.38073
   D124       1.25740  -0.00293  -0.04692   0.00000  -0.04682   1.21058
   D125      -0.85454  -0.00185  -0.01643   0.00000  -0.01631  -0.87085
   D126      -2.86621   0.00052   0.00210   0.00000   0.00173  -2.86448
   D127      -2.88722   0.00253   0.00443   0.00000   0.00587  -2.88134
   D128       1.28403   0.00361   0.03492   0.00000   0.03638   1.32041
   D129      -0.72764   0.00598   0.05345   0.00000   0.05443  -0.67322
   D130       0.80189  -0.00370  -0.06256   0.00000  -0.06267   0.73923
   D131      -1.26628  -0.00001   0.00259   0.00000   0.00284  -1.26344
   D132       2.87241  -0.00274  -0.04252   0.00000  -0.04098   2.83142
   D133       2.92810  -0.00297  -0.05953   0.00000  -0.05911   2.86898
   D134       0.85992   0.00072   0.00562   0.00000   0.00639   0.86631
   D135      -1.28458  -0.00200  -0.03949   0.00000  -0.03743  -1.32201
   D136      -1.35597  -0.00726  -0.11161   0.00000  -0.10964  -1.46561
   D137       2.85904  -0.00357  -0.04647   0.00000  -0.04413   2.81491
   D138       0.71454  -0.00629  -0.09157   0.00000  -0.08795   0.62659
   D139       1.61588   0.00652   0.08982   0.00000   0.09125   1.70713
   D140      -0.62483  -0.00720  -0.09481   0.00000  -0.09237  -0.71720
   D141      -2.54242   0.00423   0.05371   0.00000   0.05398  -2.48844
   D142       1.50006  -0.00949  -0.13093   0.00000  -0.12964   1.37042
   D143      -0.41717   0.00296   0.06814   0.00000   0.07071  -0.34645
   D144      -2.65787  -0.01076  -0.11650   0.00000  -0.11291  -2.77078
   D145       2.95739  -0.00159  -0.01003   0.00000  -0.00976   2.94763
   D146       0.71776  -0.01842  -0.20350   0.00000  -0.21269   0.50508
   D147      -1.23716   0.01525   0.15462   0.00000   0.16381  -1.07335
   D148       2.80640  -0.00158  -0.03884   0.00000  -0.03912   2.76728
   D149      -0.01142  -0.00099  -0.03267   0.00000  -0.03257  -0.04399
   D150       3.11535  -0.00165  -0.04854   0.00000  -0.04791   3.06744
   D151       3.13453  -0.00114  -0.01885   0.00000  -0.01885   3.11568
   D152      -0.02188  -0.00181  -0.03473   0.00000  -0.03419  -0.05607
   D153      -2.26199  -0.01295  -0.22518   0.00000  -0.22317  -2.48516
   D154       0.08195  -0.00131  -0.02377   0.00000  -0.02436   0.05759
   D155       0.89394  -0.01228  -0.20973   0.00000  -0.20786   0.68608
   D156      -3.04531  -0.00064  -0.00832   0.00000  -0.00905  -3.05435
   D157       2.16503   0.01929   0.26629   0.00000   0.26876   2.43379
   D158      -1.63190   0.02533   0.35846   0.00000   0.36032  -1.27158
   D159      -0.11479   0.00333   0.07320   0.00000   0.07274  -0.04205
   D160       2.37146   0.00937   0.16537   0.00000   0.16430   2.53576
         Item               Value     Threshold  Converged?
 Maximum Force            0.035660     0.000450     NO 
 RMS     Force            0.005872     0.000300     NO 
 Maximum Displacement     0.640879     0.001800     NO 
 RMS     Displacement     0.164188     0.001200     NO 
 Predicted change in Energy=-4.826730D-02
 Lowest energy point so far.  Saving SCF results.
 GradGradGradGradGradGradGradGradGradGradGradGradGradGradGradGradGradGrad

 Leave Link  103 at Tue Dec 11 18:06:19 2018, MaxMem=   805306368 cpu:         1.5
 (Enter /pbs_home/pkowalski/g09d01/g09/l202.exe)
 Stoichiometry    C29H22F6S2
 Framework group  C1[X(C29H22F6S2)]
 Deg. of freedom   171
 Full point group                 C1      NOp   1
 RotChk:  IX=0 Diff= 2.28D-02
 Largest Abelian subgroup         C1      NOp   1
 Largest concise Abelian subgroup C1      NOp   1
                         Standard orientation:                         
 ---------------------------------------------------------------------
 Center     Atomic      Atomic             Coordinates (Angstroms)
 Number     Number       Type             X           Y           Z
 ---------------------------------------------------------------------
      1         16           0       -2.803361   -2.064973   -1.067383
      2         16           0        2.751293   -2.053149    0.969953
      3          9           0       -1.269800    2.617939    1.537866
      4          9           0       -2.344276    2.774260   -0.281716
      5          9           0       -0.107971    4.613224   -0.005340
      6          9           0       -0.248924    3.305677   -1.683102
      7          9           0        1.525876    2.909217    1.243744
      8          9           0        2.209873    2.956732   -0.759269
      9          6           0       -5.791985   -2.345257   -0.444591
     10          6           0       -7.140355   -2.576285   -0.217832
     11          6           0       -7.909664   -1.620771    0.441819
     12          6           0       -7.301836   -0.438198    0.866427
     13          6           0       -5.954104   -0.212043    0.639467
     14          6           0       -5.180119   -1.162638   -0.019966
     15          6           0        5.676672   -2.433142    0.118960
     16          6           0        6.989551   -2.719481   -0.225647
     17          6           0        7.810378   -1.717356   -0.737440
     18          6           0        7.288233   -0.432581   -0.897042
     19          6           0        5.974643   -0.152183   -0.556279
     20          6           0        5.149325   -1.148348   -0.040821
     21          6           0       -0.701465   -0.703720   -3.308053
     22          6           0       -0.333390   -1.412883   -2.002175
     23          6           0        1.024100   -0.934071    3.598722
     24          6           0        0.431267   -1.316564    2.249335
     25          6           0       -3.784606   -0.915140   -0.259694
     26          6           0       -2.970930    0.154429    0.058942
     27          6           0       -1.597485    0.020382   -0.308918
     28          6           0       -1.362137   -1.156841   -0.954300
     29          6           0       -0.625096    1.073602   -0.058099
     30          6           0       -1.143522    2.454589    0.226093
     31          6           0       -0.073103    3.346691   -0.370324
     32          6           0        1.170413    2.583410   -0.005535
     33          6           0        0.768405    1.120583   -0.122218
     34          6           0        3.786340   -0.843202    0.315168
     35          6           0        3.064858    0.332496    0.255649
     36          6           0        1.683068    0.286836    0.667640
     37          6           0        1.376655   -1.001710    1.132940
     38          1           0       -5.192680   -3.108324   -0.971320
     39          1           0       -7.596826   -3.515570   -0.562732
     40          1           0       -8.980569   -1.795240    0.624689
     41          1           0       -7.891188    0.329075    1.388490
     42          1           0       -5.497006    0.730660    0.983710
     43          1           0        5.036895   -3.233395    0.528489
     44          1           0        7.377484   -3.739548   -0.088620
     45          1           0        8.853771   -1.934816   -1.011234
     46          1           0        7.918555    0.373122   -1.300108
     47          1           0        5.584097    0.869284   -0.695407
     48          1           0       -0.761316    0.375922   -3.163165
     49          1           0        0.056496   -0.892699   -4.067407
     50          1           0       -1.659075   -1.039924   -3.704246
     51          1           0       -0.236315   -2.491634   -2.176639
     52          1           0        0.647234   -1.079941   -1.657730
     53          1           0        1.259384    0.128191    3.634419
     54          1           0        0.311313   -1.150538    4.394988
     55          1           0        1.938461   -1.488276    3.808657
     56          1           0        0.161512   -2.385017    2.259811
     57          1           0       -0.499739   -0.758258    2.078643
     58          1           0       -3.346437    1.035745    0.597387
     59          1           0        3.521360    1.284050   -0.064811
 ---------------------------------------------------------------------
 Rotational constants (GHZ):      0.1583965      0.0556117      0.0472760
 Leave Link  202 at Tue Dec 11 18:06:19 2018, MaxMem=   805306368 cpu:         0.0
 (Enter /pbs_home/pkowalski/g09d01/g09/l301.exe)
 Basis read from rwf:  (5D, 7F)
 No pseudopotential information found on rwf file.
 There are   673 symmetry adapted cartesian basis functions of A   symmetry.
 There are   636 symmetry adapted basis functions of A   symmetry.
   636 basis functions,  1103 primitive gaussians,   673 cartesian basis functions
   141 alpha electrons      141 beta electrons
       nuclear repulsion energy      4593.2879735751 Hartrees.
 IExCor= 4134 DFT=T Ex+Corr=M06L ExCW=0 ScaHFX=  0.000000
 ScaDFX=  1.000000  1.000000  1.000000  1.000000 ScalE2=  1.000000  1.000000
 IRadAn=      0 IRanWt=     -1 IRanGd=            0 ICorTp=0 IEmpDi=131
 NAtoms=   59 NActive=   59 NUniq=   59 SFac= 1.00D+00 NAtFMM=   60 NAOKFM=F Big=F
 Integral buffers will be    131072 words long.
 Raffenetti 2 integral format.
 Two-electron integral symmetry is turned on.
 R6Disp:  Grimme-D3 Dispersion energy=       -0.0059348078 Hartrees.
 Nuclear repulsion after empirical dispersion term =     4593.2820387674 Hartrees.
 No density basis found on file   724.
 Leave Link  301 at Tue Dec 11 18:06:19 2018, MaxMem=   805306368 cpu:         0.6
 (Enter /pbs_home/pkowalski/g09d01/g09/l302.exe)
 NPDir=0 NMtPBC=     1 NCelOv=     1 NCel=       1 NClECP=     1 NCelD=      1
         NCelK=      1 NCelE2=     1 NClLst=     1 CellRange=     0.0.
 One-electron integrals computed using PRISM.
 NBasis=   636 RedAO= T EigKep=  2.83D-04  NBF=   636
 NBsUse=   636 1.00D-06 EigRej= -1.00D+00 NBFU=   636
 Precomputing XC quadrature grid using
 IXCGrd= 4 IRadAn=           0 IRanWt=          -1 IRanGd=           0 AccXCQ= 0.00D+00.
 Generated NRdTot=       0 NPtTot=           0 NUsed=           0 NTot=          32
 NSgBfM=   607   607   607   607   608 MxSgAt=    59 MxSgA2=    59.
 Leave Link  302 at Tue Dec 11 18:06:21 2018, MaxMem=   805306368 cpu:        16.3
 (Enter /pbs_home/pkowalski/g09d01/g09/l303.exe)
 DipDrv:  MaxL=1.
 Leave Link  303 at Tue Dec 11 18:06:22 2018, MaxMem=   805306368 cpu:         1.5
 (Enter /pbs_home/pkowalski/g09d01/g09/l401.exe)
 Initial guess from the checkpoint file:  "dae0068freq_open_m06l_air_D3.chk"
 B after Tr=     0.000000    0.000000    0.000000
         Rot=    0.999971   -0.007125   -0.002323    0.001310 Ang=  -0.87 deg.
 Guess basis will be translated and rotated to current coordinates.
 JPrj=2 DoOrth=T DoCkMO=T.
 Generating alternative initial guess.
 ExpMin= 1.22D-01 ExpMax= 9.18D+03 ExpMxC= 1.38D+03 IAcc=1 IRadAn=         1 AccDes= 0.00D+00
 Harris functional with IExCor= 1009 and IRadAn=       1 diagonalized for initial guess.
 HarFok:  IExCor= 1009 AccDes= 0.00D+00 IRadAn=         1 IDoV= 1 UseB2=F ITyADJ=14
 ICtDFT=  3500011 ScaDFX=  1.000000  1.000000  1.000000  1.000000
 FoFCou: FMM=F IPFlag=           0 FMFlag=      100000 FMFlg1=           0
         NFxFlg=           0 DoJE=T BraDBF=F KetDBF=T FulRan=T
         wScrn=  0.000000 ICntrl=     500 IOpCl=  0 I1Cent=   200000004 NGrid=           0
         NMat0=    1 NMatS0=      1 NMatT0=    0 NMatD0=    1 NMtDS0=    0 NMtDT0=    0
 Petite list used in FoFCou.
 Harris En= -2510.22801319569    
 Leave Link  401 at Tue Dec 11 18:06:27 2018, MaxMem=   805306368 cpu:        40.9
 (Enter /pbs_home/pkowalski/g09d01/g09/l502.exe)
 Closed shell SCF:
 Using DIIS extrapolation, IDIIS=  1040.
 Integral symmetry usage will be decided dynamically.
 IVT=     1387805 IEndB=     1387805 NGot=   805306368 MDV=   804388806
 LenX=   804388806 LenY=   803935204
 Requested convergence on RMS density matrix=1.00D-08 within 128 cycles.
 Requested convergence on MAX density matrix=1.00D-06.
 Requested convergence on             energy=1.00D-06.
 No special actions if energy rises.
 Fock matrices will be formed incrementally for  20 cycles.
 Integral accuracy reduced to 1.0D-05 until final iterations.

 Cycle   1  Pass 0  IDiag  1:
 FoFJK:  IHMeth= 1 ICntrl=     500 DoSepK=F KAlg= 0 I1Cent=   0 FoldK=F
 IRaf= 640000000 NMat=   1 IRICut=       1 DoRegI=T DoRafI=F ISym2E= 0.
 FoFCou: FMM=F IPFlag=           0 FMFlag=      100000 FMFlg1=           0
         NFxFlg=           0 DoJE=T BraDBF=F KetDBF=F FulRan=T
         wScrn=  0.000000 ICntrl=     500 IOpCl=  0 I1Cent=           0 NGrid=           0
         NMat0=    1 NMatS0=      1 NMatT0=    0 NMatD0=    1 NMtDS0=    0 NMtDT0=    0
 Symmetry not used in FoFCou.
 E= -2511.83699188811    
 DIIS: error= 1.14D-02 at cycle   1 NSaved=   1.
 NSaved= 1 IEnMin= 1 EnMin= -2511.83699188811     IErMin= 1 ErrMin= 1.14D-02
 ErrMax= 1.14D-02  0.00D+00 EMaxC= 1.00D-01 BMatC= 9.82D-02 BMatP= 9.82D-02
 IDIUse=3 WtCom= 8.86D-01 WtEn= 1.14D-01
 Coeff-Com:  0.100D+01
 Coeff-En:   0.100D+01
 Coeff:      0.100D+01
 Recover alternate guess density for next cycle.
 RMSDP=3.15D-03 MaxDP=1.42D-01              OVMax= 0.00D+00

 Cycle   2  Pass 0  IDiag  1:
 RMSU=  3.14D-03    CP:  1.02D+00
 E= -2511.18019839926     Delta-E=        0.656793488856 Rises=F Damp=F
 Switch densities from cycles 1 and 2 for lowest energy.
 DIIS: error= 3.50D-02 at cycle   2 NSaved=   2.
 NSaved= 2 IEnMin= 1 EnMin= -2511.83699188811     IErMin= 1 ErrMin= 1.14D-02
 ErrMax= 3.50D-02  0.00D+00 EMaxC= 1.00D+00 BMatC= 7.61D-01 BMatP= 9.82D-02
 IDIUse=1 WtCom= 1.00D+00 WtEn= 0.00D+00
 Coeff-Com:  0.872D+00 0.128D+00
 Coeff:      0.872D+00 0.128D+00
 Gap=     0.081 Goal=   None    Shift=    0.000
 RMSDP=1.38D-03 MaxDP=5.95D-02 DE= 6.57D-01 OVMax= 2.07D-01

 Cycle   3  Pass 0  IDiag  1:
 RMSU=  1.27D-03    CP:  9.99D-01  1.72D-01
 E= -2511.96501492047     Delta-E=       -0.784816521219 Rises=F Damp=F
 DIIS: error= 4.71D-03 at cycle   3 NSaved=   3.
 NSaved= 3 IEnMin= 3 EnMin= -2511.96501492047     IErMin= 3 ErrMin= 4.71D-03
 ErrMax= 4.71D-03  0.00D+00 EMaxC= 1.00D+00 BMatC= 2.90D-02 BMatP= 9.82D-02
 IDIUse=1 WtCom= 1.00D+00 WtEn= 0.00D+00
 Coeff-Com:  0.933D-01 0.132D+00 0.775D+00
 Coeff:      0.933D-01 0.132D+00 0.775D+00
 Gap=     0.063 Goal=   None    Shift=    0.000
 RMSDP=7.17D-04 MaxDP=3.30D-02 DE=-7.85D-01 OVMax= 9.56D-02

 Cycle   4  Pass 0  IDiag  1:
 RMSU=  6.17D-04    CP:  9.97D-01  2.19D-01  7.38D-01
 E= -2511.97246646402     Delta-E=       -0.007451543551 Rises=F Damp=F
 DIIS: error= 5.59D-03 at cycle   4 NSaved=   4.
 NSaved= 4 IEnMin= 4 EnMin= -2511.97246646402     IErMin= 3 ErrMin= 4.71D-03
 ErrMax= 5.59D-03  0.00D+00 EMaxC= 1.00D+00 BMatC= 2.12D-02 BMatP= 2.90D-02
 IDIUse=1 WtCom= 1.00D+00 WtEn= 0.00D+00
 Coeff-Com:  0.172D-01 0.728D-01 0.545D+00 0.365D+00
 Coeff:      0.172D-01 0.728D-01 0.545D+00 0.365D+00
 Gap=     0.069 Goal=   None    Shift=    0.000
 RMSDP=4.45D-04 MaxDP=1.95D-02 DE=-7.45D-03 OVMax= 7.98D-02

 Cycle   5  Pass 0  IDiag  1:
 RMSU=  2.17D-04    CP:  9.98D-01  2.13D-01  8.39D-01  4.07D-01
 E= -2511.99611417270     Delta-E=       -0.023647708671 Rises=F Damp=F
 DIIS: error= 1.06D-03 at cycle   5 NSaved=   5.
 NSaved= 5 IEnMin= 5 EnMin= -2511.99611417270     IErMin= 5 ErrMin= 1.06D-03
 ErrMax= 1.06D-03  0.00D+00 EMaxC= 1.00D+00 BMatC= 2.14D-03 BMatP= 2.12D-02
 IDIUse=1 WtCom= 1.00D+00 WtEn= 0.00D+00
 Coeff-Com: -0.739D-03 0.196D-01 0.227D+00 0.253D+00 0.502D+00
 Coeff:     -0.739D-03 0.196D-01 0.227D+00 0.253D+00 0.502D+00
 Gap=     0.067 Goal=   None    Shift=    0.000
 RMSDP=1.42D-04 MaxDP=8.02D-03 DE=-2.36D-02 OVMax= 2.55D-02

 Cycle   6  Pass 0  IDiag  1:
 RMSU=  7.27D-05    CP:  9.99D-01  2.15D-01  8.39D-01  4.83D-01  4.83D-01
 E= -2511.99823868780     Delta-E=       -0.002124515099 Rises=F Damp=F
 DIIS: error= 3.48D-04 at cycle   6 NSaved=   6.
 NSaved= 6 IEnMin= 6 EnMin= -2511.99823868780     IErMin= 6 ErrMin= 3.48D-04
 ErrMax= 3.48D-04  0.00D+00 EMaxC= 1.00D+00 BMatC= 2.66D-04 BMatP= 2.14D-03
 IDIUse=1 WtCom= 1.00D+00 WtEn= 0.00D+00
 Coeff-Com: -0.643D-03 0.500D-02 0.963D-01 0.131D+00 0.330D+00 0.438D+00
 Coeff:     -0.643D-03 0.500D-02 0.963D-01 0.131D+00 0.330D+00 0.438D+00
 Gap=     0.066 Goal=   None    Shift=    0.000
 RMSDP=5.24D-05 MaxDP=3.98D-03 DE=-2.12D-03 OVMax= 1.32D-02

 Cycle   7  Pass 0  IDiag  1:
 RMSU=  3.06D-05    CP:  9.98D-01  2.12D-01  8.40D-01  4.76D-01  5.61D-01
                    CP:  4.81D-01
 E= -2511.99846758350     Delta-E=       -0.000228895705 Rises=F Damp=F
 DIIS: error= 2.77D-04 at cycle   7 NSaved=   7.
 NSaved= 7 IEnMin= 7 EnMin= -2511.99846758350     IErMin= 7 ErrMin= 2.77D-04
 ErrMax= 2.77D-04  0.00D+00 EMaxC= 1.00D+00 BMatC= 5.55D-05 BMatP= 2.66D-04
 IDIUse=1 WtCom= 1.00D+00 WtEn= 0.00D+00
 Coeff-Com: -0.105D-03 0.637D-03 0.378D-01 0.598D-01 0.170D+00 0.325D+00
 Coeff-Com:  0.406D+00
 Coeff:     -0.105D-03 0.637D-03 0.378D-01 0.598D-01 0.170D+00 0.325D+00
 Coeff:      0.406D+00
 Gap=     0.067 Goal=   None    Shift=    0.000
 RMSDP=2.27D-05 MaxDP=1.81D-03 DE=-2.29D-04 OVMax= 5.47D-03

 Cycle   8  Pass 0  IDiag  1:
 RMSU=  1.34D-05    CP:  9.98D-01  2.12D-01  8.40D-01  4.81D-01  5.54D-01
                    CP:  5.32D-01  4.25D-01
 E= -2511.99852633571     Delta-E=       -0.000058752209 Rises=F Damp=F
 DIIS: error= 1.09D-04 at cycle   8 NSaved=   8.
 NSaved= 8 IEnMin= 8 EnMin= -2511.99852633571     IErMin= 8 ErrMin= 1.09D-04
 ErrMax= 1.09D-04  0.00D+00 EMaxC= 1.00D+00 BMatC= 8.52D-06 BMatP= 5.55D-05
 IDIUse=1 WtCom= 1.00D+00 WtEn= 0.00D+00
 Coeff-Com: -0.173D-03-0.204D-03 0.128D-01 0.235D-01 0.748D-01 0.172D+00
 Coeff-Com:  0.301D+00 0.416D+00
 Coeff:     -0.173D-03-0.204D-03 0.128D-01 0.235D-01 0.748D-01 0.172D+00
 Coeff:      0.301D+00 0.416D+00
 Gap=     0.067 Goal=   None    Shift=    0.000
 RMSDP=8.35D-06 MaxDP=4.64D-04 DE=-5.88D-05 OVMax= 1.13D-03

 Initial convergence to 1.0D-05 achieved.  Increase integral accuracy.
 Cycle   9  Pass 1  IDiag  1:
 E= -2511.99492197973     Delta-E=        0.003604355982 Rises=F Damp=F
 DIIS: error= 1.30D-04 at cycle   1 NSaved=   1.
 NSaved= 1 IEnMin= 1 EnMin= -2511.99492197973     IErMin= 1 ErrMin= 1.30D-04
 ErrMax= 1.30D-04  0.00D+00 EMaxC= 1.00D+00 BMatC= 5.74D-05 BMatP= 5.74D-05
 IDIUse=1 WtCom= 1.00D+00 WtEn= 0.00D+00
 Coeff-Com:  0.100D+01
 Coeff:      0.100D+01
 Gap=     0.067 Goal=   None    Shift=    0.000
 RMSDP=8.35D-06 MaxDP=4.64D-04 DE= 3.60D-03 OVMax= 1.56D-03

 Cycle  10  Pass 1  IDiag  1:
 RMSU=  1.65D-04    CP:  1.00D+00
 E= -2511.99498025228     Delta-E=       -0.000058272552 Rises=F Damp=F
 DIIS: error= 6.31D-05 at cycle   2 NSaved=   2.
 NSaved= 2 IEnMin= 2 EnMin= -2511.99498025228     IErMin= 2 ErrMin= 6.31D-05
 ErrMax= 6.31D-05  0.00D+00 EMaxC= 1.00D+00 BMatC= 5.47D-06 BMatP= 5.74D-05
 IDIUse=1 WtCom= 1.00D+00 WtEn= 0.00D+00
 Coeff-Com:  0.138D+00 0.862D+00
 Coeff:      0.138D+00 0.862D+00
 Gap=     0.067 Goal=   None    Shift=    0.000
 RMSDP=1.24D-05 MaxDP=7.52D-04 DE=-5.83D-05 OVMax= 1.44D-03

 Cycle  11  Pass 1  IDiag  1:
 RMSU=  1.24D-05    CP:  1.00D+00  1.00D+00
 E= -2511.99497259524     Delta-E=        0.000007657039 Rises=F Damp=F
 DIIS: error= 1.47D-04 at cycle   3 NSaved=   3.
 NSaved= 3 IEnMin= 2 EnMin= -2511.99498025228     IErMin= 2 ErrMin= 6.31D-05
 ErrMax= 1.47D-04  0.00D+00 EMaxC= 1.00D+00 BMatC= 1.24D-05 BMatP= 5.47D-06
 IDIUse=1 WtCom= 1.00D+00 WtEn= 0.00D+00
 Coeff-Com:  0.236D-01 0.599D+00 0.378D+00
 Coeff:      0.236D-01 0.599D+00 0.378D+00
 Gap=     0.067 Goal=   None    Shift=    0.000
 RMSDP=8.83D-06 MaxDP=6.08D-04 DE= 7.66D-06 OVMax= 1.10D-03

 Cycle  12  Pass 1  IDiag  1:
 RMSU=  4.51D-06    CP:  1.00D+00  1.00D+00  3.92D-01
 E= -2511.99498471004     Delta-E=       -0.000012114795 Rises=F Damp=F
 DIIS: error= 5.31D-05 at cycle   4 NSaved=   4.
 NSaved= 4 IEnMin= 4 EnMin= -2511.99498471004     IErMin= 4 ErrMin= 5.31D-05
 ErrMax= 5.31D-05  0.00D+00 EMaxC= 1.00D+00 BMatC= 9.79D-07 BMatP= 5.47D-06
 IDIUse=1 WtCom= 1.00D+00 WtEn= 0.00D+00
 Coeff-Com:  0.423D-02 0.337D+00 0.261D+00 0.398D+00
 Coeff:      0.423D-02 0.337D+00 0.261D+00 0.398D+00
 Gap=     0.067 Goal=   None    Shift=    0.000
 RMSDP=2.92D-06 MaxDP=1.81D-04 DE=-1.21D-05 OVMax= 5.50D-04

 Cycle  13  Pass 1  IDiag  1:
 RMSU=  2.03D-06    CP:  1.00D+00  1.00D+00  4.54D-01  5.66D-01
 E= -2511.99498562666     Delta-E=       -0.000000916624 Rises=F Damp=F
 DIIS: error= 1.11D-05 at cycle   5 NSaved=   5.
 NSaved= 5 IEnMin= 5 EnMin= -2511.99498562666     IErMin= 5 ErrMin= 1.11D-05
 ErrMax= 1.11D-05  0.00D+00 EMaxC= 1.00D+00 BMatC= 1.82D-07 BMatP= 9.79D-07
 IDIUse=1 WtCom= 1.00D+00 WtEn= 0.00D+00
 Coeff-Com: -0.243D-02 0.123D+00 0.115D+00 0.305D+00 0.459D+00
 Coeff:     -0.243D-02 0.123D+00 0.115D+00 0.305D+00 0.459D+00
 Gap=     0.067 Goal=   None    Shift=    0.000
 RMSDP=1.39D-06 MaxDP=1.08D-04 DE=-9.17D-07 OVMax= 3.84D-04

 Cycle  14  Pass 1  IDiag  1:
 RMSU=  9.24D-07    CP:  1.00D+00  1.00D+00  4.56D-01  6.45D-01  5.17D-01
 E= -2511.99498580041     Delta-E=       -0.000000173750 Rises=F Damp=F
 DIIS: error= 6.27D-06 at cycle   6 NSaved=   6.
 NSaved= 6 IEnMin= 6 EnMin= -2511.99498580041     IErMin= 6 ErrMin= 6.27D-06
 ErrMax= 6.27D-06  0.00D+00 EMaxC= 1.00D+00 BMatC= 2.81D-08 BMatP= 1.82D-07
 IDIUse=1 WtCom= 1.00D+00 WtEn= 0.00D+00
 Coeff-Com: -0.218D-02 0.402D-01 0.461D-01 0.165D+00 0.333D+00 0.418D+00
 Coeff:     -0.218D-02 0.402D-01 0.461D-01 0.165D+00 0.333D+00 0.418D+00
 Gap=     0.067 Goal=   None    Shift=    0.000
 RMSDP=5.64D-07 MaxDP=3.59D-05 DE=-1.74D-07 OVMax= 1.74D-04

 Cycle  15  Pass 1  IDiag  1:
 RMSU=  3.48D-07    CP:  1.00D+00  1.00D+00  4.55D-01  6.34D-01  6.17D-01
                    CP:  5.76D-01
 E= -2511.99498583260     Delta-E=       -0.000000032187 Rises=F Damp=F
 DIIS: error= 2.96D-06 at cycle   7 NSaved=   7.
 NSaved= 7 IEnMin= 7 EnMin= -2511.99498583260     IErMin= 7 ErrMin= 2.96D-06
 ErrMax= 2.96D-06  0.00D+00 EMaxC= 1.00D+00 BMatC= 2.67D-09 BMatP= 2.81D-08
 IDIUse=1 WtCom= 1.00D+00 WtEn= 0.00D+00
 Coeff-Com: -0.917D-03 0.298D-02 0.788D-02 0.487D-01 0.125D+00 0.271D+00
 Coeff-Com:  0.545D+00
 Coeff:     -0.917D-03 0.298D-02 0.788D-02 0.487D-01 0.125D+00 0.271D+00
 Coeff:      0.545D+00
 Gap=     0.067 Goal=   None    Shift=    0.000
 RMSDP=1.73D-07 MaxDP=9.13D-06 DE=-3.22D-08 OVMax= 4.14D-05

 Cycle  16  Pass 1  IDiag  1:
 RMSU=  9.75D-08    CP:  1.00D+00  1.00D+00  4.57D-01  6.47D-01  6.12D-01
                    CP:  6.19D-01  6.47D-01
 E= -2511.99498583533     Delta-E=       -0.000000002733 Rises=F Damp=F
 DIIS: error= 1.26D-06 at cycle   8 NSaved=   8.
 NSaved= 8 IEnMin= 8 EnMin= -2511.99498583533     IErMin= 8 ErrMin= 1.26D-06
 ErrMax= 1.26D-06  0.00D+00 EMaxC= 1.00D+00 BMatC= 4.13D-10 BMatP= 2.67D-09
 IDIUse=1 WtCom= 1.00D+00 WtEn= 0.00D+00
 Coeff-Com: -0.383D-03-0.216D-02 0.517D-03 0.157D-01 0.499D-01 0.139D+00
 Coeff-Com:  0.353D+00 0.444D+00
 Coeff:     -0.383D-03-0.216D-02 0.517D-03 0.157D-01 0.499D-01 0.139D+00
 Coeff:      0.353D+00 0.444D+00
 Gap=     0.067 Goal=   None    Shift=    0.000
 RMSDP=6.26D-08 MaxDP=4.65D-06 DE=-2.73D-09 OVMax= 1.06D-05

 Cycle  17  Pass 1  IDiag  1:
 RMSU=  4.44D-08    CP:  1.00D+00  1.00D+00  4.56D-01  6.47D-01  6.15D-01
                    CP:  6.20D-01  6.88D-01  5.79D-01
 E= -2511.99498583598     Delta-E=       -0.000000000648 Rises=F Damp=F
 DIIS: error= 4.06D-07 at cycle   9 NSaved=   9.
 NSaved= 9 IEnMin= 9 EnMin= -2511.99498583598     IErMin= 9 ErrMin= 4.06D-07
 ErrMax= 4.06D-07  0.00D+00 EMaxC= 1.00D+00 BMatC= 1.01D-10 BMatP= 4.13D-10
 IDIUse=1 WtCom= 1.00D+00 WtEn= 0.00D+00
 Coeff-Com: -0.128D-03-0.213D-02-0.103D-02 0.292D-02 0.145D-01 0.545D-01
 Coeff-Com:  0.163D+00 0.334D+00 0.434D+00
 Coeff:     -0.128D-03-0.213D-02-0.103D-02 0.292D-02 0.145D-01 0.545D-01
 Coeff:      0.163D+00 0.334D+00 0.434D+00
 Gap=     0.067 Goal=   None    Shift=    0.000
 RMSDP=3.23D-08 MaxDP=2.57D-06 DE=-6.48D-10 OVMax= 5.77D-06

 Cycle  18  Pass 1  IDiag  1:
 RMSU=  1.80D-08    CP:  1.00D+00  1.00D+00  4.56D-01  6.48D-01  6.15D-01
                    CP:  6.27D-01  6.83D-01  6.67D-01  4.48D-01
 E= -2511.99498583578     Delta-E=        0.000000000199 Rises=F Damp=F
 DIIS: error= 1.07D-07 at cycle  10 NSaved=  10.
 NSaved=10 IEnMin= 9 EnMin= -2511.99498583598     IErMin=10 ErrMin= 1.07D-07
 ErrMax= 1.07D-07  0.00D+00 EMaxC= 1.00D+00 BMatC= 2.04D-11 BMatP= 1.01D-10
 IDIUse=1 WtCom= 1.00D+00 WtEn= 0.00D+00
 Coeff-Com: -0.192D-04-0.117D-02-0.874D-03-0.984D-03 0.898D-03 0.137D-01
 Coeff-Com:  0.536D-01 0.165D+00 0.333D+00 0.437D+00
 Coeff:     -0.192D-04-0.117D-02-0.874D-03-0.984D-03 0.898D-03 0.137D-01
 Coeff:      0.536D-01 0.165D+00 0.333D+00 0.437D+00
 Gap=     0.067 Goal=   None    Shift=    0.000
 RMSDP=1.19D-08 MaxDP=8.34D-07 DE= 1.99D-10 OVMax= 2.00D-06

 Cycle  19  Pass 1  IDiag  1:
 RMSU=  6.63D-09    CP:  1.00D+00  1.00D+00  4.56D-01  6.48D-01  6.16D-01
                    CP:  6.27D-01  6.87D-01  6.63D-01  5.82D-01  5.65D-01
 E= -2511.99498583573     Delta-E=        0.000000000051 Rises=F Damp=F
 DIIS: error= 6.80D-08 at cycle  11 NSaved=  11.
 NSaved=11 IEnMin= 9 EnMin= -2511.99498583598     IErMin=11 ErrMin= 6.80D-08
 ErrMax= 6.80D-08  0.00D+00 EMaxC= 1.00D+00 BMatC= 2.14D-12 BMatP= 2.04D-11
 IDIUse=1 WtCom= 1.00D+00 WtEn= 0.00D+00
 Coeff-Com:  0.644D-05-0.474D-03-0.435D-03-0.107D-02-0.142D-02 0.130D-02
 Coeff-Com:  0.123D-01 0.611D-01 0.158D+00 0.295D+00 0.475D+00
 Coeff:      0.644D-05-0.474D-03-0.435D-03-0.107D-02-0.142D-02 0.130D-02
 Coeff:      0.123D-01 0.611D-01 0.158D+00 0.295D+00 0.475D+00
 Gap=     0.067 Goal=   None    Shift=    0.000
 RMSDP=4.51D-09 MaxDP=2.49D-07 DE= 5.09D-11 OVMax= 7.80D-07

 SCF Done:  E(RM06L) =  -2511.99498584     A.U. after   19 cycles
            NFock= 19  Conv=0.45D-08     -V/T= 2.0061
 KE= 2.496825323564D+03 PE=-1.509031071759D+04 EE= 5.488208369421D+03
 Leave Link  502 at Tue Dec 11 18:14:05 2018, MaxMem=   805306368 cpu:      3651.9
 (Enter /pbs_home/pkowalski/g09d01/g09/l701.exe)
 Compute integral first derivatives.
 ... and contract with generalized density number  0.
 R6Disp: Adding Grimme-D3 dispersion energy 1st derivatives to the gradient.
 Leave Link  701 at Tue Dec 11 18:14:06 2018, MaxMem=   805306368 cpu:         6.0
 (Enter /pbs_home/pkowalski/g09d01/g09/l702.exe)
 L702 exits ... SP integral derivatives will be done elsewhere.
 Leave Link  702 at Tue Dec 11 18:14:06 2018, MaxMem=   805306368 cpu:         0.2
 (Enter /pbs_home/pkowalski/g09d01/g09/l703.exe)
 Compute integral first derivatives, UseDBF=F ICtDFT=           0.
 Integral derivatives from FoFJK, PRISM(SPDF).
 Calling FoFJK, ICntrl=      2527 FMM=F ISym2X=0 I1Cent= 0 IOpClX= 0 NMat=1 NMatS=1 NMatT=0.
 FoFJK:  IHMeth= 1 ICntrl=    2527 DoSepK=F KAlg= 0 I1Cent=   0 FoldK=F
 IRaf=         0 NMat=   1 IRICut=       1 DoRegI=T DoRafI=F ISym2E= 0.
 FoFCou: FMM=F IPFlag=           0 FMFlag=      100000 FMFlg1=         800
         NFxFlg=           0 DoJE=F BraDBF=F KetDBF=F FulRan=T
         wScrn=  0.000000 ICntrl=    2527 IOpCl=  0 I1Cent=           0 NGrid=           0
         NMat0=    1 NMatS0=      1 NMatT0=    0 NMatD0=    1 NMtDS0=    0 NMtDT0=    0
 Symmetry not used in FoFCou.
 Leave Link  703 at Tue Dec 11 18:16:06 2018, MaxMem=   805306368 cpu:       956.3
 (Enter /pbs_home/pkowalski/g09d01/g09/l716.exe)
 Dipole        =-3.23908671D-02-1.46334240D+00 2.45254738D-03
 ***** Axes restored to original set *****
 -------------------------------------------------------------------
 Center     Atomic                   Forces (Hartrees/Bohr)
 Number     Number              X              Y              Z
 -------------------------------------------------------------------
      1       16          -0.023378080    0.001636949   -0.008751695
      2       16           0.001676476   -0.004588536   -0.016984092
      3        9           0.022973433    0.007630808   -0.015312511
      4        9          -0.004854968   -0.011869248    0.008345558
      5        9           0.019143581    0.001611951    0.001271269
      6        9          -0.021615740   -0.006187816    0.020129041
      7        9           0.017224208    0.005580852   -0.011738897
      8        9          -0.013053979    0.007531979    0.016206541
      9        6          -0.012079931    0.003102308   -0.003195555
     10        6          -0.004988015   -0.003638927   -0.004200779
     11        6           0.001454199   -0.004732115   -0.002115739
     12        6           0.006581387   -0.007950683   -0.001580654
     13        6           0.014113084   -0.003724649    0.003771277
     14        6           0.000592549   -0.000136019   -0.000944669
     15        6          -0.004934375   -0.000498614   -0.011318737
     16        6          -0.004161358    0.004922338   -0.003712514
     17        6          -0.001103759    0.004371273    0.002711736
     18        6           0.000421792    0.006231215    0.008070976
     19        6           0.005942426    0.000080993    0.013554333
     20        6          -0.000297504   -0.001009169    0.000247008
     21        6           0.002594898    0.007997016   -0.005324983
     22        6          -0.002240734    0.001783702   -0.001498381
     23        6          -0.004329234   -0.005454485    0.000299174
     24        6          -0.009581059   -0.009498906    0.001533501
     25        6           0.006708975    0.020873874    0.013786969
     26        6           0.018711876   -0.010450195   -0.008986420
     27        6           0.038627903    0.002037871    0.000057321
     28        6          -0.029603429   -0.000742287    0.006634733
     29        6          -0.023005767   -0.010037129    0.010107400
     30        6          -0.016511932   -0.009614601    0.012469169
     31        6           0.000705889   -0.002869628   -0.009624391
     32        6          -0.004848336   -0.002644414    0.004538713
     33        6           0.073422731   -0.002286245   -0.035400059
     34        6           0.014518524   -0.019504344   -0.001979231
     35        6           0.005108585    0.011214022    0.014518548
     36        6          -0.072395850    0.012210304    0.024076889
     37        6           0.014001564    0.015216685   -0.012532104
     38        1           0.005456795   -0.004285024   -0.000180610
     39        1           0.004052704    0.001446949    0.002520595
     40        1           0.000001733    0.004863562    0.002750934
     41        1          -0.004051867    0.001887017   -0.000643098
     42        1          -0.005864644   -0.001956647   -0.003666561
     43        1           0.001046704    0.002877222    0.005753936
     44        1           0.002726415   -0.002609962    0.003327485
     45        1           0.002008319   -0.005118904   -0.001407271
     46        1          -0.001400976   -0.000895077   -0.004268770
     47        1          -0.003918216    0.003639588   -0.004420876
     48        1           0.004797062   -0.001149606    0.003250692
     49        1          -0.003938045    0.003241863    0.003638869
     50        1          -0.002047781   -0.005026299   -0.002862458
     51        1          -0.002551075    0.001607877   -0.001380910
     52        1           0.002196663    0.005984530    0.001531094
     53        1           0.004745758    0.000422422    0.004895934
     54        1           0.002979152   -0.002135292   -0.004367476
     55        1          -0.001663834    0.005682743   -0.001234894
     56        1          -0.001327585   -0.001773364    0.000811880
     57        1           0.000639605   -0.002738532   -0.001977485
     58        1          -0.006915802    0.001718438   -0.004039222
     59        1          -0.008511116   -0.002279636   -0.005160533
 -------------------------------------------------------------------
 Cartesian Forces:  Max     0.073422731 RMS     0.012057032
 Leave Link  716 at Tue Dec 11 18:16:07 2018, MaxMem=   805306368 cpu:         0.3
 (Enter /pbs_home/pkowalski/g09d01/g09/l103.exe)

 GradGradGradGradGradGradGradGradGradGradGradGradGradGradGradGradGradGrad
 Berny optimization.
 Using GEDIIS/GDIIS optimizer.
 FormGI is forming the generalized inverse of G from B-inverse, IUseBI=4.
 GSVD:  received Info=                   1 from GESDD.
 Internal  Forces:  Max     0.035723761 RMS     0.006498766
 Search for a local minimum.
 Step number   3 out of a maximum of  343
 All quantities printed in internal units (Hartrees-Bohrs-Radians)
 RMS Force = .64988D-02 SwitMx=.10000D-02 MixMth= 1
 Mixed Optimization -- RFO/linear search
 Update second derivatives using D2CorX and points    2    3
 ITU=  0  1  0
 Use linear search instead of GDIIS.
     Eigenvalues ---    0.00230   0.00399   0.00420   0.00451   0.00632
     Eigenvalues ---    0.00718   0.00747   0.00748   0.00760   0.00768
     Eigenvalues ---    0.00839   0.01137   0.01288   0.01342   0.01387
     Eigenvalues ---    0.01493   0.01549   0.01560   0.01565   0.01595
     Eigenvalues ---    0.01757   0.01843   0.01941   0.01944   0.01978
     Eigenvalues ---    0.02002   0.02004   0.02028   0.02029   0.02085
     Eigenvalues ---    0.02086   0.02136   0.02137   0.02142   0.02143
     Eigenvalues ---    0.02153   0.02154   0.02167   0.02169   0.02220
     Eigenvalues ---    0.02251   0.02509   0.04253   0.04266   0.04598
     Eigenvalues ---    0.04996   0.05423   0.05448   0.05481   0.05490
     Eigenvalues ---    0.05626   0.05639   0.07203   0.08317   0.09101
     Eigenvalues ---    0.09134   0.09202   0.09673   0.10049   0.10705
     Eigenvalues ---    0.12305   0.12420   0.12678   0.12737   0.13852
     Eigenvalues ---    0.15824   0.15921   0.15987   0.15997   0.16000
     Eigenvalues ---    0.16000   0.16000   0.16000   0.16000   0.16000
     Eigenvalues ---    0.16000   0.16000   0.16000   0.16000   0.16000
     Eigenvalues ---    0.16000   0.16000   0.16000   0.16029   0.18053
     Eigenvalues ---    0.19145   0.21222   0.21862   0.21909   0.21998
     Eigenvalues ---    0.22000   0.22000   0.22008   0.22130   0.22445
     Eigenvalues ---    0.22640   0.23348   0.23474   0.23497   0.23866
     Eigenvalues ---    0.24000   0.24226   0.24542   0.24920   0.24992
     Eigenvalues ---    0.24997   0.25000   0.25296   0.25895   0.26144
     Eigenvalues ---    0.26295   0.26754   0.26905   0.27008   0.28053
     Eigenvalues ---    0.29123   0.29633   0.29784   0.30105   0.30815
     Eigenvalues ---    0.31355   0.31971   0.32228   0.32283   0.32395
     Eigenvalues ---    0.32481   0.32493   0.32508   0.32514   0.32521
     Eigenvalues ---    0.32534   0.32553   0.32570   0.32590   0.32744
     Eigenvalues ---    0.33511   0.34724   0.35263   0.35691   0.35692
     Eigenvalues ---    0.35697   0.35702   0.35710   0.35782   0.35883
     Eigenvalues ---    0.35953   0.36175   0.36202   0.36362   0.36704
     Eigenvalues ---    0.40750   0.41072   0.41097   0.41102   0.44213
     Eigenvalues ---    0.44237   0.45537   0.45572   0.45890   0.45940
     Eigenvalues ---    0.46495   0.46511   0.46849   0.47288   0.47701
     Eigenvalues ---    0.48270   0.48345   0.48582   0.51956   0.55050
     Eigenvalues ---    0.55590
 RFO step:  Lambda=-6.03558005D-02 EMin= 2.29854296D-03
 Quartic linear search produced a step of -0.04920.
 Iteration  1 RMS(Cart)=  0.24391454 RMS(Int)=  0.00564229
 Iteration  2 RMS(Cart)=  0.04762441 RMS(Int)=  0.00091673
 Iteration  3 RMS(Cart)=  0.00062199 RMS(Int)=  0.00090591
 Iteration  4 RMS(Cart)=  0.00000090 RMS(Int)=  0.00090591
 ITry= 1 IFail=0 DXMaxC= 1.25D+00 DCOld= 1.00D+10 DXMaxT= 5.05D-01 DXLimC= 3.00D+00 Rises=F
 Variable       Old X    -DE/DX   Delta X   Delta X   Delta X     New X
                                 (Linear)    (Quad)   (Total)
    R1        3.23873   0.01906   0.00528   0.04377   0.04901   3.28774
    R2        3.22619   0.00828   0.00502   0.01590   0.02109   3.24728
    R3        3.25342   0.01306   0.00455   0.03498   0.03910   3.29253
    R4        3.28493  -0.00426   0.00326  -0.01312  -0.00984   3.27509
    R5        2.50941   0.02813   0.00348   0.04036   0.04385   2.55326
    R6        2.53665   0.01354   0.00256   0.01907   0.02163   2.55828
    R7        2.49167   0.01687   0.00397   0.02340   0.02738   2.51905
    R8        2.50414   0.02989   0.00390   0.04327   0.04717   2.55131
    R9        2.53054   0.02100   0.00316   0.03052   0.03368   2.56422
   R10        2.52684   0.02008   0.00281   0.02859   0.03140   2.55824
   R11        2.62046   0.00395   0.00067   0.00597   0.00665   2.62711
   R12        2.64107   0.00847   0.00086   0.01417   0.01504   2.65611
   R13        2.08631  -0.00691  -0.00140  -0.01331  -0.01471   2.07160
   R14        2.63207   0.00252   0.00006   0.00325   0.00331   2.63538
   R15        2.07834  -0.00498  -0.00105  -0.00959  -0.01064   2.06770
   R16        2.63766  -0.00028  -0.00010  -0.00095  -0.00106   2.63660
   R17        2.07932  -0.00558  -0.00109  -0.01075  -0.01183   2.06748
   R18        2.61783   0.00484   0.00079   0.00753   0.00832   2.62614
   R19        2.07749  -0.00445  -0.00102  -0.00856  -0.00957   2.06792
   R20        2.63041   0.01409   0.00136   0.02333   0.02470   2.65511
   R21        2.08396  -0.00719  -0.00148  -0.01376  -0.01523   2.06873
   R22        2.71633   0.01700   0.00387   0.03326   0.03713   2.75346
   R23        2.62148   0.00359   0.00064   0.00542   0.00606   2.62754
   R24        2.64178   0.00785   0.00083   0.01299   0.01383   2.65561
   R25        2.08507  -0.00649  -0.00136  -0.01242  -0.01378   2.07130
   R26        2.63205   0.00254   0.00007   0.00326   0.00333   2.63538
   R27        2.07853  -0.00504  -0.00106  -0.00973  -0.01079   2.06775
   R28        2.63802  -0.00036  -0.00011  -0.00100  -0.00112   2.63689
   R29        2.07949  -0.00567  -0.00109  -0.01093  -0.01202   2.06746
   R30        2.61866   0.00443   0.00076   0.00694   0.00770   2.62636
   R31        2.07778  -0.00451  -0.00103  -0.00866  -0.00968   2.06809
   R32        2.63154   0.01387   0.00131   0.02295   0.02426   2.65579
   R33        2.08323  -0.00693  -0.00144  -0.01331  -0.01476   2.06847
   R34        2.72381   0.01434   0.00357   0.02781   0.03138   2.75519
   R35        2.89301  -0.00398  -0.00029  -0.00894  -0.00923   2.88378
   R36        2.06162   0.00589   0.00122   0.01195   0.01317   2.07479
   R37        2.05871   0.00625   0.00127   0.01265   0.01392   2.07262
   R38        2.05886   0.00590   0.00128   0.01199   0.01327   2.07213
   R39        2.81685   0.00735   0.00118   0.01498   0.01616   2.83301
   R40        2.07316   0.00318   0.00083   0.00652   0.00735   2.08051
   R41        2.06241   0.00653   0.00061   0.01348   0.01410   2.07651
   R42        2.87747   0.00079   0.00031   0.00166   0.00197   2.87944
   R43        2.05714   0.00684   0.00135   0.01389   0.01524   2.07237
   R44        2.06055   0.00564   0.00120   0.01143   0.01263   2.07318
   R45        2.05908   0.00603   0.00126   0.01217   0.01343   2.07251
   R46        2.82780   0.00298   0.00030   0.00619   0.00650   2.83429
   R47        2.08253   0.00035   0.00053   0.00056   0.00109   2.08363
   R48        2.07665   0.00228   0.00074   0.00469   0.00543   2.08208
   R49        2.61000  -0.00271  -0.00273  -0.00462  -0.00751   2.60249
   R50        2.69883   0.00203   0.00251   0.00353   0.00595   2.70478
   R51        2.07668  -0.00759  -0.00148  -0.01423  -0.01571   2.06097
   R52        2.57569   0.03572   0.00712   0.06399   0.07121   2.64690
   R53        2.75000  -0.00616  -0.00539  -0.01208  -0.01747   2.73253
   R54        2.83878   0.01041   0.00058   0.02360   0.02389   2.86267
   R55        2.63762  -0.00013   0.00787  -0.01786  -0.00891   2.62871
   R56        2.86427   0.00935   0.00062   0.02496   0.02371   2.88797
   R57        2.84214   0.01255   0.00052   0.03386   0.03444   2.87658
   R58        2.87530   0.00765   0.00147   0.00969   0.01227   2.88757
   R59        2.77450   0.00168   0.00542  -0.00572  -0.00031   2.77419
   R60        2.60915  -0.00741  -0.00274  -0.00955  -0.01250   2.59665
   R61        2.72616   0.00022   0.00291  -0.00425  -0.00106   2.72511
   R62        2.08431  -0.00827  -0.00152  -0.01550  -0.01702   2.06729
   R63        2.65286   0.01116   0.00541   0.01414   0.01998   2.67284
    A1        1.66618  -0.00718  -0.00301  -0.02062  -0.02336   1.64282
    A2        1.65689  -0.00540  -0.00296  -0.01247  -0.01560   1.64129
    A3        2.11413  -0.00043  -0.00010  -0.00060  -0.00069   2.11345
    A4        2.08369  -0.00050  -0.00095  -0.00173  -0.00269   2.08100
    A5        2.08536   0.00093   0.00106   0.00233   0.00338   2.08874
    A6        2.09465   0.00204   0.00011   0.00435   0.00445   2.09911
    A7        2.08815  -0.00091   0.00017  -0.00196  -0.00179   2.08636
    A8        2.10038  -0.00113  -0.00027  -0.00239  -0.00266   2.09771
    A9        2.07690   0.00229   0.00049   0.00410   0.00457   2.08147
   A10        2.10308  -0.00093  -0.00024  -0.00127  -0.00151   2.10157
   A11        2.10321  -0.00136  -0.00025  -0.00282  -0.00306   2.10014
   A12        2.10847  -0.00115  -0.00029  -0.00406  -0.00437   2.10411
   A13        2.09708  -0.00025  -0.00020  -0.00080  -0.00099   2.09609
   A14        2.07763   0.00140   0.00049   0.00486   0.00536   2.08299
   A15        2.10260   0.00176   0.00017   0.00606   0.00623   2.10884
   A16        2.08480  -0.00061  -0.00133  -0.00103  -0.00236   2.08244
   A17        2.09578  -0.00115   0.00116  -0.00502  -0.00387   2.09191
   A18        2.06960  -0.00451  -0.00037  -0.00985  -0.01020   2.05940
   A19        2.11772   0.00320  -0.00084   0.00786   0.00701   2.12473
   A20        2.09584   0.00132   0.00121   0.00199   0.00319   2.09904
   A21        2.11568  -0.00060  -0.00017  -0.00111  -0.00127   2.11441
   A22        2.08433  -0.00042  -0.00095  -0.00128  -0.00224   2.08209
   A23        2.08318   0.00102   0.00112   0.00239   0.00350   2.08668
   A24        2.09499   0.00188   0.00009   0.00387   0.00397   2.09896
   A25        2.08779  -0.00081   0.00018  -0.00166  -0.00149   2.08631
   A26        2.10040  -0.00107  -0.00027  -0.00221  -0.00248   2.09791
   A27        2.07574   0.00243   0.00053   0.00465   0.00516   2.08090
   A28        2.10369  -0.00100  -0.00026  -0.00154  -0.00179   2.10190
   A29        2.10375  -0.00143  -0.00026  -0.00311  -0.00337   2.10038
   A30        2.10909  -0.00118  -0.00032  -0.00412  -0.00445   2.10465
   A31        2.09659  -0.00023  -0.00018  -0.00056  -0.00074   2.09585
   A32        2.07750   0.00141   0.00050   0.00468   0.00518   2.08269
   A33        2.10376   0.00141   0.00013   0.00497   0.00510   2.10886
   A34        2.08551  -0.00069  -0.00130  -0.00145  -0.00275   2.08275
   A35        2.09392  -0.00073   0.00118  -0.00352  -0.00235   2.09157
   A36        2.06710  -0.00394  -0.00027  -0.00827  -0.00852   2.05858
   A37        2.12121   0.00226  -0.00093   0.00497   0.00403   2.12524
   A38        2.09487   0.00168   0.00120   0.00330   0.00449   2.09936
   A39        1.93727  -0.00022  -0.00040  -0.00099  -0.00141   1.93586
   A40        1.92510   0.00124  -0.00040   0.00574   0.00535   1.93044
   A41        1.95904  -0.00250  -0.00091  -0.00894  -0.00985   1.94919
   A42        1.87801  -0.00013   0.00057   0.00003   0.00059   1.87860
   A43        1.88122   0.00094   0.00077   0.00141   0.00216   1.88337
   A44        1.88023   0.00078   0.00047   0.00311   0.00360   1.88383
   A45        1.93280   0.00288   0.00014   0.00960   0.00973   1.94252
   A46        1.91890  -0.00014  -0.00044   0.00323   0.00275   1.92165
   A47        1.92189  -0.00161  -0.00108  -0.00582  -0.00688   1.91501
   A48        1.91959  -0.00056  -0.00069   0.00194   0.00120   1.92079
   A49        1.92394  -0.00070   0.00136  -0.00497  -0.00360   1.92034
   A50        1.84487  -0.00003   0.00072  -0.00467  -0.00395   1.84092
   A51        1.93727   0.00003  -0.00029   0.00006  -0.00023   1.93704
   A52        1.92066   0.00122  -0.00031   0.00524   0.00493   1.92559
   A53        1.94947  -0.00070  -0.00060  -0.00233  -0.00294   1.94653
   A54        1.88710  -0.00052   0.00024  -0.00163  -0.00139   1.88572
   A55        1.88455   0.00003   0.00065  -0.00147  -0.00082   1.88373
   A56        1.88271  -0.00008   0.00037   0.00001   0.00039   1.88310
   A57        1.94155   0.00123   0.00046   0.00493   0.00538   1.94693
   A58        1.90754   0.00167   0.00004   0.00823   0.00827   1.91581
   A59        1.91758  -0.00170  -0.00049  -0.00652  -0.00701   1.91056
   A60        1.94522  -0.00170  -0.00136  -0.00401  -0.00540   1.93982
   A61        1.88858   0.00133   0.00057   0.00561   0.00619   1.89477
   A62        1.86155  -0.00097   0.00080  -0.00904  -0.00823   1.85332
   A63        2.11639   0.00041   0.00021   0.00218   0.00247   2.11886
   A64        1.86604   0.01415   0.00384   0.03299   0.03665   1.90269
   A65        2.30072  -0.01456  -0.00404  -0.03520  -0.03916   2.26156
   A66        2.02022  -0.00675  -0.00034  -0.01962  -0.02017   2.00006
   A67        2.13268   0.00085   0.00022   0.00081   0.00111   2.13379
   A68        2.12950   0.00590   0.00014   0.01870   0.01895   2.14846
   A69        1.94882   0.00264  -0.00106   0.00882   0.00764   1.95646
   A70        2.12972   0.01412   0.00080   0.03820   0.03884   2.16856
   A71        2.20351  -0.01663   0.00029  -0.04559  -0.04549   2.15802
   A72        2.03162   0.00566   0.00026   0.02592   0.02509   2.05671
   A73        1.92307  -0.00281   0.00058  -0.00110  -0.00126   1.92181
   A74        2.21478  -0.00011  -0.00210   0.01036   0.00741   2.22219
   A75        2.05708   0.02119   0.00362   0.06238   0.06536   2.12244
   A76        2.32342  -0.02733  -0.00364  -0.06956  -0.07415   2.24927
   A77        1.89895   0.00612   0.00007   0.00781   0.00951   1.90846
   A78        1.83314   0.00395   0.00307   0.01647   0.01947   1.85261
   A79        1.91005  -0.00059   0.00029  -0.00813  -0.00828   1.90177
   A80        1.96434  -0.00118  -0.00027  -0.01798  -0.01868   1.94566
   A81        2.04437   0.00445  -0.00126   0.01615   0.01520   2.05957
   A82        1.92059  -0.00228  -0.00099  -0.00317  -0.00370   1.91689
   A83        1.79560  -0.00461  -0.00109  -0.00562  -0.00695   1.78865
   A84        1.87596   0.00275   0.00097   0.01134   0.01220   1.88816
   A85        2.02390  -0.00155  -0.00166  -0.00583  -0.00735   2.01656
   A86        2.02886  -0.00192  -0.00178  -0.01265  -0.01417   2.01469
   A87        1.85241   0.00218   0.00183   0.00465   0.00652   1.85893
   A88        1.91164  -0.00295  -0.00024  -0.01226  -0.01278   1.89885
   A89        1.76172   0.00150   0.00110   0.01488   0.01594   1.77765
   A90        1.82513   0.00496   0.00257   0.02181   0.02464   1.84977
   A91        1.89893   0.00189  -0.00032   0.01741   0.01784   1.91677
   A92        1.95583  -0.00299  -0.00048  -0.00810  -0.00896   1.94687
   A93        1.94370  -0.00235   0.00049  -0.01378  -0.01502   1.92868
   A94        2.01593  -0.00082  -0.00163  -0.00361  -0.00583   2.01011
   A95        1.82437  -0.00070  -0.00069  -0.01284  -0.01222   1.81215
   A96        1.86776  -0.00084  -0.00200   0.02187   0.01718   1.88494
   A97        2.18725  -0.00605  -0.00523   0.01391  -0.00149   2.18575
   A98        1.91782   0.01796  -0.00108   0.11194   0.10727   2.02509
   A99        2.11023   0.00298   0.00047   0.00709   0.00769   2.11792
   A100       1.87620   0.00811   0.00349   0.02030   0.02351   1.89971
   A101       2.29662  -0.01108  -0.00395  -0.02733  -0.03114   2.26547
   A102       2.05020  -0.00644  -0.00054  -0.02636  -0.02646   2.02374
   A103       2.13043   0.00131   0.00092   0.00606   0.00669   2.13712
   A104       2.10216   0.00513  -0.00036   0.02003   0.01946   2.12162
   A105       2.00987   0.01304  -0.00198   0.07083   0.06729   2.07716
   A106       2.16950  -0.01064  -0.00399  -0.00876  -0.01728   2.15221
   A107       1.91004   0.00354  -0.00147   0.02291   0.02022   1.93026
   A108       2.02894   0.00035   0.00032   0.01902   0.01851   2.04745
   A109       1.92998   0.00032   0.00122  -0.00229  -0.00120   1.92877
   A110       2.18744   0.00179  -0.00449   0.02104   0.01553   2.20297
    D1       -3.11803   0.00165  -0.00108   0.02552   0.02475  -3.09328
    D2        0.01578   0.00120  -0.00115   0.02177   0.02074   0.03652
    D3       -2.68257  -0.00733   0.00385  -0.10665  -0.10229  -2.78486
    D4        0.00043  -0.00242   0.00098  -0.03884  -0.03717  -0.03674
    D5        3.14038   0.00127  -0.00256   0.03071   0.02827  -3.11453
    D6        0.01455   0.00044  -0.00314   0.02765   0.02506   0.03961
    D7       -2.61702  -0.00660   0.00999  -0.12106  -0.11091  -2.72793
    D8        0.01696  -0.00190   0.00393  -0.05132  -0.04690  -0.02994
    D9        0.00139   0.00003  -0.00004   0.00039   0.00035   0.00174
   D10        3.14140   0.00003   0.00001   0.00022   0.00022  -3.14156
   D11       -3.13820   0.00000  -0.00010   0.00027   0.00017  -3.13803
   D12        0.00181  -0.00001  -0.00006   0.00010   0.00004   0.00185
   D13       -0.00065  -0.00002   0.00001  -0.00022  -0.00021  -0.00086
   D14       -3.13506  -0.00007  -0.00019  -0.00014  -0.00033  -3.13540
   D15        3.13894   0.00002   0.00007  -0.00011  -0.00004   3.13890
   D16        0.00452  -0.00004  -0.00013  -0.00002  -0.00015   0.00437
   D17       -0.00064   0.00000   0.00002  -0.00007  -0.00005  -0.00069
   D18        3.14009   0.00001   0.00004   0.00001   0.00005   3.14014
   D19       -3.14063   0.00000  -0.00002   0.00010   0.00008  -3.14055
   D20        0.00010   0.00001   0.00000   0.00018   0.00018   0.00028
   D21       -0.00084  -0.00004   0.00002  -0.00041  -0.00039  -0.00123
   D22        3.14113   0.00004   0.00000   0.00037   0.00037   3.14150
   D23       -3.14157  -0.00005   0.00000  -0.00049  -0.00049   3.14113
   D24        0.00040   0.00002  -0.00002   0.00029   0.00027   0.00067
   D25        0.00159   0.00005  -0.00006   0.00058   0.00053   0.00212
   D26        3.14058   0.00009   0.00001   0.00095   0.00096   3.14155
   D27       -3.14038  -0.00003  -0.00004  -0.00019  -0.00023  -3.14060
   D28       -0.00138   0.00002   0.00003   0.00018   0.00021  -0.00117
   D29       -0.00084  -0.00002   0.00004  -0.00026  -0.00022  -0.00106
   D30        3.13367   0.00004   0.00023  -0.00032  -0.00009   3.13358
   D31       -3.13981  -0.00006  -0.00003  -0.00064  -0.00067  -3.14048
   D32       -0.00531   0.00000   0.00017  -0.00070  -0.00053  -0.00584
   D33       -0.00822  -0.00017   0.00018  -0.00292  -0.00276  -0.01098
   D34       -3.13982   0.00024   0.00022   0.00149   0.00172  -3.13810
   D35        3.14066  -0.00019  -0.00002  -0.00278  -0.00282   3.13784
   D36        0.00906   0.00021   0.00002   0.00162   0.00166   0.01071
   D37        0.00365   0.00001  -0.00012   0.00045   0.00033   0.00398
   D38        3.14122   0.00003   0.00001   0.00037   0.00038  -3.14159
   D39       -3.13599  -0.00001  -0.00018   0.00044   0.00026  -3.13573
   D40        0.00158   0.00002  -0.00005   0.00036   0.00031   0.00189
   D41       -0.00076   0.00002   0.00002   0.00004   0.00006  -0.00070
   D42       -3.14141  -0.00010  -0.00002  -0.00135  -0.00138   3.14040
   D43        3.13888   0.00003   0.00008   0.00004   0.00012   3.13900
   D44       -0.00177  -0.00009   0.00004  -0.00135  -0.00131  -0.00308
   D45       -0.00219  -0.00001   0.00008  -0.00022  -0.00015  -0.00234
   D46        3.13904   0.00001   0.00009  -0.00014  -0.00005   3.13898
   D47       -3.13973  -0.00004  -0.00006  -0.00014  -0.00020  -3.13993
   D48        0.00150  -0.00002  -0.00004  -0.00006  -0.00011   0.00139
   D49       -0.00213  -0.00002   0.00007  -0.00050  -0.00043  -0.00256
   D50       -3.14069   0.00003  -0.00003   0.00037   0.00034  -3.14034
   D51        3.13983  -0.00004   0.00005  -0.00058  -0.00052   3.13931
   D52        0.00127   0.00001  -0.00004   0.00029   0.00025   0.00152
   D53        0.00507   0.00004  -0.00016   0.00100   0.00083   0.00590
   D54       -3.13720   0.00009  -0.00013   0.00141   0.00128  -3.13593
   D55       -3.13952   0.00000  -0.00007   0.00013   0.00006  -3.13947
   D56        0.00139   0.00004  -0.00004   0.00054   0.00050   0.00189
   D57       -0.00358  -0.00004   0.00012  -0.00076  -0.00064  -0.00421
   D58        3.13709   0.00007   0.00016   0.00061   0.00077   3.13786
   D59        3.13870  -0.00009   0.00009  -0.00117  -0.00108   3.13762
   D60       -0.00382   0.00002   0.00013   0.00020   0.00033  -0.00349
   D61        0.01054  -0.00051  -0.00046  -0.00001  -0.00016   0.01039
   D62        3.13204   0.00080   0.00029   0.00450   0.00448   3.13652
   D63       -3.13010  -0.00062  -0.00051  -0.00142  -0.00162  -3.13171
   D64       -0.00860   0.00069   0.00025   0.00309   0.00302  -0.00558
   D65        1.05832  -0.00073   0.00064  -0.00697  -0.00633   1.05199
   D66       -3.09996   0.00037  -0.00042   0.00398   0.00358  -3.09638
   D67       -1.07408  -0.00069  -0.00043  -0.00319  -0.00361  -1.07769
   D68        3.13816  -0.00023   0.00083  -0.00386  -0.00303   3.13512
   D69       -1.02013   0.00087  -0.00023   0.00709   0.00688  -1.01325
   D70        1.00576  -0.00019  -0.00024  -0.00008  -0.00031   1.00545
   D71       -1.04822  -0.00005   0.00056  -0.00192  -0.00138  -1.04960
   D72        1.07669   0.00105  -0.00050   0.00903   0.00853   1.08522
   D73        3.10257  -0.00001  -0.00051   0.00186   0.00135   3.10392
   D74        1.36576   0.00407  -0.00177   0.05528   0.05370   1.41946
   D75       -1.22948  -0.00140   0.00059  -0.02326  -0.02284  -1.25232
   D76       -0.75874   0.00273  -0.00086   0.04357   0.04289  -0.71585
   D77        2.92920  -0.00275   0.00151  -0.03497  -0.03365   2.89555
   D78       -2.78623   0.00350  -0.00212   0.05102   0.04908  -2.73715
   D79        0.90172  -0.00197   0.00025  -0.02752  -0.02746   0.87426
   D80        1.03100   0.00029   0.00076  -0.00115  -0.00041   1.03059
   D81       -3.09683   0.00013  -0.00062   0.00284   0.00224  -3.09459
   D82       -1.05986  -0.00105   0.00008  -0.00704  -0.00696  -1.06682
   D83        3.11930   0.00045   0.00067   0.00027   0.00093   3.12023
   D84       -1.00853   0.00029  -0.00071   0.00426   0.00357  -1.00496
   D85        1.02844  -0.00088  -0.00001  -0.00562  -0.00563   1.02281
   D86       -1.07323   0.00071   0.00054   0.00227   0.00279  -1.07044
   D87        1.08212   0.00055  -0.00084   0.00626   0.00543   1.08755
   D88        3.11909  -0.00063  -0.00014  -0.00362  -0.00376   3.11532
   D89        1.28820   0.00342  -0.00242   0.04265   0.04072   1.32892
   D90       -1.26165  -0.00149   0.00213  -0.03102  -0.02940  -1.29105
   D91       -0.84550   0.00160  -0.00183   0.03140   0.03008  -0.81542
   D92        2.88784  -0.00332   0.00272  -0.04227  -0.04004   2.84779
   D93       -2.88698   0.00294  -0.00236   0.04125   0.03940  -2.84758
   D94        0.84635  -0.00198   0.00219  -0.03241  -0.03072   0.81563
   D95       -0.02852   0.00036   0.00104   0.00019   0.00139  -0.02712
   D96       -3.12863   0.00044   0.00036   0.00295   0.00364  -3.12499
   D97        3.10415  -0.00004   0.00100  -0.00382  -0.00274   3.10141
   D98        0.00404   0.00005   0.00031  -0.00106  -0.00050   0.00354
   D99        0.03038  -0.00238  -0.00037  -0.02970  -0.03010   0.00027
   D100       3.12366  -0.00015   0.00031  -0.00094   0.00039   3.12405
   D101       3.13057  -0.00259   0.00031  -0.03291  -0.03284   3.09773
   D102      -0.05933  -0.00036   0.00100  -0.00416  -0.00235  -0.06168
   D103      -0.01643   0.00295  -0.00054   0.04379   0.04366   0.02723
   D104       2.60638   0.01028  -0.00281   0.12511   0.12203   2.72842
   D105      -3.10723  -0.00046  -0.00127   0.01064   0.01056  -3.09667
   D106      -0.48442   0.00687  -0.00354   0.09196   0.08893  -0.39549
   D107      -0.30602  -0.00406   0.00466  -0.04213  -0.03711  -0.34313
   D108       2.94028  -0.00465   0.00384  -0.05284  -0.04923   2.89105
   D109       2.77989  -0.00075   0.00542  -0.00692  -0.00126   2.77863
   D110      -0.25700  -0.00134   0.00461  -0.01763  -0.01338  -0.27038
   D111       1.61906   0.00451  -0.00008   0.00058  -0.00019   1.61887
   D112      -0.46368  -0.00333  -0.00348  -0.02595  -0.03019  -0.49387
   D113      -2.57223   0.00038  -0.00084  -0.02707  -0.02906  -2.60129
   D114      -1.60320   0.00272   0.00033   0.00333   0.00412  -1.59909
   D115       2.59724  -0.00512  -0.00307  -0.02320  -0.02587   2.57137
   D116       0.48869  -0.00140  -0.00044  -0.02432  -0.02475   0.46394
   D117       2.95286   0.00175   0.00326   0.01884   0.02253   2.97539
   D118      -1.04834   0.02317  -0.00455   0.23728   0.22933  -0.81901
   D119      -0.09097   0.00030   0.00233   0.00588   0.00832  -0.08265
   D120       2.19102   0.02173  -0.00548   0.22431   0.21512   2.40613
   D121      -0.82740   0.00150  -0.00071   0.01849   0.01777  -0.80963
   D122      -2.90883  -0.00262  -0.00221   0.00431   0.00209  -2.90674
   D123       1.38073  -0.00074  -0.00309   0.01014   0.00731   1.38804
   D124       1.21058   0.00422   0.00230   0.02584   0.02810   1.23869
   D125      -0.87085   0.00010   0.00080   0.01167   0.01242  -0.85843
   D126      -2.86448   0.00198  -0.00009   0.01749   0.01764  -2.84683
   D127      -2.88134   0.00548  -0.00029   0.03998   0.04000  -2.84135
   D128       1.32041   0.00136  -0.00179   0.02580   0.02432   1.34473
   D129      -0.67322   0.00324  -0.00268   0.03163   0.02954  -0.64368
   D130       0.73923   0.00021   0.00308  -0.02502  -0.02221   0.71702
   D131      -1.26344  -0.00558  -0.00014  -0.05397  -0.05411  -1.31755
   D132       2.83142  -0.00271   0.00202  -0.03281  -0.03061   2.80082
   D133       2.86898   0.00011   0.00291  -0.02897  -0.02624   2.84274
   D134       0.86631  -0.00569  -0.00031  -0.05792  -0.05815   0.80816
   D135      -1.32201  -0.00282   0.00184  -0.03676  -0.03465  -1.35665
   D136      -1.46561   0.00220   0.00539  -0.02123  -0.01627  -1.48187
   D137       2.81491  -0.00360   0.00217  -0.05018  -0.04817   2.76674
   D138       0.62659  -0.00073   0.00433  -0.02902  -0.02467   0.60192
   D139       1.70713   0.00104  -0.00449   0.02447   0.02154   1.72866
   D140      -0.71720  -0.00565   0.00455  -0.11298  -0.11080  -0.82800
   D141      -2.48844   0.00471  -0.00266   0.04453   0.04302  -2.44542
   D142       1.37042  -0.00199   0.00638  -0.09292  -0.08931   1.28111
   D143      -0.34645   0.00071  -0.00348   0.01544   0.01200  -0.33445
   D144      -2.77078  -0.00598   0.00556  -0.12201  -0.12033  -2.89112
   D145       2.94763  -0.00306   0.00048  -0.04801  -0.04895   2.89869
   D146       0.50508  -0.01470   0.01046  -0.19407  -0.18528   0.31979
   D147      -1.07335   0.01108  -0.00806   0.13855   0.13216  -0.94119
   D148       2.76728  -0.00056   0.00192  -0.00752  -0.00418   2.76310
   D149      -0.04399   0.00129   0.00160   0.00288   0.00379  -0.04020
   D150       3.06744   0.00121   0.00236  -0.00696  -0.00563   3.06181
   D151       3.11568   0.00012   0.00093  -0.00114  -0.00034   3.11535
   D152      -0.05607   0.00005   0.00168  -0.01098  -0.00976  -0.06583
   D153      -2.48516  -0.00643   0.01098  -0.14943  -0.14122  -2.62638
   D154       0.05759  -0.00278   0.00120  -0.04045  -0.03876   0.01883
   D155       0.68608  -0.00629   0.01023  -0.13951  -0.13166   0.55442
   D156      -3.05435  -0.00264   0.00045  -0.03053  -0.02921  -3.08357
   D157       2.43379   0.01732  -0.01322   0.21347   0.19832   2.63212
   D158      -1.27158   0.02198  -0.01773   0.28924   0.26974  -1.00184
   D159      -0.04205   0.00261  -0.00358   0.05724   0.05431   0.01225
   D160       2.53576   0.00727  -0.00808   0.13301   0.12572   2.66148
         Item               Value     Threshold  Converged?
 Maximum Force            0.035724     0.000450     NO 
 RMS     Force            0.006499     0.000300     NO 
 Maximum Displacement     1.246990     0.001800     NO 
 RMS     Displacement     0.282362     0.001200     NO 
 Predicted change in Energy=-4.756067D-02
 Lowest energy point so far.  Saving SCF results.
 GradGradGradGradGradGradGradGradGradGradGradGradGradGradGradGradGradGrad

 Leave Link  103 at Tue Dec 11 18:16:07 2018, MaxMem=   805306368 cpu:         2.2
 (Enter /pbs_home/pkowalski/g09d01/g09/l202.exe)
 Stoichiometry    C29H22F6S2
 Framework group  C1[X(C29H22F6S2)]
 Deg. of freedom   171
 Full point group                 C1      NOp   1
 RotChk:  IX=0 Diff= 4.94D-02
 Largest Abelian subgroup         C1      NOp   1
 Largest concise Abelian subgroup C1      NOp   1
                         Standard orientation:                         
 ---------------------------------------------------------------------
 Center     Atomic      Atomic             Coordinates (Angstroms)
 Number     Number       Type             X           Y           Z
 ---------------------------------------------------------------------
      1         16           0       -2.510558   -2.047242   -1.094830
      2         16           0        2.462762   -2.108616    0.933623
      3          9           0       -1.335449    2.888288    1.538692
      4          9           0       -2.345780    3.044435   -0.366688
      5          9           0       -0.052331    4.836090    0.039067
      6          9           0       -0.158685    3.523941   -1.690070
      7          9           0        1.546791    3.085638    1.330590
      8          9           0        2.246345    3.094086   -0.717862
      9          6           0       -5.529861   -2.560218   -0.517851
     10          6           0       -6.864414   -2.890108   -0.310952
     11          6           0       -7.718823   -1.993788    0.330504
     12          6           0       -7.218722   -0.764792    0.761929
     13          6           0       -5.884428   -0.434114    0.558061
     14          6           0       -5.012030   -1.326413   -0.087549
     15          6           0        5.443977   -2.647488    0.195727
     16          6           0        6.756980   -2.997349   -0.099103
     17          6           0        7.655021   -2.033872   -0.557460
     18          6           0        7.219185   -0.718135   -0.718645
     19          6           0        5.905583   -0.367883   -0.429956
     20          6           0        4.990352   -1.326998    0.036476
     21          6           0       -0.201756   -0.555388   -3.163484
     22          6           0        0.020544   -1.212485   -1.804227
     23          6           0        0.413643   -0.969033    3.380299
     24          6           0        0.029633   -1.263172    1.935382
     25          6           0       -3.617667   -0.963050   -0.303799
     26          6           0       -2.945552    0.186111    0.048777
     27          6           0       -1.552139    0.185435   -0.278403
     28          6           0       -1.157526   -1.005929   -0.900359
     29          6           0       -0.655382    1.290333   -0.021641
     30          6           0       -1.172590    2.694958    0.211425
     31          6           0       -0.042327    3.559777   -0.345476
     32          6           0        1.189838    2.764021    0.061579
     33          6           0        0.735400    1.308796   -0.041868
     34          6           0        3.616306   -0.945525    0.340099
     35          6           0        3.004018    0.281412    0.251484
     36          6           0        1.605031    0.315172    0.599687
     37          6           0        1.159360   -0.967946    0.994059
     38          1           0       -4.874120   -3.276185   -1.026915
     39          1           0       -7.240739   -3.857719   -0.656401
     40          1           0       -8.769812   -2.250473    0.493322
     41          1           0       -7.877037   -0.051121    1.266683
     42          1           0       -5.513566    0.535751    0.904819
     43          1           0        4.753006   -3.416325    0.560213
     44          1           0        7.082123   -4.033542    0.034565
     45          1           0        8.689424   -2.305612   -0.787950
     46          1           0        7.911779    0.048970   -1.078569
     47          1           0        5.584249    0.669211   -0.568881
     48          1           0       -0.351166    0.526993   -3.055865
     49          1           0        0.668892   -0.707704   -3.812875
     50          1           0       -1.080119   -0.967909   -3.674047
     51          1           0        0.214664   -2.288707   -1.931417
     52          1           0        0.928186   -0.803807   -1.338798
     53          1           0        0.700896    0.082061    3.504135
     54          1           0       -0.432885   -1.170926    4.048288
     55          1           0        1.256394   -1.590116    3.707158
     56          1           0       -0.301254   -2.310926    1.843351
     57          1           0       -0.834913   -0.641971    1.651472
     58          1           0       -3.433705    1.008234    0.573439
     59          1           0        3.546500    1.189272   -0.028266
 ---------------------------------------------------------------------
 Rotational constants (GHZ):      0.1466184      0.0593461      0.0479645
 Leave Link  202 at Tue Dec 11 18:16:07 2018, MaxMem=   805306368 cpu:         0.0
 (Enter /pbs_home/pkowalski/g09d01/g09/l301.exe)
 Basis read from rwf:  (5D, 7F)
 No pseudopotential information found on rwf file.
 There are   673 symmetry adapted cartesian basis functions of A   symmetry.
 There are   636 symmetry adapted basis functions of A   symmetry.
   636 basis functions,  1103 primitive gaussians,   673 cartesian basis functions
   141 alpha electrons      141 beta electrons
       nuclear repulsion energy      4607.2707280872 Hartrees.
 IExCor= 4134 DFT=T Ex+Corr=M06L ExCW=0 ScaHFX=  0.000000
 ScaDFX=  1.000000  1.000000  1.000000  1.000000 ScalE2=  1.000000  1.000000
 IRadAn=      0 IRanWt=     -1 IRanGd=            0 ICorTp=0 IEmpDi=131
 NAtoms=   59 NActive=   59 NUniq=   59 SFac= 1.00D+00 NAtFMM=   60 NAOKFM=F Big=F
 Integral buffers will be    131072 words long.
 Raffenetti 2 integral format.
 Two-electron integral symmetry is turned on.
 R6Disp:  Grimme-D3 Dispersion energy=       -0.0060614905 Hartrees.
 Nuclear repulsion after empirical dispersion term =     4607.2646665967 Hartrees.
 No density basis found on file   724.
 Leave Link  301 at Tue Dec 11 18:16:07 2018, MaxMem=   805306368 cpu:         0.6
 (Enter /pbs_home/pkowalski/g09d01/g09/l302.exe)
 NPDir=0 NMtPBC=     1 NCelOv=     1 NCel=       1 NClECP=     1 NCelD=      1
         NCelK=      1 NCelE2=     1 NClLst=     1 CellRange=     0.0.
 One-electron integrals computed using PRISM.
 NBasis=   636 RedAO= T EigKep=  2.95D-04  NBF=   636
 NBsUse=   636 1.00D-06 EigRej= -1.00D+00 NBFU=   636
 Precomputing XC quadrature grid using
 IXCGrd= 4 IRadAn=           0 IRanWt=          -1 IRanGd=           0 AccXCQ= 0.00D+00.
 Generated NRdTot=       0 NPtTot=           0 NUsed=           0 NTot=          32
 NSgBfM=   594   600   600   601   602 MxSgAt=    59 MxSgA2=    59.
 Leave Link  302 at Tue Dec 11 18:16:09 2018, MaxMem=   805306368 cpu:        16.4
 (Enter /pbs_home/pkowalski/g09d01/g09/l303.exe)
 DipDrv:  MaxL=1.
 Leave Link  303 at Tue Dec 11 18:16:10 2018, MaxMem=   805306368 cpu:         1.5
 (Enter /pbs_home/pkowalski/g09d01/g09/l401.exe)
 Initial guess from the checkpoint file:  "dae0068freq_open_m06l_air_D3.chk"
 B after Tr=     0.000000    0.000000    0.000000
         Rot=    0.999899   -0.004672    0.013385    0.001067 Ang=  -1.63 deg.
 Guess basis will be translated and rotated to current coordinates.
 JPrj=2 DoOrth=T DoCkMO=T.
 Generating alternative initial guess.
 ExpMin= 1.22D-01 ExpMax= 9.18D+03 ExpMxC= 1.38D+03 IAcc=1 IRadAn=         1 AccDes= 0.00D+00
 Harris functional with IExCor= 1009 and IRadAn=       1 diagonalized for initial guess.
 HarFok:  IExCor= 1009 AccDes= 0.00D+00 IRadAn=         1 IDoV= 1 UseB2=F ITyADJ=14
 ICtDFT=  3500011 ScaDFX=  1.000000  1.000000  1.000000  1.000000
 FoFCou: FMM=F IPFlag=           0 FMFlag=      100000 FMFlg1=           0
         NFxFlg=           0 DoJE=T BraDBF=F KetDBF=T FulRan=T
         wScrn=  0.000000 ICntrl=     500 IOpCl=  0 I1Cent=   200000004 NGrid=           0
         NMat0=    1 NMatS0=      1 NMatT0=    0 NMatD0=    1 NMtDS0=    0 NMtDT0=    0
 Petite list used in FoFCou.
 Harris En= -2510.26010038792    
 Leave Link  401 at Tue Dec 11 18:16:15 2018, MaxMem=   805306368 cpu:        41.3
 (Enter /pbs_home/pkowalski/g09d01/g09/l502.exe)
 Closed shell SCF:
 Using DIIS extrapolation, IDIIS=  1040.
 Integral symmetry usage will be decided dynamically.
 IVT=     1387805 IEndB=     1387805 NGot=   805306368 MDV=   804388806
 LenX=   804388806 LenY=   803935204
 Requested convergence on RMS density matrix=1.00D-08 within 128 cycles.
 Requested convergence on MAX density matrix=1.00D-06.
 Requested convergence on             energy=1.00D-06.
 No special actions if energy rises.
 Fock matrices will be formed incrementally for  20 cycles.
 Integral accuracy reduced to 1.0D-05 until final iterations.

 Cycle   1  Pass 0  IDiag  1:
 FoFJK:  IHMeth= 1 ICntrl=     500 DoSepK=F KAlg= 0 I1Cent=   0 FoldK=F
 IRaf= 650000000 NMat=   1 IRICut=       1 DoRegI=T DoRafI=F ISym2E= 0.
 FoFCou: FMM=F IPFlag=           0 FMFlag=      100000 FMFlg1=           0
         NFxFlg=           0 DoJE=T BraDBF=F KetDBF=F FulRan=T
         wScrn=  0.000000 ICntrl=     500 IOpCl=  0 I1Cent=           0 NGrid=           0
         NMat0=    1 NMatS0=      1 NMatT0=    0 NMatD0=    1 NMtDS0=    0 NMtDT0=    0
 Symmetry not used in FoFCou.
 E= -2511.94540608378    
 DIIS: error= 5.96D-03 at cycle   1 NSaved=   1.
 NSaved= 1 IEnMin= 1 EnMin= -2511.94540608378     IErMin= 1 ErrMin= 5.96D-03
 ErrMax= 5.96D-03  0.00D+00 EMaxC= 1.00D-01 BMatC= 6.82D-02 BMatP= 6.82D-02
 IDIUse=3 WtCom= 9.40D-01 WtEn= 5.96D-02
 Coeff-Com:  0.100D+01
 Coeff-En:   0.100D+01
 Coeff:      0.100D+01
 Gap=     0.479 Goal=   None    Shift=    0.000
 GapD=    0.479 DampG=2.000 DampE=1.000 DampFc=2.0000 IDamp=-1.
 RMSDP=1.00D-03 MaxDP=8.72D-02              OVMax= 3.89D-02

 Cycle   2  Pass 0  IDiag  1:
 RMSU=  9.99D-04    CP:  9.95D-01
 E= -2512.03114802900     Delta-E=       -0.085741945215 Rises=F Damp=F
 DIIS: error= 1.27D-03 at cycle   2 NSaved=   2.
 NSaved= 2 IEnMin= 2 EnMin= -2512.03114802900     IErMin= 2 ErrMin= 1.27D-03
 ErrMax= 1.27D-03  0.00D+00 EMaxC= 1.00D-01 BMatC= 2.09D-03 BMatP= 6.82D-02
 IDIUse=3 WtCom= 9.87D-01 WtEn= 1.27D-02
 Coeff-Com:  0.406D-01 0.959D+00
 Coeff-En:   0.000D+00 0.100D+01
 Coeff:      0.401D-01 0.960D+00
 Gap=     0.072 Goal=   None    Shift=    0.000
 RMSDP=3.24D-04 MaxDP=1.53D-02 DE=-8.57D-02 OVMax= 4.51D-02

 Cycle   3  Pass 0  IDiag  1:
 RMSU=  3.14D-04    CP:  9.95D-01  9.20D-01
 E= -2512.02384165508     Delta-E=        0.007306373921 Rises=F Damp=F
 DIIS: error= 3.25D-03 at cycle   3 NSaved=   3.
 NSaved= 3 IEnMin= 2 EnMin= -2512.03114802900     IErMin= 2 ErrMin= 1.27D-03
 ErrMax= 3.25D-03  0.00D+00 EMaxC= 1.00D-01 BMatC= 8.55D-03 BMatP= 2.09D-03
 IDIUse=3 WtCom= 1.49D-01 WtEn= 8.51D-01
 Coeff-Com:  0.218D-02 0.675D+00 0.323D+00
 Coeff-En:   0.000D+00 0.763D+00 0.237D+00
 Coeff:      0.326D-03 0.750D+00 0.250D+00
 Gap=     0.069 Goal=   None    Shift=    0.000
 RMSDP=1.83D-04 MaxDP=1.11D-02 DE= 7.31D-03 OVMax= 3.13D-02

 Cycle   4  Pass 0  IDiag  1:
 RMSU=  6.67D-05    CP:  9.95D-01  9.57D-01  4.69D-01
 E= -2512.03289852019     Delta-E=       -0.009056865118 Rises=F Damp=F
 DIIS: error= 5.61D-04 at cycle   4 NSaved=   4.
 NSaved= 4 IEnMin= 4 EnMin= -2512.03289852019     IErMin= 4 ErrMin= 5.61D-04
 ErrMax= 5.61D-04  0.00D+00 EMaxC= 1.00D-01 BMatC= 4.24D-04 BMatP= 2.09D-03
 IDIUse=3 WtCom= 9.94D-01 WtEn= 5.61D-03
 Coeff-Com: -0.122D-02 0.410D+00 0.121D+00 0.470D+00
 Coeff-En:   0.000D+00 0.165D+00 0.000D+00 0.835D+00
 Coeff:     -0.121D-02 0.409D+00 0.121D+00 0.472D+00
 Gap=     0.069 Goal=   None    Shift=    0.000
 RMSDP=5.56D-05 MaxDP=2.62D-03 DE=-9.06D-03 OVMax= 7.01D-03

 Cycle   5  Pass 0  IDiag  1:
 RMSU=  2.82D-05    CP:  9.95D-01  9.69D-01  3.63D-01  5.18D-01
 E= -2512.03329563683     Delta-E=       -0.000397116642 Rises=F Damp=F
 DIIS: error= 1.30D-04 at cycle   5 NSaved=   5.
 NSaved= 5 IEnMin= 5 EnMin= -2512.03329563683     IErMin= 5 ErrMin= 1.30D-04
 ErrMax= 1.30D-04  0.00D+00 EMaxC= 1.00D-01 BMatC= 3.45D-05 BMatP= 4.24D-04
 IDIUse=3 WtCom= 9.99D-01 WtEn= 1.30D-03
 Coeff-Com: -0.929D-03 0.185D+00 0.400D-01 0.304D+00 0.472D+00
 Coeff-En:   0.000D+00 0.000D+00 0.000D+00 0.000D+00 0.100D+01
 Coeff:     -0.928D-03 0.184D+00 0.400D-01 0.303D+00 0.473D+00
 Gap=     0.069 Goal=   None    Shift=    0.000
 RMSDP=2.07D-05 MaxDP=1.25D-03 DE=-3.97D-04 OVMax= 3.90D-03

 Cycle   6  Pass 0  IDiag  1:
 RMSU=  1.61D-05    CP:  9.95D-01  9.71D-01  3.48D-01  5.30D-01  5.79D-01
 E= -2512.03332147855     Delta-E=       -0.000025841711 Rises=F Damp=F
 DIIS: error= 7.97D-05 at cycle   6 NSaved=   6.
 NSaved= 6 IEnMin= 6 EnMin= -2512.03332147855     IErMin= 6 ErrMin= 7.97D-05
 ErrMax= 7.97D-05  0.00D+00 EMaxC= 1.00D-01 BMatC= 1.16D-05 BMatP= 3.45D-05
 IDIUse=1 WtCom= 1.00D+00 WtEn= 0.00D+00
 Coeff-Com: -0.414D-03 0.597D-01 0.582D-02 0.142D+00 0.374D+00 0.419D+00
 Coeff:     -0.414D-03 0.597D-01 0.582D-02 0.142D+00 0.374D+00 0.419D+00
 Gap=     0.069 Goal=   None    Shift=    0.000
 RMSDP=1.07D-05 MaxDP=7.23D-04 DE=-2.58D-05 OVMax= 2.05D-03

 Cycle   7  Pass 0  IDiag  1:
 RMSU=  5.17D-06    CP:  9.95D-01  9.71D-01  3.51D-01  5.71D-01  6.77D-01
                    CP:  4.79D-01
 E= -2512.03333240957     Delta-E=       -0.000010931028 Rises=F Damp=F
 DIIS: error= 3.28D-05 at cycle   7 NSaved=   7.
 NSaved= 7 IEnMin= 7 EnMin= -2512.03333240957     IErMin= 7 ErrMin= 3.28D-05
 ErrMax= 3.28D-05  0.00D+00 EMaxC= 1.00D-01 BMatC= 1.36D-06 BMatP= 1.16D-05
 IDIUse=1 WtCom= 1.00D+00 WtEn= 0.00D+00
 Coeff-Com: -0.125D-03 0.138D-01-0.205D-02 0.535D-01 0.191D+00 0.298D+00
 Coeff-Com:  0.446D+00
 Coeff:     -0.125D-03 0.138D-01-0.205D-02 0.535D-01 0.191D+00 0.298D+00
 Coeff:      0.446D+00
 Gap=     0.069 Goal=   None    Shift=    0.000
 RMSDP=3.39D-06 MaxDP=1.93D-04 DE=-1.09D-05 OVMax= 6.03D-04

 Initial convergence to 1.0D-05 achieved.  Increase integral accuracy.
 Cycle   8  Pass 1  IDiag  1:
 E= -2512.02970221764     Delta-E=        0.003630191938 Rises=F Damp=F
 DIIS: error= 1.49D-04 at cycle   1 NSaved=   1.
 NSaved= 1 IEnMin= 1 EnMin= -2512.02970221764     IErMin= 1 ErrMin= 1.49D-04
 ErrMax= 1.49D-04  0.00D+00 EMaxC= 1.00D-01 BMatC= 5.82D-05 BMatP= 5.82D-05
 IDIUse=3 WtCom= 9.99D-01 WtEn= 1.49D-03
 Coeff-Com:  0.100D+01
 Coeff-En:   0.100D+01
 Coeff:      0.100D+01
 Gap=     0.069 Goal=   None    Shift=    0.000
 RMSDP=3.39D-06 MaxDP=1.93D-04 DE= 3.63D-03 OVMax= 1.50D-03

 Cycle   9  Pass 1  IDiag  1:
 RMSU=  1.51D-04    CP:  1.00D+00
 E= -2512.02975627754     Delta-E=       -0.000054059906 Rises=F Damp=F
 DIIS: error= 6.04D-05 at cycle   2 NSaved=   2.
 NSaved= 2 IEnMin= 2 EnMin= -2512.02975627754     IErMin= 2 ErrMin= 6.04D-05
 ErrMax= 6.04D-05  0.00D+00 EMaxC= 1.00D-01 BMatC= 8.09D-06 BMatP= 5.82D-05
 IDIUse=1 WtCom= 1.00D+00 WtEn= 0.00D+00
 Coeff-Com:  0.180D+00 0.820D+00
 Coeff:      0.180D+00 0.820D+00
 Gap=     0.069 Goal=   None    Shift=    0.000
 RMSDP=1.76D-05 MaxDP=1.17D-03 DE=-5.41D-05 OVMax= 2.66D-03

 Cycle  10  Pass 1  IDiag  1:
 RMSU=  1.76D-05    CP:  1.00D+00  9.96D-01
 E= -2512.02973854624     Delta-E=        0.000017731305 Rises=F Damp=F
 DIIS: error= 1.14D-04 at cycle   3 NSaved=   3.
 NSaved= 3 IEnMin= 2 EnMin= -2512.02975627754     IErMin= 2 ErrMin= 6.04D-05
 ErrMax= 1.14D-04  0.00D+00 EMaxC= 1.00D-01 BMatC= 2.19D-05 BMatP= 8.09D-06
 IDIUse=3 WtCom= 4.84D-01 WtEn= 5.16D-01
 Coeff-Com:  0.335D-01 0.615D+00 0.352D+00
 Coeff-En:   0.000D+00 0.698D+00 0.302D+00
 Coeff:      0.162D-01 0.658D+00 0.326D+00
 Gap=     0.069 Goal=   None    Shift=    0.000
 RMSDP=1.20D-05 MaxDP=7.03D-04 DE= 1.77D-05 OVMax= 1.66D-03

 Cycle  11  Pass 1  IDiag  1:
 RMSU=  4.59D-06    CP:  1.00D+00  1.00D+00  3.68D-01
 E= -2512.02976419922     Delta-E=       -0.000025652988 Rises=F Damp=F
 DIIS: error= 1.81D-05 at cycle   4 NSaved=   4.
 NSaved= 4 IEnMin= 4 EnMin= -2512.02976419922     IErMin= 4 ErrMin= 1.81D-05
 ErrMax= 1.81D-05  0.00D+00 EMaxC= 1.00D-01 BMatC= 1.01D-06 BMatP= 8.09D-06
 IDIUse=1 WtCom= 1.00D+00 WtEn= 0.00D+00
 Coeff-Com:  0.679D-02 0.364D+00 0.202D+00 0.427D+00
 Coeff:      0.679D-02 0.364D+00 0.202D+00 0.427D+00
 Gap=     0.069 Goal=   None    Shift=    0.000
 RMSDP=2.69D-06 MaxDP=1.75D-04 DE=-2.57D-05 OVMax= 4.44D-04

 Cycle  12  Pass 1  IDiag  1:
 RMSU=  1.89D-06    CP:  1.00D+00  1.00D+00  3.73D-01  5.82D-01
 E= -2512.02976510494     Delta-E=       -0.000000905712 Rises=F Damp=F
 DIIS: error= 8.26D-06 at cycle   5 NSaved=   5.
 NSaved= 5 IEnMin= 5 EnMin= -2512.02976510494     IErMin= 5 ErrMin= 8.26D-06
 ErrMax= 8.26D-06  0.00D+00 EMaxC= 1.00D-01 BMatC= 1.30D-07 BMatP= 1.01D-06
 IDIUse=1 WtCom= 1.00D+00 WtEn= 0.00D+00
 Coeff-Com: -0.146D-02 0.135D+00 0.766D-01 0.278D+00 0.511D+00
 Coeff:     -0.146D-02 0.135D+00 0.766D-01 0.278D+00 0.511D+00
 Gap=     0.069 Goal=   None    Shift=    0.000
 RMSDP=1.20D-06 MaxDP=7.98D-05 DE=-9.06D-07 OVMax= 2.20D-04

 Cycle  13  Pass 1  IDiag  1:
 RMSU=  9.17D-07    CP:  1.00D+00  1.00D+00  3.75D-01  6.06D-01  5.93D-01
 E= -2512.02976520587     Delta-E=       -0.000000100933 Rises=F Damp=F
 DIIS: error= 5.96D-06 at cycle   6 NSaved=   6.
 NSaved= 6 IEnMin= 6 EnMin= -2512.02976520587     IErMin= 6 ErrMin= 5.96D-06
 ErrMax= 5.96D-06  0.00D+00 EMaxC= 1.00D-01 BMatC= 3.35D-08 BMatP= 1.30D-07
 IDIUse=1 WtCom= 1.00D+00 WtEn= 0.00D+00
 Coeff-Com: -0.201D-02 0.501D-01 0.287D-01 0.147D+00 0.374D+00 0.403D+00
 Coeff:     -0.201D-02 0.501D-01 0.287D-01 0.147D+00 0.374D+00 0.403D+00
 Gap=     0.069 Goal=   None    Shift=    0.000
 RMSDP=5.75D-07 MaxDP=3.25D-05 DE=-1.01D-07 OVMax= 1.20D-04

 Cycle  14  Pass 1  IDiag  1:
 RMSU=  3.29D-07    CP:  1.00D+00  1.00D+00  3.76D-01  6.16D-01  6.92D-01
                    CP:  5.31D-01
 E= -2512.02976524003     Delta-E=       -0.000000034163 Rises=F Damp=F
 DIIS: error= 2.97D-06 at cycle   7 NSaved=   7.
 NSaved= 7 IEnMin= 7 EnMin= -2512.02976524003     IErMin= 7 ErrMin= 2.97D-06
 ErrMax= 2.97D-06  0.00D+00 EMaxC= 1.00D-01 BMatC= 5.67D-09 BMatP= 3.35D-08
 IDIUse=1 WtCom= 1.00D+00 WtEn= 0.00D+00
 Coeff-Com: -0.114D-02 0.774D-02 0.434D-02 0.515D-01 0.172D+00 0.304D+00
 Coeff-Com:  0.463D+00
 Coeff:     -0.114D-02 0.774D-02 0.434D-02 0.515D-01 0.172D+00 0.304D+00
 Coeff:      0.463D+00
 Gap=     0.069 Goal=   None    Shift=    0.000
 RMSDP=1.98D-07 MaxDP=1.23D-05 DE=-3.42D-08 OVMax= 3.11D-05

 Cycle  15  Pass 1  IDiag  1:
 RMSU=  1.24D-07    CP:  1.00D+00  1.00D+00  3.76D-01  6.21D-01  6.76D-01
                    CP:  5.89D-01  5.76D-01
 E= -2512.02976524562     Delta-E=       -0.000000005584 Rises=F Damp=F
 DIIS: error= 1.21D-06 at cycle   8 NSaved=   8.
 NSaved= 8 IEnMin= 8 EnMin= -2512.02976524562     IErMin= 8 ErrMin= 1.21D-06
 ErrMax= 1.21D-06  0.00D+00 EMaxC= 1.00D-01 BMatC= 7.61D-10 BMatP= 5.67D-09
 IDIUse=1 WtCom= 1.00D+00 WtEn= 0.00D+00
 Coeff-Com: -0.552D-03-0.265D-03-0.337D-03 0.189D-01 0.747D-01 0.163D+00
 Coeff-Com:  0.320D+00 0.424D+00
 Coeff:     -0.552D-03-0.265D-03-0.337D-03 0.189D-01 0.747D-01 0.163D+00
 Coeff:      0.320D+00 0.424D+00
 Gap=     0.069 Goal=   None    Shift=    0.000
 RMSDP=7.84D-08 MaxDP=4.40D-06 DE=-5.58D-09 OVMax= 1.16D-05

 Cycle  16  Pass 1  IDiag  1:
 RMSU=  4.60D-08    CP:  1.00D+00  1.00D+00  3.76D-01  6.24D-01  6.80D-01
                    CP:  5.92D-01  6.07D-01  5.20D-01
 E= -2512.02976524607     Delta-E=       -0.000000000457 Rises=F Damp=F
 DIIS: error= 6.18D-07 at cycle   9 NSaved=   9.
 NSaved= 9 IEnMin= 9 EnMin= -2512.02976524607     IErMin= 9 ErrMin= 6.18D-07
 ErrMax= 6.18D-07  0.00D+00 EMaxC= 1.00D-01 BMatC= 1.37D-10 BMatP= 7.61D-10
 IDIUse=1 WtCom= 1.00D+00 WtEn= 0.00D+00
 Coeff-Com: -0.156D-03-0.202D-02-0.128D-02 0.235D-02 0.172D-01 0.538D-01
 Coeff-Com:  0.133D+00 0.310D+00 0.487D+00
 Coeff:     -0.156D-03-0.202D-02-0.128D-02 0.235D-02 0.172D-01 0.538D-01
 Coeff:      0.133D+00 0.310D+00 0.487D+00
 Gap=     0.069 Goal=   None    Shift=    0.000
 RMSDP=3.27D-08 MaxDP=2.36D-06 DE=-4.57D-10 OVMax= 6.68D-06

 Cycle  17  Pass 1  IDiag  1:
 RMSU=  2.08D-08    CP:  1.00D+00  1.00D+00  3.76D-01  6.23D-01  6.82D-01
                    CP:  5.96D-01  6.06D-01  6.01D-01  5.12D-01
 E= -2512.02976524621     Delta-E=       -0.000000000136 Rises=F Damp=F
 DIIS: error= 1.33D-07 at cycle  10 NSaved=  10.
 NSaved=10 IEnMin=10 EnMin= -2512.02976524621     IErMin=10 ErrMin= 1.33D-07
 ErrMax= 1.33D-07  0.00D+00 EMaxC= 1.00D-01 BMatC= 2.26D-11 BMatP= 1.37D-10
 IDIUse=1 WtCom= 1.00D+00 WtEn= 0.00D+00
 Coeff-Com: -0.424D-04-0.135D-02-0.822D-03-0.726D-03 0.285D-02 0.172D-01
 Coeff-Com:  0.524D-01 0.162D+00 0.342D+00 0.427D+00
 Coeff:     -0.424D-04-0.135D-02-0.822D-03-0.726D-03 0.285D-02 0.172D-01
 Coeff:      0.524D-01 0.162D+00 0.342D+00 0.427D+00
 Gap=     0.069 Goal=   None    Shift=    0.000
 RMSDP=1.53D-08 MaxDP=1.28D-06 DE=-1.36D-10 OVMax= 3.34D-06

 Cycle  18  Pass 1  IDiag  1:
 RMSU=  8.56D-09    CP:  1.00D+00  1.00D+00  3.76D-01  6.23D-01  6.82D-01
                    CP:  5.96D-01  6.09D-01  5.95D-01  6.05D-01  4.40D-01
 E= -2512.02976524636     Delta-E=       -0.000000000150 Rises=F Damp=F
 DIIS: error= 4.76D-08 at cycle  11 NSaved=  11.
 NSaved=11 IEnMin=11 EnMin= -2512.02976524636     IErMin=11 ErrMin= 4.76D-08
 ErrMax= 4.76D-08  0.00D+00 EMaxC= 1.00D-01 BMatC= 4.56D-12 BMatP= 2.26D-11
 IDIUse=1 WtCom= 1.00D+00 WtEn= 0.00D+00
 Coeff-Com: -0.435D-06-0.635D-03-0.375D-03-0.109D-02-0.147D-02 0.218D-02
 Coeff-Com:  0.134D-01 0.620D-01 0.163D+00 0.320D+00 0.443D+00
 Coeff:     -0.435D-06-0.635D-03-0.375D-03-0.109D-02-0.147D-02 0.218D-02
 Coeff:      0.134D-01 0.620D-01 0.163D+00 0.320D+00 0.443D+00
 Gap=     0.069 Goal=   None    Shift=    0.000
 RMSDP=6.16D-09 MaxDP=5.06D-07 DE=-1.50D-10 OVMax= 1.30D-06

 SCF Done:  E(RM06L) =  -2512.02976525     A.U. after   18 cycles
            NFock= 18  Conv=0.62D-08     -V/T= 2.0064
 KE= 2.496018077037D+03 PE=-1.511745546781D+04 EE= 5.502142958931D+03
 Leave Link  502 at Tue Dec 11 18:23:49 2018, MaxMem=   805306368 cpu:      3619.2
 (Enter /pbs_home/pkowalski/g09d01/g09/l701.exe)
 Compute integral first derivatives.
 ... and contract with generalized density number  0.
 R6Disp: Adding Grimme-D3 dispersion energy 1st derivatives to the gradient.
 Leave Link  701 at Tue Dec 11 18:23:50 2018, MaxMem=   805306368 cpu:         6.0
 (Enter /pbs_home/pkowalski/g09d01/g09/l702.exe)
 L702 exits ... SP integral derivatives will be done elsewhere.
 Leave Link  702 at Tue Dec 11 18:23:50 2018, MaxMem=   805306368 cpu:         0.2
 (Enter /pbs_home/pkowalski/g09d01/g09/l703.exe)
 Compute integral first derivatives, UseDBF=F ICtDFT=           0.
 Integral derivatives from FoFJK, PRISM(SPDF).
 Calling FoFJK, ICntrl=      2527 FMM=F ISym2X=0 I1Cent= 0 IOpClX= 0 NMat=1 NMatS=1 NMatT=0.
 FoFJK:  IHMeth= 1 ICntrl=    2527 DoSepK=F KAlg= 0 I1Cent=   0 FoldK=F
 IRaf=         0 NMat=   1 IRICut=       1 DoRegI=T DoRafI=F ISym2E= 0.
 FoFCou: FMM=F IPFlag=           0 FMFlag=      100000 FMFlg1=         800
         NFxFlg=           0 DoJE=F BraDBF=F KetDBF=F FulRan=T
         wScrn=  0.000000 ICntrl=    2527 IOpCl=  0 I1Cent=           0 NGrid=           0
         NMat0=    1 NMatS0=      1 NMatT0=    0 NMatD0=    1 NMtDS0=    0 NMtDT0=    0
 Symmetry not used in FoFCou.
 Leave Link  703 at Tue Dec 11 18:25:53 2018, MaxMem=   805306368 cpu:       975.6
 (Enter /pbs_home/pkowalski/g09d01/g09/l716.exe)
 Dipole        =-7.14966651D-02-1.64216697D+00-5.01958713D-03
 ***** Axes restored to original set *****
 -------------------------------------------------------------------
 Center     Atomic                   Forces (Hartrees/Bohr)
 Number     Number              X              Y              Z
 -------------------------------------------------------------------
      1       16          -0.002298233    0.001289786   -0.003558595
      2       16           0.002551995   -0.002106226   -0.002131897
      3        9           0.006126169    0.000973670   -0.002299246
      4        9          -0.004731909    0.001406467   -0.003579789
      5        9           0.002735650    0.001966749   -0.003930393
      6        9          -0.001766912    0.000324306    0.005188447
      7        9           0.001526762   -0.000039911   -0.000583471
      8        9          -0.004889584    0.001762599   -0.000455853
      9        6          -0.001813634    0.001088028   -0.000056398
     10        6          -0.000769859   -0.000728482   -0.000897172
     11        6          -0.000027471   -0.000805078   -0.000542054
     12        6           0.001546744   -0.001147436   -0.000102742
     13        6           0.002454126   -0.000969479    0.000624332
     14        6           0.000259470    0.000286414    0.000121134
     15        6          -0.000386339   -0.001411588   -0.001995230
     16        6          -0.000619142    0.001111227   -0.000690807
     17        6          -0.000245326    0.000608313    0.000135058
     18        6           0.000051680    0.001322384    0.001670589
     19        6           0.000943450    0.000006077    0.002300275
     20        6           0.000325540   -0.000210069    0.000630221
     21        6           0.000727395    0.002255012   -0.001212519
     22        6           0.000569815    0.001928654   -0.001297583
     23        6          -0.001963321   -0.001099091   -0.000397533
     24        6          -0.003694738   -0.006398664    0.003151252
     25        6           0.000070729    0.003439752    0.001924324
     26        6           0.003300475    0.003054986   -0.002329097
     27        6           0.001852350   -0.001624901   -0.004859771
     28        6          -0.006308348   -0.014003871    0.016909087
     29        6          -0.014959976   -0.003277714    0.016533970
     30        6          -0.009579373   -0.006260860    0.006431266
     31        6          -0.001434119   -0.002599131   -0.001251795
     32        6          -0.004717076    0.002186691   -0.000609617
     33        6           0.061681940    0.001026359   -0.027151086
     34        6           0.004033922   -0.002562080   -0.003913408
     35        6           0.005162431   -0.001915521    0.003364833
     36        6          -0.052606101    0.002635164    0.015097635
     37        6           0.026822960    0.018122167   -0.005741871
     38        1           0.001426994   -0.000917210    0.000075953
     39        1           0.000995741    0.000270564    0.000646794
     40        1          -0.000029418    0.001145962    0.000716350
     41        1          -0.001092276    0.000603606   -0.000076829
     42        1          -0.001566821   -0.000337668   -0.000965180
     43        1           0.000238498    0.000681033    0.001338235
     44        1           0.000646271   -0.000616294    0.000867849
     45        1           0.000477867   -0.001217504   -0.000340513
     46        1          -0.000375362   -0.000385511   -0.001179769
     47        1          -0.000959759    0.000761287   -0.001229788
     48        1           0.000869865   -0.000590121    0.000724813
     49        1          -0.000700555    0.000651206    0.000677021
     50        1          -0.000501043   -0.001404794   -0.000302607
     51        1          -0.000440017    0.000137215   -0.000746682
     52        1          -0.005732721   -0.002689176    0.000137681
     53        1           0.001088666    0.000259586    0.000994183
     54        1           0.000681283   -0.000441754   -0.000747291
     55        1           0.000203890    0.001534667   -0.000266331
     56        1          -0.001057698   -0.000841840    0.000960310
     57        1           0.000851589    0.005366362   -0.006877929
     58        1           0.000043083    0.000903954    0.000661986
     59        1          -0.005000219   -0.002508273    0.000437245
 -------------------------------------------------------------------
 Cartesian Forces:  Max     0.061681940 RMS     0.007711836
 Leave Link  716 at Tue Dec 11 18:25:53 2018, MaxMem=   805306368 cpu:         0.2
 (Enter /pbs_home/pkowalski/g09d01/g09/l103.exe)

 GradGradGradGradGradGradGradGradGradGradGradGradGradGradGradGradGradGrad
 Berny optimization.
 Using GEDIIS/GDIIS optimizer.
 FormGI is forming the generalized inverse of G from B-inverse, IUseBI=4.
 GSVD:  received Info=                   1 from GESDD.
 Internal  Forces:  Max     0.031970187 RMS     0.005422271
 Search for a local minimum.
 Step number   4 out of a maximum of  343
 All quantities printed in internal units (Hartrees-Bohrs-Radians)
 RMS Force = .54223D-02 SwitMx=.10000D-02 MixMth= 1
 Mixed Optimization -- RFO/linear search
 Update second derivatives using D2CorX and points    3    4
 DE= -3.48D-02 DEPred=-4.76D-02 R= 7.31D-01
 TightC=F SS=  1.41D+00  RLast= 7.29D-01 DXNew= 8.4853D-01 2.1868D+00
 Trust test= 7.31D-01 RLast= 7.29D-01 DXMaxT set to 8.49D-01
 ITU=  1  0  1  0
 Use linear search instead of GDIIS.
     Eigenvalues ---    0.00204   0.00399   0.00420   0.00477   0.00632
     Eigenvalues ---    0.00710   0.00747   0.00748   0.00760   0.00796
     Eigenvalues ---    0.00891   0.01092   0.01131   0.01183   0.01295
     Eigenvalues ---    0.01386   0.01463   0.01528   0.01556   0.01562
     Eigenvalues ---    0.01673   0.01736   0.01872   0.01941   0.01944
     Eigenvalues ---    0.02002   0.02004   0.02027   0.02029   0.02086
     Eigenvalues ---    0.02086   0.02136   0.02136   0.02142   0.02143
     Eigenvalues ---    0.02153   0.02154   0.02161   0.02167   0.02169
     Eigenvalues ---    0.02225   0.02703   0.04195   0.04220   0.04713
     Eigenvalues ---    0.05008   0.05434   0.05473   0.05485   0.05497
     Eigenvalues ---    0.05608   0.05611   0.07342   0.08322   0.09217
     Eigenvalues ---    0.09222   0.09264   0.09936   0.10012   0.10954
     Eigenvalues ---    0.12119   0.12184   0.12709   0.12750   0.14155
     Eigenvalues ---    0.15838   0.15982   0.15985   0.15995   0.16000
     Eigenvalues ---    0.16000   0.16000   0.16000   0.16000   0.16000
     Eigenvalues ---    0.16000   0.16000   0.16000   0.16000   0.16000
     Eigenvalues ---    0.16000   0.16000   0.16001   0.16734   0.19498
     Eigenvalues ---    0.20333   0.21649   0.21878   0.21906   0.22000
     Eigenvalues ---    0.22000   0.22011   0.22020   0.22631   0.22880
     Eigenvalues ---    0.23157   0.23438   0.23466   0.23516   0.23642
     Eigenvalues ---    0.24181   0.24295   0.24588   0.24922   0.24978
     Eigenvalues ---    0.24998   0.25000   0.25490   0.25949   0.26265
     Eigenvalues ---    0.26491   0.26957   0.27048   0.28036   0.28774
     Eigenvalues ---    0.29443   0.29638   0.29812   0.30170   0.30905
     Eigenvalues ---    0.31362   0.32072   0.32224   0.32293   0.32384
     Eigenvalues ---    0.32448   0.32497   0.32512   0.32514   0.32522
     Eigenvalues ---    0.32539   0.32557   0.32572   0.32694   0.32996
     Eigenvalues ---    0.33460   0.34955   0.35485   0.35691   0.35693
     Eigenvalues ---    0.35697   0.35704   0.35710   0.35832   0.35884
     Eigenvalues ---    0.36101   0.36180   0.36244   0.36632   0.40079
     Eigenvalues ---    0.40772   0.41111   0.41120   0.43440   0.44222
     Eigenvalues ---    0.44253   0.45535   0.45574   0.45939   0.46019
     Eigenvalues ---    0.46498   0.46513   0.47187   0.47683   0.47961
     Eigenvalues ---    0.48244   0.48404   0.50260   0.53167   0.55613
     Eigenvalues ---    0.56154
 RFO step:  Lambda=-4.93217599D-02 EMin= 2.03771958D-03
 Quartic linear search produced a step of  0.00766.
 Iteration  1 RMS(Cart)=  0.23553908 RMS(Int)=  0.01136380
 Iteration  2 RMS(Cart)=  0.06854927 RMS(Int)=  0.00131144
 Iteration  3 RMS(Cart)=  0.00171090 RMS(Int)=  0.00115885
 Iteration  4 RMS(Cart)=  0.00001607 RMS(Int)=  0.00115885
 Iteration  5 RMS(Cart)=  0.00000002 RMS(Int)=  0.00115885
 ITry= 1 IFail=0 DXMaxC= 1.13D+00 DCOld= 1.00D+10 DXMaxT= 8.49D-01 DXLimC= 3.00D+00 Rises=F
 Variable       Old X    -DE/DX   Delta X   Delta X   Delta X     New X
                                 (Linear)    (Quad)   (Total)
    R1        3.28774  -0.00076   0.00038   0.03147   0.03185   3.31959
    R2        3.24728   0.00183   0.00016   0.02037   0.02061   3.26789
    R3        3.29253  -0.00221   0.00030   0.02276   0.02178   3.31431
    R4        3.27509  -0.00358  -0.00008  -0.01327  -0.01352   3.26156
    R5        2.55326   0.00643   0.00034   0.03965   0.03999   2.59325
    R6        2.55828  -0.00164   0.00017   0.01290   0.01307   2.57135
    R7        2.51905   0.00018   0.00021   0.01960   0.01981   2.53886
    R8        2.55131   0.00428   0.00036   0.03909   0.03945   2.59076
    R9        2.56422   0.00147   0.00026   0.02566   0.02592   2.59013
   R10        2.55824   0.00209   0.00024   0.02486   0.02510   2.58335
   R11        2.62711   0.00044   0.00005   0.00520   0.00525   2.63236
   R12        2.65611   0.00030   0.00012   0.01081   0.01093   2.66704
   R13        2.07160  -0.00169  -0.00011  -0.01303  -0.01314   2.05846
   R14        2.63538  -0.00003   0.00003   0.00217   0.00219   2.63758
   R15        2.06770  -0.00121  -0.00008  -0.00943  -0.00951   2.05818
   R16        2.63660  -0.00007  -0.00001  -0.00085  -0.00086   2.63573
   R17        2.06748  -0.00135  -0.00009  -0.01050  -0.01059   2.05689
   R18        2.62614   0.00026   0.00006   0.00613   0.00619   2.63233
   R19        2.06792  -0.00124  -0.00007  -0.00877  -0.00885   2.05907
   R20        2.65511   0.00194   0.00019   0.02005   0.02024   2.67535
   R21        2.06873  -0.00187  -0.00012  -0.01370  -0.01382   2.05491
   R22        2.75346   0.00151   0.00028   0.02886   0.02914   2.78260
   R23        2.62754   0.00032   0.00005   0.00460   0.00465   2.63218
   R24        2.65561   0.00013   0.00011   0.00975   0.00987   2.66547
   R25        2.07130  -0.00153  -0.00011  -0.01214  -0.01224   2.05906
   R26        2.63538  -0.00007   0.00003   0.00212   0.00215   2.63752
   R27        2.06775  -0.00125  -0.00008  -0.00960  -0.00968   2.05806
   R28        2.63689  -0.00023  -0.00001  -0.00115  -0.00116   2.63573
   R29        2.06746  -0.00135  -0.00009  -0.01062  -0.01071   2.05675
   R30        2.62636   0.00056   0.00006   0.00614   0.00620   2.63256
   R31        2.06809  -0.00127  -0.00007  -0.00891  -0.00898   2.05911
   R32        2.65579   0.00179   0.00019   0.01952   0.01971   2.67550
   R33        2.06847  -0.00172  -0.00011  -0.01309  -0.01321   2.05527
   R34        2.75519   0.00089   0.00024   0.02367   0.02391   2.77909
   R35        2.88378  -0.00061  -0.00007  -0.00750  -0.00757   2.87621
   R36        2.07479   0.00126   0.00010   0.01149   0.01159   2.08638
   R37        2.07262   0.00116   0.00011   0.01181   0.01192   2.08454
   R38        2.07213   0.00147   0.00010   0.01198   0.01208   2.08421
   R39        2.83301   0.00211   0.00012   0.01550   0.01563   2.84863
   R40        2.08051   0.00080   0.00006   0.00658   0.00664   2.08715
   R41        2.07651  -0.00517   0.00011  -0.00058  -0.00047   2.07604
   R42        2.87944   0.00028   0.00002   0.00195   0.00197   2.88141
   R43        2.07237   0.00149   0.00012   0.01336   0.01348   2.08585
   R44        2.07318   0.00105   0.00010   0.01070   0.01080   2.08397
   R45        2.07251   0.00146   0.00010   0.01208   0.01218   2.08470
   R46        2.83429   0.00185   0.00005   0.00812   0.00817   2.84247
   R47        2.08363   0.00016   0.00001   0.00111   0.00112   2.08474
   R48        2.08208  -0.00703   0.00004  -0.01034  -0.01029   2.07178
   R49        2.60249  -0.00241  -0.00006  -0.00807  -0.00819   2.59429
   R50        2.70478  -0.00323   0.00005  -0.00182  -0.00184   2.70295
   R51        2.06097  -0.00031  -0.00012  -0.01123  -0.01135   2.04962
   R52        2.64690   0.00641   0.00055   0.06321   0.06377   2.71067
   R53        2.73253   0.00469  -0.00013  -0.00472  -0.00486   2.72767
   R54        2.86267  -0.00346   0.00018   0.00695   0.00660   2.86926
   R55        2.62871   0.00703  -0.00007   0.01106   0.01163   2.64034
   R56        2.88797  -0.00116   0.00018   0.01835   0.01855   2.90652
   R57        2.87658  -0.00057   0.00026   0.02013   0.01964   2.89622
   R58        2.88757  -0.00640   0.00009  -0.00508  -0.00430   2.88327
   R59        2.77419   0.00894   0.00000   0.02392   0.02392   2.79811
   R60        2.59665  -0.00232  -0.00010  -0.01114  -0.01151   2.58514
   R61        2.72511  -0.00375  -0.00001  -0.00857  -0.00763   2.71747
   R62        2.06729  -0.00201  -0.00013  -0.01526  -0.01539   2.05190
   R63        2.67284   0.00079   0.00015   0.01594   0.01720   2.69004
    A1        1.64282  -0.00103  -0.00018  -0.01726  -0.01725   1.62557
    A2        1.64129  -0.00159  -0.00012  -0.01265  -0.01337   1.62793
    A3        2.11345  -0.00005  -0.00001  -0.00058  -0.00058   2.11287
    A4        2.08100   0.00015  -0.00002  -0.00136  -0.00139   2.07961
    A5        2.08874  -0.00010   0.00003   0.00195   0.00197   2.09070
    A6        2.09911   0.00026   0.00003   0.00351   0.00354   2.10265
    A7        2.08636  -0.00012  -0.00001  -0.00137  -0.00139   2.08497
    A8        2.09771  -0.00015  -0.00002  -0.00213  -0.00215   2.09556
    A9        2.08147   0.00037   0.00004   0.00390   0.00392   2.08539
   A10        2.10157  -0.00024  -0.00001  -0.00163  -0.00164   2.09993
   A11        2.10014  -0.00013  -0.00002  -0.00227  -0.00228   2.09786
   A12        2.10411  -0.00033  -0.00003  -0.00388  -0.00393   2.10018
   A13        2.09609  -0.00002  -0.00001  -0.00081  -0.00081   2.09528
   A14        2.08299   0.00035   0.00004   0.00469   0.00473   2.08772
   A15        2.10884   0.00026   0.00005   0.00498   0.00503   2.11387
   A16        2.08244  -0.00002  -0.00002  -0.00191  -0.00193   2.08051
   A17        2.09191  -0.00024  -0.00003  -0.00307  -0.00310   2.08881
   A18        2.05940  -0.00052  -0.00008  -0.00793  -0.00799   2.05141
   A19        2.12473  -0.00017   0.00005   0.00403   0.00408   2.12880
   A20        2.09904   0.00068   0.00002   0.00391   0.00392   2.10296
   A21        2.11441  -0.00019  -0.00001  -0.00137  -0.00137   2.11304
   A22        2.08209  -0.00001  -0.00002  -0.00178  -0.00180   2.08030
   A23        2.08668   0.00020   0.00003   0.00314   0.00316   2.08985
   A24        2.09896   0.00024   0.00003   0.00310   0.00313   2.10209
   A25        2.08631  -0.00008  -0.00001  -0.00104  -0.00105   2.08526
   A26        2.09791  -0.00016  -0.00002  -0.00206  -0.00208   2.09583
   A27        2.08090   0.00052   0.00004   0.00468   0.00471   2.08562
   A28        2.10190  -0.00028  -0.00001  -0.00189  -0.00190   2.10000
   A29        2.10038  -0.00025  -0.00003  -0.00279  -0.00282   2.09757
   A30        2.10465  -0.00040  -0.00003  -0.00406  -0.00410   2.10055
   A31        2.09585   0.00003  -0.00001  -0.00058  -0.00058   2.09527
   A32        2.08269   0.00037   0.00004   0.00463   0.00468   2.08736
   A33        2.10886   0.00000   0.00004   0.00364   0.00367   2.11253
   A34        2.08275   0.00010  -0.00002  -0.00186  -0.00188   2.08088
   A35        2.09157  -0.00011  -0.00002  -0.00178  -0.00180   2.08978
   A36        2.05858  -0.00018  -0.00007  -0.00599  -0.00605   2.05253
   A37        2.12524  -0.00132   0.00003  -0.00069  -0.00066   2.12458
   A38        2.09936   0.00150   0.00003   0.00668   0.00671   2.10607
   A39        1.93586   0.00007  -0.00001  -0.00078  -0.00080   1.93506
   A40        1.93044   0.00028   0.00004   0.00450   0.00455   1.93499
   A41        1.94919  -0.00013  -0.00008  -0.00709  -0.00717   1.94202
   A42        1.87860  -0.00007   0.00000   0.00048   0.00048   1.87908
   A43        1.88337  -0.00020   0.00002   0.00044   0.00044   1.88381
   A44        1.88383   0.00004   0.00003   0.00271   0.00275   1.88658
   A45        1.94252  -0.00075   0.00007   0.00465   0.00472   1.94724
   A46        1.92165   0.00083   0.00002   0.00151   0.00153   1.92318
   A47        1.91501  -0.00182  -0.00005  -0.01161  -0.01170   1.90330
   A48        1.92079  -0.00086   0.00001  -0.00483  -0.00481   1.91598
   A49        1.92034   0.00320  -0.00003   0.01502   0.01502   1.93536
   A50        1.84092  -0.00058  -0.00003  -0.00526  -0.00531   1.83561
   A51        1.93704  -0.00016   0.00000  -0.00110  -0.00110   1.93594
   A52        1.92559   0.00043   0.00004   0.00479   0.00482   1.93041
   A53        1.94653   0.00053  -0.00002  -0.00001  -0.00003   1.94650
   A54        1.88572  -0.00020  -0.00001  -0.00183  -0.00184   1.88388
   A55        1.88373  -0.00039  -0.00001  -0.00211  -0.00211   1.88161
   A56        1.88310  -0.00024   0.00000   0.00008   0.00008   1.88318
   A57        1.94693  -0.00201   0.00004  -0.00162  -0.00159   1.94534
   A58        1.91581   0.00166   0.00006   0.00741   0.00745   1.92326
   A59        1.91056  -0.00243  -0.00005  -0.01432  -0.01442   1.89615
   A60        1.93982  -0.00113  -0.00004  -0.01123  -0.01124   1.92858
   A61        1.89477   0.00487   0.00005   0.02830   0.02840   1.92317
   A62        1.85332  -0.00091  -0.00006  -0.00883  -0.00885   1.84447
   A63        2.11886   0.00091   0.00002   0.00429   0.00433   2.12318
   A64        1.90269   0.00118   0.00028   0.02689   0.02712   1.92981
   A65        2.26156  -0.00209  -0.00030  -0.03122  -0.03150   2.23006
   A66        2.00006   0.00249  -0.00015  -0.00743  -0.00775   1.99231
   A67        2.13379  -0.00017   0.00001   0.00146   0.00148   2.13527
   A68        2.14846  -0.00236   0.00015   0.00532   0.00548   2.15394
   A69        1.95646  -0.00238   0.00006  -0.00101  -0.00108   1.95538
   A70        2.16856  -0.01868   0.00030  -0.02183  -0.02160   2.14696
   A71        2.15802   0.02100  -0.00035   0.02244   0.02199   2.18001
   A72        2.05671  -0.00933   0.00019  -0.01123  -0.01161   2.04510
   A73        1.92181  -0.00016  -0.00001  -0.00050  -0.00079   1.92102
   A74        2.22219   0.01026   0.00006   0.02944   0.02925   2.25144
   A75        2.12244  -0.02501   0.00050  -0.02140  -0.02168   2.10075
   A76        2.24927   0.02637  -0.00057   0.01816   0.01707   2.26634
   A77        1.90846  -0.00134   0.00007   0.00204   0.00325   1.91171
   A78        1.85261   0.00083   0.00015   0.01964   0.01973   1.87234
   A79        1.90177   0.00083  -0.00006   0.00461   0.00469   1.90647
   A80        1.94566   0.00025  -0.00014   0.00096   0.00140   1.94706
   A81        2.05957  -0.00386   0.00012  -0.01184  -0.01157   2.04800
   A82        1.91689   0.00212  -0.00003  -0.00322  -0.00361   1.91328
   A83        1.78865  -0.00010  -0.00005  -0.01102  -0.01182   1.77683
   A84        1.88816   0.00102   0.00009   0.01224   0.01201   1.90017
   A85        2.01656   0.00042  -0.00006  -0.00412  -0.00427   2.01229
   A86        2.01469  -0.00097  -0.00011  -0.01590  -0.01556   1.99913
   A87        1.85893  -0.00010   0.00005   0.00794   0.00887   1.86780
   A88        1.89885  -0.00173  -0.00010  -0.01230  -0.01227   1.88658
   A89        1.77765   0.00123   0.00012   0.01254   0.01155   1.78921
   A90        1.84977   0.00132   0.00019   0.02112   0.02137   1.87114
   A91        1.91677   0.00172   0.00014   0.00293   0.00149   1.91826
   A92        1.94687  -0.00267  -0.00007  -0.01980  -0.01961   1.92726
   A93        1.92868  -0.00067  -0.00012   0.00126   0.00207   1.93075
   A94        2.01011  -0.00110  -0.00004  -0.00887  -0.00979   2.00032
   A95        1.81215   0.00148  -0.00009   0.00292   0.00382   1.81597
   A96        1.88494  -0.00005   0.00013   0.00960   0.00606   1.89100
   A97        2.18575   0.03197  -0.00001   0.10789   0.10637   2.29213
   A98        2.02509  -0.02713   0.00082  -0.02114  -0.02861   1.99648
   A99        2.11792   0.00010   0.00006   0.00551   0.00562   2.12354
   A100       1.89971   0.00113   0.00018   0.01873   0.01883   1.91854
   A101       2.26547  -0.00124  -0.00024  -0.02422  -0.02441   2.24106
   A102       2.02374   0.00062  -0.00020  -0.01928  -0.01761   2.00613
   A103       2.13712  -0.00070   0.00005   0.00462   0.00378   2.14090
   A104       2.12162   0.00007   0.00015   0.01497   0.01413   2.13576
   A105       2.07716  -0.02076   0.00052  -0.00591  -0.01492   2.06225
   A106       2.15221   0.02901  -0.00013   0.08631   0.08055   2.23276
   A107       1.93026  -0.00201   0.00015   0.01253   0.00922   1.93947
   A108       2.04745  -0.01028   0.00014  -0.02071  -0.02273   2.02473
   A109       1.92877   0.00184  -0.00001   0.00076   0.00281   1.93158
   A110       2.20297   0.00958   0.00012   0.03538   0.03463   2.23760
    D1       -3.09328  -0.00081   0.00019  -0.00181  -0.00165  -3.09492
    D2        0.03652  -0.00108   0.00016  -0.00594  -0.00590   0.03062
    D3       -2.78486  -0.00166  -0.00078  -0.02625  -0.02644  -2.81130
    D4       -0.03674   0.00284  -0.00028   0.02114   0.02071  -0.01603
    D5       -3.11453  -0.00070   0.00022  -0.00102  -0.00071  -3.11525
    D6        0.03961   0.00022   0.00019  -0.00302  -0.00347   0.03614
    D7       -2.72793  -0.00349  -0.00085  -0.02538  -0.02449  -2.75242
    D8       -0.02994   0.00168  -0.00036   0.01551   0.01539  -0.01455
    D9        0.00174   0.00001   0.00000   0.00030   0.00031   0.00205
   D10       -3.14156   0.00002   0.00000   0.00038   0.00038  -3.14118
   D11       -3.13803  -0.00003   0.00000  -0.00037  -0.00037  -3.13839
   D12        0.00185  -0.00002   0.00000  -0.00029  -0.00029   0.00156
   D13       -0.00086  -0.00004   0.00000  -0.00049  -0.00049  -0.00135
   D14       -3.13540  -0.00013   0.00000  -0.00172  -0.00173  -3.13712
   D15        3.13890   0.00001   0.00000   0.00018   0.00018   3.13908
   D16        0.00437  -0.00008   0.00000  -0.00105  -0.00105   0.00332
   D17       -0.00069   0.00001   0.00000   0.00009   0.00009  -0.00059
   D18        3.14014   0.00001   0.00000   0.00019   0.00019   3.14034
   D19       -3.14055   0.00000   0.00000   0.00001   0.00002  -3.14054
   D20        0.00028   0.00000   0.00000   0.00011   0.00011   0.00039
   D21       -0.00123  -0.00001   0.00000  -0.00028  -0.00029  -0.00151
   D22        3.14150   0.00000   0.00000   0.00016   0.00016  -3.14152
   D23        3.14113  -0.00001   0.00000  -0.00038  -0.00039   3.14074
   D24        0.00067   0.00000   0.00000   0.00006   0.00006   0.00074
   D25        0.00212  -0.00001   0.00000   0.00009   0.00009   0.00221
   D26        3.14155   0.00005   0.00001   0.00097   0.00098  -3.14066
   D27       -3.14060  -0.00002   0.00000  -0.00036  -0.00036  -3.14096
   D28       -0.00117   0.00004   0.00000   0.00053   0.00053  -0.00065
   D29       -0.00106   0.00004   0.00000   0.00029   0.00029  -0.00077
   D30        3.13358   0.00012   0.00000   0.00151   0.00151   3.13509
   D31       -3.14048  -0.00003  -0.00001  -0.00060  -0.00060  -3.14108
   D32       -0.00584   0.00006   0.00000   0.00062   0.00062  -0.00522
   D33       -0.01098  -0.00012  -0.00002  -0.00175  -0.00174  -0.01271
   D34       -3.13810   0.00018   0.00001   0.00281   0.00280  -3.13530
   D35        3.13784  -0.00021  -0.00002  -0.00296  -0.00296   3.13487
   D36        0.01071   0.00010   0.00001   0.00159   0.00157   0.01229
   D37        0.00398  -0.00007   0.00000  -0.00066  -0.00066   0.00332
   D38       -3.14159   0.00001   0.00000   0.00030   0.00030  -3.14129
   D39       -3.13573  -0.00005   0.00000  -0.00052  -0.00052  -3.13625
   D40        0.00189   0.00003   0.00000   0.00043   0.00043   0.00232
   D41       -0.00070   0.00007   0.00000   0.00082   0.00082   0.00012
   D42        3.14040  -0.00001  -0.00001  -0.00063  -0.00063   3.13976
   D43        3.13900   0.00005   0.00000   0.00068   0.00068   3.13968
   D44       -0.00308  -0.00003  -0.00001  -0.00077  -0.00077  -0.00386
   D45       -0.00234   0.00002   0.00000   0.00016   0.00015  -0.00218
   D46        3.13898   0.00005   0.00000   0.00056   0.00056   3.13954
   D47       -3.13993  -0.00006   0.00000  -0.00081  -0.00081  -3.14074
   D48        0.00139  -0.00003   0.00000  -0.00041  -0.00041   0.00099
   D49       -0.00256   0.00002   0.00000   0.00015   0.00015  -0.00241
   D50       -3.14034   0.00003   0.00000   0.00044   0.00044  -3.13990
   D51        3.13931  -0.00001   0.00000  -0.00025  -0.00026   3.13905
   D52        0.00152   0.00000   0.00000   0.00004   0.00004   0.00156
   D53        0.00590  -0.00002   0.00001   0.00003   0.00004   0.00594
   D54       -3.13593   0.00000   0.00001   0.00043   0.00044  -3.13549
   D55       -3.13947  -0.00002   0.00000  -0.00027  -0.00027  -3.13973
   D56        0.00189  -0.00001   0.00000   0.00013   0.00013   0.00202
   D57       -0.00421  -0.00003   0.00000  -0.00051  -0.00051  -0.00473
   D58        3.13786   0.00005   0.00001   0.00092   0.00092   3.13879
   D59        3.13762  -0.00004  -0.00001  -0.00091  -0.00091   3.13670
   D60       -0.00349   0.00003   0.00000   0.00052   0.00052  -0.00297
   D61        0.01039   0.00057   0.00000  -0.00060  -0.00100   0.00939
   D62        3.13652  -0.00054   0.00003   0.00228   0.00272   3.13924
   D63       -3.13171   0.00049  -0.00001  -0.00208  -0.00249  -3.13420
   D64       -0.00558  -0.00062   0.00002   0.00080   0.00122  -0.00436
   D65        1.05199   0.00100  -0.00005   0.00355   0.00349   1.05548
   D66       -3.09638  -0.00002   0.00003   0.00163   0.00165  -3.09473
   D67       -1.07769  -0.00130  -0.00003  -0.01058  -0.01058  -1.08827
   D68        3.13512   0.00115  -0.00002   0.00657   0.00653  -3.14153
   D69       -1.01325   0.00012   0.00005   0.00464   0.00469  -1.00856
   D70        1.00545  -0.00115   0.00000  -0.00757  -0.00754   0.99791
   D71       -1.04960   0.00130  -0.00001   0.00833   0.00830  -1.04130
   D72        1.08522   0.00027   0.00007   0.00640   0.00646   1.09168
   D73        3.10392  -0.00100   0.00001  -0.00580  -0.00578   3.09814
   D74        1.41946   0.00128   0.00041   0.03239   0.03279   1.45225
   D75       -1.25232  -0.00022  -0.00018  -0.01408  -0.01429  -1.26661
   D76       -0.71585   0.00133   0.00033   0.03066   0.03099  -0.68486
   D77        2.89555  -0.00017  -0.00026  -0.01581  -0.01609   2.87946
   D78       -2.73715   0.00067   0.00038   0.03111   0.03153  -2.70562
   D79        0.87426  -0.00083  -0.00021  -0.01536  -0.01555   0.85871
   D80        1.03059   0.00161   0.00000   0.01112   0.01111   1.04170
   D81       -3.09459  -0.00005   0.00002   0.00091   0.00092  -3.09368
   D82       -1.06682  -0.00159  -0.00005  -0.01374  -0.01378  -1.08060
   D83        3.12023   0.00154   0.00001   0.01126   0.01125   3.13148
   D84       -1.00496  -0.00013   0.00003   0.00104   0.00106  -1.00390
   D85        1.02281  -0.00166  -0.00004  -0.01361  -0.01363   1.00918
   D86       -1.07044   0.00186   0.00002   0.01455   0.01456  -1.05588
   D87        1.08755   0.00020   0.00004   0.00434   0.00437   1.09193
   D88        3.11532  -0.00134  -0.00003  -0.01031  -0.01032   3.10500
   D89        1.32892   0.00080   0.00031   0.00773   0.00784   1.33677
   D90       -1.29105  -0.00180  -0.00023  -0.02699  -0.02704  -1.31809
   D91       -0.81542   0.00091   0.00023   0.00741   0.00742  -0.80800
   D92        2.84779  -0.00169  -0.00031  -0.02731  -0.02747   2.82032
   D93       -2.84758  -0.00027   0.00030   0.00755   0.00771  -2.83987
   D94        0.81563  -0.00287  -0.00024  -0.02718  -0.02718   0.78845
   D95       -0.02712  -0.00096   0.00001  -0.01003  -0.01011  -0.03723
   D96       -3.12499   0.00027   0.00003   0.00610   0.00612  -3.11888
   D97        3.10141  -0.00123  -0.00002  -0.01423  -0.01433   3.08708
   D98        0.00354   0.00000   0.00000   0.00190   0.00190   0.00543
   D99        0.00027   0.00310  -0.00023   0.02583   0.02550   0.02577
   D100       3.12405  -0.00034   0.00000   0.00122   0.00157   3.12562
   D101       3.09773   0.00192  -0.00025   0.00943   0.00896   3.10669
   D102      -0.06168  -0.00151  -0.00002  -0.01517  -0.01498  -0.07665
   D103       0.02723  -0.00377   0.00033  -0.02921  -0.02903  -0.00180
   D104       2.72842  -0.00467   0.00094   0.01122   0.01232   2.74073
   D105      -3.09667   0.00011   0.00008  -0.00425  -0.00403  -3.10070
   D106      -0.39549  -0.00079   0.00068   0.03617   0.03732  -0.35817
   D107      -0.34313  -0.01253  -0.00028  -0.15270  -0.15334  -0.49647
   D108       2.89105  -0.01251  -0.00038  -0.13421  -0.13429   2.75675
   D109       2.77863  -0.01665  -0.00001  -0.18039  -0.18070   2.59793
   D110      -0.27038  -0.01664  -0.00010  -0.16191  -0.16166  -0.43203
   D111       1.61887   0.00088   0.00000   0.05262   0.05309   1.67196
   D112      -0.49387   0.00187  -0.00023   0.03096   0.03111  -0.46276
   D113      -2.60129   0.00147  -0.00022   0.05012   0.05071  -2.55058
   D114      -1.59909   0.00252   0.00003   0.03845   0.03858  -1.56050
   D115       2.57137   0.00351  -0.00020   0.01679   0.01660   2.58797
   D116       0.46394   0.00312  -0.00019   0.03595   0.03620   0.50014
   D117       2.97539  -0.00705   0.00017  -0.08538  -0.08673   2.88866
   D118      -0.81901  -0.01216   0.00176   0.04697   0.05250  -0.76651
   D119      -0.08265  -0.00578   0.00006  -0.06754  -0.06811  -0.15076
   D120       2.40613  -0.01089   0.00165   0.06481   0.07112   2.47725
   D121      -0.80963   0.00138   0.00014   0.02186   0.02219  -0.78743
   D122      -2.90674  -0.00011   0.00002   0.00311   0.00309  -2.90365
   D123       1.38804   0.00132   0.00006   0.00859   0.00851   1.39655
   D124       1.23869   0.00388   0.00022   0.04468   0.04520   1.28389
   D125      -0.85843   0.00239   0.00010   0.02593   0.02610  -0.83233
   D126      -2.84683   0.00382   0.00014   0.03141   0.03152  -2.81531
   D127      -2.84135   0.00036   0.00031   0.02212   0.02261  -2.81874
   D128       1.34473  -0.00112   0.00019   0.00337   0.00350   1.34823
   D129      -0.64368   0.00031   0.00023   0.00885   0.00893  -0.63475
   D130       0.71702  -0.00100  -0.00017  -0.02957  -0.02978   0.68724
   D131      -1.31755  -0.00324  -0.00041  -0.05784  -0.05812  -1.37568
   D132       2.80082  -0.00246  -0.00023  -0.04968  -0.04986   2.75096
   D133       2.84274  -0.00166  -0.00020  -0.03410  -0.03404   2.80870
   D134       0.80816  -0.00391  -0.00045  -0.06236  -0.06238   0.74578
   D135      -1.35665  -0.00313  -0.00027  -0.05421  -0.05412  -1.41077
   D136      -1.48187  -0.00185  -0.00012  -0.02403  -0.02348  -1.50535
   D137       2.76674  -0.00410  -0.00037  -0.05230  -0.05183   2.71491
   D138       0.60192  -0.00332  -0.00019  -0.04414  -0.04356   0.55836
   D139       1.72866   0.00762   0.00017   0.06634   0.06484   1.79350
   D140      -0.82800  -0.01168  -0.00085  -0.10560  -0.10303  -0.93102
   D141      -2.44542   0.00646   0.00033   0.07235   0.07080  -2.37461
   D142       1.28111  -0.01284  -0.00068  -0.09958  -0.09706   1.18404
   D143      -0.33445   0.00603   0.00009   0.07091   0.07044  -0.26401
   D144      -2.89112  -0.01327  -0.00092  -0.10102  -0.09742  -2.98854
   D145       2.89869  -0.00982  -0.00038  -0.17575  -0.17615   2.72254
   D146       0.31979  -0.02155  -0.00142  -0.37301  -0.37719  -0.05740
   D147      -0.94119  -0.00432   0.00101  -0.01918  -0.01540  -0.95659
   D148       2.76310  -0.01605  -0.00003  -0.21644  -0.21645   2.54666
   D149      -0.04020  -0.00215   0.00003  -0.00949  -0.00873  -0.04892
   D150       3.06181  -0.00249  -0.00004  -0.00038   0.00128   3.06309
   D151       3.11535  -0.00115   0.00000  -0.01204  -0.01204   3.10330
   D152      -0.06583  -0.00149  -0.00007  -0.00293  -0.00204  -0.06787
   D153      -2.62638  -0.01739  -0.00108  -0.17659  -0.17243  -2.79881
   D154       0.01883   0.00342  -0.00030   0.02097   0.02011   0.03893
   D155       0.55442  -0.01703  -0.00101  -0.18537  -0.18215   0.37227
   D156      -3.08357   0.00378  -0.00022   0.01219   0.01039  -3.07318
   D157       2.63212   0.00149   0.00152   0.15291   0.15868   2.79080
   D158      -1.00184   0.00070   0.00207   0.17944   0.18506  -0.81677
   D159       0.01225  -0.00302   0.00042  -0.02228  -0.02206  -0.00980
   D160       2.66148  -0.00381   0.00096   0.00424   0.00432   2.66581
         Item               Value     Threshold  Converged?
 Maximum Force            0.031970     0.000450     NO 
 RMS     Force            0.005422     0.000300     NO 
 Maximum Displacement     1.132412     0.001800     NO 
 RMS     Displacement     0.281270     0.001200     NO 
 Predicted change in Energy=-3.950228D-02
 Lowest energy point so far.  Saving SCF results.
 GradGradGradGradGradGradGradGradGradGradGradGradGradGradGradGradGradGrad

 Leave Link  103 at Tue Dec 11 18:25:53 2018, MaxMem=   805306368 cpu:         2.1
 (Enter /pbs_home/pkowalski/g09d01/g09/l202.exe)
 Stoichiometry    C29H22F6S2
 Framework group  C1[X(C29H22F6S2)]
 Deg. of freedom   171
 Full point group                 C1      NOp   1
 RotChk:  IX=0 Diff= 5.52D-02
 Largest Abelian subgroup         C1      NOp   1
 Largest concise Abelian subgroup C1      NOp   1
                         Standard orientation:                         
 ---------------------------------------------------------------------
 Center     Atomic      Atomic             Coordinates (Angstroms)
 Number     Number       Type             X           Y           Z
 ---------------------------------------------------------------------
      1         16           0       -2.668092   -2.030778   -1.349426
      2         16           0        2.702376   -2.025590    1.352792
      3          9           0       -1.435976    2.828976    1.522043
      4          9           0       -2.381733    2.946007   -0.461808
      5          9           0       -0.063120    4.740134    0.030541
      6          9           0       -0.139085    3.405418   -1.726977
      7          9           0        1.518263    3.008171    1.356877
      8          9           0        2.228037    2.919066   -0.727455
      9          6           0       -5.692339   -2.507886   -0.584753
     10          6           0       -7.021958   -2.812810   -0.302727
     11          6           0       -7.793289   -1.955645    0.483673
     12          6           0       -7.222613   -0.787308    0.988351
     13          6           0       -5.892857   -0.477742    0.712165
     14          6           0       -5.092803   -1.332519   -0.083807
     15          6           0        5.629539   -2.529799    0.313190
     16          6           0        6.922409   -2.852714   -0.092221
     17          6           0        7.670076   -1.953293   -0.853838
     18          6           0        7.112187   -0.725652   -1.210268
     19          6           0        5.817681   -0.398711   -0.812699
     20          6           0        5.044112   -1.295041   -0.036350
     21          6           0       -0.406586   -0.399716   -3.408882
     22          6           0       -0.153654   -1.188956   -2.132289
     23          6           0        0.887222   -0.566600    3.786169
     24          6           0        0.361151   -1.148488    2.478654
     25          6           0       -3.690945   -0.987745   -0.373884
     26          6           0       -2.989810    0.112459    0.053499
     27          6           0       -1.616320    0.122437   -0.345611
     28          6           0       -1.279674   -1.020490   -1.144338
     29          6           0       -0.709675    1.196423   -0.016949
     30          6           0       -1.232258    2.607903    0.183090
     31          6           0       -0.067891    3.454266   -0.358726
     32          6           0        1.160274    2.650886    0.082968
     33          6           0        0.685918    1.201110    0.050018
     34          6           0        3.679609   -0.940085    0.381858
     35          6           0        2.983962    0.209438    0.124778
     36          6           0        1.640020    0.232129    0.635875
     37          6           0        1.345164   -0.959360    1.356838
     38          1           0       -5.111031   -3.190601   -1.203244
     39          1           0       -7.458254   -3.727168   -0.702516
     40          1           0       -8.832338   -2.195812    0.701494
     41          1           0       -7.816284   -0.111586    1.603340
     42          1           0       -5.466307    0.437495    1.115723
     43          1           0        5.065930   -3.245092    0.911475
     44          1           0        7.348929   -3.813613    0.192119
     45          1           0        8.680833   -2.206838   -1.167954
     46          1           0        7.687262   -0.017356   -1.806013
     47          1           0        5.398674    0.561212   -1.105706
     48          1           0       -0.495190    0.679430   -3.193110
     49          1           0        0.423715   -0.531169   -4.123114
     50          1           0       -1.337728   -0.724936   -3.902474
     51          1           0       -0.019113   -2.259881   -2.366557
     52          1           0        0.801915   -0.867891   -1.695584
     53          1           0        1.084291    0.514754    3.685277
     54          1           0        0.151174   -0.703615    4.595866
     55          1           0        1.827279   -1.053344    4.096600
     56          1           0        0.122031   -2.217828    2.606635
     57          1           0       -0.589282   -0.659458    2.234753
     58          1           0       -3.433029    0.872609    0.687626
     59          1           0        3.420600    1.053693   -0.400180
 ---------------------------------------------------------------------
 Rotational constants (GHZ):      0.1441531      0.0563428      0.0477530
 Leave Link  202 at Tue Dec 11 18:25:53 2018, MaxMem=   805306368 cpu:         0.0
 (Enter /pbs_home/pkowalski/g09d01/g09/l301.exe)
 Basis read from rwf:  (5D, 7F)
 No pseudopotential information found on rwf file.
 There are   673 symmetry adapted cartesian basis functions of A   symmetry.
 There are   636 symmetry adapted basis functions of A   symmetry.
   636 basis functions,  1103 primitive gaussians,   673 cartesian basis functions
   141 alpha electrons      141 beta electrons
       nuclear repulsion energy      4542.8289008036 Hartrees.
 IExCor= 4134 DFT=T Ex+Corr=M06L ExCW=0 ScaHFX=  0.000000
 ScaDFX=  1.000000  1.000000  1.000000  1.000000 ScalE2=  1.000000  1.000000
 IRadAn=      0 IRanWt=     -1 IRanGd=            0 ICorTp=0 IEmpDi=131
 NAtoms=   59 NActive=   59 NUniq=   59 SFac= 1.00D+00 NAtFMM=   60 NAOKFM=F Big=F
 Integral buffers will be    131072 words long.
 Raffenetti 2 integral format.
 Two-electron integral symmetry is turned on.
 R6Disp:  Grimme-D3 Dispersion energy=       -0.0060103043 Hartrees.
 Nuclear repulsion after empirical dispersion term =     4542.8228904992 Hartrees.
 No density basis found on file   724.
 Leave Link  301 at Tue Dec 11 18:25:53 2018, MaxMem=   805306368 cpu:         0.6
 (Enter /pbs_home/pkowalski/g09d01/g09/l302.exe)
 NPDir=0 NMtPBC=     1 NCelOv=     1 NCel=       1 NClECP=     1 NCelD=      1
         NCelK=      1 NCelE2=     1 NClLst=     1 CellRange=     0.0.
 One-electron integrals computed using PRISM.
 NBasis=   636 RedAO= T EigKep=  3.03D-04  NBF=   636
 NBsUse=   636 1.00D-06 EigRej= -1.00D+00 NBFU=   636
 Precomputing XC quadrature grid using
 IXCGrd= 4 IRadAn=           0 IRanWt=          -1 IRanGd=           0 AccXCQ= 0.00D+00.
 Generated NRdTot=       0 NPtTot=           0 NUsed=           0 NTot=          32
 NSgBfM=   627   628   628   628   628 MxSgAt=    59 MxSgA2=    59.
 Leave Link  302 at Tue Dec 11 18:25:56 2018, MaxMem=   805306368 cpu:        16.3
 (Enter /pbs_home/pkowalski/g09d01/g09/l303.exe)
 DipDrv:  MaxL=1.
 Leave Link  303 at Tue Dec 11 18:25:56 2018, MaxMem=   805306368 cpu:         1.5
 (Enter /pbs_home/pkowalski/g09d01/g09/l401.exe)
 Initial guess from the checkpoint file:  "dae0068freq_open_m06l_air_D3.chk"
 B after Tr=     0.000000    0.000000    0.000000
         Rot=    0.999930    0.007061   -0.009117   -0.002577 Ang=   1.35 deg.
 Guess basis will be translated and rotated to current coordinates.
 JPrj=2 DoOrth=T DoCkMO=T.
 Generating alternative initial guess.
 ExpMin= 1.22D-01 ExpMax= 9.18D+03 ExpMxC= 1.38D+03 IAcc=1 IRadAn=         1 AccDes= 0.00D+00
 Harris functional with IExCor= 1009 and IRadAn=       1 diagonalized for initial guess.
 HarFok:  IExCor= 1009 AccDes= 0.00D+00 IRadAn=         1 IDoV= 1 UseB2=F ITyADJ=14
 ICtDFT=  3500011 ScaDFX=  1.000000  1.000000  1.000000  1.000000
 FoFCou: FMM=F IPFlag=           0 FMFlag=      100000 FMFlg1=           0
         NFxFlg=           0 DoJE=T BraDBF=F KetDBF=T FulRan=T
         wScrn=  0.000000 ICntrl=     500 IOpCl=  0 I1Cent=   200000004 NGrid=           0
         NMat0=    1 NMatS0=      1 NMatT0=    0 NMatD0=    1 NMtDS0=    0 NMtDT0=    0
 Petite list used in FoFCou.
 Harris En= -2510.27629863519    
 Leave Link  401 at Tue Dec 11 18:26:01 2018, MaxMem=   805306368 cpu:        40.8
 (Enter /pbs_home/pkowalski/g09d01/g09/l502.exe)
 Closed shell SCF:
 Using DIIS extrapolation, IDIIS=  1040.
 Integral symmetry usage will be decided dynamically.
 IVT=     1387805 IEndB=     1387805 NGot=   805306368 MDV=   804388806
 LenX=   804388806 LenY=   803935204
 Requested convergence on RMS density matrix=1.00D-08 within 128 cycles.
 Requested convergence on MAX density matrix=1.00D-06.
 Requested convergence on             energy=1.00D-06.
 No special actions if energy rises.
 Fock matrices will be formed incrementally for  20 cycles.
 Integral accuracy reduced to 1.0D-05 until final iterations.

 Cycle   1  Pass 0  IDiag  1:
 FoFJK:  IHMeth= 1 ICntrl=     500 DoSepK=F KAlg= 0 I1Cent=   0 FoldK=F
 IRaf= 640000000 NMat=   1 IRICut=       1 DoRegI=T DoRafI=F ISym2E= 0.
 FoFCou: FMM=F IPFlag=           0 FMFlag=      100000 FMFlg1=           0
         NFxFlg=           0 DoJE=T BraDBF=F KetDBF=F FulRan=T
         wScrn=  0.000000 ICntrl=     500 IOpCl=  0 I1Cent=           0 NGrid=           0
         NMat0=    1 NMatS0=      1 NMatT0=    0 NMatD0=    1 NMtDS0=    0 NMtDT0=    0
 Symmetry not used in FoFCou.
 E= -2511.78627574664    
 DIIS: error= 1.26D-02 at cycle   1 NSaved=   1.
 NSaved= 1 IEnMin= 1 EnMin= -2511.78627574664     IErMin= 1 ErrMin= 1.26D-02
 ErrMax= 1.26D-02  0.00D+00 EMaxC= 1.00D-01 BMatC= 1.45D-01 BMatP= 1.45D-01
 IDIUse=3 WtCom= 8.74D-01 WtEn= 1.26D-01
 Coeff-Com:  0.100D+01
 Coeff-En:   0.100D+01
 Coeff:      0.100D+01
 Recover alternate guess density for next cycle.
 RMSDP=2.90D-03 MaxDP=1.14D-01              OVMax= 0.00D+00

 Cycle   2  Pass 0  IDiag  1:
 RMSU=  2.90D-03    CP:  1.01D+00
 E= -2511.23905407401     Delta-E=        0.547221672632 Rises=F Damp=F
 Switch densities from cycles 1 and 2 for lowest energy.
 DIIS: error= 3.32D-02 at cycle   2 NSaved=   2.
 NSaved= 2 IEnMin= 1 EnMin= -2511.78627574664     IErMin= 1 ErrMin= 1.26D-02
 ErrMax= 3.32D-02  0.00D+00 EMaxC= 1.00D+00 BMatC= 7.54D-01 BMatP= 1.45D-01
 IDIUse=1 WtCom= 1.00D+00 WtEn= 0.00D+00
 Coeff-Com:  0.838D+00 0.162D+00
 Coeff:      0.838D+00 0.162D+00
 Gap=     0.100 Goal=   None    Shift=    0.000
 RMSDP=1.50D-03 MaxDP=5.81D-02 DE= 5.47D-01 OVMax= 2.20D-01

 Cycle   3  Pass 0  IDiag  1:
 RMSU=  1.42D-03    CP:  9.90D-01  1.62D-01
 E= -2511.98752930037     Delta-E=       -0.748475226357 Rises=F Damp=F
 DIIS: error= 5.43D-03 at cycle   3 NSaved=   3.
 NSaved= 3 IEnMin= 3 EnMin= -2511.98752930037     IErMin= 3 ErrMin= 5.43D-03
 ErrMax= 5.43D-03  0.00D+00 EMaxC= 1.00D+00 BMatC= 5.18D-02 BMatP= 1.45D-01
 IDIUse=1 WtCom= 1.00D+00 WtEn= 0.00D+00
 Coeff-Com:  0.604D-01 0.181D+00 0.759D+00
 Coeff:      0.604D-01 0.181D+00 0.759D+00
 Gap=     0.070 Goal=   None    Shift=    0.000
 RMSDP=8.98D-04 MaxDP=4.51D-02 DE=-7.48D-01 OVMax= 1.28D-01

 Cycle   4  Pass 0  IDiag  1:
 RMSU=  7.34D-04    CP:  9.90D-01  2.47D-01  6.79D-01
 E= -2512.01347957605     Delta-E=       -0.025950275683 Rises=F Damp=F
 DIIS: error= 4.02D-03 at cycle   4 NSaved=   4.
 NSaved= 4 IEnMin= 4 EnMin= -2512.01347957605     IErMin= 4 ErrMin= 4.02D-03
 ErrMax= 4.02D-03  0.00D+00 EMaxC= 1.00D+00 BMatC= 2.69D-02 BMatP= 5.18D-02
 IDIUse=1 WtCom= 1.00D+00 WtEn= 0.00D+00
 Coeff-Com:  0.868D-02 0.957D-01 0.521D+00 0.375D+00
 Coeff:      0.868D-02 0.957D-01 0.521D+00 0.375D+00
 Gap=     0.081 Goal=   None    Shift=    0.000
 RMSDP=5.09D-04 MaxDP=2.00D-02 DE=-2.60D-02 OVMax= 7.44D-02

 Cycle   5  Pass 0  IDiag  1:
 RMSU=  2.36D-04    CP:  9.90D-01  2.34D-01  8.01D-01  4.35D-01
 E= -2512.04425749514     Delta-E=       -0.030777919090 Rises=F Damp=F
 DIIS: error= 1.50D-03 at cycle   5 NSaved=   5.
 NSaved= 5 IEnMin= 5 EnMin= -2512.04425749514     IErMin= 5 ErrMin= 1.50D-03
 ErrMax= 1.50D-03  0.00D+00 EMaxC= 1.00D+00 BMatC= 2.83D-03 BMatP= 2.69D-02
 IDIUse=1 WtCom= 1.00D+00 WtEn= 0.00D+00
 Coeff-Com: -0.759D-03 0.217D-01 0.194D+00 0.258D+00 0.527D+00
 Coeff:     -0.759D-03 0.217D-01 0.194D+00 0.258D+00 0.527D+00
 Gap=     0.076 Goal=   None    Shift=    0.000
 RMSDP=1.44D-04 MaxDP=7.32D-03 DE=-3.08D-02 OVMax= 2.09D-02

 Cycle   6  Pass 0  IDiag  1:
 RMSU=  7.94D-05    CP:  9.90D-01  2.31D-01  8.02D-01  4.97D-01  5.33D-01
 E= -2512.04702550396     Delta-E=       -0.002768008824 Rises=F Damp=F
 DIIS: error= 5.00D-04 at cycle   6 NSaved=   6.
 NSaved= 6 IEnMin= 6 EnMin= -2512.04702550396     IErMin= 6 ErrMin= 5.00D-04
 ErrMax= 5.00D-04  0.00D+00 EMaxC= 1.00D+00 BMatC= 4.05D-04 BMatP= 2.83D-03
 IDIUse=1 WtCom= 1.00D+00 WtEn= 0.00D+00
 Coeff-Com: -0.305D-03 0.348D-02 0.724D-01 0.133D+00 0.348D+00 0.444D+00
 Coeff:     -0.305D-03 0.348D-02 0.724D-01 0.133D+00 0.348D+00 0.444D+00
 Gap=     0.076 Goal=   None    Shift=    0.000
 RMSDP=4.94D-05 MaxDP=2.76D-03 DE=-2.77D-03 OVMax= 6.87D-03

 Cycle   7  Pass 0  IDiag  1:
 RMSU=  2.79D-05    CP:  9.90D-01  2.30D-01  8.00D-01  5.06D-01  6.06D-01
                    CP:  5.46D-01
 E= -2512.04739161474     Delta-E=       -0.000366110773 Rises=F Damp=F
 DIIS: error= 3.45D-04 at cycle   7 NSaved=   7.
 NSaved= 7 IEnMin= 7 EnMin= -2512.04739161474     IErMin= 7 ErrMin= 3.45D-04
 ErrMax= 3.45D-04  0.00D+00 EMaxC= 1.00D+00 BMatC= 4.73D-05 BMatP= 4.05D-04
 IDIUse=1 WtCom= 1.00D+00 WtEn= 0.00D+00
 Coeff-Com: -0.121D-03-0.570D-05 0.267D-01 0.608D-01 0.175D+00 0.292D+00
 Coeff-Com:  0.446D+00
 Coeff:     -0.121D-03-0.570D-05 0.267D-01 0.608D-01 0.175D+00 0.292D+00
 Coeff:      0.446D+00
 Gap=     0.076 Goal=   None    Shift=    0.000
 RMSDP=2.16D-05 MaxDP=1.22D-03 DE=-3.66D-04 OVMax= 3.56D-03

 Cycle   8  Pass 0  IDiag  1:
 RMSU=  1.31D-05    CP:  9.90D-01  2.30D-01  7.99D-01  5.07D-01  6.10D-01
                    CP:  5.77D-01  3.95D-01
 E= -2512.04743716290     Delta-E=       -0.000045548164 Rises=F Damp=F
 DIIS: error= 1.65D-04 at cycle   8 NSaved=   8.
 NSaved= 8 IEnMin= 8 EnMin= -2512.04743716290     IErMin= 8 ErrMin= 1.65D-04
 ErrMax= 1.65D-04  0.00D+00 EMaxC= 1.00D+00 BMatC= 1.28D-05 BMatP= 4.73D-05
 IDIUse=1 WtCom= 1.00D+00 WtEn= 0.00D+00
 Coeff-Com: -0.695D-04-0.506D-03 0.800D-02 0.237D-01 0.736D-01 0.144D+00
 Coeff-Com:  0.345D+00 0.407D+00
 Coeff:     -0.695D-04-0.506D-03 0.800D-02 0.237D-01 0.736D-01 0.144D+00
 Coeff:      0.345D+00 0.407D+00
 Gap=     0.076 Goal=   None    Shift=    0.000
 RMSDP=8.78D-06 MaxDP=5.53D-04 DE=-4.55D-05 OVMax= 1.62D-03

 Initial convergence to 1.0D-05 achieved.  Increase integral accuracy.
 Cycle   9  Pass 1  IDiag  1:
 E= -2512.04397323476     Delta-E=        0.003463928136 Rises=F Damp=F
 DIIS: error= 1.43D-04 at cycle   1 NSaved=   1.
 NSaved= 1 IEnMin= 1 EnMin= -2512.04397323476     IErMin= 1 ErrMin= 1.43D-04
 ErrMax= 1.43D-04  0.00D+00 EMaxC= 1.00D+00 BMatC= 6.26D-05 BMatP= 6.26D-05
 IDIUse=1 WtCom= 1.00D+00 WtEn= 0.00D+00
 Coeff-Com:  0.100D+01
 Coeff:      0.100D+01
 Gap=     0.076 Goal=   None    Shift=    0.000
 RMSDP=8.78D-06 MaxDP=5.53D-04 DE= 3.46D-03 OVMax= 1.46D-03

 Cycle  10  Pass 1  IDiag  1:
 RMSU=  1.40D-04    CP:  1.00D+00
 E= -2512.04402929853     Delta-E=       -0.000056063768 Rises=F Damp=F
 DIIS: error= 5.73D-05 at cycle   2 NSaved=   2.
 NSaved= 2 IEnMin= 2 EnMin= -2512.04402929853     IErMin= 2 ErrMin= 5.73D-05
 ErrMax= 5.73D-05  0.00D+00 EMaxC= 1.00D+00 BMatC= 1.04D-05 BMatP= 6.26D-05
 IDIUse=1 WtCom= 1.00D+00 WtEn= 0.00D+00
 Coeff-Com:  0.207D+00 0.793D+00
 Coeff:      0.207D+00 0.793D+00
 Gap=     0.076 Goal=   None    Shift=    0.000
 RMSDP=1.72D-05 MaxDP=1.07D-03 DE=-5.61D-05 OVMax= 2.83D-03

 Cycle  11  Pass 1  IDiag  1:
 RMSU=  1.72D-05    CP:  1.00D+00  9.94D-01
 E= -2512.04401207814     Delta-E=        0.000017220394 Rises=F Damp=F
 DIIS: error= 1.16D-04 at cycle   3 NSaved=   3.
 NSaved= 3 IEnMin= 2 EnMin= -2512.04402929853     IErMin= 2 ErrMin= 5.73D-05
 ErrMax= 1.16D-04  0.00D+00 EMaxC= 1.00D+00 BMatC= 2.50D-05 BMatP= 1.04D-05
 IDIUse=1 WtCom= 1.00D+00 WtEn= 0.00D+00
 Coeff-Com:  0.444D-01 0.596D+00 0.359D+00
 Coeff:      0.444D-01 0.596D+00 0.359D+00
 Gap=     0.076 Goal=   None    Shift=    0.000
 RMSDP=1.32D-05 MaxDP=9.07D-04 DE= 1.72D-05 OVMax= 2.64D-03

 Cycle  12  Pass 1  IDiag  1:
 RMSU=  5.26D-06    CP:  1.00D+00  1.00D+00  2.96D-01
 E= -2512.04403834477     Delta-E=       -0.000026266634 Rises=F Damp=F
 DIIS: error= 5.07D-05 at cycle   4 NSaved=   4.
 NSaved= 4 IEnMin= 4 EnMin= -2512.04403834477     IErMin= 4 ErrMin= 5.07D-05
 ErrMax= 5.07D-05  0.00D+00 EMaxC= 1.00D+00 BMatC= 1.79D-06 BMatP= 1.04D-05
 IDIUse=1 WtCom= 1.00D+00 WtEn= 0.00D+00
 Coeff-Com:  0.120D-01 0.344D+00 0.254D+00 0.390D+00
 Coeff:      0.120D-01 0.344D+00 0.254D+00 0.390D+00
 Gap=     0.076 Goal=   None    Shift=    0.000
 RMSDP=3.53D-06 MaxDP=2.52D-04 DE=-2.63D-05 OVMax= 7.82D-04

 Cycle  13  Pass 1  IDiag  1:
 RMSU=  2.00D-06    CP:  1.00D+00  1.00D+00  3.86D-01  5.32D-01
 E= -2512.04404018911     Delta-E=       -0.000001844336 Rises=F Damp=F
 DIIS: error= 1.42D-05 at cycle   5 NSaved=   5.
 NSaved= 5 IEnMin= 5 EnMin= -2512.04404018911     IErMin= 5 ErrMin= 1.42D-05
 ErrMax= 1.42D-05  0.00D+00 EMaxC= 1.00D+00 BMatC= 1.77D-07 BMatP= 1.79D-06
 IDIUse=1 WtCom= 1.00D+00 WtEn= 0.00D+00
 Coeff-Com: -0.360D-03 0.121D+00 0.107D+00 0.264D+00 0.508D+00
 Coeff:     -0.360D-03 0.121D+00 0.107D+00 0.264D+00 0.508D+00
 Gap=     0.076 Goal=   None    Shift=    0.000
 RMSDP=1.18D-06 MaxDP=6.92D-05 DE=-1.84D-06 OVMax= 1.71D-04

 Cycle  14  Pass 1  IDiag  1:
 RMSU=  8.57D-07    CP:  1.00D+00  1.00D+00  3.87D-01  5.79D-01  6.13D-01
 E= -2512.04404035938     Delta-E=       -0.000000170273 Rises=F Damp=F
 DIIS: error= 1.01D-05 at cycle   6 NSaved=   6.
 NSaved= 6 IEnMin= 6 EnMin= -2512.04404035938     IErMin= 6 ErrMin= 1.01D-05
 ErrMax= 1.01D-05  0.00D+00 EMaxC= 1.00D+00 BMatC= 2.57D-08 BMatP= 1.77D-07
 IDIUse=1 WtCom= 1.00D+00 WtEn= 0.00D+00
 Coeff-Com: -0.172D-02 0.399D-01 0.411D-01 0.128D+00 0.339D+00 0.453D+00
 Coeff:     -0.172D-02 0.399D-01 0.411D-01 0.128D+00 0.339D+00 0.453D+00
 Gap=     0.076 Goal=   None    Shift=    0.000
 RMSDP=4.26D-07 MaxDP=2.20D-05 DE=-1.70D-07 OVMax= 6.16D-05

 Cycle  15  Pass 1  IDiag  1:
 RMSU=  2.98D-07    CP:  1.00D+00  1.00D+00  3.86D-01  5.83D-01  6.75D-01
                    CP:  6.78D-01
 E= -2512.04404038675     Delta-E=       -0.000000027365 Rises=F Damp=F
 DIIS: error= 4.58D-06 at cycle   7 NSaved=   7.
 NSaved= 7 IEnMin= 7 EnMin= -2512.04404038675     IErMin= 7 ErrMin= 4.58D-06
 ErrMax= 4.58D-06  0.00D+00 EMaxC= 1.00D+00 BMatC= 3.44D-09 BMatP= 2.57D-08
 IDIUse=1 WtCom= 1.00D+00 WtEn= 0.00D+00
 Coeff-Com: -0.104D-02 0.647D-02 0.973D-02 0.417D-01 0.143D+00 0.300D+00
 Coeff-Com:  0.500D+00
 Coeff:     -0.104D-02 0.647D-02 0.973D-02 0.417D-01 0.143D+00 0.300D+00
 Coeff:      0.500D+00
 Gap=     0.076 Goal=   None    Shift=    0.000
 RMSDP=1.50D-07 MaxDP=7.75D-06 DE=-2.74D-08 OVMax= 2.17D-05

 Cycle  16  Pass 1  IDiag  1:
 RMSU=  1.03D-07    CP:  1.00D+00  1.00D+00  3.86D-01  5.88D-01  6.85D-01
                    CP:  6.84D-01  6.56D-01
 E= -2512.04404039048     Delta-E=       -0.000000003737 Rises=F Damp=F
 DIIS: error= 1.12D-06 at cycle   8 NSaved=   8.
 NSaved= 8 IEnMin= 8 EnMin= -2512.04404039048     IErMin= 8 ErrMin= 1.12D-06
 ErrMax= 1.12D-06  0.00D+00 EMaxC= 1.00D+00 BMatC= 3.85D-10 BMatP= 3.44D-09
 IDIUse=1 WtCom= 1.00D+00 WtEn= 0.00D+00
 Coeff-Com: -0.436D-03-0.599D-03 0.129D-02 0.114D-01 0.510D-01 0.135D+00
 Coeff-Com:  0.307D+00 0.495D+00
 Coeff:     -0.436D-03-0.599D-03 0.129D-02 0.114D-01 0.510D-01 0.135D+00
 Coeff:      0.307D+00 0.495D+00
 Gap=     0.076 Goal=   None    Shift=    0.000
 RMSDP=6.27D-08 MaxDP=3.65D-06 DE=-3.74D-09 OVMax= 1.14D-05

 Cycle  17  Pass 1  IDiag  1:
 RMSU=  4.70D-08    CP:  1.00D+00  1.00D+00  3.86D-01  5.88D-01  6.84D-01
                    CP:  6.97D-01  7.02D-01  6.37D-01
 E= -2512.04404039038     Delta-E=        0.000000000101 Rises=F Damp=F
 DIIS: error= 3.74D-07 at cycle   9 NSaved=   9.
 NSaved= 9 IEnMin= 8 EnMin= -2512.04404039048     IErMin= 9 ErrMin= 3.74D-07
 ErrMax= 3.74D-07  0.00D+00 EMaxC= 1.00D+00 BMatC= 1.28D-10 BMatP= 3.85D-10
 IDIUse=1 WtCom= 1.00D+00 WtEn= 0.00D+00
 Coeff-Com: -0.164D-03-0.153D-02-0.690D-03 0.146D-02 0.140D-01 0.507D-01
 Coeff-Com:  0.146D+00 0.376D+00 0.415D+00
 Coeff:     -0.164D-03-0.153D-02-0.690D-03 0.146D-02 0.140D-01 0.507D-01
 Coeff:      0.146D+00 0.376D+00 0.415D+00
 Gap=     0.076 Goal=   None    Shift=    0.000
 RMSDP=3.22D-08 MaxDP=2.39D-06 DE= 1.01D-10 OVMax= 7.45D-06

 Cycle  18  Pass 1  IDiag  1:
 RMSU=  1.82D-08    CP:  1.00D+00  1.00D+00  3.86D-01  5.89D-01  6.87D-01
                    CP:  6.97D-01  6.94D-01  7.33D-01  4.95D-01
 E= -2512.04404039036     Delta-E=        0.000000000026 Rises=F Damp=F
 DIIS: error= 1.39D-07 at cycle  10 NSaved=  10.
 NSaved=10 IEnMin= 8 EnMin= -2512.04404039048     IErMin=10 ErrMin= 1.39D-07
 ErrMax= 1.39D-07  0.00D+00 EMaxC= 1.00D+00 BMatC= 1.77D-11 BMatP= 1.28D-10
 IDIUse=1 WtCom= 1.00D+00 WtEn= 0.00D+00
 Coeff-Com: -0.372D-04-0.964D-03-0.711D-03-0.991D-03 0.853D-03 0.118D-01
 Coeff-Com:  0.490D-01 0.177D+00 0.300D+00 0.464D+00
 Coeff:     -0.372D-04-0.964D-03-0.711D-03-0.991D-03 0.853D-03 0.118D-01
 Coeff:      0.490D-01 0.177D+00 0.300D+00 0.464D+00
 Gap=     0.076 Goal=   None    Shift=    0.000
 RMSDP=1.06D-08 MaxDP=7.28D-07 DE= 2.64D-11 OVMax= 2.45D-06

 Cycle  19  Pass 1  IDiag  1:
 RMSU=  6.37D-09    CP:  1.00D+00  1.00D+00  3.86D-01  5.89D-01  6.87D-01
                    CP:  6.99D-01  6.98D-01  7.28D-01  6.01D-01  6.39D-01
 E= -2512.04404039058     Delta-E=       -0.000000000222 Rises=F Damp=F
 DIIS: error= 6.80D-08 at cycle  11 NSaved=  11.
 NSaved=11 IEnMin=11 EnMin= -2512.04404039058     IErMin=11 ErrMin= 6.80D-08
 ErrMax= 6.80D-08  0.00D+00 EMaxC= 1.00D+00 BMatC= 1.83D-12 BMatP= 1.77D-11
 IDIUse=1 WtCom= 1.00D+00 WtEn= 0.00D+00
 Coeff-Com:  0.919D-06-0.369D-03-0.341D-03-0.832D-03-0.154D-02-0.276D-03
 Coeff-Com:  0.897D-02 0.533D-01 0.127D+00 0.296D+00 0.518D+00
 Coeff:      0.919D-06-0.369D-03-0.341D-03-0.832D-03-0.154D-02-0.276D-03
 Coeff:      0.897D-02 0.533D-01 0.127D+00 0.296D+00 0.518D+00
 Gap=     0.076 Goal=   None    Shift=    0.000
 RMSDP=4.15D-09 MaxDP=2.02D-07 DE=-2.22D-10 OVMax= 7.29D-07

 SCF Done:  E(RM06L) =  -2512.04404039     A.U. after   19 cycles
            NFock= 19  Conv=0.41D-08     -V/T= 2.0067
 KE= 2.495402934110D+03 PE=-1.498824452376D+04 EE= 5.437974658762D+03
 Leave Link  502 at Tue Dec 11 18:33:30 2018, MaxMem=   805306368 cpu:      3574.6
 (Enter /pbs_home/pkowalski/g09d01/g09/l701.exe)
 Compute integral first derivatives.
 ... and contract with generalized density number  0.
 R6Disp: Adding Grimme-D3 dispersion energy 1st derivatives to the gradient.
 Leave Link  701 at Tue Dec 11 18:33:31 2018, MaxMem=   805306368 cpu:         6.0
 (Enter /pbs_home/pkowalski/g09d01/g09/l702.exe)
 L702 exits ... SP integral derivatives will be done elsewhere.
 Leave Link  702 at Tue Dec 11 18:33:31 2018, MaxMem=   805306368 cpu:         0.2
 (Enter /pbs_home/pkowalski/g09d01/g09/l703.exe)
 Compute integral first derivatives, UseDBF=F ICtDFT=           0.
 Integral derivatives from FoFJK, PRISM(SPDF).
 Calling FoFJK, ICntrl=      2527 FMM=F ISym2X=0 I1Cent= 0 IOpClX= 0 NMat=1 NMatS=1 NMatT=0.
 FoFJK:  IHMeth= 1 ICntrl=    2527 DoSepK=F KAlg= 0 I1Cent=   0 FoldK=F
 IRaf=         0 NMat=   1 IRICut=       1 DoRegI=T DoRafI=F ISym2E= 0.
 FoFCou: FMM=F IPFlag=           0 FMFlag=      100000 FMFlg1=         800
         NFxFlg=           0 DoJE=F BraDBF=F KetDBF=F FulRan=T
         wScrn=  0.000000 ICntrl=    2527 IOpCl=  0 I1Cent=           0 NGrid=           0
         NMat0=    1 NMatS0=      1 NMatT0=    0 NMatD0=    1 NMtDS0=    0 NMtDT0=    0
 Symmetry not used in FoFCou.
 Leave Link  703 at Tue Dec 11 18:35:25 2018, MaxMem=   805306368 cpu:       913.2
 (Enter /pbs_home/pkowalski/g09d01/g09/l716.exe)
 Dipole        =-5.52331356D-02-1.57249585D+00-5.35819490D-03
 ***** Axes restored to original set *****
 -------------------------------------------------------------------
 Center     Atomic                   Forces (Hartrees/Bohr)
 Number     Number              X              Y              Z
 -------------------------------------------------------------------
      1       16           0.011306727   -0.001876127    0.000672049
      2       16           0.000768491    0.002409439    0.008770708
      3        9          -0.007222864   -0.002389046    0.008712897
      4        9          -0.000330171    0.010009770   -0.008108470
      5        9          -0.008202025    0.000687445   -0.006253331
      6        9           0.012579881    0.002196482   -0.005741017
      7        9          -0.006709854   -0.002589968    0.007725816
      8        9           0.003782002   -0.005280917   -0.008205860
      9        6           0.006498797   -0.000678112    0.001312936
     10        6           0.003086054    0.001491617    0.001917341
     11        6          -0.001524251    0.002476868    0.001147235
     12        6          -0.002768305    0.004015922    0.001858417
     13        6          -0.007460093    0.001245723   -0.001418296
     14        6           0.000838042    0.000125749    0.000427982
     15        6           0.001474810   -0.000583893    0.005969661
     16        6           0.001891654   -0.002460599    0.002454487
     17        6           0.000805541   -0.002178941   -0.002175447
     18        6           0.000856497   -0.003365606   -0.003939612
     19        6          -0.001846625    0.000935074   -0.007266704
     20        6          -0.000124263   -0.000276169    0.001484685
     21        6          -0.000566132   -0.000617659    0.002766098
     22        6           0.004805054    0.001299136   -0.006343712
     23        6           0.001729111    0.000346227   -0.000996048
     24        6          -0.005810649   -0.004300180    0.004043683
     25        6          -0.004274235   -0.009169584   -0.006705900
     26        6          -0.007483126    0.009687395   -0.002597662
     27        6          -0.020460492    0.007331847   -0.012755198
     28        6           0.018797474   -0.011019079    0.012484646
     29        6          -0.011278443    0.011816853    0.012361705
     30        6          -0.004866121   -0.002055737    0.007286357
     31        6          -0.000945309    0.000128408    0.006287676
     32        6          -0.000120685    0.001429408   -0.004021962
     33        6           0.045193976   -0.000913529   -0.020137031
     34        6          -0.002751650    0.012075777   -0.004444428
     35        6           0.002627906   -0.005454950   -0.005112122
     36        6          -0.041503327   -0.010234908    0.003054475
     37        6           0.019281828    0.001739893    0.011769944
     38        1          -0.002522805    0.001859116    0.000473445
     39        1          -0.001929450   -0.000657858   -0.001000916
     40        1          -0.000149070   -0.002121634   -0.001422630
     41        1           0.001722339   -0.000710511    0.000075359
     42        1           0.002687445    0.000819963    0.001422328
     43        1          -0.000059556   -0.001184770   -0.002777879
     44        1          -0.000980202    0.001297347   -0.001593477
     45        1          -0.001107094    0.002345592    0.000504919
     46        1           0.000292845    0.000255438    0.001838043
     47        1           0.001332197   -0.001890773    0.002049402
     48        1          -0.002670081    0.000189822   -0.001368985
     49        1           0.001516216   -0.002033139   -0.001537529
     50        1           0.001564183    0.002055504    0.001084883
     51        1           0.001782453   -0.000846312    0.000275036
     52        1           0.001963689    0.001465574   -0.002176863
     53        1          -0.001862889    0.000132946   -0.002103773
     54        1          -0.000949196    0.001413380    0.002085740
     55        1           0.000572737   -0.002532346    0.001022967
     56        1           0.000031954   -0.000004389    0.000902353
     57        1          -0.001402328   -0.003856377    0.001869871
     58        1           0.003894353   -0.000569988    0.001187466
     59        1          -0.003802961   -0.001430616    0.002904241
 -------------------------------------------------------------------
 Cartesian Forces:  Max     0.045193976 RMS     0.007071993
 Leave Link  716 at Tue Dec 11 18:35:25 2018, MaxMem=   805306368 cpu:         0.2
 (Enter /pbs_home/pkowalski/g09d01/g09/l103.exe)

 GradGradGradGradGradGradGradGradGradGradGradGradGradGradGradGradGradGrad
 Berny optimization.
 Using GEDIIS/GDIIS optimizer.
 FormGI is forming the generalized inverse of G from B-inverse, IUseBI=4.
 Internal  Forces:  Max     0.030956934 RMS     0.004495523
 Search for a local minimum.
 Step number   5 out of a maximum of  343
 All quantities printed in internal units (Hartrees-Bohrs-Radians)
 RMS Force = .44955D-02 SwitMx=.10000D-02 MixMth= 1
 Mixed Optimization -- RFO/linear search
 Update second derivatives using D2CorX and points    4    5
 DE= -1.43D-02 DEPred=-3.95D-02 R= 3.61D-01
 Trust test= 3.61D-01 RLast= 7.79D-01 DXMaxT set to 8.49D-01
 ITU=  0  1  0  1  0
 Use linear search instead of GDIIS.
     Eigenvalues ---    0.00271   0.00399   0.00420   0.00490   0.00631
     Eigenvalues ---    0.00688   0.00746   0.00748   0.00760   0.00773
     Eigenvalues ---    0.00840   0.00948   0.01093   0.01140   0.01196
     Eigenvalues ---    0.01385   0.01408   0.01476   0.01552   0.01559
     Eigenvalues ---    0.01562   0.01707   0.01856   0.01941   0.01944
     Eigenvalues ---    0.02002   0.02004   0.02027   0.02028   0.02086
     Eigenvalues ---    0.02086   0.02136   0.02136   0.02142   0.02143
     Eigenvalues ---    0.02150   0.02154   0.02155   0.02167   0.02169
     Eigenvalues ---    0.02222   0.03201   0.04162   0.04220   0.04941
     Eigenvalues ---    0.05014   0.05444   0.05483   0.05498   0.05526
     Eigenvalues ---    0.05585   0.05591   0.07488   0.08310   0.09243
     Eigenvalues ---    0.09249   0.09270   0.09965   0.10209   0.11016
     Eigenvalues ---    0.11958   0.12275   0.12748   0.12776   0.13972
     Eigenvalues ---    0.15842   0.15966   0.15996   0.15997   0.16000
     Eigenvalues ---    0.16000   0.16000   0.16000   0.16000   0.16000
     Eigenvalues ---    0.16000   0.16000   0.16000   0.16000   0.16000
     Eigenvalues ---    0.16000   0.16000   0.16017   0.16899   0.21143
     Eigenvalues ---    0.21801   0.21859   0.21936   0.21998   0.22000
     Eigenvalues ---    0.22000   0.22039   0.23105   0.23108   0.23459
     Eigenvalues ---    0.23461   0.23544   0.23564   0.23999   0.24198
     Eigenvalues ---    0.24312   0.24545   0.24696   0.24924   0.24997
     Eigenvalues ---    0.25000   0.25040   0.25872   0.25938   0.26269
     Eigenvalues ---    0.26493   0.27006   0.27232   0.27978   0.29161
     Eigenvalues ---    0.29632   0.29775   0.30065   0.30863   0.31344
     Eigenvalues ---    0.31854   0.32155   0.32249   0.32294   0.32366
     Eigenvalues ---    0.32438   0.32496   0.32514   0.32518   0.32522
     Eigenvalues ---    0.32541   0.32559   0.32572   0.32737   0.33419
     Eigenvalues ---    0.34158   0.35020   0.35385   0.35691   0.35694
     Eigenvalues ---    0.35697   0.35705   0.35710   0.35827   0.35884
     Eigenvalues ---    0.36087   0.36180   0.36236   0.36649   0.40639
     Eigenvalues ---    0.40786   0.41130   0.41144   0.44208   0.44240
     Eigenvalues ---    0.44820   0.45526   0.45535   0.45939   0.46020
     Eigenvalues ---    0.46490   0.46511   0.47186   0.47684   0.47909
     Eigenvalues ---    0.48156   0.48417   0.49074   0.54613   0.55195
     Eigenvalues ---    0.55734
 RFO step:  Lambda=-1.98052044D-02 EMin= 2.71342449D-03
 Quartic linear search produced a step of -0.24953.
 Iteration  1 RMS(Cart)=  0.14312447 RMS(Int)=  0.00265734
 Iteration  2 RMS(Cart)=  0.01082500 RMS(Int)=  0.00030044
 Iteration  3 RMS(Cart)=  0.00003531 RMS(Int)=  0.00030034
 Iteration  4 RMS(Cart)=  0.00000005 RMS(Int)=  0.00030034
 ITry= 1 IFail=0 DXMaxC= 6.52D-01 DCOld= 1.00D+10 DXMaxT= 8.49D-01 DXLimC= 3.00D+00 Rises=F
 Variable       Old X    -DE/DX   Delta X   Delta X   Delta X     New X
                                 (Linear)    (Quad)   (Total)
    R1        3.31959  -0.00930  -0.00795  -0.03459  -0.04255   3.27704
    R2        3.26789  -0.00205  -0.00514  -0.01420  -0.01924   3.24865
    R3        3.31431  -0.00708  -0.00544  -0.02902  -0.03426   3.28005
    R4        3.26156   0.00133   0.00337  -0.00774  -0.00424   3.25733
    R5        2.59325  -0.01097  -0.00998  -0.02112  -0.03110   2.56215
    R6        2.57135  -0.01164  -0.00326  -0.02396  -0.02722   2.54413
    R7        2.53886  -0.01021  -0.00494  -0.02435  -0.02929   2.50956
    R8        2.59076  -0.01347  -0.00984  -0.02733  -0.03717   2.55359
    R9        2.59013  -0.00949  -0.00647  -0.02159  -0.02806   2.56207
   R10        2.58335  -0.01041  -0.00626  -0.02106  -0.02732   2.55603
   R11        2.63236  -0.00229  -0.00131  -0.00505  -0.00636   2.62600
   R12        2.66704  -0.00515  -0.00273  -0.01089  -0.01361   2.65343
   R13        2.05846   0.00314   0.00328   0.00860   0.01188   2.07034
   R14        2.63758  -0.00214  -0.00055  -0.00314  -0.00369   2.63389
   R15        2.05818   0.00227   0.00237   0.00627   0.00865   2.06683
   R16        2.63573   0.00038   0.00022   0.00106   0.00127   2.63701
   R17        2.05689   0.00255   0.00264   0.00684   0.00948   2.06637
   R18        2.63233  -0.00290  -0.00154  -0.00647  -0.00802   2.62431
   R19        2.05907   0.00183   0.00221   0.00531   0.00751   2.06658
   R20        2.67535  -0.00736  -0.00505  -0.01475  -0.01979   2.65556
   R21        2.05491   0.00314   0.00345   0.00863   0.01208   2.06699
   R22        2.78260  -0.00918  -0.00727  -0.02648  -0.03376   2.74884
   R23        2.63218  -0.00218  -0.00116  -0.00485  -0.00601   2.62617
   R24        2.66547  -0.00451  -0.00246  -0.00979  -0.01225   2.65323
   R25        2.05906   0.00297   0.00305   0.00820   0.01125   2.07031
   R26        2.63752  -0.00212  -0.00054  -0.00315  -0.00369   2.63384
   R27        2.05806   0.00226   0.00242   0.00628   0.00870   2.06676
   R28        2.63573   0.00026   0.00029   0.00073   0.00101   2.63674
   R29        2.05675   0.00264   0.00267   0.00702   0.00969   2.06644
   R30        2.63256  -0.00289  -0.00155  -0.00612  -0.00767   2.62489
   R31        2.05911   0.00187   0.00224   0.00536   0.00760   2.06671
   R32        2.67550  -0.00750  -0.00492  -0.01487  -0.01979   2.65572
   R33        2.05527   0.00310   0.00330   0.00863   0.01192   2.06719
   R34        2.77909  -0.00812  -0.00597  -0.02403  -0.03000   2.74910
   R35        2.87621   0.00107   0.00189   0.00307   0.00496   2.88118
   R36        2.08638  -0.00295  -0.00289  -0.00807  -0.01096   2.07542
   R37        2.08454  -0.00296  -0.00297  -0.00838  -0.01135   2.07319
   R38        2.08421  -0.00268  -0.00301  -0.00753  -0.01054   2.07367
   R39        2.84863  -0.00799  -0.00390  -0.01660  -0.02050   2.82813
   R40        2.08715  -0.00183  -0.00166  -0.00517  -0.00683   2.08032
   R41        2.07604   0.00180   0.00012  -0.00569  -0.00557   2.07047
   R42        2.88141  -0.00075  -0.00049  -0.00200  -0.00249   2.87892
   R43        2.08585  -0.00282  -0.00336  -0.00806  -0.01142   2.07443
   R44        2.08397  -0.00268  -0.00269  -0.00772  -0.01042   2.07356
   R45        2.08470  -0.00275  -0.00304  -0.00757  -0.01061   2.07409
   R46        2.84247  -0.00483  -0.00204  -0.00823  -0.01027   2.83220
   R47        2.08474  -0.00074  -0.00028  -0.00244  -0.00272   2.08202
   R48        2.07178   0.00386   0.00257  -0.00316  -0.00059   2.07119
   R49        2.59429   0.00001   0.00204   0.00833   0.01026   2.60455
   R50        2.70295  -0.00271   0.00046  -0.01406  -0.01367   2.68928
   R51        2.04962   0.00380   0.00283   0.01122   0.01405   2.06368
   R52        2.71067  -0.03096  -0.01591  -0.06764  -0.08348   2.62719
   R53        2.72767  -0.00220   0.00121   0.01938   0.02060   2.74827
   R54        2.86926  -0.00801  -0.00165  -0.02209  -0.02376   2.84550
   R55        2.64034  -0.01961  -0.00290  -0.04462  -0.04736   2.59298
   R56        2.90652  -0.00605  -0.00463  -0.01257  -0.01747   2.88905
   R57        2.89622  -0.00395  -0.00490  -0.01057  -0.01547   2.88075
   R58        2.88327  -0.00485   0.00107  -0.02522  -0.02399   2.85928
   R59        2.79811  -0.01919  -0.00597  -0.03412  -0.04009   2.75802
   R60        2.58514   0.00364   0.00287   0.01296   0.01576   2.60090
   R61        2.71747  -0.00223   0.00190  -0.01376  -0.01208   2.70540
   R62        2.05190   0.00192   0.00384   0.00651   0.01035   2.06225
   R63        2.69004  -0.02226  -0.00429  -0.05300  -0.05739   2.63264
    A1        1.62557   0.00222   0.00430   0.01032   0.01491   1.64048
    A2        1.62793   0.00171   0.00334   0.00763   0.01122   1.63915
    A3        2.11287   0.00035   0.00014   0.00075   0.00090   2.11377
    A4        2.07961   0.00023   0.00035   0.00328   0.00362   2.08323
    A5        2.09070  -0.00058  -0.00049  -0.00402  -0.00452   2.08619
    A6        2.10265  -0.00103  -0.00088  -0.00247  -0.00335   2.09929
    A7        2.08497   0.00044   0.00035   0.00064   0.00099   2.08596
    A8        2.09556   0.00059   0.00054   0.00183   0.00237   2.09793
    A9        2.08539  -0.00115  -0.00098  -0.00290  -0.00389   2.08151
   A10        2.09993   0.00036   0.00041   0.00054   0.00095   2.10088
   A11        2.09786   0.00079   0.00057   0.00236   0.00294   2.10080
   A12        2.10018   0.00048   0.00098   0.00222   0.00319   2.10337
   A13        2.09528   0.00013   0.00020   0.00071   0.00091   2.09620
   A14        2.08772  -0.00061  -0.00118  -0.00293  -0.00411   2.08361
   A15        2.11387  -0.00093  -0.00126  -0.00335  -0.00461   2.10926
   A16        2.08051   0.00032   0.00048   0.00313   0.00361   2.08412
   A17        2.08881   0.00061   0.00077   0.00023   0.00100   2.08981
   A18        2.05141   0.00229   0.00199   0.00575   0.00776   2.05916
   A19        2.12880  -0.00331  -0.00102  -0.00679  -0.00781   2.12099
   A20        2.10296   0.00102  -0.00098   0.00105   0.00007   2.10303
   A21        2.11304   0.00022   0.00034   0.00049   0.00084   2.11388
   A22        2.08030   0.00027   0.00045   0.00268   0.00313   2.08342
   A23        2.08985  -0.00049  -0.00079  -0.00317  -0.00396   2.08588
   A24        2.10209  -0.00095  -0.00078  -0.00215  -0.00294   2.09915
   A25        2.08526   0.00045   0.00026   0.00073   0.00099   2.08625
   A26        2.09583   0.00050   0.00052   0.00143   0.00195   2.09778
   A27        2.08562  -0.00113  -0.00118  -0.00291  -0.00409   2.08152
   A28        2.10000   0.00036   0.00047   0.00061   0.00109   2.10109
   A29        2.09757   0.00078   0.00070   0.00230   0.00301   2.10057
   A30        2.10055   0.00048   0.00102   0.00215   0.00317   2.10371
   A31        2.09527   0.00013   0.00014   0.00059   0.00074   2.09601
   A32        2.08736  -0.00061  -0.00117  -0.00274  -0.00390   2.08346
   A33        2.11253  -0.00074  -0.00092  -0.00294  -0.00386   2.10867
   A34        2.08088   0.00050   0.00047   0.00402   0.00449   2.08537
   A35        2.08978   0.00024   0.00045  -0.00108  -0.00063   2.08914
   A36        2.05253   0.00212   0.00151   0.00537   0.00689   2.05942
   A37        2.12458  -0.00184   0.00016  -0.00404  -0.00388   2.12070
   A38        2.10607  -0.00029  -0.00167  -0.00133  -0.00301   2.10306
   A39        1.93506   0.00039   0.00020   0.00239   0.00258   1.93764
   A40        1.93499   0.00013  -0.00113   0.00148   0.00035   1.93534
   A41        1.94202   0.00087   0.00179   0.00469   0.00648   1.94850
   A42        1.87908  -0.00020  -0.00012  -0.00100  -0.00112   1.87796
   A43        1.88381  -0.00079  -0.00011  -0.00545  -0.00556   1.87825
   A44        1.88658  -0.00047  -0.00069  -0.00259  -0.00328   1.88330
   A45        1.94724   0.00165  -0.00118   0.00196   0.00079   1.94803
   A46        1.92318   0.00018  -0.00038   0.00326   0.00288   1.92606
   A47        1.90330   0.00120   0.00292   0.00491   0.00784   1.91115
   A48        1.91598  -0.00094   0.00120  -0.00635  -0.00515   1.91082
   A49        1.93536  -0.00225  -0.00375  -0.00178  -0.00555   1.92981
   A50        1.83561   0.00007   0.00132  -0.00214  -0.00085   1.83476
   A51        1.93594  -0.00038   0.00027  -0.00187  -0.00159   1.93435
   A52        1.93041   0.00055  -0.00120   0.00337   0.00216   1.93257
   A53        1.94650   0.00020   0.00001   0.00299   0.00300   1.94949
   A54        1.88388  -0.00007   0.00046  -0.00101  -0.00055   1.88333
   A55        1.88161  -0.00015   0.00053  -0.00323  -0.00270   1.87891
   A56        1.88318  -0.00017  -0.00002  -0.00049  -0.00052   1.88266
   A57        1.94534   0.00113   0.00040  -0.00109  -0.00069   1.94465
   A58        1.92326   0.00023  -0.00186   0.00367   0.00182   1.92508
   A59        1.89615   0.00108   0.00360   0.00223   0.00583   1.90198
   A60        1.92858  -0.00056   0.00280  -0.00513  -0.00234   1.92624
   A61        1.92317  -0.00182  -0.00709   0.00402  -0.00308   1.92009
   A62        1.84447  -0.00011   0.00221  -0.00365  -0.00147   1.84300
   A63        2.12318  -0.00047  -0.00108  -0.00230  -0.00335   2.11984
   A64        1.92981  -0.00753  -0.00677  -0.02423  -0.03107   1.89874
   A65        2.23006   0.00800   0.00786   0.02646   0.03435   2.26441
   A66        1.99231   0.00081   0.00193   0.00921   0.01102   2.00334
   A67        2.13527   0.00118  -0.00037   0.00392   0.00359   2.13886
   A68        2.15394  -0.00194  -0.00137  -0.01256  -0.01391   2.14003
   A69        1.95538   0.00404   0.00027   0.00175   0.00210   1.95749
   A70        2.14696   0.00322   0.00539  -0.02337  -0.01802   2.12894
   A71        2.18001  -0.00722  -0.00549   0.02174   0.01624   2.19625
   A72        2.04510   0.00552   0.00290   0.00576   0.00810   2.05320
   A73        1.92102   0.00047   0.00020   0.00314   0.00302   1.92404
   A74        2.25144  -0.00493  -0.00730   0.01653   0.00855   2.25998
   A75        2.10075   0.00319   0.00541  -0.04237  -0.03714   2.06361
   A76        2.26634  -0.00461  -0.00426   0.04631   0.04198   2.30833
   A77        1.91171   0.00153  -0.00081  -0.00140  -0.00241   1.90930
   A78        1.87234  -0.00136  -0.00492  -0.00861  -0.01363   1.85872
   A79        1.90647   0.00127  -0.00117   0.00203   0.00093   1.90740
   A80        1.94706  -0.00337  -0.00035  -0.01462  -0.01466   1.93240
   A81        2.04800  -0.00324   0.00289  -0.02258  -0.02000   2.02800
   A82        1.91328   0.00544   0.00090   0.02810   0.02921   1.94249
   A83        1.77683   0.00118   0.00295   0.01596   0.01847   1.79530
   A84        1.90017  -0.00139  -0.00300  -0.00406  -0.00703   1.89314
   A85        2.01229   0.00039   0.00106  -0.00082   0.00041   2.01270
   A86        1.99913   0.00225   0.00388   0.00130   0.00518   2.00431
   A87        1.86780   0.00081  -0.00221   0.00418   0.00177   1.86956
   A88        1.88658   0.00052   0.00306   0.00391   0.00695   1.89353
   A89        1.78921  -0.00259  -0.00288  -0.00379  -0.00663   1.78258
   A90        1.87114  -0.00203  -0.00533  -0.00612  -0.01140   1.85974
   A91        1.91826   0.00080  -0.00037   0.00427   0.00410   1.92237
   A92        1.92726   0.00281   0.00489   0.01101   0.01565   1.94291
   A93        1.93075  -0.00009  -0.00052  -0.00320  -0.00404   1.92671
   A94        2.00032   0.00092   0.00244  -0.00290  -0.00032   1.99999
   A95        1.81597  -0.00230  -0.00095  -0.00240  -0.00321   1.81275
   A96        1.89100   0.00298  -0.00151   0.01751   0.01569   1.90669
   A97        2.29213  -0.01605  -0.02654   0.04553   0.01750   2.30963
   A98        1.99648   0.01476   0.00714   0.00098   0.00766   2.00414
   A99        2.12354  -0.00010  -0.00140  -0.00336  -0.00473   2.11880
   A100       1.91854  -0.00457  -0.00470  -0.01511  -0.01998   1.89855
   A101       2.24106   0.00468   0.00609   0.01864   0.02475   2.26581
   A102       2.00613  -0.00142   0.00439   0.00097   0.00487   2.01100
   A103       2.14090   0.00044  -0.00094  -0.00322  -0.00395   2.13695
   A104       2.13576   0.00099  -0.00353   0.00216  -0.00110   2.13465
   A105       2.06225   0.01537   0.00372   0.00928   0.01454   2.07679
   A106       2.23276  -0.01979  -0.02010   0.01735  -0.00234   2.23042
   A107       1.93947   0.00514  -0.00230   0.00781   0.00589   1.94536
   A108       2.02473   0.00772   0.00567   0.00970   0.01534   2.04007
   A109       1.93158  -0.00078  -0.00070  -0.00019  -0.00162   1.92996
   A110       2.23760  -0.00585  -0.00864   0.01655   0.00742   2.24502
    D1       -3.09492   0.00048   0.00041   0.00483   0.00503  -3.08990
    D2        0.03062   0.00036   0.00147   0.00022   0.00168   0.03230
    D3       -2.81130  -0.00284   0.00660  -0.07616  -0.06980  -2.88110
    D4       -0.01603  -0.00139  -0.00517  -0.00856  -0.01382  -0.02985
    D5       -3.11525   0.00106   0.00018   0.01127   0.01104  -3.10420
    D6        0.03614  -0.00020   0.00087  -0.00561  -0.00449   0.03165
    D7       -2.75242  -0.00225   0.00611  -0.07458  -0.06906  -2.82148
    D8       -0.01455  -0.00158  -0.00384  -0.01523  -0.01922  -0.03377
    D9        0.00205   0.00000  -0.00008  -0.00004  -0.00012   0.00194
   D10       -3.14118   0.00003  -0.00010   0.00061   0.00051  -3.14067
   D11       -3.13839  -0.00004   0.00009  -0.00121  -0.00112  -3.13952
   D12        0.00156  -0.00001   0.00007  -0.00057  -0.00050   0.00106
   D13       -0.00135  -0.00001   0.00012  -0.00014  -0.00002  -0.00137
   D14       -3.13712  -0.00011   0.00043  -0.00333  -0.00290  -3.14002
   D15        3.13908   0.00004  -0.00005   0.00105   0.00100   3.14008
   D16        0.00332  -0.00007   0.00026  -0.00214  -0.00188   0.00143
   D17       -0.00059   0.00002  -0.00002   0.00029   0.00026  -0.00033
   D18        3.14034   0.00002  -0.00005   0.00048   0.00043   3.14077
   D19       -3.14054  -0.00001   0.00000  -0.00036  -0.00037  -3.14091
   D20        0.00039  -0.00001  -0.00003  -0.00017  -0.00019   0.00020
   D21       -0.00151  -0.00002   0.00007  -0.00036  -0.00029  -0.00180
   D22       -3.14152   0.00000  -0.00004   0.00004   0.00000  -3.14152
   D23        3.14074  -0.00003   0.00010  -0.00055  -0.00046   3.14028
   D24        0.00074  -0.00001  -0.00002  -0.00016  -0.00017   0.00057
   D25        0.00221   0.00002  -0.00002   0.00019   0.00017   0.00237
   D26       -3.14066   0.00001  -0.00024   0.00045   0.00021  -3.14045
   D27       -3.14096   0.00000   0.00009  -0.00021  -0.00012  -3.14108
   D28       -0.00065  -0.00001  -0.00013   0.00006  -0.00007  -0.00072
   D29       -0.00077   0.00000  -0.00007   0.00006  -0.00001  -0.00078
   D30        3.13509   0.00009  -0.00038   0.00318   0.00281   3.13790
   D31       -3.14108   0.00001   0.00015  -0.00020  -0.00006  -3.14114
   D32       -0.00522   0.00010  -0.00015   0.00291   0.00276  -0.00246
   D33       -0.01271   0.00003   0.00043   0.00292   0.00336  -0.00935
   D34       -3.13530   0.00034  -0.00070   0.00895   0.00824  -3.12706
   D35        3.13487  -0.00009   0.00074  -0.00037   0.00039   3.13526
   D36        0.01229   0.00022  -0.00039   0.00566   0.00526   0.01755
   D37        0.00332  -0.00003   0.00016  -0.00122  -0.00105   0.00227
   D38       -3.14129   0.00000  -0.00007   0.00001  -0.00006  -3.14135
   D39       -3.13625  -0.00005   0.00013  -0.00163  -0.00150  -3.13775
   D40        0.00232  -0.00002  -0.00011  -0.00040  -0.00050   0.00182
   D41        0.00012   0.00006  -0.00020   0.00155   0.00135   0.00147
   D42        3.13976   0.00007   0.00016   0.00137   0.00152   3.14129
   D43        3.13968   0.00008  -0.00017   0.00197   0.00181   3.14149
   D44       -0.00386   0.00009   0.00019   0.00178   0.00198  -0.00188
   D45       -0.00218  -0.00002  -0.00004  -0.00015  -0.00018  -0.00237
   D46        3.13954   0.00002  -0.00014   0.00076   0.00062   3.14016
   D47       -3.14074  -0.00005   0.00020  -0.00138  -0.00118   3.14127
   D48        0.00099  -0.00001   0.00010  -0.00048  -0.00037   0.00061
   D49       -0.00241   0.00004  -0.00004   0.00113   0.00109  -0.00132
   D50       -3.13990   0.00000  -0.00011   0.00018   0.00007  -3.13983
   D51        3.13905   0.00000   0.00006   0.00022   0.00029   3.13934
   D52        0.00156  -0.00003  -0.00001  -0.00073  -0.00074   0.00082
   D53        0.00594  -0.00001  -0.00001  -0.00077  -0.00079   0.00516
   D54       -3.13549  -0.00002  -0.00011  -0.00079  -0.00090  -3.13639
   D55       -3.13973   0.00003   0.00007   0.00018   0.00025  -3.13949
   D56        0.00202   0.00002  -0.00003   0.00017   0.00013   0.00215
   D57       -0.00473  -0.00004   0.00013  -0.00056  -0.00043  -0.00516
   D58        3.13879  -0.00005  -0.00023  -0.00037  -0.00060   3.13819
   D59        3.13670  -0.00003   0.00023  -0.00055  -0.00032   3.13638
   D60       -0.00297  -0.00003  -0.00013  -0.00036  -0.00049  -0.00346
   D61        0.00939  -0.00065   0.00025  -0.00891  -0.00852   0.00087
   D62        3.13924   0.00079  -0.00068   0.01111   0.01030  -3.13365
   D63       -3.13420  -0.00065   0.00062  -0.00909  -0.00834   3.14064
   D64       -0.00436   0.00080  -0.00031   0.01092   0.01048   0.00612
   D65        1.05548  -0.00036  -0.00087   0.00266   0.00180   1.05727
   D66       -3.09473  -0.00031  -0.00041  -0.00181  -0.00222  -3.09696
   D67       -1.08827   0.00056   0.00264   0.00021   0.00285  -1.08542
   D68       -3.14153  -0.00027  -0.00163   0.00394   0.00232  -3.13922
   D69       -1.00856  -0.00022  -0.00117  -0.00053  -0.00170  -1.01026
   D70        0.99791   0.00065   0.00188   0.00149   0.00337   1.00127
   D71       -1.04130  -0.00020  -0.00207   0.00481   0.00275  -1.03855
   D72        1.09168  -0.00015  -0.00161   0.00034  -0.00127   1.09041
   D73        3.09814   0.00072   0.00144   0.00236   0.00380   3.10194
   D74        1.45225   0.00234  -0.00818   0.05377   0.04572   1.49796
   D75       -1.26661  -0.00134   0.00357  -0.02499  -0.02154  -1.28815
   D76       -0.68486   0.00165  -0.00773   0.05272   0.04512  -0.63974
   D77        2.87946  -0.00203   0.00401  -0.02604  -0.02213   2.85733
   D78       -2.70562   0.00344  -0.00787   0.06017   0.05240  -2.65322
   D79        0.85871  -0.00024   0.00388  -0.01860  -0.01486   0.84385
   D80        1.04170  -0.00045  -0.00277   0.00313   0.00036   1.04207
   D81       -3.09368  -0.00022  -0.00023  -0.00159  -0.00182  -3.09550
   D82       -1.08060   0.00038   0.00344  -0.00269   0.00075  -1.07986
   D83        3.13148  -0.00042  -0.00281   0.00286   0.00005   3.13153
   D84       -1.00390  -0.00020  -0.00026  -0.00187  -0.00214  -1.00604
   D85        1.00918   0.00040   0.00340  -0.00297   0.00043   1.00961
   D86       -1.05588  -0.00014  -0.00363   0.00649   0.00286  -1.05302
   D87        1.09193   0.00009  -0.00109   0.00176   0.00067   1.09260
   D88        3.10500   0.00069   0.00258   0.00066   0.00324   3.10824
   D89        1.33677   0.00204  -0.00196   0.04067   0.03900   1.37577
   D90       -1.31809  -0.00108   0.00675  -0.02593  -0.01946  -1.33755
   D91       -0.80800   0.00136  -0.00185   0.04037   0.03882  -0.76919
   D92        2.82032  -0.00176   0.00685  -0.02623  -0.01964   2.80068
   D93       -2.83987   0.00292  -0.00192   0.04548   0.04382  -2.79605
   D94        0.78845  -0.00019   0.00678  -0.02112  -0.01464   0.77382
   D95       -0.03723   0.00066   0.00252   0.00779   0.01021  -0.02702
   D96       -3.11888  -0.00022  -0.00153  -0.00206  -0.00382  -3.12270
   D97        3.08708   0.00042   0.00358   0.00244   0.00598   3.09305
   D98        0.00543  -0.00046  -0.00047  -0.00741  -0.00806  -0.00262
   D99        0.02577  -0.00151  -0.00636  -0.01391  -0.02036   0.00541
   D100       3.12562  -0.00044  -0.00039  -0.01026  -0.01093   3.11469
   D101       3.10669  -0.00050  -0.00223  -0.00328  -0.00563   3.10106
   D102      -0.07665   0.00058   0.00374   0.00037   0.00380  -0.07285
   D103      -0.00180   0.00184   0.00724   0.01388   0.02109   0.01929
   D104       2.74073   0.00642  -0.00307   0.08848   0.08532   2.82605
   D105      -3.10070   0.00044   0.00101   0.01145   0.01221  -3.08849
   D106      -0.35817   0.00501  -0.00931   0.08605   0.07644  -0.28173
   D107      -0.49647   0.00167   0.03826  -0.04083  -0.00241  -0.49888
   D108       2.75675   0.00010   0.03351  -0.07237  -0.03902   2.71773
   D109       2.59793   0.00320   0.04509  -0.03739   0.00787   2.60580
   D110      -0.43203   0.00163   0.04034  -0.06893  -0.02875  -0.46078
   D111       1.67196  -0.00063  -0.01325  -0.06390  -0.07658   1.59538
   D112      -0.46276   0.00255  -0.00776  -0.03729  -0.04485  -0.50761
   D113      -2.55058  -0.00334  -0.01265  -0.07162  -0.08351  -2.63409
   D114      -1.56050   0.00025  -0.00963  -0.03469  -0.04455  -1.60505
   D115       2.58797   0.00342  -0.00414  -0.00808  -0.01282   2.57514
   D116       0.50014  -0.00246  -0.00903  -0.04241  -0.05148   0.44866
   D117       2.88866   0.00539   0.02164   0.06161   0.08429   2.97295
   D118      -0.76651   0.01500  -0.01310   0.20750   0.19432  -0.57219
   D119      -0.15076   0.00381   0.01700   0.03526   0.05218  -0.09858
   D120       2.47725   0.01343  -0.01775   0.18115   0.16221   2.63946
   D121      -0.78743   0.00129  -0.00554   0.04147   0.03587  -0.75157
   D122      -2.90365   0.00223  -0.00077   0.04410   0.04329  -2.86036
   D123       1.39655   0.00247  -0.00212   0.03982   0.03778   1.43433
   D124       1.28389   0.00101  -0.01128   0.03981   0.02835   1.31224
   D125      -0.83233   0.00195  -0.00651   0.04245   0.03578  -0.79655
   D126      -2.81531   0.00218  -0.00787   0.03817   0.03026  -2.78504
   D127      -2.81874   0.00063  -0.00564   0.03670   0.03120  -2.78754
   D128       1.34823   0.00157  -0.00087   0.03934   0.03863   1.38686
   D129      -0.63475   0.00180  -0.00223   0.03506   0.03311  -0.60164
   D130       0.68724  -0.00272   0.00743  -0.03654  -0.02915   0.65809
   D131      -1.37568  -0.00066   0.01450  -0.02971  -0.01520  -1.39088
   D132       2.75096  -0.00031   0.01244  -0.02297  -0.01065   2.74031
   D133       2.80870  -0.00263   0.00849  -0.03802  -0.02958   2.77912
   D134       0.74578  -0.00058   0.01557  -0.03118  -0.01563   0.73015
   D135      -1.41077  -0.00022   0.01350  -0.02445  -0.01108  -1.42185
   D136      -1.50535  -0.00269   0.00586  -0.03356  -0.02798  -1.53333
   D137       2.71491  -0.00063   0.01293  -0.02672  -0.01403   2.70088
   D138       0.55836  -0.00028   0.01087  -0.01999  -0.00948   0.54888
   D139       1.79350  -0.00203  -0.01618  -0.00310  -0.01881   1.77470
   D140      -0.93102  -0.00036   0.02571  -0.13524  -0.11029  -1.04132
   D141      -2.37461  -0.00190  -0.01767  -0.00481  -0.02207  -2.39668
   D142       1.18404  -0.00023   0.02422  -0.13695  -0.11355   1.07049
   D143      -0.26401  -0.00305  -0.01758  -0.01205  -0.02942  -0.29343
   D144      -2.98854  -0.00138   0.02431  -0.14419  -0.12091  -3.10945
   D145       2.72254  -0.00096   0.04396  -0.10122  -0.05728   2.66526
   D146      -0.05740  -0.00536   0.09412  -0.22638  -0.13171  -0.18911
   D147      -0.95659   0.00580   0.00384   0.05615   0.05945  -0.89715
   D148       2.54666   0.00140   0.05401  -0.06900  -0.01498   2.53168
   D149      -0.04892   0.00192   0.00218   0.02509   0.02677  -0.02215
   D150       3.06309   0.00228  -0.00032   0.02170   0.02057   3.08366
   D151       3.10330   0.00060   0.00301   0.00693   0.00976   3.11307
   D152      -0.06787   0.00096   0.00051   0.00354   0.00356  -0.06431
   D153      -2.79881  -0.00110   0.04303  -0.14346  -0.10239  -2.90120
   D154       0.03893  -0.00292  -0.00502  -0.03643  -0.04147  -0.00254
   D155       0.37227  -0.00145   0.04545  -0.13998  -0.09614   0.27612
   D156      -3.07318  -0.00326  -0.00259  -0.03295  -0.03522  -3.10840
   D157       2.79080   0.00901  -0.03960   0.14877   0.10770   2.89850
   D158      -0.81677   0.01402  -0.04618   0.21448   0.16690  -0.64988
   D159      -0.00980   0.00268   0.00550   0.03068   0.03621   0.02641
   D160       2.66581   0.00768  -0.00108   0.09639   0.09542   2.76122
         Item               Value     Threshold  Converged?
 Maximum Force            0.030957     0.000450     NO 
 RMS     Force            0.004496     0.000300     NO 
 Maximum Displacement     0.652294     0.001800     NO 
 RMS     Displacement     0.149155     0.001200     NO 
 Predicted change in Energy=-1.842307D-02
 Lowest energy point so far.  Saving SCF results.
 GradGradGradGradGradGradGradGradGradGradGradGradGradGradGradGradGradGrad

 Leave Link  103 at Tue Dec 11 18:35:26 2018, MaxMem=   805306368 cpu:         1.7
 (Enter /pbs_home/pkowalski/g09d01/g09/l202.exe)
 Stoichiometry    C29H22F6S2
 Framework group  C1[X(C29H22F6S2)]
 Deg. of freedom   171
 Full point group                 C1      NOp   1
 RotChk:  IX=0 Diff= 1.42D-02
 Largest Abelian subgroup         C1      NOp   1
 Largest concise Abelian subgroup C1      NOp   1
                         Standard orientation:                         
 ---------------------------------------------------------------------
 Center     Atomic      Atomic             Coordinates (Angstroms)
 Number     Number       Type             X           Y           Z
 ---------------------------------------------------------------------
      1         16           0       -2.747838   -2.025050   -1.257594
      2         16           0        2.773008   -2.010963    1.265526
      3          9           0       -1.539247    2.789571    1.384379
      4          9           0       -2.322255    2.836319   -0.633577
      5          9           0       -0.075010    4.679188    0.062231
      6          9           0       -0.006704    3.402247   -1.695992
      7          9           0        1.429941    2.962679    1.452293
      8          9           0        2.259210    2.888338   -0.552581
      9          6           0       -5.747331   -2.415106   -0.548936
     10          6           0       -7.083592   -2.692144   -0.286830
     11          6           0       -7.853242   -1.800298    0.458095
     12          6           0       -7.266715   -0.628161    0.936996
     13          6           0       -5.930751   -0.351338    0.677905
     14          6           0       -5.142802   -1.240856   -0.072194
     15          6           0        5.705667   -2.430315    0.332747
     16          6           0        7.014488   -2.723132   -0.031319
     17          6           0        7.760528   -1.805754   -0.769172
     18          6           0        7.177571   -0.593391   -1.139594
     19          6           0        5.868063   -0.301077   -0.780220
     20          6           0        5.105634   -1.214647   -0.032497
     21          6           0       -0.280755   -0.630308   -3.291684
     22          6           0       -0.168158   -1.369257   -1.962834
     23          6           0        0.687734   -0.719488    3.621078
     24          6           0        0.313921   -1.289376    2.258576
     25          6           0       -3.745399   -0.940937   -0.342832
     26          6           0       -2.984029    0.139013    0.049151
     27          6           0       -1.618265    0.081075   -0.346526
     28          6           0       -1.329575   -1.072422   -1.066865
     29          6           0       -0.682705    1.152754   -0.044393
     30          6           0       -1.221500    2.552606    0.087782
     31          6           0       -0.036239    3.415785   -0.345082
     32          6           0        1.151305    2.612249    0.172555
     33          6           0        0.683132    1.176107    0.084929
     34          6           0        3.736147   -0.899508    0.343692
     35          6           0        2.983756    0.221073    0.074410
     36          6           0        1.641393    0.188385    0.570965
     37          6           0        1.373292   -1.005409    1.237153
     38          1           0       -5.156879   -3.125737   -1.137714
     39          1           0       -7.527807   -3.615130   -0.670228
     40          1           0       -8.905070   -2.016439    0.664573
     41          1           0       -7.857798    0.081192    1.522978
     42          1           0       -5.489111    0.572294    1.062954
     43          1           0        5.133936   -3.160621    0.915867
     44          1           0        7.456194   -3.678179    0.266876
     45          1           0        8.790982   -2.033727   -1.055472
     46          1           0        7.750025    0.135624   -1.720042
     47          1           0        5.426506    0.652553   -1.083949
     48          1           0       -0.300239    0.456895   -3.137419
     49          1           0        0.574735   -0.858130   -3.939621
     50          1           0       -1.195592   -0.905570   -3.831547
     51          1           0       -0.103616   -2.455011   -2.132733
     52          1           0        0.774344   -1.099986   -1.473322
     53          1           0        0.822440    0.368540    3.565504
     54          1           0       -0.099641   -0.924797    4.357222
     55          1           0        1.623106   -1.151811    3.998994
     56          1           0        0.134854   -2.373868    2.333941
     57          1           0       -0.640417   -0.854568    1.940048
     58          1           0       -3.387376    0.953425    0.654641
     59          1           0        3.390866    1.087467   -0.449569
 ---------------------------------------------------------------------
 Rotational constants (GHZ):      0.1519636      0.0559525      0.0474623
 Leave Link  202 at Tue Dec 11 18:35:26 2018, MaxMem=   805306368 cpu:         0.0
 (Enter /pbs_home/pkowalski/g09d01/g09/l301.exe)
 Basis read from rwf:  (5D, 7F)
 No pseudopotential information found on rwf file.
 There are   673 symmetry adapted cartesian basis functions of A   symmetry.
 There are   636 symmetry adapted basis functions of A   symmetry.
   636 basis functions,  1103 primitive gaussians,   673 cartesian basis functions
   141 alpha electrons      141 beta electrons
       nuclear repulsion energy      4572.2072925856 Hartrees.
 IExCor= 4134 DFT=T Ex+Corr=M06L ExCW=0 ScaHFX=  0.000000
 ScaDFX=  1.000000  1.000000  1.000000  1.000000 ScalE2=  1.000000  1.000000
 IRadAn=      0 IRanWt=     -1 IRanGd=            0 ICorTp=0 IEmpDi=131
 NAtoms=   59 NActive=   59 NUniq=   59 SFac= 1.00D+00 NAtFMM=   60 NAOKFM=F Big=F
 Integral buffers will be    131072 words long.
 Raffenetti 2 integral format.
 Two-electron integral symmetry is turned on.
 R6Disp:  Grimme-D3 Dispersion energy=       -0.0060284317 Hartrees.
 Nuclear repulsion after empirical dispersion term =     4572.2012641539 Hartrees.
 No density basis found on file   724.
 Leave Link  301 at Tue Dec 11 18:35:26 2018, MaxMem=   805306368 cpu:         0.6
 (Enter /pbs_home/pkowalski/g09d01/g09/l302.exe)
 NPDir=0 NMtPBC=     1 NCelOv=     1 NCel=       1 NClECP=     1 NCelD=      1
         NCelK=      1 NCelE2=     1 NClLst=     1 CellRange=     0.0.
 One-electron integrals computed using PRISM.
 NBasis=   636 RedAO= T EigKep=  2.94D-04  NBF=   636
 NBsUse=   636 1.00D-06 EigRej= -1.00D+00 NBFU=   636
 Precomputing XC quadrature grid using
 IXCGrd= 4 IRadAn=           0 IRanWt=          -1 IRanGd=           0 AccXCQ= 0.00D+00.
 Generated NRdTot=       0 NPtTot=           0 NUsed=           0 NTot=          32
 NSgBfM=   615   625   625   625   626 MxSgAt=    59 MxSgA2=    59.
 Leave Link  302 at Tue Dec 11 18:35:29 2018, MaxMem=   805306368 cpu:        16.4
 (Enter /pbs_home/pkowalski/g09d01/g09/l303.exe)
 DipDrv:  MaxL=1.
 Leave Link  303 at Tue Dec 11 18:35:29 2018, MaxMem=   805306368 cpu:         1.5
 (Enter /pbs_home/pkowalski/g09d01/g09/l401.exe)
 Initial guess from the checkpoint file:  "dae0068freq_open_m06l_air_D3.chk"
 B after Tr=     0.000000    0.000000    0.000000
         Rot=    0.999995    0.000766    0.003026    0.000339 Ang=   0.36 deg.
 Guess basis will be translated and rotated to current coordinates.
 JPrj=2 DoOrth=T DoCkMO=T.
 Generating alternative initial guess.
 ExpMin= 1.22D-01 ExpMax= 9.18D+03 ExpMxC= 1.38D+03 IAcc=1 IRadAn=         1 AccDes= 0.00D+00
 Harris functional with IExCor= 1009 and IRadAn=       1 diagonalized for initial guess.
 HarFok:  IExCor= 1009 AccDes= 0.00D+00 IRadAn=         1 IDoV= 1 UseB2=F ITyADJ=14
 ICtDFT=  3500011 ScaDFX=  1.000000  1.000000  1.000000  1.000000
 FoFCou: FMM=F IPFlag=           0 FMFlag=      100000 FMFlg1=           0
         NFxFlg=           0 DoJE=T BraDBF=F KetDBF=T FulRan=T
         wScrn=  0.000000 ICntrl=     500 IOpCl=  0 I1Cent=   200000004 NGrid=           0
         NMat0=    1 NMatS0=      1 NMatT0=    0 NMatD0=    1 NMtDS0=    0 NMtDT0=    0
 Petite list used in FoFCou.
 Harris En= -2510.29610197083    
 Leave Link  401 at Tue Dec 11 18:35:34 2018, MaxMem=   805306368 cpu:        41.1
 (Enter /pbs_home/pkowalski/g09d01/g09/l502.exe)
 Closed shell SCF:
 Using DIIS extrapolation, IDIIS=  1040.
 Integral symmetry usage will be decided dynamically.
 IVT=     1387805 IEndB=     1387805 NGot=   805306368 MDV=   804388806
 LenX=   804388806 LenY=   803935204
 Requested convergence on RMS density matrix=1.00D-08 within 128 cycles.
 Requested convergence on MAX density matrix=1.00D-06.
 Requested convergence on             energy=1.00D-06.
 No special actions if energy rises.
 Fock matrices will be formed incrementally for  20 cycles.
 Integral accuracy reduced to 1.0D-05 until final iterations.

 Cycle   1  Pass 0  IDiag  1:
 FoFJK:  IHMeth= 1 ICntrl=     500 DoSepK=F KAlg= 0 I1Cent=   0 FoldK=F
 IRaf= 640000000 NMat=   1 IRICut=       1 DoRegI=T DoRafI=F ISym2E= 0.
 FoFCou: FMM=F IPFlag=           0 FMFlag=      100000 FMFlg1=           0
         NFxFlg=           0 DoJE=T BraDBF=F KetDBF=F FulRan=T
         wScrn=  0.000000 ICntrl=     500 IOpCl=  0 I1Cent=           0 NGrid=           0
         NMat0=    1 NMatS0=      1 NMatT0=    0 NMatD0=    1 NMtDS0=    0 NMtDT0=    0
 Symmetry not used in FoFCou.
 E= -2512.01692592868    
 DIIS: error= 3.83D-03 at cycle   1 NSaved=   1.
 NSaved= 1 IEnMin= 1 EnMin= -2512.01692592868     IErMin= 1 ErrMin= 3.83D-03
 ErrMax= 3.83D-03  0.00D+00 EMaxC= 1.00D-01 BMatC= 3.32D-02 BMatP= 3.32D-02
 IDIUse=3 WtCom= 9.62D-01 WtEn= 3.83D-02
 Coeff-Com:  0.100D+01
 Coeff-En:   0.100D+01
 Coeff:      0.100D+01
 Gap=     0.463 Goal=   None    Shift=    0.000
 GapD=    0.463 DampG=2.000 DampE=1.000 DampFc=2.0000 IDamp=-1.
 RMSDP=7.18D-04 MaxDP=2.24D-02              OVMax= 3.00D-02

 Cycle   2  Pass 0  IDiag  1:
 RMSU=  7.18D-04    CP:  1.00D+00
 E= -2512.06216937117     Delta-E=       -0.045243442493 Rises=F Damp=F
 DIIS: error= 8.94D-04 at cycle   2 NSaved=   2.
 NSaved= 2 IEnMin= 2 EnMin= -2512.06216937117     IErMin= 2 ErrMin= 8.94D-04
 ErrMax= 8.94D-04  0.00D+00 EMaxC= 1.00D-01 BMatC= 1.32D-03 BMatP= 3.32D-02
 IDIUse=3 WtCom= 9.91D-01 WtEn= 8.94D-03
 Coeff-Com:  0.531D-01 0.947D+00
 Coeff-En:   0.000D+00 0.100D+01
 Coeff:      0.526D-01 0.947D+00
 Gap=     0.091 Goal=   None    Shift=    0.000
 RMSDP=2.40D-04 MaxDP=1.24D-02 DE=-4.52D-02 OVMax= 3.08D-02

 Cycle   3  Pass 0  IDiag  1:
 RMSU=  2.30D-04    CP:  1.00D+00  9.06D-01
 E= -2512.05888066263     Delta-E=        0.003288708545 Rises=F Damp=F
 DIIS: error= 1.59D-03 at cycle   3 NSaved=   3.
 NSaved= 3 IEnMin= 2 EnMin= -2512.06216937117     IErMin= 2 ErrMin= 8.94D-04
 ErrMax= 1.59D-03  0.00D+00 EMaxC= 1.00D-01 BMatC= 4.14D-03 BMatP= 1.32D-03
 IDIUse=3 WtCom= 2.01D-01 WtEn= 7.99D-01
 Coeff-Com:  0.190D-02 0.644D+00 0.354D+00
 Coeff-En:   0.000D+00 0.730D+00 0.270D+00
 Coeff:      0.382D-03 0.713D+00 0.287D+00
 Gap=     0.089 Goal=   None    Shift=    0.000
 RMSDP=1.45D-04 MaxDP=7.92D-03 DE= 3.29D-03 OVMax= 2.18D-02

 Cycle   4  Pass 0  IDiag  1:
 RMSU=  4.74D-05    CP:  1.00D+00  9.54D-01  4.26D-01
 E= -2512.06337463745     Delta-E=       -0.004493974827 Rises=F Damp=F
 DIIS: error= 2.47D-04 at cycle   4 NSaved=   4.
 NSaved= 4 IEnMin= 4 EnMin= -2512.06337463745     IErMin= 4 ErrMin= 2.47D-04
 ErrMax= 2.47D-04  0.00D+00 EMaxC= 1.00D-01 BMatC= 1.58D-04 BMatP= 1.32D-03
 IDIUse=3 WtCom= 9.98D-01 WtEn= 2.47D-03
 Coeff-Com: -0.147D-02 0.356D+00 0.131D+00 0.515D+00
 Coeff-En:   0.000D+00 0.472D-01 0.000D+00 0.953D+00
 Coeff:     -0.147D-02 0.355D+00 0.131D+00 0.516D+00
 Gap=     0.089 Goal=   None    Shift=    0.000
 RMSDP=3.78D-05 MaxDP=2.21D-03 DE=-4.49D-03 OVMax= 4.11D-03

 Cycle   5  Pass 0  IDiag  1:
 RMSU=  2.17D-05    CP:  1.00D+00  9.65D-01  3.44D-01  5.15D-01
 E= -2512.06349645748     Delta-E=       -0.000121820029 Rises=F Damp=F
 DIIS: error= 2.38D-04 at cycle   5 NSaved=   5.
 NSaved= 5 IEnMin= 5 EnMin= -2512.06349645748     IErMin= 5 ErrMin= 2.38D-04
 ErrMax= 2.38D-04  0.00D+00 EMaxC= 1.00D-01 BMatC= 3.89D-05 BMatP= 1.58D-04
 IDIUse=3 WtCom= 9.98D-01 WtEn= 2.38D-03
 Coeff-Com: -0.103D-02 0.155D+00 0.391D-01 0.375D+00 0.432D+00
 Coeff-En:   0.000D+00 0.000D+00 0.000D+00 0.202D+00 0.798D+00
 Coeff:     -0.103D-02 0.155D+00 0.390D-01 0.375D+00 0.433D+00
 Gap=     0.089 Goal=   None    Shift=    0.000
 RMSDP=1.41D-05 MaxDP=1.09D-03 DE=-1.22D-04 OVMax= 2.57D-03

 Cycle   6  Pass 0  IDiag  1:
 RMSU=  8.70D-06    CP:  1.00D+00  9.66D-01  3.39D-01  6.25D-01  5.50D-01
 E= -2512.06353024491     Delta-E=       -0.000033787433 Rises=F Damp=F
 DIIS: error= 1.27D-04 at cycle   6 NSaved=   6.
 NSaved= 6 IEnMin= 6 EnMin= -2512.06353024491     IErMin= 6 ErrMin= 1.27D-04
 ErrMax= 1.27D-04  0.00D+00 EMaxC= 1.00D-01 BMatC= 4.14D-06 BMatP= 3.89D-05
 IDIUse=3 WtCom= 9.99D-01 WtEn= 1.27D-03
 Coeff-Com: -0.434D-03 0.638D-01 0.117D-01 0.196D+00 0.293D+00 0.437D+00
 Coeff-En:   0.000D+00 0.000D+00 0.000D+00 0.000D+00 0.127D+00 0.873D+00
 Coeff:     -0.434D-03 0.637D-01 0.117D-01 0.195D+00 0.293D+00 0.437D+00
 Gap=     0.089 Goal=   None    Shift=    0.000
 RMSDP=5.25D-06 MaxDP=2.65D-04 DE=-3.38D-05 OVMax= 6.88D-04

 Initial convergence to 1.0D-05 achieved.  Increase integral accuracy.
 Cycle   7  Pass 1  IDiag  1:
 E= -2512.06085019466     Delta-E=        0.002680050254 Rises=F Damp=F
 DIIS: error= 1.57D-04 at cycle   1 NSaved=   1.
 NSaved= 1 IEnMin= 1 EnMin= -2512.06085019466     IErMin= 1 ErrMin= 1.57D-04
 ErrMax= 1.57D-04  0.00D+00 EMaxC= 1.00D-01 BMatC= 6.19D-05 BMatP= 6.19D-05
 IDIUse=3 WtCom= 9.98D-01 WtEn= 1.57D-03
 Coeff-Com:  0.100D+01
 Coeff-En:   0.100D+01
 Coeff:      0.100D+01
 Gap=     0.089 Goal=   None    Shift=    0.000
 RMSDP=5.25D-06 MaxDP=2.65D-04 DE= 2.68D-03 OVMax= 1.30D-03

 Cycle   8  Pass 1  IDiag  1:
 RMSU=  1.52D-04    CP:  1.00D+00
 E= -2512.06090775478     Delta-E=       -0.000057560119 Rises=F Damp=F
 DIIS: error= 1.17D-04 at cycle   2 NSaved=   2.
 NSaved= 2 IEnMin= 2 EnMin= -2512.06090775478     IErMin= 2 ErrMin= 1.17D-04
 ErrMax= 1.17D-04  0.00D+00 EMaxC= 1.00D-01 BMatC= 8.01D-06 BMatP= 6.19D-05
 IDIUse=3 WtCom= 9.99D-01 WtEn= 1.17D-03
 Coeff-Com:  0.175D+00 0.825D+00
 Coeff-En:   0.000D+00 0.100D+01
 Coeff:      0.175D+00 0.825D+00
 Gap=     0.089 Goal=   None    Shift=    0.000
 RMSDP=1.50D-05 MaxDP=9.53D-04 DE=-5.76D-05 OVMax= 1.93D-03

 Cycle   9  Pass 1  IDiag  1:
 RMSU=  1.49D-05    CP:  1.00D+00  9.96D-01
 E= -2512.06089397199     Delta-E=        0.000013782786 Rises=F Damp=F
 DIIS: error= 2.18D-04 at cycle   3 NSaved=   3.
 NSaved= 3 IEnMin= 2 EnMin= -2512.06090775478     IErMin= 2 ErrMin= 1.17D-04
 ErrMax= 2.18D-04  0.00D+00 EMaxC= 1.00D-01 BMatC= 1.94D-05 BMatP= 8.01D-06
 IDIUse=3 WtCom= 4.04D-01 WtEn= 5.96D-01
 Coeff-Com:  0.389D-01 0.601D+00 0.360D+00
 Coeff-En:   0.000D+00 0.678D+00 0.322D+00
 Coeff:      0.157D-01 0.647D+00 0.337D+00
 Gap=     0.089 Goal=   None    Shift=    0.000
 RMSDP=1.00D-05 MaxDP=3.97D-04 DE= 1.38D-05 OVMax= 1.20D-03

 Cycle  10  Pass 1  IDiag  1:
 RMSU=  4.77D-06    CP:  1.00D+00  1.00D+00  4.13D-01
 E= -2512.06091535034     Delta-E=       -0.000021378350 Rises=F Damp=F
 DIIS: error= 3.30D-05 at cycle   4 NSaved=   4.
 NSaved= 4 IEnMin= 4 EnMin= -2512.06091535034     IErMin= 4 ErrMin= 3.30D-05
 ErrMax= 3.30D-05  0.00D+00 EMaxC= 1.00D-01 BMatC= 1.10D-06 BMatP= 8.01D-06
 IDIUse=1 WtCom= 1.00D+00 WtEn= 0.00D+00
 Coeff-Com:  0.858D-02 0.352D+00 0.213D+00 0.426D+00
 Coeff:      0.858D-02 0.352D+00 0.213D+00 0.426D+00
 Gap=     0.089 Goal=   None    Shift=    0.000
 RMSDP=2.80D-06 MaxDP=2.11D-04 DE=-2.14D-05 OVMax= 5.32D-04

 Cycle  11  Pass 1  IDiag  1:
 RMSU=  1.83D-06    CP:  1.00D+00  1.00D+00  4.12D-01  5.56D-01
 E= -2512.06091636228     Delta-E=       -0.000001011940 Rises=F Damp=F
 DIIS: error= 1.42D-05 at cycle   5 NSaved=   5.
 NSaved= 5 IEnMin= 5 EnMin= -2512.06091636228     IErMin= 5 ErrMin= 1.42D-05
 ErrMax= 1.42D-05  0.00D+00 EMaxC= 1.00D-01 BMatC= 1.47D-07 BMatP= 1.10D-06
 IDIUse=1 WtCom= 1.00D+00 WtEn= 0.00D+00
 Coeff-Com: -0.136D-02 0.129D+00 0.809D-01 0.279D+00 0.512D+00
 Coeff:     -0.136D-02 0.129D+00 0.809D-01 0.279D+00 0.512D+00
 Gap=     0.089 Goal=   None    Shift=    0.000
 RMSDP=1.02D-06 MaxDP=6.45D-05 DE=-1.01D-06 OVMax= 1.97D-04

 Cycle  12  Pass 1  IDiag  1:
 RMSU=  7.80D-07    CP:  1.00D+00  1.00D+00  4.12D-01  6.09D-01  6.69D-01
 E= -2512.06091650455     Delta-E=       -0.000000142271 Rises=F Damp=F
 DIIS: error= 6.80D-06 at cycle   6 NSaved=   6.
 NSaved= 6 IEnMin= 6 EnMin= -2512.06091650455     IErMin= 6 ErrMin= 6.80D-06
 ErrMax= 6.80D-06  0.00D+00 EMaxC= 1.00D-01 BMatC= 2.02D-08 BMatP= 1.47D-07
 IDIUse=1 WtCom= 1.00D+00 WtEn= 0.00D+00
 Coeff-Com: -0.193D-02 0.407D-01 0.267D-01 0.130D+00 0.329D+00 0.475D+00
 Coeff:     -0.193D-02 0.407D-01 0.267D-01 0.130D+00 0.329D+00 0.475D+00
 Gap=     0.089 Goal=   None    Shift=    0.000
 RMSDP=4.25D-07 MaxDP=2.50D-05 DE=-1.42D-07 OVMax= 7.92D-05

 Cycle  13  Pass 1  IDiag  1:
 RMSU=  3.07D-07    CP:  1.00D+00  1.00D+00  4.14D-01  6.05D-01  7.32D-01
                    CP:  6.57D-01
 E= -2512.06091652301     Delta-E=       -0.000000018455 Rises=F Damp=F
 DIIS: error= 2.04D-06 at cycle   7 NSaved=   7.
 NSaved= 7 IEnMin= 7 EnMin= -2512.06091652301     IErMin= 7 ErrMin= 2.04D-06
 ErrMax= 2.04D-06  0.00D+00 EMaxC= 1.00D-01 BMatC= 4.36D-09 BMatP= 2.02D-08
 IDIUse=1 WtCom= 1.00D+00 WtEn= 0.00D+00
 Coeff-Com: -0.108D-02 0.594D-02 0.433D-02 0.435D-01 0.145D+00 0.340D+00
 Coeff-Com:  0.461D+00
 Coeff:     -0.108D-02 0.594D-02 0.433D-02 0.435D-01 0.145D+00 0.340D+00
 Coeff:      0.461D+00
 Gap=     0.089 Goal=   None    Shift=    0.000
 RMSDP=1.79D-07 MaxDP=1.02D-05 DE=-1.85D-08 OVMax= 3.03D-05

 Cycle  14  Pass 1  IDiag  1:
 RMSU=  1.00D-07    CP:  1.00D+00  1.00D+00  4.14D-01  6.14D-01  7.23D-01
                    CP:  7.09D-01  5.63D-01
 E= -2512.06091652766     Delta-E=       -0.000000004648 Rises=F Damp=F
 DIIS: error= 3.96D-07 at cycle   8 NSaved=   8.
 NSaved= 8 IEnMin= 8 EnMin= -2512.06091652766     IErMin= 8 ErrMin= 3.96D-07
 ErrMax= 3.96D-07  0.00D+00 EMaxC= 1.00D-01 BMatC= 2.83D-10 BMatP= 4.36D-09
 IDIUse=1 WtCom= 1.00D+00 WtEn= 0.00D+00
 Coeff-Com: -0.369D-03-0.166D-02-0.927D-03 0.854D-02 0.411D-01 0.133D+00
 Coeff-Com:  0.261D+00 0.559D+00
 Coeff:     -0.369D-03-0.166D-02-0.927D-03 0.854D-02 0.411D-01 0.133D+00
 Coeff:      0.261D+00 0.559D+00
 Gap=     0.089 Goal=   None    Shift=    0.000
 RMSDP=6.06D-08 MaxDP=2.35D-06 DE=-4.65D-09 OVMax= 7.86D-06

 Cycle  15  Pass 1  IDiag  1:
 RMSU=  4.34D-08    CP:  1.00D+00  1.00D+00  4.14D-01  6.15D-01  7.32D-01
                    CP:  6.95D-01  6.16D-01  6.75D-01
 E= -2512.06091652765     Delta-E=        0.000000000012 Rises=F Damp=F
 DIIS: error= 4.93D-07 at cycle   9 NSaved=   9.
 NSaved= 9 IEnMin= 8 EnMin= -2512.06091652766     IErMin= 8 ErrMin= 3.96D-07
 ErrMax= 4.93D-07  0.00D+00 EMaxC= 1.00D-01 BMatC= 8.19D-11 BMatP= 2.83D-10
 IDIUse=1 WtCom= 1.00D+00 WtEn= 0.00D+00
 Coeff-Com: -0.115D-03-0.191D-02-0.121D-02 0.353D-03 0.969D-02 0.470D-01
 Coeff-Com:  0.116D+00 0.389D+00 0.441D+00
 Coeff:     -0.115D-03-0.191D-02-0.121D-02 0.353D-03 0.969D-02 0.470D-01
 Coeff:      0.116D+00 0.389D+00 0.441D+00
 Gap=     0.089 Goal=   None    Shift=    0.000
 RMSDP=2.83D-08 MaxDP=1.44D-06 DE= 1.18D-11 OVMax= 3.97D-06

 Cycle  16  Pass 1  IDiag  1:
 RMSU=  1.63D-08    CP:  1.00D+00  1.00D+00  4.14D-01  6.14D-01  7.31D-01
                    CP:  7.07D-01  6.17D-01  7.22D-01  5.35D-01
 E= -2512.06091652791     Delta-E=       -0.000000000268 Rises=F Damp=F
 DIIS: error= 1.54D-07 at cycle  10 NSaved=  10.
 NSaved=10 IEnMin=10 EnMin= -2512.06091652791     IErMin=10 ErrMin= 1.54D-07
 ErrMax= 1.54D-07  0.00D+00 EMaxC= 1.00D-01 BMatC= 1.13D-11 BMatP= 8.19D-11
 IDIUse=1 WtCom= 1.00D+00 WtEn= 0.00D+00
 Coeff-Com: -0.188D-04-0.102D-02-0.669D-03-0.131D-02-0.644D-03 0.102D-01
 Coeff-Com:  0.356D-01 0.175D+00 0.301D+00 0.482D+00
 Coeff:     -0.188D-04-0.102D-02-0.669D-03-0.131D-02-0.644D-03 0.102D-01
 Coeff:      0.356D-01 0.175D+00 0.301D+00 0.482D+00
 Gap=     0.089 Goal=   None    Shift=    0.000
 RMSDP=9.32D-09 MaxDP=4.04D-07 DE=-2.68D-10 OVMax= 1.26D-06

 SCF Done:  E(RM06L) =  -2512.06091653     A.U. after   16 cycles
            NFock= 16  Conv=0.93D-08     -V/T= 2.0064
 KE= 2.496203767168D+03 PE=-1.504751808734D+04 EE= 5.467052139492D+03
 Leave Link  502 at Tue Dec 11 18:42:12 2018, MaxMem=   805306368 cpu:      3167.4
 (Enter /pbs_home/pkowalski/g09d01/g09/l701.exe)
 Compute integral first derivatives.
 ... and contract with generalized density number  0.
 R6Disp: Adding Grimme-D3 dispersion energy 1st derivatives to the gradient.
 Leave Link  701 at Tue Dec 11 18:42:13 2018, MaxMem=   805306368 cpu:         6.0
 (Enter /pbs_home/pkowalski/g09d01/g09/l702.exe)
 L702 exits ... SP integral derivatives will be done elsewhere.
 Leave Link  702 at Tue Dec 11 18:42:13 2018, MaxMem=   805306368 cpu:         0.2
 (Enter /pbs_home/pkowalski/g09d01/g09/l703.exe)
 Compute integral first derivatives, UseDBF=F ICtDFT=           0.
 Integral derivatives from FoFJK, PRISM(SPDF).
 Calling FoFJK, ICntrl=      2527 FMM=F ISym2X=0 I1Cent= 0 IOpClX= 0 NMat=1 NMatS=1 NMatT=0.
 FoFJK:  IHMeth= 1 ICntrl=    2527 DoSepK=F KAlg= 0 I1Cent=   0 FoldK=F
 IRaf=         0 NMat=   1 IRICut=       1 DoRegI=T DoRafI=F ISym2E= 0.
 FoFCou: FMM=F IPFlag=           0 FMFlag=      100000 FMFlg1=         800
         NFxFlg=           0 DoJE=F BraDBF=F KetDBF=F FulRan=T
         wScrn=  0.000000 ICntrl=    2527 IOpCl=  0 I1Cent=           0 NGrid=           0
         NMat0=    1 NMatS0=      1 NMatT0=    0 NMatD0=    1 NMtDS0=    0 NMtDT0=    0
 Symmetry not used in FoFCou.
 Leave Link  703 at Tue Dec 11 18:44:10 2018, MaxMem=   805306368 cpu:       935.6
 (Enter /pbs_home/pkowalski/g09d01/g09/l716.exe)
 Dipole        = 1.90485979D-03-1.47157778D+00-1.61792049D-02
 ***** Axes restored to original set *****
 -------------------------------------------------------------------
 Center     Atomic                   Forces (Hartrees/Bohr)
 Number     Number              X              Y              Z
 -------------------------------------------------------------------
      1       16          -0.005239826    0.001161120   -0.003244080
      2       16          -0.001491002    0.000441536   -0.003720947
      3        9           0.006968379   -0.000850096   -0.001447594
      4        9          -0.002504465    0.000137508    0.000683796
      5        9           0.006084899   -0.000452527   -0.000639225
      6        9          -0.000966801   -0.000202024    0.003548613
      7        9           0.001883311    0.000523622    0.000167846
      8        9          -0.000756780    0.000203988    0.002922302
      9        6          -0.002288057    0.001006267   -0.000230761
     10        6          -0.001074187   -0.001019825   -0.000912275
     11        6           0.000145211   -0.000838422   -0.000435040
     12        6           0.001224255   -0.001475515   -0.000545403
     13        6           0.001951039    0.000189408    0.000761444
     14        6           0.001098144   -0.000906496   -0.000016489
     15        6          -0.000338641   -0.000123807   -0.002393607
     16        6          -0.000721889    0.001405200   -0.000753769
     17        6          -0.000233643    0.000869354    0.000380823
     18        6          -0.000206097    0.000989429    0.001662479
     19        6           0.000805847   -0.000776153    0.001727303
     20        6          -0.000270019    0.000230497    0.001527878
     21        6           0.000230083    0.002032581   -0.000724430
     22        6           0.001310094   -0.000316702   -0.001329408
     23        6          -0.000854858   -0.001409480   -0.000748472
     24        6          -0.003906913   -0.002653541    0.002401770
     25        6           0.003390096    0.004526259    0.003454445
     26        6           0.003698603   -0.004539753   -0.006589838
     27        6           0.006409892    0.006925828   -0.005466769
     28        6          -0.005305381   -0.001804926    0.008016119
     29        6          -0.013673777   -0.002572310    0.006296894
     30        6          -0.004323148   -0.000759011    0.003911985
     31        6          -0.003871415   -0.002199385   -0.000142711
     32        6          -0.000282632   -0.002567744   -0.000607764
     33        6           0.032713793    0.005461490   -0.015767201
     34        6           0.003690733   -0.004791163   -0.001040140
     35        6           0.000822329    0.006319766    0.002673931
     36        6          -0.033522343   -0.003343414    0.013476673
     37        6           0.014401163    0.003378730   -0.006925677
     38        1           0.000850442   -0.000980118   -0.000349815
     39        1           0.000738537    0.000225479    0.000399960
     40        1           0.000018611    0.000790616    0.000526456
     41        1          -0.000718182    0.000272866   -0.000029772
     42        1          -0.000930793   -0.000464028   -0.000495141
     43        1          -0.000220640    0.000726191    0.001090793
     44        1           0.000380174   -0.000484400    0.000621748
     45        1           0.000399462   -0.000861443   -0.000269628
     46        1          -0.000087011   -0.000077700   -0.000784202
     47        1          -0.000538258    0.000928690   -0.000753372
     48        1           0.000895661   -0.000337487    0.000489712
     49        1          -0.000594811    0.000498304    0.000490675
     50        1          -0.000284973   -0.000946584   -0.000267762
     51        1          -0.000626236   -0.000342533    0.000135473
     52        1           0.001651367    0.002046860   -0.000574798
     53        1           0.000695278   -0.000073978    0.000968846
     54        1           0.000634656   -0.000314728   -0.000579466
     55        1          -0.000141911    0.000947462   -0.000015559
     56        1          -0.000266239    0.000078522    0.000143007
     57        1          -0.001178924   -0.003363895    0.001359665
     58        1          -0.001118262    0.000277464    0.000115776
     59        1          -0.004553946   -0.000745849   -0.002155298
 -------------------------------------------------------------------
 Cartesian Forces:  Max     0.033522343 RMS     0.004738399
 Leave Link  716 at Tue Dec 11 18:44:10 2018, MaxMem=   805306368 cpu:         0.2
 (Enter /pbs_home/pkowalski/g09d01/g09/l103.exe)

 GradGradGradGradGradGradGradGradGradGradGradGradGradGradGradGradGradGrad
 Berny optimization.
 Using GEDIIS/GDIIS optimizer.
 FormGI is forming the generalized inverse of G from B-inverse, IUseBI=4.
 Internal  Forces:  Max     0.020065098 RMS     0.002864994
 Search for a local minimum.
 Step number   6 out of a maximum of  343
 All quantities printed in internal units (Hartrees-Bohrs-Radians)
 RMS Force = .28650D-02 SwitMx=.10000D-02 MixMth= 1
 Mixed Optimization -- RFO/linear search
 Update second derivatives using D2CorX and points    5    6
 DE= -1.69D-02 DEPred=-1.84D-02 R= 9.16D-01
 TightC=F SS=  1.41D+00  RLast= 5.78D-01 DXNew= 1.4270D+00 1.7332D+00
 Trust test= 9.16D-01 RLast= 5.78D-01 DXMaxT set to 1.43D+00
 ITU=  1  0  1  0  1  0
 Use linear search instead of GDIIS.
     Eigenvalues ---    0.00271   0.00399   0.00420   0.00524   0.00630
     Eigenvalues ---    0.00677   0.00685   0.00742   0.00748   0.00759
     Eigenvalues ---    0.00760   0.00909   0.01000   0.01060   0.01172
     Eigenvalues ---    0.01386   0.01419   0.01495   0.01556   0.01561
     Eigenvalues ---    0.01675   0.01737   0.01893   0.01941   0.01944
     Eigenvalues ---    0.02003   0.02005   0.02028   0.02029   0.02086
     Eigenvalues ---    0.02086   0.02136   0.02136   0.02142   0.02143
     Eigenvalues ---    0.02153   0.02154   0.02155   0.02167   0.02169
     Eigenvalues ---    0.02224   0.03561   0.04154   0.04220   0.05009
     Eigenvalues ---    0.05217   0.05420   0.05466   0.05480   0.05482
     Eigenvalues ---    0.05569   0.05578   0.07376   0.08266   0.09189
     Eigenvalues ---    0.09257   0.09308   0.09885   0.10172   0.11032
     Eigenvalues ---    0.12190   0.12299   0.12745   0.12789   0.14178
     Eigenvalues ---    0.15855   0.15941   0.15993   0.15998   0.15999
     Eigenvalues ---    0.16000   0.16000   0.16000   0.16000   0.16000
     Eigenvalues ---    0.16000   0.16000   0.16000   0.16000   0.16000
     Eigenvalues ---    0.16000   0.16001   0.16027   0.16700   0.20260
     Eigenvalues ---    0.21839   0.21867   0.21987   0.22000   0.22000
     Eigenvalues ---    0.22012   0.22467   0.22679   0.23348   0.23466
     Eigenvalues ---    0.23475   0.23586   0.23683   0.23936   0.24360
     Eigenvalues ---    0.24454   0.24604   0.24782   0.24950   0.24997
     Eigenvalues ---    0.25000   0.25105   0.25886   0.26057   0.26284
     Eigenvalues ---    0.26497   0.27157   0.27678   0.28030   0.29229
     Eigenvalues ---    0.29633   0.29769   0.30116   0.30905   0.31296
     Eigenvalues ---    0.31372   0.32167   0.32247   0.32289   0.32427
     Eigenvalues ---    0.32495   0.32509   0.32514   0.32522   0.32539
     Eigenvalues ---    0.32556   0.32572   0.32608   0.32887   0.32990
     Eigenvalues ---    0.33959   0.34949   0.35402   0.35691   0.35693
     Eigenvalues ---    0.35697   0.35704   0.35710   0.35824   0.35884
     Eigenvalues ---    0.36079   0.36180   0.36231   0.36638   0.39033
     Eigenvalues ---    0.40767   0.41101   0.41119   0.42190   0.44218
     Eigenvalues ---    0.44241   0.45535   0.45573   0.45940   0.46035
     Eigenvalues ---    0.46494   0.46510   0.47142   0.47606   0.47870
     Eigenvalues ---    0.48187   0.48402   0.48668   0.53990   0.55567
     Eigenvalues ---    0.55638
 RFO step:  Lambda=-2.05511705D-02 EMin= 2.70613084D-03
 Quartic linear search produced a step of  0.25373.
 Iteration  1 RMS(Cart)=  0.40400129 RMS(Int)=  0.01346292
 Iteration  2 RMS(Cart)=  0.08759568 RMS(Int)=  0.00176133
 Iteration  3 RMS(Cart)=  0.00353149 RMS(Int)=  0.00138714
 Iteration  4 RMS(Cart)=  0.00001359 RMS(Int)=  0.00138714
 Iteration  5 RMS(Cart)=  0.00000037 RMS(Int)=  0.00138714
 ITry= 1 IFail=0 DXMaxC= 1.40D+00 DCOld= 1.00D+10 DXMaxT= 1.43D+00 DXLimC= 3.00D+00 Rises=F
 Variable       Old X    -DE/DX   Delta X   Delta X   Delta X     New X
                                 (Linear)    (Quad)   (Total)
    R1        3.27704   0.00527  -0.01080   0.01783   0.00697   3.28401
    R2        3.24865   0.00248  -0.00488   0.00898   0.00416   3.25281
    R3        3.28005   0.00358  -0.00869   0.01574   0.00623   3.28628
    R4        3.25733   0.00089  -0.00108   0.00484   0.00380   3.26113
    R5        2.56215   0.00657  -0.00789   0.01150   0.00361   2.56576
    R6        2.54413   0.00058  -0.00691  -0.00040  -0.00731   2.53682
    R7        2.50956   0.00515  -0.00743   0.00995   0.00251   2.51208
    R8        2.55359   0.00308  -0.00943   0.00378  -0.00565   2.54794
    R9        2.56207   0.00173  -0.00712   0.00210  -0.00502   2.55705
   R10        2.55603   0.00244  -0.00693   0.00326  -0.00367   2.55235
   R11        2.62600   0.00109  -0.00161   0.00213   0.00051   2.62652
   R12        2.65343   0.00201  -0.00345   0.00379   0.00034   2.65377
   R13        2.07034  -0.00125   0.00302  -0.00290   0.00012   2.07046
   R14        2.63389   0.00038  -0.00094   0.00027  -0.00067   2.63322
   R15        2.06683  -0.00087   0.00219  -0.00200   0.00019   2.06703
   R16        2.63701   0.00006   0.00032   0.00008   0.00040   2.63740
   R17        2.06637  -0.00095   0.00240  -0.00213   0.00027   2.06664
   R18        2.62431   0.00118  -0.00203   0.00220   0.00016   2.62448
   R19        2.06658  -0.00075   0.00191  -0.00180   0.00011   2.06669
   R20        2.65556   0.00186  -0.00502   0.00270  -0.00232   2.65323
   R21        2.06699  -0.00115   0.00307  -0.00259   0.00048   2.06747
   R22        2.74884   0.00343  -0.00857   0.00833  -0.00024   2.74861
   R23        2.62617   0.00104  -0.00152   0.00207   0.00055   2.62672
   R24        2.65323   0.00205  -0.00311   0.00403   0.00092   2.65415
   R25        2.07031  -0.00123   0.00285  -0.00289  -0.00004   2.07027
   R26        2.63384   0.00036  -0.00094   0.00023  -0.00070   2.63313
   R27        2.06676  -0.00088   0.00221  -0.00204   0.00017   2.06693
   R28        2.63674   0.00007   0.00026   0.00011   0.00037   2.63711
   R29        2.06644  -0.00099   0.00246  -0.00222   0.00024   2.06669
   R30        2.62489   0.00101  -0.00195   0.00178  -0.00017   2.62472
   R31        2.06671  -0.00078   0.00193  -0.00185   0.00008   2.06679
   R32        2.65572   0.00185  -0.00502   0.00264  -0.00238   2.65334
   R33        2.06719  -0.00129   0.00302  -0.00305  -0.00002   2.06716
   R34        2.74910   0.00347  -0.00761   0.00889   0.00128   2.75038
   R35        2.88118  -0.00048   0.00126  -0.00110   0.00016   2.88133
   R36        2.07542   0.00106  -0.00278   0.00252  -0.00026   2.07516
   R37        2.07319   0.00091  -0.00288   0.00202  -0.00086   2.07233
   R38        2.07367   0.00098  -0.00268   0.00232  -0.00035   2.07332
   R39        2.82813  -0.00067  -0.00520  -0.00488  -0.01008   2.81805
   R40        2.08032   0.00035  -0.00173   0.00068  -0.00105   2.07927
   R41        2.07047   0.00250  -0.00141   0.00891   0.00750   2.07797
   R42        2.87892   0.00006  -0.00063   0.00002  -0.00062   2.87830
   R43        2.07443   0.00118  -0.00290   0.00286  -0.00003   2.07440
   R44        2.07356   0.00085  -0.00264   0.00195  -0.00069   2.07286
   R45        2.07409   0.00093  -0.00269   0.00211  -0.00058   2.07351
   R46        2.83220  -0.00126  -0.00260  -0.00566  -0.00827   2.82393
   R47        2.08202   0.00007  -0.00069   0.00019  -0.00050   2.08152
   R48        2.07119   0.00345  -0.00015   0.01323   0.01308   2.08427
   R49        2.60455  -0.00218   0.00260  -0.00511  -0.00259   2.60196
   R50        2.68928   0.00312  -0.00347   0.00973   0.00627   2.69555
   R51        2.06368  -0.00113   0.00357  -0.00253   0.00104   2.06471
   R52        2.62719   0.00225  -0.02118  -0.00313  -0.02424   2.60295
   R53        2.74827  -0.00298   0.00523  -0.01046  -0.00524   2.74303
   R54        2.84550   0.00191  -0.00603   0.00434  -0.00144   2.84406
   R55        2.59298  -0.00296  -0.01202  -0.01886  -0.03059   2.56238
   R56        2.88905   0.00122  -0.00443  -0.00042  -0.00594   2.88311
   R57        2.88075   0.00408  -0.00392   0.01774   0.01422   2.89497
   R58        2.85928   0.00422  -0.00609   0.01308   0.00718   2.86646
   R59        2.75802   0.00063  -0.01017  -0.00524  -0.01541   2.74261
   R60        2.60090  -0.00093   0.00400  -0.00130   0.00228   2.60318
   R61        2.70540   0.00223  -0.00306   0.00637   0.00380   2.70920
   R62        2.06225  -0.00308   0.00263  -0.00826  -0.00563   2.05662
   R63        2.63264   0.00106  -0.01456  -0.00513  -0.01881   2.61383
    A1        1.64048  -0.00160   0.00378  -0.00666  -0.00293   1.63756
    A2        1.63915  -0.00170   0.00285  -0.00762  -0.00473   1.63441
    A3        2.11377  -0.00010   0.00023  -0.00011   0.00012   2.11389
    A4        2.08323  -0.00046   0.00092  -0.00315  -0.00223   2.08100
    A5        2.08619   0.00056  -0.00115   0.00325   0.00210   2.08829
    A6        2.09929   0.00025  -0.00085   0.00038  -0.00047   2.09882
    A7        2.08596  -0.00007   0.00025   0.00015   0.00040   2.08636
    A8        2.09793  -0.00018   0.00060  -0.00053   0.00007   2.09800
    A9        2.08151   0.00038  -0.00099   0.00081  -0.00018   2.08132
   A10        2.10088  -0.00014   0.00024  -0.00022   0.00003   2.10091
   A11        2.10080  -0.00024   0.00075  -0.00059   0.00015   2.10095
   A12        2.10337  -0.00009   0.00081  -0.00044   0.00037   2.10375
   A13        2.09620  -0.00011   0.00023  -0.00056  -0.00033   2.09587
   A14        2.08361   0.00020  -0.00104   0.00100  -0.00004   2.08357
   A15        2.10926   0.00031  -0.00117   0.00097  -0.00020   2.10906
   A16        2.08412  -0.00023   0.00092  -0.00153  -0.00062   2.08350
   A17        2.08981  -0.00008   0.00025   0.00056   0.00081   2.09062
   A18        2.05916  -0.00075   0.00197  -0.00161   0.00036   2.05952
   A19        2.12099   0.00081  -0.00198   0.00140  -0.00058   2.12041
   A20        2.10303  -0.00007   0.00002   0.00020   0.00021   2.10324
   A21        2.11388  -0.00007   0.00021   0.00003   0.00024   2.11412
   A22        2.08342  -0.00048   0.00079  -0.00320  -0.00240   2.08102
   A23        2.08588   0.00055  -0.00101   0.00317   0.00216   2.08804
   A24        2.09915   0.00023  -0.00075   0.00034  -0.00040   2.09875
   A25        2.08625  -0.00006   0.00025   0.00017   0.00043   2.08668
   A26        2.09778  -0.00017   0.00049  -0.00052  -0.00002   2.09776
   A27        2.08152   0.00038  -0.00104   0.00079  -0.00025   2.08127
   A28        2.10109  -0.00016   0.00028  -0.00036  -0.00009   2.10100
   A29        2.10057  -0.00021   0.00076  -0.00043   0.00034   2.10091
   A30        2.10371  -0.00010   0.00080  -0.00052   0.00028   2.10399
   A31        2.09601  -0.00010   0.00019  -0.00036  -0.00018   2.09583
   A32        2.08346   0.00019  -0.00099   0.00089  -0.00010   2.08336
   A33        2.10867   0.00038  -0.00098   0.00137   0.00039   2.10906
   A34        2.08537  -0.00039   0.00114  -0.00231  -0.00117   2.08420
   A35        2.08914   0.00001  -0.00016   0.00094   0.00078   2.08992
   A36        2.05942  -0.00083   0.00175  -0.00201  -0.00026   2.05916
   A37        2.12070   0.00089  -0.00098   0.00230   0.00131   2.12201
   A38        2.10306  -0.00007  -0.00076  -0.00028  -0.00106   2.10200
   A39        1.93764  -0.00013   0.00066  -0.00108  -0.00042   1.93722
   A40        1.93534   0.00034   0.00009   0.00238   0.00247   1.93780
   A41        1.94850  -0.00035   0.00164  -0.00199  -0.00035   1.94815
   A42        1.87796   0.00003  -0.00028   0.00111   0.00083   1.87879
   A43        1.87825   0.00004  -0.00141  -0.00120  -0.00261   1.87564
   A44        1.88330   0.00008  -0.00083   0.00082  -0.00001   1.88329
   A45        1.94803   0.00148   0.00020   0.00736   0.00756   1.95559
   A46        1.92606  -0.00041   0.00073  -0.00077  -0.00005   1.92601
   A47        1.91115  -0.00012   0.00199   0.00081   0.00282   1.91396
   A48        1.91082  -0.00022  -0.00131  -0.00055  -0.00187   1.90895
   A49        1.92981  -0.00113  -0.00141  -0.00857  -0.00999   1.91982
   A50        1.83476   0.00031  -0.00022   0.00126   0.00101   1.83578
   A51        1.93435  -0.00023  -0.00040  -0.00220  -0.00260   1.93175
   A52        1.93257   0.00058   0.00055   0.00400   0.00455   1.93712
   A53        1.94949  -0.00026   0.00076  -0.00173  -0.00098   1.94852
   A54        1.88333  -0.00014  -0.00014  -0.00049  -0.00063   1.88270
   A55        1.87891   0.00007  -0.00069  -0.00064  -0.00133   1.87758
   A56        1.88266  -0.00002  -0.00013   0.00105   0.00092   1.88358
   A57        1.94465   0.00181  -0.00018   0.00977   0.00960   1.95425
   A58        1.92508  -0.00006   0.00046   0.00202   0.00249   1.92757
   A59        1.90198   0.00036   0.00148   0.00627   0.00778   1.90976
   A60        1.92624  -0.00076  -0.00059  -0.00502  -0.00566   1.92058
   A61        1.92009  -0.00146  -0.00078  -0.01115  -0.01199   1.90810
   A62        1.84300   0.00000  -0.00037  -0.00254  -0.00299   1.84002
   A63        2.11984   0.00059  -0.00085   0.00212   0.00135   2.12119
   A64        1.89874   0.00252  -0.00788   0.00798  -0.00007   1.89867
   A65        2.26441  -0.00311   0.00872  -0.01001  -0.00121   2.26320
   A66        2.00334  -0.00209   0.00280  -0.00843  -0.00577   1.99756
   A67        2.13886   0.00102   0.00091   0.00545   0.00636   2.14522
   A68        2.14003   0.00109  -0.00353   0.00352  -0.00002   2.14001
   A69        1.95749   0.00165   0.00053   0.00758   0.00807   1.96556
   A70        2.12894   0.00450  -0.00457   0.02116   0.01643   2.14537
   A71        2.19625  -0.00613   0.00412  -0.02956  -0.02552   2.17073
   A72        2.05320   0.00403   0.00205   0.02403   0.02564   2.07884
   A73        1.92404  -0.00046   0.00077   0.00099   0.00123   1.92528
   A74        2.25998  -0.00302   0.00217  -0.01389  -0.01251   2.24747
   A75        2.06361   0.00741  -0.00942   0.03762   0.02825   2.09186
   A76        2.30833  -0.01009   0.01065  -0.04621  -0.03572   2.27261
   A77        1.90930   0.00271  -0.00061   0.00884   0.00818   1.91748
   A78        1.85872   0.00056  -0.00346   0.00424   0.00088   1.85960
   A79        1.90740   0.00187   0.00024   0.01571   0.01586   1.92326
   A80        1.93240  -0.00179  -0.00372  -0.01865  -0.02286   1.90955
   A81        2.02800  -0.00045  -0.00508  -0.00965  -0.01479   2.01320
   A82        1.94249   0.00045   0.00741   0.00760   0.01560   1.95809
   A83        1.79530  -0.00077   0.00469  -0.00046   0.00425   1.79955
   A84        1.89314   0.00031  -0.00178   0.00303   0.00132   1.89446
   A85        2.01270  -0.00159   0.00010  -0.01132  -0.01088   2.00183
   A86        2.00431   0.00076   0.00131  -0.00321  -0.00189   2.00242
   A87        1.86956   0.00165   0.00045   0.00867   0.00865   1.87822
   A88        1.89353  -0.00083   0.00176   0.00059   0.00216   1.89568
   A89        1.78258  -0.00024  -0.00168   0.00338   0.00183   1.78441
   A90        1.85974   0.00024  -0.00289  -0.00108  -0.00407   1.85567
   A91        1.92237  -0.00051   0.00104   0.00049   0.00308   1.92545
   A92        1.94291   0.00039   0.00397   0.00163   0.00520   1.94811
   A93        1.92671  -0.00100  -0.00102  -0.01316  -0.01559   1.91113
   A94        1.99999   0.00139  -0.00008   0.01184   0.01225   2.01224
   A95        1.81275  -0.00062  -0.00082  -0.00018  -0.00119   1.81156
   A96        1.90669  -0.00094   0.00398   0.00180   0.00534   1.91203
   A97        2.30963  -0.01842   0.00444  -0.10182  -0.10114   2.20848
   A98        2.00414   0.02007   0.00194   0.11634   0.11900   2.12314
   A99        2.11880   0.00071  -0.00120   0.00186   0.00079   2.11960
   A100       1.89855   0.00276  -0.00507   0.01175   0.00638   1.90493
   A101       2.26581  -0.00347   0.00628  -0.01365  -0.00726   2.25855
   A102       2.01100  -0.00293   0.00124  -0.01650  -0.01428   1.99672
   A103       2.13695   0.00014  -0.00100   0.00091  -0.00075   2.13620
   A104       2.13465   0.00282  -0.00028   0.01609   0.01535   2.15000
   A105       2.07679   0.01883   0.00369   0.10750   0.10732   2.18411
   A106       2.23042  -0.01992  -0.00059  -0.08813  -0.09512   2.13530
   A107       1.94536   0.00172   0.00149   0.01373   0.01371   1.95907
   A108       2.04007   0.00493   0.00389   0.04044   0.04355   2.08361
   A109       1.92996   0.00015  -0.00041  -0.00062  -0.00066   1.92931
   A110       2.24502  -0.00422   0.00188  -0.01381  -0.01498   2.23003
    D1       -3.08990  -0.00037   0.00128  -0.03429  -0.03303  -3.12293
    D2        0.03230  -0.00022   0.00043  -0.02993  -0.02945   0.00285
    D3       -2.88110  -0.00098  -0.01771   0.00987  -0.00875  -2.88984
    D4       -0.02985   0.00005  -0.00351   0.04091   0.03734   0.00749
    D5       -3.10420   0.00025   0.00280  -0.00996  -0.00723  -3.11143
    D6        0.03165  -0.00032  -0.00114  -0.01594  -0.01568   0.01597
    D7       -2.82148  -0.00145  -0.01752  -0.04374  -0.06543  -2.88691
    D8       -0.03377  -0.00035  -0.00488   0.01677   0.01058  -0.02319
    D9        0.00194  -0.00003  -0.00003  -0.00068  -0.00071   0.00123
   D10       -3.14067  -0.00005   0.00013  -0.00137  -0.00124   3.14128
   D11       -3.13952   0.00005  -0.00028   0.00141   0.00113  -3.13839
   D12        0.00106   0.00003  -0.00013   0.00072   0.00060   0.00166
   D13       -0.00137   0.00004   0.00000   0.00065   0.00065  -0.00072
   D14       -3.14002   0.00019  -0.00073   0.00514   0.00441  -3.13561
   D15        3.14008  -0.00004   0.00025  -0.00145  -0.00120   3.13889
   D16        0.00143   0.00011  -0.00048   0.00304   0.00256   0.00400
   D17       -0.00033   0.00000   0.00007   0.00004   0.00010  -0.00023
   D18        3.14077  -0.00002   0.00011  -0.00053  -0.00042   3.14035
[truncated: 2,065,543 more chars]
