# Supplementary material for: Wide-range IR spectra of diarylethene derivatives and their simulation using the density functional theory
Source: Sci Rep. 2022 Oct 7;12:16834. doi: 10.1038/s41598-022-20264-x (PMC9546887; doi:10.1038/s41598-022-20264-x)
Supplement: Supplementary file 1 — Supplementary Information 1. [file 41598_2022_20264_MOESM1_ESM.zip › IR_files/3_3cz/open/open_wb97xd_air.log]

 Entering Gaussian System, Link 0=g09
 Input=open_wb97xd_air.gjf
 Output=open_wb97xd_air.log
 AtFile(1): /pbs_home/ewapastorczak/DAE/0068/Def2SVP.gbs
            H     0
            S   3   1.00
                 13.0107010              0.19682158E-01
                  1.9622572              0.13796524
                  0.44453796             0.47831935
            S   1   1.00
                  0.12194962             1.0000000
            P   1   1.00
                  0.8000000              1.0000000
            ****
            C     0
            S   5   1.00
               1238.4016938              0.54568832082E-02
                186.29004992             0.40638409211E-01
                 42.251176346            0.18025593888
                 11.676557932            0.46315121755
                  3.5930506482           0.44087173314
            S   1   1.00
                  0.40245147363          1.0000000
            S   1   1.00
                  0.13090182668          1.0000000
            P   3   1.00
                  9.4680970621           0.38387871728E-01
                  2.0103545142           0.21117025112
                  0.54771004707          0.51328172114
            P   1   1.00
                  0.15268613795          1.0000000
            D   1   1.00
                  0.8000000              1.0000000
            ****
            F     0
            S   5   1.00
               2894.8325990             -0.53408255515E-02
                435.41939120            -0.39904258866E-01
                 98.843328866           -0.17912768038
                 27.485198001           -0.46758090825
                  8.5405498171          -0.44653131020
            S   1   1.00
                  1.0654578038           1.0000000
            S   1   1.00
                  0.33247346748          1.0000000
            P   3   1.00
                 22.696633924           -0.45212874436E-01
                  4.9872339257          -0.23754317067
                  1.3491613954          -0.51287353587
            P   1   1.00
                  0.34829881977          1.0000000
            D   1   1.00
                  1.4000000              1.0000000
            ****
            S     0
            S   5   1.00
               9184.9303010             -0.22294387756E-02
               1381.5105503             -0.16683029937E-01
                313.87147580            -0.75262436116E-01
                 88.053870623           -0.19376827038
                 27.039914905           -0.17718020803
            S   3   1.00
                 45.648731303           -0.10736062573
                  4.9664522326           0.65066293018
                  2.0116242047           0.59712155354
            S   1   1.00
                  0.35661077013          1.0000000
            S   1   1.00
                  0.13507221477          1.0000000
            P   5   1.00
                261.98233439            -0.92729929822E-02
                 61.306894736           -0.66547669241E-01
                 19.103729887           -0.24828595903
                  6.6567720378          -0.48703847402
                  2.3959635161          -0.39337850312
            P   1   1.00
                  0.61776161679          1.0000000
            P   1   1.00
                  0.16993376871          1.0000000
            D   1   1.00
                  0.5500000              1.0000000
            ****
 Initial command:
 /pbs_home/pkowalski/g09d01/g09/l1.exe "/pbs_home/daria/obliczenia/3_czastka/open/WB97XD/Gau-23692.inp" -scrdir="/pbs_home/daria/obliczenia/3_czastka/open/WB97XD/"
 Entering Link 1 = /pbs_home/pkowalski/g09d01/g09/l1.exe PID=     23693.
  
 Copyright (c) 1988,1990,1992,1993,1995,1998,2003,2009,2013,
            Gaussian, Inc.  All Rights Reserved.
  
 This is part of the Gaussian(R) 09 program.  It is based on
 the Gaussian(R) 03 system (copyright 2003, Gaussian, Inc.),
 the Gaussian(R) 98 system (copyright 1998, Gaussian, Inc.),
 the Gaussian(R) 94 system (copyright 1995, Gaussian, Inc.),
 the Gaussian 92(TM) system (copyright 1992, Gaussian, Inc.),
 the Gaussian 90(TM) system (copyright 1990, Gaussian, Inc.),
 the Gaussian 88(TM) system (copyright 1988, Gaussian, Inc.),
 the Gaussian 86(TM) system (copyright 1986, Carnegie Mellon
 University), and the Gaussian 82(TM) system (copyright 1983,
 Carnegie Mellon University). Gaussian is a federally registered
 trademark of Gaussian, Inc.
  
 This software contains proprietary and confidential information,
 including trade secrets, belonging to Gaussian, Inc.
  
 This software is provided under written license and may be
 used, copied, transmitted, or stored only in accord with that
 written license.
  
 The following legend is applicable only to US Government
 contracts under FAR:
  
                    RESTRICTED RIGHTS LEGEND
  
 Use, reproduction and disclosure by the US Government is
 subject to restrictions as set forth in subparagraphs (a)
 and (c) of the Commercial Computer Software - Restricted
 Rights clause in FAR 52.227-19.
  
 Gaussian, Inc.
 340 Quinnipiac St., Bldg. 40, Wallingford CT 06492
  
  
 ---------------------------------------------------------------
 Warning -- This program may not be used in any manner that
 competes with the business of Gaussian, Inc. or will provide
 assistance to any competitor of Gaussian, Inc.  The licensee
 of this program is prohibited from giving any competitor of
 Gaussian, Inc. access to this program.  By using this program,
 the user acknowledges that Gaussian, Inc. is engaged in the
 business of creating and licensing software in the field of
 computational chemistry and represents and warrants to the
 licensee that it is not a competitor of Gaussian, Inc. and that
 it will not use this program in any manner prohibited above.
 ---------------------------------------------------------------
  

 Cite this work as:
 Gaussian 09, Revision D.01,
 M. J. Frisch, G. W. Trucks, H. B. Schlegel, G. E. Scuseria, 
 M. A. Robb, J. R. Cheeseman, G. Scalmani, V. Barone, B. Mennucci, 
 G. A. Petersson, H. Nakatsuji, M. Caricato, X. Li, H. P. Hratchian, 
 A. F. Izmaylov, J. Bloino, G. Zheng, J. L. Sonnenberg, M. Hada, 
 M. Ehara, K. Toyota, R. Fukuda, J. Hasegawa, M. Ishida, T. Nakajima, 
 Y. Honda, O. Kitao, H. Nakai, T. Vreven, J. A. Montgomery, Jr., 
 J. E. Peralta, F. Ogliaro, M. Bearpark, J. J. Heyd, E. Brothers, 
 K. N. Kudin, V. N. Staroverov, T. Keith, R. Kobayashi, J. Normand, 
 K. Raghavachari, A. Rendell, J. C. Burant, S. S. Iyengar, J. Tomasi, 
 M. Cossi, N. Rega, J. M. Millam, M. Klene, J. E. Knox, J. B. Cross, 
 V. Bakken, C. Adamo, J. Jaramillo, R. Gomperts, R. E. Stratmann, 
 O. Yazyev, A. J. Austin, R. Cammi, C. Pomelli, J. W. Ochterski, 
 R. L. Martin, K. Morokuma, V. G. Zakrzewski, G. A. Voth, 
 P. Salvador, J. J. Dannenberg, S. Dapprich, A. D. Daniels, 
 O. Farkas, J. B. Foresman, J. V. Ortiz, J. Cioslowski, 
 and D. J. Fox, Gaussian, Inc., Wallingford CT, 2013.
 
 ******************************************
 Gaussian 09:  ES64L-G09RevD.01 24-Apr-2013
                 6-Dec-2018 
 ******************************************
 %chk=dae0068freq_open_wb97xd_air.chk
 %NProcShared=8
 Will use up to    8 processors via shared memory.
 %Mem=4GB
 ----------------------------
 #P opt freq=Raman wB97XD/Gen
 ----------------------------
 1/14=-1,18=20,19=15,26=3,38=1/1,3;
 2/9=110,12=2,17=6,18=5,40=1/2;
 3/5=7,11=2,16=1,25=1,30=1,71=1,74=-58/1,2,3;
 4//1;
 5/5=2,38=5/2;
 6/7=2,8=2,9=2,10=2,28=1/1;
 7//1,2,3,16;
 1/14=-1,18=20,19=15,26=3/3(2);
 2/9=110/2;
 99//99;
 2/9=110/2;
 3/5=7,6=1,11=2,16=1,25=1,30=1,71=1,74=-58,82=7/1,2,3;
 4/5=5,16=3,69=1/1;
 5/5=2,38=5/2;
 7//1,2,3,16;
 1/14=-1,18=20,19=15,26=3/3(-5);
 2/9=110/2;
 6/7=2,8=2,9=2,10=2,19=2,28=1/1;
 99/9=1/99;
 Leave Link    1 at Thu Dec  6 23:02:34 2018, MaxMem=   536870912 cpu:         0.4
 (Enter /pbs_home/pkowalski/g09d01/g09/l101.exe)
 -------------------
 Title Card Required
 -------------------
 Symbolic Z-matrix:
 Charge =  0 Multiplicity = 1
 S                     1.52063   5.66543   0.31755 
 S                     2.54195   10.6458   0.75863 
 F                     6.78089   6.47596   2.6533 
 F                     5.48974   4.92277   3.70356 
 F                     6.9197    6.83495   5.41917 
 F                     4.67439   6.61662   5.57307 
 F                     6.6516    8.91962   3.72111 
 F                     5.19189   9.27521   5.41159 
 C                     1.86334   2.80721  -0.99395 
 C                     1.87152   1.57193  -1.64808 
 C                     2.93435   0.68878  -1.46552 
 C                     3.99213   1.03907  -0.62776 
 C                     3.99163   2.2729    0.0303 
 C                     2.92337   3.18407  -0.14099 
 C                     1.63854   13.46636   1.87027 
 C                     1.13527   14.71677   2.24052 
 C                     1.62757   15.3635   3.37302 
 C                     2.62509   14.76101   4.13829 
 C                     3.13392   13.51033   3.77462 
 C                     2.64843   12.83701   2.62972 
 C                     0.77142   6.85329   3.42381 
 C                     1.37858   7.67182   2.28777 
 C                     5.5252    10.04752  -0.66056 
 C                     4.55798   8.95252  -0.21394 
 C                     2.88853   4.51665   0.54969 
 C                     3.84199   4.97229   1.36705 
 C                     3.5988    6.30997   1.92428 
 C                     2.29706   6.82375   1.44057 
 C                     4.45643   6.93499   2.78453 
 C                     5.65118   6.27012   3.42847 
 C                     5.72057   7.02282   4.75371 
 C                     5.49219   8.4581    4.33623 
 C                     4.32496   8.35575   3.32676 
 C                     3.17103   11.49428   2.21114 
 C                     4.12233   10.81707   2.85815 
 C                     4.51085   9.49713   2.28315 
 C                     3.76598   9.35822   0.99537 
 H                     1.01909   3.46023  -1.16461 
 H                     1.0502    1.2996   -2.29849 
 H                     2.93824  -0.26719  -1.97307 
 H                     4.8168    0.35214  -0.48661 
 H                     4.83504   2.49036   0.66615 
 H                     1.22798   13.0011   0.98516 
 H                     0.36081   15.18488   1.64652 
 H                     1.23607   16.3316   3.65769 
 H                     3.00651   15.26431   5.01753 
 H                     3.90408   13.09067   4.40231 
 H                     1.57124   6.47479   4.09572 
 H                     0.08362   7.49241   4.01654 
 H                     0.19595   5.99276   3.0214 
 H                     0.56213   8.06515   1.64542 
 H                     1.89013   8.54281   2.72721 
 H                     6.25172   10.27757   0.14763 
 H                     6.08765   9.70302  -1.55363 
 H                     4.97206   10.97282  -0.92713 
 H                     3.85757   8.71891  -1.04383 
 H                     5.13602   8.03263   0.01887 
 H                     4.73193   4.41202   1.58749 
 H                     4.61063   11.1768   3.74907 
 
 NAtoms=     59 NQM=       59 NQMF=       0 NMMI=      0 NMMIF=      0
                NMic=       0 NMicF=      0.
                    Isotopes and Nuclear Properties:
 (Nuclear quadrupole moments (NQMom) in fm**2, nuclear magnetic moments (NMagM)
  in nuclear magnetons)

  Atom         1           2           3           4           5           6           7           8           9          10
 IAtWgt=          32          32          19          19          19          19          19          19          12          12
 AtmWgt=  31.9720718  31.9720718  18.9984033  18.9984033  18.9984033  18.9984033  18.9984033  18.9984033  12.0000000  12.0000000
 NucSpn=           0           0           1           1           1           1           1           1           0           0
 AtZEff=   0.0000000   0.0000000   0.0000000   0.0000000   0.0000000   0.0000000   0.0000000   0.0000000   0.0000000   0.0000000
 NQMom=    0.0000000   0.0000000   0.0000000   0.0000000   0.0000000   0.0000000   0.0000000   0.0000000   0.0000000   0.0000000
 NMagM=    0.0000000   0.0000000   2.6288670   2.6288670   2.6288670   2.6288670   2.6288670   2.6288670   0.0000000   0.0000000
 AtZNuc=  16.0000000  16.0000000   9.0000000   9.0000000   9.0000000   9.0000000   9.0000000   9.0000000   6.0000000   6.0000000

  Atom        11          12          13          14          15          16          17          18          19          20
 IAtWgt=          12          12          12          12          12          12          12          12          12          12
 AtmWgt=  12.0000000  12.0000000  12.0000000  12.0000000  12.0000000  12.0000000  12.0000000  12.0000000  12.0000000  12.0000000
 NucSpn=           0           0           0           0           0           0           0           0           0           0
 AtZEff=   0.0000000   0.0000000   0.0000000   0.0000000   0.0000000   0.0000000   0.0000000   0.0000000   0.0000000   0.0000000
 NQMom=    0.0000000   0.0000000   0.0000000   0.0000000   0.0000000   0.0000000   0.0000000   0.0000000   0.0000000   0.0000000
 NMagM=    0.0000000   0.0000000   0.0000000   0.0000000   0.0000000   0.0000000   0.0000000   0.0000000   0.0000000   0.0000000
 AtZNuc=   6.0000000   6.0000000   6.0000000   6.0000000   6.0000000   6.0000000   6.0000000   6.0000000   6.0000000   6.0000000

  Atom        21          22          23          24          25          26          27          28          29          30
 IAtWgt=          12          12          12          12          12          12          12          12          12          12
 AtmWgt=  12.0000000  12.0000000  12.0000000  12.0000000  12.0000000  12.0000000  12.0000000  12.0000000  12.0000000  12.0000000
 NucSpn=           0           0           0           0           0           0           0           0           0           0
 AtZEff=   0.0000000   0.0000000   0.0000000   0.0000000   0.0000000   0.0000000   0.0000000   0.0000000   0.0000000   0.0000000
 NQMom=    0.0000000   0.0000000   0.0000000   0.0000000   0.0000000   0.0000000   0.0000000   0.0000000   0.0000000   0.0000000
 NMagM=    0.0000000   0.0000000   0.0000000   0.0000000   0.0000000   0.0000000   0.0000000   0.0000000   0.0000000   0.0000000
 AtZNuc=   6.0000000   6.0000000   6.0000000   6.0000000   6.0000000   6.0000000   6.0000000   6.0000000   6.0000000   6.0000000

  Atom        31          32          33          34          35          36          37          38          39          40
 IAtWgt=          12          12          12          12          12          12          12           1           1           1
 AtmWgt=  12.0000000  12.0000000  12.0000000  12.0000000  12.0000000  12.0000000  12.0000000   1.0078250   1.0078250   1.0078250
 NucSpn=           0           0           0           0           0           0           0           1           1           1
 AtZEff=   0.0000000   0.0000000   0.0000000   0.0000000   0.0000000   0.0000000   0.0000000   0.0000000   0.0000000   0.0000000
 NQMom=    0.0000000   0.0000000   0.0000000   0.0000000   0.0000000   0.0000000   0.0000000   0.0000000   0.0000000   0.0000000
 NMagM=    0.0000000   0.0000000   0.0000000   0.0000000   0.0000000   0.0000000   0.0000000   2.7928460   2.7928460   2.7928460
 AtZNuc=   6.0000000   6.0000000   6.0000000   6.0000000   6.0000000   6.0000000   6.0000000   1.0000000   1.0000000   1.0000000

  Atom        41          42          43          44          45          46          47          48          49          50
 IAtWgt=           1           1           1           1           1           1           1           1           1           1
 AtmWgt=   1.0078250   1.0078250   1.0078250   1.0078250   1.0078250   1.0078250   1.0078250   1.0078250   1.0078250   1.0078250
 NucSpn=           1           1           1           1           1           1           1           1           1           1
 AtZEff=   0.0000000   0.0000000   0.0000000   0.0000000   0.0000000   0.0000000   0.0000000   0.0000000   0.0000000   0.0000000
 NQMom=    0.0000000   0.0000000   0.0000000   0.0000000   0.0000000   0.0000000   0.0000000   0.0000000   0.0000000   0.0000000
 NMagM=    2.7928460   2.7928460   2.7928460   2.7928460   2.7928460   2.7928460   2.7928460   2.7928460   2.7928460   2.7928460
 AtZNuc=   1.0000000   1.0000000   1.0000000   1.0000000   1.0000000   1.0000000   1.0000000   1.0000000   1.0000000   1.0000000

  Atom        51          52          53          54          55          56          57          58          59
 IAtWgt=           1           1           1           1           1           1           1           1           1
 AtmWgt=   1.0078250   1.0078250   1.0078250   1.0078250   1.0078250   1.0078250   1.0078250   1.0078250   1.0078250
 NucSpn=           1           1           1           1           1           1           1           1           1
 AtZEff=   0.0000000   0.0000000   0.0000000   0.0000000   0.0000000   0.0000000   0.0000000   0.0000000   0.0000000
 NQMom=    0.0000000   0.0000000   0.0000000   0.0000000   0.0000000   0.0000000   0.0000000   0.0000000   0.0000000
 NMagM=    2.7928460   2.7928460   2.7928460   2.7928460   2.7928460   2.7928460   2.7928460   2.7928460   2.7928460
 AtZNuc=   1.0000000   1.0000000   1.0000000   1.0000000   1.0000000   1.0000000   1.0000000   1.0000000   1.0000000
 Leave Link  101 at Thu Dec  6 23:02:35 2018, MaxMem=   536870912 cpu:         3.0
 (Enter /pbs_home/pkowalski/g09d01/g09/l103.exe)

 GradGradGradGradGradGradGradGradGradGradGradGradGradGradGradGradGradGrad
 Berny optimization.
 Initialization pass.
                           ----------------------------
                           !    Initial Parameters    !
                           ! (Angstroms and Degrees)  !
 --------------------------                            --------------------------
 ! Name  Definition              Value          Derivative Info.                !
 --------------------------------------------------------------------------------
 ! R1    R(1,25)                 1.8013         estimate D2E/DX2                !
 ! R2    R(1,28)                 1.7905         estimate D2E/DX2                !
 ! R3    R(2,34)                 1.7959         estimate D2E/DX2                !
 ! R4    R(2,37)                 1.7922         estimate D2E/DX2                !
 ! R5    R(3,30)                 1.3855         estimate D2E/DX2                !
 ! R6    R(4,30)                 1.3846         estimate D2E/DX2                !
 ! R7    R(5,31)                 1.3842         estimate D2E/DX2                !
 ! R8    R(6,31)                 1.3895         estimate D2E/DX2                !
 ! R9    R(7,32)                 1.3913         estimate D2E/DX2                !
 ! R10   R(8,32)                 1.3836         estimate D2E/DX2                !
 ! R11   R(9,10)                 1.3978         estimate D2E/DX2                !
 ! R12   R(9,14)                 1.4118         estimate D2E/DX2                !
 ! R13   R(9,38)                 1.0809         estimate D2E/DX2                !
 ! R14   R(10,11)                1.3939         estimate D2E/DX2                !
 ! R15   R(10,39)                1.0825         estimate D2E/DX2                !
 ! R16   R(11,12)                1.3941         estimate D2E/DX2                !
 ! R17   R(11,40)                1.0824         estimate D2E/DX2                !
 ! R18   R(12,13)                1.3983         estimate D2E/DX2                !
 ! R19   R(12,41)                1.0825         estimate D2E/DX2                !
 ! R20   R(13,14)                1.4145         estimate D2E/DX2                !
 ! R21   R(13,42)                1.0784         estimate D2E/DX2                !
 ! R22   R(14,25)                1.5013         estimate D2E/DX2                !
 ! R23   R(15,16)                1.3978         estimate D2E/DX2                !
 ! R24   R(15,20)                1.4116         estimate D2E/DX2                !
 ! R25   R(15,43)                1.0809         estimate D2E/DX2                !
 ! R26   R(16,17)                1.394          estimate D2E/DX2                !
 ! R27   R(16,44)                1.0825         estimate D2E/DX2                !
 ! R28   R(17,18)                1.3942         estimate D2E/DX2                !
 ! R29   R(17,45)                1.0824         estimate D2E/DX2                !
 ! R30   R(18,19)                1.3983         estimate D2E/DX2                !
 ! R31   R(18,46)                1.0825         estimate D2E/DX2                !
 ! R32   R(19,20)                1.4142         estimate D2E/DX2                !
 ! R33   R(19,47)                1.0785         estimate D2E/DX2                !
 ! R34   R(20,34)                1.5004         estimate D2E/DX2                !
 ! R35   R(21,22)                1.5262         estimate D2E/DX2                !
 ! R36   R(21,48)                1.1111         estimate D2E/DX2                !
 ! R37   R(21,49)                1.1103         estimate D2E/DX2                !
 ! R38   R(21,50)                1.1107         estimate D2E/DX2                !
 ! R39   R(22,28)                1.5102         estimate D2E/DX2                !
 ! R40   R(22,51)                1.1108         estimate D2E/DX2                !
 ! R41   R(22,52)                1.1015         estimate D2E/DX2                !
 ! R42   R(23,24)                1.5277         estimate D2E/DX2                !
 ! R43   R(23,53)                1.1108         estimate D2E/DX2                !
 ! R44   R(23,54)                1.1102         estimate D2E/DX2                !
 ! R45   R(23,55)                1.1105         estimate D2E/DX2                !
 ! R46   R(24,37)                1.5014         estimate D2E/DX2                !
 ! R47   R(24,56)                1.1108         estimate D2E/DX2                !
 ! R48   R(24,57)                1.1111         estimate D2E/DX2                !
 ! R49   R(25,26)                1.3359         estimate D2E/DX2                !
 ! R50   R(26,27)                1.4694         estimate D2E/DX2                !
 ! R51   R(26,58)                1.0745         estimate D2E/DX2                !
 ! R52   R(27,28)                1.4807         estimate D2E/DX2                !
 ! R53   R(27,29)                1.3661         estimate D2E/DX2                !
 ! R54   R(29,30)                1.5113         estimate D2E/DX2                !
 ! R55   R(29,33)                1.5264         estimate D2E/DX2                !
 ! R56   R(30,31)                1.5257         estimate D2E/DX2                !
 ! R57   R(31,32)                1.5121         estimate D2E/DX2                !
 ! R58   R(32,33)                1.5466         estimate D2E/DX2                !
 ! R59   R(33,36)                1.5577         estimate D2E/DX2                !
 ! R60   R(34,35)                1.335          estimate D2E/DX2                !
 ! R61   R(35,36)                1.4913         estimate D2E/DX2                !
 ! R62   R(35,59)                1.0778         estimate D2E/DX2                !
 ! R63   R(36,37)                1.4942         estimate D2E/DX2                !
 ! A1    A(25,1,28)             90.1397         estimate D2E/DX2                !
 ! A2    A(34,2,37)             89.6196         estimate D2E/DX2                !
 ! A3    A(10,9,14)            120.9456         estimate D2E/DX2                !
 ! A4    A(10,9,38)            117.6831         estimate D2E/DX2                !
 ! A5    A(14,9,38)            121.3713         estimate D2E/DX2                !
 ! A6    A(9,10,11)            120.2046         estimate D2E/DX2                !
 ! A7    A(9,10,39)            119.9384         estimate D2E/DX2                !
 ! A8    A(11,10,39)           119.857          estimate D2E/DX2                !
 ! A9    A(10,11,12)           119.8725         estimate D2E/DX2                !
 ! A10   A(10,11,40)           120.0614         estimate D2E/DX2                !
 ! A11   A(12,11,40)           120.0661         estimate D2E/DX2                !
 ! A12   A(11,12,13)           120.2808         estimate D2E/DX2                !
 ! A13   A(11,12,41)           119.7981         estimate D2E/DX2                !
 ! A14   A(13,12,41)           119.9211         estimate D2E/DX2                !
 ! A15   A(12,13,14)           120.7748         estimate D2E/DX2                !
 ! A16   A(12,13,42)           117.0732         estimate D2E/DX2                !
 ! A17   A(14,13,42)           122.1519         estimate D2E/DX2                !
 ! A18   A(9,14,13)            117.9216         estimate D2E/DX2                !
 ! A19   A(9,14,25)            119.8305         estimate D2E/DX2                !
 ! A20   A(13,14,25)           122.2479         estimate D2E/DX2                !
 ! A21   A(16,15,20)           120.923          estimate D2E/DX2                !
 ! A22   A(16,15,43)           117.721          estimate D2E/DX2                !
 ! A23   A(20,15,43)           121.356          estimate D2E/DX2                !
 ! A24   A(15,16,17)           120.2025         estimate D2E/DX2                !
 ! A25   A(15,16,44)           119.939          estimate D2E/DX2                !
 ! A26   A(17,16,44)           119.8585         estimate D2E/DX2                !
 ! A27   A(16,17,18)           119.877          estimate D2E/DX2                !
 ! A28   A(16,17,45)           120.0591         estimate D2E/DX2                !
 ! A29   A(18,17,45)           120.0639         estimate D2E/DX2                !
 ! A30   A(17,18,19)           120.2727         estimate D2E/DX2                !
 ! A31   A(17,18,46)           119.802          estimate D2E/DX2                !
 ! A32   A(19,18,46)           119.9253         estimate D2E/DX2                !
 ! A33   A(18,19,20)           120.7627         estimate D2E/DX2                !
 ! A34   A(18,19,47)           117.1607         estimate D2E/DX2                !
 ! A35   A(20,19,47)           122.0766         estimate D2E/DX2                !
 ! A36   A(15,20,19)           117.9621         estimate D2E/DX2                !
 ! A37   A(15,20,34)           119.8716         estimate D2E/DX2                !
 ! A38   A(19,20,34)           122.1663         estimate D2E/DX2                !
 ! A39   A(22,21,48)           110.2718         estimate D2E/DX2                !
 ! A40   A(22,21,49)           109.5776         estimate D2E/DX2                !
 ! A41   A(22,21,50)           110.6077         estimate D2E/DX2                !
 ! A42   A(48,21,49)           108.6135         estimate D2E/DX2                !
 ! A43   A(48,21,50)           109.1566         estimate D2E/DX2                !
 ! A44   A(49,21,50)           108.5681         estimate D2E/DX2                !
 ! A45   A(21,22,28)           110.9997         estimate D2E/DX2                !
 ! A46   A(21,22,51)           109.1441         estimate D2E/DX2                !
 ! A47   A(21,22,52)           108.1718         estimate D2E/DX2                !
 ! A48   A(28,22,51)           108.7514         estimate D2E/DX2                !
 ! A49   A(28,22,52)           112.6683         estimate D2E/DX2                !
 ! A50   A(51,22,52)           106.9803         estimate D2E/DX2                !
 ! A51   A(24,23,53)           110.476          estimate D2E/DX2                !
 ! A52   A(24,23,54)           109.4811         estimate D2E/DX2                !
 ! A53   A(24,23,55)           110.6119         estimate D2E/DX2                !
 ! A54   A(53,23,54)           108.5525         estimate D2E/DX2                !
 ! A55   A(53,23,55)           109.139          estimate D2E/DX2                !
 ! A56   A(54,23,55)           108.5297         estimate D2E/DX2                !
 ! A57   A(23,24,37)           112.0711         estimate D2E/DX2                !
 ! A58   A(23,24,56)           109.3617         estimate D2E/DX2                !
 ! A59   A(23,24,57)           108.9831         estimate D2E/DX2                !
 ! A60   A(37,24,56)           109.0238         estimate D2E/DX2                !
 ! A61   A(37,24,57)           109.2308         estimate D2E/DX2                !
 ! A62   A(56,24,57)           108.0871         estimate D2E/DX2                !
 ! A63   A(1,25,14)            121.6274         estimate D2E/DX2                !
 ! A64   A(1,25,26)            113.7855         estimate D2E/DX2                !
 ! A65   A(14,25,26)           124.5843         estimate D2E/DX2                !
 ! A66   A(25,26,27)           115.1124         estimate D2E/DX2                !
 ! A67   A(25,26,58)           122.6027         estimate D2E/DX2                !
 ! A68   A(27,26,58)           122.2744         estimate D2E/DX2                !
 ! A69   A(26,27,28)           109.7243         estimate D2E/DX2                !
 ! A70   A(26,27,29)           123.465          estimate D2E/DX2                !
 ! A71   A(28,27,29)           126.7901         estimate D2E/DX2                !
 ! A72   A(1,28,22)            116.836          estimate D2E/DX2                !
 ! A73   A(1,28,27)            111.2025         estimate D2E/DX2                !
 ! A74   A(22,28,27)           123.1121         estimate D2E/DX2                !
 ! A75   A(27,29,30)           124.2858         estimate D2E/DX2                !
 ! A76   A(27,29,33)           126.5475         estimate D2E/DX2                !
 ! A77   A(30,29,33)           109.0388         estimate D2E/DX2                !
 ! A78   A(3,30,4)             110.537          estimate D2E/DX2                !
 ! A79   A(3,30,29)            109.9284         estimate D2E/DX2                !
 ! A80   A(3,30,31)            112.0624         estimate D2E/DX2                !
 ! A81   A(4,30,29)            114.8706         estimate D2E/DX2                !
 ! A82   A(4,30,31)            108.2291         estimate D2E/DX2                !
 ! A83   A(29,30,31)           100.8953         estimate D2E/DX2                !
 ! A84   A(5,31,6)             109.2123         estimate D2E/DX2                !
 ! A85   A(5,31,30)            112.9567         estimate D2E/DX2                !
 ! A86   A(5,31,32)            113.1037         estimate D2E/DX2                !
 ! A87   A(6,31,30)            109.4956         estimate D2E/DX2                !
 ! A88   A(6,31,32)            109.0599         estimate D2E/DX2                !
 ! A89   A(30,31,32)           102.8034         estimate D2E/DX2                !
 ! A90   A(7,32,8)             109.1843         estimate D2E/DX2                !
 ! A91   A(7,32,31)            108.124          estimate D2E/DX2                !
 ! A92   A(7,32,33)            111.2423         estimate D2E/DX2                !
 ! A93   A(8,32,31)            112.2576         estimate D2E/DX2                !
 ! A94   A(8,32,33)            112.4937         estimate D2E/DX2                !
 ! A95   A(31,32,33)           103.3783         estimate D2E/DX2                !
 ! A96   A(29,33,32)           103.2064         estimate D2E/DX2                !
 ! A97   A(29,33,36)           115.7056         estimate D2E/DX2                !
 ! A98   A(32,33,36)           107.382          estimate D2E/DX2                !
 ! A99   A(2,34,20)            121.7639         estimate D2E/DX2                !
 ! A100  A(2,34,35)            113.6984         estimate D2E/DX2                !
 ! A101  A(20,34,35)           124.5375         estimate D2E/DX2                !
 ! A102  A(34,35,36)           116.6012         estimate D2E/DX2                !
 ! A103  A(34,35,59)           123.6534         estimate D2E/DX2                !
 ! A104  A(36,35,59)           119.7444         estimate D2E/DX2                !
 ! A105  A(33,36,35)           111.0474         estimate D2E/DX2                !
 ! A106  A(33,36,37)           116.7321         estimate D2E/DX2                !
 ! A107  A(35,36,37)           106.5429         estimate D2E/DX2                !
 ! A108  A(2,37,24)            116.615          estimate D2E/DX2                !
 ! A109  A(2,37,36)            112.8003         estimate D2E/DX2                !
 ! A110  A(24,37,36)           117.1509         estimate D2E/DX2                !
 ! D1    D(28,1,25,14)         179.4138         estimate D2E/DX2                !
 ! D2    D(28,1,25,26)          -1.164          estimate D2E/DX2                !
 ! D3    D(25,1,28,22)        -146.7954         estimate D2E/DX2                !
 ! D4    D(25,1,28,27)           1.7358         estimate D2E/DX2                !
 ! D5    D(37,2,34,20)         175.374          estimate D2E/DX2                !
 ! D6    D(37,2,34,35)          -4.7956         estimate D2E/DX2                !
 ! D7    D(34,2,37,24)        -131.9189         estimate D2E/DX2                !
 ! D8    D(34,2,37,36)           7.9283         estimate D2E/DX2                !
 ! D9    D(14,9,10,11)           0.009          estimate D2E/DX2                !
 ! D10   D(14,9,10,39)        -179.9986         estimate D2E/DX2                !
 ! D11   D(38,9,10,11)        -179.9888         estimate D2E/DX2                !
 ! D12   D(38,9,10,39)           0.0036         estimate D2E/DX2                !
 ! D13   D(10,9,14,13)          -0.0209         estimate D2E/DX2                !
 ! D14   D(10,9,14,25)        -179.9652         estimate D2E/DX2                !
 ! D15   D(38,9,14,13)         179.9768         estimate D2E/DX2                !
 ! D16   D(38,9,14,25)           0.0325         estimate D2E/DX2                !
 ! D17   D(9,10,11,12)           0.0045         estimate D2E/DX2                !
 ! D18   D(9,10,11,40)         179.9921         estimate D2E/DX2                !
 ! D19   D(39,10,11,12)       -179.988          estimate D2E/DX2                !
 ! D20   D(39,10,11,40)         -0.0003         estimate D2E/DX2                !
 ! D21   D(10,11,12,13)         -0.0053         estimate D2E/DX2                !
 ! D22   D(10,11,12,41)        179.9819         estimate D2E/DX2                !
 ! D23   D(40,11,12,13)       -179.9929         estimate D2E/DX2                !
 ! D24   D(40,11,12,41)         -0.0057         estimate D2E/DX2                !
 ! D25   D(11,12,13,14)         -0.0073         estimate D2E/DX2                !
 ! D26   D(11,12,13,42)        179.9602         estimate D2E/DX2                !
 ! D27   D(41,12,13,14)       -179.9944         estimate D2E/DX2                !
 ! D28   D(41,12,13,42)         -0.027          estimate D2E/DX2                !
 ! D29   D(12,13,14,9)           0.02           estimate D2E/DX2                !
 ! D30   D(12,13,14,25)        179.9629         estimate D2E/DX2                !
 ! D31   D(42,13,14,9)        -179.9457         estimate D2E/DX2                !
 ! D32   D(42,13,14,25)         -0.0029         estimate D2E/DX2                !
 ! D33   D(9,14,25,1)           -0.1504         estimate D2E/DX2                !
 ! D34   D(9,14,25,26)        -179.5081         estimate D2E/DX2                !
 ! D35   D(13,14,25,1)         179.9078         estimate D2E/DX2                !
 ! D36   D(13,14,25,26)          0.5501         estimate D2E/DX2                !
 ! D37   D(20,15,16,17)         -0.0048         estimate D2E/DX2                !
 ! D38   D(20,15,16,44)       -179.9995         estimate D2E/DX2                !
 ! D39   D(43,15,16,17)        179.996          estimate D2E/DX2                !
 ! D40   D(43,15,16,44)          0.0012         estimate D2E/DX2                !
 ! D41   D(16,15,20,19)         -0.0038         estimate D2E/DX2                !
 ! D42   D(16,15,20,34)        179.9682         estimate D2E/DX2                !
 ! D43   D(43,15,20,19)        179.9954         estimate D2E/DX2                !
 ! D44   D(43,15,20,34)         -0.0326         estimate D2E/DX2                !
 ! D45   D(15,16,17,18)          0.0095         estimate D2E/DX2                !
 ! D46   D(15,16,17,45)       -179.9887         estimate D2E/DX2                !
 ! D47   D(44,16,17,18)       -179.9957         estimate D2E/DX2                !
 ! D48   D(44,16,17,45)          0.0061         estimate D2E/DX2                !
 ! D49   D(16,17,18,19)         -0.0056         estimate D2E/DX2                !
 ! D50   D(16,17,18,46)       -179.9989         estimate D2E/DX2                !
 ! D51   D(45,17,18,19)        179.9926         estimate D2E/DX2                !
 ! D52   D(45,17,18,46)         -0.0007         estimate D2E/DX2                !
 ! D53   D(17,18,19,20)         -0.0031         estimate D2E/DX2                !
 ! D54   D(17,18,19,47)       -179.9844         estimate D2E/DX2                !
 ! D55   D(46,18,19,20)        179.9901         estimate D2E/DX2                !
 ! D56   D(46,18,19,47)          0.0089         estimate D2E/DX2                !
 ! D57   D(18,19,20,15)          0.0078         estimate D2E/DX2                !
 ! D58   D(18,19,20,34)       -179.9636         estimate D2E/DX2                !
 ! D59   D(47,19,20,15)        179.988          estimate D2E/DX2                !
 ! D60   D(47,19,20,34)          0.0167         estimate D2E/DX2                !
 ! D61   D(15,20,34,2)          -0.2193         estimate D2E/DX2                !
 ! D62   D(15,20,34,35)        179.9692         estimate D2E/DX2                !
 ! D63   D(19,20,34,2)         179.7515         estimate D2E/DX2                !
 ! D64   D(19,20,34,35)         -0.06           estimate D2E/DX2                !
 ! D65   D(48,21,22,28)         61.7854         estimate D2E/DX2                !
 ! D66   D(48,21,22,51)       -178.3637         estimate D2E/DX2                !
 ! D67   D(48,21,22,52)        -62.3036         estimate D2E/DX2                !
 ! D68   D(49,21,22,28)       -178.71           estimate D2E/DX2                !
 ! D69   D(49,21,22,51)        -58.8591         estimate D2E/DX2                !
 ! D70   D(49,21,22,52)         57.2009         estimate D2E/DX2                !
 ! D71   D(50,21,22,28)        -59.0531         estimate D2E/DX2                !
 ! D72   D(50,21,22,51)         60.7978         estimate D2E/DX2                !
 ! D73   D(50,21,22,52)        176.8578         estimate D2E/DX2                !
 ! D74   D(21,22,28,1)          75.0868         estimate D2E/DX2                !
 ! D75   D(21,22,28,27)        -69.3881         estimate D2E/DX2                !
 ! D76   D(51,22,28,1)         -44.9979         estimate D2E/DX2                !
 ! D77   D(51,22,28,27)        170.5272         estimate D2E/DX2                !
 ! D78   D(52,22,28,1)        -163.4238         estimate D2E/DX2                !
 ! D79   D(52,22,28,27)         52.1013         estimate D2E/DX2                !
 ! D80   D(53,23,24,37)         60.4318         estimate D2E/DX2                !
 ! D81   D(53,23,24,56)       -178.5502         estimate D2E/DX2                !
 ! D82   D(53,23,24,57)        -60.5885         estimate D2E/DX2                !
 ! D83   D(54,23,24,37)        179.9269         estimate D2E/DX2                !
 ! D84   D(54,23,24,56)        -59.0552         estimate D2E/DX2                !
 ! D85   D(54,23,24,57)         58.9065         estimate D2E/DX2                !
 ! D86   D(55,23,24,37)        -60.5222         estimate D2E/DX2                !
 ! D87   D(55,23,24,56)         60.4958         estimate D2E/DX2                !
 ! D88   D(55,23,24,57)        178.4574         estimate D2E/DX2                !
 ! D89   D(23,24,37,2)          69.5487         estimate D2E/DX2                !
 ! D90   D(23,24,37,36)        -68.5341         estimate D2E/DX2                !
 ! D91   D(56,24,37,2)         -51.6641         estimate D2E/DX2                !
 ! D92   D(56,24,37,36)        170.2531         estimate D2E/DX2                !
 ! D93   D(57,24,37,2)        -169.5741         estimate D2E/DX2                !
 ! D94   D(57,24,37,36)         52.3431         estimate D2E/DX2                !
 ! D95   D(1,25,26,27)           0.2374         estimate D2E/DX2                !
 ! D96   D(1,25,26,58)        -178.6057         estimate D2E/DX2                !
 ! D97   D(14,25,26,27)        179.6398         estimate D2E/DX2                !
 ! D98   D(14,25,26,58)          0.7967         estimate D2E/DX2                !
 ! D99   D(25,26,27,28)          1.0908         estimate D2E/DX2                !
 ! D100  D(25,26,27,29)        179.5408         estimate D2E/DX2                !
 ! D101  D(58,26,27,28)        179.9381         estimate D2E/DX2                !
 ! D102  D(58,26,27,29)         -1.6119         estimate D2E/DX2                !
 ! D103  D(26,27,28,1)          -1.9121         estimate D2E/DX2                !
 ! D104  D(26,27,28,22)        144.2996         estimate D2E/DX2                !
 ! D105  D(29,27,28,1)         179.7025         estimate D2E/DX2                !
 ! D106  D(29,27,28,22)        -34.0858         estimate D2E/DX2                !
 ! D107  D(26,27,29,30)         -9.2111         estimate D2E/DX2                !
 ! D108  D(26,27,29,33)        175.3571         estimate D2E/DX2                !
 ! D109  D(28,27,29,30)        168.9669         estimate D2E/DX2                !
 ! D110  D(28,27,29,33)         -6.4649         estimate D2E/DX2                !
 ! D111  D(27,29,30,3)          92.6231         estimate D2E/DX2                !
 ! D112  D(27,29,30,4)         -32.783          estimate D2E/DX2                !
 ! D113  D(27,29,30,31)       -148.9092         estimate D2E/DX2                !
 ! D114  D(33,29,30,3)         -91.258          estimate D2E/DX2                !
 ! D115  D(33,29,30,4)         143.3359         estimate D2E/DX2                !
 ! D116  D(33,29,30,31)         27.2096         estimate D2E/DX2                !
 ! D117  D(27,29,33,32)        174.9327         estimate D2E/DX2                !
 ! D118  D(27,29,33,36)        -68.0972         estimate D2E/DX2                !
 ! D119  D(30,29,33,32)         -1.0755         estimate D2E/DX2                !
 ! D120  D(30,29,33,36)        115.8947         estimate D2E/DX2                !
 ! D121  D(3,30,31,5)          -48.6549         estimate D2E/DX2                !
 ! D122  D(3,30,31,6)         -170.5976         estimate D2E/DX2                !
 ! D123  D(3,30,31,32)          73.5721         estimate D2E/DX2                !
 ! D124  D(4,30,31,5)           73.4867         estimate D2E/DX2                !
 ! D125  D(4,30,31,6)          -48.456          estimate D2E/DX2                !
 ! D126  D(4,30,31,32)        -164.2863         estimate D2E/DX2                !
 ! D127  D(29,30,31,5)        -165.5616         estimate D2E/DX2                !
 ! D128  D(29,30,31,6)          72.4957         estimate D2E/DX2                !
 ! D129  D(29,30,31,32)        -43.3346         estimate D2E/DX2                !
 ! D130  D(5,31,32,7)           47.869          estimate D2E/DX2                !
 ! D131  D(5,31,32,8)          -72.6324         estimate D2E/DX2                !
 ! D132  D(5,31,32,33)         165.8843         estimate D2E/DX2                !
 ! D133  D(6,31,32,7)          169.5983         estimate D2E/DX2                !
 ! D134  D(6,31,32,8)           49.097          estimate D2E/DX2                !
 ! D135  D(6,31,32,33)         -72.3863         estimate D2E/DX2                !
 ! D136  D(30,31,32,7)         -74.2588         estimate D2E/DX2                !
 ! D137  D(30,31,32,8)         165.2398         estimate D2E/DX2                !
 ! D138  D(30,31,32,33)         43.7565         estimate D2E/DX2                !
 ! D139  D(7,32,33,29)          89.8204         estimate D2E/DX2                !
 ! D140  D(7,32,33,36)         -32.8842         estimate D2E/DX2                !
 ! D141  D(8,32,33,29)        -147.3216         estimate D2E/DX2                !
 ! D142  D(8,32,33,36)          89.9738         estimate D2E/DX2                !
 ! D143  D(31,32,33,29)        -25.9974         estimate D2E/DX2                !
 ! D144  D(31,32,33,36)       -148.7021         estimate D2E/DX2                !
 ! D145  D(29,33,36,35)        169.7548         estimate D2E/DX2                !
 ! D146  D(29,33,36,37)         47.3832         estimate D2E/DX2                !
 ! D147  D(32,33,36,35)        -75.6391         estimate D2E/DX2                !
 ! D148  D(32,33,36,37)        161.9893         estimate D2E/DX2                !
 ! D149  D(2,34,35,36)           0.3504         estimate D2E/DX2                !
 ! D150  D(2,34,35,59)         179.9893         estimate D2E/DX2                !
 ! D151  D(20,34,35,36)       -179.8247         estimate D2E/DX2                !
 ! D152  D(20,34,35,59)         -0.1857         estimate D2E/DX2                !
 ! D153  D(34,35,36,33)       -122.6773         estimate D2E/DX2                !
 ! D154  D(34,35,36,37)          5.4264         estimate D2E/DX2                !
 ! D155  D(59,35,36,33)         57.6688         estimate D2E/DX2                !
 ! D156  D(59,35,36,37)       -174.2274         estimate D2E/DX2                !
 ! D157  D(33,36,37,2)         115.858          estimate D2E/DX2                !
 ! D158  D(33,36,37,24)       -104.5249         estimate D2E/DX2                !
 ! D159  D(35,36,37,2)          -8.8281         estimate D2E/DX2                !
 ! D160  D(35,36,37,24)        130.789          estimate D2E/DX2                !
 --------------------------------------------------------------------------------
 Trust Radius=3.00D-01 FncErr=1.00D-07 GrdErr=1.00D-06
 Number of steps in this run=    343 maximum allowed number of steps=    354.
 GradGradGradGradGradGradGradGradGradGradGradGradGradGradGradGradGradGrad

 Leave Link  103 at Thu Dec  6 23:02:35 2018, MaxMem=   536870912 cpu:         0.4
 (Enter /pbs_home/pkowalski/g09d01/g09/l202.exe)
 Stoichiometry    C29H22F6S2
 Framework group  C1[X(C29H22F6S2)]
 Deg. of freedom   171
 Full point group                 C1      NOp   1
 Largest Abelian subgroup         C1      NOp   1
 Largest concise Abelian subgroup C1      NOp   1
                         Standard orientation:                         
 ---------------------------------------------------------------------
 Center     Atomic      Atomic             Coordinates (Angstroms)
 Number     Number       Type             X           Y           Z
 ---------------------------------------------------------------------
      1         16           0       -2.509147   -2.324363   -0.819622
      2         16           0        2.366761   -2.179750    0.679181
      3          9           0       -1.253620    2.825802    1.564190
      4          9           0       -2.418020    2.927029   -0.389374
      5          9           0       -0.154190    4.780579   -0.099625
      6          9           0       -0.251713    3.359173   -1.855442
      7          9           0        1.392012    3.048206    1.282134
      8          9           0        2.243085    3.141361   -0.811170
      9          6           0       -5.626734   -2.494322   -0.311071
     10          6           0       -6.993703   -2.726061   -0.133352
     11          6           0       -7.825626   -1.702658    0.317683
     12          6           0       -7.292172   -0.444273    0.592141
     13          6           0       -5.925766   -0.204191    0.416998
     14          6           0       -5.063644   -1.228471   -0.039447
     15          6           0        5.410834   -2.533201   -0.105748
     16          6           0        6.729931   -2.846723   -0.445754
     17          6           0        7.646817   -1.830224   -0.708870
     18          6           0        7.246520   -0.496956   -0.632345
     19          6           0        5.928801   -0.174948   -0.292799
     20          6           0        4.982747   -1.190631   -0.022222
     21          6           0       -0.491961   -0.898287   -3.168766
     22          6           0       -0.035835   -1.407351   -1.804201
     23          6           0        1.309278   -0.978878    3.630697
     24          6           0        0.409554   -1.151311    2.408093
     25          6           0       -3.592300   -1.007036   -0.239821
     26          6           0       -2.959931    0.145899   -0.004014
     27          6           0       -1.513786    0.128393   -0.263648
     28          6           0       -1.112027   -1.206019   -0.764073
     29          6           0       -0.703860    1.214513   -0.088856
     30          6           0       -1.203548    2.612079    0.196228
     31          6           0       -0.118732    3.448751   -0.475173
     32          6           0        1.153370    2.747486   -0.055112
     33          6           0        0.814529    1.249949   -0.240861
     34          6           0        3.561062   -0.880993    0.344090
     35          6           0        3.057963    0.351006    0.450274
     36          6           0        1.619458    0.454464    0.829522
     37          6           0        1.155943   -0.935255    1.123369
     38          1           0       -5.019557   -3.316552   -0.662628
     39          1           0       -7.408224   -3.703032   -0.346576
     40          1           0       -8.883794   -1.884622    0.454359
     41          1           0       -7.939425    0.349746    0.942090
     42          1           0       -5.568663    0.787714    0.644033
     43          1           0        4.733679   -3.352706    0.089996
     44          1           0        7.041074   -3.881808   -0.505188
     45          1           0        8.667594   -2.075632   -0.972113
     46          1           0        7.959544    0.291455   -0.836934
     47          1           0        5.673591    0.872033   -0.248526
     48          1           0       -0.696404    0.192872   -3.123904
     49          1           0        0.306391   -1.078722   -3.919065
     50          1           0       -1.411466   -1.428216   -3.496327
     51          1           0        0.191489   -2.492186   -1.877464
     52          1           0        0.905869   -0.898135   -1.544789
     53          1           0        1.729409    0.048950    3.662123
     54          1           0        0.715627   -1.146215    4.553837
     55          1           0        2.142761   -1.712402    3.609291
     56          1           0       -0.020765   -2.175374    2.409023
     57          1           0       -0.428763   -0.424818    2.470925
     58          1           0       -3.465732    1.018295    0.366899
     59          1           0        3.632862    1.247312    0.283815
 ---------------------------------------------------------------------
 Rotational constants (GHZ):      0.1484400      0.0584435      0.0479190
 Leave Link  202 at Thu Dec  6 23:02:35 2018, MaxMem=   536870912 cpu:         0.1
 (Enter /pbs_home/pkowalski/g09d01/g09/l301.exe)
 General basis read from cards:  (5D, 7F)
 Centers:      38     39     40     41     42     43     44     45     46     47
 Centers:      48     49     50     51     52     53     54     55     56     57
 Centers:      58     59
 S 3 1.00
     Exponent=  1.3010701000D+01 Coefficients=  1.9682158000D-02
     Exponent=  1.9622572000D+00 Coefficients=  1.3796524000D-01
     Exponent=  4.4453796000D-01 Coefficients=  4.7831935000D-01
 S 1 1.00
     Exponent=  1.2194962000D-01 Coefficients=  1.0000000000D+00
 P 1 1.00
     Exponent=  8.0000000000D-01 Coefficients=  1.0000000000D+00
 ****
 Centers:       9     10     11     12     13     14     15     16     17     18
 Centers:      19     20     21     22     23     24     25     26     27     28
 Centers:      29     30     31     32     33     34     35     36     37
 S 5 1.00
     Exponent=  1.2384016938D+03 Coefficients=  5.4568832082D-03
     Exponent=  1.8629004992D+02 Coefficients=  4.0638409211D-02
     Exponent=  4.2251176346D+01 Coefficients=  1.8025593888D-01
     Exponent=  1.1676557932D+01 Coefficients=  4.6315121755D-01
     Exponent=  3.5930506482D+00 Coefficients=  4.4087173314D-01
 S 1 1.00
     Exponent=  4.0245147363D-01 Coefficients=  1.0000000000D+00
 S 1 1.00
     Exponent=  1.3090182668D-01 Coefficients=  1.0000000000D+00
 P 3 1.00
     Exponent=  9.4680970621D+00 Coefficients=  3.8387871728D-02
     Exponent=  2.0103545142D+00 Coefficients=  2.1117025112D-01
     Exponent=  5.4771004707D-01 Coefficients=  5.1328172114D-01
 P 1 1.00
     Exponent=  1.5268613795D-01 Coefficients=  1.0000000000D+00
 D 1 1.00
     Exponent=  8.0000000000D-01 Coefficients=  1.0000000000D+00
 ****
 Centers:       3      4      5      6      7      8
 S 5 1.00
     Exponent=  2.8948325990D+03 Coefficients= -5.3408255515D-03
     Exponent=  4.3541939120D+02 Coefficients= -3.9904258866D-02
     Exponent=  9.8843328866D+01 Coefficients= -1.7912768038D-01
     Exponent=  2.7485198001D+01 Coefficients= -4.6758090825D-01
     Exponent=  8.5405498171D+00 Coefficients= -4.4653131020D-01
 S 1 1.00
     Exponent=  1.0654578038D+00 Coefficients=  1.0000000000D+00
 S 1 1.00
     Exponent=  3.3247346748D-01 Coefficients=  1.0000000000D+00
 P 3 1.00
     Exponent=  2.2696633924D+01 Coefficients= -4.5212874436D-02
     Exponent=  4.9872339257D+00 Coefficients= -2.3754317067D-01
     Exponent=  1.3491613954D+00 Coefficients= -5.1287353587D-01
 P 1 1.00
     Exponent=  3.4829881977D-01 Coefficients=  1.0000000000D+00
 D 1 1.00
     Exponent=  1.4000000000D+00 Coefficients=  1.0000000000D+00
 ****
 Centers:       1      2
 S 5 1.00
     Exponent=  9.1849303010D+03 Coefficients= -2.2294387756D-03
     Exponent=  1.3815105503D+03 Coefficients= -1.6683029937D-02
     Exponent=  3.1387147580D+02 Coefficients= -7.5262436116D-02
     Exponent=  8.8053870623D+01 Coefficients= -1.9376827038D-01
     Exponent=  2.7039914905D+01 Coefficients= -1.7718020803D-01
 S 3 1.00
     Exponent=  4.5648731303D+01 Coefficients= -1.0736062573D-01
     Exponent=  4.9664522326D+00 Coefficients=  6.5066293018D-01
     Exponent=  2.0116242047D+00 Coefficients=  5.9712155354D-01
 S 1 1.00
     Exponent=  3.5661077013D-01 Coefficients=  1.0000000000D+00
 S 1 1.00
     Exponent=  1.3507221477D-01 Coefficients=  1.0000000000D+00
 P 5 1.00
     Exponent=  2.6198233439D+02 Coefficients= -9.2729929822D-03
     Exponent=  6.1306894736D+01 Coefficients= -6.6547669241D-02
     Exponent=  1.9103729887D+01 Coefficients= -2.4828595903D-01
     Exponent=  6.6567720378D+00 Coefficients= -4.8703847402D-01
     Exponent=  2.3959635161D+00 Coefficients= -3.9337850312D-01
 P 1 1.00
     Exponent=  6.1776161679D-01 Coefficients=  1.0000000000D+00
 P 1 1.00
     Exponent=  1.6993376871D-01 Coefficients=  1.0000000000D+00
 D 1 1.00
     Exponent=  5.5000000000D-01 Coefficients=  1.0000000000D+00
 ****
 Ernie: Thresh=  0.10000D-02 Tol=  0.10000D-05 Strict=F.
 There are   673 symmetry adapted cartesian basis functions of A   symmetry.
 There are   636 symmetry adapted basis functions of A   symmetry.
   636 basis functions,  1103 primitive gaussians,   673 cartesian basis functions
   141 alpha electrons      141 beta electrons
       nuclear repulsion energy      4566.5282085123 Hartrees.
 IExCor= 4639 DFT=T Ex+Corr=wB97XD ExCW=0 ScaHFX=  1.000000
 ScaDFX=  1.000000  1.000000  1.000000  1.000000 ScalE2=  1.000000  1.000000
 IRadAn=      0 IRanWt=     -1 IRanGd=            0 ICorTp=0 IEmpDi=121
  HFx wShort=  0.000000 wLong=  0.200000 cFull=  0.222036 cShort=  0.000000 cLong=  0.777964
  DFx wShort=  0.000000 wLong=  0.200000 cFull=  0.000000 cShort=  0.000000 cLong=  1.000000
 NAtoms=   59 NActive=   59 NUniq=   59 SFac= 1.00D+00 NAtFMM=   60 NAOKFM=F Big=F
 Integral buffers will be    131072 words long.
 Raffenetti 2 integral format.
 Two-electron integral symmetry is turned on.
 R6Disp:  Grimme-D2 Dispersion energy=       -0.0538972706 Hartrees.
 Nuclear repulsion after empirical dispersion term =     4566.4743112417 Hartrees.
 Leave Link  301 at Thu Dec  6 23:02:36 2018, MaxMem=   536870912 cpu:         1.2
 (Enter /pbs_home/pkowalski/g09d01/g09/l302.exe)
 NPDir=0 NMtPBC=     1 NCelOv=     1 NCel=       1 NClECP=     1 NCelD=      1
         NCelK=      1 NCelE2=     1 NClLst=     1 CellRange=     0.0.
 One-electron integrals computed using PRISM.
 NBasis=   636 RedAO= T EigKep=  3.08D-04  NBF=   636
 NBsUse=   636 1.00D-06 EigRej= -1.00D+00 NBFU=   636
 Precomputing XC quadrature grid using
 IXCGrd= 4 IRadAn=           0 IRanWt=          -1 IRanGd=           0 AccXCQ= 0.00D+00.
 Generated NRdTot=       0 NPtTot=           0 NUsed=           0 NTot=          32
 NSgBfM=   598   599   600   600   602 MxSgAt=    59 MxSgA2=    59.
 Leave Link  302 at Thu Dec  6 23:02:38 2018, MaxMem=   536870912 cpu:        17.2
 (Enter /pbs_home/pkowalski/g09d01/g09/l303.exe)
 DipDrv:  MaxL=1.
 Leave Link  303 at Thu Dec  6 23:02:38 2018, MaxMem=   536870912 cpu:         1.6
 (Enter /pbs_home/pkowalski/g09d01/g09/l401.exe)
 ExpMin= 1.22D-01 ExpMax= 9.18D+03 ExpMxC= 1.38D+03 IAcc=1 IRadAn=         1 AccDes= 0.00D+00
 Harris functional with IExCor= 4639 and IRadAn=       1 diagonalized for initial guess.
 HarFok:  IExCor= 4639 AccDes= 0.00D+00 IRadAn=         1 IDoV= 1 UseB2=F ITyADJ=14
 ICtDFT=  3500011 ScaDFX=  1.000000  1.000000  1.000000  1.000000
 FoFCou: FMM=F IPFlag=           0 FMFlag=      100000 FMFlg1=           0
         NFxFlg=           0 DoJE=T BraDBF=F KetDBF=T FulRan=T
         wScrn=  0.000000 ICntrl=     500 IOpCl=  0 I1Cent=   200000004 NGrid=           0
         NMat0=    1 NMatS0=      1 NMatT0=    0 NMatD0=    1 NMtDS0=    0 NMtDT0=    0
 Petite list used in FoFCou.
 Harris En= -2428.64025164229    
 JPrj=0 DoOrth=F DoCkMO=F.
 Leave Link  401 at Thu Dec  6 23:02:43 2018, MaxMem=   536870912 cpu:        31.4
 (Enter /pbs_home/pkowalski/g09d01/g09/l502.exe)
 Closed shell SCF:
 Using DIIS extrapolation, IDIIS=  1040.
 Integral symmetry usage will be decided dynamically.
 IVT=     1387805 IEndB=     1387805 NGot=   536870912 MDV=   535953350
 LenX=   535953350 LenY=   535499748
 Requested convergence on RMS density matrix=1.00D-08 within 128 cycles.
 Requested convergence on MAX density matrix=1.00D-06.
 Requested convergence on             energy=1.00D-06.
 No special actions if energy rises.
 Fock matrices will be formed incrementally for  20 cycles.
 Integral accuracy reduced to 1.0D-05 until final iterations.

 Cycle   1  Pass 0  IDiag  1:
 FoFJK:  IHMeth= 1 ICntrl=       0 DoSepK=T KAlg= 0 I1Cent=   0 FoldK=F
 IRaf=         1 NMat=   1 IRICut=       1 DoRegI=T DoRafI=F ISym2E= 0.
 FoFCou: FMM=F IPFlag=           0 FMFlag=      100000 FMFlg1=           0
         NFxFlg=           0 DoJE=T BraDBF=F KetDBF=F FulRan=T
         wScrn=  0.000000 ICntrl=     500 IOpCl=  0 I1Cent=           0 NGrid=           0
         NMat0=    1 NMatS0=      1 NMatT0=    0 NMatD0=    1 NMtDS0=    0 NMtDT0=    0
 Symmetry not used in FoFCou.
 E= -2510.63780395348    
 DIIS: error= 3.10D-02 at cycle   1 NSaved=   1.
 NSaved= 1 IEnMin= 1 EnMin= -2510.63780395348     IErMin= 1 ErrMin= 3.10D-02
 ErrMax= 3.10D-02  0.00D+00 EMaxC= 1.00D-01 BMatC= 1.64D+00 BMatP= 1.64D+00
 IDIUse=3 WtCom= 6.90D-01 WtEn= 3.10D-01
 Coeff-Com:  0.100D+01
 Coeff-En:   0.100D+01
 Coeff:      0.100D+01
 Gap=     0.129 Goal=   None    Shift=    0.000
 GapD=    0.129 DampG=1.000 DampE=0.500 DampFc=0.5000 IDamp=-1.
 Damping current iteration by 5.00D-01
 RMSDP=4.79D-03 MaxDP=5.20D-01              OVMax= 2.74D-01

 Cycle   2  Pass 0  IDiag  1:
 RMSU=  2.29D-03    CP:  9.55D-01
 E= -2511.05753318887     Delta-E=       -0.419729235399 Rises=F Damp=T
 DIIS: error= 1.30D-02 at cycle   2 NSaved=   2.
 NSaved= 2 IEnMin= 2 EnMin= -2511.05753318887     IErMin= 2 ErrMin= 1.30D-02
 ErrMax= 1.30D-02  0.00D+00 EMaxC= 1.00D-01 BMatC= 1.97D-01 BMatP= 1.64D+00
 IDIUse=3 WtCom= 8.70D-01 WtEn= 1.30D-01
 Coeff-Com: -0.144D+00 0.114D+01
 Coeff-En:   0.000D+00 0.100D+01
 Coeff:     -0.125D+00 0.113D+01
 Gap=     0.182 Goal=   None    Shift=    0.000
 RMSDP=1.71D-03 MaxDP=1.46D-01 DE=-4.20D-01 OVMax= 2.22D-01

 Cycle   3  Pass 0  IDiag  1:
 RMSU=  1.63D-03    CP:  9.33D-01  1.16D+00
 E= -2511.42954205599     Delta-E=       -0.372008867112 Rises=F Damp=F
 DIIS: error= 6.14D-03 at cycle   3 NSaved=   3.
 NSaved= 3 IEnMin= 3 EnMin= -2511.42954205599     IErMin= 3 ErrMin= 6.14D-03
 ErrMax= 6.14D-03  0.00D+00 EMaxC= 1.00D-01 BMatC= 1.08D-01 BMatP= 1.97D-01
 IDIUse=3 WtCom= 9.39D-01 WtEn= 6.14D-02
 Coeff-Com: -0.172D+00 0.537D+00 0.635D+00
 Coeff-En:   0.000D+00 0.000D+00 0.100D+01
 Coeff:     -0.162D+00 0.504D+00 0.657D+00
 Gap=     0.194 Goal=   None    Shift=    0.000
 RMSDP=1.11D-03 MaxDP=6.11D-02 DE=-3.72D-01 OVMax= 1.36D-01

 Cycle   4  Pass 0  IDiag  1:
 RMSU=  6.47D-04    CP:  9.22D-01  1.41D+00  5.85D-01
 E= -2511.52566004213     Delta-E=       -0.096117986142 Rises=F Damp=F
 DIIS: error= 2.20D-03 at cycle   4 NSaved=   4.
 NSaved= 4 IEnMin= 4 EnMin= -2511.52566004213     IErMin= 4 ErrMin= 2.20D-03
 ErrMax= 2.20D-03  0.00D+00 EMaxC= 1.00D-01 BMatC= 1.64D-02 BMatP= 1.08D-01
 IDIUse=3 WtCom= 9.78D-01 WtEn= 2.20D-02
 Coeff-Com: -0.569D-01 0.126D+00 0.338D+00 0.593D+00
 Coeff-En:   0.000D+00 0.000D+00 0.107D+00 0.893D+00
 Coeff:     -0.556D-01 0.123D+00 0.333D+00 0.599D+00
 Gap=     0.179 Goal=   None    Shift=    0.000
 RMSDP=3.61D-04 MaxDP=2.01D-02 DE=-9.61D-02 OVMax= 5.32D-02

 Cycle   5  Pass 0  IDiag  1:
 RMSU=  1.67D-04    CP:  9.22D-01  1.38D+00  7.41D-01  7.28D-01
 E= -2511.54259661846     Delta-E=       -0.016936576335 Rises=F Damp=F
 DIIS: error= 5.43D-04 at cycle   5 NSaved=   5.
 NSaved= 5 IEnMin= 5 EnMin= -2511.54259661846     IErMin= 5 ErrMin= 5.43D-04
 ErrMax= 5.43D-04  0.00D+00 EMaxC= 1.00D-01 BMatC= 1.15D-03 BMatP= 1.64D-02
 IDIUse=3 WtCom= 9.95D-01 WtEn= 5.43D-03
 Coeff-Com: -0.146D-01 0.229D-01 0.130D+00 0.309D+00 0.552D+00
 Coeff-En:   0.000D+00 0.000D+00 0.000D+00 0.000D+00 0.100D+01
 Coeff:     -0.145D-01 0.228D-01 0.130D+00 0.307D+00 0.555D+00
 Gap=     0.176 Goal=   None    Shift=    0.000
 RMSDP=9.21D-05 MaxDP=5.01D-03 DE=-1.69D-02 OVMax= 1.54D-02

 Cycle   6  Pass 0  IDiag  1:
 RMSU=  7.77D-05    CP:  9.22D-01  1.38D+00  7.47D-01  7.62D-01  7.44D-01
 E= -2511.54382900662     Delta-E=       -0.001232388154 Rises=F Damp=F
 DIIS: error= 2.84D-04 at cycle   6 NSaved=   6.
 NSaved= 6 IEnMin= 6 EnMin= -2511.54382900662     IErMin= 6 ErrMin= 2.84D-04
 ErrMax= 2.84D-04  0.00D+00 EMaxC= 1.00D-01 BMatC= 1.12D-04 BMatP= 1.15D-03
 IDIUse=3 WtCom= 9.97D-01 WtEn= 2.84D-03
 Coeff-Com:  0.615D-02-0.166D-01-0.112D-01 0.551D-02 0.212D+00 0.804D+00
 Coeff-En:   0.000D+00 0.000D+00 0.000D+00 0.000D+00 0.000D+00 0.100D+01
 Coeff:      0.613D-02-0.166D-01-0.111D-01 0.549D-02 0.212D+00 0.804D+00
 Gap=     0.178 Goal=   None    Shift=    0.000
 RMSDP=4.46D-05 MaxDP=2.95D-03 DE=-1.23D-03 OVMax= 6.60D-03

 Cycle   7  Pass 0  IDiag  1:
 RMSU=  3.17D-05    CP:  9.22D-01  1.38D+00  7.55D-01  7.81D-01  8.95D-01
                    CP:  9.83D-01
 E= -2511.54405815690     Delta-E=       -0.000229150281 Rises=F Damp=F
 DIIS: error= 1.24D-04 at cycle   7 NSaved=   7.
 NSaved= 7 IEnMin= 7 EnMin= -2511.54405815690     IErMin= 7 ErrMin= 1.24D-04
 ErrMax= 1.24D-04  0.00D+00 EMaxC= 1.00D-01 BMatC= 3.59D-05 BMatP= 1.12D-04
 IDIUse=3 WtCom= 9.99D-01 WtEn= 1.24D-03
 Coeff-Com:  0.601D-02-0.127D-01-0.288D-01-0.553D-01 0.255D-02 0.424D+00
 Coeff-Com:  0.665D+00
 Coeff-En:   0.000D+00 0.000D+00 0.000D+00 0.000D+00 0.000D+00 0.000D+00
 Coeff-En:   0.100D+01
 Coeff:      0.600D-02-0.126D-01-0.288D-01-0.552D-01 0.255D-02 0.423D+00
 Coeff:      0.665D+00
 Gap=     0.179 Goal=   None    Shift=    0.000
 RMSDP=2.33D-05 MaxDP=1.51D-03 DE=-2.29D-04 OVMax= 4.03D-03

 Cycle   8  Pass 0  IDiag  1:
 RMSU=  1.50D-05    CP:  9.22D-01  1.38D+00  7.58D-01  7.90D-01  9.34D-01
                    CP:  1.17D+00  9.77D-01
 E= -2511.54412752953     Delta-E=       -0.000069372636 Rises=F Damp=F
 DIIS: error= 5.51D-05 at cycle   8 NSaved=   8.
 NSaved= 8 IEnMin= 8 EnMin= -2511.54412752953     IErMin= 8 ErrMin= 5.51D-05
 ErrMax= 5.51D-05  0.00D+00 EMaxC= 1.00D-01 BMatC= 3.50D-06 BMatP= 3.59D-05
 IDIUse=1 WtCom= 1.00D+00 WtEn= 0.00D+00
 Coeff-Com:  0.102D-02-0.142D-02-0.726D-02-0.199D-01-0.370D-01 0.410D-02
 Coeff-Com:  0.192D+00 0.868D+00
 Coeff:      0.102D-02-0.142D-02-0.726D-02-0.199D-01-0.370D-01 0.410D-02
 Coeff:      0.192D+00 0.868D+00
 Gap=     0.179 Goal=   None    Shift=    0.000
 RMSDP=1.15D-05 MaxDP=1.05D-03 DE=-6.94D-05 OVMax= 2.53D-03

 Cycle   9  Pass 0  IDiag  1:
 RMSU=  5.90D-06    CP:  9.22D-01  1.38D+00  7.59D-01  7.90D-01  9.54D-01
                    CP:  1.24D+00  1.19D+00  1.18D+00
 E= -2511.54414588540     Delta-E=       -0.000018355865 Rises=F Damp=F
 DIIS: error= 4.20D-05 at cycle   9 NSaved=   9.
 NSaved= 9 IEnMin= 9 EnMin= -2511.54414588540     IErMin= 9 ErrMin= 4.20D-05
 ErrMax= 4.20D-05  0.00D+00 EMaxC= 1.00D-01 BMatC= 1.10D-06 BMatP= 3.50D-06
 IDIUse=1 WtCom= 1.00D+00 WtEn= 0.00D+00
 Coeff-Com: -0.111D-02 0.250D-02 0.465D-02 0.593D-02-0.158D-01-0.102D+00
 Coeff-Com: -0.109D+00 0.344D+00 0.871D+00
 Coeff:     -0.111D-02 0.250D-02 0.465D-02 0.593D-02-0.158D-01-0.102D+00
 Coeff:     -0.109D+00 0.344D+00 0.871D+00
 Gap=     0.179 Goal=   None    Shift=    0.000
 RMSDP=7.51D-06 MaxDP=5.45D-04 DE=-1.84D-05 OVMax= 1.79D-03

 Initial convergence to 1.0D-05 achieved.  Increase integral accuracy.
 Cycle  10  Pass 1  IDiag  1:
 E= -2511.54323869156     Delta-E=        0.000907193842 Rises=F Damp=F
 DIIS: error= 1.49D-04 at cycle   1 NSaved=   1.
 NSaved= 1 IEnMin= 1 EnMin= -2511.54323869156     IErMin= 1 ErrMin= 1.49D-04
 ErrMax= 1.49D-04  0.00D+00 EMaxC= 1.00D-01 BMatC= 2.22D-05 BMatP= 2.22D-05
 IDIUse=3 WtCom= 9.99D-01 WtEn= 1.49D-03
 Coeff-Com:  0.100D+01
 Coeff-En:   0.100D+01
 Coeff:      0.100D+01
 Gap=     0.179 Goal=   None    Shift=    0.000
 RMSDP=7.51D-06 MaxDP=5.45D-04 DE= 9.07D-04 OVMax= 7.10D-04

 Cycle  11  Pass 1  IDiag  1:
 RMSU=  1.11D-04    CP:  1.00D+00
 E= -2511.54326017059     Delta-E=       -0.000021479034 Rises=F Damp=F
 DIIS: error= 2.57D-05 at cycle   2 NSaved=   2.
 NSaved= 2 IEnMin= 2 EnMin= -2511.54326017059     IErMin= 2 ErrMin= 2.57D-05
 ErrMax= 2.57D-05  0.00D+00 EMaxC= 1.00D-01 BMatC= 1.48D-06 BMatP= 2.22D-05
 IDIUse=1 WtCom= 1.00D+00 WtEn= 0.00D+00
 Coeff-Com:  0.664D-01 0.934D+00
 Coeff:      0.664D-01 0.934D+00
 Gap=     0.179 Goal=   None    Shift=    0.000
 RMSDP=7.74D-06 MaxDP=6.15D-04 DE=-2.15D-05 OVMax= 6.93D-04

 Cycle  12  Pass 1  IDiag  1:
 RMSU=  5.53D-06    CP:  1.00D+00  1.05D+00
 E= -2511.54326069852     Delta-E=       -0.000000527931 Rises=F Damp=F
 DIIS: error= 2.32D-05 at cycle   3 NSaved=   3.
 NSaved= 3 IEnMin= 3 EnMin= -2511.54326069852     IErMin= 3 ErrMin= 2.32D-05
 ErrMax= 2.32D-05  0.00D+00 EMaxC= 1.00D-01 BMatC= 1.36D-06 BMatP= 1.48D-06
 IDIUse=1 WtCom= 1.00D+00 WtEn= 0.00D+00
 Coeff-Com: -0.302D-01 0.494D+00 0.536D+00
 Coeff:     -0.302D-01 0.494D+00 0.536D+00
 Gap=     0.179 Goal=   None    Shift=    0.000
 RMSDP=3.10D-06 MaxDP=2.21D-04 DE=-5.28D-07 OVMax= 3.52D-04

 Cycle  13  Pass 1  IDiag  1:
 RMSU=  2.28D-06    CP:  1.00D+00  1.06D+00  6.56D-01
 E= -2511.54326214557     Delta-E=       -0.000001447046 Rises=F Damp=F
 DIIS: error= 5.09D-06 at cycle   4 NSaved=   4.
 NSaved= 4 IEnMin= 4 EnMin= -2511.54326214557     IErMin= 4 ErrMin= 5.09D-06
 ErrMax= 5.09D-06  0.00D+00 EMaxC= 1.00D-01 BMatC= 6.16D-08 BMatP= 1.36D-06
 IDIUse=1 WtCom= 1.00D+00 WtEn= 0.00D+00
 Coeff-Com: -0.168D-01 0.153D+00 0.227D+00 0.637D+00
 Coeff:     -0.168D-01 0.153D+00 0.227D+00 0.637D+00
 Gap=     0.179 Goal=   None    Shift=    0.000
 RMSDP=9.77D-07 MaxDP=4.71D-05 DE=-1.45D-06 OVMax= 2.51D-04

 Cycle  14  Pass 1  IDiag  1:
 RMSU=  8.95D-07    CP:  1.00D+00  1.06D+00  7.23D-01  9.59D-01
 E= -2511.54326226502     Delta-E=       -0.000000119458 Rises=F Damp=F
 DIIS: error= 2.57D-06 at cycle   5 NSaved=   5.
 NSaved= 5 IEnMin= 5 EnMin= -2511.54326226502     IErMin= 5 ErrMin= 2.57D-06
 ErrMax= 2.57D-06  0.00D+00 EMaxC= 1.00D-01 BMatC= 1.38D-08 BMatP= 6.16D-08
 IDIUse=1 WtCom= 1.00D+00 WtEn= 0.00D+00
 Coeff-Com:  0.353D-03-0.420D-01-0.324D-01 0.240D+00 0.834D+00
 Coeff:      0.353D-03-0.420D-01-0.324D-01 0.240D+00 0.834D+00
 Gap=     0.179 Goal=   None    Shift=    0.000
 RMSDP=7.39D-07 MaxDP=2.96D-05 DE=-1.19D-07 OVMax= 2.18D-04

 Cycle  15  Pass 1  IDiag  1:
 RMSU=  4.26D-07    CP:  1.00D+00  1.06D+00  7.60D-01  1.17D+00  1.33D+00
 E= -2511.54326232619     Delta-E=       -0.000000061168 Rises=F Damp=F
 DIIS: error= 1.71D-06 at cycle   6 NSaved=   6.
 NSaved= 6 IEnMin= 6 EnMin= -2511.54326232619     IErMin= 6 ErrMin= 1.71D-06
 ErrMax= 1.71D-06  0.00D+00 EMaxC= 1.00D-01 BMatC= 3.40D-09 BMatP= 1.38D-08
 IDIUse=1 WtCom= 1.00D+00 WtEn= 0.00D+00
 Coeff-Com:  0.504D-02-0.587D-01-0.816D-01-0.731D-01 0.180D+00 0.103D+01
 Coeff:      0.504D-02-0.587D-01-0.816D-01-0.731D-01 0.180D+00 0.103D+01
 Gap=     0.179 Goal=   None    Shift=    0.000
 RMSDP=6.99D-07 MaxDP=3.21D-05 DE=-6.12D-08 OVMax= 2.42D-04

 Cycle  16  Pass 1  IDiag  1:
 RMSU=  2.55D-07    CP:  1.00D+00  1.06D+00  7.92D-01  1.34D+00  1.78D+00
                    CP:  1.67D+00
 E= -2511.54326236057     Delta-E=       -0.000000034380 Rises=F Damp=F
 DIIS: error= 1.01D-06 at cycle   7 NSaved=   7.
 NSaved= 7 IEnMin= 7 EnMin= -2511.54326236057     IErMin= 7 ErrMin= 1.01D-06
 ErrMax= 1.01D-06  0.00D+00 EMaxC= 1.00D-01 BMatC= 1.77D-09 BMatP= 3.40D-09
 IDIUse=1 WtCom= 1.00D+00 WtEn= 0.00D+00
 Coeff-Com:  0.149D-02-0.202D-02-0.145D-01-0.895D-01-0.351D+00 0.386D+00
 Coeff-Com:  0.107D+01
 Coeff:      0.149D-02-0.202D-02-0.145D-01-0.895D-01-0.351D+00 0.386D+00
 Coeff:      0.107D+01
 Gap=     0.179 Goal=   None    Shift=    0.000
 RMSDP=5.72D-07 MaxDP=2.49D-05 DE=-3.44D-08 OVMax= 2.00D-04

 Cycle  17  Pass 1  IDiag  1:
 RMSU=  1.14D-07    CP:  1.00D+00  1.06D+00  8.16D-01  1.46D+00  2.14D+00
                    CP:  2.45D+00  1.47D+00
 E= -2511.54326237540     Delta-E=       -0.000000014827 Rises=F Damp=F
 DIIS: error= 4.10D-07 at cycle   8 NSaved=   8.
 NSaved= 8 IEnMin= 8 EnMin= -2511.54326237540     IErMin= 8 ErrMin= 4.10D-07
 ErrMax= 4.10D-07  0.00D+00 EMaxC= 1.00D-01 BMatC= 3.21D-10 BMatP= 1.77D-09
 IDIUse=1 WtCom= 1.00D+00 WtEn= 0.00D+00
 Coeff-Com: -0.887D-03 0.173D-01 0.184D-01-0.329D-02-0.218D+00-0.987D-01
 Coeff-Com:  0.393D+00 0.892D+00
 Coeff:     -0.887D-03 0.173D-01 0.184D-01-0.329D-02-0.218D+00-0.987D-01
 Coeff:      0.393D+00 0.892D+00
 Gap=     0.179 Goal=   None    Shift=    0.000
 RMSDP=2.56D-07 MaxDP=1.26D-05 DE=-1.48D-08 OVMax= 9.32D-05

 Cycle  18  Pass 1  IDiag  1:
 RMSU=  6.34D-08    CP:  1.00D+00  1.06D+00  8.25D-01  1.50D+00  2.28D+00
                    CP:  2.79D+00  1.83D+00  1.32D+00
 E= -2511.54326237840     Delta-E=       -0.000000003002 Rises=F Damp=F
 DIIS: error= 2.48D-07 at cycle   9 NSaved=   9.
 NSaved= 9 IEnMin= 9 EnMin= -2511.54326237840     IErMin= 9 ErrMin= 2.48D-07
 ErrMax= 2.48D-07  0.00D+00 EMaxC= 1.00D-01 BMatC= 9.02D-11 BMatP= 3.21D-10
 IDIUse=1 WtCom= 1.00D+00 WtEn= 0.00D+00
 Coeff-Com: -0.635D-03 0.792D-02 0.965D-02 0.153D-01-0.418D-01-0.102D+00
 Coeff-Com: -0.434D-01 0.369D+00 0.786D+00
 Coeff:     -0.635D-03 0.792D-02 0.965D-02 0.153D-01-0.418D-01-0.102D+00
 Coeff:     -0.434D-01 0.369D+00 0.786D+00
 Gap=     0.179 Goal=   None    Shift=    0.000
 RMSDP=1.02D-07 MaxDP=5.02D-06 DE=-3.00D-09 OVMax= 3.60D-05

 Cycle  19  Pass 1  IDiag  1:
 RMSU=  2.95D-08    CP:  1.00D+00  1.06D+00  8.28D-01  1.52D+00  2.33D+00
                    CP:  2.93D+00  1.97D+00  1.60D+00  1.14D+00
 E= -2511.54326237890     Delta-E=       -0.000000000498 Rises=F Damp=F
 DIIS: error= 1.48D-07 at cycle  10 NSaved=  10.
 NSaved=10 IEnMin=10 EnMin= -2511.54326237890     IErMin=10 ErrMin= 1.48D-07
 ErrMax= 1.48D-07  0.00D+00 EMaxC= 1.00D-01 BMatC= 2.58D-11 BMatP= 9.02D-11
 IDIUse=1 WtCom= 1.00D+00 WtEn= 0.00D+00
 Coeff-Com: -0.249D-04-0.127D-02-0.172D-02 0.910D-02 0.394D-01-0.470D-02
 Coeff-Com: -0.124D+00-0.958D-01 0.345D+00 0.834D+00
 Coeff:     -0.249D-04-0.127D-02-0.172D-02 0.910D-02 0.394D-01-0.470D-02
 Coeff:     -0.124D+00-0.958D-01 0.345D+00 0.834D+00
 Gap=     0.179 Goal=   None    Shift=    0.000
 RMSDP=3.83D-08 MaxDP=1.91D-06 DE=-4.98D-10 OVMax= 1.28D-05

 Cycle  20  Pass 1  IDiag  1:
 RMSU=  1.62D-08    CP:  1.00D+00  1.06D+00  8.28D-01  1.53D+00  2.34D+00
                    CP:  2.97D+00  2.02D+00  1.72D+00  1.47D+00  1.24D+00
 E= -2511.54326237888     Delta-E=        0.000000000022 Rises=F Damp=F
 DIIS: error= 7.31D-08 at cycle  11 NSaved=  11.
 NSaved=11 IEnMin=10 EnMin= -2511.54326237890     IErMin=11 ErrMin= 7.31D-08
 ErrMax= 7.31D-08  0.00D+00 EMaxC= 1.00D-01 BMatC= 6.64D-12 BMatP= 2.58D-11
 IDIUse=1 WtCom= 1.00D+00 WtEn= 0.00D+00
 Coeff-Com:  0.185D-03-0.297D-02-0.424D-02-0.303D-04 0.296D-01 0.304D-01
 Coeff-Com: -0.481D-01-0.163D+00-0.532D-01 0.368D+00 0.843D+00
 Coeff:      0.185D-03-0.297D-02-0.424D-02-0.303D-04 0.296D-01 0.304D-01
 Coeff:     -0.481D-01-0.163D+00-0.532D-01 0.368D+00 0.843D+00
 Gap=     0.179 Goal=   None    Shift=    0.000
 RMSDP=2.42D-08 MaxDP=9.08D-07 DE= 2.18D-11 OVMax= 7.58D-06

 Cycle  21  Pass 1  IDiag  1:
 RMSU=  8.88D-09    CP:  1.00D+00  1.06D+00  8.28D-01  1.53D+00  2.35D+00
                    CP:  2.99D+00  2.05D+00  1.80D+00  1.63D+00  1.57D+00
                    CP:  1.30D+00
 E= -2511.54326237912     Delta-E=       -0.000000000240 Rises=F Damp=F
 DIIS: error= 2.69D-08 at cycle  12 NSaved=  12.
 NSaved=12 IEnMin=12 EnMin= -2511.54326237912     IErMin=12 ErrMin= 2.69D-08
 ErrMax= 2.69D-08  0.00D+00 EMaxC= 1.00D-01 BMatC= 1.94D-12 BMatP= 6.64D-12
 IDIUse=1 WtCom= 1.00D+00 WtEn= 0.00D+00
 Coeff-Com:  0.102D-03-0.119D-02-0.191D-02-0.206D-02 0.535D-02 0.174D-01
 Coeff-Com:  0.515D-02-0.611D-01-0.105D+00-0.382D-01 0.411D+00 0.771D+00
 Coeff:      0.102D-03-0.119D-02-0.191D-02-0.206D-02 0.535D-02 0.174D-01
 Coeff:      0.515D-02-0.611D-01-0.105D+00-0.382D-01 0.411D+00 0.771D+00
 Gap=     0.179 Goal=   None    Shift=    0.000
 RMSDP=1.17D-08 MaxDP=4.64D-07 DE=-2.40D-10 OVMax= 3.49D-06

 Cycle  22  Pass 1  IDiag  1:
 RMSU=  3.96D-09    CP:  1.00D+00  1.06D+00  8.28D-01  1.53D+00  2.35D+00
                    CP:  2.99D+00  2.06D+00  1.81D+00  1.72D+00  1.74D+00
                    CP:  1.66D+00  1.15D+00
 E= -2511.54326237928     Delta-E=       -0.000000000156 Rises=F Damp=F
 DIIS: error= 1.90D-08 at cycle  13 NSaved=  13.
 NSaved=13 IEnMin=13 EnMin= -2511.54326237928     IErMin=13 ErrMin= 1.90D-08
 ErrMax= 1.90D-08  0.00D+00 EMaxC= 1.00D-01 BMatC= 4.24D-13 BMatP= 1.94D-12
 IDIUse=1 WtCom= 1.00D+00 WtEn= 0.00D+00
 Coeff-Com: -0.361D-05 0.275D-03 0.216D-03-0.927D-03-0.608D-02 0.227D-04
 Coeff-Com:  0.160D-01 0.154D-01-0.324D-01-0.122D+00-0.372D-01 0.377D+00
 Coeff-Com:  0.789D+00
 Coeff:     -0.361D-05 0.275D-03 0.216D-03-0.927D-03-0.608D-02 0.227D-04
 Coeff:      0.160D-01 0.154D-01-0.324D-01-0.122D+00-0.372D-01 0.377D+00
 Coeff:      0.789D+00
 Gap=     0.179 Goal=   None    Shift=    0.000
 RMSDP=5.16D-09 MaxDP=1.82D-07 DE=-1.56D-10 OVMax= 1.32D-06

 SCF Done:  E(RwB97XD) =  -2511.54326238     A.U. after   22 cycles
            NFock= 22  Conv=0.52D-08     -V/T= 2.0075
 KE= 2.492903795795D+03 PE=-1.503360052227D+04 EE= 5.462679152850D+03
 Leave Link  502 at Thu Dec  6 23:18:47 2018, MaxMem=   536870912 cpu:      7680.2
 (Enter /pbs_home/pkowalski/g09d01/g09/l601.exe)
 Copying SCF densities to generalized density rwf, IOpCl= 0 IROHF=0.

 **********************************************************************

            Population analysis using the SCF density.

 **********************************************************************

 Orbital symmetries:
       Occupied  (A) (A) (A) (A) (A) (A) (A) (A) (A) (A) (A) (A)
                 (A) (A) (A) (A) (A) (A) (A) (A) (A) (A) (A) (A)
                 (A) (A) (A) (A) (A) (A) (A) (A) (A) (A) (A) (A)
                 (A) (A) (A) (A) (A) (A) (A) (A) (A) (A) (A) (A)
                 (A) (A) (A) (A) (A) (A) (A) (A) (A) (A) (A) (A)
                 (A) (A) (A) (A) (A) (A) (A) (A) (A) (A) (A) (A)
                 (A) (A) (A) (A) (A) (A) (A) (A) (A) (A) (A) (A)
                 (A) (A) (A) (A) (A) (A) (A) (A) (A) (A) (A) (A)
                 (A) (A) (A) (A) (A) (A) (A) (A) (A) (A) (A) (A)
                 (A) (A) (A) (A) (A) (A) (A) (A) (A) (A) (A) (A)
                 (A) (A) (A) (A) (A) (A) (A) (A) (A) (A) (A) (A)
                 (A) (A) (A) (A) (A) (A) (A) (A) (A)
       Virtual   (A) (A) (A) (A) (A) (A) (A) (A) (A) (A) (A) (A)
                 (A) (A) (A) (A) (A) (A) (A) (A) (A) (A) (A) (A)
                 (A) (A) (A) (A) (A) (A) (A) (A) (A) (A) (A) (A)
                 (A) (A) (A) (A) (A) (A) (A) (A) (A) (A) (A) (A)
                 (A) (A) (A) (A) (A) (A) (A) (A) (A) (A) (A) (A)
                 (A) (A) (A) (A) (A) (A) (A) (A) (A) (A) (A) (A)
                 (A) (A) (A) (A) (A) (A) (A) (A) (A) (A) (A) (A)
                 (A) (A) (A) (A) (A) (A) (A) (A) (A) (A) (A) (A)
                 (A) (A) (A) (A) (A) (A) (A) (A) (A) (A) (A) (A)
                 (A) (A) (A) (A) (A) (A) (A) (A) (A) (A) (A) (A)
                 (A) (A) (A) (A) (A) (A) (A) (A) (A) (A) (A) (A)
                 (A) (A) (A) (A) (A) (A) (A) (A) (A) (A) (A) (A)
                 (A) (A) (A) (A) (A) (A) (A) (A) (A) (A) (A) (A)
                 (A) (A) (A) (A) (A) (A) (A) (A) (A) (A) (A) (A)
                 (A) (A) (A) (A) (A) (A) (A) (A) (A) (A) (A) (A)
                 (A) (A) (A) (A) (A) (A) (A) (A) (A) (A) (A) (A)
                 (A) (A) (A) (A) (A) (A) (A) (A) (A) (A) (A) (A)
                 (A) (A) (A) (A) (A) (A) (A) (A) (A) (A) (A) (A)
                 (A) (A) (A) (A) (A) (A) (A) (A) (A) (A) (A) (A)
                 (A) (A) (A) (A) (A) (A) (A) (A) (A) (A) (A) (A)
                 (A) (A) (A) (A) (A) (A) (A) (A) (A) (A) (A) (A)
                 (A) (A) (A) (A) (A) (A) (A) (A) (A) (A) (A) (A)
                 (A) (A) (A) (A) (A) (A) (A) (A) (A) (A) (A) (A)
                 (A) (A) (A) (A) (A) (A) (A) (A) (A) (A) (A) (A)
                 (A) (A) (A) (A) (A) (A) (A) (A) (A) (A) (A) (A)
                 (A) (A) (A) (A) (A) (A) (A) (A) (A) (A) (A) (A)
                 (A) (A) (A) (A) (A) (A) (A) (A) (A) (A) (A) (A)
                 (A) (A) (A) (A) (A) (A) (A) (A) (A) (A) (A) (A)
                 (A) (A) (A) (A) (A) (A) (A) (A) (A) (A) (A) (A)
                 (A) (A) (A) (A) (A) (A) (A) (A) (A) (A) (A) (A)
                 (A) (A) (A) (A) (A) (A) (A) (A) (A) (A) (A) (A)
                 (A) (A) (A) (A) (A) (A) (A) (A) (A) (A) (A) (A)
                 (A) (A) (A) (A) (A) (A) (A) (A) (A) (A) (A) (A)
                 (A) (A) (A) (A) (A) (A) (A) (A) (A) (A) (A) (A)
                 (A) (A) (A) (A) (A) (A) (A) (A) (A) (A) (A) (A)
                 (A) (A) (A) (A) (A) (A) (A) (A) (A) (A) (A) (A)
                 (A) (A) (A) (A) (A) (A) (A) (A) (A) (A) (A) (A)
                 (A) (A) (A) (A) (A) (A) (A) (A) (A) (A) (A) (A)
                 (A) (A) (A) (A) (A) (A) (A) (A) (A) (A) (A) (A)
                 (A) (A) (A) (A) (A) (A) (A) (A) (A) (A) (A) (A)
                 (A) (A) (A) (A) (A) (A) (A) (A) (A) (A) (A) (A)
                 (A) (A) (A)
 The electronic state is 1-A.
 Alpha  occ. eigenvalues --  -89.06860 -89.05497 -24.85353 -24.85005 -24.84802
 Alpha  occ. eigenvalues --  -24.84348 -24.83495 -24.83297 -10.49852 -10.48897
 Alpha  occ. eigenvalues --  -10.47747 -10.37600 -10.36759 -10.36044 -10.35507
 Alpha  occ. eigenvalues --  -10.35453 -10.34510 -10.34396 -10.33840 -10.33235
 Alpha  occ. eigenvalues --  -10.33191 -10.32462 -10.32351 -10.32218 -10.31942
 Alpha  occ. eigenvalues --  -10.31902 -10.31580 -10.31562 -10.31320 -10.31297
 Alpha  occ. eigenvalues --  -10.31250 -10.31133 -10.31032 -10.31016 -10.30763
 Alpha  occ. eigenvalues --  -10.30452 -10.30154  -8.11797  -8.10463  -6.07156
 Alpha  occ. eigenvalues --   -6.06797  -6.06448  -6.05813  -6.05465  -6.05119
 Alpha  occ. eigenvalues --   -1.36589  -1.34584  -1.33190  -1.30364  -1.29360
 Alpha  occ. eigenvalues --   -1.28192  -1.00474  -0.98734  -0.97776  -0.96185
 Alpha  occ. eigenvalues --   -0.95531  -0.90372  -0.89502  -0.89124  -0.86739
 Alpha  occ. eigenvalues --   -0.85829  -0.85331  -0.85066  -0.84578  -0.82642
 Alpha  occ. eigenvalues --   -0.81905  -0.79950  -0.78417  -0.74378  -0.73241
 Alpha  occ. eigenvalues --   -0.73017  -0.72162  -0.71181  -0.70543  -0.70163
 Alpha  occ. eigenvalues --   -0.69446  -0.68678  -0.67448  -0.66813  -0.66132
 Alpha  occ. eigenvalues --   -0.64540  -0.64042  -0.63581  -0.62592  -0.62508
 Alpha  occ. eigenvalues --   -0.61703  -0.61519  -0.60581  -0.58392  -0.56703
 Alpha  occ. eigenvalues --   -0.56544  -0.56064  -0.55766  -0.55548  -0.55330
 Alpha  occ. eigenvalues --   -0.54720  -0.54311  -0.53894  -0.53610  -0.53570
 Alpha  occ. eigenvalues --   -0.53178  -0.52754  -0.52385  -0.52295  -0.52108
 Alpha  occ. eigenvalues --   -0.51771  -0.51669  -0.51309  -0.50764  -0.49838
 Alpha  occ. eigenvalues --   -0.49640  -0.49392  -0.49190  -0.48721  -0.48146
 Alpha  occ. eigenvalues --   -0.47755  -0.47387  -0.47012  -0.46629  -0.46066
 Alpha  occ. eigenvalues --   -0.45772  -0.45328  -0.44608  -0.44336  -0.44154
 Alpha  occ. eigenvalues --   -0.43639  -0.43386  -0.43027  -0.42870  -0.42644
 Alpha  occ. eigenvalues --   -0.42232  -0.41332  -0.39807  -0.36837  -0.35685
 Alpha  occ. eigenvalues --   -0.35345  -0.34501  -0.33956  -0.31273  -0.30043
 Alpha  occ. eigenvalues --   -0.25567
 Alpha virt. eigenvalues --   -0.07701  -0.00324   0.00462   0.03319   0.04667
 Alpha virt. eigenvalues --    0.05349   0.06498   0.07534   0.08057   0.11273
 Alpha virt. eigenvalues --    0.11825   0.12697   0.13368   0.14069   0.14518
 Alpha virt. eigenvalues --    0.15295   0.15483   0.15756   0.16802   0.17081
 Alpha virt. eigenvalues --    0.17594   0.18048   0.18201   0.18817   0.19032
 Alpha virt. eigenvalues --    0.19728   0.19910   0.20215   0.21038   0.21541
 Alpha virt. eigenvalues --    0.21717   0.21985   0.22347   0.22660   0.23183
 Alpha virt. eigenvalues --    0.23392   0.23792   0.24123   0.24580   0.25378
 Alpha virt. eigenvalues --    0.26328   0.27072   0.27834   0.28304   0.29245
 Alpha virt. eigenvalues --    0.29669   0.30327   0.30748   0.31289   0.32013
 Alpha virt. eigenvalues --    0.32091   0.33369   0.33859   0.34701   0.34830
 Alpha virt. eigenvalues --    0.35641   0.36337   0.36529   0.36750   0.37173
 Alpha virt. eigenvalues --    0.37399   0.37680   0.38089   0.39286   0.39357
 Alpha virt. eigenvalues --    0.39757   0.39839   0.41161   0.41797   0.43018
 Alpha virt. eigenvalues --    0.43461   0.44335   0.44764   0.45173   0.46874
 Alpha virt. eigenvalues --    0.47322   0.47900   0.48052   0.48418   0.48565
 Alpha virt. eigenvalues --    0.48909   0.49840   0.50162   0.50610   0.51333
 Alpha virt. eigenvalues --    0.51753   0.52421   0.52699   0.53203   0.53676
 Alpha virt. eigenvalues --    0.53795   0.54224   0.54600   0.54968   0.55918
 Alpha virt. eigenvalues --    0.56208   0.56488   0.56932   0.57121   0.57474
 Alpha virt. eigenvalues --    0.57797   0.57995   0.58395   0.58542   0.58883
 Alpha virt. eigenvalues --    0.59553   0.60194   0.60593   0.61000   0.61582
 Alpha virt. eigenvalues --    0.61911   0.62480   0.62586   0.62844   0.63472
 Alpha virt. eigenvalues --    0.64171   0.64495   0.65168   0.65736   0.66312
 Alpha virt. eigenvalues --    0.67154   0.67463   0.67844   0.68060   0.68234
 Alpha virt. eigenvalues --    0.68745   0.69460   0.69983   0.70575   0.70905
 Alpha virt. eigenvalues --    0.71627   0.71804   0.72144   0.72444   0.72531
 Alpha virt. eigenvalues --    0.72774   0.72895   0.73067   0.73659   0.74031
 Alpha virt. eigenvalues --    0.74539   0.74869   0.74954   0.75212   0.75685
 Alpha virt. eigenvalues --    0.76060   0.76380   0.76879   0.77051   0.77307
 Alpha virt. eigenvalues --    0.77693   0.77946   0.78186   0.78395   0.78661
 Alpha virt. eigenvalues --    0.78772   0.79173   0.79311   0.79825   0.80005
 Alpha virt. eigenvalues --    0.80238   0.80533   0.80930   0.81043   0.81818
 Alpha virt. eigenvalues --    0.82655   0.83662   0.84172   0.84476   0.84758
 Alpha virt. eigenvalues --    0.85164   0.85792   0.86115   0.86930   0.87380
 Alpha virt. eigenvalues --    0.87840   0.88227   0.88466   0.89403   0.90200
 Alpha virt. eigenvalues --    0.90886   0.91732   0.92379   0.92741   0.92872
 Alpha virt. eigenvalues --    0.94161   0.94614   0.95017   0.95731   0.98389
 Alpha virt. eigenvalues --    0.98649   0.99723   1.00150   1.00554   1.02223
 Alpha virt. eigenvalues --    1.02542   1.03485   1.04262   1.06120   1.06675
 Alpha virt. eigenvalues --    1.07394   1.09042   1.09959   1.10709   1.11811
 Alpha virt. eigenvalues --    1.13011   1.13647   1.13871   1.15188   1.16048
 Alpha virt. eigenvalues --    1.17000   1.17259   1.18741   1.19729   1.20468
 Alpha virt. eigenvalues --    1.22195   1.23529   1.24069   1.25214   1.25801
 Alpha virt. eigenvalues --    1.26022   1.27492   1.28823   1.29598   1.30333
 Alpha virt. eigenvalues --    1.30822   1.31241   1.31632   1.31897   1.32253
 Alpha virt. eigenvalues --    1.32509   1.33425   1.33738   1.34702   1.35010
 Alpha virt. eigenvalues --    1.35703   1.36368   1.36567   1.36757   1.37066
 Alpha virt. eigenvalues --    1.37447   1.37887   1.38227   1.38365   1.38859
 Alpha virt. eigenvalues --    1.39787   1.40151   1.41507   1.41729   1.43869
 Alpha virt. eigenvalues --    1.44235   1.45469   1.46028   1.47120   1.47489
 Alpha virt. eigenvalues --    1.48161   1.48719   1.49525   1.50509   1.51651
 Alpha virt. eigenvalues --    1.54130   1.54649   1.55584   1.56409   1.57199
 Alpha virt. eigenvalues --    1.57755   1.58187   1.59088   1.59264   1.59860
 Alpha virt. eigenvalues --    1.61151   1.61415   1.61664   1.62183   1.64592
 Alpha virt. eigenvalues --    1.65536   1.66673   1.70907   1.71539   1.73146
 Alpha virt. eigenvalues --    1.74332   1.74410   1.75294   1.75386   1.75841
 Alpha virt. eigenvalues --    1.76966   1.77758   1.78838   1.79209   1.80044
 Alpha virt. eigenvalues --    1.80201   1.80718   1.81486   1.81810   1.82381
 Alpha virt. eigenvalues --    1.82735   1.83072   1.83491   1.83784   1.83821
 Alpha virt. eigenvalues --    1.83927   1.84260   1.84628   1.84811   1.84870
 Alpha virt. eigenvalues --    1.85135   1.85322   1.85702   1.86404   1.86720
 Alpha virt. eigenvalues --    1.87480   1.87626   1.87746   1.88204   1.88573
 Alpha virt. eigenvalues --    1.89237   1.89845   1.90391   1.90718   1.91609
 Alpha virt. eigenvalues --    1.92350   1.93800   1.94054   1.94546   1.94729
 Alpha virt. eigenvalues --    1.95544   1.96158   1.97179   1.97956   1.98138
 Alpha virt. eigenvalues --    1.98822   1.99395   1.99725   2.00631   2.01616
 Alpha virt. eigenvalues --    2.01868   2.02191   2.02556   2.03580   2.04881
 Alpha virt. eigenvalues --    2.05268   2.06006   2.06249   2.06540   2.06651
 Alpha virt. eigenvalues --    2.07146   2.07540   2.07868   2.08360   2.08572
 Alpha virt. eigenvalues --    2.08998   2.11355   2.11503   2.12224   2.14163
 Alpha virt. eigenvalues --    2.16025   2.16816   2.17617   2.18127   2.18616
 Alpha virt. eigenvalues --    2.19085   2.19641   2.21373   2.21516   2.22043
 Alpha virt. eigenvalues --    2.22522   2.22758   2.23293   2.23471   2.23694
 Alpha virt. eigenvalues --    2.24329   2.25099   2.26261   2.27197   2.27578
 Alpha virt. eigenvalues --    2.29965   2.30277   2.31024   2.32316   2.32511
 Alpha virt. eigenvalues --    2.34244   2.34629   2.35847   2.37142   2.37306
 Alpha virt. eigenvalues --    2.37700   2.37764   2.38405   2.39912   2.40765
 Alpha virt. eigenvalues --    2.40987   2.41755   2.41896   2.42482   2.43132
 Alpha virt. eigenvalues --    2.43795   2.45738   2.46321   2.47351   2.47391
 Alpha virt. eigenvalues --    2.48717   2.50395   2.51248   2.52796   2.53371
 Alpha virt. eigenvalues --    2.54625   2.56124   2.58991   2.59870   2.60572
 Alpha virt. eigenvalues --    2.61960   2.63622   2.64433   2.64973   2.65232
 Alpha virt. eigenvalues --    2.65486   2.66367   2.66565   2.67645   2.69289
 Alpha virt. eigenvalues --    2.69545   2.69972   2.70492   2.71785   2.72226
 Alpha virt. eigenvalues --    2.73410   2.75489   2.77615   2.79978   2.82124
 Alpha virt. eigenvalues --    2.83107   2.83359   2.83696   2.83918   2.85072
 Alpha virt. eigenvalues --    2.87481   2.87979   2.90701   2.91035   2.94016
 Alpha virt. eigenvalues --    2.94730   2.95324   2.97010   2.97587   2.98324
 Alpha virt. eigenvalues --    2.98937   2.99637   3.01441   3.04877   3.05843
 Alpha virt. eigenvalues --    3.06053   3.09959   3.11866   3.13246   3.13691
 Alpha virt. eigenvalues --    3.13852   3.13946   3.14258   3.14887   3.15076
 Alpha virt. eigenvalues --    3.15556   3.16845   3.17233   3.18776   3.19724
 Alpha virt. eigenvalues --    3.20247   3.20636   3.21216   3.22976   3.23467
 Alpha virt. eigenvalues --    3.24825   3.25481   3.26303   3.28197   3.29062
 Alpha virt. eigenvalues --    3.30885   3.35487   3.37038   3.38403   3.39854
 Alpha virt. eigenvalues --    3.42192   3.43260   3.44546   3.46998   3.53835
 Alpha virt. eigenvalues --    3.59407   3.60810   3.70878   3.71332   3.74646
 Alpha virt. eigenvalues --    3.78643   3.79875   3.91649   3.94107   3.95988
          Condensed to atoms (all electrons):
 Mulliken charges:
               1
     1  S    0.134035
     2  S    0.110579
     3  F   -0.204826
     4  F   -0.218095
     5  F   -0.209649
     6  F   -0.213559
     7  F   -0.218016
     8  F   -0.220469
     9  C   -0.066436
    10  C   -0.009741
    11  C   -0.011865
    12  C   -0.007295
    13  C   -0.043593
    14  C    0.084671
    15  C   -0.068905
    16  C   -0.010190
    17  C   -0.013549
    18  C   -0.008834
    19  C   -0.044737
    20  C    0.096337
    21  C   -0.048579
    22  C   -0.013559
    23  C   -0.056710
    24  C    0.017671
    25  C   -0.046818
    26  C   -0.036564
    27  C    0.017781
    28  C   -0.165145
    29  C   -0.148899
    30  C    0.475312
    31  C    0.386195
    32  C    0.411224
    33  C   -0.108785
    34  C   -0.058904
    35  C   -0.040336
    36  C    0.003382
    37  C   -0.222506
    38  H    0.014249
    39  H    0.021314
    40  H    0.022386
    41  H    0.022653
    42  H    0.011592
    43  H    0.011869
    44  H    0.018832
    45  H    0.019947
    46  H    0.020617
    47  H    0.011537
    48  H    0.059060
    49  H    0.054986
    50  H    0.038822
    51  H    0.044942
    52  H    0.083200
    53  H    0.060238
    54  H    0.050900
    55  H    0.043616
    56  H    0.038947
    57  H    0.057221
    58  H    0.034100
    59  H    0.038352
 Sum of Mulliken charges =   0.00000
 Mulliken charges with hydrogens summed into heavy atoms:
               1
     1  S    0.134035
     2  S    0.110579
     3  F   -0.204826
     4  F   -0.218095
     5  F   -0.209649
     6  F   -0.213559
     7  F   -0.218016
     8  F   -0.220469
     9  C   -0.052187
    10  C    0.011573
    11  C    0.010521
    12  C    0.015359
    13  C   -0.032002
    14  C    0.084671
    15  C   -0.057037
    16  C    0.008642
    17  C    0.006398
    18  C    0.011783
    19  C   -0.033200
    20  C    0.096337
    21  C    0.104289
    22  C    0.114583
    23  C    0.098044
    24  C    0.113839
    25  C   -0.046818
    26  C   -0.002464
    27  C    0.017781
    28  C   -0.165145
    29  C   -0.148899
    30  C    0.475312
    31  C    0.386195
    32  C    0.411224
    33  C   -0.108785
    34  C   -0.058904
    35  C   -0.001985
    36  C    0.003382
    37  C   -0.222506
 Electronic spatial extent (au):  <R**2>=          21781.3021
 Charge=              0.0000 electrons
 Dipole moment (field-independent basis, Debye):
    X=             -1.1509    Y=             -4.9227    Z=              0.0203  Tot=              5.0555
 Quadrupole moment (field-independent basis, Debye-Ang):
   XX=           -194.4852   YY=           -228.6726   ZZ=           -229.3799
   XY=              0.5559   XZ=             -5.8527   YZ=              3.3168
 Traceless Quadrupole moment (field-independent basis, Debye-Ang):
   XX=             23.0274   YY=            -11.1601   ZZ=            -11.8673
   XY=              0.5559   XZ=             -5.8527   YZ=              3.3168
 Octapole moment (field-independent basis, Debye-Ang**2):
  XXX=            -45.1382  YYY=             30.4502  ZZZ=              6.0779  XYY=             -4.7224
  XXY=             -5.3481  XXZ=             -8.3159  XZZ=             -1.5210  YZZ=             34.6656
  YYZ=             -8.9733  XYZ=             -9.8977
 Hexadecapole moment (field-independent basis, Debye-Ang**3):
 XXXX=         -18203.1859 YYYY=          -5943.2263 ZZZZ=          -2156.0714 XXXY=            112.0042
 XXXZ=           -511.2361 YYYX=            -13.7421 YYYZ=             32.0064 ZZZX=             19.5688
 ZZZY=            -17.6756 XXYY=          -4104.8137 XXZZ=          -4152.4955 YYZZ=          -1391.0616
 XXYZ=            115.9707 YYXZ=             12.7433 ZZXY=             -9.5053
 N-N= 4.566474311242D+03 E-N=-1.503360052264D+04  KE= 2.492903795795D+03
 No NMR shielding tensors so no spin-rotation constants.
 Leave Link  601 at Thu Dec  6 23:18:49 2018, MaxMem=   536870912 cpu:         7.9
 (Enter /pbs_home/pkowalski/g09d01/g09/l701.exe)
 Compute integral first derivatives.
 ... and contract with generalized density number  0.
 R6Disp: Adding Grimme-D2 dispersion energy 1st derivatives to the gradient.
 Leave Link  701 at Thu Dec  6 23:18:51 2018, MaxMem=   536870912 cpu:         6.9
 (Enter /pbs_home/pkowalski/g09d01/g09/l702.exe)
 L702 exits ... SP integral derivatives will be done elsewhere.
 Leave Link  702 at Thu Dec  6 23:18:51 2018, MaxMem=   536870912 cpu:         0.3
 (Enter /pbs_home/pkowalski/g09d01/g09/l703.exe)
 Compute integral first derivatives, UseDBF=F ICtDFT=           0.
 Integral derivatives from FoFJK, PRISM(SPDF).
 Calling FoFJK, ICntrl=      2127 FMM=F ISym2X=0 I1Cent= 0 IOpClX= 0 NMat=1 NMatS=1 NMatT=0.
 FoFJK:  IHMeth= 1 ICntrl=    2127 DoSepK=T KAlg= 0 I1Cent=   0 FoldK=F
 IRaf=         1 NMat=   1 IRICut=       1 DoRegI=T DoRafI=F ISym2E= 0.
 FoFCou: FMM=F IPFlag=           0 FMFlag=      100000 FMFlg1=         800
         NFxFlg=           0 DoJE=F BraDBF=F KetDBF=F FulRan=T
         wScrn=  0.000000 ICntrl=    2527 IOpCl=  0 I1Cent=           0 NGrid=           0
         NMat0=    1 NMatS0=      1 NMatT0=    0 NMatD0=    1 NMtDS0=    0 NMtDT0=    0
 Symmetry not used in FoFCou.
 Leave Link  703 at Thu Dec  6 23:22:38 2018, MaxMem=   536870912 cpu:      1810.4
 (Enter /pbs_home/pkowalski/g09d01/g09/l716.exe)
 Dipole        =-4.52793079D-01-1.93674245D+00 7.99064927D-03
 ***** Axes restored to original set *****
 -------------------------------------------------------------------
 Center     Atomic                   Forces (Hartrees/Bohr)
 Number     Number              X              Y              Z
 -------------------------------------------------------------------
      1       16           0.042643316    0.004503835    0.030520292
      2       16           0.040840824   -0.000387384    0.019750575
      3        9          -0.027128395   -0.015130541    0.020211022
      4        9           0.013075669    0.023743584   -0.013375048
      5        9          -0.034574060    0.002041438   -0.016138909
      6        9           0.031324696    0.006588833   -0.020022982
      7        9          -0.023877609   -0.003112530    0.023604536
      8        9           0.012808650   -0.013471594   -0.022609810
      9        6           0.012243188   -0.011067500    0.001738298
     10        6           0.007515131    0.004819704    0.007113827
     11        6          -0.000809010    0.004981978    0.002183060
     12        6          -0.008710076    0.010631973    0.000668427
     13        6          -0.011524447   -0.002638950   -0.008545921
     14        6          -0.007225355    0.007365125   -0.003680033
     15        6           0.004728900    0.008599135    0.013343684
     16        6           0.007958303   -0.006546692    0.005256534
     17        6           0.001139672   -0.004762102   -0.002243164
     18        6          -0.002084348   -0.008532853   -0.010471907
     19        6          -0.010427806    0.005545516   -0.008454787
     20        6          -0.006697451   -0.005760806   -0.007316015
     21        6          -0.003562364   -0.006649248    0.005547373
     22        6          -0.004688214    0.012252157   -0.012684949
     23        6           0.004777223    0.005466819   -0.001544035
     24        6          -0.019100694   -0.027946414   -0.007229873
     25        6          -0.023600312   -0.022990811   -0.028907493
     26        6           0.001517966    0.039186133    0.015209745
     27        6          -0.070048447   -0.027480779   -0.070956030
     28        6           0.025032083   -0.043569318    0.025742724
     29        6           0.003453474    0.087917500    0.059043219
     30        6          -0.010257394   -0.019189286    0.004926283
     31        6           0.023467964   -0.007085375    0.042055346
     32        6          -0.012082419    0.018319706    0.001590223
     33        6           0.108715784   -0.049771521   -0.070158763
     34        6          -0.026686755    0.030193773   -0.010452743
     35        6           0.021029942   -0.041799704   -0.009622717
     36        6          -0.114191482    0.012259241    0.008698460
     37        6           0.041258223    0.038705035    0.026526840
     38        1          -0.005543336    0.007292133    0.000597907
     39        1          -0.005347559   -0.001040588   -0.003906179
     40        1           0.000069668   -0.006084730   -0.003260546
     41        1           0.005463351   -0.003440632    0.001564969
     42        1           0.005603955    0.005545448    0.006378528
     43        1          -0.000846948   -0.006193926   -0.006750819
     44        1          -0.004882758    0.002306721   -0.004183853
     45        1          -0.002409460    0.006303887    0.001819996
     46        1           0.002988600    0.002234059    0.005548823
     47        1           0.006542569   -0.006872771    0.002973233
     48        1          -0.005835846    0.001747933   -0.003680246
     49        1           0.004297826   -0.004463231   -0.002939080
     50        1           0.003794041    0.004454536    0.004666321
     51        1           0.004437128    0.000745033    0.003907052
     52        1           0.000451582   -0.003304973   -0.005967966
     53        1          -0.005194046   -0.000589574   -0.005610934
     54        1          -0.003225804    0.002489445    0.004844029
     55        1           0.004853691   -0.005013315    0.001928429
     56        1           0.005303326   -0.002437664    0.000868022
     57        1          -0.004498041    0.003420689   -0.000539950
     58        1           0.007783166   -0.004546722    0.002094394
     59        1          -0.000059476    0.002220167    0.010332582
 -------------------------------------------------------------------
 Cartesian Forces:  Max     0.114191482 RMS     0.022480319
 Leave Link  716 at Thu Dec  6 23:22:39 2018, MaxMem=   536870912 cpu:         0.3
 (Enter /pbs_home/pkowalski/g09d01/g09/l103.exe)

 GradGradGradGradGradGradGradGradGradGradGradGradGradGradGradGradGradGrad
 Berny optimization.
 FormGI is forming the generalized inverse of G from B-inverse, IUseBI=4.
 GSVD:  received Info=                   1 from GESDD.
 Internal  Forces:  Max     0.054881210 RMS     0.010070633
 Search for a local minimum.
 Step number   1 out of a maximum of  343
 All quantities printed in internal units (Hartrees-Bohrs-Radians)
 RMS Force = .10071D-01 SwitMx=.10000D-02 MixMth= 1
 Mixed Optimization -- RFO/linear search
 Second derivative matrix not updated -- first step.
 ITU=  0
     Eigenvalues ---    0.00230   0.00399   0.00420   0.00486   0.00632
     Eigenvalues ---    0.00747   0.00748   0.00758   0.00760   0.00774
     Eigenvalues ---    0.00856   0.01117   0.01380   0.01397   0.01509
     Eigenvalues ---    0.01555   0.01562   0.01647   0.01659   0.01870
     Eigenvalues ---    0.01941   0.01944   0.01997   0.01999   0.02014
     Eigenvalues ---    0.02024   0.02025   0.02086   0.02086   0.02136
     Eigenvalues ---    0.02136   0.02142   0.02143   0.02154   0.02155
     Eigenvalues ---    0.02167   0.02169   0.02232   0.02304   0.02537
     Eigenvalues ---    0.03146   0.04014   0.04255   0.04287   0.04925
     Eigenvalues ---    0.05505   0.05558   0.05618   0.05649   0.05765
     Eigenvalues ---    0.05767   0.05777   0.07833   0.08106   0.09045
     Eigenvalues ---    0.09287   0.09306   0.09566   0.10027   0.10514
     Eigenvalues ---    0.11623   0.12041   0.12664   0.12727   0.12773
     Eigenvalues ---    0.14692   0.15424   0.15996   0.16000   0.16000
     Eigenvalues ---    0.16000   0.16000   0.16000   0.16000   0.16000
     Eigenvalues ---    0.16000   0.16000   0.16000   0.16000   0.16000
     Eigenvalues ---    0.16000   0.16000   0.16000   0.16000   0.16000
     Eigenvalues ---    0.17352   0.20257   0.20946   0.21293   0.21430
     Eigenvalues ---    0.21915   0.21989   0.22000   0.22000   0.22000
     Eigenvalues ---    0.22000   0.23464   0.23464   0.23464   0.23541
     Eigenvalues ---    0.23859   0.23901   0.24905   0.24986   0.24999
     Eigenvalues ---    0.25000   0.25000   0.25000   0.25909   0.26056
     Eigenvalues ---    0.26493   0.26650   0.26727   0.27007   0.28334
     Eigenvalues ---    0.29084   0.29633   0.29779   0.30252   0.30605
     Eigenvalues ---    0.31334   0.32007   0.32228   0.32237   0.32334
     Eigenvalues ---    0.32485   0.32489   0.32513   0.32514   0.32515
     Eigenvalues ---    0.32528   0.32547   0.32563   0.32576   0.32700
     Eigenvalues ---    0.33512   0.33628   0.35107   0.35691   0.35691
     Eigenvalues ---    0.35696   0.35697   0.35710   0.35710   0.35880
     Eigenvalues ---    0.35887   0.36171   0.36189   0.36265   0.36671
     Eigenvalues ---    0.40768   0.40794   0.41146   0.41159   0.44223
     Eigenvalues ---    0.44244   0.45531   0.45535   0.45940   0.45940
     Eigenvalues ---    0.46501   0.46516   0.47100   0.47397   0.48117
     Eigenvalues ---    0.48274   0.48339   0.48457   0.51736   0.55531
     Eigenvalues ---    0.55579
 RFO step:  Lambda=-1.06377900D-01 EMin= 2.30000000D-03
 Linear search not attempted -- first point.
 Maximum step size (   0.300) exceeded in Quadratic search.
    -- Step size scaled by   0.733
 Iteration  1 RMS(Cart)=  0.07782816 RMS(Int)=  0.00221203
 Iteration  2 RMS(Cart)=  0.00670771 RMS(Int)=  0.00042599
 Iteration  3 RMS(Cart)=  0.00001953 RMS(Int)=  0.00042591
 Iteration  4 RMS(Cart)=  0.00000001 RMS(Int)=  0.00042591
 ITry= 1 IFail=0 DXMaxC= 3.09D-01 DCOld= 1.00D+10 DXMaxT= 3.00D-01 DXLimC= 3.00D+00 Rises=F
 Variable       Old X    -DE/DX   Delta X   Delta X   Delta X     New X
                                 (Linear)    (Quad)   (Total)
    R1        3.40399  -0.03142   0.00000  -0.06000  -0.05993   3.34406
    R2        3.38347  -0.02895   0.00000  -0.05894  -0.05881   3.32466
    R3        3.39384  -0.02942   0.00000  -0.05136  -0.05200   3.34184
    R4        3.38686  -0.01964   0.00000  -0.04068  -0.04058   3.34627
    R5        2.61814  -0.03568   0.00000  -0.04453  -0.04453   2.57362
    R6        2.61648  -0.02729   0.00000  -0.03396  -0.03396   2.58252
    R7        2.61579  -0.03799   0.00000  -0.04723  -0.04723   2.56856
    R8        2.62587  -0.03732   0.00000  -0.04715  -0.04715   2.57871
    R9        2.62910  -0.03137   0.00000  -0.03984  -0.03984   2.58927
   R10        2.61455  -0.02831   0.00000  -0.03513  -0.03513   2.57942
   R11        2.64149  -0.00482   0.00000  -0.00618  -0.00618   2.63531
   R12        2.66795  -0.00837   0.00000  -0.01167  -0.01167   2.65628
   R13        2.04258   0.00865   0.00000   0.01363   0.01363   2.05621
   R14        2.63404  -0.00163   0.00000  -0.00165  -0.00165   2.63239
   R15        2.04559   0.00667   0.00000   0.01056   0.01056   2.05615
   R16        2.63441  -0.00014   0.00000   0.00019   0.00018   2.63460
   R17        2.04537   0.00690   0.00000   0.01092   0.01092   2.05629
   R18        2.64250  -0.00593   0.00000  -0.00776  -0.00776   2.63473
   R19        2.04568   0.00654   0.00000   0.01036   0.01036   2.05604
   R20        2.67298  -0.01182   0.00000  -0.01652  -0.01652   2.65645
   R21        2.03788   0.00926   0.00000   0.01450   0.01450   2.05237
   R22        2.83713  -0.01511   0.00000  -0.02585  -0.02585   2.81128
   R23        2.64151  -0.00453   0.00000  -0.00581  -0.00581   2.63570
   R24        2.66761  -0.00811   0.00000  -0.01132  -0.01132   2.65630
   R25        2.04269   0.00851   0.00000   0.01342   0.01342   2.05611
   R26        2.63424  -0.00175   0.00000  -0.00182  -0.00182   2.63242
   R27        2.04557   0.00678   0.00000   0.01073   0.01073   2.05631
   R28        2.63459  -0.00004   0.00000   0.00031   0.00031   2.63490
   R29        2.04537   0.00699   0.00000   0.01106   0.01106   2.05642
   R30        2.64248  -0.00561   0.00000  -0.00734  -0.00734   2.63514
   R31        2.04567   0.00660   0.00000   0.01045   0.01045   2.05612
   R32        2.67237  -0.01136   0.00000  -0.01588  -0.01588   2.65649
   R33        2.03816   0.00908   0.00000   0.01423   0.01423   2.05238
   R34        2.83538  -0.01378   0.00000  -0.02352  -0.02352   2.81186
   R35        2.88407   0.00583   0.00000   0.01058   0.01058   2.89464
   R36        2.09958  -0.00702   0.00000  -0.01194  -0.01194   2.08765
   R37        2.09825  -0.00680   0.00000  -0.01154  -0.01154   2.08671
   R38        2.09888  -0.00711   0.00000  -0.01208  -0.01208   2.08680
   R39        2.85379  -0.00289   0.00000  -0.00505  -0.00505   2.84874
   R40        2.09914  -0.00526   0.00000  -0.00893  -0.00893   2.09020
   R41        2.08162  -0.00478   0.00000  -0.00794  -0.00794   2.07367
   R42        2.88701   0.00256   0.00000   0.00467   0.00467   2.89168
   R43        2.09915  -0.00760   0.00000  -0.01292  -0.01292   2.08623
   R44        2.09803  -0.00630   0.00000  -0.01070  -0.01070   2.08734
   R45        2.09854  -0.00706   0.00000  -0.01198  -0.01198   2.08656
   R46        2.83729   0.00351   0.00000   0.00600   0.00600   2.84329
   R47        2.09911  -0.00348   0.00000  -0.00591  -0.00591   2.09320
   R48        2.09965  -0.00529   0.00000  -0.00899  -0.00899   2.09066
   R49        2.52457   0.01892   0.00000   0.02197   0.02188   2.54645
   R50        2.77671  -0.01328   0.00000  -0.02102  -0.02116   2.75555
   R51        2.03045   0.00925   0.00000   0.01433   0.01433   2.04478
   R52        2.79813  -0.05173   0.00000  -0.08694  -0.08695   2.71117
   R53        2.58153   0.05488   0.00000   0.06452   0.06452   2.64605
   R54        2.85602   0.00188   0.00000   0.00338   0.00303   2.85905
   R55        2.88446  -0.05143   0.00000  -0.09838  -0.09805   2.78641
   R56        2.88307  -0.00353   0.00000  -0.00179  -0.00202   2.88106
   R57        2.85747  -0.00126   0.00000   0.00099   0.00071   2.85818
   R58        2.92263  -0.00504   0.00000  -0.01266  -0.01213   2.91050
   R59        2.94362  -0.02332   0.00000  -0.04543  -0.04543   2.89819
   R60        2.52277   0.01923   0.00000   0.02291   0.02256   2.54533
   R61        2.81806  -0.01474   0.00000  -0.02695  -0.02662   2.79143
   R62        2.03669   0.00926   0.00000   0.01447   0.01447   2.05116
   R63        2.82355  -0.03737   0.00000  -0.06867  -0.06802   2.75553
    A1        1.57323   0.01558   0.00000   0.03170   0.03211   1.60535
    A2        1.56416   0.01570   0.00000   0.03356   0.03361   1.59776
    A3        2.11090   0.00074   0.00000   0.00118   0.00119   2.11209
    A4        2.05396   0.00279   0.00000   0.00811   0.00811   2.06207
    A5        2.11833  -0.00353   0.00000  -0.00930  -0.00930   2.10903
    A6        2.09797  -0.00091   0.00000  -0.00108  -0.00108   2.09688
    A7        2.09332  -0.00027   0.00000  -0.00146  -0.00146   2.09186
    A8        2.09190   0.00118   0.00000   0.00254   0.00254   2.09444
    A9        2.09217  -0.00306   0.00000  -0.00537  -0.00538   2.08679
   A10        2.09547   0.00155   0.00000   0.00274   0.00274   2.09821
   A11        2.09555   0.00151   0.00000   0.00263   0.00264   2.09819
   A12        2.09930   0.00082   0.00000   0.00246   0.00245   2.10175
   A13        2.09087   0.00072   0.00000   0.00189   0.00190   2.09277
   A14        2.09302  -0.00155   0.00000  -0.00435  -0.00435   2.08867
   A15        2.10792  -0.00006   0.00000  -0.00096  -0.00096   2.10696
   A16        2.04331   0.00424   0.00000   0.01207   0.01207   2.05538
   A17        2.13195  -0.00418   0.00000  -0.01110  -0.01111   2.12085
   A18        2.05812   0.00246   0.00000   0.00378   0.00378   2.06190
   A19        2.09144   0.00366   0.00000   0.00817   0.00817   2.09961
   A20        2.13363  -0.00612   0.00000  -0.01195  -0.01195   2.12168
   A21        2.11050   0.00101   0.00000   0.00178   0.00178   2.11228
   A22        2.05462   0.00303   0.00000   0.00884   0.00884   2.06346
   A23        2.11806  -0.00404   0.00000  -0.01062  -0.01062   2.10744
   A24        2.09793  -0.00079   0.00000  -0.00086  -0.00086   2.09707
   A25        2.09333  -0.00040   0.00000  -0.00175  -0.00175   2.09158
   A26        2.09193   0.00119   0.00000   0.00261   0.00261   2.09453
   A27        2.09225  -0.00323   0.00000  -0.00580  -0.00580   2.08644
   A28        2.09543   0.00168   0.00000   0.00309   0.00309   2.09852
   A29        2.09551   0.00155   0.00000   0.00271   0.00271   2.09822
   A30        2.09916   0.00093   0.00000   0.00267   0.00267   2.10183
   A31        2.09094   0.00065   0.00000   0.00173   0.00173   2.09267
   A32        2.09309  -0.00158   0.00000  -0.00440  -0.00440   2.08869
   A33        2.10771   0.00013   0.00000  -0.00052  -0.00052   2.10718
   A34        2.04484   0.00407   0.00000   0.01165   0.01165   2.05649
   A35        2.13064  -0.00420   0.00000  -0.01113  -0.01113   2.11951
   A36        2.05883   0.00195   0.00000   0.00274   0.00274   2.06157
   A37        2.09215   0.00355   0.00000   0.00795   0.00795   2.10010
   A38        2.13220  -0.00550   0.00000  -0.01069  -0.01069   2.12151
   A39        1.92461   0.00081   0.00000   0.00190   0.00189   1.92650
   A40        1.91249   0.00054   0.00000   0.00155   0.00154   1.91403
   A41        1.93047   0.00293   0.00000   0.00832   0.00831   1.93878
   A42        1.89566  -0.00104   0.00000  -0.00336  -0.00336   1.89230
   A43        1.90514  -0.00206   0.00000  -0.00582  -0.00582   1.89932
   A44        1.89487  -0.00129   0.00000  -0.00290  -0.00292   1.89195
   A45        1.93731  -0.00178   0.00000  -0.00344  -0.00344   1.93387
   A46        1.90492   0.00106   0.00000   0.00510   0.00508   1.91000
   A47        1.88795   0.00372   0.00000   0.01067   0.01064   1.89859
   A48        1.89807   0.00203   0.00000   0.00671   0.00671   1.90478
   A49        1.96643  -0.00343   0.00000  -0.01355  -0.01353   1.95291
   A50        1.86716  -0.00149   0.00000  -0.00510  -0.00513   1.86203
   A51        1.92817   0.00041   0.00000   0.00100   0.00100   1.92917
   A52        1.91081   0.00036   0.00000   0.00122   0.00122   1.91202
   A53        1.93054   0.00186   0.00000   0.00500   0.00499   1.93554
   A54        1.89460  -0.00021   0.00000  -0.00035  -0.00035   1.89425
   A55        1.90483  -0.00153   0.00000  -0.00465  -0.00466   1.90018
   A56        1.89420  -0.00095   0.00000  -0.00239  -0.00239   1.89181
   A57        1.95601  -0.00194   0.00000  -0.00354  -0.00355   1.95246
   A58        1.90872  -0.00050   0.00000  -0.00079  -0.00079   1.90793
   A59        1.90211   0.00212   0.00000   0.00480   0.00479   1.90690
   A60        1.90282   0.00366   0.00000   0.01277   0.01278   1.91560
   A61        1.90644  -0.00158   0.00000  -0.00666  -0.00665   1.89979
   A62        1.88648  -0.00179   0.00000  -0.00679  -0.00677   1.87970
   A63        2.12280   0.00161   0.00000   0.00060   0.00060   2.12340
   A64        1.98593  -0.02251   0.00000  -0.04089  -0.04090   1.94503
   A65        2.17441   0.02090   0.00000   0.04028   0.04029   2.21470
   A66        2.00909  -0.00038   0.00000   0.00192   0.00171   2.01080
   A67        2.13982   0.00056   0.00000   0.00001   0.00010   2.13992
   A68        2.13409  -0.00020   0.00000  -0.00208  -0.00199   2.13210
   A69        1.91505   0.00894   0.00000   0.01383   0.01369   1.92875
   A70        2.15487  -0.00451   0.00000  -0.00704  -0.00698   2.14789
   A71        2.21290  -0.00447   0.00000  -0.00697  -0.00691   2.20599
   A72        2.03917  -0.00271   0.00000   0.00031   0.00003   2.03921
   A73        1.94085  -0.00162   0.00000  -0.00642  -0.00654   1.93431
   A74        2.14871   0.00757   0.00000   0.02355   0.02336   2.17207
   A75        2.16920  -0.01907   0.00000  -0.03545  -0.03574   2.13346
   A76        2.20867   0.01490   0.00000   0.03440   0.03412   2.24279
   A77        1.90309   0.00417   0.00000   0.00073   0.00128   1.90437
   A78        1.92924  -0.00914   0.00000  -0.03208  -0.03203   1.89721
   A79        1.91861  -0.00118   0.00000  -0.00294  -0.00310   1.91551
   A80        1.95586   0.00397   0.00000   0.00629   0.00635   1.96221
   A81        2.00487   0.00484   0.00000   0.01273   0.01271   2.01758
   A82        1.88895   0.00279   0.00000   0.01131   0.01113   1.90008
   A83        1.76096   0.00005   0.00000   0.00956   0.00933   1.77029
   A84        1.90611  -0.00406   0.00000  -0.01110  -0.01112   1.89499
   A85        1.97147   0.00692   0.00000   0.01923   0.01906   1.99052
   A86        1.97403   0.00625   0.00000   0.01864   0.01890   1.99293
   A87        1.91106  -0.00476   0.00000  -0.02058  -0.02010   1.89096
   A88        1.90345   0.00277   0.00000   0.00425   0.00399   1.90744
   A89        1.79426  -0.00743   0.00000  -0.01139  -0.01201   1.78224
   A90        1.90563  -0.00753   0.00000  -0.02703  -0.02692   1.87870
   A91        1.88712   0.00488   0.00000   0.00905   0.00854   1.89566
   A92        1.94155   0.00012   0.00000   0.00250   0.00265   1.94420
   A93        1.95927  -0.00320   0.00000  -0.00508  -0.00503   1.95424
   A94        1.96338   0.00607   0.00000   0.01785   0.01734   1.98072
   A95        1.80429   0.00019   0.00000   0.00458   0.00510   1.80939
   A96        1.80129   0.00836   0.00000   0.02725   0.02602   1.82731
   A97        2.01944   0.01307   0.00000   0.06106   0.05957   2.07901
   A98        1.87417   0.00054   0.00000   0.02231   0.01908   1.89325
   A99        2.12518  -0.00014   0.00000  -0.00316  -0.00305   2.12213
   A100       1.98441  -0.02075   0.00000  -0.03696  -0.03720   1.94721
   A101       2.17359   0.02090   0.00000   0.04014   0.04024   2.21383
   A102       2.03507   0.00288   0.00000   0.00234   0.00303   2.03810
   A103       2.15816  -0.00308   0.00000  -0.00570  -0.00606   2.15210
   A104       2.08993   0.00019   0.00000   0.00331   0.00295   2.09288
   A105       1.93814   0.00335   0.00000   0.03214   0.02857   1.96671
   A106       2.03736   0.01197   0.00000   0.05482   0.05222   2.08958
   A107       1.85952   0.00689   0.00000   0.02130   0.01983   1.87935
   A108       2.03532  -0.00406   0.00000   0.00458   0.00314   2.03846
   A109       1.96874  -0.00424   0.00000  -0.01453  -0.01429   1.95445
   A110       2.04467   0.01679   0.00000   0.05204   0.05107   2.09573
    D1        3.13136   0.00157   0.00000   0.01023   0.01024  -3.14158
    D2       -0.02032   0.00144   0.00000   0.00971   0.00971  -0.01061
    D3       -2.56206  -0.00807   0.00000  -0.04042  -0.04027  -2.60233
    D4        0.03029  -0.00031   0.00000  -0.00481  -0.00503   0.02526
    D5        3.06085   0.00271   0.00000   0.02120   0.02138   3.08223
    D6       -0.08370   0.00409   0.00000   0.02901   0.02896  -0.05474
    D7       -2.30242  -0.02019   0.00000  -0.10729  -0.10632  -2.40874
    D8        0.13838  -0.00254   0.00000  -0.03299  -0.03332   0.10505
    D9        0.00016   0.00010   0.00000   0.00059   0.00059   0.00074
   D10       -3.14157   0.00006   0.00000   0.00034   0.00034  -3.14123
   D11       -3.14140   0.00010   0.00000   0.00059   0.00059  -3.14081
   D12        0.00006   0.00006   0.00000   0.00034   0.00034   0.00040
   D13       -0.00036  -0.00007   0.00000  -0.00043  -0.00044  -0.00080
   D14       -3.14099   0.00007   0.00000   0.00043   0.00043  -3.14056
   D15        3.14119  -0.00007   0.00000  -0.00044  -0.00044   3.14075
   D16        0.00057   0.00007   0.00000   0.00042   0.00043   0.00100
   D17        0.00008  -0.00002   0.00000  -0.00013  -0.00013  -0.00005
   D18        3.14145  -0.00003   0.00000  -0.00016  -0.00016   3.14129
   D19       -3.14138   0.00002   0.00000   0.00011   0.00011  -3.14127
   D20       -0.00001   0.00001   0.00000   0.00009   0.00009   0.00008
   D21       -0.00009  -0.00008   0.00000  -0.00046  -0.00046  -0.00055
   D22        3.14128  -0.00002   0.00000  -0.00012  -0.00012   3.14116
   D23       -3.14147  -0.00008   0.00000  -0.00043  -0.00043   3.14128
   D24       -0.00010  -0.00002   0.00000  -0.00009  -0.00009  -0.00019
   D25       -0.00013   0.00011   0.00000   0.00061   0.00061   0.00049
   D26        3.14090   0.00003   0.00000   0.00017   0.00017   3.14107
   D27       -3.14150   0.00005   0.00000   0.00026   0.00027  -3.14123
   D28       -0.00047  -0.00003   0.00000  -0.00017  -0.00018  -0.00065
   D29        0.00035  -0.00003   0.00000  -0.00016  -0.00016   0.00019
   D30        3.14095  -0.00017   0.00000  -0.00103  -0.00103   3.13992
   D31       -3.14065   0.00005   0.00000   0.00029   0.00029  -3.14036
   D32       -0.00005  -0.00010   0.00000  -0.00058  -0.00058  -0.00063
   D33       -0.00262  -0.00020   0.00000  -0.00050  -0.00053  -0.00316
   D34       -3.13301   0.00021   0.00000   0.00059   0.00062  -3.13239
   D35        3.13998  -0.00006   0.00000   0.00039   0.00035   3.14034
   D36        0.00960   0.00035   0.00000   0.00148   0.00151   0.01111
   D37       -0.00008   0.00017   0.00000   0.00099   0.00099   0.00091
   D38       -3.14158   0.00000   0.00000  -0.00002  -0.00002   3.14158
   D39        3.14152   0.00033   0.00000   0.00192   0.00193  -3.13973
   D40        0.00002   0.00016   0.00000   0.00091   0.00092   0.00094
   D41       -0.00007  -0.00004   0.00000  -0.00026  -0.00026  -0.00032
   D42        3.14104   0.00012   0.00000   0.00074   0.00074  -3.14140
   D43        3.14151  -0.00021   0.00000  -0.00122  -0.00122   3.14029
   D44       -0.00057  -0.00004   0.00000  -0.00023  -0.00022  -0.00079
   D45        0.00017  -0.00010   0.00000  -0.00060  -0.00060  -0.00043
   D46       -3.14140  -0.00016   0.00000  -0.00095  -0.00095   3.14084
   D47       -3.14152   0.00007   0.00000   0.00041   0.00042  -3.14110
   D48        0.00011   0.00001   0.00000   0.00006   0.00006   0.00017
   D49       -0.00010  -0.00009   0.00000  -0.00053  -0.00053  -0.00062
   D50       -3.14157   0.00002   0.00000   0.00013   0.00013  -3.14144
   D51        3.14146  -0.00003   0.00000  -0.00017  -0.00017   3.14129
   D52       -0.00001   0.00008   0.00000   0.00048   0.00048   0.00047
   D53       -0.00005   0.00022   0.00000   0.00127   0.00127   0.00122
   D54       -3.14132   0.00009   0.00000   0.00053   0.00053  -3.14079
   D55        3.14142   0.00011   0.00000   0.00062   0.00062  -3.14115
   D56        0.00016  -0.00002   0.00000  -0.00013  -0.00013   0.00003
   D57        0.00014  -0.00015   0.00000  -0.00087  -0.00087  -0.00073
   D58       -3.14096  -0.00032   0.00000  -0.00190  -0.00189   3.14034
   D59        3.14138  -0.00002   0.00000  -0.00009  -0.00009   3.14129
   D60        0.00029  -0.00019   0.00000  -0.00111  -0.00111  -0.00082
   D61       -0.00383   0.00072   0.00000   0.00423   0.00429   0.00046
   D62        3.14106  -0.00074   0.00000  -0.00431  -0.00436   3.13669
   D63        3.13725   0.00089   0.00000   0.00528   0.00533  -3.14060
   D64       -0.00105  -0.00057   0.00000  -0.00326  -0.00332  -0.00437
   D65        1.07836  -0.00151   0.00000  -0.00629  -0.00630   1.07206
   D66       -3.11303   0.00058   0.00000   0.00315   0.00314  -3.10989
   D67       -1.08740   0.00142   0.00000   0.00567   0.00569  -1.08171
   D68       -3.11908  -0.00196   0.00000  -0.00829  -0.00830  -3.12738
   D69       -1.02729   0.00013   0.00000   0.00116   0.00114  -1.02614
   D70        0.99834   0.00097   0.00000   0.00367   0.00369   1.00203
   D71       -1.03067  -0.00138   0.00000  -0.00570  -0.00571  -1.03638
   D72        1.06112   0.00071   0.00000   0.00374   0.00373   1.06485
   D73        3.08675   0.00155   0.00000   0.00626   0.00628   3.09303
   D74        1.31051   0.00321   0.00000   0.02016   0.02022   1.33073
   D75       -1.21105  -0.00186   0.00000  -0.00864  -0.00872  -1.21977
   D76       -0.78536   0.00170   0.00000   0.01168   0.01175  -0.77361
   D77        2.97626  -0.00337   0.00000  -0.01711  -0.01719   2.95907
   D78       -2.85228   0.00431   0.00000   0.02190   0.02199  -2.83029
   D79        0.90934  -0.00076   0.00000  -0.00689  -0.00695   0.90239
   D80        1.05473  -0.00177   0.00000  -0.00758  -0.00759   1.04715
   D81       -3.11629   0.00123   0.00000   0.00567   0.00567  -3.11062
   D82       -1.05747   0.00002   0.00000  -0.00019  -0.00018  -1.05765
   D83        3.14032  -0.00156   0.00000  -0.00662  -0.00663   3.13369
   D84       -1.03071   0.00145   0.00000   0.00663   0.00663  -1.02408
   D85        1.02811   0.00024   0.00000   0.00077   0.00078   1.02889
   D86       -1.05631  -0.00136   0.00000  -0.00570  -0.00570  -1.06202
   D87        1.05585   0.00165   0.00000   0.00755   0.00755   1.06340
   D88        3.11467   0.00044   0.00000   0.00170   0.00170   3.11637
   D89        1.21385   0.00468   0.00000   0.02600   0.02657   1.24042
   D90       -1.19615  -0.00477   0.00000  -0.02364  -0.02422  -1.22037
   D91       -0.90171   0.00407   0.00000   0.02056   0.02113  -0.88058
   D92        2.97148  -0.00539   0.00000  -0.02907  -0.02966   2.94182
   D93       -2.95963   0.00502   0.00000   0.02521   0.02580  -2.93383
   D94        0.91356  -0.00444   0.00000  -0.02443  -0.02499   0.88857
   D95        0.00414  -0.00172   0.00000  -0.01129  -0.01121  -0.00706
   D96       -3.11726  -0.00047   0.00000  -0.00324  -0.00314  -3.12039
   D97        3.13531  -0.00198   0.00000  -0.01211  -0.01208   3.12322
   D98        0.01390  -0.00073   0.00000  -0.00406  -0.00401   0.00990
   D99        0.01904   0.00131   0.00000   0.00706   0.00718   0.02622
   D100       3.13358  -0.00007   0.00000   0.00035   0.00041   3.13399
   D101       3.14051   0.00007   0.00000  -0.00093  -0.00083   3.13969
   D102      -0.02813  -0.00131   0.00000  -0.00764  -0.00759  -0.03572
   D103      -0.03337  -0.00024   0.00000   0.00047   0.00049  -0.03288
   D104       2.51850   0.00401   0.00000   0.02923   0.02924   2.54774
   D105       3.13640   0.00119   0.00000   0.00745   0.00752  -3.13927
   D106      -0.59491   0.00545   0.00000   0.03621   0.03626  -0.55865
   D107      -0.16076  -0.00810   0.00000  -0.04844  -0.04851  -0.20927
   D108       3.06056  -0.00820   0.00000  -0.04260  -0.04255   3.01801
   D109       2.94903  -0.00952   0.00000  -0.05601  -0.05606   2.89297
   D110      -0.11283  -0.00962   0.00000  -0.05016  -0.05010  -0.16293
   D111       1.61658  -0.00227   0.00000  -0.00260  -0.00257   1.61401
   D112      -0.57217   0.00728   0.00000   0.03319   0.03327  -0.53890
   D113      -2.59896   0.00180   0.00000   0.00830   0.00824  -2.59072
   D114      -1.59275  -0.00153   0.00000  -0.00585  -0.00577  -1.59853
   D115       2.50168   0.00801   0.00000   0.02994   0.03007   2.53175
   D116       0.47490   0.00253   0.00000   0.00505   0.00503   0.47993
   D117       3.05315  -0.00529   0.00000  -0.02944  -0.02995   3.02321
   D118      -1.18852   0.00753   0.00000   0.04680   0.04749  -1.14102
   D119      -0.01877  -0.00436   0.00000  -0.02263  -0.02293  -0.04170
   D120       2.02274   0.00845   0.00000   0.05361   0.05451   2.07726
   D121      -0.84919   0.00107   0.00000   0.00735   0.00743  -0.84176
   D122      -2.97749   0.00498   0.00000   0.02329   0.02339  -2.95410
   D123       1.28408   0.00756   0.00000   0.03289   0.03292   1.31700
   D124       1.28258  -0.00595   0.00000  -0.02116  -0.02113   1.26145
   D125      -0.84572  -0.00205   0.00000  -0.00522  -0.00518  -0.85089
   D126      -2.86734   0.00054   0.00000   0.00438   0.00435  -2.86298
   D127      -2.88960   0.00073   0.00000   0.00283   0.00309  -2.88651
   D128       1.26529   0.00464   0.00000   0.01876   0.01904   1.28433
   D129      -0.75633   0.00723   0.00000   0.02836   0.02857  -0.72776
   D130       0.83547  -0.00544   0.00000  -0.03017  -0.03022   0.80525
   D131      -1.26767   0.00268   0.00000   0.00063   0.00068  -1.26699
   D132       2.89523  -0.00305   0.00000  -0.02102  -0.02074   2.87449
   D133       2.96005  -0.00444   0.00000  -0.02881  -0.02876   2.93129
   D134       0.85690   0.00368   0.00000   0.00199   0.00214   0.85905
   D135      -1.26338  -0.00205   0.00000  -0.01966  -0.01928  -1.28266
   D136      -1.29606  -0.01238   0.00000  -0.05612  -0.05582  -1.35188
   D137       2.88398  -0.00426   0.00000  -0.02532  -0.02492   2.85906
   D138       0.76370  -0.00999   0.00000  -0.04697  -0.04634   0.71736
   D139       1.56766   0.01081   0.00000   0.04696   0.04736   1.61502
   D140      -0.57394  -0.00889   0.00000  -0.04835  -0.04811  -0.62204
   D141      -2.57125   0.00550   0.00000   0.02657   0.02676  -2.54449
   D142       1.57034  -0.01420   0.00000  -0.06875  -0.06870   1.50164
   D143      -0.45374   0.00497   0.00000   0.03279   0.03335  -0.42040
   D144      -2.59534  -0.01472   0.00000  -0.06253  -0.06212  -2.65746
   D145       2.96278  -0.00041   0.00000  -0.00644  -0.00621   2.95656
   D146       0.82699  -0.02188   0.00000  -0.10492  -0.10699   0.72000
   D147      -1.32015   0.01774   0.00000   0.07699   0.07906  -1.24109
   D148       2.82725  -0.00373   0.00000  -0.02149  -0.02171   2.80553
   D149       0.00611  -0.00315   0.00000  -0.01585  -0.01588  -0.00977
   D150       3.14141  -0.00483   0.00000  -0.02493  -0.02486   3.11655
   D151      -3.13853  -0.00177   0.00000  -0.00788  -0.00791   3.13674
   D152      -0.00324  -0.00345   0.00000  -0.01696  -0.01689  -0.02013
   D153      -2.14112  -0.02147   0.00000  -0.11522  -0.11498  -2.25611
   D154       0.09471   0.00097   0.00000  -0.00847  -0.00845   0.08626
   D155       1.00651  -0.01984   0.00000  -0.10648  -0.10629   0.90022
   D156      -3.04084   0.00260   0.00000   0.00027   0.00024  -3.04060
   D157       2.02210   0.02103   0.00000   0.13016   0.13078   2.15288
   D158      -1.82430   0.02978   0.00000   0.18432   0.18472  -1.63958
   D159      -0.15408   0.00246   0.00000   0.03122   0.03110  -0.12298
   D160       2.28270   0.01120   0.00000   0.08539   0.08505   2.36775
         Item               Value     Threshold  Converged?
 Maximum Force            0.054881     0.000450     NO 
 RMS     Force            0.010071     0.000300     NO 
 Maximum Displacement     0.308911     0.001800     NO 
 RMS     Displacement     0.078742     0.001200     NO 
 Predicted change in Energy=-6.338130D-02
 Lowest energy point so far.  Saving SCF results.
 GradGradGradGradGradGradGradGradGradGradGradGradGradGradGradGradGradGrad

 Leave Link  103 at Thu Dec  6 23:22:39 2018, MaxMem=   536870912 cpu:         3.3
 (Enter /pbs_home/pkowalski/g09d01/g09/l202.exe)
 Stoichiometry    C29H22F6S2
 Framework group  C1[X(C29H22F6S2)]
 Deg. of freedom   171
 Full point group                 C1      NOp   1
 RotChk:  IX=0 Diff= 4.29D-03
 Largest Abelian subgroup         C1      NOp   1
 Largest concise Abelian subgroup C1      NOp   1
                         Standard orientation:                         
 ---------------------------------------------------------------------
 Center     Atomic      Atomic             Coordinates (Angstroms)
 Number     Number       Type             X           Y           Z
 ---------------------------------------------------------------------
      1         16           0       -2.584219   -2.240904   -0.910577
      2         16           0        2.483149   -2.142258    0.791804
      3          9           0       -1.275060    2.769986    1.546318
      4          9           0       -2.396259    2.889524   -0.362761
      5          9           0       -0.144838    4.743022   -0.073317
      6          9           0       -0.252330    3.363274   -1.798434
      7          9           0        1.432124    3.016227    1.270973
      8          9           0        2.228780    3.095453   -0.786508
      9          6           0       -5.665251   -2.472807   -0.354639
     10          6           0       -7.024385   -2.714522   -0.156928
     11          6           0       -7.844921   -1.714185    0.359305
     12          6           0       -7.298219   -0.471507    0.676436
     13          6           0       -5.939607   -0.227173    0.480529
     14          6           0       -5.098029   -1.225924   -0.039407
     15          6           0        5.488558   -2.523325   -0.025528
     16          6           0        6.803630   -2.837159   -0.368211
     17          6           0        7.695529   -1.826306   -0.719197
     18          6           0        7.264059   -0.500433   -0.725804
     19          6           0        5.949502   -0.183877   -0.384855
     20          6           0        5.037315   -1.192073   -0.027646
     21          6           0       -0.546924   -0.820865   -3.229466
     22          6           0       -0.112370   -1.392651   -1.876479
     23          6           0        1.200876   -0.930095    3.655075
     24          6           0        0.396773   -1.173428    2.376106
     25          6           0       -3.646373   -0.984943   -0.257980
     26          6           0       -2.965881    0.148064    0.004788
     27          6           0       -1.538136    0.096948   -0.287114
     28          6           0       -1.182824   -1.179831   -0.836594
     29          6           0       -0.677666    1.182911   -0.084836
     30          6           0       -1.191072    2.577133    0.200761
     31          6           0       -0.108308    3.435658   -0.443391
     32          6           0        1.155386    2.711358   -0.035882
     33          6           0        0.791691    1.223872   -0.200912
     34          6           0        3.631032   -0.874844    0.340856
     35          6           0        3.064204    0.346103    0.387894
     36          6           0        1.640839    0.404354    0.778598
     37          6           0        1.225561   -0.945580    1.141186
     38          1           0       -5.054577   -3.276860   -0.760271
     39          1           0       -7.443615   -3.686896   -0.407178
     40          1           0       -8.905651   -1.901360    0.513814
     41          1           0       -7.934066    0.313943    1.079590
     42          1           0       -5.559572    0.756123    0.741771
     43          1           0        4.819066   -3.337184    0.245132
     44          1           0        7.132445   -3.874409   -0.360085
     45          1           0        8.722068   -2.069565   -0.986122
     46          1           0        7.955782    0.293707   -0.999150
     47          1           0        5.658425    0.862274   -0.404826
     48          1           0       -0.713897    0.268361   -3.151083
     49          1           0        0.243454   -0.999627   -3.979594
     50          1           0       -1.477350   -1.299445   -3.582628
     51          1           0        0.081910   -2.476583   -1.980283
     52          1           0        0.838543   -0.928528   -1.585769
     53          1           0        1.572209    0.109071    3.687198
     54          1           0        0.555528   -1.099681    4.535326
     55          1           0        2.061608   -1.618983    3.716220
     56          1           0        0.007566   -2.210465    2.379736
     57          1           0       -0.471651   -0.488321    2.355189
     58          1           0       -3.436233    1.025999    0.427677
     59          1           0        3.603443    1.262387    0.169271
 ---------------------------------------------------------------------
 Rotational constants (GHZ):      0.1501763      0.0575779      0.0476797
 Leave Link  202 at Thu Dec  6 23:22:40 2018, MaxMem=   536870912 cpu:         0.0
 (Enter /pbs_home/pkowalski/g09d01/g09/l301.exe)
 Basis read from rwf:  (5D, 7F)
 No pseudopotential information found on rwf file.
 There are   673 symmetry adapted cartesian basis functions of A   symmetry.
 There are   636 symmetry adapted basis functions of A   symmetry.
   636 basis functions,  1103 primitive gaussians,   673 cartesian basis functions
   141 alpha electrons      141 beta electrons
       nuclear repulsion energy      4571.2899058245 Hartrees.
 IExCor= 4639 DFT=T Ex+Corr=wB97XD ExCW=0 ScaHFX=  1.000000
 ScaDFX=  1.000000  1.000000  1.000000  1.000000 ScalE2=  1.000000  1.000000
 IRadAn=      0 IRanWt=     -1 IRanGd=            0 ICorTp=0 IEmpDi=121
  HFx wShort=  0.000000 wLong=  0.200000 cFull=  0.222036 cShort=  0.000000 cLong=  0.777964
  DFx wShort=  0.000000 wLong=  0.200000 cFull=  0.000000 cShort=  0.000000 cLong=  1.000000
 NAtoms=   59 NActive=   59 NUniq=   59 SFac= 1.00D+00 NAtFMM=   60 NAOKFM=F Big=F
 Integral buffers will be    131072 words long.
 Raffenetti 2 integral format.
 Two-electron integral symmetry is turned on.
 R6Disp:  Grimme-D2 Dispersion energy=       -0.0535498402 Hartrees.
 Nuclear repulsion after empirical dispersion term =     4571.2363559843 Hartrees.
 No density basis found on file   724.
 Leave Link  301 at Thu Dec  6 23:22:40 2018, MaxMem=   536870912 cpu:         0.6
 (Enter /pbs_home/pkowalski/g09d01/g09/l302.exe)
 NPDir=0 NMtPBC=     1 NCelOv=     1 NCel=       1 NClECP=     1 NCelD=      1
         NCelK=      1 NCelE2=     1 NClLst=     1 CellRange=     0.0.
 One-electron integrals computed using PRISM.
 NBasis=   636 RedAO= T EigKep=  2.99D-04  NBF=   636
 NBsUse=   636 1.00D-06 EigRej= -1.00D+00 NBFU=   636
 Precomputing XC quadrature grid using
 IXCGrd= 4 IRadAn=           0 IRanWt=          -1 IRanGd=           0 AccXCQ= 0.00D+00.
 Generated NRdTot=       0 NPtTot=           0 NUsed=           0 NTot=          32
 NSgBfM=   600   601   601   603   604 MxSgAt=    59 MxSgA2=    59.
 Leave Link  302 at Thu Dec  6 23:22:42 2018, MaxMem=   536870912 cpu:        16.4
 (Enter /pbs_home/pkowalski/g09d01/g09/l303.exe)
 DipDrv:  MaxL=1.
 Leave Link  303 at Thu Dec  6 23:22:42 2018, MaxMem=   536870912 cpu:         1.5
 (Enter /pbs_home/pkowalski/g09d01/g09/l401.exe)
 Initial guess from the checkpoint file:  "dae0068freq_open_wb97xd_air.chk"
 B after Tr=     0.000000    0.000000    0.000000
         Rot=    0.999998   -0.002007   -0.000388    0.000077 Ang=  -0.23 deg.
 Guess basis will be translated and rotated to current coordinates.
 JPrj=2 DoOrth=T DoCkMO=T.
 Generating alternative initial guess.
 ExpMin= 1.22D-01 ExpMax= 9.18D+03 ExpMxC= 1.38D+03 IAcc=1 IRadAn=         1 AccDes= 0.00D+00
 Harris functional with IExCor= 4639 and IRadAn=       1 diagonalized for initial guess.
 HarFok:  IExCor= 4639 AccDes= 0.00D+00 IRadAn=         1 IDoV= 1 UseB2=F ITyADJ=14
 ICtDFT=  3500011 ScaDFX=  1.000000  1.000000  1.000000  1.000000
 FoFCou: FMM=F IPFlag=           0 FMFlag=      100000 FMFlg1=           0
         NFxFlg=           0 DoJE=T BraDBF=F KetDBF=T FulRan=T
         wScrn=  0.000000 ICntrl=     500 IOpCl=  0 I1Cent=   200000004 NGrid=           0
         NMat0=    1 NMatS0=      1 NMatT0=    0 NMatD0=    1 NMtDS0=    0 NMtDT0=    0
 Petite list used in FoFCou.
 Harris En= -2428.64729633212    
 Leave Link  401 at Thu Dec  6 23:22:47 2018, MaxMem=   536870912 cpu:        41.4
 (Enter /pbs_home/pkowalski/g09d01/g09/l502.exe)
 Closed shell SCF:
 Using DIIS extrapolation, IDIIS=  1040.
 Integral symmetry usage will be decided dynamically.
 IVT=     1387805 IEndB=     1387805 NGot=   536870912 MDV=   535953350
 LenX=   535953350 LenY=   535499748
 Requested convergence on RMS density matrix=1.00D-08 within 128 cycles.
 Requested convergence on MAX density matrix=1.00D-06.
 Requested convergence on             energy=1.00D-06.
 No special actions if energy rises.
 Fock matrices will be formed incrementally for  20 cycles.
 Integral accuracy reduced to 1.0D-05 until final iterations.

 Cycle   1  Pass 0  IDiag  1:
 FoFJK:  IHMeth= 1 ICntrl=       0 DoSepK=T KAlg= 0 I1Cent=   0 FoldK=F
 IRaf=         1 NMat=   1 IRICut=       1 DoRegI=T DoRafI=F ISym2E= 0.
 FoFCou: FMM=F IPFlag=           0 FMFlag=      100000 FMFlg1=           0
         NFxFlg=           0 DoJE=T BraDBF=F KetDBF=F FulRan=T
         wScrn=  0.000000 ICntrl=     500 IOpCl=  0 I1Cent=           0 NGrid=           0
         NMat0=    1 NMatS0=      1 NMatT0=    0 NMatD0=    1 NMtDS0=    0 NMtDT0=    0
 Symmetry not used in FoFCou.
 E= -2511.57016974177    
 DIIS: error= 5.12D-03 at cycle   1 NSaved=   1.
 NSaved= 1 IEnMin= 1 EnMin= -2511.57016974177     IErMin= 1 ErrMin= 5.12D-03
 ErrMax= 5.12D-03  0.00D+00 EMaxC= 1.00D-01 BMatC= 2.43D-02 BMatP= 2.43D-02
 IDIUse=3 WtCom= 9.49D-01 WtEn= 5.12D-02
 Coeff-Com:  0.100D+01
 Coeff-En:   0.100D+01
 Coeff:      0.100D+01
 Gap=     0.626 Goal=   None    Shift=    0.000
 GapD=    0.626 DampG=2.000 DampE=1.000 DampFc=2.0000 IDamp=-1.
 RMSDP=5.69D-04 MaxDP=2.30D-02              OVMax= 2.85D-02

 Cycle   2  Pass 0  IDiag  1:
 RMSU=  5.69D-04    CP:  1.00D+00
 E= -2511.60652779267     Delta-E=       -0.036358050898 Rises=F Damp=F
 DIIS: error= 1.31D-03 at cycle   2 NSaved=   2.
 NSaved= 2 IEnMin= 2 EnMin= -2511.60652779267     IErMin= 2 ErrMin= 1.31D-03
 ErrMax= 1.31D-03  0.00D+00 EMaxC= 1.00D-01 BMatC= 1.42D-03 BMatP= 2.43D-02
 IDIUse=3 WtCom= 9.87D-01 WtEn= 1.31D-02
 Coeff-Com: -0.695D-01 0.107D+01
 Coeff-En:   0.000D+00 0.100D+01
 Coeff:     -0.686D-01 0.107D+01
 Gap=     0.198 Goal=   None    Shift=    0.000
 RMSDP=1.68D-04 MaxDP=1.15D-02 DE=-3.64D-02 OVMax= 1.69D-02

 Cycle   3  Pass 0  IDiag  1:
 RMSU=  1.46D-04    CP:  9.99D-01  1.15D+00
 E= -2511.60872671914     Delta-E=       -0.002198926463 Rises=F Damp=F
 DIIS: error= 6.91D-04 at cycle   3 NSaved=   3.
 NSaved= 3 IEnMin= 3 EnMin= -2511.60872671914     IErMin= 3 ErrMin= 6.91D-04
 ErrMax= 6.91D-04  0.00D+00 EMaxC= 1.00D-01 BMatC= 1.07D-03 BMatP= 1.42D-03
 IDIUse=3 WtCom= 9.93D-01 WtEn= 6.91D-03
 Coeff-Com: -0.832D-01 0.523D+00 0.560D+00
 Coeff-En:   0.000D+00 0.000D+00 0.100D+01
 Coeff:     -0.826D-01 0.519D+00 0.563D+00
 Gap=     0.199 Goal=   None    Shift=    0.000
 RMSDP=9.07D-05 MaxDP=6.44D-03 DE=-2.20D-03 OVMax= 7.93D-03

 Cycle   4  Pass 0  IDiag  1:
 RMSU=  6.94D-05    CP:  9.99D-01  1.20D+00  6.47D-01
 E= -2511.60987157520     Delta-E=       -0.001144856060 Rises=F Damp=F
 DIIS: error= 1.92D-04 at cycle   4 NSaved=   4.
 NSaved= 4 IEnMin= 4 EnMin= -2511.60987157520     IErMin= 4 ErrMin= 1.92D-04
 ErrMax= 1.92D-04  0.00D+00 EMaxC= 1.00D-01 BMatC= 8.98D-05 BMatP= 1.07D-03
 IDIUse=3 WtCom= 9.98D-01 WtEn= 1.92D-03
 Coeff-Com: -0.167D-01 0.400D-02 0.203D+00 0.809D+00
 Coeff-En:   0.000D+00 0.000D+00 0.000D+00 0.100D+01
 Coeff:     -0.167D-01 0.399D-02 0.203D+00 0.810D+00
 Gap=     0.200 Goal=   None    Shift=    0.000
 RMSDP=3.65D-05 MaxDP=1.57D-03 DE=-1.14D-03 OVMax= 4.78D-03

 Cycle   5  Pass 0  IDiag  1:
 RMSU=  2.87D-05    CP:  9.99D-01  1.21D+00  7.96D-01  9.80D-01
 E= -2511.60999865784     Delta-E=       -0.000127082639 Rises=F Damp=F
 DIIS: error= 1.07D-04 at cycle   5 NSaved=   5.
 NSaved= 5 IEnMin= 5 EnMin= -2511.60999865784     IErMin= 5 ErrMin= 1.07D-04
 ErrMax= 1.07D-04  0.00D+00 EMaxC= 1.00D-01 BMatC= 1.83D-05 BMatP= 8.98D-05
 IDIUse=3 WtCom= 9.99D-01 WtEn= 1.07D-03
 Coeff-Com:  0.395D-02-0.745D-01 0.182D-01 0.384D+00 0.668D+00
 Coeff-En:   0.000D+00 0.000D+00 0.000D+00 0.000D+00 0.100D+01
 Coeff:      0.395D-02-0.744D-01 0.182D-01 0.384D+00 0.668D+00
 Gap=     0.200 Goal=   None    Shift=    0.000
 RMSDP=1.38D-05 MaxDP=5.94D-04 DE=-1.27D-04 OVMax= 1.70D-03

 Cycle   6  Pass 0  IDiag  1:
 RMSU=  8.87D-06    CP:  9.99D-01  1.21D+00  8.24D-01  1.10D+00  8.53D-01
 E= -2511.61002519105     Delta-E=       -0.000026533218 Rises=F Damp=F
 DIIS: error= 4.65D-05 at cycle   6 NSaved=   6.
 NSaved= 6 IEnMin= 6 EnMin= -2511.61002519105     IErMin= 6 ErrMin= 4.65D-05
 ErrMax= 4.65D-05  0.00D+00 EMaxC= 1.00D-01 BMatC= 2.05D-06 BMatP= 1.83D-05
 IDIUse=1 WtCom= 1.00D+00 WtEn= 0.00D+00
 Coeff-Com:  0.369D-02-0.316D-01-0.167D-01 0.546D-01 0.272D+00 0.719D+00
 Coeff:      0.369D-02-0.316D-01-0.167D-01 0.546D-01 0.272D+00 0.719D+00
 Gap=     0.200 Goal=   None    Shift=    0.000
 RMSDP=5.72D-06 MaxDP=1.99D-04 DE=-2.65D-05 OVMax= 9.33D-04

 Initial convergence to 1.0D-05 achieved.  Increase integral accuracy.
 Cycle   7  Pass 1  IDiag  1:
 E= -2511.60899656638     Delta-E=        0.001028624674 Rises=F Damp=F
 DIIS: error= 1.38D-04 at cycle   1 NSaved=   1.
 NSaved= 1 IEnMin= 1 EnMin= -2511.60899656638     IErMin= 1 ErrMin= 1.38D-04
 ErrMax= 1.38D-04  0.00D+00 EMaxC= 1.00D-01 BMatC= 2.30D-05 BMatP= 2.30D-05
 IDIUse=3 WtCom= 9.99D-01 WtEn= 1.38D-03
 Coeff-Com:  0.100D+01
 Coeff-En:   0.100D+01
 Coeff:      0.100D+01
 Gap=     0.200 Goal=   None    Shift=    0.000
 RMSDP=5.72D-06 MaxDP=1.99D-04 DE= 1.03D-03 OVMax= 6.88D-04

 Cycle   8  Pass 1  IDiag  1:
 RMSU=  1.15D-04    CP:  1.00D+00
 E= -2511.60901871250     Delta-E=       -0.000022146125 Rises=F Damp=F
 DIIS: error= 2.78D-05 at cycle   2 NSaved=   2.
 NSaved= 2 IEnMin= 2 EnMin= -2511.60901871250     IErMin= 2 ErrMin= 2.78D-05
 ErrMax= 2.78D-05  0.00D+00 EMaxC= 1.00D-01 BMatC= 1.62D-06 BMatP= 2.30D-05
 IDIUse=1 WtCom= 1.00D+00 WtEn= 0.00D+00
 Coeff-Com:  0.726D-01 0.927D+00
 Coeff:      0.726D-01 0.927D+00
 Gap=     0.200 Goal=   None    Shift=    0.000
 RMSDP=8.23D-06 MaxDP=5.96D-04 DE=-2.21D-05 OVMax= 6.10D-04

 Cycle   9  Pass 1  IDiag  1:
 RMSU=  6.15D-06    CP:  1.00D+00  1.05D+00
 E= -2511.60901922800     Delta-E=       -0.000000515493 Rises=F Damp=F
 DIIS: error= 2.64D-05 at cycle   3 NSaved=   3.
 NSaved= 3 IEnMin= 3 EnMin= -2511.60901922800     IErMin= 3 ErrMin= 2.64D-05
 ErrMax= 2.64D-05  0.00D+00 EMaxC= 1.00D-01 BMatC= 1.42D-06 BMatP= 1.62D-06
 IDIUse=1 WtCom= 1.00D+00 WtEn= 0.00D+00
 Coeff-Com: -0.313D-01 0.487D+00 0.544D+00
 Coeff:     -0.313D-01 0.487D+00 0.544D+00
 Gap=     0.200 Goal=   None    Shift=    0.000
 RMSDP=3.31D-06 MaxDP=2.47D-04 DE=-5.15D-07 OVMax= 3.94D-04

 Cycle  10  Pass 1  IDiag  1:
 RMSU=  2.12D-06    CP:  1.00D+00  1.06D+00  6.14D-01
 E= -2511.60902075061     Delta-E=       -0.000001522613 Rises=F Damp=F
 DIIS: error= 4.21D-06 at cycle   4 NSaved=   4.
 NSaved= 4 IEnMin= 4 EnMin= -2511.60902075061     IErMin= 4 ErrMin= 4.21D-06
 ErrMax= 4.21D-06  0.00D+00 EMaxC= 1.00D-01 BMatC= 7.99D-08 BMatP= 1.42D-06
 IDIUse=1 WtCom= 1.00D+00 WtEn= 0.00D+00
 Coeff-Com: -0.194D-01 0.180D+00 0.263D+00 0.576D+00
 Coeff:     -0.194D-01 0.180D+00 0.263D+00 0.576D+00
 Gap=     0.200 Goal=   None    Shift=    0.000
 RMSDP=8.95D-07 MaxDP=4.73D-05 DE=-1.52D-06 OVMax= 1.35D-04

 Cycle  11  Pass 1  IDiag  1:
 RMSU=  7.84D-07    CP:  1.00D+00  1.06D+00  6.79D-01  9.39D-01
 E= -2511.60902085216     Delta-E=       -0.000000101551 Rises=F Damp=F
 DIIS: error= 2.46D-06 at cycle   5 NSaved=   5.
 NSaved= 5 IEnMin= 5 EnMin= -2511.60902085216     IErMin= 5 ErrMin= 2.46D-06
 ErrMax= 2.46D-06  0.00D+00 EMaxC= 1.00D-01 BMatC= 7.56D-09 BMatP= 7.99D-08
 IDIUse=1 WtCom= 1.00D+00 WtEn= 0.00D+00
 Coeff-Com: -0.157D-02-0.184D-01 0.802D-03 0.168D+00 0.851D+00
 Coeff:     -0.157D-02-0.184D-01 0.802D-03 0.168D+00 0.851D+00
 Gap=     0.200 Goal=   None    Shift=    0.000
 RMSDP=5.00D-07 MaxDP=2.69D-05 DE=-1.02D-07 OVMax= 1.36D-04

 Cycle  12  Pass 1  IDiag  1:
 RMSU=  3.76D-07    CP:  1.00D+00  1.06D+00  6.97D-01  1.07D+00  1.19D+00
 E= -2511.60902088219     Delta-E=       -0.000000030032 Rises=F Damp=F
 DIIS: error= 1.27D-06 at cycle   6 NSaved=   6.
 NSaved= 6 IEnMin= 6 EnMin= -2511.60902088219     IErMin= 6 ErrMin= 1.27D-06
 ErrMax= 1.27D-06  0.00D+00 EMaxC= 1.00D-01 BMatC= 3.93D-09 BMatP= 7.56D-09
 IDIUse=1 WtCom= 1.00D+00 WtEn= 0.00D+00
 Coeff-Com:  0.385D-02-0.510D-01-0.642D-01-0.957D-01 0.420D+00 0.787D+00
 Coeff:      0.385D-02-0.510D-01-0.642D-01-0.957D-01 0.420D+00 0.787D+00
 Gap=     0.200 Goal=   None    Shift=    0.000
 RMSDP=3.75D-07 MaxDP=1.71D-05 DE=-3.00D-08 OVMax= 1.00D-04

 Cycle  13  Pass 1  IDiag  1:
 RMSU=  2.04D-07    CP:  1.00D+00  1.06D+00  7.14D-01  1.15D+00  1.47D+00
                    CP:  1.21D+00
 E= -2511.60902089576     Delta-E=       -0.000000013563 Rises=F Damp=F
 DIIS: error= 5.08D-07 at cycle   7 NSaved=   7.
 NSaved= 7 IEnMin= 7 EnMin= -2511.60902089576     IErMin= 7 ErrMin= 5.08D-07
 ErrMax= 5.08D-07  0.00D+00 EMaxC= 1.00D-01 BMatC= 5.39D-10 BMatP= 3.93D-09
 IDIUse=1 WtCom= 1.00D+00 WtEn= 0.00D+00
 Coeff-Com:  0.143D-02-0.927D-02-0.170D-01-0.797D-01-0.607D-01 0.156D+00
 Coeff-Com:  0.101D+01
 Coeff:      0.143D-02-0.927D-02-0.170D-01-0.797D-01-0.607D-01 0.156D+00
 Coeff:      0.101D+01
 Gap=     0.200 Goal=   None    Shift=    0.000
 RMSDP=2.36D-07 MaxDP=8.83D-06 DE=-1.36D-08 OVMax= 7.40D-05

 Cycle  14  Pass 1  IDiag  1:
 RMSU=  8.39D-08    CP:  1.00D+00  1.06D+00  7.21D-01  1.19D+00  1.64D+00
                    CP:  1.59D+00  1.37D+00
 E= -2511.60902089937     Delta-E=       -0.000000003614 Rises=F Damp=F
 DIIS: error= 3.00D-07 at cycle   8 NSaved=   8.
 NSaved= 8 IEnMin= 8 EnMin= -2511.60902089937     IErMin= 8 ErrMin= 3.00D-07
 ErrMax= 3.00D-07  0.00D+00 EMaxC= 1.00D-01 BMatC= 2.01D-10 BMatP= 5.39D-10
 IDIUse=1 WtCom= 1.00D+00 WtEn= 0.00D+00
 Coeff-Com: -0.419D-03 0.979D-02 0.109D-01-0.126D-01-0.130D+00-0.166D+00
 Coeff-Com:  0.452D+00 0.836D+00
 Coeff:     -0.419D-03 0.979D-02 0.109D-01-0.126D-01-0.130D+00-0.166D+00
 Coeff:      0.452D+00 0.836D+00
 Gap=     0.200 Goal=   None    Shift=    0.000
 RMSDP=1.25D-07 MaxDP=4.79D-06 DE=-3.61D-09 OVMax= 4.17D-05

 Cycle  15  Pass 1  IDiag  1:
 RMSU=  4.51D-08    CP:  1.00D+00  1.06D+00  7.24D-01  1.20D+00  1.71D+00
                    CP:  1.75D+00  1.70D+00  1.23D+00
 E= -2511.60902090054     Delta-E=       -0.000000001171 Rises=F Damp=F
 DIIS: error= 2.08D-07 at cycle   9 NSaved=   9.
 NSaved= 9 IEnMin= 9 EnMin= -2511.60902090054     IErMin= 9 ErrMin= 2.08D-07
 ErrMax= 2.08D-07  0.00D+00 EMaxC= 1.00D-01 BMatC= 4.61D-11 BMatP= 2.01D-10
 IDIUse=1 WtCom= 1.00D+00 WtEn= 0.00D+00
 Coeff-Com: -0.471D-03 0.649D-02 0.879D-02 0.855D-02-0.493D-01-0.116D+00
 Coeff-Com:  0.172D-01 0.404D+00 0.721D+00
 Coeff:     -0.471D-03 0.649D-02 0.879D-02 0.855D-02-0.493D-01-0.116D+00
 Coeff:      0.172D-01 0.404D+00 0.721D+00
 Gap=     0.200 Goal=   None    Shift=    0.000
 RMSDP=4.81D-08 MaxDP=1.96D-06 DE=-1.17D-09 OVMax= 1.52D-05

 Cycle  16  Pass 1  IDiag  1:
 RMSU=  1.76D-08    CP:  1.00D+00  1.06D+00  7.25D-01  1.21D+00  1.73D+00
                    CP:  1.82D+00  1.80D+00  1.49D+00  1.08D+00
 E= -2511.60902090062     Delta-E=       -0.000000000080 Rises=F Damp=F
 DIIS: error= 1.03D-07 at cycle  10 NSaved=  10.
 NSaved=10 IEnMin=10 EnMin= -2511.60902090062     IErMin=10 ErrMin= 1.03D-07
 ErrMax= 1.03D-07  0.00D+00 EMaxC= 1.00D-01 BMatC= 5.91D-12 BMatP= 4.61D-11
 IDIUse=1 WtCom= 1.00D+00 WtEn= 0.00D+00
 Coeff-Com: -0.757D-04 0.136D-04 0.637D-03 0.587D-02 0.136D-01-0.263D-02
 Coeff-Com: -0.932D-01-0.433D-01 0.211D+00 0.908D+00
 Coeff:     -0.757D-04 0.136D-04 0.637D-03 0.587D-02 0.136D-01-0.263D-02
 Coeff:     -0.932D-01-0.433D-01 0.211D+00 0.908D+00
 Gap=     0.200 Goal=   None    Shift=    0.000
 RMSDP=2.21D-08 MaxDP=8.10D-07 DE=-8.00D-11 OVMax= 7.19D-06

 Cycle  17  Pass 1  IDiag  1:
 RMSU=  8.66D-09    CP:  1.00D+00  1.06D+00  7.25D-01  1.21D+00  1.74D+00
                    CP:  1.84D+00  1.85D+00  1.62D+00  1.31D+00  1.28D+00
 E= -2511.60902090043     Delta-E=        0.000000000196 Rises=F Damp=F
 DIIS: error= 4.11D-08 at cycle  11 NSaved=  11.
 NSaved=11 IEnMin=10 EnMin= -2511.60902090062     IErMin=11 ErrMin= 4.11D-08
 ErrMax= 4.11D-08  0.00D+00 EMaxC= 1.00D-01 BMatC= 1.63D-12 BMatP= 5.91D-12
 IDIUse=1 WtCom= 1.00D+00 WtEn= 0.00D+00
 Coeff-Com:  0.918D-04-0.156D-02-0.196D-02-0.109D-03 0.156D-01 0.266D-01
 Coeff-Com: -0.336D-01-0.103D+00-0.130D+00 0.254D+00 0.975D+00
 Coeff:      0.918D-04-0.156D-02-0.196D-02-0.109D-03 0.156D-01 0.266D-01
 Coeff:     -0.336D-01-0.103D+00-0.130D+00 0.254D+00 0.975D+00
 Gap=     0.200 Goal=   None    Shift=    0.000
 RMSDP=1.28D-08 MaxDP=4.76D-07 DE= 1.96D-10 OVMax= 3.86D-06

 Cycle  18  Pass 1  IDiag  1:
 RMSU=  4.78D-09    CP:  1.00D+00  1.06D+00  7.25D-01  1.21D+00  1.74D+00
                    CP:  1.85D+00  1.86D+00  1.70D+00  1.43D+00  1.57D+00
                    CP:  1.42D+00
 E= -2511.60902090069     Delta-E=       -0.000000000265 Rises=F Damp=F
 DIIS: error= 2.02D-08 at cycle  12 NSaved=  12.
 NSaved=12 IEnMin=12 EnMin= -2511.60902090069     IErMin=12 ErrMin= 2.02D-08
 ErrMax= 2.02D-08  0.00D+00 EMaxC= 1.00D-01 BMatC= 3.23D-13 BMatP= 1.63D-12
 IDIUse=1 WtCom= 1.00D+00 WtEn= 0.00D+00
 Coeff-Com:  0.485D-04-0.576D-03-0.849D-03-0.109D-02 0.304D-02 0.103D-01
 Coeff-Com:  0.494D-02-0.243D-01-0.888D-01-0.691D-01 0.352D+00 0.814D+00
 Coeff:      0.485D-04-0.576D-03-0.849D-03-0.109D-02 0.304D-02 0.103D-01
 Coeff:      0.494D-02-0.243D-01-0.888D-01-0.691D-01 0.352D+00 0.814D+00
 Gap=     0.200 Goal=   None    Shift=    0.000
 RMSDP=4.15D-09 MaxDP=2.07D-07 DE=-2.65D-10 OVMax= 1.15D-06

 SCF Done:  E(RwB97XD) =  -2511.60902090     A.U. after   18 cycles
            NFock= 18  Conv=0.42D-08     -V/T= 2.0073
 KE= 2.493523210728D+03 PE=-1.504357368345D+04 EE= 5.467205095837D+03
 Leave Link  502 at Thu Dec  6 23:36:17 2018, MaxMem=   536870912 cpu:      6454.2
 (Enter /pbs_home/pkowalski/g09d01/g09/l701.exe)
 Compute integral first derivatives.
 ... and contract with generalized density number  0.
 R6Disp: Adding Grimme-D2 dispersion energy 1st derivatives to the gradient.
 Leave Link  701 at Thu Dec  6 23:36:18 2018, MaxMem=   536870912 cpu:         5.8
 (Enter /pbs_home/pkowalski/g09d01/g09/l702.exe)
 L702 exits ... SP integral derivatives will be done elsewhere.
 Leave Link  702 at Thu Dec  6 23:36:18 2018, MaxMem=   536870912 cpu:         0.2
 (Enter /pbs_home/pkowalski/g09d01/g09/l703.exe)
 Compute integral first derivatives, UseDBF=F ICtDFT=           0.
 Integral derivatives from FoFJK, PRISM(SPDF).
 Calling FoFJK, ICntrl=      2127 FMM=F ISym2X=0 I1Cent= 0 IOpClX= 0 NMat=1 NMatS=1 NMatT=0.
 FoFJK:  IHMeth= 1 ICntrl=    2127 DoSepK=T KAlg= 0 I1Cent=   0 FoldK=F
 IRaf=         1 NMat=   1 IRICut=       1 DoRegI=T DoRafI=F ISym2E= 0.
 FoFCou: FMM=F IPFlag=           0 FMFlag=      100000 FMFlg1=         800
         NFxFlg=           0 DoJE=F BraDBF=F KetDBF=F FulRan=T
         wScrn=  0.000000 ICntrl=    2527 IOpCl=  0 I1Cent=           0 NGrid=           0
         NMat0=    1 NMatS0=      1 NMatT0=    0 NMatD0=    1 NMtDS0=    0 NMtDT0=    0
 Symmetry not used in FoFCou.
 Leave Link  703 at Thu Dec  6 23:40:04 2018, MaxMem=   536870912 cpu:      1799.3
 (Enter /pbs_home/pkowalski/g09d01/g09/l716.exe)
 Dipole        =-2.70150949D-01-1.72955277D+00 1.72623909D-02
 ***** Axes restored to original set *****
 -------------------------------------------------------------------
 Center     Atomic                   Forces (Hartrees/Bohr)
 Number     Number              X              Y              Z
 -------------------------------------------------------------------
      1       16           0.023004633    0.004251210    0.015968816
      2       16           0.027202689   -0.003999458    0.010539681
      3        9          -0.011225476   -0.007261561    0.009791589
      4        9           0.007050452    0.012482690   -0.007259383
      5        9          -0.018089315    0.002118722   -0.011074152
      6        9           0.015132356    0.003303836   -0.007947889
      7        9          -0.011779759   -0.001812316    0.012239154
      8        9           0.004791889   -0.006325300   -0.010736547
      9        6           0.004067269   -0.005482121   -0.000692943
     10        6           0.003244173    0.002230250    0.002973609
     11        6          -0.000102004    0.001435331    0.000745811
     12        6          -0.003821702    0.004015445    0.000342114
     13        6          -0.002994796   -0.003086217   -0.003341489
     14        6          -0.004608454    0.007082389   -0.001092144
     15        6           0.000331487    0.004658249    0.005269155
     16        6           0.003086828   -0.003122570    0.002337250
     17        6           0.000407274   -0.001496627   -0.000552875
     18        6          -0.000585511   -0.003137861   -0.004614376
     19        6          -0.003455917    0.003904182   -0.001675917
     20        6          -0.003245398   -0.005866296   -0.005541206
     21        6          -0.001122961   -0.001376505    0.002335039
     22        6          -0.003797000    0.008376566   -0.010070772
     23        6           0.002280293    0.001309698   -0.000467890
     24        6          -0.017566863   -0.021412985   -0.003817965
     25        6          -0.015116139   -0.010566368   -0.015782862
     26        6           0.006575940    0.023553400    0.007817078
     27        6          -0.037013321   -0.017346187   -0.045065373
     28        6           0.013093151   -0.029627694    0.020204489
     29        6          -0.007937915    0.060125308    0.042550492
     30        6          -0.012982828   -0.016383876    0.006968007
     31        6           0.016054075   -0.006242243    0.025910475
     32        6          -0.009648775    0.012550780    0.002600091
     33        6           0.099602653   -0.036520789   -0.064229127
     34        6          -0.012973162    0.016262395   -0.008369652
     35        6           0.015204710   -0.025269569   -0.002596265
     36        6          -0.101492766    0.010689190    0.013968618
     37        6           0.033248674    0.029975311    0.016568606
     38        1          -0.001935590    0.003206760    0.000740833
     39        1          -0.002265373   -0.000284037   -0.001454957
     40        1           0.000113242   -0.002335984   -0.001253743
     41        1           0.002361697   -0.001328874    0.000638583
     42        1           0.001703268    0.003380192    0.002739673
     43        1           0.000229864   -0.002725374   -0.002733977
     44        1          -0.001774803    0.000861338   -0.001943875
     45        1          -0.000836180    0.002427794    0.000731165
     46        1           0.001131894    0.000738252    0.002410672
     47        1           0.002391084   -0.003773618    0.000669050
     48        1          -0.002557655    0.000521985   -0.001595866
     49        1           0.001820706   -0.002067583   -0.000903550
     50        1           0.001958908    0.001981738    0.001829102
     51        1           0.002145073    0.001162499    0.002101310
     52        1           0.001303662   -0.000170884   -0.003341119
     53        1          -0.002219191    0.000219189   -0.002295752
     54        1          -0.001257778    0.001328590    0.002114218
     55        1           0.002016286   -0.002144538    0.001101921
     56        1           0.003076752   -0.002572444    0.000972864
     57        1          -0.002327766    0.001656692   -0.001010186
     58        1           0.003174113   -0.001923569    0.000345331
     59        1          -0.003070701   -0.000146537    0.005937053
 -------------------------------------------------------------------
 Cartesian Forces:  Max     0.101492766 RMS     0.016531191
 Leave Link  716 at Thu Dec  6 23:40:04 2018, MaxMem=   536870912 cpu:         0.2
 (Enter /pbs_home/pkowalski/g09d01/g09/l103.exe)

 GradGradGradGradGradGradGradGradGradGradGradGradGradGradGradGradGradGrad
 Berny optimization.
 Using GEDIIS/GDIIS optimizer.
 FormGI is forming the generalized inverse of G from B-inverse, IUseBI=4.
 GSVD:  received Info=                   1 from GESDD.
 Internal  Forces:  Max     0.042313265 RMS     0.006485367
 Search for a local minimum.
 Step number   2 out of a maximum of  343
 All quantities printed in internal units (Hartrees-Bohrs-Radians)
 RMS Force = .64854D-02 SwitMx=.10000D-02 MixMth= 1
 Mixed Optimization -- RFO/linear search
 Update second derivatives using D2CorX and points    1    2
 DE= -6.58D-02 DEPred=-6.34D-02 R= 1.04D+00
 TightC=F SS=  1.41D+00  RLast= 5.10D-01 DXNew= 5.0454D-01 1.5299D+00
 Trust test= 1.04D+00 RLast= 5.10D-01 DXMaxT set to 5.05D-01
 ITU=  1  0
 Use linear search instead of GDIIS.
 Linear search step of   0.560 exceeds DXMaxT=   0.505 but not scaled.
 Quartic linear search produced a step of  1.87997.
 Iteration  1 RMS(Cart)=  0.12431630 RMS(Int)=  0.00877510
 Iteration  2 RMS(Cart)=  0.06340063 RMS(Int)=  0.00220887
 Iteration  3 RMS(Cart)=  0.00149261 RMS(Int)=  0.00217490
 Iteration  4 RMS(Cart)=  0.00000270 RMS(Int)=  0.00217490
 Iteration  5 RMS(Cart)=  0.00000002 RMS(Int)=  0.00217490
 ITry= 1 IFail=0 DXMaxC= 5.69D-01 DCOld= 1.00D+10 DXMaxT= 5.05D-01 DXLimC= 3.00D+00 Rises=F
 Variable       Old X    -DE/DX   Delta X   Delta X   Delta X     New X
                                 (Linear)    (Quad)   (Total)
    R1        3.34406  -0.01669  -0.11267   0.00000  -0.11224   3.23182
    R2        3.32466  -0.01676  -0.11055   0.00000  -0.10979   3.21487
    R3        3.34184  -0.01635  -0.09776   0.00000  -0.10079   3.24105
    R4        3.34627  -0.01585  -0.07630   0.00000  -0.07586   3.27042
    R5        2.57362  -0.01560  -0.08371   0.00000  -0.08371   2.48991
    R6        2.58252  -0.01435  -0.06385   0.00000  -0.06385   2.51867
    R7        2.56856  -0.02128  -0.08879   0.00000  -0.08879   2.47977
    R8        2.57871  -0.01701  -0.08865   0.00000  -0.08865   2.49007
    R9        2.58927  -0.01563  -0.07489   0.00000  -0.07489   2.51438
   R10        2.57942  -0.01313  -0.06605   0.00000  -0.06605   2.51337
   R11        2.63531  -0.00191  -0.01161   0.00000  -0.01161   2.62370
   R12        2.65628  -0.00274  -0.02194   0.00000  -0.02192   2.63435
   R13        2.05621   0.00336   0.02562   0.00000   0.02562   2.08183
   R14        2.63239   0.00007  -0.00310   0.00000  -0.00311   2.62928
   R15        2.05615   0.00267   0.01985   0.00000   0.01985   2.07600
   R16        2.63460   0.00008   0.00035   0.00000   0.00033   2.63493
   R17        2.05629   0.00265   0.02053   0.00000   0.02053   2.07683
   R18        2.63473  -0.00232  -0.01460   0.00000  -0.01460   2.62013
   R19        2.05604   0.00273   0.01947   0.00000   0.01947   2.07551
   R20        2.65645  -0.00353  -0.03106   0.00000  -0.03105   2.62540
   R21        2.05237   0.00367   0.02725   0.00000   0.02725   2.07963
   R22        2.81128  -0.00802  -0.04859   0.00000  -0.04859   2.76269
   R23        2.63570  -0.00195  -0.01091   0.00000  -0.01091   2.62479
   R24        2.65630  -0.00259  -0.02128   0.00000  -0.02127   2.63503
   R25        2.05611   0.00337   0.02522   0.00000   0.02522   2.08133
   R26        2.63242  -0.00005  -0.00342   0.00000  -0.00342   2.62900
   R27        2.05631   0.00272   0.02018   0.00000   0.02018   2.07649
   R28        2.63490   0.00011   0.00057   0.00000   0.00056   2.63546
   R29        2.05642   0.00267   0.02079   0.00000   0.02079   2.07721
   R30        2.63514  -0.00233  -0.01380   0.00000  -0.01381   2.62134
   R31        2.05612   0.00271   0.01965   0.00000   0.01965   2.07577
   R32        2.65649  -0.00337  -0.02986   0.00000  -0.02985   2.62664
   R33        2.05238   0.00363   0.02675   0.00000   0.02675   2.07913
   R34        2.81186  -0.00745  -0.04421   0.00000  -0.04421   2.76765
   R35        2.89464   0.00175   0.01988   0.00000   0.01988   2.91453
   R36        2.08765  -0.00301  -0.02245   0.00000  -0.02245   2.06520
   R37        2.08671  -0.00280  -0.02170   0.00000  -0.02170   2.06501
   R38        2.08680  -0.00316  -0.02270   0.00000  -0.02270   2.06410
   R39        2.84874  -0.00045  -0.00949   0.00000  -0.00949   2.83925
   R40        2.09020  -0.00245  -0.01680   0.00000  -0.01680   2.07341
   R41        2.07367  -0.00073  -0.01494   0.00000  -0.01494   2.05874
   R42        2.89168   0.00089   0.00878   0.00000   0.00878   2.90046
   R43        2.08623  -0.00312  -0.02429   0.00000  -0.02429   2.06194
   R44        2.08734  -0.00278  -0.02011   0.00000  -0.02011   2.06723
   R45        2.08656  -0.00299  -0.02253   0.00000  -0.02253   2.06402
   R46        2.84329   0.00185   0.01128   0.00000   0.01128   2.85457
   R47        2.09320  -0.00225  -0.01111   0.00000  -0.01111   2.08208
   R48        2.09066  -0.00270  -0.01690   0.00000  -0.01690   2.07377
   R49        2.54645   0.01175   0.04113   0.00000   0.04055   2.58700
   R50        2.75555  -0.01018  -0.03978   0.00000  -0.04059   2.71496
   R51        2.04478   0.00371   0.02694   0.00000   0.02694   2.07172
   R52        2.71117  -0.02786  -0.16347   0.00000  -0.16353   2.54764
   R53        2.64605   0.02950   0.12130   0.00000   0.12130   2.76735
   R54        2.85905   0.00307   0.00570   0.00000   0.00388   2.86293
   R55        2.78641  -0.04231  -0.18433   0.00000  -0.18262   2.60379
   R56        2.88106  -0.00009  -0.00379   0.00000  -0.00482   2.87624
   R57        2.85818   0.00273   0.00133   0.00000  -0.00006   2.85812
   R58        2.91050  -0.00163  -0.02280   0.00000  -0.02014   2.89036
   R59        2.89819  -0.02287  -0.08541   0.00000  -0.08541   2.81278
   R60        2.54533   0.01036   0.04241   0.00000   0.04081   2.58614
   R61        2.79143  -0.01182  -0.05005   0.00000  -0.04845   2.74298
   R62        2.05116   0.00373   0.02721   0.00000   0.02721   2.07837
   R63        2.75553  -0.02478  -0.12787   0.00000  -0.12479   2.63075
    A1        1.60535   0.00827   0.06037   0.00000   0.06261   1.66796
    A2        1.59776   0.00882   0.06318   0.00000   0.06361   1.66138
    A3        2.11209   0.00007   0.00223   0.00000   0.00225   2.11434
    A4        2.06207   0.00184   0.01525   0.00000   0.01524   2.07731
    A5        2.10903  -0.00191  -0.01748   0.00000  -0.01749   2.09154
    A6        2.09688   0.00000  -0.00203   0.00000  -0.00204   2.09485
    A7        2.09186  -0.00048  -0.00274   0.00000  -0.00274   2.08912
    A8        2.09444   0.00048   0.00477   0.00000   0.00478   2.09922
    A9        2.08679  -0.00124  -0.01011   0.00000  -0.01014   2.07665
   A10        2.09821   0.00070   0.00515   0.00000   0.00517   2.10338
   A11        2.09819   0.00054   0.00496   0.00000   0.00497   2.10316
   A12        2.10175   0.00016   0.00461   0.00000   0.00459   2.10634
   A13        2.09277   0.00048   0.00357   0.00000   0.00358   2.09634
   A14        2.08867  -0.00064  -0.00818   0.00000  -0.00816   2.08050
   A15        2.10696   0.00026  -0.00181   0.00000  -0.00180   2.10515
   A16        2.05538   0.00283   0.02268   0.00000   0.02268   2.07806
   A17        2.12085  -0.00310  -0.02088   0.00000  -0.02088   2.09997
   A18        2.06190   0.00075   0.00711   0.00000   0.00713   2.06904
   A19        2.09961   0.00339   0.01536   0.00000   0.01534   2.11495
   A20        2.12168  -0.00414  -0.02247   0.00000  -0.02248   2.09920
   A21        2.11228   0.00023   0.00335   0.00000   0.00336   2.11565
   A22        2.06346   0.00181   0.01662   0.00000   0.01661   2.08007
   A23        2.10744  -0.00204  -0.01997   0.00000  -0.01997   2.08747
   A24        2.09707  -0.00002  -0.00162   0.00000  -0.00162   2.09544
   A25        2.09158  -0.00052  -0.00328   0.00000  -0.00328   2.08830
   A26        2.09453   0.00055   0.00490   0.00000   0.00490   2.09944
   A27        2.08644  -0.00127  -0.01091   0.00000  -0.01093   2.07551
   A28        2.09852   0.00073   0.00581   0.00000   0.00582   2.10434
   A29        2.09822   0.00054   0.00510   0.00000   0.00511   2.10333
   A30        2.10183   0.00026   0.00502   0.00000   0.00500   2.10683
   A31        2.09267   0.00042   0.00325   0.00000   0.00325   2.09592
   A32        2.08869  -0.00068  -0.00827   0.00000  -0.00826   2.08043
   A33        2.10718   0.00026  -0.00099   0.00000  -0.00099   2.10620
   A34        2.05649   0.00263   0.02190   0.00000   0.02190   2.07839
   A35        2.11951  -0.00288  -0.02092   0.00000  -0.02092   2.09860
   A36        2.06157   0.00055   0.00515   0.00000   0.00517   2.06674
   A37        2.10010   0.00319   0.01494   0.00000   0.01493   2.11504
   A38        2.12151  -0.00374  -0.02010   0.00000  -0.02010   2.10141
   A39        1.92650   0.00025   0.00356   0.00000   0.00354   1.93004
   A40        1.91403   0.00086   0.00290   0.00000   0.00286   1.91690
   A41        1.93878   0.00099   0.01562   0.00000   0.01555   1.95433
   A42        1.89230  -0.00064  -0.00632   0.00000  -0.00632   1.88599
   A43        1.89932  -0.00094  -0.01095   0.00000  -0.01100   1.88832
   A44        1.89195  -0.00057  -0.00549   0.00000  -0.00557   1.88638
   A45        1.93387   0.00006  -0.00647   0.00000  -0.00647   1.92740
   A46        1.91000   0.00057   0.00955   0.00000   0.00945   1.91945
   A47        1.89859   0.00199   0.02000   0.00000   0.01982   1.91841
   A48        1.90478   0.00114   0.01261   0.00000   0.01262   1.91740
   A49        1.95291  -0.00277  -0.02543   0.00000  -0.02531   1.92760
   A50        1.86203  -0.00099  -0.00964   0.00000  -0.00979   1.85224
   A51        1.92917   0.00028   0.00188   0.00000   0.00188   1.93105
   A52        1.91202   0.00033   0.00228   0.00000   0.00227   1.91429
   A53        1.93554   0.00090   0.00939   0.00000   0.00937   1.94491
   A54        1.89425  -0.00014  -0.00065   0.00000  -0.00066   1.89360
   A55        1.90018  -0.00095  -0.00875   0.00000  -0.00876   1.89142
   A56        1.89181  -0.00046  -0.00450   0.00000  -0.00453   1.88728
   A57        1.95246  -0.00185  -0.00667   0.00000  -0.00671   1.94575
   A58        1.90793   0.00056  -0.00149   0.00000  -0.00153   1.90639
   A59        1.90690   0.00106   0.00900   0.00000   0.00892   1.91582
   A60        1.91560   0.00217   0.02402   0.00000   0.02407   1.93967
   A61        1.89979  -0.00034  -0.01251   0.00000  -0.01244   1.88734
   A62        1.87970  -0.00161  -0.01273   0.00000  -0.01262   1.86708
   A63        2.12340   0.00161   0.00114   0.00000   0.00117   2.12457
   A64        1.94503  -0.01081  -0.07689   0.00000  -0.07697   1.86806
   A65        2.21470   0.00920   0.07574   0.00000   0.07578   2.29048
   A66        2.01080  -0.00319   0.00322   0.00000   0.00201   2.01281
   A67        2.13992   0.00128   0.00019   0.00000   0.00069   2.14061
   A68        2.13210   0.00189  -0.00374   0.00000  -0.00319   2.12891
   A69        1.92875   0.00777   0.02575   0.00000   0.02499   1.95374
   A70        2.14789   0.00090  -0.01312   0.00000  -0.01279   2.13510
   A71        2.20599  -0.00865  -0.01300   0.00000  -0.01270   2.19329
   A72        2.03921  -0.00005   0.00007   0.00000  -0.00142   2.03779
   A73        1.93431  -0.00199  -0.01229   0.00000  -0.01283   1.92148
   A74        2.17207   0.00548   0.04391   0.00000   0.04284   2.21491
   A75        2.13346  -0.00530  -0.06719   0.00000  -0.06879   2.06466
   A76        2.24279  -0.00093   0.06415   0.00000   0.06263   2.30542
   A77        1.90437   0.00625   0.00240   0.00000   0.00543   1.90979
   A78        1.89721  -0.00516  -0.06021   0.00000  -0.05989   1.83732
   A79        1.91551  -0.00091  -0.00584   0.00000  -0.00661   1.90890
   A80        1.96221   0.00199   0.01194   0.00000   0.01219   1.97440
   A81        2.01758   0.00453   0.02390   0.00000   0.02371   2.04130
   A82        1.90008   0.00212   0.02092   0.00000   0.01999   1.92008
   A83        1.77029  -0.00202   0.01755   0.00000   0.01641   1.78670
   A84        1.89499  -0.00198  -0.02091   0.00000  -0.02104   1.87395
   A85        1.99052   0.00445   0.03583   0.00000   0.03479   2.02531
   A86        1.99293   0.00419   0.03553   0.00000   0.03690   2.02983
   A87        1.89096  -0.00211  -0.03778   0.00000  -0.03507   1.85589
   A88        1.90744   0.00067   0.00750   0.00000   0.00608   1.91352
   A89        1.78224  -0.00559  -0.02259   0.00000  -0.02585   1.75639
   A90        1.87870  -0.00360  -0.05061   0.00000  -0.05008   1.82862
   A91        1.89566   0.00394   0.01605   0.00000   0.01303   1.90869
   A92        1.94420  -0.00050   0.00499   0.00000   0.00593   1.95012
   A93        1.95424  -0.00258  -0.00945   0.00000  -0.00890   1.94533
   A94        1.98072   0.00373   0.03259   0.00000   0.02982   2.01054
   A95        1.80939  -0.00075   0.00958   0.00000   0.01210   1.82148
   A96        1.82731   0.00594   0.04891   0.00000   0.04220   1.86951
   A97        2.07901   0.00588   0.11199   0.00000   0.10464   2.18365
   A98        1.89325   0.00740   0.03588   0.00000   0.01846   1.91171
   A99        2.12213   0.00108  -0.00574   0.00000  -0.00515   2.11697
   A100       1.94721  -0.01132  -0.06993   0.00000  -0.07122   1.87599
   A101       2.21383   0.01025   0.07566   0.00000   0.07622   2.29006
   A102       2.03810  -0.00117   0.00570   0.00000   0.00891   2.04702
   A103       2.15210  -0.00089  -0.01140   0.00000  -0.01307   2.13903
   A104       2.09288   0.00204   0.00554   0.00000   0.00382   2.09671
   A105       1.96671   0.00530   0.05371   0.00000   0.03525   2.00196
   A106       2.08958   0.00195   0.09817   0.00000   0.08477   2.17435
   A107       1.87935   0.00684   0.03728   0.00000   0.02977   1.90912
   A108       2.03846  -0.00281   0.00591   0.00000  -0.00179   2.03667
   A109       1.95445  -0.00270  -0.02686   0.00000  -0.02561   1.92884
   A110       2.09573   0.01161   0.09600   0.00000   0.09080   2.18654
    D1       -3.14158   0.00155   0.01926   0.00000   0.01936  -3.12222
    D2       -0.01061   0.00131   0.01825   0.00000   0.01830   0.00769
    D3       -2.60233  -0.00901  -0.07571   0.00000  -0.07485  -2.67719
    D4        0.02526  -0.00146  -0.00946   0.00000  -0.01070   0.01456
    D5        3.08223   0.00259   0.04019   0.00000   0.04148   3.12371
    D6       -0.05474   0.00281   0.05444   0.00000   0.05423  -0.00051
    D7       -2.40874  -0.01630  -0.19987   0.00000  -0.19458  -2.60332
    D8        0.10505  -0.00335  -0.06265   0.00000  -0.06516   0.03989
    D9        0.00074   0.00007   0.00110   0.00000   0.00111   0.00185
   D10       -3.14123   0.00004   0.00064   0.00000   0.00064  -3.14059
   D11       -3.14081   0.00007   0.00110   0.00000   0.00111  -3.13970
   D12        0.00040   0.00003   0.00064   0.00000   0.00065   0.00105
   D13       -0.00080  -0.00004  -0.00082   0.00000  -0.00083  -0.00163
   D14       -3.14056   0.00008   0.00081   0.00000   0.00083  -3.13973
   D15        3.14075  -0.00004  -0.00082   0.00000  -0.00083   3.13992
   D16        0.00100   0.00009   0.00081   0.00000   0.00083   0.00182
   D17       -0.00005  -0.00003  -0.00025   0.00000  -0.00025  -0.00030
   D18        3.14129  -0.00003  -0.00030   0.00000  -0.00030   3.14099
   D19       -3.14127   0.00001   0.00022   0.00000   0.00022  -3.14105
   D20        0.00008   0.00000   0.00016   0.00000   0.00016   0.00024
   D21       -0.00055  -0.00005  -0.00087   0.00000  -0.00087  -0.00143
   D22        3.14116  -0.00002  -0.00022   0.00000  -0.00022   3.14094
   D23        3.14128  -0.00005  -0.00081   0.00000  -0.00082   3.14047
   D24       -0.00019  -0.00001  -0.00016   0.00000  -0.00016  -0.00035
   D25        0.00049   0.00009   0.00115   0.00000   0.00116   0.00164
   D26        3.14107   0.00003   0.00032   0.00000   0.00032   3.14138
   D27       -3.14123   0.00005   0.00050   0.00000   0.00051  -3.14072
   D28       -0.00065   0.00000  -0.00033   0.00000  -0.00033  -0.00098
   D29        0.00019  -0.00004  -0.00030   0.00000  -0.00030  -0.00011
   D30        3.13992  -0.00016  -0.00193   0.00000  -0.00190   3.13801
   D31       -3.14036   0.00001   0.00054   0.00000   0.00053  -3.13983
   D32       -0.00063  -0.00010  -0.00108   0.00000  -0.00108  -0.00170
   D33       -0.00316  -0.00020  -0.00100   0.00000  -0.00116  -0.00431
   D34       -3.13239   0.00023   0.00117   0.00000   0.00133  -3.13105
   D35        3.14034  -0.00007   0.00067   0.00000   0.00050   3.14084
   D36        0.01111   0.00035   0.00283   0.00000   0.00299   0.01410
   D37        0.00091   0.00010   0.00186   0.00000   0.00187   0.00278
   D38        3.14158  -0.00004  -0.00003   0.00000  -0.00003   3.14155
   D39       -3.13973   0.00024   0.00363   0.00000   0.00366  -3.13607
   D40        0.00094   0.00010   0.00173   0.00000   0.00176   0.00270
   D41       -0.00032   0.00000  -0.00048   0.00000  -0.00050  -0.00082
   D42       -3.14140   0.00009   0.00140   0.00000   0.00142  -3.13999
   D43        3.14029  -0.00014  -0.00229   0.00000  -0.00227   3.13802
   D44       -0.00079  -0.00006  -0.00041   0.00000  -0.00036  -0.00115
   D45       -0.00043  -0.00007  -0.00112   0.00000  -0.00111  -0.00154
   D46        3.14084  -0.00012  -0.00179   0.00000  -0.00179   3.13905
   D47       -3.14110   0.00007   0.00078   0.00000   0.00081  -3.14029
   D48        0.00017   0.00003   0.00011   0.00000   0.00013   0.00030
   D49       -0.00062  -0.00006  -0.00099   0.00000  -0.00099  -0.00162
   D50       -3.14144   0.00004   0.00024   0.00000   0.00024  -3.14120
   D51        3.14129  -0.00001  -0.00032   0.00000  -0.00032   3.14098
   D52        0.00047   0.00009   0.00091   0.00000   0.00092   0.00139
   D53        0.00122   0.00016   0.00239   0.00000   0.00239   0.00361
   D54       -3.14079   0.00012   0.00099   0.00000   0.00097  -3.13982
   D55       -3.14115   0.00006   0.00116   0.00000   0.00117  -3.13997
   D56        0.00003   0.00003  -0.00024   0.00000  -0.00025  -0.00022
   D57       -0.00073  -0.00013  -0.00163   0.00000  -0.00163  -0.00236
   D58        3.14034  -0.00021  -0.00355   0.00000  -0.00351   3.13683
   D59        3.14129  -0.00009  -0.00017   0.00000  -0.00020   3.14109
   D60       -0.00082  -0.00018  -0.00209   0.00000  -0.00208  -0.00290
   D61        0.00046   0.00009   0.00807   0.00000   0.00827   0.00874
   D62        3.13669  -0.00024  -0.00820   0.00000  -0.00839   3.12830
   D63       -3.14060   0.00017   0.01003   0.00000   0.01021  -3.13038
   D64       -0.00437  -0.00015  -0.00625   0.00000  -0.00645  -0.01082
   D65        1.07206  -0.00135  -0.01184   0.00000  -0.01188   1.06018
   D66       -3.10989   0.00047   0.00591   0.00000   0.00587  -3.10401
   D67       -1.08171   0.00073   0.01070   0.00000   0.01082  -1.07089
   D68       -3.12738  -0.00146  -0.01560   0.00000  -0.01568   3.14013
   D69       -1.02614   0.00037   0.00215   0.00000   0.00207  -1.02407
   D70        1.00203   0.00063   0.00693   0.00000   0.00702   1.00905
   D71       -1.03638  -0.00099  -0.01073   0.00000  -0.01078  -1.04716
   D72        1.06485   0.00084   0.00702   0.00000   0.00697   1.07183
   D73        3.09303   0.00109   0.01180   0.00000   0.01192   3.10495
   D74        1.33073   0.00397   0.03801   0.00000   0.03829   1.36901
   D75       -1.21977  -0.00197  -0.01639   0.00000  -0.01682  -1.23659
   D76       -0.77361   0.00249   0.02209   0.00000   0.02243  -0.75119
   D77        2.95907  -0.00346  -0.03231   0.00000  -0.03268   2.92639
   D78       -2.83029   0.00465   0.04134   0.00000   0.04179  -2.78851
   D79        0.90239  -0.00130  -0.01306   0.00000  -0.01332   0.88907
   D80        1.04715  -0.00113  -0.01426   0.00000  -0.01427   1.03288
   D81       -3.11062   0.00078   0.01066   0.00000   0.01066  -3.09996
   D82       -1.05765  -0.00023  -0.00034   0.00000  -0.00032  -1.05798
   D83        3.13369  -0.00093  -0.01246   0.00000  -0.01248   3.12121
   D84       -1.02408   0.00098   0.01247   0.00000   0.01245  -1.01162
   D85        1.02889  -0.00003   0.00146   0.00000   0.00147   1.03036
   D86       -1.06202  -0.00072  -0.01072   0.00000  -0.01073  -1.07274
   D87        1.06340   0.00119   0.01420   0.00000   0.01420   1.07761
   D88        3.11637   0.00018   0.00320   0.00000   0.00322   3.11959
   D89        1.24042   0.00441   0.04995   0.00000   0.05235   1.29278
   D90       -1.22037  -0.00372  -0.04553   0.00000  -0.04798  -1.26835
   D91       -0.88058   0.00342   0.03973   0.00000   0.04209  -0.83849
   D92        2.94182  -0.00471  -0.05576   0.00000  -0.05825   2.88357
   D93       -2.93383   0.00433   0.04851   0.00000   0.05102  -2.88280
   D94        0.88857  -0.00380  -0.04698   0.00000  -0.04931   0.83926
   D95       -0.00706  -0.00063  -0.02107   0.00000  -0.02062  -0.02768
   D96       -3.12039  -0.00026  -0.00589   0.00000  -0.00537  -3.12576
   D97        3.12322  -0.00096  -0.02271   0.00000  -0.02252   3.10070
   D98        0.00990  -0.00059  -0.00754   0.00000  -0.00727   0.00262
   D99        0.02622  -0.00038   0.01350   0.00000   0.01405   0.04026
   D100       3.13399  -0.00012   0.00078   0.00000   0.00105   3.13504
   D101       3.13969  -0.00076  -0.00155   0.00000  -0.00102   3.13866
   D102      -0.03572  -0.00050  -0.01427   0.00000  -0.01402  -0.04975
   D103      -0.03288   0.00133   0.00092   0.00000   0.00098  -0.03190
   D104       2.54774   0.00735   0.05496   0.00000   0.05495   2.60269
   D105      -3.13927   0.00081   0.01413   0.00000   0.01447  -3.12480
   D106      -0.55865   0.00683   0.06817   0.00000   0.06844  -0.49021
   D107      -0.20927  -0.00455  -0.09119   0.00000  -0.09167  -0.30094
   D108       3.01801  -0.00524  -0.07999   0.00000  -0.07959   2.93842
   D109       2.89297  -0.00388  -0.10539   0.00000  -0.10578   2.78719
   D110      -0.16293  -0.00457  -0.09418   0.00000  -0.09370  -0.25663
   D111       1.61401  -0.00024  -0.00483   0.00000  -0.00466   1.60935
   D112      -0.53890   0.00402   0.06255   0.00000   0.06301  -0.47588
   D113      -2.59072   0.00060   0.01549   0.00000   0.01510  -2.57561
   D114      -1.59853   0.00013  -0.01085   0.00000  -0.01060  -1.60913
   D115       2.53175   0.00439   0.05653   0.00000   0.05707   2.58883
   D116       0.47993   0.00096   0.00946   0.00000   0.00916   0.48910
   D117       3.02321  -0.00202  -0.05630   0.00000  -0.05880   2.96441
   D118      -1.14102   0.01635   0.08929   0.00000   0.09303  -1.04800
   D119      -0.04170  -0.00222  -0.04310   0.00000  -0.04423  -0.08592
   D120       2.07726   0.01615   0.10249   0.00000   0.10760   2.18486
   D121      -0.84176   0.00136   0.01397   0.00000   0.01445  -0.82730
   D122      -2.95410   0.00248   0.04397   0.00000   0.04453  -2.90956
   D123       1.31700   0.00517   0.06189   0.00000   0.06191   1.37891
   D124       1.26145  -0.00241  -0.03973   0.00000  -0.03959   1.22186
   D125      -0.85089  -0.00129  -0.00973   0.00000  -0.00951  -0.86040
   D126      -2.86298   0.00140   0.00818   0.00000   0.00787  -2.85511
   D127      -2.88651   0.00269   0.00580   0.00000   0.00714  -2.87937
   D128       1.28433   0.00382   0.03580   0.00000   0.03722   1.32155
   D129      -0.72776   0.00651   0.05372   0.00000   0.05460  -0.67316
   D130       0.80525  -0.00371  -0.05681   0.00000  -0.05700   0.74825
   D131      -1.26699  -0.00024   0.00128   0.00000   0.00160  -1.26539
   D132       2.87449  -0.00286  -0.03899   0.00000  -0.03746   2.83703
   D133       2.93129  -0.00288  -0.05406   0.00000  -0.05374   2.87755
   D134       0.85905   0.00060   0.00403   0.00000   0.00486   0.86391
   D135      -1.28266  -0.00202  -0.03624   0.00000  -0.03420  -1.31686
   D136      -1.35188  -0.00770  -0.10493   0.00000  -0.10306  -1.45494
   D137       2.85906  -0.00422  -0.04684   0.00000  -0.04446   2.81460
   D138       0.71736  -0.00684  -0.08711   0.00000  -0.08352   0.63384
   D139       1.61502   0.00701   0.08903   0.00000   0.09046   1.70548
   D140      -0.62204  -0.00827  -0.09044   0.00000  -0.08810  -0.71015
   D141      -2.54449   0.00463   0.05031   0.00000   0.05070  -2.49379
   D142       1.50164  -0.01065  -0.12916   0.00000  -0.12786   1.37377
   D143      -0.42040   0.00305   0.06269   0.00000   0.06526  -0.35513
   D144      -2.65746  -0.01224  -0.11678   0.00000  -0.11330  -2.77075
   D145       2.95656  -0.00232  -0.01168   0.00000  -0.01100   2.94557
   D146       0.72000  -0.02015  -0.20115   0.00000  -0.20987   0.51012
   D147      -1.24109   0.01589   0.14864   0.00000   0.15737  -1.08372
   D148       2.80553  -0.00194  -0.04082   0.00000  -0.04151   2.76402
   D149      -0.00977  -0.00105  -0.02986   0.00000  -0.02963  -0.03939
   D150       3.11655  -0.00213  -0.04673   0.00000  -0.04594   3.07061
   D151       3.13674  -0.00078  -0.01487   0.00000  -0.01480   3.12194
   D152      -0.02013  -0.00186  -0.03175   0.00000  -0.03111  -0.05124
   D153      -2.25611  -0.01456  -0.21616   0.00000  -0.21360  -2.46971
   D154       0.08626  -0.00126  -0.01588   0.00000  -0.01647   0.06979
   D155       0.90022  -0.01350  -0.19983   0.00000  -0.19755   0.70267
   D156      -3.04060  -0.00019   0.00045   0.00000  -0.00041  -3.04102
   D157       2.15288   0.01986   0.24586   0.00000   0.24898   2.40186
   D158      -1.63958   0.02726   0.34727   0.00000   0.34931  -1.29027
   D159      -0.12298   0.00336   0.05848   0.00000   0.05831  -0.06467
   D160       2.36775   0.01076   0.15989   0.00000   0.15864   2.52639
         Item               Value     Threshold  Converged?
 Maximum Force            0.042313     0.000450     NO 
 RMS     Force            0.006485     0.000300     NO 
 Maximum Displacement     0.569044     0.001800     NO 
 RMS     Displacement     0.148951     0.001200     NO 
 Predicted change in Energy=-5.606649D-02
 Lowest energy point so far.  Saving SCF results.
 GradGradGradGradGradGradGradGradGradGradGradGradGradGradGradGradGradGrad

 Leave Link  103 at Thu Dec  6 23:40:04 2018, MaxMem=   536870912 cpu:         2.4
 (Enter /pbs_home/pkowalski/g09d01/g09/l202.exe)
 Stoichiometry    C29H22F6S2
 Framework group  C1[X(C29H22F6S2)]
 Deg. of freedom   171
 Full point group                 C1      NOp   1
 RotChk:  IX=0 Diff= 2.34D-02
 Largest Abelian subgroup         C1      NOp   1
 Largest concise Abelian subgroup C1      NOp   1
                         Standard orientation:                         
 ---------------------------------------------------------------------
 Center     Atomic      Atomic             Coordinates (Angstroms)
 Number     Number       Type             X           Y           Z
 ---------------------------------------------------------------------
      1         16           0       -2.748657   -2.056918   -1.060225
      2         16           0        2.697631   -2.055712    0.949283
      3          9           0       -1.286944    2.653214    1.529355
      4          9           0       -2.334147    2.819161   -0.290912
      5          9           0       -0.088331    4.648502   -0.002960
      6          9           0       -0.230550    3.351679   -1.672897
      7          9           0        1.524472    2.907679    1.257815
      8          9           0        2.219130    2.961955   -0.731224
      9          6           0       -5.762534   -2.387131   -0.442766
     10          6           0       -7.108595   -2.640622   -0.215766
     11          6           0       -7.897396   -1.690835    0.425764
     12          6           0       -7.314196   -0.491342    0.832321
     13          6           0       -5.968824   -0.245670    0.604209
     14          6           0       -5.175788   -1.189782   -0.036031
     15          6           0        5.639351   -2.467514    0.099788
     16          6           0        6.951163   -2.769441   -0.242641
     17          6           0        7.788094   -1.775417   -0.739546
     18          6           0        7.286193   -0.482592   -0.886792
     19          6           0        5.973915   -0.189019   -0.546304
     20          6           0        5.132892   -1.176673   -0.047101
     21          6           0       -0.669150   -0.658180   -3.321553
     22          6           0       -0.283456   -1.358687   -2.002756
     23          6           0        1.017861   -0.932862    3.643526
     24          6           0        0.402990   -1.297086    2.285194
     25          6           0       -3.759036   -0.921107   -0.276727
     26          6           0       -2.979315    0.159246    0.037900
     27          6           0       -1.592830    0.041479   -0.319706
     28          6           0       -1.333266   -1.118938   -0.954984
     29          6           0       -0.624008    1.108836   -0.061542
     30          6           0       -1.148615    2.500303    0.227986
     31          6           0       -0.064238    3.387785   -0.366247
     32          6           0        1.174157    2.605420    0.010304
     33          6           0        0.752218    1.141089   -0.120489
     34          6           0        3.750144   -0.858716    0.316079
     35          6           0        3.054103    0.318727    0.271126
     36          6           0        1.664065    0.286324    0.687854
     37          6           0        1.349549   -0.989001    1.149001
     38          1           0       -5.153785   -3.149996   -0.953755
     39          1           0       -7.546280   -3.592754   -0.545519
     40          1           0       -8.963862   -1.882870    0.609044
     41          1           0       -7.919753    0.271603    1.339776
     42          1           0       -5.536143    0.710210    0.936115
     43          1           0        4.990982   -3.264452    0.496746
     44          1           0        7.323565   -3.795494   -0.116319
     45          1           0        8.828349   -2.004514   -1.010932
     46          1           0        7.930095    0.316901   -1.277676
     47          1           0        5.605365    0.839637   -0.674901
     48          1           0       -0.752958    0.421283   -3.172986
     49          1           0        0.101126   -0.837549   -4.075624
     50          1           0       -1.620430   -1.023118   -3.715190
     51          1           0       -0.164571   -2.436288   -2.171545
     52          1           0        0.685547   -0.997356   -1.660197
     53          1           0        1.268439    0.128479    3.680129
     54          1           0        0.301498   -1.148022    4.441782
     55          1           0        1.925981   -1.507849    3.837654
     56          1           0        0.119941   -2.361893    2.288827
     57          1           0       -0.517930   -0.721285    2.128271
     58          1           0       -3.370609    1.037885    0.563993
     59          1           0        3.516483    1.268258   -0.035807
 ---------------------------------------------------------------------
 Rotational constants (GHZ):      0.1559378      0.0559337      0.0473243
 Leave Link  202 at Thu Dec  6 23:40:05 2018, MaxMem=   536870912 cpu:         0.0
 (Enter /pbs_home/pkowalski/g09d01/g09/l301.exe)
 Basis read from rwf:  (5D, 7F)
 No pseudopotential information found on rwf file.
 There are   673 symmetry adapted cartesian basis functions of A   symmetry.
 There are   636 symmetry adapted basis functions of A   symmetry.
   636 basis functions,  1103 primitive gaussians,   673 cartesian basis functions
   141 alpha electrons      141 beta electrons
       nuclear repulsion energy      4591.3045770793 Hartrees.
 IExCor= 4639 DFT=T Ex+Corr=wB97XD ExCW=0 ScaHFX=  1.000000
 ScaDFX=  1.000000  1.000000  1.000000  1.000000 ScalE2=  1.000000  1.000000
 IRadAn=      0 IRanWt=     -1 IRanGd=            0 ICorTp=0 IEmpDi=121
  HFx wShort=  0.000000 wLong=  0.200000 cFull=  0.222036 cShort=  0.000000 cLong=  0.777964
  DFx wShort=  0.000000 wLong=  0.200000 cFull=  0.000000 cShort=  0.000000 cLong=  1.000000
 NAtoms=   59 NActive=   59 NUniq=   59 SFac= 1.00D+00 NAtFMM=   60 NAOKFM=F Big=F
 Integral buffers will be    131072 words long.
 Raffenetti 2 integral format.
 Two-electron integral symmetry is turned on.
 R6Disp:  Grimme-D2 Dispersion energy=       -0.0529660993 Hartrees.
 Nuclear repulsion after empirical dispersion term =     4591.2516109800 Hartrees.
 No density basis found on file   724.
 Leave Link  301 at Thu Dec  6 23:40:05 2018, MaxMem=   536870912 cpu:         0.6
 (Enter /pbs_home/pkowalski/g09d01/g09/l302.exe)
 NPDir=0 NMtPBC=     1 NCelOv=     1 NCel=       1 NClECP=     1 NCelD=      1
         NCelK=      1 NCelE2=     1 NClLst=     1 CellRange=     0.0.
 One-electron integrals computed using PRISM.
 NBasis=   636 RedAO= T EigKep=  2.83D-04  NBF=   636
 NBsUse=   636 1.00D-06 EigRej= -1.00D+00 NBFU=   636
 Precomputing XC quadrature grid using
 IXCGrd= 4 IRadAn=           0 IRanWt=          -1 IRanGd=           0 AccXCQ= 0.00D+00.
 Generated NRdTot=       0 NPtTot=           0 NUsed=           0 NTot=          32
 NSgBfM=   599   605   608   608   608 MxSgAt=    59 MxSgA2=    59.
 Leave Link  302 at Thu Dec  6 23:40:07 2018, MaxMem=   536870912 cpu:        16.4
 (Enter /pbs_home/pkowalski/g09d01/g09/l303.exe)
 DipDrv:  MaxL=1.
 Leave Link  303 at Thu Dec  6 23:40:08 2018, MaxMem=   536870912 cpu:         1.5
 (Enter /pbs_home/pkowalski/g09d01/g09/l401.exe)
 Initial guess from the checkpoint file:  "dae0068freq_open_wb97xd_air.chk"
 B after Tr=     0.000000    0.000000    0.000000
         Rot=    0.999967   -0.007868   -0.001554    0.001457 Ang=  -0.93 deg.
 Guess basis will be translated and rotated to current coordinates.
 JPrj=2 DoOrth=T DoCkMO=T.
 Generating alternative initial guess.
 ExpMin= 1.22D-01 ExpMax= 9.18D+03 ExpMxC= 1.38D+03 IAcc=1 IRadAn=         1 AccDes= 0.00D+00
 Harris functional with IExCor= 4639 and IRadAn=       1 diagonalized for initial guess.
 HarFok:  IExCor= 4639 AccDes= 0.00D+00 IRadAn=         1 IDoV= 1 UseB2=F ITyADJ=14
 ICtDFT=  3500011 ScaDFX=  1.000000  1.000000  1.000000  1.000000
 FoFCou: FMM=F IPFlag=           0 FMFlag=      100000 FMFlg1=           0
         NFxFlg=           0 DoJE=T BraDBF=F KetDBF=T FulRan=T
         wScrn=  0.000000 ICntrl=     500 IOpCl=  0 I1Cent=   200000004 NGrid=           0
         NMat0=    1 NMatS0=      1 NMatT0=    0 NMatD0=    1 NMtDS0=    0 NMtDT0=    0
 Petite list used in FoFCou.
 Harris En= -2428.58729374635    
 Leave Link  401 at Thu Dec  6 23:40:13 2018, MaxMem=   536870912 cpu:        41.7
 (Enter /pbs_home/pkowalski/g09d01/g09/l502.exe)
 Closed shell SCF:
 Using DIIS extrapolation, IDIIS=  1040.
 Integral symmetry usage will be decided dynamically.
 IVT=     1387805 IEndB=     1387805 NGot=   536870912 MDV=   535953350
 LenX=   535953350 LenY=   535499748
 Requested convergence on RMS density matrix=1.00D-08 within 128 cycles.
 Requested convergence on MAX density matrix=1.00D-06.
 Requested convergence on             energy=1.00D-06.
 No special actions if energy rises.
 Fock matrices will be formed incrementally for  20 cycles.
 Integral accuracy reduced to 1.0D-05 until final iterations.

 Cycle   1  Pass 0  IDiag  1:
 FoFJK:  IHMeth= 1 ICntrl=       0 DoSepK=T KAlg= 0 I1Cent=   0 FoldK=F
 IRaf=         1 NMat=   1 IRICut=       1 DoRegI=T DoRafI=F ISym2E= 0.
 FoFCou: FMM=F IPFlag=           0 FMFlag=      100000 FMFlg1=           0
         NFxFlg=           0 DoJE=T BraDBF=F KetDBF=F FulRan=T
         wScrn=  0.000000 ICntrl=     500 IOpCl=  0 I1Cent=           0 NGrid=           0
         NMat0=    1 NMatS0=      1 NMatT0=    0 NMatD0=    1 NMtDS0=    0 NMtDT0=    0
 Symmetry not used in FoFCou.
 E= -2511.51658543353    
 DIIS: error= 8.85D-03 at cycle   1 NSaved=   1.
 NSaved= 1 IEnMin= 1 EnMin= -2511.51658543353     IErMin= 1 ErrMin= 8.85D-03
 ErrMax= 8.85D-03  0.00D+00 EMaxC= 1.00D-01 BMatC= 8.90D-02 BMatP= 8.90D-02
 IDIUse=3 WtCom= 9.12D-01 WtEn= 8.85D-02
 Coeff-Com:  0.100D+01
 Coeff-En:   0.100D+01
 Coeff:      0.100D+01
 Gap=     0.635 Goal=   None    Shift=    0.000
 GapD=    0.635 DampG=2.000 DampE=1.000 DampFc=2.0000 IDamp=-1.
 RMSDP=1.13D-03 MaxDP=5.00D-02              OVMax= 5.20D-02

 Cycle   2  Pass 0  IDiag  1:
 RMSU=  1.13D-03    CP:  1.00D+00
 E= -2511.64751422187     Delta-E=       -0.130928788333 Rises=F Damp=F
 DIIS: error= 2.37D-03 at cycle   2 NSaved=   2.
 NSaved= 2 IEnMin= 2 EnMin= -2511.64751422187     IErMin= 2 ErrMin= 2.37D-03
 ErrMax= 2.37D-03  0.00D+00 EMaxC= 1.00D-01 BMatC= 5.13D-03 BMatP= 8.90D-02
 IDIUse=3 WtCom= 9.76D-01 WtEn= 2.37D-02
 Coeff-Com: -0.645D-01 0.106D+01
 Coeff-En:   0.000D+00 0.100D+01
 Coeff:     -0.630D-01 0.106D+01
 Gap=     0.238 Goal=   None    Shift=    0.000
 RMSDP=3.11D-04 MaxDP=2.04D-02 DE=-1.31D-01 OVMax= 2.66D-02

 Cycle   3  Pass 0  IDiag  1:
 RMSU=  2.72D-04    CP:  9.99D-01  1.13D+00
 E= -2511.65548475807     Delta-E=       -0.007970536207 Rises=F Damp=F
 DIIS: error= 1.15D-03 at cycle   3 NSaved=   3.
 NSaved= 3 IEnMin= 3 EnMin= -2511.65548475807     IErMin= 3 ErrMin= 1.15D-03
 ErrMax= 1.15D-03  0.00D+00 EMaxC= 1.00D-01 BMatC= 3.37D-03 BMatP= 5.13D-03
 IDIUse=3 WtCom= 9.89D-01 WtEn= 1.15D-02
 Coeff-Com: -0.795D-01 0.494D+00 0.585D+00
 Coeff-En:   0.000D+00 0.000D+00 0.100D+01
 Coeff:     -0.786D-01 0.489D+00 0.590D+00
 Gap=     0.239 Goal=   None    Shift=    0.000
 RMSDP=1.71D-04 MaxDP=1.11D-02 DE=-7.97D-03 OVMax= 1.44D-02

 Cycle   4  Pass 0  IDiag  1:
 RMSU=  1.30D-04    CP:  9.99D-01  1.18D+00  6.40D-01
 E= -2511.65904918270     Delta-E=       -0.003564424621 Rises=F Damp=F
 DIIS: error= 4.13D-04 at cycle   4 NSaved=   4.
 NSaved= 4 IEnMin= 4 EnMin= -2511.65904918270     IErMin= 4 ErrMin= 4.13D-04
 ErrMax= 4.13D-04  0.00D+00 EMaxC= 1.00D-01 BMatC= 2.91D-04 BMatP= 3.37D-03
 IDIUse=3 WtCom= 9.96D-01 WtEn= 4.13D-03
 Coeff-Com: -0.167D-01 0.865D-02 0.209D+00 0.799D+00
 Coeff-En:   0.000D+00 0.000D+00 0.000D+00 0.100D+01
 Coeff:     -0.166D-01 0.862D-02 0.208D+00 0.800D+00
 Gap=     0.239 Goal=   None    Shift=    0.000
 RMSDP=6.24D-05 MaxDP=2.35D-03 DE=-3.56D-03 OVMax= 6.62D-03

 Cycle   5  Pass 0  IDiag  1:
 RMSU=  4.95D-05    CP:  9.99D-01  1.18D+00  7.76D-01  9.49D-01
 E= -2511.65944671034     Delta-E=       -0.000397527646 Rises=F Damp=F
 DIIS: error= 2.50D-04 at cycle   5 NSaved=   5.
 NSaved= 5 IEnMin= 5 EnMin= -2511.65944671034     IErMin= 5 ErrMin= 2.50D-04
 ErrMax= 2.50D-04  0.00D+00 EMaxC= 1.00D-01 BMatC= 5.66D-05 BMatP= 2.91D-04
 IDIUse=3 WtCom= 9.98D-01 WtEn= 2.50D-03
 Coeff-Com:  0.353D-02-0.679D-01 0.144D-01 0.370D+00 0.680D+00
 Coeff-En:   0.000D+00 0.000D+00 0.000D+00 0.000D+00 0.100D+01
 Coeff:      0.352D-02-0.678D-01 0.144D-01 0.369D+00 0.681D+00
 Gap=     0.239 Goal=   None    Shift=    0.000
 RMSDP=2.35D-05 MaxDP=1.28D-03 DE=-3.98D-04 OVMax= 2.89D-03

 Cycle   6  Pass 0  IDiag  1:
 RMSU=  1.51D-05    CP:  9.99D-01  1.19D+00  7.98D-01  1.07D+00  8.62D-01
 E= -2511.65952391233     Delta-E=       -0.000077201993 Rises=F Damp=F
 DIIS: error= 8.13D-05 at cycle   6 NSaved=   6.
 NSaved= 6 IEnMin= 6 EnMin= -2511.65952391233     IErMin= 6 ErrMin= 8.13D-05
 ErrMax= 8.13D-05  0.00D+00 EMaxC= 1.00D-01 BMatC= 5.77D-06 BMatP= 5.66D-05
 IDIUse=1 WtCom= 1.00D+00 WtEn= 0.00D+00
 Coeff-Com:  0.332D-02-0.283D-01-0.178D-01 0.536D-01 0.271D+00 0.718D+00
 Coeff:      0.332D-02-0.283D-01-0.178D-01 0.536D-01 0.271D+00 0.718D+00
 Gap=     0.239 Goal=   None    Shift=    0.000
 RMSDP=7.93D-06 MaxDP=3.66D-04 DE=-7.72D-05 OVMax= 1.09D-03

 Initial convergence to 1.0D-05 achieved.  Increase integral accuracy.
 Cycle   7  Pass 1  IDiag  1:
 E= -2511.65894500378     Delta-E=        0.000578908557 Rises=F Damp=F
 DIIS: error= 1.35D-04 at cycle   1 NSaved=   1.
 NSaved= 1 IEnMin= 1 EnMin= -2511.65894500378     IErMin= 1 ErrMin= 1.35D-04
 ErrMax= 1.35D-04  0.00D+00 EMaxC= 1.00D-01 BMatC= 2.35D-05 BMatP= 2.35D-05
 IDIUse=3 WtCom= 9.99D-01 WtEn= 1.35D-03
 Coeff-Com:  0.100D+01
 Coeff-En:   0.100D+01
 Coeff:      0.100D+01
 Gap=     0.239 Goal=   None    Shift=    0.000
 RMSDP=7.93D-06 MaxDP=3.66D-04 DE= 5.79D-04 OVMax= 8.51D-04

 Cycle   8  Pass 1  IDiag  1:
 RMSU=  1.38D-04    CP:  1.00D+00
 E= -2511.65896830655     Delta-E=       -0.000023302774 Rises=F Damp=F
 DIIS: error= 3.87D-05 at cycle   2 NSaved=   2.
 NSaved= 2 IEnMin= 2 EnMin= -2511.65896830655     IErMin= 2 ErrMin= 3.87D-05
 ErrMax= 3.87D-05  0.00D+00 EMaxC= 1.00D-01 BMatC= 1.73D-06 BMatP= 2.35D-05
 IDIUse=1 WtCom= 1.00D+00 WtEn= 0.00D+00
 Coeff-Com:  0.824D-01 0.918D+00
 Coeff:      0.824D-01 0.918D+00
 Gap=     0.239 Goal=   None    Shift=    0.000
 RMSDP=8.72D-06 MaxDP=5.29D-04 DE=-2.33D-05 OVMax= 4.50D-04

 Cycle   9  Pass 1  IDiag  1:
 RMSU=  5.83D-06    CP:  1.00D+00  1.05D+00
 E= -2511.65896922569     Delta-E=       -0.000000919135 Rises=F Damp=F
 DIIS: error= 4.41D-05 at cycle   3 NSaved=   3.
 NSaved= 3 IEnMin= 3 EnMin= -2511.65896922569     IErMin= 2 ErrMin= 3.87D-05
 ErrMax= 4.41D-05  0.00D+00 EMaxC= 1.00D-01 BMatC= 1.26D-06 BMatP= 1.73D-06
 IDIUse=1 WtCom= 1.00D+00 WtEn= 0.00D+00
 Coeff-Com: -0.274D-01 0.459D+00 0.569D+00
 Coeff:     -0.274D-01 0.459D+00 0.569D+00
 Gap=     0.239 Goal=   None    Shift=    0.000
 RMSDP=2.81D-06 MaxDP=1.83D-04 DE=-9.19D-07 OVMax= 2.98D-04

 Cycle  10  Pass 1  IDiag  1:
 RMSU=  1.92D-06    CP:  1.00D+00  1.05D+00  7.04D-01
 E= -2511.65897055182     Delta-E=       -0.000001326138 Rises=F Damp=F
 DIIS: error= 8.75D-06 at cycle   4 NSaved=   4.
 NSaved= 4 IEnMin= 4 EnMin= -2511.65897055182     IErMin= 4 ErrMin= 8.75D-06
 ErrMax= 8.75D-06  0.00D+00 EMaxC= 1.00D-01 BMatC= 6.11D-08 BMatP= 1.26D-06
 IDIUse=1 WtCom= 1.00D+00 WtEn= 0.00D+00
 Coeff-Com: -0.167D-01 0.148D+00 0.244D+00 0.624D+00
 Coeff:     -0.167D-01 0.148D+00 0.244D+00 0.624D+00
 Gap=     0.239 Goal=   None    Shift=    0.000
 RMSDP=8.10D-07 MaxDP=4.61D-05 DE=-1.33D-06 OVMax= 9.21D-05

 Cycle  11  Pass 1  IDiag  1:
 RMSU=  7.57D-07    CP:  1.00D+00  1.06D+00  7.49D-01  1.00D+00
 E= -2511.65897064194     Delta-E=       -0.000000090119 Rises=F Damp=F
 DIIS: error= 3.97D-06 at cycle   5 NSaved=   5.
 NSaved= 5 IEnMin= 5 EnMin= -2511.65897064194     IErMin= 5 ErrMin= 3.97D-06
 ErrMax= 3.97D-06  0.00D+00 EMaxC= 1.00D-01 BMatC= 7.60D-09 BMatP= 6.11D-08
 IDIUse=1 WtCom= 1.00D+00 WtEn= 0.00D+00
 Coeff-Com:  0.109D-03-0.401D-01-0.355D-01 0.170D+00 0.906D+00
 Coeff:      0.109D-03-0.401D-01-0.355D-01 0.170D+00 0.906D+00
 Gap=     0.239 Goal=   None    Shift=    0.000
 RMSDP=5.04D-07 MaxDP=1.84D-05 DE=-9.01D-08 OVMax= 1.27D-04

 Cycle  12  Pass 1  IDiag  1:
 RMSU=  3.71D-07    CP:  1.00D+00  1.06D+00  7.68D-01  1.16D+00  1.14D+00
 E= -2511.65897067108     Delta-E=       -0.000000029134 Rises=F Damp=F
 DIIS: error= 1.27D-06 at cycle   6 NSaved=   6.
 NSaved= 6 IEnMin= 6 EnMin= -2511.65897067108     IErMin= 6 ErrMin= 1.27D-06
 ErrMax= 1.27D-06  0.00D+00 EMaxC= 1.00D-01 BMatC= 3.44D-09 BMatP= 7.60D-09
 IDIUse=1 WtCom= 1.00D+00 WtEn= 0.00D+00
 Coeff-Com:  0.379D-02-0.531D-01-0.755D-01-0.862D-01 0.461D+00 0.750D+00
 Coeff:      0.379D-02-0.531D-01-0.755D-01-0.862D-01 0.461D+00 0.750D+00
 Gap=     0.239 Goal=   None    Shift=    0.000
 RMSDP=3.10D-07 MaxDP=1.32D-05 DE=-2.91D-08 OVMax= 5.80D-05

 Cycle  13  Pass 1  IDiag  1:
 RMSU=  1.80D-07    CP:  1.00D+00  1.06D+00  7.81D-01  1.24D+00  1.39D+00
                    CP:  1.06D+00
 E= -2511.65897067998     Delta-E=       -0.000000008905 Rises=F Damp=F
 DIIS: error= 5.87D-07 at cycle   7 NSaved=   7.
 NSaved= 7 IEnMin= 7 EnMin= -2511.65897067998     IErMin= 7 ErrMin= 5.87D-07
 ErrMax= 5.87D-07  0.00D+00 EMaxC= 1.00D-01 BMatC= 2.28D-10 BMatP= 3.44D-09
 IDIUse=1 WtCom= 1.00D+00 WtEn= 0.00D+00
 Coeff-Com:  0.930D-03-0.627D-02-0.128D-01-0.572D-01-0.179D-01 0.159D+00
 Coeff-Com:  0.934D+00
 Coeff:      0.930D-03-0.627D-02-0.128D-01-0.572D-01-0.179D-01 0.159D+00
 Coeff:      0.934D+00
 Gap=     0.239 Goal=   None    Shift=    0.000
 RMSDP=1.14D-07 MaxDP=4.85D-06 DE=-8.90D-09 OVMax= 2.98D-05

 Cycle  14  Pass 1  IDiag  1:
 RMSU=  5.03D-08    CP:  1.00D+00  1.06D+00  7.83D-01  1.26D+00  1.47D+00
                    CP:  1.23D+00  1.17D+00
 E= -2511.65897068088     Delta-E=       -0.000000000894 Rises=F Damp=F
 DIIS: error= 1.72D-07 at cycle   8 NSaved=   8.
 NSaved= 8 IEnMin= 8 EnMin= -2511.65897068088     IErMin= 8 ErrMin= 1.72D-07
 ErrMax= 1.72D-07  0.00D+00 EMaxC= 1.00D-01 BMatC= 4.72D-11 BMatP= 2.28D-10
 IDIUse=1 WtCom= 1.00D+00 WtEn= 0.00D+00
 Coeff-Com: -0.268D-03 0.615D-02 0.747D-02-0.753D-02-0.735D-01-0.728D-01
 Coeff-Com:  0.310D+00 0.830D+00
 Coeff:     -0.268D-03 0.615D-02 0.747D-02-0.753D-02-0.735D-01-0.728D-01
 Coeff:      0.310D+00 0.830D+00
 Gap=     0.239 Goal=   None    Shift=    0.000
 RMSDP=4.20D-08 MaxDP=2.05D-06 DE=-8.94D-10 OVMax= 9.12D-06

 Cycle  15  Pass 1  IDiag  1:
 RMSU=  1.99D-08    CP:  1.00D+00  1.06D+00  7.84D-01  1.26D+00  1.50D+00
                    CP:  1.28D+00  1.29D+00  1.14D+00
 E= -2511.65897068123     Delta-E=       -0.000000000354 Rises=F Damp=F
 DIIS: error= 7.82D-08 at cycle   9 NSaved=   9.
 NSaved= 9 IEnMin= 9 EnMin= -2511.65897068123     IErMin= 9 ErrMin= 7.82D-08
 ErrMax= 7.82D-08  0.00D+00 EMaxC= 1.00D-01 BMatC= 5.11D-12 BMatP= 4.72D-11
 IDIUse=1 WtCom= 1.00D+00 WtEn= 0.00D+00
 Coeff-Com: -0.192D-03 0.274D-02 0.386D-02 0.348D-02-0.210D-01-0.430D-01
 Coeff-Com:  0.678D-03 0.260D+00 0.793D+00
 Coeff:     -0.192D-03 0.274D-02 0.386D-02 0.348D-02-0.210D-01-0.430D-01
 Coeff:      0.678D-03 0.260D+00 0.793D+00
 Gap=     0.239 Goal=   None    Shift=    0.000
 RMSDP=1.24D-08 MaxDP=6.65D-07 DE=-3.54D-10 OVMax= 2.33D-06

 Cycle  16  Pass 1  IDiag  1:
 RMSU=  7.44D-09    CP:  1.00D+00  1.06D+00  7.84D-01  1.26D+00  1.51D+00
                    CP:  1.29D+00  1.32D+00  1.25D+00  1.15D+00
 E= -2511.65897068129     Delta-E=       -0.000000000062 Rises=F Damp=F
 DIIS: error= 3.67D-08 at cycle  10 NSaved=  10.
 NSaved=10 IEnMin=10 EnMin= -2511.65897068129     IErMin=10 ErrMin= 3.67D-08
 ErrMax= 3.67D-08  0.00D+00 EMaxC= 1.00D-01 BMatC= 1.15D-12 BMatP= 5.11D-12
 IDIUse=1 WtCom= 1.00D+00 WtEn= 0.00D+00
 Coeff-Com: -0.392D-04 0.188D-03 0.405D-03 0.246D-02 0.308D-02-0.659D-02
 Coeff-Com: -0.458D-01-0.253D-01 0.307D+00 0.764D+00
 Coeff:     -0.392D-04 0.188D-03 0.405D-03 0.246D-02 0.308D-02-0.659D-02
 Coeff:     -0.458D-01-0.253D-01 0.307D+00 0.764D+00
 Gap=     0.239 Goal=   None    Shift=    0.000
 RMSDP=5.32D-09 MaxDP=2.83D-07 DE=-6.18D-11 OVMax= 9.64D-07

 SCF Done:  E(RwB97XD) =  -2511.65897068     A.U. after   16 cycles
            NFock= 16  Conv=0.53D-08     -V/T= 2.0066
 KE= 2.495100873024D+03 PE=-1.508472584470D+04 EE= 5.486714390013D+03
 Leave Link  502 at Thu Dec  6 23:52:11 2018, MaxMem=   536870912 cpu:      5725.7
 (Enter /pbs_home/pkowalski/g09d01/g09/l701.exe)
 Compute integral first derivatives.
 ... and contract with generalized density number  0.
 R6Disp: Adding Grimme-D2 dispersion energy 1st derivatives to the gradient.
 Leave Link  701 at Thu Dec  6 23:52:13 2018, MaxMem=   536870912 cpu:         5.8
 (Enter /pbs_home/pkowalski/g09d01/g09/l702.exe)
 L702 exits ... SP integral derivatives will be done elsewhere.
 Leave Link  702 at Thu Dec  6 23:52:13 2018, MaxMem=   536870912 cpu:         0.2
 (Enter /pbs_home/pkowalski/g09d01/g09/l703.exe)
 Compute integral first derivatives, UseDBF=F ICtDFT=           0.
 Integral derivatives from FoFJK, PRISM(SPDF).
 Calling FoFJK, ICntrl=      2127 FMM=F ISym2X=0 I1Cent= 0 IOpClX= 0 NMat=1 NMatS=1 NMatT=0.
 FoFJK:  IHMeth= 1 ICntrl=    2127 DoSepK=T KAlg= 0 I1Cent=   0 FoldK=F
 IRaf=         1 NMat=   1 IRICut=       1 DoRegI=T DoRafI=F ISym2E= 0.
 FoFCou: FMM=F IPFlag=           0 FMFlag=      100000 FMFlg1=         800
         NFxFlg=           0 DoJE=F BraDBF=F KetDBF=F FulRan=T
         wScrn=  0.000000 ICntrl=    2527 IOpCl=  0 I1Cent=           0 NGrid=           0
         NMat0=    1 NMatS0=      1 NMatT0=    0 NMatD0=    1 NMtDS0=    0 NMtDT0=    0
 Symmetry not used in FoFCou.
 Leave Link  703 at Thu Dec  6 23:56:00 2018, MaxMem=   536870912 cpu:      1814.9
 (Enter /pbs_home/pkowalski/g09d01/g09/l716.exe)
 Dipole        =-6.46562493D-02-1.38355440D+00 4.11784843D-03
 ***** Axes restored to original set *****
 -------------------------------------------------------------------
 Center     Atomic                   Forces (Hartrees/Bohr)
 Number     Number              X              Y              Z
 -------------------------------------------------------------------
      1       16          -0.026363784   -0.000808396   -0.012109684
      2       16           0.000820231   -0.002684495   -0.020012533
      3        9           0.025687044    0.008366046   -0.017316635
      4        9          -0.006881333   -0.015161129    0.007591915
      5        9           0.022349277    0.001752354    0.002136305
      6        9          -0.023411611   -0.006585556    0.020695790
      7        9           0.018737026    0.004900353   -0.011777253
      8        9          -0.014011746    0.008316139    0.017878288
      9        6          -0.012157164    0.003591743   -0.003271346
     10        6          -0.004897938   -0.003089587   -0.004052900
     11        6           0.001488017   -0.004634936   -0.002076901
     12        6           0.005985564   -0.007648332   -0.001689598
     13        6           0.014030484   -0.003076005    0.004583183
     14        6          -0.000147227    0.005187401    0.001871506
     15        6          -0.005068303   -0.000566227   -0.011485180
     16        6          -0.004174723    0.004199411   -0.004057318
     17        6          -0.001022382    0.004297375    0.002857633
     18        6           0.000377472    0.005794069    0.007300077
     19        6           0.006483529   -0.000665452    0.013284820
     20        6           0.001247536   -0.005429738   -0.001578807
     21        6           0.002626981    0.007818586   -0.005160761
     22        6          -0.002736224    0.000966711   -0.002735721
     23        6          -0.004724661   -0.004988268    0.001226390
     24        6          -0.011553475   -0.010258099    0.002062576
     25        6           0.003909444    0.011931793    0.007922776
     26        6           0.022076561   -0.004876793   -0.005844657
     27        6           0.046820115   -0.002146462   -0.000657967
     28        6          -0.036320367    0.001541134    0.009313486
     29        6          -0.023233136   -0.014080228    0.011578250
     30        6          -0.021104286   -0.007581924    0.014018662
     31        6           0.000083319   -0.000778282   -0.012583318
     32        6          -0.006119555   -0.002846673    0.003380363
     33        6           0.080885967    0.004771375   -0.037726639
     34        6           0.009654047   -0.011062969   -0.001596273
     35        6           0.007514573    0.005029923    0.016905683
     36        6          -0.074698165    0.011004401    0.031321427
     37        6           0.018309948    0.016284775   -0.016404653
     38        1           0.004731566   -0.003493865    0.000023342
     39        1           0.003541467    0.001320415    0.002418822
     40        1           0.000016391    0.004285158    0.002551346
     41        1          -0.003607644    0.001988900   -0.000456170
     42        1          -0.005096937   -0.001327489   -0.003225277
     43        1           0.000832111    0.002736540    0.005015190
     44        1           0.002656769   -0.002380361    0.002944796
     45        1           0.001891329   -0.004549992   -0.001277625
     46        1          -0.001142241   -0.001093960   -0.003930730
     47        1          -0.003544805    0.002708483   -0.003976895
     48        1           0.004233735   -0.000974187    0.002463678
     49        1          -0.003061783    0.002686432    0.002907718
     50        1          -0.001703698   -0.003909225   -0.002782130
     51        1          -0.002444134    0.001263382   -0.001171404
     52        1           0.002674958    0.005538485    0.001278159
     53        1           0.003846059    0.000367699    0.004191954
     54        1           0.001953946   -0.001926999   -0.003171658
     55        1          -0.001685350    0.004657448   -0.000707999
     56        1          -0.001202474   -0.001405341    0.000735259
     57        1           0.000680739   -0.002701033   -0.001345435
     58        1          -0.005708993    0.001442764   -0.002470268
     59        1          -0.008322067   -0.002017289   -0.003805659
 -------------------------------------------------------------------
 Cartesian Forces:  Max     0.080885967 RMS     0.012957881
 Leave Link  716 at Thu Dec  6 23:56:01 2018, MaxMem=   536870912 cpu:         0.2
 (Enter /pbs_home/pkowalski/g09d01/g09/l103.exe)

 GradGradGradGradGradGradGradGradGradGradGradGradGradGradGradGradGradGrad
 Berny optimization.
 Using GEDIIS/GDIIS optimizer.
 FormGI is forming the generalized inverse of G from B-inverse, IUseBI=4.
 Internal  Forces:  Max     0.044045547 RMS     0.006606233
 Search for a local minimum.
 Step number   3 out of a maximum of  343
 All quantities printed in internal units (Hartrees-Bohrs-Radians)
 RMS Force = .66062D-02 SwitMx=.10000D-02 MixMth= 1
 Mixed Optimization -- RFO/linear search
 Update second derivatives using D2CorX and points    2    3
 ITU=  0  1  0
 Use linear search instead of GDIIS.
     Eigenvalues ---    0.00230   0.00399   0.00420   0.00451   0.00631
     Eigenvalues ---    0.00723   0.00747   0.00748   0.00760   0.00761
     Eigenvalues ---    0.00840   0.01129   0.01285   0.01324   0.01383
     Eigenvalues ---    0.01481   0.01546   0.01559   0.01564   0.01597
     Eigenvalues ---    0.01788   0.01846   0.01941   0.01944   0.02001
     Eigenvalues ---    0.02004   0.02015   0.02027   0.02029   0.02085
     Eigenvalues ---    0.02086   0.02136   0.02136   0.02142   0.02143
     Eigenvalues ---    0.02153   0.02154   0.02167   0.02169   0.02225
     Eigenvalues ---    0.02267   0.02533   0.04258   0.04302   0.04598
     Eigenvalues ---    0.05033   0.05469   0.05485   0.05493   0.05536
     Eigenvalues ---    0.05704   0.05704   0.07284   0.08318   0.09068
     Eigenvalues ---    0.09089   0.09230   0.09641   0.10039   0.10644
     Eigenvalues ---    0.12231   0.12403   0.12635   0.12749   0.13771
     Eigenvalues ---    0.15823   0.15914   0.15983   0.15996   0.16000
     Eigenvalues ---    0.16000   0.16000   0.16000   0.16000   0.16000
     Eigenvalues ---    0.16000   0.16000   0.16000   0.16000   0.16000
     Eigenvalues ---    0.16000   0.16000   0.16000   0.16020   0.18002
     Eigenvalues ---    0.19060   0.21375   0.21871   0.21925   0.21999
     Eigenvalues ---    0.22000   0.22000   0.22006   0.22197   0.22439
     Eigenvalues ---    0.22639   0.23421   0.23475   0.23476   0.23973
     Eigenvalues ---    0.24146   0.24246   0.24613   0.24929   0.24989
     Eigenvalues ---    0.24996   0.25000   0.25182   0.25868   0.26073
     Eigenvalues ---    0.26286   0.26777   0.26888   0.26984   0.27973
     Eigenvalues ---    0.29144   0.29633   0.29788   0.30150   0.30798
     Eigenvalues ---    0.31338   0.31946   0.32225   0.32233   0.32322
     Eigenvalues ---    0.32480   0.32490   0.32507   0.32514   0.32517
     Eigenvalues ---    0.32529   0.32547   0.32564   0.32575   0.32730
     Eigenvalues ---    0.33513   0.34758   0.35520   0.35691   0.35693
     Eigenvalues ---    0.35697   0.35704   0.35710   0.35832   0.35884
     Eigenvalues ---    0.36068   0.36179   0.36224   0.36531   0.36745
     Eigenvalues ---    0.40749   0.40961   0.41086   0.41093   0.44211
     Eigenvalues ---    0.44233   0.45538   0.45584   0.45895   0.45940
     Eigenvalues ---    0.46462   0.46505   0.46570   0.47289   0.47682
     Eigenvalues ---    0.48270   0.48341   0.48502   0.52370   0.55492
     Eigenvalues ---    0.55591
 RFO step:  Lambda=-6.39759660D-02 EMin= 2.29870216D-03
 Quartic linear search produced a step of -0.03772.
 Iteration  1 RMS(Cart)=  0.21212822 RMS(Int)=  0.00560329
 Iteration  2 RMS(Cart)=  0.04791423 RMS(Int)=  0.00096950
 Iteration  3 RMS(Cart)=  0.00079025 RMS(Int)=  0.00095409
 Iteration  4 RMS(Cart)=  0.00000100 RMS(Int)=  0.00095409
 Iteration  5 RMS(Cart)=  0.00000000 RMS(Int)=  0.00095409
 ITry= 1 IFail=0 DXMaxC= 1.20D+00 DCOld= 1.00D+10 DXMaxT= 5.05D-01 DXLimC= 3.00D+00 Rises=F
 Variable       Old X    -DE/DX   Delta X   Delta X   Delta X     New X
                                 (Linear)    (Quad)   (Total)
    R1        3.23182   0.01874   0.00423   0.04228   0.04648   3.27830
    R2        3.21487   0.01165   0.00414   0.02402   0.02835   3.24323
    R3        3.24105   0.01336   0.00380   0.03527   0.03862   3.27967
    R4        3.27042  -0.00325   0.00286  -0.01157  -0.00866   3.26175
    R5        2.48991   0.03152   0.00316   0.04572   0.04888   2.53879
    R6        2.51867   0.01688   0.00241   0.02417   0.02658   2.54525
    R7        2.47977   0.02003   0.00335   0.02839   0.03174   2.51151
    R8        2.49007   0.03168   0.00334   0.04633   0.04968   2.53975
    R9        2.51438   0.02205   0.00283   0.03233   0.03516   2.54953
   R10        2.51337   0.02206   0.00249   0.03185   0.03434   2.54771
   R11        2.62370   0.00370   0.00044   0.00571   0.00615   2.62986
   R12        2.63435   0.00812   0.00083   0.01365   0.01448   2.64884
   R13        2.08183  -0.00588  -0.00097  -0.01145  -0.01242   2.06941
   R14        2.62928   0.00335   0.00012   0.00465   0.00476   2.63404
   R15        2.07600  -0.00449  -0.00075  -0.00873  -0.00948   2.06652
   R16        2.63493   0.00058  -0.00001   0.00047   0.00045   2.63538
   R17        2.07683  -0.00498  -0.00077  -0.00968  -0.01046   2.06637
   R18        2.62013   0.00474   0.00055   0.00749   0.00804   2.62817
   R19        2.07551  -0.00411  -0.00073  -0.00800  -0.00873   2.06678
   R20        2.62540   0.01314   0.00117   0.02192   0.02310   2.64850
   R21        2.07963  -0.00616  -0.00103  -0.01190  -0.01293   2.06670
   R22        2.76269   0.00772   0.00183   0.01526   0.01710   2.77979
   R23        2.62479   0.00313   0.00041   0.00482   0.00524   2.63003
   R24        2.63503   0.00808   0.00080   0.01359   0.01439   2.64942
   R25        2.08133  -0.00572  -0.00095  -0.01111  -0.01207   2.06927
   R26        2.62900   0.00337   0.00013   0.00467   0.00479   2.63379
   R27        2.07649  -0.00463  -0.00076  -0.00898  -0.00974   2.06675
   R28        2.63546   0.00045  -0.00002   0.00026   0.00023   2.63569
   R29        2.07721  -0.00509  -0.00078  -0.00989  -0.01067   2.06654
   R30        2.62134   0.00402   0.00052   0.00635   0.00687   2.62821
   R31        2.07577  -0.00421  -0.00074  -0.00820  -0.00894   2.06683
   R32        2.62664   0.01259   0.00113   0.02102   0.02215   2.64879
   R33        2.07913  -0.00596  -0.00101  -0.01153  -0.01254   2.06659
   R34        2.76765   0.00641   0.00167   0.01264   0.01431   2.78196
   R35        2.91453  -0.00552  -0.00075  -0.01237  -0.01312   2.90141
   R36        2.06520   0.00496   0.00085   0.01013   0.01098   2.07618
   R37        2.06501   0.00499   0.00082   0.01023   0.01105   2.07606
   R38        2.06410   0.00479   0.00086   0.00972   0.01058   2.07468
   R39        2.83925   0.00496   0.00036   0.01039   0.01075   2.85000
   R40        2.07341   0.00290   0.00063   0.00595   0.00658   2.07999
   R41        2.05874   0.00627   0.00056   0.01289   0.01345   2.07219
   R42        2.90046  -0.00194  -0.00033  -0.00440  -0.00473   2.89573
   R43        2.06194   0.00570   0.00092   0.01167   0.01259   2.07453
   R44        2.06723   0.00418   0.00076   0.00853   0.00929   2.07651
   R45        2.06402   0.00495   0.00085   0.01014   0.01099   2.07501
   R46        2.85457  -0.00110  -0.00043  -0.00231  -0.00273   2.85183
   R47        2.08208   0.00033   0.00042   0.00055   0.00097   2.08306
   R48        2.07377   0.00238   0.00064   0.00483   0.00547   2.07923
   R49        2.58700   0.00312  -0.00153   0.00319   0.00148   2.58848
   R50        2.71496  -0.00189   0.00153  -0.00355  -0.00213   2.71283
   R51        2.07172  -0.00613  -0.00102  -0.01169  -0.01271   2.05901
   R52        2.54764   0.04405   0.00617   0.07955   0.08582   2.63347
   R53        2.76735  -0.00501  -0.00458  -0.01067  -0.01525   2.75210
   R54        2.86293   0.00663  -0.00015   0.01569   0.01518   2.87811
   R55        2.60379   0.00413   0.00689  -0.01004  -0.00190   2.60189
   R56        2.87624   0.00913   0.00018   0.02461   0.02278   2.89902
   R57        2.85812   0.01194   0.00000   0.03260   0.03254   2.89066
   R58        2.89036   0.00716   0.00076   0.00908   0.01114   2.90149
   R59        2.81278  -0.00353   0.00322  -0.01598  -0.01276   2.80002
   R60        2.58614  -0.00180  -0.00154  -0.00187  -0.00364   2.58250
   R61        2.74298  -0.00252   0.00183  -0.00895  -0.00686   2.73612
   R62        2.07837  -0.00697  -0.00103  -0.01317  -0.01419   2.06417
   R63        2.63075   0.01425   0.00471   0.01962   0.02476   2.65551
    A1        1.66796  -0.00864  -0.00236  -0.02476  -0.02672   1.64124
    A2        1.66138  -0.00716  -0.00240  -0.01726  -0.01990   1.64148
    A3        2.11434  -0.00118  -0.00009  -0.00279  -0.00287   2.11147
    A4        2.07731   0.00028  -0.00057   0.00079   0.00021   2.07751
    A5        2.09154   0.00090   0.00066   0.00200   0.00266   2.09420
    A6        2.09485   0.00174   0.00008   0.00375   0.00383   2.09868
    A7        2.08912  -0.00094   0.00010  -0.00224  -0.00214   2.08698
    A8        2.09922  -0.00080  -0.00018  -0.00151  -0.00169   2.09752
    A9        2.07665   0.00242   0.00038   0.00480   0.00517   2.08182
   A10        2.10338  -0.00102  -0.00019  -0.00171  -0.00190   2.10148
   A11        2.10316  -0.00139  -0.00019  -0.00309  -0.00327   2.09989
   A12        2.10634  -0.00103  -0.00017  -0.00360  -0.00378   2.10255
   A13        2.09634   0.00002  -0.00013   0.00020   0.00007   2.09641
   A14        2.08050   0.00102   0.00031   0.00340   0.00371   2.08422
   A15        2.10515   0.00065   0.00007   0.00290   0.00297   2.10812
   A16        2.07806   0.00011  -0.00086   0.00106   0.00020   2.07826
   A17        2.09997  -0.00075   0.00079  -0.00396  -0.00317   2.09680
   A18        2.06904  -0.00259  -0.00027  -0.00506  -0.00532   2.06372
   A19        2.11495   0.00226  -0.00058   0.00558   0.00500   2.11995
   A20        2.09920   0.00033   0.00085  -0.00053   0.00032   2.09951
   A21        2.11565  -0.00135  -0.00013  -0.00314  -0.00326   2.11239
   A22        2.08007  -0.00016  -0.00063  -0.00089  -0.00152   2.07855
   A23        2.08747   0.00151   0.00075   0.00403   0.00478   2.09224
   A24        2.09544   0.00155   0.00006   0.00327   0.00333   2.09877
   A25        2.08830  -0.00079   0.00012  -0.00185  -0.00173   2.08657
   A26        2.09944  -0.00077  -0.00018  -0.00142  -0.00160   2.09783
   A27        2.07551   0.00253   0.00041   0.00517   0.00558   2.08109
   A28        2.10434  -0.00111  -0.00022  -0.00202  -0.00224   2.10210
   A29        2.10333  -0.00141  -0.00019  -0.00315  -0.00334   2.10000
   A30        2.10683  -0.00099  -0.00019  -0.00347  -0.00367   2.10316
   A31        2.09592   0.00000  -0.00012   0.00015   0.00003   2.09595
   A32        2.08043   0.00099   0.00031   0.00333   0.00364   2.08407
   A33        2.10620   0.00047   0.00004   0.00229   0.00232   2.10852
   A34        2.07839   0.00011  -0.00083   0.00085   0.00003   2.07842
   A35        2.09860  -0.00058   0.00079  -0.00314  -0.00235   2.09625
   A36        2.06674  -0.00222  -0.00019  -0.00412  -0.00431   2.06243
   A37        2.11504   0.00275  -0.00056   0.00654   0.00598   2.12101
   A38        2.10141  -0.00053   0.00076  -0.00242  -0.00167   2.09974
   A39        1.93004  -0.00056  -0.00013  -0.00237  -0.00252   1.92752
   A40        1.91690   0.00110  -0.00011   0.00503   0.00493   1.92183
   A41        1.95433  -0.00249  -0.00059  -0.00894  -0.00954   1.94480
   A42        1.88599   0.00009   0.00024   0.00087   0.00111   1.88709
   A43        1.88832   0.00112   0.00041   0.00233   0.00271   1.89104
   A44        1.88638   0.00085   0.00021   0.00347   0.00370   1.89008
   A45        1.92740   0.00262   0.00024   0.00854   0.00876   1.93617
   A46        1.91945  -0.00013  -0.00036   0.00316   0.00277   1.92222
   A47        1.91841  -0.00130  -0.00075  -0.00492  -0.00564   1.91277
   A48        1.91740  -0.00034  -0.00048   0.00264   0.00212   1.91952
   A49        1.92760  -0.00108   0.00095  -0.00719  -0.00622   1.92138
   A50        1.85224   0.00010   0.00037  -0.00269  -0.00232   1.84992
   A51        1.93105  -0.00002  -0.00007  -0.00028  -0.00035   1.93070
   A52        1.91429   0.00039  -0.00009   0.00193   0.00185   1.91613
   A53        1.94491  -0.00082  -0.00035  -0.00283  -0.00318   1.94173
   A54        1.89360  -0.00010   0.00002  -0.00003  -0.00001   1.89359
   A55        1.89142   0.00015   0.00033  -0.00071  -0.00038   1.89104
   A56        1.88728   0.00043   0.00017   0.00200   0.00217   1.88946
   A57        1.94575  -0.00098   0.00025  -0.00214  -0.00189   1.94386
   A58        1.90639   0.00216   0.00006   0.00949   0.00955   1.91594
   A59        1.91582  -0.00092  -0.00034  -0.00433  -0.00466   1.91116
   A60        1.93967  -0.00095  -0.00091  -0.00214  -0.00306   1.93661
   A61        1.88734   0.00167   0.00047   0.00574   0.00621   1.89355
   A62        1.86708  -0.00102   0.00048  -0.00699  -0.00650   1.86059
   A63        2.12457  -0.00200  -0.00004  -0.00367  -0.00364   2.12092
   A64        1.86806   0.01622   0.00290   0.03859   0.04134   1.90941
   A65        2.29048  -0.01423  -0.00286  -0.03494  -0.03772   2.25275
   A66        2.01281  -0.00682  -0.00008  -0.01931  -0.01960   1.99321
   A67        2.14061   0.00178  -0.00003   0.00387   0.00394   2.14455
   A68        2.12891   0.00507   0.00012   0.01561   0.01585   2.14476
   A69        1.95374   0.00161  -0.00094   0.00599   0.00504   1.95877
   A70        2.13510   0.00940   0.00048   0.02519   0.02557   2.16067
   A71        2.19329  -0.01091   0.00048  -0.03015  -0.02981   2.16348
   A72        2.03779   0.00411   0.00005   0.02154   0.02035   2.05814
   A73        1.92148  -0.00228   0.00048   0.00058   0.00029   1.92177
   A74        2.21491   0.00110  -0.00162   0.01414   0.01153   2.22644
   A75        2.06466   0.01541   0.00260   0.04705   0.04883   2.11350
   A76        2.30542  -0.02158  -0.00236  -0.05386  -0.05730   2.24812
   A77        1.90979   0.00616  -0.00020   0.00748   0.00919   1.91898
   A78        1.83732   0.00429   0.00226   0.01832   0.02059   1.85791
   A79        1.90890  -0.00037   0.00025  -0.00781  -0.00804   1.90086
   A80        1.97440  -0.00201  -0.00046  -0.01976  -0.02058   1.95382
   A81        2.04130   0.00256  -0.00089   0.00868   0.00817   2.04947
   A82        1.92008  -0.00052  -0.00075   0.00311   0.00276   1.92284
   A83        1.78670  -0.00431  -0.00062  -0.00503  -0.00595   1.78075
   A84        1.87395   0.00353   0.00079   0.01392   0.01458   1.88853
   A85        2.02531  -0.00171  -0.00131  -0.00588  -0.00707   2.01824
   A86        2.02983  -0.00257  -0.00139  -0.01434  -0.01537   2.01446
   A87        1.85589   0.00129   0.00132   0.00175   0.00323   1.85912
   A88        1.91352  -0.00331  -0.00023  -0.01329  -0.01384   1.89968
   A89        1.75639   0.00266   0.00098   0.01754   0.01837   1.77476
   A90        1.82862   0.00533   0.00189   0.02407   0.02626   1.85489
   A91        1.90869   0.00102  -0.00049   0.01315   0.01333   1.92202
   A92        1.95012  -0.00207  -0.00022  -0.00504  -0.00565   1.94447
   A93        1.94533  -0.00267   0.00034  -0.01524  -0.01665   1.92868
   A94        2.01054  -0.00045  -0.00112  -0.00241  -0.00431   2.00624
   A95        1.82148  -0.00126  -0.00046  -0.01423  -0.01321   1.80828
   A96        1.86951  -0.00148  -0.00159   0.02137   0.01664   1.88615
   A97        2.18365  -0.00507  -0.00395   0.01935   0.00448   2.18814
   A98        1.91171   0.01890  -0.00070   0.11428   0.10897   2.02068
   A99        2.11697   0.00153   0.00019   0.00331   0.00368   2.12065
   A100       1.87599   0.00982   0.00269   0.02553   0.02786   1.90385
   A101       2.29006  -0.01134  -0.00288  -0.02883  -0.03153   2.25853
   A102       2.04702  -0.00781  -0.00034  -0.02897  -0.02897   2.01805
   A103       2.13903   0.00172   0.00049   0.00641   0.00666   2.14569
   A104       2.09671   0.00607  -0.00014   0.02217   0.02185   2.11856
   A105       2.00196   0.01336  -0.00133   0.07025   0.06721   2.06917
   A106       2.17435  -0.01074  -0.00320  -0.00874  -0.01637   2.15798
   A107       1.90912   0.00339  -0.00112   0.02192   0.01948   1.92860
   A108       2.03667  -0.00114   0.00007   0.01576   0.01458   2.05125
   A109       1.92884   0.00202   0.00097   0.00281   0.00337   1.93221
   A110       2.18654   0.00197  -0.00343   0.02311   0.01850   2.20504
    D1       -3.12222   0.00119  -0.00073   0.01940   0.01896  -3.10327
    D2        0.00769   0.00085  -0.00069   0.01721   0.01672   0.02441
    D3       -2.67719  -0.00812   0.00282  -0.10611  -0.10276  -2.77995
    D4        0.01456  -0.00234   0.00040  -0.03339  -0.03244  -0.01788
    D5        3.12371   0.00142  -0.00156   0.03012   0.02860  -3.13088
    D6       -0.00051   0.00082  -0.00205   0.03021   0.02867   0.02816
    D7       -2.60332  -0.00849   0.00734  -0.13660  -0.12880  -2.73212
    D8        0.03989  -0.00290   0.00246  -0.05765  -0.05456  -0.01468
    D9        0.00185  -0.00001  -0.00004   0.00015   0.00011   0.00196
   D10       -3.14059  -0.00005  -0.00002  -0.00027  -0.00030  -3.14088
   D11       -3.13970   0.00002  -0.00004   0.00040   0.00036  -3.13934
   D12        0.00105  -0.00001  -0.00002  -0.00002  -0.00004   0.00101
   D13       -0.00163   0.00003   0.00003   0.00014   0.00017  -0.00146
   D14       -3.13973   0.00008  -0.00003   0.00098   0.00095  -3.13878
   D15        3.13992   0.00000   0.00003  -0.00011  -0.00008   3.13983
   D16        0.00182   0.00005  -0.00003   0.00072   0.00069   0.00251
   D17       -0.00030  -0.00001   0.00001  -0.00019  -0.00019  -0.00049
   D18        3.14099  -0.00002   0.00001  -0.00025  -0.00024   3.14075
   D19       -3.14105   0.00002  -0.00001   0.00023   0.00022  -3.14083
   D20        0.00024   0.00002  -0.00001   0.00018   0.00017   0.00041
   D21       -0.00143   0.00001   0.00003  -0.00004  -0.00001  -0.00144
   D22        3.14094   0.00003   0.00001   0.00017   0.00018   3.14112
   D23        3.14047   0.00001   0.00003   0.00001   0.00004   3.14050
   D24       -0.00035   0.00003   0.00001   0.00023   0.00023  -0.00012
   D25        0.00164   0.00001  -0.00004   0.00033   0.00029   0.00193
   D26        3.14138   0.00005  -0.00001   0.00051   0.00050  -3.14130
   D27       -3.14072  -0.00001  -0.00002   0.00011   0.00010  -3.14062
   D28       -0.00098   0.00003   0.00001   0.00029   0.00031  -0.00067
   D29       -0.00011  -0.00003   0.00001  -0.00038  -0.00037  -0.00048
   D30        3.13801  -0.00008   0.00007  -0.00119  -0.00112   3.13689
   D31       -3.13983  -0.00007  -0.00002  -0.00056  -0.00058  -3.14041
   D32       -0.00170  -0.00012   0.00004  -0.00138  -0.00134  -0.00304
   D33       -0.00431  -0.00017   0.00004  -0.00176  -0.00172  -0.00603
   D34       -3.13105   0.00001  -0.00005   0.00039   0.00034  -3.13071
   D35        3.14084  -0.00012  -0.00002  -0.00090  -0.00092   3.13992
   D36        0.01410   0.00006  -0.00011   0.00125   0.00114   0.01524
   D37        0.00278   0.00000  -0.00007   0.00027   0.00020   0.00298
   D38        3.14155  -0.00006   0.00000  -0.00065  -0.00066   3.14090
   D39       -3.13607   0.00005  -0.00014   0.00113   0.00098  -3.13509
   D40        0.00270  -0.00001  -0.00007   0.00020   0.00013   0.00283
   D41       -0.00082   0.00008   0.00002   0.00066   0.00067  -0.00015
   D42       -3.13999   0.00006  -0.00005   0.00073   0.00068  -3.13931
   D43        3.13802   0.00002   0.00009  -0.00021  -0.00013   3.13789
   D44       -0.00115   0.00000   0.00001  -0.00014  -0.00013  -0.00127
   D45       -0.00154  -0.00005   0.00004  -0.00060  -0.00056  -0.00210
   D46        3.13905  -0.00006   0.00007  -0.00081  -0.00074   3.13831
   D47       -3.14029   0.00001  -0.00003   0.00033   0.00030  -3.14000
   D48        0.00030   0.00000   0.00000   0.00012   0.00012   0.00042
   D49       -0.00162   0.00001   0.00004  -0.00001   0.00003  -0.00159
   D50       -3.14120   0.00002  -0.00001   0.00034   0.00033  -3.14087
   D51        3.14098   0.00002   0.00001   0.00020   0.00021   3.14118
   D52        0.00139   0.00003  -0.00003   0.00054   0.00051   0.00190
   D53        0.00361   0.00006  -0.00009   0.00096   0.00087   0.00448
   D54       -3.13982   0.00010  -0.00004   0.00128   0.00124  -3.13858
   D55       -3.13997   0.00005  -0.00004   0.00061   0.00056  -3.13941
   D56       -0.00022   0.00010   0.00001   0.00093   0.00094   0.00072
   D57       -0.00236  -0.00010   0.00006  -0.00126  -0.00120  -0.00356
   D58        3.13683  -0.00008   0.00013  -0.00132  -0.00119   3.13563
   D59        3.14109  -0.00015   0.00001  -0.00159  -0.00158   3.13951
   D60       -0.00290  -0.00013   0.00008  -0.00165  -0.00157  -0.00448
   D61        0.00874  -0.00055  -0.00031  -0.00094  -0.00098   0.00776
   D62        3.12830   0.00049   0.00032  -0.00032  -0.00028   3.12802
   D63       -3.13038  -0.00057  -0.00039  -0.00086  -0.00097  -3.13135
   D64       -0.01082   0.00047   0.00024  -0.00024  -0.00027  -0.01109
   D65        1.06018  -0.00093   0.00045  -0.00817  -0.00773   1.05246
   D66       -3.10401   0.00028  -0.00022   0.00279   0.00259  -3.10142
   D67       -1.07089  -0.00044  -0.00041  -0.00151  -0.00191  -1.07280
   D68        3.14013  -0.00047   0.00059  -0.00540  -0.00481   3.13531
   D69       -1.02407   0.00073  -0.00008   0.00557   0.00551  -1.01857
   D70        1.00905   0.00002  -0.00026   0.00126   0.00100   1.01005
   D71       -1.04716  -0.00028   0.00041  -0.00344  -0.00306  -1.05022
   D72        1.07183   0.00093  -0.00026   0.00752   0.00726   1.07909
   D73        3.10495   0.00021  -0.00045   0.00322   0.00276   3.10771
   D74        1.36901   0.00458  -0.00144   0.05897   0.05775   1.42677
   D75       -1.23659  -0.00155   0.00063  -0.02430  -0.02386  -1.26045
   D76       -0.75119   0.00326  -0.00085   0.04772   0.04707  -0.70411
   D77        2.92639  -0.00287   0.00123  -0.03555  -0.03454   2.89185
   D78       -2.78851   0.00397  -0.00158   0.05368   0.05231  -2.73620
   D79        0.88907  -0.00216   0.00050  -0.02959  -0.02930   0.85976
   D80        1.03288   0.00027   0.00054  -0.00080  -0.00026   1.03262
   D81       -3.09996  -0.00008  -0.00040   0.00167   0.00127  -3.09869
   D82       -1.05798  -0.00059   0.00001  -0.00375  -0.00374  -1.06172
   D83        3.12121   0.00038   0.00047   0.00022   0.00069   3.12190
   D84       -1.01162   0.00003  -0.00047   0.00268   0.00222  -1.00940
   D85        1.03036  -0.00048  -0.00006  -0.00273  -0.00279   1.02756
   D86       -1.07274   0.00065   0.00040   0.00219   0.00259  -1.07015
   D87        1.07761   0.00030  -0.00054   0.00465   0.00412   1.08173
   D88        3.11959  -0.00021  -0.00012  -0.00077  -0.00090   3.11869
   D89        1.29278   0.00411  -0.00198   0.04925   0.04772   1.34050
   D90       -1.26835  -0.00219   0.00181  -0.03585  -0.03448  -1.30283
   D91       -0.83849   0.00270  -0.00159   0.04009   0.03895  -0.79954
   D92        2.88357  -0.00361   0.00220  -0.04501  -0.04326   2.84031
   D93       -2.88280   0.00346  -0.00192   0.04632   0.04484  -2.83797
   D94        0.83926  -0.00284   0.00186  -0.03878  -0.03737   0.80189
   D95       -0.02768   0.00058   0.00078   0.00212   0.00301  -0.02467
   D96       -3.12576  -0.00016   0.00020  -0.00271  -0.00226  -3.12801
   D97        3.10070   0.00034   0.00085   0.00002   0.00094   3.10164
   D98        0.00262  -0.00041   0.00027  -0.00480  -0.00433  -0.00170
   D99        0.04026  -0.00258  -0.00053  -0.02783  -0.02830   0.01196
   D100       3.13504  -0.00077  -0.00004  -0.00593  -0.00537   3.12967
   D101       3.13866  -0.00193   0.00004  -0.02335  -0.02336   3.11530
   D102      -0.04975  -0.00012   0.00053  -0.00146  -0.00043  -0.05018
   D103      -0.03190   0.00283  -0.00004   0.03842   0.03879   0.00689
   D104       2.60269   0.01017  -0.00207   0.12220   0.12007   2.72276
   D105      -3.12480   0.00027  -0.00055   0.01381   0.01403  -3.11077
   D106      -0.49021   0.00762  -0.00258   0.09760   0.09531  -0.39490
   D107      -0.30094  -0.00331   0.00346  -0.03620  -0.03238  -0.33332
   D108       2.93842  -0.00397   0.00300  -0.04745  -0.04479   2.89363
   D109       2.78719  -0.00079   0.00399  -0.00991  -0.00558   2.78162
   D110      -0.25663  -0.00145   0.00353  -0.02116  -0.01799  -0.27462
   D111       1.60935   0.00426   0.00018   0.00032  -0.00012   1.60923
   D112      -0.47588  -0.00287  -0.00238  -0.02371  -0.02672  -0.50261
   D113      -2.57561  -0.00054  -0.00057  -0.02878  -0.03039  -2.60601
   D114      -1.60913   0.00312   0.00040   0.00520   0.00603  -1.60310
   D115       2.58883  -0.00402  -0.00215  -0.01883  -0.02057   2.56825
   D116       0.48910  -0.00168  -0.00035  -0.02390  -0.02424   0.46485
   D117       2.96441   0.00133   0.00222   0.01661   0.01934   2.98375
   D118      -1.04800   0.02433  -0.00351   0.24117   0.23435  -0.81365
   D119      -0.08592   0.00015   0.00167   0.00404   0.00582  -0.08010
   D120       2.18486   0.02315  -0.00406   0.22860   0.22083   2.40568
   D121      -0.82730   0.00135  -0.00055   0.01777   0.01725  -0.81005
   D122      -2.90956  -0.00303  -0.00168   0.00243   0.00074  -2.90882
   D123       1.37891  -0.00093  -0.00234   0.00928   0.00728   1.38619
   D124       1.22186   0.00513   0.00149   0.03041   0.03187   1.25374
   D125      -0.86040   0.00075   0.00036   0.01506   0.01537  -0.84503
   D126      -2.85511   0.00285  -0.00030   0.02191   0.02191  -2.83321
   D127      -2.87937   0.00531  -0.00027   0.03932   0.03944  -2.83993
   D128       1.32155   0.00093  -0.00140   0.02398   0.02293   1.34448
   D129      -0.67316   0.00304  -0.00206   0.03083   0.02947  -0.64369
   D130       0.74825  -0.00021   0.00215  -0.02646  -0.02461   0.72363
   D131      -1.26539  -0.00577  -0.00006  -0.05495  -0.05497  -1.32036
   D132       2.83703  -0.00282   0.00141  -0.03368  -0.03201   2.80502
   D133       2.87755  -0.00004   0.00203  -0.02909  -0.02725   2.85030
   D134       0.86391  -0.00561  -0.00018  -0.05757  -0.05760   0.80631
   D135      -1.31686  -0.00266   0.00129  -0.03630  -0.03464  -1.35150
   D136      -1.45494   0.00148   0.00389  -0.02367  -0.02016  -1.47510
   D137       2.81460  -0.00408   0.00168  -0.05215  -0.05051   2.76409
   D138       0.63384  -0.00113   0.00315  -0.03088  -0.02755   0.60628
   D139       1.70548   0.00063  -0.00341   0.02272   0.02083   1.72631
   D140      -0.71015  -0.00745   0.00332  -0.12126  -0.12015  -0.83030
   D141      -2.49379   0.00576  -0.00191   0.04891   0.04808  -2.44571
   D142       1.37377  -0.00232   0.00482  -0.09507  -0.09290   1.28087
   D143      -0.35513   0.00121  -0.00246   0.01800   0.01553  -0.33960
   D144      -2.77075  -0.00687   0.00427  -0.12598  -0.12545  -2.89621
   D145       2.94557  -0.00398   0.00041  -0.05869  -0.06010   2.88547
   D146       0.51012  -0.01568   0.00792  -0.20056  -0.19475   0.31537
   D147      -1.08372   0.01103  -0.00594   0.13198   0.12816  -0.95556
   D148       2.76402  -0.00067   0.00157  -0.00989  -0.00649   2.75753
   D149      -0.03939   0.00139   0.00112   0.00393   0.00434  -0.03506
   D150       3.07061   0.00087   0.00173  -0.00976  -0.00892   3.06170
   D151       3.12194   0.00050   0.00056   0.00349   0.00385   3.12578
   D152      -0.05124  -0.00002   0.00117  -0.01021  -0.00941  -0.06065
   D153      -2.46971  -0.00717   0.00806  -0.15101  -0.14546  -2.61517
   D154       0.06979  -0.00365   0.00062  -0.04613  -0.04487   0.02492
   D155       0.70267  -0.00660   0.00745  -0.13740  -0.13217   0.57050
   D156      -3.04102  -0.00308   0.00002  -0.03252  -0.03157  -3.07259
   D157       2.40186   0.01845  -0.00939   0.21666   0.20551   2.60737
   D158      -1.29027   0.02354  -0.01318   0.30053   0.28585  -1.00442
   D159      -0.06467   0.00350  -0.00220   0.06380   0.06240  -0.00226
   D160       2.52639   0.00859  -0.00598   0.14767   0.14275   2.66913
         Item               Value     Threshold  Converged?
 Maximum Force            0.044046     0.000450     NO 
 RMS     Force            0.006606     0.000300     NO 
 Maximum Displacement     1.202608     0.001800     NO 
 RMS     Displacement     0.249324     0.001200     NO 
 Predicted change in Energy=-5.126772D-02
 Lowest energy point so far.  Saving SCF results.
 GradGradGradGradGradGradGradGradGradGradGradGradGradGradGradGradGradGrad

 Leave Link  103 at Thu Dec  6 23:56:01 2018, MaxMem=   536870912 cpu:         1.7
 (Enter /pbs_home/pkowalski/g09d01/g09/l202.exe)
 Stoichiometry    C29H22F6S2
 Framework group  C1[X(C29H22F6S2)]
 Deg. of freedom   171
 Full point group                 C1      NOp   1
 RotChk:  IX=0 Diff= 4.41D-02
 Largest Abelian subgroup         C1      NOp   1
 Largest concise Abelian subgroup C1      NOp   1
                         Standard orientation:                         
 ---------------------------------------------------------------------
 Center     Atomic      Atomic             Coordinates (Angstroms)
 Number     Number       Type             X           Y           Z
 ---------------------------------------------------------------------
      1         16           0       -2.500184   -2.065136   -1.070255
      2         16           0        2.466799   -2.102399    0.922257
      3          9           0       -1.369712    2.881704    1.522556
      4          9           0       -2.355243    3.016668   -0.389083
      5          9           0       -0.073758    4.841886    0.030492
      6          9           0       -0.160720    3.527368   -1.687978
      7          9           0        1.523624    3.088844    1.341040
      8          9           0        2.238511    3.101680   -0.695190
      9          6           0       -5.528888   -2.566150   -0.499508
     10          6           0       -6.865849   -2.892708   -0.293075
     11          6           0       -7.723210   -1.983960    0.324981
     12          6           0       -7.226117   -0.746699    0.733561
     13          6           0       -5.889452   -0.421405    0.529245
     14          6           0       -5.017715   -1.326378   -0.091536
     15          6           0        5.456629   -2.633165    0.183497
     16          6           0        6.772851   -2.977791   -0.109367
     17          6           0        7.667233   -2.010639   -0.564579
     18          6           0        7.226754   -0.697010   -0.724842
     19          6           0        5.910244   -0.353733   -0.436302
     20          6           0        5.002016   -1.316358    0.025407
     21          6           0       -0.200232   -0.587468   -3.177486
     22          6           0        0.032463   -1.233984   -1.804458
     23          6           0        0.436888   -0.980581    3.414894
     24          6           0        0.040678   -1.268450    1.962908
     25          6           0       -3.607297   -0.968738   -0.307533
     26          6           0       -2.946027    0.181080    0.034377
     27          6           0       -1.546465    0.172262   -0.285013
     28          6           0       -1.153107   -1.015724   -0.898196
     29          6           0       -0.649386    1.289909   -0.026046
     30          6           0       -1.189670    2.695126    0.204345
     31          6           0       -0.055968    3.568224   -0.348714
     32          6           0        1.181165    2.774336    0.074539
     33          6           0        0.727263    1.311774   -0.036594
     34          6           0        3.612989   -0.939230    0.334598
     35          6           0        3.007721    0.283412    0.254599
     36          6           0        1.605969    0.313053    0.616002
     37          6           0        1.172992   -0.963512    1.012995
     38          1           0       -4.873421   -3.294208   -0.988905
     39          1           0       -7.240226   -3.866792   -0.619973
     40          1           0       -8.774350   -2.237514    0.487781
     41          1           0       -7.886847   -0.023165    1.219459
     42          1           0       -5.523724    0.555133    0.858919
     43          1           0        4.771686   -3.406899    0.545756
     44          1           0        7.101888   -4.012313    0.023384
     45          1           0        8.702949   -2.277351   -0.792706
     46          1           0        7.916634    0.072953   -1.081835
     47          1           0        5.588924    0.682616   -0.572986
     48          1           0       -0.351060    0.495572   -3.070977
     49          1           0        0.673226   -0.748902   -3.823968
     50          1           0       -1.081369   -1.011701   -3.676435
     51          1           0        0.223697   -2.311683   -1.920631
     52          1           0        0.937149   -0.814007   -1.348824
     53          1           0        0.721072    0.072795    3.536530
     54          1           0       -0.411263   -1.191927    4.080799
     55          1           0        1.283887   -1.605444    3.727708
     56          1           0       -0.283795   -2.317436    1.865828
     57          1           0       -0.823312   -0.645323    1.687488
     58          1           0       -3.432401    1.015242    0.539159
     59          1           0        3.543676    1.194620   -0.020350
 ---------------------------------------------------------------------
 Rotational constants (GHZ):      0.1465640      0.0592346      0.0479066
 Leave Link  202 at Thu Dec  6 23:56:01 2018, MaxMem=   536870912 cpu:         0.0
 (Enter /pbs_home/pkowalski/g09d01/g09/l301.exe)
 Basis read from rwf:  (5D, 7F)
 No pseudopotential information found on rwf file.
 There are   673 symmetry adapted cartesian basis functions of A   symmetry.
 There are   636 symmetry adapted basis functions of A   symmetry.
   636 basis functions,  1103 primitive gaussians,   673 cartesian basis functions
   141 alpha electrons      141 beta electrons
       nuclear repulsion energy      4604.0283214391 Hartrees.
 IExCor= 4639 DFT=T Ex+Corr=wB97XD ExCW=0 ScaHFX=  1.000000
 ScaDFX=  1.000000  1.000000  1.000000  1.000000 ScalE2=  1.000000  1.000000
 IRadAn=      0 IRanWt=     -1 IRanGd=            0 ICorTp=0 IEmpDi=121
  HFx wShort=  0.000000 wLong=  0.200000 cFull=  0.222036 cShort=  0.000000 cLong=  0.777964
  DFx wShort=  0.000000 wLong=  0.200000 cFull=  0.000000 cShort=  0.000000 cLong=  1.000000
 NAtoms=   59 NActive=   59 NUniq=   59 SFac= 1.00D+00 NAtFMM=   60 NAOKFM=F Big=F
 Integral buffers will be    131072 words long.
 Raffenetti 2 integral format.
 Two-electron integral symmetry is turned on.
 R6Disp:  Grimme-D2 Dispersion energy=       -0.0550498432 Hartrees.
 Nuclear repulsion after empirical dispersion term =     4603.9732715960 Hartrees.
 No density basis found on file   724.
 Leave Link  301 at Thu Dec  6 23:56:01 2018, MaxMem=   536870912 cpu:         0.5
 (Enter /pbs_home/pkowalski/g09d01/g09/l302.exe)
 NPDir=0 NMtPBC=     1 NCelOv=     1 NCel=       1 NClECP=     1 NCelD=      1
         NCelK=      1 NCelE2=     1 NClLst=     1 CellRange=     0.0.
 One-electron integrals computed using PRISM.
 NBasis=   636 RedAO= T EigKep=  2.93D-04  NBF=   636
 NBsUse=   636 1.00D-06 EigRej= -1.00D+00 NBFU=   636
 Precomputing XC quadrature grid using
 IXCGrd= 4 IRadAn=           0 IRanWt=          -1 IRanGd=           0 AccXCQ= 0.00D+00.
 Generated NRdTot=       0 NPtTot=           0 NUsed=           0 NTot=          32
 NSgBfM=   594   600   600   602   602 MxSgAt=    59 MxSgA2=    59.
 Leave Link  302 at Thu Dec  6 23:56:03 2018, MaxMem=   536870912 cpu:        16.4
 (Enter /pbs_home/pkowalski/g09d01/g09/l303.exe)
 DipDrv:  MaxL=1.
 Leave Link  303 at Thu Dec  6 23:56:04 2018, MaxMem=   536870912 cpu:         1.5
 (Enter /pbs_home/pkowalski/g09d01/g09/l401.exe)
 Initial guess from the checkpoint file:  "dae0068freq_open_wb97xd_air.chk"
 B after Tr=     0.000000    0.000000    0.000000
         Rot=    0.999921   -0.002484    0.012280   -0.000218 Ang=  -1.44 deg.
 Guess basis will be translated and rotated to current coordinates.
 JPrj=2 DoOrth=T DoCkMO=T.
 Generating alternative initial guess.
 ExpMin= 1.22D-01 ExpMax= 9.18D+03 ExpMxC= 1.38D+03 IAcc=1 IRadAn=         1 AccDes= 0.00D+00
 Harris functional with IExCor= 4639 and IRadAn=       1 diagonalized for initial guess.
 HarFok:  IExCor= 4639 AccDes= 0.00D+00 IRadAn=         1 IDoV= 1 UseB2=F ITyADJ=14
 ICtDFT=  3500011 ScaDFX=  1.000000  1.000000  1.000000  1.000000
 FoFCou: FMM=F IPFlag=           0 FMFlag=      100000 FMFlg1=           0
         NFxFlg=           0 DoJE=T BraDBF=F KetDBF=T FulRan=T
         wScrn=  0.000000 ICntrl=     500 IOpCl=  0 I1Cent=   200000004 NGrid=           0
         NMat0=    1 NMatS0=      1 NMatT0=    0 NMatD0=    1 NMtDS0=    0 NMtDT0=    0
 Petite list used in FoFCou.
 Harris En= -2428.66767807788    
 Leave Link  401 at Thu Dec  6 23:56:09 2018, MaxMem=   536870912 cpu:        41.8
 (Enter /pbs_home/pkowalski/g09d01/g09/l502.exe)
 Closed shell SCF:
 Using DIIS extrapolation, IDIIS=  1040.
 Integral symmetry usage will be decided dynamically.
 IVT=     1387805 IEndB=     1387805 NGot=   536870912 MDV=   535953350
 LenX=   535953350 LenY=   535499748
 Requested convergence on RMS density matrix=1.00D-08 within 128 cycles.
 Requested convergence on MAX density matrix=1.00D-06.
 Requested convergence on             energy=1.00D-06.
 No special actions if energy rises.
 Fock matrices will be formed incrementally for  20 cycles.
 Integral accuracy reduced to 1.0D-05 until final iterations.

 Cycle   1  Pass 0  IDiag  1:
 FoFJK:  IHMeth= 1 ICntrl=       0 DoSepK=T KAlg= 0 I1Cent=   0 FoldK=F
 IRaf=         1 NMat=   1 IRICut=       1 DoRegI=T DoRafI=F ISym2E= 0.
 FoFCou: FMM=F IPFlag=           0 FMFlag=      100000 FMFlg1=           0
         NFxFlg=           0 DoJE=T BraDBF=F KetDBF=F FulRan=T
         wScrn=  0.000000 ICntrl=     500 IOpCl=  0 I1Cent=           0 NGrid=           0
         NMat0=    1 NMatS0=      1 NMatT0=    0 NMatD0=    1 NMtDS0=    0 NMtDT0=    0
 Symmetry not used in FoFCou.
 E= -2511.63078510707    
 DIIS: error= 4.56D-03 at cycle   1 NSaved=   1.
 NSaved= 1 IEnMin= 1 EnMin= -2511.63078510707     IErMin= 1 ErrMin= 4.56D-03
 ErrMax= 4.56D-03  0.00D+00 EMaxC= 1.00D-01 BMatC= 5.35D-02 BMatP= 5.35D-02
 IDIUse=3 WtCom= 9.54D-01 WtEn= 4.56D-02
 Coeff-Com:  0.100D+01
 Coeff-En:   0.100D+01
 Coeff:      0.100D+01
 Gap=     0.640 Goal=   None    Shift=    0.000
 GapD=    0.640 DampG=2.000 DampE=1.000 DampFc=2.0000 IDamp=-1.
 RMSDP=8.51D-04 MaxDP=9.77D-02              OVMax= 2.95D-02

 Cycle   2  Pass 0  IDiag  1:
 RMSU=  8.49D-04    CP:  9.96D-01
 E= -2511.69501255693     Delta-E=       -0.064227449866 Rises=F Damp=F
 DIIS: error= 1.03D-03 at cycle   2 NSaved=   2.
 NSaved= 2 IEnMin= 2 EnMin= -2511.69501255693     IErMin= 2 ErrMin= 1.03D-03
 ErrMax= 1.03D-03  0.00D+00 EMaxC= 1.00D-01 BMatC= 1.88D-03 BMatP= 5.35D-02
 IDIUse=3 WtCom= 9.90D-01 WtEn= 1.03D-02
 Coeff-Com: -0.883D-01 0.109D+01
 Coeff-En:   0.000D+00 0.100D+01
 Coeff:     -0.874D-01 0.109D+01
 Gap=     0.243 Goal=   None    Shift=    0.000
 RMSDP=1.84D-04 MaxDP=1.40D-02 DE=-6.42D-02 OVMax= 1.22D-02

 Cycle   3  Pass 0  IDiag  1:
 RMSU=  1.64D-04    CP:  9.95D-01  1.10D+00
 E= -2511.69790114761     Delta-E=       -0.002888590673 Rises=F Damp=F
 DIIS: error= 7.03D-04 at cycle   3 NSaved=   3.
 NSaved= 3 IEnMin= 3 EnMin= -2511.69790114761     IErMin= 3 ErrMin= 7.03D-04
 ErrMax= 7.03D-04  0.00D+00 EMaxC= 1.00D-01 BMatC= 9.58D-04 BMatP= 1.88D-03
 IDIUse=3 WtCom= 9.93D-01 WtEn= 7.03D-03
 Coeff-Com: -0.638D-01 0.474D+00 0.590D+00
 Coeff-En:   0.000D+00 0.000D+00 0.100D+01
 Coeff:     -0.633D-01 0.470D+00 0.593D+00
 Gap=     0.241 Goal=   None    Shift=    0.000
 RMSDP=8.92D-05 MaxDP=4.54D-03 DE=-2.89D-03 OVMax= 6.94D-03

 Cycle   4  Pass 0  IDiag  1:
 RMSU=  7.34D-05    CP:  9.95D-01  1.13D+00  7.35D-01
 E= -2511.69880729433     Delta-E=       -0.000906146728 Rises=F Damp=F
 DIIS: error= 2.66D-04 at cycle   4 NSaved=   4.
 NSaved= 4 IEnMin= 4 EnMin= -2511.69880729433     IErMin= 4 ErrMin= 2.66D-04
 ErrMax= 2.66D-04  0.00D+00 EMaxC= 1.00D-01 BMatC= 9.32D-05 BMatP= 9.58D-04
 IDIUse=3 WtCom= 9.97D-01 WtEn= 2.66D-03
 Coeff-Com: -0.920D-02-0.146D-02 0.215D+00 0.795D+00
 Coeff-En:   0.000D+00 0.000D+00 0.000D+00 0.100D+01
 Coeff:     -0.917D-02-0.146D-02 0.215D+00 0.796D+00
 Gap=     0.241 Goal=   None    Shift=    0.000
 RMSDP=3.29D-05 MaxDP=1.41D-03 DE=-9.06D-04 OVMax= 2.68D-03

 Cycle   5  Pass 0  IDiag  1:
 RMSU=  2.51D-05    CP:  9.95D-01  1.13D+00  8.61D-01  9.51D-01
 E= -2511.69891478293     Delta-E=       -0.000107488599 Rises=F Damp=F
 DIIS: error= 1.06D-04 at cycle   5 NSaved=   5.
 NSaved= 5 IEnMin= 5 EnMin= -2511.69891478293     IErMin= 5 ErrMin= 1.06D-04
 ErrMax= 1.06D-04  0.00D+00 EMaxC= 1.00D-01 BMatC= 1.80D-05 BMatP= 9.32D-05
 IDIUse=3 WtCom= 9.99D-01 WtEn= 1.06D-03
 Coeff-Com:  0.326D-02-0.587D-01 0.309D-01 0.388D+00 0.637D+00
 Coeff-En:   0.000D+00 0.000D+00 0.000D+00 0.000D+00 0.100D+01
 Coeff:      0.326D-02-0.586D-01 0.308D-01 0.388D+00 0.637D+00
 Gap=     0.241 Goal=   None    Shift=    0.000
 RMSDP=1.24D-05 MaxDP=5.62D-04 DE=-1.07D-04 OVMax= 8.83D-04

 Cycle   6  Pass 0  IDiag  1:
 RMSU=  7.33D-06    CP:  9.95D-01  1.13D+00  8.77D-01  1.06D+00  7.78D-01
 E= -2511.69893601493     Delta-E=       -0.000021231996 Rises=F Damp=F
 DIIS: error= 2.03D-05 at cycle   6 NSaved=   6.
 NSaved= 6 IEnMin= 6 EnMin= -2511.69893601493     IErMin= 6 ErrMin= 2.03D-05
 ErrMax= 2.03D-05  0.00D+00 EMaxC= 1.00D-01 BMatC= 9.24D-07 BMatP= 1.80D-05
 IDIUse=1 WtCom= 1.00D+00 WtEn= 0.00D+00
 Coeff-Com:  0.179D-02-0.196D-01-0.585D-02 0.715D-01 0.211D+00 0.741D+00
 Coeff:      0.179D-02-0.196D-01-0.585D-02 0.715D-01 0.211D+00 0.741D+00
 Gap=     0.241 Goal=   None    Shift=    0.000
 RMSDP=3.96D-06 MaxDP=2.33D-04 DE=-2.12D-05 OVMax= 3.83D-04

 Initial convergence to 1.0D-05 achieved.  Increase integral accuracy.
 Cycle   7  Pass 1  IDiag  1:
 E= -2511.69808466452     Delta-E=        0.000851350408 Rises=F Damp=F
 DIIS: error= 1.60D-04 at cycle   1 NSaved=   1.
 NSaved= 1 IEnMin= 1 EnMin= -2511.69808466452     IErMin= 1 ErrMin= 1.60D-04
 ErrMax= 1.60D-04  0.00D+00 EMaxC= 1.00D-01 BMatC= 2.39D-05 BMatP= 2.39D-05
 IDIUse=3 WtCom= 9.98D-01 WtEn= 1.60D-03
 Coeff-Com:  0.100D+01
 Coeff-En:   0.100D+01
 Coeff:      0.100D+01
 Gap=     0.241 Goal=   None    Shift=    0.000
 RMSDP=3.96D-06 MaxDP=2.33D-04 DE= 8.51D-04 OVMax= 5.22D-04

 Cycle   8  Pass 1  IDiag  1:
 RMSU=  1.27D-04    CP:  1.00D+00
 E= -2511.69810749075     Delta-E=       -0.000022826225 Rises=F Damp=F
 DIIS: error= 2.53D-05 at cycle   2 NSaved=   2.
 NSaved= 2 IEnMin= 2 EnMin= -2511.69810749075     IErMin= 2 ErrMin= 2.53D-05
 ErrMax= 2.53D-05  0.00D+00 EMaxC= 1.00D-01 BMatC= 1.27D-06 BMatP= 2.39D-05
 IDIUse=1 WtCom= 1.00D+00 WtEn= 0.00D+00
 Coeff-Com:  0.446D-01 0.955D+00
 Coeff:      0.446D-01 0.955D+00
 Gap=     0.241 Goal=   None    Shift=    0.000
 RMSDP=8.54D-06 MaxDP=5.18D-04 DE=-2.28D-05 OVMax= 5.24D-04

 Cycle   9  Pass 1  IDiag  1:
 RMSU=  5.92D-06    CP:  1.00D+00  1.05D+00
 E= -2511.69810776776     Delta-E=       -0.000000277016 Rises=F Damp=F
 DIIS: error= 2.22D-05 at cycle   3 NSaved=   3.
 NSaved= 3 IEnMin= 3 EnMin= -2511.69810776776     IErMin= 3 ErrMin= 2.22D-05
 ErrMax= 2.22D-05  0.00D+00 EMaxC= 1.00D-01 BMatC= 1.16D-06 BMatP= 1.27D-06
 IDIUse=1 WtCom= 1.00D+00 WtEn= 0.00D+00
 Coeff-Com: -0.295D-01 0.494D+00 0.535D+00
 Coeff:     -0.295D-01 0.494D+00 0.535D+00
 Gap=     0.241 Goal=   None    Shift=    0.000
 RMSDP=3.10D-06 MaxDP=1.95D-04 DE=-2.77D-07 OVMax= 3.03D-04

 Cycle  10  Pass 1  IDiag  1:
 RMSU=  1.81D-06    CP:  1.00D+00  1.05D+00  5.96D-01
 E= -2511.69810894277     Delta-E=       -0.000001175009 Rises=F Damp=F
 DIIS: error= 4.84D-06 at cycle   4 NSaved=   4.
 NSaved= 4 IEnMin= 4 EnMin= -2511.69810894277     IErMin= 4 ErrMin= 4.84D-06
 ErrMax= 4.84D-06  0.00D+00 EMaxC= 1.00D-01 BMatC= 4.74D-08 BMatP= 1.16D-06
 IDIUse=1 WtCom= 1.00D+00 WtEn= 0.00D+00
 Coeff-Com: -0.158D-01 0.168D+00 0.238D+00 0.609D+00
 Coeff:     -0.158D-01 0.168D+00 0.238D+00 0.609D+00
 Gap=     0.241 Goal=   None    Shift=    0.000
 RMSDP=5.96D-07 MaxDP=3.50D-05 DE=-1.18D-06 OVMax= 6.73D-05

 Cycle  11  Pass 1  IDiag  1:
 RMSU=  5.16D-07    CP:  1.00D+00  1.05D+00  6.35D-01  9.04D-01
 E= -2511.69810899161     Delta-E=       -0.000000048843 Rises=F Damp=F
 DIIS: error= 1.32D-06 at cycle   5 NSaved=   5.
 NSaved= 5 IEnMin= 5 EnMin= -2511.69810899161     IErMin= 5 ErrMin= 1.32D-06
 ErrMax= 1.32D-06  0.00D+00 EMaxC= 1.00D-01 BMatC= 4.29D-09 BMatP= 4.74D-08
 IDIUse=1 WtCom= 1.00D+00 WtEn= 0.00D+00
 Coeff-Com: -0.979D-03-0.146D-01 0.111D-02 0.209D+00 0.806D+00
 Coeff:     -0.979D-03-0.146D-01 0.111D-02 0.209D+00 0.806D+00
 Gap=     0.241 Goal=   None    Shift=    0.000
 RMSDP=2.54D-07 MaxDP=1.16D-05 DE=-4.88D-08 OVMax= 2.37D-05

 Cycle  12  Pass 1  IDiag  1:
 RMSU=  2.12D-07    CP:  1.00D+00  1.05D+00  6.42D-01  9.79D-01  1.00D+00
 E= -2511.69810899735     Delta-E=       -0.000000005733 Rises=F Damp=F
 DIIS: error= 6.43D-07 at cycle   6 NSaved=   6.
 NSaved= 6 IEnMin= 6 EnMin= -2511.69810899735     IErMin= 6 ErrMin= 6.43D-07
 ErrMax= 6.43D-07  0.00D+00 EMaxC= 1.00D-01 BMatC= 8.22D-10 BMatP= 4.29D-09
 IDIUse=1 WtCom= 1.00D+00 WtEn= 0.00D+00
 Coeff-Com:  0.140D-02-0.269D-01-0.297D-01 0.204D-01 0.356D+00 0.679D+00
 Coeff:      0.140D-02-0.269D-01-0.297D-01 0.204D-01 0.356D+00 0.679D+00
 Gap=     0.241 Goal=   None    Shift=    0.000
 RMSDP=1.16D-07 MaxDP=4.83D-06 DE=-5.73D-09 OVMax= 1.30D-05

 Cycle  13  Pass 1  IDiag  1:
 RMSU=  8.93D-08    CP:  1.00D+00  1.05D+00  6.45D-01  1.00D+00  1.09D+00
                    CP:  8.53D-01
 E= -2511.69810899858     Delta-E=       -0.000000001238 Rises=F Damp=F
 DIIS: error= 2.54D-07 at cycle   7 NSaved=   7.
 NSaved= 7 IEnMin= 7 EnMin= -2511.69810899858     IErMin= 7 ErrMin= 2.54D-07
 ErrMax= 2.54D-07  0.00D+00 EMaxC= 1.00D-01 BMatC= 1.21D-10 BMatP= 8.22D-10
 IDIUse=1 WtCom= 1.00D+00 WtEn= 0.00D+00
 Coeff-Com:  0.733D-03-0.868D-02-0.130D-01-0.222D-01 0.162D-01 0.278D+00
 Coeff-Com:  0.749D+00
 Coeff:      0.733D-03-0.868D-02-0.130D-01-0.222D-01 0.162D-01 0.278D+00
 Coeff:      0.749D+00
 Gap=     0.241 Goal=   None    Shift=    0.000
 RMSDP=4.58D-08 MaxDP=2.16D-06 DE=-1.24D-09 OVMax= 7.77D-06

 Cycle  14  Pass 1  IDiag  1:
 RMSU=  2.69D-08    CP:  1.00D+00  1.05D+00  6.45D-01  1.01D+00  1.11D+00
                    CP:  1.01D+00  1.06D+00
 E= -2511.69810899914     Delta-E=       -0.000000000557 Rises=F Damp=F
 DIIS: error= 1.02D-07 at cycle   8 NSaved=   8.
 NSaved= 8 IEnMin= 8 EnMin= -2511.69810899914     IErMin= 8 ErrMin= 1.02D-07
 ErrMax= 1.02D-07  0.00D+00 EMaxC= 1.00D-01 BMatC= 1.67D-11 BMatP= 1.21D-10
 IDIUse=1 WtCom= 1.00D+00 WtEn= 0.00D+00
 Coeff-Com:  0.806D-05 0.171D-02 0.561D-03-0.102D-01-0.604D-01-0.195D-01
 Coeff-Com:  0.239D+00 0.849D+00
 Coeff:      0.806D-05 0.171D-02 0.561D-03-0.102D-01-0.604D-01-0.195D-01
 Coeff:      0.239D+00 0.849D+00
 Gap=     0.241 Goal=   None    Shift=    0.000
 RMSDP=2.28D-08 MaxDP=7.99D-07 DE=-5.57D-10 OVMax= 5.20D-06

 Cycle  15  Pass 1  IDiag  1:
 RMSU=  1.40D-08    CP:  1.00D+00  1.05D+00  6.45D-01  1.01D+00  1.12D+00
                    CP:  1.06D+00  1.19D+00  1.17D+00
 E= -2511.69810899925     Delta-E=       -0.000000000114 Rises=F Damp=F
 DIIS: error= 4.77D-08 at cycle   9 NSaved=   9.
 NSaved= 9 IEnMin= 9 EnMin= -2511.69810899925     IErMin= 9 ErrMin= 4.77D-08
 ErrMax= 4.77D-08  0.00D+00 EMaxC= 1.00D-01 BMatC= 4.13D-12 BMatP= 1.67D-11
 IDIUse=1 WtCom= 1.00D+00 WtEn= 0.00D+00
 Coeff-Com: -0.133D-03 0.235D-02 0.264D-02 0.465D-03-0.283D-01-0.576D-01
 Coeff-Com: -0.556D-01 0.354D+00 0.782D+00
 Coeff:     -0.133D-03 0.235D-02 0.264D-02 0.465D-03-0.283D-01-0.576D-01
 Coeff:     -0.556D-01 0.354D+00 0.782D+00
 Gap=     0.241 Goal=   None    Shift=    0.000
 RMSDP=1.06D-08 MaxDP=4.34D-07 DE=-1.14D-10 OVMax= 2.75D-06

 Cycle  16  Pass 1  IDiag  1:
 RMSU=  6.20D-09    CP:  1.00D+00  1.05D+00  6.45D-01  1.01D+00  1.12D+00
                    CP:  1.08D+00  1.24D+00  1.39D+00  1.13D+00
 E= -2511.69810899903     Delta-E=        0.000000000224 Rises=F Damp=F
 DIIS: error= 2.22D-08 at cycle  10 NSaved=  10.
 NSaved=10 IEnMin= 9 EnMin= -2511.69810899925     IErMin=10 ErrMin= 2.22D-08
 ErrMax= 2.22D-08  0.00D+00 EMaxC= 1.00D-01 BMatC= 4.65D-13 BMatP= 4.13D-12
 IDIUse=1 WtCom= 1.00D+00 WtEn= 0.00D+00
 Coeff-Com: -0.391D-04 0.381D-03 0.616D-03 0.199D-02 0.163D-02-0.117D-01
 Coeff-Com: -0.563D-01-0.381D-01 0.188D+00 0.914D+00
 Coeff:     -0.391D-04 0.381D-03 0.616D-03 0.199D-02 0.163D-02-0.117D-01
 Coeff:     -0.563D-01-0.381D-01 0.188D+00 0.914D+00
 Gap=     0.241 Goal=   None    Shift=    0.000
 RMSDP=5.02D-09 MaxDP=2.01D-07 DE= 2.24D-10 OVMax= 1.47D-06

 SCF Done:  E(RwB97XD) =  -2511.69810900     A.U. after   16 cycles
            NFock= 16  Conv=0.50D-08     -V/T= 2.0070
 KE= 2.494285345418D+03 PE=-1.510936565016D+04 EE= 5.499408924151D+03
 Leave Link  502 at Fri Dec  7 00:08:26 2018, MaxMem=   536870912 cpu:      5868.5
 (Enter /pbs_home/pkowalski/g09d01/g09/l701.exe)
 Compute integral first derivatives.
 ... and contract with generalized density number  0.
 R6Disp: Adding Grimme-D2 dispersion energy 1st derivatives to the gradient.
 Leave Link  701 at Fri Dec  7 00:08:27 2018, MaxMem=   536870912 cpu:         5.8
 (Enter /pbs_home/pkowalski/g09d01/g09/l702.exe)
 L702 exits ... SP integral derivatives will be done elsewhere.
 Leave Link  702 at Fri Dec  7 00:08:27 2018, MaxMem=   536870912 cpu:         0.2
 (Enter /pbs_home/pkowalski/g09d01/g09/l703.exe)
 Compute integral first derivatives, UseDBF=F ICtDFT=           0.
 Integral derivatives from FoFJK, PRISM(SPDF).
 Calling FoFJK, ICntrl=      2127 FMM=F ISym2X=0 I1Cent= 0 IOpClX= 0 NMat=1 NMatS=1 NMatT=0.
 FoFJK:  IHMeth= 1 ICntrl=    2127 DoSepK=T KAlg= 0 I1Cent=   0 FoldK=F
 IRaf=         1 NMat=   1 IRICut=       1 DoRegI=T DoRafI=F ISym2E= 0.
 FoFCou: FMM=F IPFlag=           0 FMFlag=      100000 FMFlg1=         800
         NFxFlg=           0 DoJE=F BraDBF=F KetDBF=F FulRan=T
         wScrn=  0.000000 ICntrl=    2527 IOpCl=  0 I1Cent=           0 NGrid=           0
         NMat0=    1 NMatS0=      1 NMatT0=    0 NMatD0=    1 NMtDS0=    0 NMtDT0=    0
 Symmetry not used in FoFCou.
 Leave Link  703 at Fri Dec  7 00:12:21 2018, MaxMem=   536870912 cpu:      1869.5
 (Enter /pbs_home/pkowalski/g09d01/g09/l716.exe)
 Dipole        =-6.05912502D-02-1.56252096D+00-5.25986546D-03
 ***** Axes restored to original set *****
 -------------------------------------------------------------------
 Center     Atomic                   Forces (Hartrees/Bohr)
 Number     Number              X              Y              Z
 -------------------------------------------------------------------
      1       16          -0.001214646    0.000371952   -0.003208462
      2       16           0.002552692   -0.001053942   -0.002867144
      3        9           0.006389642    0.000802629   -0.002033782
      4        9          -0.004135369    0.001884469   -0.002347562
      5        9           0.003091214    0.002032407   -0.004205003
      6        9          -0.001293142    0.000341905    0.005406418
      7        9           0.001068935   -0.000512992   -0.000152006
      8        9          -0.004817987    0.001361043   -0.000671658
      9        6          -0.002162023    0.000712968   -0.000542948
     10        6          -0.000470171   -0.000734822   -0.000774320
     11        6          -0.000308257   -0.000564723   -0.000466983
     12        6           0.001453074   -0.001165186   -0.000142904
     13        6           0.002361259   -0.001107278    0.000616439
     14        6           0.000632417    0.000596551    0.000288381
     15        6          -0.000643728   -0.000696418   -0.002047911
     16        6          -0.000665310    0.001004958   -0.000406818
     17        6          -0.000353200    0.000524021    0.000030395
     18        6           0.000170424    0.000946318    0.001593264
     19        6           0.001092311    0.000108222    0.002406398
     20        6           0.000431983   -0.000584047    0.000458232
     21        6           0.000744985    0.002448517   -0.001000778
     22        6           0.000207277    0.001601385   -0.002237158
     23        6          -0.001671999   -0.001157319    0.000019881
     24        6          -0.005198393   -0.007065814    0.003336636
     25        6          -0.001318951    0.002993375    0.000723575
     26        6           0.004252497    0.004190936   -0.002851882
     27        6           0.000434945    0.000362239   -0.006569935
     28        6          -0.004719363   -0.014492588    0.018815898
     29        6          -0.016934319   -0.004868189    0.016576920
     30        6          -0.010926327   -0.005481668    0.006092585
     31        6          -0.001686563   -0.003043921   -0.001201106
     32        6          -0.005019642    0.002752952   -0.000294040
     33        6           0.066248088    0.003414512   -0.029511413
     34        6           0.002935173   -0.001515257   -0.004639117
     35        6           0.005929240   -0.003278147    0.004140339
     36        6          -0.056325829    0.001795192    0.017066233
     37        6           0.029518665    0.017979875   -0.005880198
     38        1           0.001202215   -0.000778321    0.000011891
     39        1           0.000822893    0.000201013    0.000598127
     40        1           0.000028382    0.000974962    0.000674457
     41        1          -0.000959511    0.000569381   -0.000079829
     42        1          -0.001403019   -0.000276410   -0.000952492
     43        1           0.000155778    0.000605801    0.001210094
     44        1           0.000671834   -0.000581007    0.000739482
     45        1           0.000468509   -0.001081847   -0.000315222
     46        1          -0.000274311   -0.000314298   -0.001053968
     47        1          -0.001076863    0.000732949   -0.001091864
     48        1           0.000778588   -0.000455225    0.000502153
     49        1          -0.000505301    0.000516102    0.000524071
     50        1          -0.000291478   -0.001142983   -0.000502044
     51        1          -0.000307833   -0.000226116   -0.000594150
     52        1          -0.004430419   -0.002428919   -0.000088445
     53        1           0.000834468    0.000184880    0.000782942
     54        1           0.000614151   -0.000277598   -0.000642891
     55        1           0.000160164    0.001336922   -0.000232482
     56        1          -0.000920844   -0.000715785    0.001313032
     57        1           0.000326595    0.004260428   -0.005567253
     58        1          -0.000518790    0.000608393    0.000395593
     59        1          -0.005024812   -0.002616436    0.000850332
 -------------------------------------------------------------------
 Cartesian Forces:  Max     0.066248088 RMS     0.008246521
 Leave Link  716 at Fri Dec  7 00:12:21 2018, MaxMem=   536870912 cpu:         0.3
 (Enter /pbs_home/pkowalski/g09d01/g09/l103.exe)

 GradGradGradGradGradGradGradGradGradGradGradGradGradGradGradGradGradGrad
 Berny optimization.
 Using GEDIIS/GDIIS optimizer.
 FormGI is forming the generalized inverse of G from B-inverse, IUseBI=4.
 GSVD:  received Info=                   1 from GESDD.
 Internal  Forces:  Max     0.028958867 RMS     0.004921669
 Search for a local minimum.
 Step number   4 out of a maximum of  343
 All quantities printed in internal units (Hartrees-Bohrs-Radians)
 RMS Force = .49217D-02 SwitMx=.10000D-02 MixMth= 1
 Mixed Optimization -- RFO/linear search
 Update second derivatives using D2CorX and points    3    4
 DE= -3.91D-02 DEPred=-5.13D-02 R= 7.63D-01
 TightC=F SS=  1.41D+00  RLast= 7.53D-01 DXNew= 8.4853D-01 2.2595D+00
 Trust test= 7.63D-01 RLast= 7.53D-01 DXMaxT set to 8.49D-01
 ITU=  1  0  1  0
 Use linear search instead of GDIIS.
     Eigenvalues ---    0.00205   0.00399   0.00420   0.00475   0.00632
     Eigenvalues ---    0.00711   0.00747   0.00748   0.00760   0.00802
     Eigenvalues ---    0.00896   0.01084   0.01123   0.01160   0.01287
     Eigenvalues ---    0.01385   0.01464   0.01521   0.01558   0.01563
     Eigenvalues ---    0.01709   0.01747   0.01877   0.01941   0.01944
     Eigenvalues ---    0.02002   0.02004   0.02027   0.02028   0.02086
     Eigenvalues ---    0.02086   0.02136   0.02136   0.02142   0.02143
     Eigenvalues ---    0.02153   0.02154   0.02165   0.02167   0.02169
     Eigenvalues ---    0.02226   0.02744   0.04248   0.04263   0.04718
     Eigenvalues ---    0.05027   0.05457   0.05483   0.05548   0.05557
     Eigenvalues ---    0.05693   0.05696   0.07430   0.08331   0.09149
     Eigenvalues ---    0.09205   0.09231   0.09922   0.10001   0.10939
     Eigenvalues ---    0.12072   0.12164   0.12682   0.12715   0.14053
     Eigenvalues ---    0.15908   0.15983   0.15985   0.15993   0.16000
     Eigenvalues ---    0.16000   0.16000   0.16000   0.16000   0.16000
     Eigenvalues ---    0.16000   0.16000   0.16000   0.16000   0.16000
     Eigenvalues ---    0.16000   0.16000   0.16001   0.16686   0.19592
     Eigenvalues ---    0.20659   0.21824   0.21886   0.21975   0.22000
     Eigenvalues ---    0.22000   0.22015   0.22069   0.22660   0.22918
     Eigenvalues ---    0.23183   0.23469   0.23469   0.23517   0.23743
     Eigenvalues ---    0.24211   0.24294   0.24621   0.24915   0.24976
     Eigenvalues ---    0.24996   0.25000   0.25469   0.25957   0.26263
     Eigenvalues ---    0.26445   0.26889   0.27049   0.27972   0.28765
     Eigenvalues ---    0.29433   0.29646   0.29895   0.30230   0.30892
     Eigenvalues ---    0.31339   0.32107   0.32228   0.32269   0.32352
     Eigenvalues ---    0.32423   0.32494   0.32512   0.32514   0.32521
     Eigenvalues ---    0.32537   0.32555   0.32572   0.32636   0.32804
     Eigenvalues ---    0.33483   0.34934   0.35528   0.35691   0.35693
     Eigenvalues ---    0.35697   0.35705   0.35710   0.35840   0.35884
     Eigenvalues ---    0.36111   0.36180   0.36247   0.36641   0.39993
     Eigenvalues ---    0.40763   0.41114   0.41120   0.42511   0.44216
     Eigenvalues ---    0.44238   0.45536   0.45586   0.45939   0.45981
     Eigenvalues ---    0.46497   0.46512   0.47171   0.47663   0.47903
     Eigenvalues ---    0.48220   0.48404   0.49777   0.51919   0.55639
     Eigenvalues ---    0.55875
 RFO step:  Lambda=-4.89710900D-02 EMin= 2.05460821D-03
 Quartic linear search produced a step of  0.09828.
 Iteration  1 RMS(Cart)=  0.24200824 RMS(Int)=  0.01198399
 Iteration  2 RMS(Cart)=  0.06437132 RMS(Int)=  0.00139366
 Iteration  3 RMS(Cart)=  0.00159281 RMS(Int)=  0.00125835
 Iteration  4 RMS(Cart)=  0.00001565 RMS(Int)=  0.00125835
 Iteration  5 RMS(Cart)=  0.00000002 RMS(Int)=  0.00125835
 ITry= 1 IFail=0 DXMaxC= 1.01D+00 DCOld= 1.00D+10 DXMaxT= 8.49D-01 DXLimC= 3.00D+00 Rises=F
 Variable       Old X    -DE/DX   Delta X   Delta X   Delta X     New X
                                 (Linear)    (Quad)   (Total)
    R1        3.27830  -0.00201   0.00457   0.02054   0.02509   3.30339
    R2        3.24323   0.00223   0.00279   0.02267   0.02555   3.26878
    R3        3.27967  -0.00181   0.00380   0.01890   0.02124   3.30091
    R4        3.26175  -0.00233  -0.00085  -0.00856  -0.00956   3.25220
    R5        2.53879   0.00645   0.00480   0.03697   0.04177   2.58056
    R6        2.54525  -0.00182   0.00261   0.01211   0.01472   2.55997
    R7        2.51151   0.00034   0.00312   0.01844   0.02156   2.53307
    R8        2.53975   0.00407   0.00488   0.03392   0.03881   2.57855
    R9        2.54953   0.00073   0.00346   0.02076   0.02421   2.57374
   R10        2.54771   0.00167   0.00337   0.02158   0.02495   2.57266
   R11        2.62986   0.00042   0.00060   0.00399   0.00460   2.63445
   R12        2.64884   0.00106   0.00142   0.00968   0.01111   2.65994
   R13        2.06941  -0.00143  -0.00122  -0.00947  -0.01069   2.05873
   R14        2.63404  -0.00016   0.00047   0.00221   0.00267   2.63671
   R15        2.06652  -0.00103  -0.00093  -0.00714  -0.00808   2.05844
   R16        2.63538  -0.00003   0.00004   0.00012   0.00016   2.63553
   R17        2.06637  -0.00119  -0.00103  -0.00796  -0.00899   2.05738
   R18        2.62817   0.00028   0.00079   0.00483   0.00562   2.63379
   R19        2.06678  -0.00111  -0.00086  -0.00691  -0.00776   2.05901
   R20        2.64850   0.00204   0.00227   0.01605   0.01833   2.66682
   R21        2.06670  -0.00171  -0.00127  -0.01030  -0.01157   2.05513
   R22        2.77979   0.00172   0.00168   0.01330   0.01498   2.79477
   R23        2.63003   0.00025   0.00051   0.00322   0.00374   2.63377
   R24        2.64942   0.00069   0.00141   0.00900   0.01041   2.65984
   R25        2.06927  -0.00135  -0.00119  -0.00915  -0.01033   2.05894
   R26        2.63379  -0.00013   0.00047   0.00228   0.00275   2.63655
   R27        2.06675  -0.00116  -0.00096  -0.00753  -0.00849   2.05826
   R28        2.63569  -0.00008   0.00002  -0.00007  -0.00006   2.63564
   R29        2.06654  -0.00122  -0.00105  -0.00815  -0.00919   2.05735
   R30        2.62821   0.00033   0.00068   0.00428   0.00495   2.63316
   R31        2.06683  -0.00112  -0.00088  -0.00703  -0.00791   2.05892
   R32        2.64879   0.00192   0.00218   0.01532   0.01749   2.66628
   R33        2.06659  -0.00169  -0.00123  -0.01004  -0.01128   2.05532
   R34        2.78196   0.00095   0.00141   0.01007   0.01147   2.79343
   R35        2.90141  -0.00124  -0.00129  -0.00984  -0.01113   2.89028
   R36        2.07618   0.00102   0.00108   0.00815   0.00923   2.08541
   R37        2.07606   0.00089   0.00109   0.00788   0.00897   2.08503
   R38        2.07468   0.00119   0.00104   0.00833   0.00937   2.08405
   R39        2.85000   0.00066   0.00106   0.00726   0.00832   2.85831
   R40        2.07999   0.00050   0.00065   0.00466   0.00530   2.08529
   R41        2.07219  -0.00432   0.00132  -0.00206  -0.00074   2.07145
   R42        2.89573   0.00001  -0.00046  -0.00247  -0.00294   2.89280
   R43        2.07453   0.00115   0.00124   0.00931   0.01054   2.08508
   R44        2.07651   0.00085   0.00091   0.00688   0.00780   2.08431
   R45        2.07501   0.00126   0.00108   0.00868   0.00976   2.08477
   R46        2.85183   0.00049  -0.00027  -0.00043  -0.00069   2.85114
   R47        2.08306  -0.00019   0.00010   0.00019   0.00029   2.08335
   R48        2.07923  -0.00567   0.00054  -0.00934  -0.00880   2.07043
   R49        2.58848  -0.00122   0.00015  -0.00089  -0.00084   2.58765
   R50        2.71283  -0.00231  -0.00021  -0.00557  -0.00584   2.70700
   R51        2.05901  -0.00069  -0.00125  -0.00814  -0.00939   2.04962
   R52        2.63347   0.00339   0.00843   0.05609   0.06458   2.69805
   R53        2.75210   0.00516  -0.00150  -0.00009  -0.00159   2.75051
   R54        2.87811  -0.00293   0.00149  -0.00077   0.00012   2.87823
   R55        2.60189   0.00803  -0.00019   0.02085   0.02150   2.62339
   R56        2.89902  -0.00144   0.00224   0.01393   0.01596   2.91498
   R57        2.89066  -0.00079   0.00320   0.01373   0.01610   2.90676
   R58        2.90149  -0.00662   0.00109  -0.00977  -0.00779   2.89371
   R59        2.80002   0.00567  -0.00125   0.01084   0.00958   2.80960
   R60        2.58250  -0.00060  -0.00036  -0.00246  -0.00321   2.57929
   R61        2.73612  -0.00425  -0.00067  -0.01346  -0.01308   2.72305
   R62        2.06417  -0.00172  -0.00139  -0.01106  -0.01245   2.05172
   R63        2.65551  -0.00087   0.00243   0.01218   0.01589   2.67140
    A1        1.64124  -0.00054  -0.00263  -0.01538  -0.01778   1.62346
    A2        1.64148  -0.00177  -0.00196  -0.01426  -0.01679   1.62469
    A3        2.11147  -0.00011  -0.00028  -0.00172  -0.00199   2.10948
    A4        2.07751   0.00012   0.00002   0.00025   0.00026   2.07778
    A5        2.09420   0.00000   0.00026   0.00147   0.00173   2.09593
    A6        2.09868   0.00032   0.00038   0.00270   0.00308   2.10176
    A7        2.08698  -0.00014  -0.00021  -0.00134  -0.00155   2.08544
    A8        2.09752  -0.00018  -0.00017  -0.00136  -0.00153   2.09599
    A9        2.08182   0.00045   0.00051   0.00374   0.00424   2.08607
   A10        2.10148  -0.00018  -0.00019  -0.00138  -0.00156   2.09991
   A11        2.09989  -0.00026  -0.00032  -0.00236  -0.00268   2.09721
   A12        2.10255  -0.00027  -0.00037  -0.00296  -0.00334   2.09922
   A13        2.09641   0.00000   0.00001  -0.00004  -0.00003   2.09638
   A14        2.08422   0.00027   0.00036   0.00300   0.00337   2.08759
   A15        2.10812   0.00030   0.00029   0.00260   0.00289   2.11101
   A16        2.07826  -0.00005   0.00002  -0.00052  -0.00050   2.07777
   A17        2.09680  -0.00024  -0.00031  -0.00208  -0.00240   2.09440
   A18        2.06372  -0.00068  -0.00052  -0.00436  -0.00488   2.05884
   A19        2.11995   0.00010   0.00049   0.00246   0.00295   2.12290
   A20        2.09951   0.00058   0.00003   0.00190   0.00193   2.10144
   A21        2.11239  -0.00022  -0.00032  -0.00232  -0.00263   2.10976
   A22        2.07855  -0.00002  -0.00015  -0.00118  -0.00133   2.07722
   A23        2.09224   0.00024   0.00047   0.00350   0.00396   2.09620
   A24        2.09877   0.00028   0.00033   0.00231   0.00264   2.10141
   A25        2.08657  -0.00017  -0.00017  -0.00124  -0.00141   2.08517
   A26        2.09783  -0.00011  -0.00016  -0.00108  -0.00124   2.09660
   A27        2.08109   0.00053   0.00055   0.00424   0.00478   2.08587
   A28        2.10210  -0.00028  -0.00022  -0.00192  -0.00213   2.09996
   A29        2.10000  -0.00025  -0.00033  -0.00232  -0.00265   2.09735
   A30        2.10316  -0.00032  -0.00036  -0.00298  -0.00335   2.09981
   A31        2.09595   0.00001   0.00000  -0.00007  -0.00007   2.09588
   A32        2.08407   0.00031   0.00036   0.00305   0.00341   2.08749
   A33        2.10852   0.00006   0.00023   0.00162   0.00184   2.11036
   A34        2.07842   0.00000   0.00000  -0.00046  -0.00046   2.07796
   A35        2.09625  -0.00006  -0.00023  -0.00115  -0.00138   2.09487
   A36        2.06243  -0.00032  -0.00042  -0.00287  -0.00329   2.05914
   A37        2.12101  -0.00048   0.00059   0.00151   0.00210   2.12311
   A38        2.09974   0.00080  -0.00016   0.00136   0.00119   2.10093
   A39        1.92752  -0.00005  -0.00025  -0.00159  -0.00185   1.92567
   A40        1.92183   0.00031   0.00048   0.00381   0.00431   1.92613
   A41        1.94480  -0.00046  -0.00094  -0.00689  -0.00783   1.93697
   A42        1.88709   0.00000   0.00011   0.00098   0.00109   1.88819
   A43        1.89104   0.00000   0.00027   0.00098   0.00122   1.89226
   A44        1.89008   0.00020   0.00036   0.00296   0.00334   1.89342
   A45        1.93617  -0.00015   0.00086   0.00424   0.00510   1.94127
   A46        1.92222   0.00065   0.00027   0.00149   0.00176   1.92398
   A47        1.91277  -0.00157  -0.00055  -0.00961  -0.01019   1.90258
   A48        1.91952  -0.00091   0.00021  -0.00471  -0.00450   1.91502
   A49        1.92138   0.00225  -0.00061   0.01096   0.01037   1.93175
   A50        1.84992  -0.00026  -0.00023  -0.00269  -0.00293   1.84699
   A51        1.93070  -0.00020  -0.00003  -0.00129  -0.00133   1.92937
   A52        1.91613   0.00051   0.00018   0.00308   0.00326   1.91939
   A53        1.94173   0.00046  -0.00031   0.00016  -0.00016   1.94157
   A54        1.89359  -0.00021   0.00000  -0.00103  -0.00103   1.89256
   A55        1.89104  -0.00032  -0.00004  -0.00167  -0.00171   1.88933
   A56        1.88946  -0.00027   0.00021   0.00071   0.00092   1.89037
   A57        1.94386  -0.00168  -0.00019  -0.00539  -0.00558   1.93828
   A58        1.91594   0.00177   0.00094   0.00872   0.00963   1.92558
   A59        1.91116  -0.00188  -0.00046  -0.01032  -0.01077   1.90040
   A60        1.93661  -0.00123  -0.00030  -0.01019  -0.01046   1.92616
   A61        1.89355   0.00392   0.00061   0.02446   0.02510   1.91865
   A62        1.86059  -0.00087  -0.00064  -0.00728  -0.00786   1.85272
   A63        2.12092   0.00131  -0.00036   0.00170   0.00137   2.12229
   A64        1.90941   0.00024   0.00406   0.02239   0.02639   1.93580
   A65        2.25275  -0.00155  -0.00371  -0.02409  -0.02777   2.22498
   A66        1.99321   0.00263  -0.00193  -0.00298  -0.00503   1.98818
   A67        2.14455  -0.00079   0.00039   0.00043   0.00085   2.14540
   A68        2.14476  -0.00186   0.00156   0.00225   0.00385   2.14861
   A69        1.95877  -0.00243   0.00049  -0.00495  -0.00453   1.95425
   A70        2.16067  -0.01644   0.00251  -0.03203  -0.02963   2.13104
   A71        2.16348   0.01880  -0.00293   0.03630   0.03317   2.19665
   A72        2.05814  -0.00846   0.00200  -0.01552  -0.01440   2.04374
   A73        1.92177   0.00013   0.00003   0.00110   0.00075   1.92253
   A74        2.22644   0.00923   0.00113   0.03102   0.03174   2.25818
   A75        2.11350  -0.02221   0.00480  -0.03666  -0.03279   2.08071
   A76        2.24812   0.02479  -0.00563   0.03949   0.03314   2.28125
   A77        1.91898  -0.00255   0.00090  -0.00382  -0.00140   1.91759
   A78        1.85791   0.00106   0.00202   0.01815   0.02011   1.87802
   A79        1.90086   0.00071  -0.00079   0.00567   0.00502   1.90588
   A80        1.95382  -0.00045  -0.00202  -0.00089  -0.00235   1.95148
   A81        2.04947  -0.00305   0.00080  -0.01468  -0.01366   2.03581
   A82        1.92284   0.00091   0.00027  -0.00328  -0.00327   1.91957
   A83        1.78075   0.00076  -0.00058  -0.00609  -0.00751   1.77324
   A84        1.88853   0.00096   0.00143   0.01201   0.01307   1.90160
   A85        2.01824   0.00040  -0.00070  -0.00403  -0.00476   2.01348
   A86        2.01446  -0.00111  -0.00151  -0.01606  -0.01705   1.99740
   A87        1.85912   0.00003   0.00032   0.00662   0.00793   1.86705
   A88        1.89968  -0.00148  -0.00136  -0.01092  -0.01211   1.88756
   A89        1.77476   0.00111   0.00180   0.01275   0.01325   1.78801
   A90        1.85489   0.00140   0.00258   0.01958   0.02232   1.87721
   A91        1.92202   0.00147   0.00131  -0.00180  -0.00217   1.91985
   A92        1.94447  -0.00265  -0.00056  -0.01697  -0.01730   1.92717
   A93        1.92868  -0.00081  -0.00164   0.00182   0.00104   1.92972
   A94        2.00624  -0.00090  -0.00042  -0.00720  -0.00866   1.99757
   A95        1.80828   0.00154  -0.00130   0.00370   0.00369   1.81197
   A96        1.88615   0.00059   0.00164   0.01046   0.00778   1.89393
   A97        2.18814   0.02896   0.00044   0.11208   0.10971   2.29784
   A98        2.02068  -0.02442   0.01071  -0.03042  -0.02939   1.99129
   A99        2.12065   0.00075   0.00036   0.00366   0.00411   2.12476
   A100       1.90385   0.00088   0.00274   0.01812   0.02070   1.92454
   A101       2.25853  -0.00164  -0.00310  -0.02178  -0.02480   2.23373
   A102       2.01805   0.00011  -0.00285  -0.01878  -0.01954   1.99851
   A103       2.14569  -0.00042   0.00065   0.00471   0.00440   2.15009
   A104       2.11856   0.00029   0.00215   0.01427   0.01532   2.13388
   A105       2.06917  -0.01739   0.00661  -0.00701  -0.01077   2.05841
   A106       2.15798   0.02483  -0.00161   0.08700   0.07876   2.23674
   A107       1.92860  -0.00102   0.00191   0.01205   0.01024   1.93884
   A108       2.05125  -0.00841   0.00143  -0.01953  -0.02074   2.03051
   A109       1.93221   0.00176   0.00033   0.00268   0.00515   1.93736
   A110       2.20504   0.00803   0.00182   0.03387   0.03441   2.23945
    D1       -3.10327  -0.00083   0.00186  -0.00742  -0.00561  -3.10888
    D2        0.02441  -0.00092   0.00164  -0.00817  -0.00663   0.01778
    D3       -2.77995  -0.00222  -0.01010  -0.02431  -0.03350  -2.81345
    D4       -0.01788   0.00228  -0.00319   0.02231   0.01906   0.00118
    D5       -3.13088  -0.00041   0.00281  -0.00057   0.00234  -3.12854
    D6        0.02816   0.00050   0.00282  -0.00033   0.00197   0.03013
    D7       -2.73212  -0.00429  -0.01266  -0.03609  -0.04663  -2.77875
    D8       -0.01468   0.00092  -0.00536   0.00902   0.00400  -0.01068
    D9        0.00196  -0.00002   0.00001  -0.00025  -0.00024   0.00172
   D10       -3.14088  -0.00005  -0.00003  -0.00076  -0.00079   3.14151
   D11       -3.13934   0.00001   0.00004   0.00016   0.00019  -3.13915
   D12        0.00101  -0.00003   0.00000  -0.00036  -0.00036   0.00064
   D13       -0.00146   0.00003   0.00002   0.00047   0.00049  -0.00097
   D14       -3.13878   0.00009   0.00009   0.00138   0.00148  -3.13730
   D15        3.13983   0.00001  -0.00001   0.00006   0.00005   3.13989
   D16        0.00251   0.00007   0.00007   0.00098   0.00104   0.00356
   D17       -0.00049  -0.00002  -0.00002  -0.00027  -0.00029  -0.00077
   D18        3.14075  -0.00002  -0.00002  -0.00029  -0.00032   3.14044
   D19       -3.14083   0.00001   0.00002   0.00025   0.00027  -3.14055
   D20        0.00041   0.00001   0.00002   0.00023   0.00024   0.00066
   D21       -0.00144   0.00004   0.00000   0.00055   0.00055  -0.00089
   D22        3.14112   0.00000   0.00002   0.00014   0.00016   3.14129
   D23        3.14050   0.00004   0.00000   0.00057   0.00058   3.14108
   D24       -0.00012   0.00000   0.00002   0.00017   0.00019   0.00008
   D25        0.00193  -0.00003   0.00003  -0.00032  -0.00030   0.00164
   D26       -3.14130  -0.00001   0.00005   0.00005   0.00010  -3.14120
   D27       -3.14062   0.00001   0.00001   0.00008   0.00009  -3.14054
   D28       -0.00067   0.00003   0.00003   0.00045   0.00048  -0.00019
   D29       -0.00048  -0.00001  -0.00004  -0.00019  -0.00022  -0.00070
   D30        3.13689  -0.00007  -0.00011  -0.00109  -0.00120   3.13570
   D31       -3.14041  -0.00003  -0.00006  -0.00057  -0.00062  -3.14104
   D32       -0.00304  -0.00009  -0.00013  -0.00147  -0.00160  -0.00464
   D33       -0.00603  -0.00010  -0.00017  -0.00123  -0.00141  -0.00744
   D34       -3.13071   0.00000   0.00003  -0.00078  -0.00074  -3.13145
   D35        3.13992  -0.00003  -0.00009  -0.00029  -0.00038   3.13954
   D36        0.01524   0.00006   0.00011   0.00016   0.00029   0.01553
   D37        0.00298  -0.00004   0.00002  -0.00049  -0.00047   0.00251
   D38        3.14090  -0.00003  -0.00006  -0.00055  -0.00062   3.14028
   D39       -3.13509  -0.00004   0.00010  -0.00033  -0.00024  -3.13533
   D40        0.00283  -0.00003   0.00001  -0.00039  -0.00038   0.00245
   D41       -0.00015   0.00007   0.00007   0.00106   0.00112   0.00098
   D42       -3.13931   0.00001   0.00007   0.00021   0.00028  -3.13903
   D43        3.13789   0.00006  -0.00001   0.00089   0.00087   3.13877
   D44       -0.00127   0.00000  -0.00001   0.00004   0.00003  -0.00124
   D45       -0.00210  -0.00001  -0.00006  -0.00023  -0.00029  -0.00239
   D46        3.13831  -0.00001  -0.00007  -0.00029  -0.00036   3.13795
   D47       -3.14000  -0.00002   0.00003  -0.00017  -0.00014  -3.14014
   D48        0.00042  -0.00002   0.00001  -0.00023  -0.00021   0.00020
   D49       -0.00159   0.00002   0.00000   0.00034   0.00035  -0.00125
   D50       -3.14087   0.00000   0.00003   0.00013   0.00016  -3.14071
   D51        3.14118   0.00003   0.00002   0.00040   0.00042  -3.14159
   D52        0.00190   0.00001   0.00005   0.00018   0.00023   0.00213
   D53        0.00448   0.00001   0.00009   0.00025   0.00034   0.00481
   D54       -3.13858   0.00005   0.00012   0.00096   0.00108  -3.13750
   D55       -3.13941   0.00002   0.00006   0.00046   0.00052  -3.13890
   D56        0.00072   0.00007   0.00009   0.00117   0.00126   0.00198
   D57       -0.00356  -0.00005  -0.00012  -0.00094  -0.00106  -0.00462
   D58        3.13563   0.00001  -0.00012  -0.00010  -0.00022   3.13541
   D59        3.13951  -0.00010  -0.00016  -0.00166  -0.00181   3.13770
   D60       -0.00448  -0.00004  -0.00015  -0.00082  -0.00098  -0.00546
   D61        0.00776   0.00051  -0.00010  -0.00070  -0.00115   0.00661
   D62        3.12802  -0.00057  -0.00003  -0.00047  -0.00014   3.12788
   D63       -3.13135   0.00045  -0.00010  -0.00156  -0.00201  -3.13337
   D64       -0.01109  -0.00063  -0.00003  -0.00133  -0.00100  -0.01209
   D65        1.05246   0.00070  -0.00076   0.00229   0.00153   1.05398
   D66       -3.10142  -0.00011   0.00025   0.00021   0.00047  -3.10096
   D67       -1.07280  -0.00097  -0.00019  -0.00781  -0.00797  -1.08078
   D68        3.13531   0.00087  -0.00047   0.00492   0.00444   3.13976
   D69       -1.01857   0.00006   0.00054   0.00284   0.00338  -1.01518
   D70        1.01005  -0.00081   0.00010  -0.00518  -0.00506   1.00499
   D71       -1.05022   0.00103  -0.00030   0.00670   0.00638  -1.04384
   D72        1.07909   0.00022   0.00071   0.00461   0.00532   1.08440
   D73        3.10771  -0.00064   0.00027  -0.00340  -0.00312   3.10458
   D74        1.42677   0.00170   0.00568   0.03328   0.03893   1.46570
   D75       -1.26045  -0.00036  -0.00234  -0.01235  -0.01470  -1.27515
   D76       -0.70411   0.00160   0.00463   0.03175   0.03637  -0.66775
   D77        2.89185  -0.00046  -0.00339  -0.01388  -0.01726   2.87459
   D78       -2.73620   0.00114   0.00514   0.03136   0.03651  -2.69969
   D79        0.85976  -0.00093  -0.00288  -0.01427  -0.01712   0.84264
   D80        1.03262   0.00134  -0.00003   0.01025   0.01023   1.04285
   D81       -3.09869  -0.00013   0.00012  -0.00030  -0.00018  -3.09887
   D82       -1.06172  -0.00124  -0.00037  -0.01006  -0.01043  -1.07215
   D83        3.12190   0.00129   0.00007   0.01013   0.01020   3.13211
   D84       -1.00940  -0.00018   0.00022  -0.00042  -0.00021  -1.00961
   D85        1.02756  -0.00130  -0.00027  -0.01019  -0.01046   1.01710
   D86       -1.07015   0.00158   0.00025   0.01312   0.01338  -1.05677
   D87        1.08173   0.00011   0.00040   0.00257   0.00297   1.08470
   D88        3.11869  -0.00101  -0.00009  -0.00719  -0.00728   3.11141
   D89        1.34050   0.00150   0.00469   0.01377   0.01836   1.35886
   D90       -1.30283  -0.00192  -0.00339  -0.02757  -0.03082  -1.33365
   D91       -0.79954   0.00128   0.00383   0.01360   0.01727  -0.78227
   D92        2.84031  -0.00215  -0.00425  -0.02774  -0.03191   2.80841
   D93       -2.83797   0.00068   0.00441   0.01359   0.01789  -2.82008
   D94        0.80189  -0.00274  -0.00367  -0.02775  -0.03128   0.77060
   D95       -0.02467  -0.00073   0.00030  -0.00783  -0.00761  -0.03229
   D96       -3.12801   0.00006  -0.00022   0.00081   0.00071  -3.12731
   D97        3.10164  -0.00080   0.00009  -0.00834  -0.00836   3.09328
   D98       -0.00170  -0.00002  -0.00043   0.00030  -0.00004  -0.00175
   D99        0.01196   0.00246  -0.00278   0.02464   0.02178   0.03374
   D100       3.12967  -0.00051  -0.00053  -0.00521  -0.00503   3.12464
   D101       3.11530   0.00170  -0.00230   0.01595   0.01336   3.12866
   D102      -0.05018  -0.00126  -0.00004  -0.01389  -0.01344  -0.06362
   D103       0.00689  -0.00302   0.00381  -0.02977  -0.02605  -0.01916
   D104       2.72276  -0.00316   0.01180   0.00868   0.02074   2.74351
   D105      -3.11077   0.00052   0.00138   0.00123   0.00301  -3.10776
   D106      -0.39490   0.00038   0.00937   0.03968   0.04980  -0.34509
   D107      -0.33332  -0.01196  -0.00318  -0.14913  -0.15270  -0.48601
   D108       2.89363  -0.01203  -0.00440  -0.13233  -0.13637   2.75726
   D109       2.78162  -0.01563  -0.00055  -0.18314  -0.18406   2.59756
   D110      -0.27462  -0.01570  -0.00177  -0.16635  -0.16773  -0.44235
   D111       1.60923   0.00090  -0.00001   0.04890   0.04928   1.65851
   D112      -0.50261   0.00108  -0.00263   0.03056   0.02821  -0.47440
   D113      -2.60601   0.00107  -0.00299   0.04724   0.04494  -2.56106
   D114      -1.60310   0.00243   0.00059   0.03735   0.03810  -1.56500
   D115       2.56825   0.00261  -0.00202   0.01901   0.01703   2.58528
   D116       0.46485   0.00261  -0.00238   0.03568   0.03376   0.49862
   D117       2.98375  -0.00613   0.00190  -0.08461  -0.08439   2.89936
   D118      -0.81365  -0.00950   0.02303   0.03742   0.06418  -0.74947
   D119      -0.08010  -0.00522   0.00057  -0.06771  -0.06778  -0.14788
   D120       2.40568  -0.00860   0.02170   0.05432   0.08079   2.48647
   D121      -0.81005   0.00181   0.00170   0.02405   0.02597  -0.78408
   D122      -2.90882   0.00032   0.00007   0.00645   0.00648  -2.90235
   D123       1.38619   0.00147   0.00072   0.01081   0.01137   1.39756
   D124       1.25374   0.00345   0.00313   0.04404   0.04751   1.30124
   D125      -0.84503   0.00196   0.00151   0.02643   0.02802  -0.81702
   D126      -2.83321   0.00311   0.00215   0.03080   0.03291  -2.80030
   D127      -2.83993   0.00076   0.00388   0.02123   0.02529  -2.81464
   D128       1.34448  -0.00073   0.00225   0.00362   0.00580   1.35028
   D129      -0.64369   0.00043   0.00290   0.00799   0.01070  -0.63300
   D130       0.72363  -0.00123  -0.00242  -0.03177  -0.03429   0.68934
   D131      -1.32036  -0.00334  -0.00540  -0.05579  -0.06105  -1.38141
   D132       2.80502  -0.00276  -0.00315  -0.05041  -0.05349   2.75153
   D133       2.85030  -0.00189  -0.00268  -0.03566  -0.03809   2.81221
   D134       0.80631  -0.00400  -0.00566  -0.05969  -0.06485   0.74146
   D135      -1.35150  -0.00343  -0.00340  -0.05431  -0.05730  -1.40879
   D136      -1.47510  -0.00189  -0.00198  -0.02645  -0.02774  -1.50284
   D137       2.76409  -0.00400  -0.00496  -0.05047  -0.05450   2.70959
   D138       0.60628  -0.00342  -0.00271  -0.04510  -0.04694   0.55934
   D139       1.72631   0.00708   0.00205   0.06333   0.06372   1.79003
   D140      -0.83030  -0.01144  -0.01181  -0.10415  -0.11240  -0.94270
   D141      -2.44571   0.00621   0.00473   0.07080   0.07355  -2.37216
   D142       1.28087  -0.01231  -0.00913  -0.09668  -0.10257   1.17830
   D143      -0.33960   0.00575   0.00153   0.07157   0.07251  -0.26708
   D144      -2.89621  -0.01277  -0.01233  -0.09590  -0.10361  -2.99981
   D145       2.88547  -0.00874  -0.00591  -0.16977  -0.17587   2.70960
   D146       0.31537  -0.02090  -0.01914  -0.36130  -0.38363  -0.06826
   D147      -0.95556  -0.00235   0.01260  -0.02110  -0.00533  -0.96089
   D148       2.75753  -0.01451  -0.00064  -0.21264  -0.21309   2.54444
   D149      -0.03506  -0.00186   0.00043  -0.00798  -0.00695  -0.04201
   D150       3.06170  -0.00238  -0.00088  -0.00265  -0.00193   3.05976
   D151       3.12578  -0.00089   0.00038  -0.00810  -0.00778   3.11800
   D152      -0.06065  -0.00141  -0.00092  -0.00278  -0.00276  -0.06341
   D153      -2.61517  -0.01708  -0.01430  -0.17792  -0.18723  -2.80240
   D154       0.02492   0.00255  -0.00441   0.01464   0.00976   0.03468
   D155       0.57050  -0.01655  -0.01299  -0.18290  -0.19189   0.37861
   D156      -3.07259   0.00308  -0.00310   0.00966   0.00509  -3.06750
   D157       2.60737   0.00376   0.02020   0.15597   0.18010   2.78747
   D158      -1.00442   0.00439   0.02809   0.18890   0.22042  -0.78400
   D159      -0.00226  -0.00202   0.00613  -0.01442  -0.00827  -0.01054
   D160       2.66913  -0.00139   0.01403   0.01851   0.03205   2.70118
         Item               Value     Threshold  Converged?
 Maximum Force            0.028959     0.000450     NO 
 RMS     Force            0.004922     0.000300     NO 
 Maximum Displacement     1.010617     0.001800     NO 
 RMS     Displacement     0.282348     0.001200     NO 
 Predicted change in Energy=-4.042308D-02
 Lowest energy point so far.  Saving SCF results.
 GradGradGradGradGradGradGradGradGradGradGradGradGradGradGradGradGradGrad

 Leave Link  103 at Fri Dec  7 00:12:22 2018, MaxMem=   536870912 cpu:         2.2
 (Enter /pbs_home/pkowalski/g09d01/g09/l202.exe)
 Stoichiometry    C29H22F6S2
 Framework group  C1[X(C29H22F6S2)]
 Deg. of freedom   171
 Full point group                 C1      NOp   1
 RotChk:  IX=0 Diff= 5.72D-02
 Largest Abelian subgroup         C1      NOp   1
 Largest concise Abelian subgroup C1      NOp   1
                         Standard orientation:                         
 ---------------------------------------------------------------------
 Center     Atomic      Atomic             Coordinates (Angstroms)
 Number     Number       Type             X           Y           Z
 ---------------------------------------------------------------------
      1         16           0       -2.710502   -2.059574   -1.321969
      2         16           0        2.749835   -2.023809    1.337110
      3          9           0       -1.465901    2.784130    1.502587
      4          9           0       -2.386429    2.875763   -0.488156
      5          9           0       -0.091571    4.715774    0.030897
      6          9           0       -0.140285    3.385282   -1.722458
      7          9           0        1.495602    2.993769    1.364697
      8          9           0        2.221348    2.914739   -0.707495
      9          6           0       -5.734372   -2.469578   -0.554586
     10          6           0       -7.071273   -2.745429   -0.271574
     11          6           0       -7.827379   -1.861274    0.498752
     12          6           0       -7.236104   -0.696198    0.986686
     13          6           0       -5.899349   -0.416821    0.708208
     14          6           0       -5.120224   -1.299445   -0.069924
     15          6           0        5.692997   -2.477884    0.314251
     16          6           0        6.996068   -2.772517   -0.082844
     17          6           0        7.726846   -1.857776   -0.841656
     18          6           0        7.142987   -0.644118   -1.204129
     19          6           0        5.839024   -0.346556   -0.813328
     20          6           0        5.087441   -1.258323   -0.042262
     21          6           0       -0.437373   -0.483482   -3.428798
     22          6           0       -0.186822   -1.270120   -2.141278
     23          6           0        0.880886   -0.602554    3.775380
     24          6           0        0.382710   -1.190421    2.452661
     25          6           0       -3.704884   -0.987324   -0.364233
     26          6           0       -2.988111    0.102776    0.051662
     27          6           0       -1.614028    0.082972   -0.352695
     28          6           0       -1.307275   -1.063468   -1.146443
     29          6           0       -0.695629    1.163478   -0.024736
     30          6           0       -1.243579    2.570877    0.172216
     31          6           0       -0.080961    3.433666   -0.360096
     32          6           0        1.155855    2.639941    0.094134
     33          6           0        0.690367    1.181731    0.052026
     34          6           0        3.707773   -0.927071    0.372373
     35          6           0        3.004088    0.213630    0.114325
     36          6           0        1.660571    0.217847    0.635237
     37          6           0        1.388185   -0.971401    1.349302
     38          1           0       -5.165560   -3.174301   -1.160126
     39          1           0       -7.523998   -3.657629   -0.658177
     40          1           0       -8.871598   -2.077880    0.717824
     41          1           0       -7.817673    0.001099    1.588970
     42          1           0       -5.458421    0.497250    1.099070
     43          1           0        5.145046   -3.206113    0.911354
     44          1           0        7.442674   -3.722721    0.206939
     45          1           0        8.745827   -2.087893   -1.148240
     46          1           0        7.704866    0.076691   -1.797263
     47          1           0        5.402427    0.604229   -1.110521
     48          1           0       -0.501564    0.596640   -3.211895
     49          1           0        0.388522   -0.642817   -4.142864
     50          1           0       -1.379337   -0.799328   -3.907527
     51          1           0       -0.081426   -2.345460   -2.365383
     52          1           0        0.773093   -0.958440   -1.713495
     53          1           0        1.055237    0.482386    3.675659
     54          1           0        0.129116   -0.763786    4.566196
     55          1           0        1.825137   -1.076469    4.092988
     56          1           0        0.168054   -2.265599    2.568132
     57          1           0       -0.569304   -0.716021    2.189975
     58          1           0       -3.412515    0.886503    0.669755
     59          1           0        3.426598    1.067728   -0.406055
 ---------------------------------------------------------------------
 Rotational constants (GHZ):      0.1465456      0.0557521      0.0475183
 Leave Link  202 at Fri Dec  7 00:12:22 2018, MaxMem=   536870912 cpu:         0.0
 (Enter /pbs_home/pkowalski/g09d01/g09/l301.exe)
 Basis read from rwf:  (5D, 7F)
 No pseudopotential information found on rwf file.
 There are   673 symmetry adapted cartesian basis functions of A   symmetry.
 There are   636 symmetry adapted basis functions of A   symmetry.
   636 basis functions,  1103 primitive gaussians,   673 cartesian basis functions
   141 alpha electrons      141 beta electrons
       nuclear repulsion energy      4540.3335977388 Hartrees.
 IExCor= 4639 DFT=T Ex+Corr=wB97XD ExCW=0 ScaHFX=  1.000000
 ScaDFX=  1.000000  1.000000  1.000000  1.000000 ScalE2=  1.000000  1.000000
 IRadAn=      0 IRanWt=     -1 IRanGd=            0 ICorTp=0 IEmpDi=121
  HFx wShort=  0.000000 wLong=  0.200000 cFull=  0.222036 cShort=  0.000000 cLong=  0.777964
  DFx wShort=  0.000000 wLong=  0.200000 cFull=  0.000000 cShort=  0.000000 cLong=  1.000000
 NAtoms=   59 NActive=   59 NUniq=   59 SFac= 1.00D+00 NAtFMM=   60 NAOKFM=F Big=F
 Integral buffers will be    131072 words long.
 Raffenetti 2 integral format.
 Two-electron integral symmetry is turned on.
 R6Disp:  Grimme-D2 Dispersion energy=       -0.0520700601 Hartrees.
 Nuclear repulsion after empirical dispersion term =     4540.2815276787 Hartrees.
 No density basis found on file   724.
 Leave Link  301 at Fri Dec  7 00:12:22 2018, MaxMem=   536870912 cpu:         0.6
 (Enter /pbs_home/pkowalski/g09d01/g09/l302.exe)
 NPDir=0 NMtPBC=     1 NCelOv=     1 NCel=       1 NClECP=     1 NCelD=      1
         NCelK=      1 NCelE2=     1 NClLst=     1 CellRange=     0.0.
 One-electron integrals computed using PRISM.
 NBasis=   636 RedAO= T EigKep=  3.01D-04  NBF=   636
 NBsUse=   636 1.00D-06 EigRej= -1.00D+00 NBFU=   636
 Precomputing XC quadrature grid using
 IXCGrd= 4 IRadAn=           0 IRanWt=          -1 IRanGd=           0 AccXCQ= 0.00D+00.
 Generated NRdTot=       0 NPtTot=           0 NUsed=           0 NTot=          32
 NSgBfM=   628   628   628   628   628 MxSgAt=    59 MxSgA2=    59.
 Leave Link  302 at Fri Dec  7 00:12:24 2018, MaxMem=   536870912 cpu:        16.3
 (Enter /pbs_home/pkowalski/g09d01/g09/l303.exe)
 DipDrv:  MaxL=1.
 Leave Link  303 at Fri Dec  7 00:12:25 2018, MaxMem=   536870912 cpu:         1.5
 (Enter /pbs_home/pkowalski/g09d01/g09/l401.exe)
 Initial guess from the checkpoint file:  "dae0068freq_open_wb97xd_air.chk"
 B after Tr=     0.000000    0.000000    0.000000
         Rot=    0.999921    0.007600   -0.009709   -0.002414 Ang=   1.44 deg.
 Guess basis will be translated and rotated to current coordinates.
 JPrj=2 DoOrth=T DoCkMO=T.
 Generating alternative initial guess.
 ExpMin= 1.22D-01 ExpMax= 9.18D+03 ExpMxC= 1.38D+03 IAcc=1 IRadAn=         1 AccDes= 0.00D+00
 Harris functional with IExCor= 4639 and IRadAn=       1 diagonalized for initial guess.
 HarFok:  IExCor= 4639 AccDes= 0.00D+00 IRadAn=         1 IDoV= 1 UseB2=F ITyADJ=14
 ICtDFT=  3500011 ScaDFX=  1.000000  1.000000  1.000000  1.000000
 FoFCou: FMM=F IPFlag=           0 FMFlag=      100000 FMFlg1=           0
         NFxFlg=           0 DoJE=T BraDBF=F KetDBF=T FulRan=T
         wScrn=  0.000000 ICntrl=     500 IOpCl=  0 I1Cent=   200000004 NGrid=           0
         NMat0=    1 NMatS0=      1 NMatT0=    0 NMatD0=    1 NMtDS0=    0 NMtDT0=    0
 Petite list used in FoFCou.
 Harris En= -2428.71680584132    
 Leave Link  401 at Fri Dec  7 00:12:30 2018, MaxMem=   536870912 cpu:        41.2
 (Enter /pbs_home/pkowalski/g09d01/g09/l502.exe)
 Closed shell SCF:
 Using DIIS extrapolation, IDIIS=  1040.
 Integral symmetry usage will be decided dynamically.
 IVT=     1387805 IEndB=     1387805 NGot=   536870912 MDV=   535953350
 LenX=   535953350 LenY=   535499748
 Requested convergence on RMS density matrix=1.00D-08 within 128 cycles.
 Requested convergence on MAX density matrix=1.00D-06.
 Requested convergence on             energy=1.00D-06.
 No special actions if energy rises.
 Fock matrices will be formed incrementally for  20 cycles.
 Integral accuracy reduced to 1.0D-05 until final iterations.

 Cycle   1  Pass 0  IDiag  1:
 FoFJK:  IHMeth= 1 ICntrl=       0 DoSepK=T KAlg= 0 I1Cent=   0 FoldK=F
 IRaf=         1 NMat=   1 IRICut=       1 DoRegI=T DoRafI=F ISym2E= 0.
 FoFCou: FMM=F IPFlag=           0 FMFlag=      100000 FMFlg1=           0
         NFxFlg=           0 DoJE=T BraDBF=F KetDBF=F FulRan=T
         wScrn=  0.000000 ICntrl=     500 IOpCl=  0 I1Cent=           0 NGrid=           0
         NMat0=    1 NMatS0=      1 NMatT0=    0 NMatD0=    1 NMtDS0=    0 NMtDT0=    0
 Symmetry not used in FoFCou.
 E= -2511.43891272499    
 DIIS: error= 1.20D-02 at cycle   1 NSaved=   1.
 NSaved= 1 IEnMin= 1 EnMin= -2511.43891272499     IErMin= 1 ErrMin= 1.20D-02
 ErrMax= 1.20D-02  0.00D+00 EMaxC= 1.00D-01 BMatC= 1.56D-01 BMatP= 1.56D-01
 IDIUse=3 WtCom= 8.80D-01 WtEn= 1.20D-01
 Coeff-Com:  0.100D+01
 Coeff-En:   0.100D+01
 Coeff:      0.100D+01
 Recover alternate guess density for next cycle.
 RMSDP=3.65D-03 MaxDP=3.02D-01              OVMax= 0.00D+00

 Cycle   2  Pass 0  IDiag  1:
 RMSU=  3.64D-03    CP:  1.02D+00
 E= -2510.88395671753     Delta-E=        0.554956007465 Rises=F Damp=F
 Switch densities from cycles 1 and 2 for lowest energy.
 DIIS: error= 4.35D-02 at cycle   2 NSaved=   2.
 NSaved= 2 IEnMin= 1 EnMin= -2511.43891272499     IErMin= 1 ErrMin= 1.20D-02
 ErrMax= 4.35D-02  0.00D+00 EMaxC= 1.00D+00 BMatC= 1.58D+00 BMatP= 1.56D-01
 IDIUse=1 WtCom= 1.00D+00 WtEn= 0.00D+00
 Coeff-Com:  0.911D+00 0.892D-01
 Coeff:      0.911D+00 0.892D-01
 Gap=     0.320 Goal=   None    Shift=    0.000
 RMSDP=1.25D-03 MaxDP=8.04D-02 DE= 5.55D-01 OVMax= 1.95D-01

 Cycle   3  Pass 0  IDiag  1:
 RMSU=  1.19D-03    CP:  9.91D-01  9.00D-02
 E= -2511.69295336570     Delta-E=       -0.808996648175 Rises=F Damp=F
 DIIS: error= 2.96D-03 at cycle   3 NSaved=   3.
 NSaved= 3 IEnMin= 3 EnMin= -2511.69295336570     IErMin= 3 ErrMin= 2.96D-03
 ErrMax= 2.96D-03  0.00D+00 EMaxC= 1.00D+00 BMatC= 1.19D-02 BMatP= 1.56D-01
 IDIUse=1 WtCom= 1.00D+00 WtEn= 0.00D+00
 Coeff-Com: -0.109D+00 0.512D-01 0.106D+01
 Coeff:     -0.109D+00 0.512D-01 0.106D+01
 Gap=     0.243 Goal=   None    Shift=    0.000
 RMSDP=4.01D-04 MaxDP=1.68D-02 DE=-8.09D-01 OVMax= 2.73D-02

 Cycle   4  Pass 0  IDiag  1:
 RMSU=  3.37D-04    CP:  9.90D-01  1.46D-01  1.06D+00
 E= -2511.71136448373     Delta-E=       -0.018411118022 Rises=F Damp=F
 DIIS: error= 1.46D-03 at cycle   4 NSaved=   4.
 NSaved= 4 IEnMin= 4 EnMin= -2511.71136448373     IErMin= 4 ErrMin= 1.46D-03
 ErrMax= 1.46D-03  0.00D+00 EMaxC= 1.00D+00 BMatC= 3.93D-03 BMatP= 1.19D-02
 IDIUse=1 WtCom= 1.00D+00 WtEn= 0.00D+00
 Coeff-Com: -0.706D-01 0.507D-02 0.429D+00 0.637D+00
 Coeff:     -0.706D-01 0.507D-02 0.429D+00 0.637D+00
 Gap=     0.250 Goal=   None    Shift=    0.000
 RMSDP=1.89D-04 MaxDP=1.06D-02 DE=-1.84D-02 OVMax= 1.67D-02

 Cycle   5  Pass 0  IDiag  1:
 RMSU=  1.27D-04    CP:  9.89D-01  1.32D-01  1.12D+00  6.88D-01
 E= -2511.71520481821     Delta-E=       -0.003840334488 Rises=F Damp=F
 DIIS: error= 4.55D-04 at cycle   5 NSaved=   5.
 NSaved= 5 IEnMin= 5 EnMin= -2511.71520481821     IErMin= 5 ErrMin= 4.55D-04
 ErrMax= 4.55D-04  0.00D+00 EMaxC= 1.00D+00 BMatC= 3.14D-04 BMatP= 3.93D-03
 IDIUse=1 WtCom= 1.00D+00 WtEn= 0.00D+00
 Coeff-Com: -0.816D-02-0.347D-02-0.169D-01 0.200D+00 0.828D+00
 Coeff:     -0.816D-02-0.347D-02-0.169D-01 0.200D+00 0.828D+00
 Gap=     0.247 Goal=   None    Shift=    0.000
 RMSDP=5.89D-05 MaxDP=2.19D-03 DE=-3.84D-03 OVMax= 5.04D-03

 Cycle   6  Pass 0  IDiag  1:
 RMSU=  3.95D-05    CP:  9.89D-01  1.33D-01  1.12D+00  8.16D-01  9.56D-01
 E= -2511.71565248062     Delta-E=       -0.000447662410 Rises=F Damp=F
 DIIS: error= 1.97D-04 at cycle   6 NSaved=   6.
 NSaved= 6 IEnMin= 6 EnMin= -2511.71565248062     IErMin= 6 ErrMin= 1.97D-04
 ErrMax= 1.97D-04  0.00D+00 EMaxC= 1.00D+00 BMatC= 4.37D-05 BMatP= 3.14D-04
 IDIUse=1 WtCom= 1.00D+00 WtEn= 0.00D+00
 Coeff-Com:  0.403D-02-0.119D-02-0.557D-01 0.570D-02 0.318D+00 0.729D+00
 Coeff:      0.403D-02-0.119D-02-0.557D-01 0.570D-02 0.318D+00 0.729D+00
 Gap=     0.248 Goal=   None    Shift=    0.000
 RMSDP=1.98D-05 MaxDP=1.37D-03 DE=-4.48D-04 OVMax= 1.87D-03

 Cycle   7  Pass 0  IDiag  1:
 RMSU=  1.48D-05    CP:  9.89D-01  1.34D-01  1.12D+00  8.29D-01  1.04D+00
                    CP:  8.75D-01
 E= -2511.71571087685     Delta-E=       -0.000058396226 Rises=F Damp=F
 DIIS: error= 1.16D-04 at cycle   7 NSaved=   7.
 NSaved= 7 IEnMin= 7 EnMin= -2511.71571087685     IErMin= 7 ErrMin= 1.16D-04
 ErrMax= 1.16D-04  0.00D+00 EMaxC= 1.00D+00 BMatC= 7.68D-06 BMatP= 4.37D-05
 IDIUse=1 WtCom= 1.00D+00 WtEn= 0.00D+00
 Coeff-Com:  0.268D-02-0.287D-05-0.237D-01-0.211D-01 0.483D-01 0.342D+00
 Coeff-Com:  0.652D+00
 Coeff:      0.268D-02-0.287D-05-0.237D-01-0.211D-01 0.483D-01 0.342D+00
 Coeff:      0.652D+00
 Gap=     0.248 Goal=   None    Shift=    0.000
 RMSDP=7.66D-06 MaxDP=4.25D-04 DE=-5.84D-05 OVMax= 7.21D-04

 Initial convergence to 1.0D-05 achieved.  Increase integral accuracy.
 Cycle   8  Pass 1  IDiag  1:
 E= -2511.71457683555     Delta-E=        0.001134041300 Rises=F Damp=F
 DIIS: error= 1.17D-04 at cycle   1 NSaved=   1.
 NSaved= 1 IEnMin= 1 EnMin= -2511.71457683555     IErMin= 1 ErrMin= 1.17D-04
 ErrMax= 1.17D-04  0.00D+00 EMaxC= 1.00D+00 BMatC= 2.44D-05 BMatP= 2.44D-05
 IDIUse=1 WtCom= 1.00D+00 WtEn= 0.00D+00
 Coeff-Com:  0.100D+01
 Coeff:      0.100D+01
 Gap=     0.248 Goal=   None    Shift=    0.000
 RMSDP=7.66D-06 MaxDP=4.25D-04 DE= 1.13D-03 OVMax= 8.04D-04

 Cycle   9  Pass 1  IDiag  1:
 RMSU=  1.13D-04    CP:  1.00D+00
 E= -2511.71459988549     Delta-E=       -0.000023049938 Rises=F Damp=F
 DIIS: error= 5.01D-05 at cycle   2 NSaved=   2.
 NSaved= 2 IEnMin= 2 EnMin= -2511.71459988549     IErMin= 2 ErrMin= 5.01D-05
 ErrMax= 5.01D-05  0.00D+00 EMaxC= 1.00D+00 BMatC= 2.14D-06 BMatP= 2.44D-05
 IDIUse=1 WtCom= 1.00D+00 WtEn= 0.00D+00
 Coeff-Com:  0.963D-01 0.904D+00
 Coeff:      0.963D-01 0.904D+00
 Gap=     0.248 Goal=   None    Shift=    0.000
 RMSDP=8.18D-06 MaxDP=5.46D-04 DE=-2.30D-05 OVMax= 5.15D-04

 Cycle  10  Pass 1  IDiag  1:
 RMSU=  6.26D-06    CP:  1.00D+00  1.05D+00
 E= -2511.71460026612     Delta-E=       -0.000000380631 Rises=F Damp=F
 DIIS: error= 5.33D-05 at cycle   3 NSaved=   3.
 NSaved= 3 IEnMin= 3 EnMin= -2511.71460026612     IErMin= 2 ErrMin= 5.01D-05
 ErrMax= 5.33D-05  0.00D+00 EMaxC= 1.00D+00 BMatC= 1.99D-06 BMatP= 2.14D-06
 IDIUse=1 WtCom= 1.00D+00 WtEn= 0.00D+00
 Coeff-Com: -0.279D-01 0.495D+00 0.533D+00
 Coeff:     -0.279D-01 0.495D+00 0.533D+00
 Gap=     0.248 Goal=   None    Shift=    0.000
 RMSDP=3.35D-06 MaxDP=2.19D-04 DE=-3.81D-07 OVMax= 3.02D-04

 Cycle  11  Pass 1  IDiag  1:
 RMSU=  2.00D-06    CP:  1.00D+00  1.06D+00  6.04D-01
 E= -2511.71460228094     Delta-E=       -0.000002014819 Rises=F Damp=F
 DIIS: error= 8.41D-06 at cycle   4 NSaved=   4.
 NSaved= 4 IEnMin= 4 EnMin= -2511.71460228094     IErMin= 4 ErrMin= 8.41D-06
 ErrMax= 8.41D-06  0.00D+00 EMaxC= 1.00D+00 BMatC= 6.91D-08 BMatP= 1.99D-06
 IDIUse=1 WtCom= 1.00D+00 WtEn= 0.00D+00
 Coeff-Com: -0.175D-01 0.166D+00 0.232D+00 0.620D+00
 Coeff:     -0.175D-01 0.166D+00 0.232D+00 0.620D+00
 Gap=     0.248 Goal=   None    Shift=    0.000
 RMSDP=7.42D-07 MaxDP=5.20D-05 DE=-2.01D-06 OVMax= 8.36D-05

 Cycle  12  Pass 1  IDiag  1:
 RMSU=  6.40D-07    CP:  1.00D+00  1.06D+00  6.40D-01  8.62D-01
 E= -2511.71460236321     Delta-E=       -0.000000082269 Rises=F Damp=F
 DIIS: error= 1.76D-06 at cycle   5 NSaved=   5.
 NSaved= 5 IEnMin= 5 EnMin= -2511.71460236321     IErMin= 5 ErrMin= 1.76D-06
 ErrMax= 1.76D-06  0.00D+00 EMaxC= 1.00D+00 BMatC= 5.09D-09 BMatP= 6.91D-08
 IDIUse=1 WtCom= 1.00D+00 WtEn= 0.00D+00
 Coeff-Com: -0.111D-03-0.287D-01-0.208D-01 0.156D+00 0.894D+00
 Coeff:     -0.111D-03-0.287D-01-0.208D-01 0.156D+00 0.894D+00
 Gap=     0.248 Goal=   None    Shift=    0.000
 RMSDP=2.98D-07 MaxDP=1.18D-05 DE=-8.23D-08 OVMax= 4.25D-05

 Cycle  13  Pass 1  IDiag  1:
 RMSU=  2.16D-07    CP:  1.00D+00  1.06D+00  6.49D-01  9.57D-01  1.08D+00
 E= -2511.71460237422     Delta-E=       -0.000000011013 Rises=F Damp=F
 DIIS: error= 6.54D-07 at cycle   6 NSaved=   6.
 NSaved= 6 IEnMin= 6 EnMin= -2511.71460237422     IErMin= 6 ErrMin= 6.54D-07
 ErrMax= 6.54D-07  0.00D+00 EMaxC= 1.00D+00 BMatC= 8.42D-10 BMatP= 5.09D-09
 IDIUse=1 WtCom= 1.00D+00 WtEn= 0.00D+00
 Coeff-Com:  0.216D-02-0.319D-01-0.386D-01-0.185D-01 0.308D+00 0.779D+00
 Coeff:      0.216D-02-0.319D-01-0.386D-01-0.185D-01 0.308D+00 0.779D+00
 Gap=     0.248 Goal=   None    Shift=    0.000
 RMSDP=1.30D-07 MaxDP=7.46D-06 DE=-1.10D-08 OVMax= 2.01D-05

 Cycle  14  Pass 1  IDiag  1:
 RMSU=  9.51D-08    CP:  1.00D+00  1.06D+00  6.51D-01  9.87D-01  1.17D+00
                    CP:  1.11D+00
 E= -2511.71460237648     Delta-E=       -0.000000002257 Rises=F Damp=F
 DIIS: error= 3.02D-07 at cycle   7 NSaved=   7.
 NSaved= 7 IEnMin= 7 EnMin= -2511.71460237648     IErMin= 7 ErrMin= 3.02D-07
 ErrMax= 3.02D-07  0.00D+00 EMaxC= 1.00D+00 BMatC= 1.31D-10 BMatP= 8.42D-10
 IDIUse=1 WtCom= 1.00D+00 WtEn= 0.00D+00
 Coeff-Com:  0.722D-03-0.580D-02-0.942D-02-0.265D-01-0.488D-01 0.242D+00
 Coeff-Com:  0.848D+00
 Coeff:      0.722D-03-0.580D-02-0.942D-02-0.265D-01-0.488D-01 0.242D+00
 Coeff:      0.848D+00
 Gap=     0.248 Goal=   None    Shift=    0.000
 RMSDP=5.45D-08 MaxDP=2.01D-06 DE=-2.26D-09 OVMax= 1.05D-05

 Cycle  15  Pass 1  IDiag  1:
 RMSU=  3.22D-08    CP:  1.00D+00  1.06D+00  6.52D-01  9.95D-01  1.20D+00
                    CP:  1.28D+00  1.11D+00
 E= -2511.71460237695     Delta-E=       -0.000000000473 Rises=F Damp=F
 DIIS: error= 1.61D-07 at cycle   8 NSaved=   8.
 NSaved= 8 IEnMin= 8 EnMin= -2511.71460237695     IErMin= 8 ErrMin= 1.61D-07
 ErrMax= 1.61D-07  0.00D+00 EMaxC= 1.00D+00 BMatC= 2.12D-11 BMatP= 1.31D-10
 IDIUse=1 WtCom= 1.00D+00 WtEn= 0.00D+00
 Coeff-Com: -0.124D-03 0.338D-02 0.336D-02-0.329D-02-0.690D-01-0.570D-01
 Coeff-Com:  0.265D+00 0.858D+00
 Coeff:     -0.124D-03 0.338D-02 0.336D-02-0.329D-02-0.690D-01-0.570D-01
 Coeff:      0.265D+00 0.858D+00
 Gap=     0.248 Goal=   None    Shift=    0.000
 RMSDP=2.56D-08 MaxDP=1.06D-06 DE=-4.73D-10 OVMax= 4.55D-06

 Cycle  16  Pass 1  IDiag  1:
 RMSU=  1.46D-08    CP:  1.00D+00  1.06D+00  6.52D-01  9.97D-01  1.21D+00
                    CP:  1.34D+00  1.26D+00  1.12D+00
 E= -2511.71460237700     Delta-E=       -0.000000000045 Rises=F Damp=F
 DIIS: error= 6.16D-08 at cycle   9 NSaved=   9.
 NSaved= 9 IEnMin= 9 EnMin= -2511.71460237700     IErMin= 9 ErrMin= 6.16D-08
 ErrMax= 6.16D-08  0.00D+00 EMaxC= 1.00D+00 BMatC= 3.83D-12 BMatP= 2.12D-11
 IDIUse=1 WtCom= 1.00D+00 WtEn= 0.00D+00
 Coeff-Com: -0.152D-03 0.223D-02 0.274D-02 0.276D-02-0.232D-01-0.567D-01
 Coeff-Com: -0.565D-02 0.338D+00 0.740D+00
 Coeff:     -0.152D-03 0.223D-02 0.274D-02 0.276D-02-0.232D-01-0.567D-01
 Coeff:     -0.565D-02 0.338D+00 0.740D+00
 Gap=     0.248 Goal=   None    Shift=    0.000
 RMSDP=9.31D-09 MaxDP=4.24D-07 DE=-4.46D-11 OVMax= 1.72D-06

 SCF Done:  E(RwB97XD) =  -2511.71460238     A.U. after   16 cycles
            NFock= 16  Conv=0.93D-08     -V/T= 2.0072
 KE= 2.493724959215D+03 PE=-1.498166487762D+04 EE= 5.435943788346D+03
 Leave Link  502 at Fri Dec  7 00:23:58 2018, MaxMem=   536870912 cpu:      5485.3
 (Enter /pbs_home/pkowalski/g09d01/g09/l701.exe)
 Compute integral first derivatives.
 ... and contract with generalized density number  0.
 R6Disp: Adding Grimme-D2 dispersion energy 1st derivatives to the gradient.
 Leave Link  701 at Fri Dec  7 00:24:00 2018, MaxMem=   536870912 cpu:         5.8
 (Enter /pbs_home/pkowalski/g09d01/g09/l702.exe)
 L702 exits ... SP integral derivatives will be done elsewhere.
 Leave Link  702 at Fri Dec  7 00:24:00 2018, MaxMem=   536870912 cpu:         0.2
 (Enter /pbs_home/pkowalski/g09d01/g09/l703.exe)
 Compute integral first derivatives, UseDBF=F ICtDFT=           0.
 Integral derivatives from FoFJK, PRISM(SPDF).
 Calling FoFJK, ICntrl=      2127 FMM=F ISym2X=0 I1Cent= 0 IOpClX= 0 NMat=1 NMatS=1 NMatT=0.
 FoFJK:  IHMeth= 1 ICntrl=    2127 DoSepK=T KAlg= 0 I1Cent=   0 FoldK=F
 IRaf=         1 NMat=   1 IRICut=       1 DoRegI=T DoRafI=F ISym2E= 0.
 FoFCou: FMM=F IPFlag=           0 FMFlag=      100000 FMFlg1=         800
         NFxFlg=           0 DoJE=F BraDBF=F KetDBF=F FulRan=T
         wScrn=  0.000000 ICntrl=    2527 IOpCl=  0 I1Cent=           0 NGrid=           0
         NMat0=    1 NMatS0=      1 NMatT0=    0 NMatD0=    1 NMtDS0=    0 NMtDT0=    0
 Symmetry not used in FoFCou.
 Leave Link  703 at Fri Dec  7 00:27:38 2018, MaxMem=   536870912 cpu:      1741.9
 (Enter /pbs_home/pkowalski/g09d01/g09/l716.exe)
 Dipole        =-3.74275931D-02-1.49735513D+00-7.06976882D-03
 ***** Axes restored to original set *****
 -------------------------------------------------------------------
 Center     Atomic                   Forces (Hartrees/Bohr)
 Number     Number              X              Y              Z
 -------------------------------------------------------------------
      1       16           0.013328465    0.000151922    0.002893745
      2       16           0.001176066    0.001754528    0.009981643
      3        9          -0.008305068   -0.002812065    0.009517460
      4        9           0.001638074    0.011000962   -0.006748245
      5        9          -0.009038558    0.000785399   -0.006753983
      6        9           0.013360265    0.002254726   -0.005591579
      7        9          -0.007488944   -0.002282053    0.008265902
      8        9           0.003756702   -0.006032859   -0.008723640
      9        6           0.006153471   -0.001264686    0.000965771
     10        6           0.002906275    0.001282079    0.001706585
     11        6          -0.001335713    0.002489835    0.001034487
     12        6          -0.002719953    0.003662056    0.001559523
     13        6          -0.006756883    0.000244956   -0.001862572
     14        6           0.000981694   -0.002294516   -0.001192689
     15        6           0.001505356   -0.000744084    0.006024417
     16        6           0.001623894   -0.001979205    0.002340427
     17        6           0.000657272   -0.002149420   -0.001923078
     18        6           0.000641621   -0.002676378   -0.003631864
     19        6          -0.002066406    0.001604853   -0.006188456
     20        6          -0.000918176    0.002105369    0.001692650
     21        6          -0.000301458   -0.000471008    0.002828274
     22        6           0.004957675    0.002517086   -0.006111996
     23        6           0.002394265    0.000349190   -0.001501751
     24        6          -0.006954463   -0.006535722    0.004050322
     25        6          -0.003070051   -0.004990370   -0.004058406
     26        6          -0.007537448    0.007475816   -0.005610176
     27        6          -0.024656098    0.009897193   -0.012905741
     28        6           0.021829004   -0.012173511    0.012454825
     29        6          -0.013513085    0.014853588    0.012977134
     30        6          -0.004263408   -0.002830730    0.006862773
     31        6          -0.000976546   -0.001225582    0.008153282
     32        6           0.001212330    0.001690448   -0.002956228
     33        6           0.046663899   -0.006135579   -0.022824915
     34        6          -0.000928171    0.008202875   -0.004610131
     35        6           0.001193821   -0.002906340   -0.005738852
     36        6          -0.045565627   -0.009030379    0.001218912
     37        6           0.020782703    0.001146148    0.012353096
     38        1          -0.002014889    0.001355850    0.000268310
     39        1          -0.001601644   -0.000632200   -0.000827640
     40        1          -0.000162927   -0.001909326   -0.001131076
     41        1           0.001485904   -0.000722438   -0.000055404
     42        1           0.002033592    0.000675495    0.000962462
     43        1          -0.000024554   -0.000956991   -0.002271820
     44        1          -0.000898019    0.001236540   -0.001259201
     45        1          -0.000890820    0.002019149    0.000458538
     46        1           0.000160577    0.000320851    0.001678620
     47        1           0.000929197   -0.001444615    0.001561988
     48        1          -0.002069139   -0.000101719   -0.000902285
     49        1           0.001105458   -0.001677907   -0.000961240
     50        1           0.001217933    0.001527348    0.000914937
     51        1           0.001418274   -0.000794174    0.000118274
     52        1           0.002632070    0.002143975   -0.001945349
     53        1          -0.001658169    0.000164131   -0.001726524
     54        1          -0.000199091    0.001214041    0.001424687
     55        1           0.000536535   -0.002091493    0.000768190
     56        1           0.000047749    0.000356562    0.000619718
     57        1          -0.001116043   -0.003521828    0.001899065
     58        1           0.002565242   -0.000486709    0.000324107
     59        1          -0.003864033   -0.001609085    0.002134717
 -------------------------------------------------------------------
 Cartesian Forces:  Max     0.046663899 RMS     0.007524854
 Leave Link  716 at Fri Dec  7 00:27:38 2018, MaxMem=   536870912 cpu:         0.3
 (Enter /pbs_home/pkowalski/g09d01/g09/l103.exe)

 GradGradGradGradGradGradGradGradGradGradGradGradGradGradGradGradGradGrad
 Berny optimization.
 Using GEDIIS/GDIIS optimizer.
 FormGI is forming the generalized inverse of G from B-inverse, IUseBI=4.
 GSVD:  received Info=                   1 from GESDD.
 Internal  Forces:  Max     0.036253883 RMS     0.004925307
 Search for a local minimum.
 Step number   5 out of a maximum of  343
 All quantities printed in internal units (Hartrees-Bohrs-Radians)
 RMS Force = .49253D-02 SwitMx=.10000D-02 MixMth= 1
 Mixed Optimization -- RFO/linear search
 Update second derivatives using D2CorX and points    4    5
 DE= -1.65D-02 DEPred=-4.04D-02 R= 4.08D-01
 Trust test= 4.08D-01 RLast= 8.11D-01 DXMaxT set to 8.49D-01
 ITU=  0  1  0  1  0
 Use linear search instead of GDIIS.
     Eigenvalues ---    0.00271   0.00399   0.00420   0.00488   0.00631
     Eigenvalues ---    0.00688   0.00746   0.00748   0.00760   0.00767
     Eigenvalues ---    0.00833   0.00943   0.01062   0.01095   0.01190
     Eigenvalues ---    0.01382   0.01399   0.01506   0.01556   0.01561
     Eigenvalues ---    0.01576   0.01709   0.01855   0.01941   0.01944
     Eigenvalues ---    0.02002   0.02004   0.02027   0.02028   0.02086
     Eigenvalues ---    0.02086   0.02136   0.02136   0.02142   0.02143
     Eigenvalues ---    0.02154   0.02155   0.02155   0.02167   0.02169
     Eigenvalues ---    0.02223   0.03110   0.04222   0.04275   0.04917
     Eigenvalues ---    0.05027   0.05465   0.05491   0.05561   0.05597
     Eigenvalues ---    0.05679   0.05682   0.07556   0.08314   0.09180
     Eigenvalues ---    0.09194   0.09240   0.09954   0.10192   0.11008
     Eigenvalues ---    0.11964   0.12217   0.12695   0.12727   0.13927
     Eigenvalues ---    0.15906   0.15977   0.15992   0.15995   0.16000
     Eigenvalues ---    0.16000   0.16000   0.16000   0.16000   0.16000
     Eigenvalues ---    0.16000   0.16000   0.16000   0.16000   0.16000
     Eigenvalues ---    0.16000   0.16000   0.16012   0.16863   0.21259
     Eigenvalues ---    0.21845   0.21869   0.21990   0.21998   0.22000
     Eigenvalues ---    0.22000   0.22295   0.23203   0.23262   0.23464
     Eigenvalues ---    0.23466   0.23578   0.23620   0.24156   0.24282
     Eigenvalues ---    0.24320   0.24560   0.24713   0.24923   0.24996
     Eigenvalues ---    0.25000   0.25029   0.25916   0.25962   0.26262
     Eigenvalues ---    0.26459   0.26868   0.27269   0.27978   0.29209
     Eigenvalues ---    0.29632   0.29758   0.30122   0.30853   0.31329
     Eigenvalues ---    0.31941   0.32065   0.32226   0.32302   0.32398
     Eigenvalues ---    0.32457   0.32498   0.32514   0.32516   0.32523
     Eigenvalues ---    0.32541   0.32559   0.32573   0.32756   0.33433
     Eigenvalues ---    0.34769   0.35395   0.35676   0.35691   0.35697
     Eigenvalues ---    0.35700   0.35710   0.35721   0.35829   0.35884
     Eigenvalues ---    0.36088   0.36180   0.36241   0.36645   0.40545
     Eigenvalues ---    0.40772   0.41136   0.41147   0.44210   0.44235
     Eigenvalues ---    0.44560   0.45535   0.45558   0.45940   0.45995
     Eigenvalues ---    0.46499   0.46514   0.47170   0.47668   0.47941
     Eigenvalues ---    0.48266   0.48423   0.49400   0.55361   0.55585
     Eigenvalues ---    0.57302
 RFO step:  Lambda=-2.45175381D-02 EMin= 2.71423064D-03
 Quartic linear search produced a step of -0.16938.
 Iteration  1 RMS(Cart)=  0.10228204 RMS(Int)=  0.00131680
 Iteration  2 RMS(Cart)=  0.00885832 RMS(Int)=  0.00038996
 Iteration  3 RMS(Cart)=  0.00003136 RMS(Int)=  0.00038990
 Iteration  4 RMS(Cart)=  0.00000008 RMS(Int)=  0.00038990
 ITry= 1 IFail=0 DXMaxC= 4.74D-01 DCOld= 1.00D+10 DXMaxT= 8.49D-01 DXLimC= 3.00D+00 Rises=F
 Variable       Old X    -DE/DX   Delta X   Delta X   Delta X     New X
                                 (Linear)    (Quad)   (Total)
    R1        3.30339  -0.00859  -0.00425  -0.03264  -0.03688   3.26651
    R2        3.26878  -0.00393  -0.00433  -0.01832  -0.02256   3.24622
    R3        3.30091  -0.00689  -0.00360  -0.02624  -0.02985   3.27107
    R4        3.25220   0.00129   0.00162  -0.00490  -0.00320   3.24900
    R5        2.58056  -0.01235  -0.00708  -0.02546  -0.03253   2.54803
    R6        2.55997  -0.01248  -0.00249  -0.02650  -0.02900   2.53097
    R7        2.53307  -0.01118  -0.00365  -0.02623  -0.02988   2.50319
    R8        2.57855  -0.01393  -0.00657  -0.02969  -0.03627   2.54228
    R9        2.57374  -0.01029  -0.00410  -0.02429  -0.02839   2.54535
   R10        2.57266  -0.01122  -0.00423  -0.02381  -0.02803   2.54463
   R11        2.63445  -0.00214  -0.00078  -0.00462  -0.00540   2.62905
   R12        2.65994  -0.00434  -0.00188  -0.00961  -0.01149   2.64845
   R13        2.05873   0.00243   0.00181   0.00711   0.00892   2.06764
   R14        2.63671  -0.00255  -0.00045  -0.00433  -0.00479   2.63193
   R15        2.05844   0.00191   0.00137   0.00556   0.00693   2.06537
   R16        2.63553  -0.00030  -0.00003  -0.00031  -0.00034   2.63520
   R17        2.05738   0.00221   0.00152   0.00613   0.00766   2.06503
   R18        2.63379  -0.00265  -0.00095  -0.00593  -0.00688   2.62691
   R19        2.05901   0.00165   0.00132   0.00491   0.00623   2.06524
   R20        2.66682  -0.00612  -0.00310  -0.01337  -0.01648   2.65035
   R21        2.05513   0.00235   0.00196   0.00692   0.00888   2.06401
   R22        2.79477  -0.00322  -0.00254  -0.01043  -0.01296   2.78180
   R23        2.63377  -0.00168  -0.00063  -0.00391  -0.00454   2.62923
   R24        2.65984  -0.00434  -0.00176  -0.00980  -0.01156   2.64827
   R25        2.05894   0.00244   0.00175   0.00708   0.00883   2.06776
   R26        2.63655  -0.00240  -0.00047  -0.00412  -0.00459   2.63196
   R27        2.05826   0.00198   0.00144   0.00562   0.00706   2.06532
   R28        2.63564  -0.00032   0.00001  -0.00033  -0.00032   2.63532
   R29        2.05735   0.00225   0.00156   0.00622   0.00777   2.06512
   R30        2.63316  -0.00232  -0.00084  -0.00523  -0.00607   2.62709
   R31        2.05892   0.00171   0.00134   0.00506   0.00640   2.06532
   R32        2.66628  -0.00600  -0.00296  -0.01307  -0.01603   2.65025
   R33        2.05532   0.00232   0.00191   0.00679   0.00870   2.06402
   R34        2.79343  -0.00304  -0.00194  -0.01018  -0.01212   2.78131
   R35        2.89028   0.00196   0.00189   0.00617   0.00805   2.89834
   R36        2.08541  -0.00217  -0.00156  -0.00643  -0.00799   2.07742
   R37        2.08503  -0.00219  -0.00152  -0.00655  -0.00807   2.07696
   R38        2.08405  -0.00203  -0.00159  -0.00595  -0.00754   2.07651
   R39        2.85831  -0.00666  -0.00141  -0.01416  -0.01557   2.84275
   R40        2.08529  -0.00141  -0.00090  -0.00451  -0.00541   2.07988
   R41        2.07145   0.00273   0.00013  -0.00241  -0.00228   2.06917
   R42        2.89280   0.00102   0.00050   0.00352   0.00402   2.89681
   R43        2.08508  -0.00239  -0.00179  -0.00708  -0.00886   2.07621
   R44        2.08431  -0.00176  -0.00132  -0.00541  -0.00673   2.07758
   R45        2.08477  -0.00227  -0.00165  -0.00640  -0.00806   2.07672
   R46        2.85114  -0.00262   0.00012  -0.00300  -0.00288   2.84825
   R47        2.08335  -0.00052  -0.00005  -0.00226  -0.00231   2.08104
   R48        2.07043   0.00365   0.00149  -0.00094   0.00056   2.07098
   R49        2.58765  -0.00176   0.00014   0.00334   0.00340   2.59105
   R50        2.70700   0.00015   0.00099  -0.00524  -0.00431   2.70268
   R51        2.04962   0.00256   0.00159   0.00808   0.00967   2.05929
   R52        2.69805  -0.03625  -0.01094  -0.08256  -0.09347   2.60458
   R53        2.75051  -0.00384   0.00027   0.01623   0.01650   2.76701
   R54        2.87823  -0.00543  -0.00002  -0.01447  -0.01450   2.86373
   R55        2.62339  -0.02434  -0.00364  -0.05367  -0.05706   2.56633
   R56        2.91498  -0.00525  -0.00270  -0.01099  -0.01427   2.90071
   R57        2.90676  -0.00331  -0.00273  -0.00744  -0.01006   2.89670
   R58        2.89371  -0.00348   0.00132  -0.02022  -0.01865   2.87506
   R59        2.80960  -0.01650  -0.00162  -0.03020  -0.03182   2.77778
   R60        2.57929   0.00240   0.00054   0.00905   0.00949   2.58878
   R61        2.72305  -0.00015   0.00222  -0.00787  -0.00571   2.71734
   R62        2.05172   0.00110   0.00211   0.00475   0.00686   2.05857
   R63        2.67140  -0.02345  -0.00269  -0.05744  -0.06006   2.61134
    A1        1.62346   0.00348   0.00301   0.01406   0.01728   1.64073
    A2        1.62469   0.00308   0.00284   0.01105   0.01404   1.63872
    A3        2.10948   0.00088   0.00034   0.00244   0.00278   2.11226
    A4        2.07778  -0.00023  -0.00004   0.00075   0.00070   2.07848
    A5        2.09593  -0.00066  -0.00029  -0.00318  -0.00348   2.09245
    A6        2.10176  -0.00077  -0.00052  -0.00199  -0.00252   2.09924
    A7        2.08544   0.00036   0.00026   0.00074   0.00100   2.08644
    A8        2.09599   0.00041   0.00026   0.00125   0.00151   2.09750
    A9        2.08607  -0.00116  -0.00072  -0.00328  -0.00400   2.08206
   A10        2.09991   0.00036   0.00026   0.00087   0.00113   2.10104
   A11        2.09721   0.00080   0.00045   0.00242   0.00287   2.10008
   A12        2.09922   0.00048   0.00057   0.00195   0.00251   2.10173
   A13        2.09638  -0.00009   0.00001  -0.00019  -0.00018   2.09620
   A14        2.08759  -0.00039  -0.00057  -0.00176  -0.00233   2.08526
   A15        2.11101  -0.00024  -0.00049  -0.00096  -0.00145   2.10956
   A16        2.07777  -0.00003   0.00008   0.00102   0.00111   2.07888
   A17        2.09440   0.00026   0.00041  -0.00006   0.00035   2.09475
   A18        2.05884   0.00081   0.00083   0.00186   0.00268   2.06152
   A19        2.12290  -0.00226  -0.00050  -0.00456  -0.00506   2.11783
   A20        2.10144   0.00144  -0.00033   0.00271   0.00238   2.10382
   A21        2.10976   0.00080   0.00045   0.00216   0.00261   2.11236
   A22        2.07722  -0.00004   0.00023   0.00137   0.00159   2.07881
   A23        2.09620  -0.00076  -0.00067  -0.00353  -0.00420   2.09200
   A24        2.10141  -0.00076  -0.00045  -0.00187  -0.00232   2.09910
   A25        2.08517   0.00049   0.00024   0.00105   0.00129   2.08646
   A26        2.09660   0.00028   0.00021   0.00082   0.00103   2.09763
   A27        2.08587  -0.00112  -0.00081  -0.00318  -0.00399   2.08188
   A28        2.09996   0.00036   0.00036   0.00080   0.00116   2.10112
   A29        2.09735   0.00077   0.00045   0.00238   0.00284   2.10018
   A30        2.09981   0.00043   0.00057   0.00178   0.00234   2.10215
   A31        2.09588  -0.00005   0.00001  -0.00008  -0.00007   2.09582
   A32        2.08749  -0.00038  -0.00058  -0.00170  -0.00227   2.08521
   A33        2.11036  -0.00020  -0.00031  -0.00100  -0.00131   2.10905
   A34        2.07796   0.00016   0.00008   0.00184   0.00191   2.07987
   A35        2.09487   0.00004   0.00023  -0.00084  -0.00060   2.09426
   A36        2.05914   0.00086   0.00056   0.00211   0.00267   2.06181
   A37        2.12311  -0.00200  -0.00036  -0.00452  -0.00488   2.11824
   A38        2.10093   0.00114  -0.00020   0.00241   0.00221   2.10314
   A39        1.92567   0.00053   0.00031   0.00231   0.00262   1.92829
   A40        1.92613   0.00037  -0.00073   0.00189   0.00115   1.92729
   A41        1.93697   0.00066   0.00133   0.00282   0.00414   1.94111
   A42        1.88819  -0.00032  -0.00018  -0.00052  -0.00071   1.88748
   A43        1.89226  -0.00080  -0.00021  -0.00477  -0.00498   1.88728
   A44        1.89342  -0.00050  -0.00056  -0.00199  -0.00256   1.89086
   A45        1.94127   0.00139  -0.00086   0.00178   0.00092   1.94219
   A46        1.92398   0.00030  -0.00030   0.00405   0.00375   1.92773
   A47        1.90258   0.00120   0.00173   0.00479   0.00652   1.90910
   A48        1.91502  -0.00080   0.00076  -0.00545  -0.00470   1.91032
   A49        1.93175  -0.00228  -0.00176  -0.00458  -0.00635   1.92540
   A50        1.84699   0.00014   0.00050  -0.00062  -0.00016   1.84683
   A51        1.92937  -0.00055   0.00022  -0.00285  -0.00262   1.92675
   A52        1.91939   0.00105  -0.00055   0.00526   0.00470   1.92409
   A53        1.94157   0.00023   0.00003   0.00250   0.00252   1.94409
   A54        1.89256  -0.00023   0.00017  -0.00131  -0.00114   1.89142
   A55        1.88933  -0.00012   0.00029  -0.00264  -0.00235   1.88698
   A56        1.89037  -0.00042  -0.00016  -0.00114  -0.00130   1.88907
   A57        1.93828   0.00224   0.00094   0.00393   0.00488   1.94316
   A58        1.92558  -0.00027  -0.00163   0.00170   0.00008   1.92566
   A59        1.90040   0.00052   0.00182   0.00173   0.00356   1.90395
   A60        1.92616  -0.00083   0.00177  -0.00636  -0.00459   1.92156
   A61        1.91865  -0.00200  -0.00425   0.00060  -0.00368   1.91497
   A62        1.85272   0.00024   0.00133  -0.00177  -0.00046   1.85227
   A63        2.12229   0.00134  -0.00023   0.00302   0.00282   2.12511
   A64        1.93580  -0.00909  -0.00447  -0.02846  -0.03298   1.90282
   A65        2.22498   0.00775   0.00470   0.02544   0.03016   2.25515
   A66        1.98818   0.00026   0.00085   0.00748   0.00818   1.99636
   A67        2.14540   0.00052  -0.00014   0.00041   0.00030   2.14570
   A68        2.14861  -0.00074  -0.00065  -0.00731  -0.00795   2.14066
   A69        1.95425   0.00536   0.00077   0.00601   0.00677   1.96102
   A70        2.13104   0.00850   0.00502  -0.00246   0.00255   2.13359
   A71        2.19665  -0.01378  -0.00562  -0.00329  -0.00888   2.18777
   A72        2.04374   0.00800   0.00244   0.01492   0.01704   2.06078
   A73        1.92253   0.00003  -0.00013   0.00146   0.00100   1.92353
   A74        2.25818  -0.00712  -0.00538   0.00506  -0.00093   2.25725
   A75        2.08071   0.00936   0.00555  -0.01540  -0.01000   2.07071
   A76        2.28125  -0.01155  -0.00561   0.01916   0.01336   2.29461
   A77        1.91759   0.00226   0.00024  -0.00204  -0.00169   1.91589
   A78        1.87802  -0.00172  -0.00341  -0.00878  -0.01220   1.86582
   A79        1.90588   0.00103  -0.00085   0.00150   0.00072   1.90660
   A80        1.95148  -0.00254   0.00040  -0.01419  -0.01379   1.93768
   A81        2.03581  -0.00107   0.00231  -0.01115  -0.00902   2.02679
   A82        1.91957   0.00371   0.00055   0.01874   0.01951   1.93907
   A83        1.77324   0.00056   0.00127   0.01404   0.01503   1.78827
   A84        1.90160  -0.00172  -0.00221  -0.00533  -0.00752   1.89408
   A85        2.01348   0.00051   0.00081  -0.00179  -0.00082   2.01266
   A86        1.99740   0.00243   0.00289   0.00084   0.00374   2.00114
   A87        1.86705   0.00125  -0.00134   0.00643   0.00489   1.87195
   A88        1.88756   0.00076   0.00205   0.00469   0.00671   1.89428
   A89        1.78801  -0.00320  -0.00224  -0.00375  -0.00597   1.78203
   A90        1.87721  -0.00211  -0.00378  -0.00616  -0.00988   1.86733
   A91        1.91985   0.00088   0.00037   0.00594   0.00674   1.92659
   A92        1.92717   0.00261   0.00293   0.00986   0.01250   1.93967
   A93        1.92972   0.00002  -0.00018  -0.00411  -0.00490   1.92482
   A94        1.99757   0.00103   0.00147  -0.00216  -0.00060   1.99697
   A95        1.81197  -0.00230  -0.00063  -0.00266  -0.00301   1.80896
   A96        1.89393   0.00348  -0.00132   0.02003   0.01837   1.91230
   A97        2.29784  -0.01945  -0.01858   0.02011  -0.00104   2.29680
   A98        1.99129   0.01759   0.00498   0.02049   0.02482   2.01611
   A99        2.12476   0.00024  -0.00070  -0.00126  -0.00193   2.12284
   A100       1.92454  -0.00571  -0.00351  -0.01758  -0.02126   1.90328
   A101       2.23373   0.00550   0.00420   0.01910   0.02333   2.25706
   A102       1.99851  -0.00100   0.00331   0.00054   0.00369   2.00220
   A103       2.15009   0.00030  -0.00074  -0.00195  -0.00269   2.14740
   A104       2.13388   0.00071  -0.00260   0.00119  -0.00130   2.13258
   A105       2.05841   0.01792   0.00182   0.02756   0.02972   2.08812
   A106       2.23674  -0.02264  -0.01334  -0.00138  -0.01574   2.22099
   A107       1.93884   0.00556  -0.00173   0.01184   0.01001   1.94885
   A108       2.03051   0.00885   0.00351   0.01890   0.02231   2.05282
   A109       1.93736  -0.00183  -0.00087  -0.00481  -0.00607   1.93129
   A110       2.23945  -0.00593  -0.00583   0.00990   0.00338   2.24283
    D1       -3.10888   0.00061   0.00095   0.00357   0.00431  -3.10457
    D2        0.01778   0.00070   0.00112   0.00376   0.00471   0.02249
    D3       -2.81345  -0.00264   0.00567  -0.07411  -0.06905  -2.88250
    D4        0.00118  -0.00184  -0.00323  -0.01606  -0.01940  -0.01822
    D5       -3.12854   0.00089  -0.00040   0.00848   0.00771  -3.12083
    D6        0.03013  -0.00042  -0.00033  -0.00643  -0.00642   0.02370
    D7       -2.77875  -0.00238   0.00790  -0.07241  -0.06532  -2.84407
    D8       -0.01068  -0.00142  -0.00068  -0.01442  -0.01530  -0.02598
    D9        0.00172  -0.00004   0.00004  -0.00099  -0.00095   0.00077
   D10        3.14151  -0.00007   0.00013  -0.00151  -0.00137   3.14014
   D11       -3.13915   0.00002  -0.00003   0.00022   0.00019  -3.13896
   D12        0.00064   0.00000   0.00006  -0.00030  -0.00024   0.00041
   D13       -0.00097   0.00006  -0.00008   0.00120   0.00112   0.00015
   D14       -3.13730   0.00008  -0.00025   0.00174   0.00149  -3.13581
   D15        3.13989  -0.00001  -0.00001  -0.00002  -0.00003   3.13986
   D16        0.00356   0.00002  -0.00018   0.00052   0.00035   0.00390
   D17       -0.00077   0.00000   0.00005  -0.00004   0.00000  -0.00077
   D18        3.14044  -0.00004   0.00005  -0.00061  -0.00056   3.13988
   D19       -3.14055   0.00002  -0.00005   0.00047   0.00043  -3.14013
   D20        0.00066  -0.00002  -0.00004  -0.00009  -0.00013   0.00052
   D21       -0.00089   0.00003  -0.00009   0.00084   0.00075  -0.00014
   D22        3.14129   0.00002  -0.00003   0.00041   0.00038  -3.14152
   D23        3.14108   0.00007  -0.00010   0.00141   0.00131  -3.14079
   D24        0.00008   0.00006  -0.00003   0.00098   0.00094   0.00102
   D25        0.00164  -0.00001   0.00005  -0.00061  -0.00056   0.00107
   D26       -3.14120   0.00000  -0.00002  -0.00008  -0.00010  -3.14130
   D27       -3.14054   0.00000  -0.00001  -0.00018  -0.00020  -3.14074
   D28       -0.00019   0.00001  -0.00008   0.00035   0.00027   0.00008
   D29       -0.00070  -0.00003   0.00004  -0.00040  -0.00036  -0.00106
   D30        3.13570  -0.00007   0.00020  -0.00096  -0.00076   3.13494
   D31       -3.14104  -0.00004   0.00011  -0.00094  -0.00084   3.14131
   D32       -0.00464  -0.00007   0.00027  -0.00150  -0.00123  -0.00587
   D33       -0.00744  -0.00014   0.00024  -0.00329  -0.00302  -0.01047
   D34       -3.13145  -0.00009   0.00013  -0.00297  -0.00286  -3.13432
   D35        3.13954  -0.00011   0.00007  -0.00273  -0.00264   3.13689
   D36        0.01553  -0.00006  -0.00005  -0.00241  -0.00248   0.01304
   D37        0.00251  -0.00004   0.00008  -0.00123  -0.00115   0.00136
   D38        3.14028   0.00000   0.00010  -0.00022  -0.00012   3.14017
   D39       -3.13533  -0.00003   0.00004  -0.00137  -0.00133  -3.13666
   D40        0.00245   0.00001   0.00006  -0.00036  -0.00030   0.00215
   D41        0.00098   0.00007  -0.00019   0.00158   0.00139   0.00237
   D42       -3.13903   0.00005  -0.00005   0.00060   0.00056  -3.13848
   D43        3.13877   0.00005  -0.00015   0.00174   0.00159   3.14036
   D44       -0.00124   0.00004   0.00000   0.00076   0.00075  -0.00049
   D45       -0.00239   0.00000   0.00005   0.00011   0.00016  -0.00223
   D46        3.13795   0.00002   0.00006   0.00047   0.00053   3.13848
   D47       -3.14014  -0.00004   0.00002  -0.00091  -0.00088  -3.14102
   D48        0.00020  -0.00002   0.00004  -0.00055  -0.00051  -0.00031
   D49       -0.00125   0.00002  -0.00006   0.00063   0.00057  -0.00067
   D50       -3.14071   0.00003  -0.00003   0.00030   0.00027  -3.14044
   D51       -3.14159   0.00000  -0.00007   0.00027   0.00020  -3.14138
   D52        0.00213   0.00001  -0.00004  -0.00006  -0.00010   0.00204
   D53        0.00481   0.00000  -0.00006  -0.00025  -0.00031   0.00450
   D54       -3.13750   0.00002  -0.00018   0.00040   0.00022  -3.13728
   D55       -3.13890   0.00000  -0.00009   0.00008  -0.00001  -3.13891
   D56        0.00198   0.00001  -0.00021   0.00073   0.00052   0.00250
   D57       -0.00462  -0.00005   0.00018  -0.00084  -0.00066  -0.00528
   D58        3.13541  -0.00003   0.00004   0.00012   0.00016   3.13557
   D59        3.13770  -0.00006   0.00031  -0.00150  -0.00119   3.13650
   D60       -0.00546  -0.00005   0.00017  -0.00054  -0.00037  -0.00583
   D61        0.00661  -0.00079   0.00020  -0.01022  -0.00983  -0.00322
   D62        3.12788   0.00064   0.00002   0.00708   0.00690   3.13478
   D63       -3.13337  -0.00080   0.00034  -0.01122  -0.01068   3.13914
   D64       -0.01209   0.00063   0.00017   0.00608   0.00605  -0.00604
   D65        1.05398  -0.00051  -0.00026   0.00005  -0.00021   1.05378
   D66       -3.10096  -0.00039  -0.00008  -0.00288  -0.00297  -3.10392
   D67       -1.08078   0.00064   0.00135   0.00140   0.00275  -1.07803
   D68        3.13976  -0.00034  -0.00075   0.00207   0.00132   3.14108
   D69       -1.01518  -0.00021  -0.00057  -0.00086  -0.00144  -1.01662
   D70        1.00499   0.00081   0.00086   0.00342   0.00428   1.00928
   D71       -1.04384  -0.00030  -0.00108   0.00267   0.00159  -1.04225
   D72        1.08440  -0.00017  -0.00090  -0.00026  -0.00117   1.08324
   D73        3.10458   0.00085   0.00053   0.00402   0.00455   3.10913
   D74        1.46570   0.00238  -0.00659   0.05262   0.04616   1.51185
   D75       -1.27515  -0.00110   0.00249  -0.01837  -0.01600  -1.29115
   D76       -0.66775   0.00163  -0.00616   0.05005   0.04403  -0.62372
   D77        2.87459  -0.00185   0.00292  -0.02094  -0.01813   2.85646
   D78       -2.69969   0.00328  -0.00618   0.05677   0.05070  -2.64900
   D79        0.84264  -0.00020   0.00290  -0.01422  -0.01146   0.83118
   D80        1.04285  -0.00049  -0.00173   0.00190   0.00017   1.04302
   D81       -3.09887  -0.00020   0.00003  -0.00231  -0.00227  -3.10114
   D82       -1.07215   0.00024   0.00177  -0.00247  -0.00071  -1.07286
   D83        3.13211  -0.00045  -0.00173   0.00183   0.00010   3.13220
   D84       -1.00961  -0.00016   0.00004  -0.00238  -0.00234  -1.01196
   D85        1.01710   0.00028   0.00177  -0.00254  -0.00078   1.01632
   D86       -1.05677  -0.00013  -0.00227   0.00548   0.00321  -1.05355
   D87        1.08470   0.00017  -0.00050   0.00127   0.00077   1.08547
   D88        3.11141   0.00061   0.00123   0.00111   0.00234   3.11375
   D89        1.35886   0.00205  -0.00311   0.03955   0.03687   1.39573
   D90       -1.33365  -0.00106   0.00522  -0.02709  -0.02230  -1.35594
   D91       -0.78227   0.00143  -0.00292   0.03910   0.03662  -0.74566
   D92        2.80841  -0.00167   0.00540  -0.02754  -0.02255   2.78586
   D93       -2.82008   0.00283  -0.00303   0.04467   0.04205  -2.77803
   D94        0.77060  -0.00028   0.00530  -0.02197  -0.01712   0.75349
   D95       -0.03229   0.00074   0.00129   0.00984   0.01103  -0.02126
   D96       -3.12731  -0.00024  -0.00012  -0.00325  -0.00359  -3.13090
   D97        3.09328   0.00076   0.00142   0.00976   0.01111   3.10438
   D98       -0.00175  -0.00022   0.00001  -0.00334  -0.00351  -0.00526
   D99        0.03374  -0.00187  -0.00369  -0.02161  -0.02551   0.00823
   D100       3.12464  -0.00073   0.00085  -0.01641  -0.01584   3.10880
   D101       3.12866  -0.00085  -0.00226  -0.00826  -0.01069   3.11797
   D102      -0.06362   0.00029   0.00228  -0.00306  -0.00102  -0.06464
   D103      -0.01916   0.00243   0.00441   0.02394   0.02826   0.00911
   D104       2.74351   0.00733  -0.00351   0.09348   0.08958   2.83309
   D105      -3.10776   0.00043  -0.00051   0.01845   0.01781  -3.08994
   D106      -0.34509   0.00533  -0.00844   0.08799   0.07913  -0.26597
   D107      -0.48601   0.00003   0.02586  -0.06106  -0.03496  -0.52098
   D108       2.75726  -0.00128   0.02310  -0.08461  -0.06170   2.69556
   D109       2.59756   0.00204   0.03117  -0.05483  -0.02347   2.57409
   D110      -0.44235   0.00072   0.02841  -0.07838  -0.05020  -0.49255
   D111       1.65851  -0.00021  -0.00835  -0.04470  -0.05306   1.60545
   D112      -0.47440   0.00203  -0.00478  -0.02609  -0.03102  -0.50541
   D113      -2.56106  -0.00239  -0.00761  -0.05314  -0.06086  -2.62193
   D114      -1.56500  -0.00004  -0.00645  -0.02434  -0.03080  -1.59580
   D115       2.58528   0.00220  -0.00288  -0.00572  -0.00876   2.57653
   D116       0.49862  -0.00222  -0.00572  -0.03278  -0.03860   0.46001
   D117       2.89936   0.00523   0.01429   0.04248   0.05729   2.95665
   D118      -0.74947   0.01583  -0.01087   0.19165   0.17959  -0.56988
   D119      -0.14788   0.00360   0.01148   0.02139   0.03283  -0.11505
   D120       2.48647   0.01419  -0.01368   0.17055   0.15513   2.64160
   D121      -0.78408   0.00161  -0.00440   0.04036   0.03588  -0.74820
   D122      -2.90235   0.00256  -0.00110   0.04359   0.04243  -2.85991
   D123       1.39756   0.00262  -0.00193   0.03759   0.03573   1.43329
   D124       1.30124   0.00029  -0.00805   0.03267   0.02448   1.32572
   D125      -0.81702   0.00124  -0.00475   0.03590   0.03103  -0.78599
   D126      -2.80030   0.00130  -0.00557   0.02990   0.02432  -2.77597
   D127      -2.81464   0.00120  -0.00428   0.03699   0.03285  -2.78179
   D128       1.35028   0.00215  -0.00098   0.04022   0.03940   1.38968
   D129      -0.63300   0.00221  -0.00181   0.03422   0.03269  -0.60030
   D130       0.68934  -0.00284   0.00581  -0.04388  -0.03816   0.65118
   D131      -1.38141  -0.00079   0.01034  -0.03744  -0.02714  -1.40855
   D132       2.75153  -0.00064   0.00906  -0.03102  -0.02199   2.72954
   D133       2.81221  -0.00288   0.00645  -0.04672  -0.04038   2.77183
   D134       0.74146  -0.00083   0.01098  -0.04029  -0.02935   0.71211
   D135      -1.40879  -0.00068   0.00970  -0.03387  -0.02420  -1.43300
   D136      -1.50284  -0.00263   0.00470  -0.03945  -0.03507  -1.53791
   D137       2.70959  -0.00058   0.00923  -0.03301  -0.02405   2.68554
   D138       0.55934  -0.00043   0.00795  -0.02659  -0.01890   0.54044
   D139       1.79003  -0.00196  -0.01079   0.01086   0.00090   1.79093
   D140      -0.94270   0.00068   0.01904  -0.10922  -0.09155  -1.03425
   D141      -2.37216  -0.00201  -0.01246   0.00874  -0.00296  -2.37512
   D142       1.17830   0.00064   0.01737  -0.11134  -0.09542   1.08288
   D143      -0.26708  -0.00296  -0.01228   0.00070  -0.01132  -0.27841
   D144      -2.99981  -0.00032   0.01755  -0.11938  -0.10378  -3.10359
   D145       2.70960  -0.00124   0.02979  -0.12100  -0.09119   2.61841
   D146      -0.06826  -0.00627   0.06498  -0.26002  -0.19455  -0.26280
   D147      -0.96089   0.00598   0.00090   0.03444   0.03485  -0.92604
   D148       2.54444   0.00095   0.03609  -0.10458  -0.06851   2.47593
   D149      -0.04201   0.00216   0.00118   0.02562   0.02617  -0.01583
   D150       3.05976   0.00241   0.00033   0.01941   0.01864   3.07841
   D151       3.11800   0.00082   0.00132   0.00983   0.01099   3.12899
   D152      -0.06341   0.00107   0.00047   0.00362   0.00346  -0.05995
   D153      -2.80240  -0.00090   0.03171  -0.14919  -0.12011  -2.92250
   D154       0.03468  -0.00301  -0.00165  -0.03619  -0.03790  -0.00322
   D155       0.37861  -0.00114   0.03250  -0.14297  -0.11261   0.26599
   D156      -3.06750  -0.00325  -0.00086  -0.02996  -0.03041  -3.09791
   D157       2.78747   0.01000  -0.03050   0.16436   0.13197   2.91944
   D158      -0.78400   0.01529  -0.03733   0.23289   0.19364  -0.59036
   D159      -0.01054   0.00264   0.00140   0.03011   0.03153   0.02099
   D160       2.70118   0.00793  -0.00543   0.09864   0.09320   2.79438
         Item               Value     Threshold  Converged?
 Maximum Force            0.036254     0.000450     NO 
 RMS     Force            0.004925     0.000300     NO 
 Maximum Displacement     0.474075     0.001800     NO 
 RMS     Displacement     0.098499     0.001200     NO 
 Predicted change in Energy=-2.080844D-02
 Lowest energy point so far.  Saving SCF results.
 GradGradGradGradGradGradGradGradGradGradGradGradGradGradGradGradGradGrad

 Leave Link  103 at Fri Dec  7 00:27:39 2018, MaxMem=   536870912 cpu:         2.0
 (Enter /pbs_home/pkowalski/g09d01/g09/l202.exe)
 Stoichiometry    C29H22F6S2
 Framework group  C1[X(C29H22F6S2)]
 Deg. of freedom   171
 Full point group                 C1      NOp   1
 RotChk:  IX=0 Diff= 2.01D-02
 Largest Abelian subgroup         C1      NOp   1
 Largest concise Abelian subgroup C1      NOp   1
                         Standard orientation:                         
 ---------------------------------------------------------------------
 Center     Atomic      Atomic             Coordinates (Angstroms)
 Number     Number       Type             X           Y           Z
 ---------------------------------------------------------------------
      1         16           0       -2.674343   -2.017212   -1.288700
      2         16           0        2.719921   -1.972246    1.329293
      3          9           0       -1.542785    2.818866    1.388177
      4          9           0       -2.335590    2.858533   -0.619792
      5          9           0       -0.096140    4.722148    0.055405
      6          9           0       -0.041102    3.451253   -1.699179
      7          9           0        1.445168    3.014978    1.419865
      8          9           0        2.235455    2.930654   -0.594033
      9          6           0       -5.676339   -2.495399   -0.573336
     10          6           0       -7.007691   -2.805182   -0.314351
     11          6           0       -7.791853   -1.947238    0.452976
     12          6           0       -7.227870   -0.776440    0.958689
     13          6           0       -5.897284   -0.467626    0.700706
     14          6           0       -5.096869   -1.322185   -0.071355
     15          6           0        5.651136   -2.490178    0.389854
     16          6           0        6.953814   -2.820537    0.029734
     17          6           0        7.705459   -1.953228   -0.759330
     18          6           0        7.137145   -0.753216   -1.185667
     19          6           0        5.834334   -0.424766   -0.828669
     20          6           0        5.068377   -1.287119   -0.030838
     21          6           0       -0.264687   -0.481773   -3.326800
     22          6           0       -0.115302   -1.262230   -2.014966
     23          6           0        0.659880   -0.528511    3.666911
     24          6           0        0.275732   -1.149957    2.319282
     25          6           0       -3.690967   -0.983926   -0.347038
     26          6           0       -2.964615    0.104045    0.063705
     27          6           0       -1.596348    0.091761   -0.352422
     28          6           0       -1.286029   -1.023076   -1.101089
     29          6           0       -0.675935    1.187833   -0.043448
     30          6           0       -1.235750    2.589193    0.095486
     31          6           0       -0.056499    3.462996   -0.354000
     32          6           0        1.148296    2.662989    0.154076
     33          6           0        0.675880    1.218533    0.082807
     34          6           0        3.692392   -0.928454    0.348952
     35          6           0        2.971189    0.194421    0.039586
     36          6           0        1.633788    0.214432    0.567477
     37          6           0        1.352479   -0.930927    1.287591
     38          1           0       -5.078832   -3.182050   -1.180510
     39          1           0       -7.435322   -3.725991   -0.719038
     40          1           0       -8.838210   -2.188108    0.656107
     41          1           0       -7.831068   -0.093791    1.562451
     42          1           0       -5.477359    0.454896    1.107620
     43          1           0        5.079423   -3.183451    1.014208
     44          1           0        7.384753   -3.764616    0.372489
     45          1           0        8.729814   -2.209476   -1.040887
     46          1           0        7.714809   -0.063487   -1.806188
     47          1           0        5.408559    0.518631   -1.177503
     48          1           0       -0.318975    0.598053   -3.127946
     49          1           0        0.597497   -0.666026   -3.983047
     50          1           0       -1.176982   -0.776971   -3.863484
     51          1           0       -0.022367   -2.340115   -2.217213
     52          1           0        0.817671   -0.969529   -1.522198
     53          1           0        0.817283    0.553436    3.558636
     54          1           0       -0.141045   -0.690232    4.402485
     55          1           0        1.584852   -0.970442    4.062910
     56          1           0        0.077921   -2.226867    2.437023
     57          1           0       -0.663751   -0.703882    1.973708
     58          1           0       -3.384048    0.897461    0.681829
     59          1           0        3.385927    1.030605   -0.522083
 ---------------------------------------------------------------------
 Rotational constants (GHZ):      0.1475477      0.0566417      0.0477760
 Leave Link  202 at Fri Dec  7 00:27:39 2018, MaxMem=   536870912 cpu:         0.0
 (Enter /pbs_home/pkowalski/g09d01/g09/l301.exe)
 Basis read from rwf:  (5D, 7F)
 No pseudopotential information found on rwf file.
 There are   673 symmetry adapted cartesian basis functions of A   symmetry.
 There are   636 symmetry adapted basis functions of A   symmetry.
   636 basis functions,  1103 primitive gaussians,   673 cartesian basis functions
   141 alpha electrons      141 beta electrons
       nuclear repulsion energy      4572.5164598559 Hartrees.
 IExCor= 4639 DFT=T Ex+Corr=wB97XD ExCW=0 ScaHFX=  1.000000
 ScaDFX=  1.000000  1.000000  1.000000  1.000000 ScalE2=  1.000000  1.000000
 IRadAn=      0 IRanWt=     -1 IRanGd=            0 ICorTp=0 IEmpDi=121
  HFx wShort=  0.000000 wLong=  0.200000 cFull=  0.222036 cShort=  0.000000 cLong=  0.777964
  DFx wShort=  0.000000 wLong=  0.200000 cFull=  0.000000 cShort=  0.000000 cLong=  1.000000
 NAtoms=   59 NActive=   59 NUniq=   59 SFac= 1.00D+00 NAtFMM=   60 NAOKFM=F Big=F
 Integral buffers will be    131072 words long.
 Raffenetti 2 integral format.
 Two-electron integral symmetry is turned on.
 R6Disp:  Grimme-D2 Dispersion energy=       -0.0533668646 Hartrees.
 Nuclear repulsion after empirical dispersion term =     4572.4630929913 Hartrees.
 No density basis found on file   724.
 Leave Link  301 at Fri Dec  7 00:27:40 2018, MaxMem=   536870912 cpu:         0.6
 (Enter /pbs_home/pkowalski/g09d01/g09/l302.exe)
 NPDir=0 NMtPBC=     1 NCelOv=     1 NCel=       1 NClECP=     1 NCelD=      1
         NCelK=      1 NCelE2=     1 NClLst=     1 CellRange=     0.0.
 One-electron integrals computed using PRISM.
 NBasis=   636 RedAO= T EigKep=  2.93D-04  NBF=   636
 NBsUse=   636 1.00D-06 EigRej= -1.00D+00 NBFU=   636
 Precomputing XC quadrature grid using
 IXCGrd= 4 IRadAn=           0 IRanWt=          -1 IRanGd=           0 AccXCQ= 0.00D+00.
 Generated NRdTot=       0 NPtTot=           0 NUsed=           0 NTot=          32
 NSgBfM=   625   626   626   626   626 MxSgAt=    59 MxSgA2=    59.
 Leave Link  302 at Fri Dec  7 00:27:42 2018, MaxMem=   536870912 cpu:        16.4
 (Enter /pbs_home/pkowalski/g09d01/g09/l303.exe)
 DipDrv:  MaxL=1.
 Leave Link  303 at Fri Dec  7 00:27:42 2018, MaxMem=   536870912 cpu:         1.5
 (Enter /pbs_home/pkowalski/g09d01/g09/l401.exe)
 Initial guess from the checkpoint file:  "dae0068freq_open_wb97xd_air.chk"
 B after Tr=     0.000000    0.000000    0.000000
         Rot=    0.999986    0.002431    0.004708    0.000220 Ang=   0.61 deg.
 Guess basis will be translated and rotated to current coordinates.
 JPrj=2 DoOrth=T DoCkMO=T.
 Generating alternative initial guess.
 ExpMin= 1.22D-01 ExpMax= 9.18D+03 ExpMxC= 1.38D+03 IAcc=1 IRadAn=         1 AccDes= 0.00D+00
 Harris functional with IExCor= 4639 and IRadAn=       1 diagonalized for initial guess.
 HarFok:  IExCor= 4639 AccDes= 0.00D+00 IRadAn=         1 IDoV= 1 UseB2=F ITyADJ=14
 ICtDFT=  3500011 ScaDFX=  1.000000  1.000000  1.000000  1.000000
 FoFCou: FMM=F IPFlag=           0 FMFlag=      100000 FMFlg1=           0
         NFxFlg=           0 DoJE=T BraDBF=F KetDBF=T FulRan=T
         wScrn=  0.000000 ICntrl=     500 IOpCl=  0 I1Cent=   200000004 NGrid=           0
         NMat0=    1 NMatS0=      1 NMatT0=    0 NMatD0=    1 NMtDS0=    0 NMtDT0=    0
 Petite list used in FoFCou.
 Harris En= -2428.69181049543    
 Leave Link  401 at Fri Dec  7 00:27:48 2018, MaxMem=   536870912 cpu:        41.3
 (Enter /pbs_home/pkowalski/g09d01/g09/l502.exe)
 Closed shell SCF:
 Using DIIS extrapolation, IDIIS=  1040.
 Integral symmetry usage will be decided dynamically.
 IVT=     1387805 IEndB=     1387805 NGot=   536870912 MDV=   535953350
 LenX=   535953350 LenY=   535499748
 Requested convergence on RMS density matrix=1.00D-08 within 128 cycles.
 Requested convergence on MAX density matrix=1.00D-06.
 Requested convergence on             energy=1.00D-06.
 No special actions if energy rises.
 Fock matrices will be formed incrementally for  20 cycles.
 Integral accuracy reduced to 1.0D-05 until final iterations.

 Cycle   1  Pass 0  IDiag  1:
 FoFJK:  IHMeth= 1 ICntrl=       0 DoSepK=T KAlg= 0 I1Cent=   0 FoldK=F
 IRaf=         1 NMat=   1 IRICut=       1 DoRegI=T DoRafI=F ISym2E= 0.
 FoFCou: FMM=F IPFlag=           0 FMFlag=      100000 FMFlg1=           0
         NFxFlg=           0 DoJE=T BraDBF=F KetDBF=F FulRan=T
         wScrn=  0.000000 ICntrl=     500 IOpCl=  0 I1Cent=           0 NGrid=           0
         NMat0=    1 NMatS0=      1 NMatT0=    0 NMatD0=    1 NMtDS0=    0 NMtDT0=    0
 Symmetry not used in FoFCou.
 E= -2511.71268286081    
 DIIS: error= 2.50D-03 at cycle   1 NSaved=   1.
 NSaved= 1 IEnMin= 1 EnMin= -2511.71268286081     IErMin= 1 ErrMin= 2.50D-03
 ErrMax= 2.50D-03  0.00D+00 EMaxC= 1.00D-01 BMatC= 1.83D-02 BMatP= 1.83D-02
 IDIUse=3 WtCom= 9.75D-01 WtEn= 2.50D-02
 Coeff-Com:  0.100D+01
 Coeff-En:   0.100D+01
 Coeff:      0.100D+01
 Gap=     0.625 Goal=   None    Shift=    0.000
 GapD=    0.625 DampG=2.000 DampE=1.000 DampFc=2.0000 IDamp=-1.
 RMSDP=5.76D-04 MaxDP=2.34D-02              OVMax= 1.44D-02

 Cycle   2  Pass 0  IDiag  1:
 RMSU=  5.75D-04    CP:  1.00D+00
 E= -2511.73492179654     Delta-E=       -0.022238935737 Rises=F Damp=F
 DIIS: error= 6.42D-04 at cycle   2 NSaved=   2.
 NSaved= 2 IEnMin= 2 EnMin= -2511.73492179654     IErMin= 2 ErrMin= 6.42D-04
 ErrMax= 6.42D-04  0.00D+00 EMaxC= 1.00D-01 BMatC= 8.66D-04 BMatP= 1.83D-02
 IDIUse=3 WtCom= 9.94D-01 WtEn= 6.42D-03
 Coeff-Com: -0.601D-01 0.106D+01
 Coeff-En:   0.000D+00 0.100D+01
 Coeff:     -0.597D-01 0.106D+01
 Gap=     0.265 Goal=   None    Shift=    0.000
 RMSDP=1.32D-04 MaxDP=8.03D-03 DE=-2.22D-02 OVMax= 1.03D-02

 Cycle   3  Pass 0  IDiag  1:
 RMSU=  1.22D-04    CP:  1.00D+00  1.09D+00
 E= -2511.73592963269     Delta-E=       -0.001007836142 Rises=F Damp=F
 DIIS: error= 5.45D-04 at cycle   3 NSaved=   3.
 NSaved= 3 IEnMin= 3 EnMin= -2511.73592963269     IErMin= 3 ErrMin= 5.45D-04
 ErrMax= 5.45D-04  0.00D+00 EMaxC= 1.00D-01 BMatC= 6.12D-04 BMatP= 8.66D-04
 IDIUse=3 WtCom= 9.95D-01 WtEn= 5.45D-03
 Coeff-Com: -0.694D-01 0.504D+00 0.565D+00
 Coeff-En:   0.000D+00 0.000D+00 0.100D+01
 Coeff:     -0.690D-01 0.502D+00 0.567D+00
 Gap=     0.264 Goal=   None    Shift=    0.000
 RMSDP=7.46D-05 MaxDP=4.59D-03 DE=-1.01D-03 OVMax= 4.97D-03

 Cycle   4  Pass 0  IDiag  1:
 RMSU=  5.28D-05    CP:  1.00D+00  1.13D+00  6.24D-01
 E= -2511.73657005917     Delta-E=       -0.000640426489 Rises=F Damp=F
 DIIS: error= 1.35D-04 at cycle   4 NSaved=   4.
 NSaved= 4 IEnMin= 4 EnMin= -2511.73657005917     IErMin= 4 ErrMin= 1.35D-04
 ErrMax= 1.35D-04  0.00D+00 EMaxC= 1.00D-01 BMatC= 3.49D-05 BMatP= 6.12D-04
 IDIUse=3 WtCom= 9.99D-01 WtEn= 1.35D-03
 Coeff-Com: -0.133D-01 0.165D-01 0.175D+00 0.822D+00
 Coeff-En:   0.000D+00 0.000D+00 0.000D+00 0.100D+01
 Coeff:     -0.133D-01 0.165D-01 0.175D+00 0.822D+00
 Gap=     0.264 Goal=   None    Shift=    0.000
 RMSDP=2.12D-05 MaxDP=9.00D-04 DE=-6.40D-04 OVMax= 2.03D-03

 Cycle   5  Pass 0  IDiag  1:
 RMSU=  1.56D-05    CP:  1.00D+00  1.13D+00  7.41D-01  1.02D+00
 E= -2511.73661168387     Delta-E=       -0.000041624690 Rises=F Damp=F
 DIIS: error= 1.24D-04 at cycle   5 NSaved=   5.
 NSaved= 5 IEnMin= 5 EnMin= -2511.73661168387     IErMin= 5 ErrMin= 1.24D-04
 ErrMax= 1.24D-04  0.00D+00 EMaxC= 1.00D-01 BMatC= 8.12D-06 BMatP= 3.49D-05
 IDIUse=3 WtCom= 9.99D-01 WtEn= 1.24D-03
 Coeff-Com:  0.213D-02-0.548D-01 0.152D-01 0.393D+00 0.644D+00
 Coeff-En:   0.000D+00 0.000D+00 0.000D+00 0.000D+00 0.100D+01
 Coeff:      0.212D-02-0.548D-01 0.151D-01 0.393D+00 0.645D+00
 Gap=     0.264 Goal=   None    Shift=    0.000
 RMSDP=8.01D-06 MaxDP=4.78D-04 DE=-4.16D-05 OVMax= 8.74D-04

 Initial convergence to 1.0D-05 achieved.  Increase integral accuracy.
 Cycle   6  Pass 1  IDiag  1:
 E= -2511.73480893452     Delta-E=        0.001802749350 Rises=F Damp=F
 DIIS: error= 1.54D-04 at cycle   1 NSaved=   1.
 NSaved= 1 IEnMin= 1 EnMin= -2511.73480893452     IErMin= 1 ErrMin= 1.54D-04
 ErrMax= 1.54D-04  0.00D+00 EMaxC= 1.00D-01 BMatC= 2.52D-05 BMatP= 2.52D-05
 IDIUse=3 WtCom= 9.98D-01 WtEn= 1.54D-03
 Coeff-Com:  0.100D+01
 Coeff-En:   0.100D+01
 Coeff:      0.100D+01
 Gap=     0.264 Goal=   None    Shift=    0.000
 RMSDP=8.01D-06 MaxDP=4.78D-04 DE= 1.80D-03 OVMax= 7.58D-04

 Cycle   7  Pass 1  IDiag  1:
 RMSU=  1.26D-04    CP:  1.00D+00
 E= -2511.73483259423     Delta-E=       -0.000023659716 Rises=F Damp=F
 DIIS: error= 5.12D-05 at cycle   2 NSaved=   2.
 NSaved= 2 IEnMin= 2 EnMin= -2511.73483259423     IErMin= 2 ErrMin= 5.12D-05
 ErrMax= 5.12D-05  0.00D+00 EMaxC= 1.00D-01 BMatC= 1.93D-06 BMatP= 2.52D-05
 IDIUse=1 WtCom= 1.00D+00 WtEn= 0.00D+00
 Coeff-Com:  0.733D-01 0.927D+00
 Coeff:      0.733D-01 0.927D+00
 Gap=     0.264 Goal=   None    Shift=    0.000
 RMSDP=8.82D-06 MaxDP=4.50D-04 DE=-2.37D-05 OVMax= 5.86D-04

 Cycle   8  Pass 1  IDiag  1:
 RMSU=  6.44D-06    CP:  1.00D+00  1.05D+00
 E= -2511.73483240032     Delta-E=        0.000000193907 Rises=F Damp=F
 DIIS: error= 5.72D-05 at cycle   3 NSaved=   3.
 NSaved= 3 IEnMin= 2 EnMin= -2511.73483259423     IErMin= 2 ErrMin= 5.12D-05
 ErrMax= 5.72D-05  0.00D+00 EMaxC= 1.00D-01 BMatC= 2.37D-06 BMatP= 1.93D-06
 IDIUse=1 WtCom= 1.00D+00 WtEn= 0.00D+00
 Coeff-Com: -0.326D-01 0.536D+00 0.496D+00
 Coeff:     -0.326D-01 0.536D+00 0.496D+00
 Gap=     0.264 Goal=   None    Shift=    0.000
 RMSDP=3.48D-06 MaxDP=1.51D-04 DE= 1.94D-07 OVMax= 3.03D-04

 Cycle   9  Pass 1  IDiag  1:
 RMSU=  1.98D-06    CP:  1.00D+00  1.06D+00  5.79D-01
 E= -2511.73483485529     Delta-E=       -0.000002454961 Rises=F Damp=F
 DIIS: error= 6.75D-06 at cycle   4 NSaved=   4.
 NSaved= 4 IEnMin= 4 EnMin= -2511.73483485529     IErMin= 4 ErrMin= 6.75D-06
 ErrMax= 6.75D-06  0.00D+00 EMaxC= 1.00D-01 BMatC= 3.93D-08 BMatP= 1.93D-06
 IDIUse=1 WtCom= 1.00D+00 WtEn= 0.00D+00
 Coeff-Com: -0.156D-01 0.154D+00 0.179D+00 0.683D+00
 Coeff:     -0.156D-01 0.154D+00 0.179D+00 0.683D+00
 Gap=     0.264 Goal=   None    Shift=    0.000
 RMSDP=6.94D-07 MaxDP=4.89D-05 DE=-2.45D-06 OVMax= 7.58D-05

 Cycle  10  Pass 1  IDiag  1:
 RMSU=  6.37D-07    CP:  1.00D+00  1.06D+00  6.13D-01  9.32D-01
 E= -2511.73483490556     Delta-E=       -0.000000050271 Rises=F Damp=F
 DIIS: error= 1.38D-06 at cycle   5 NSaved=   5.
 NSaved= 5 IEnMin= 5 EnMin= -2511.73483490556     IErMin= 5 ErrMin= 1.38D-06
 ErrMax= 1.38D-06  0.00D+00 EMaxC= 1.00D-01 BMatC= 4.39D-09 BMatP= 3.93D-08
 IDIUse=1 WtCom= 1.00D+00 WtEn= 0.00D+00
 Coeff-Com:  0.106D-02-0.401D-01-0.331D-01 0.167D+00 0.905D+00
 Coeff:      0.106D-02-0.401D-01-0.331D-01 0.167D+00 0.905D+00
 Gap=     0.264 Goal=   None    Shift=    0.000
 RMSDP=3.26D-07 MaxDP=9.40D-06 DE=-5.03D-08 OVMax= 4.20D-05

 Cycle  11  Pass 1  IDiag  1:
 RMSU=  2.39D-07    CP:  1.00D+00  1.06D+00  6.23D-01  1.04D+00  1.05D+00
 E= -2511.73483491581     Delta-E=       -0.000000010252 Rises=F Damp=F
 DIIS: error= 7.50D-07 at cycle   6 NSaved=   6.
 NSaved= 6 IEnMin= 6 EnMin= -2511.73483491581     IErMin= 6 ErrMin= 7.50D-07
 ErrMax= 7.50D-07  0.00D+00 EMaxC= 1.00D-01 BMatC= 7.35D-10 BMatP= 4.39D-09
 IDIUse=1 WtCom= 1.00D+00 WtEn= 0.00D+00
 Coeff-Com:  0.213D-02-0.319D-01-0.344D-01-0.163D-01 0.320D+00 0.761D+00
 Coeff:      0.213D-02-0.319D-01-0.344D-01-0.163D-01 0.320D+00 0.761D+00
 Gap=     0.264 Goal=   None    Shift=    0.000
 RMSDP=1.19D-07 MaxDP=5.52D-06 DE=-1.03D-08 OVMax= 2.30D-05

 Cycle  12  Pass 1  IDiag  1:
 RMSU=  8.67D-08    CP:  1.00D+00  1.06D+00  6.26D-01  1.06D+00  1.14D+00
                    CP:  1.09D+00
 E= -2511.73483491757     Delta-E=       -0.000000001764 Rises=F Damp=F
 DIIS: error= 2.49D-07 at cycle   7 NSaved=   7.
 NSaved= 7 IEnMin= 7 EnMin= -2511.73483491757     IErMin= 7 ErrMin= 2.49D-07
 ErrMax= 2.49D-07  0.00D+00 EMaxC= 1.00D-01 BMatC= 1.54D-10 BMatP= 7.35D-10
 IDIUse=1 WtCom= 1.00D+00 WtEn= 0.00D+00
 Coeff-Com:  0.669D-03-0.531D-02-0.862D-02-0.358D-01-0.426D-01 0.293D+00
 Coeff-Com:  0.799D+00
 Coeff:      0.669D-03-0.531D-02-0.862D-02-0.358D-01-0.426D-01 0.293D+00
 Coeff:      0.799D+00
 Gap=     0.264 Goal=   None    Shift=    0.000
 RMSDP=5.87D-08 MaxDP=2.31D-06 DE=-1.76D-09 OVMax= 9.29D-06

 Cycle  13  Pass 1  IDiag  1:
 RMSU=  2.92D-08    CP:  1.00D+00  1.06D+00  6.27D-01  1.07D+00  1.17D+00
                    CP:  1.28D+00  1.09D+00
 E= -2511.73483491772     Delta-E=       -0.000000000149 Rises=F Damp=F
 DIIS: error= 1.21D-07 at cycle   8 NSaved=   8.
 NSaved= 8 IEnMin= 8 EnMin= -2511.73483491772     IErMin= 8 ErrMin= 1.21D-07
 ErrMax= 1.21D-07  0.00D+00 EMaxC= 1.00D-01 BMatC= 1.63D-11 BMatP= 1.54D-10
 IDIUse=1 WtCom= 1.00D+00 WtEn= 0.00D+00
 Coeff-Com: -0.143D-03 0.363D-02 0.266D-02-0.747D-02-0.673D-01-0.216D-01
 Coeff-Com:  0.246D+00 0.844D+00
 Coeff:     -0.143D-03 0.363D-02 0.266D-02-0.747D-02-0.673D-01-0.216D-01
 Coeff:      0.246D+00 0.844D+00
 Gap=     0.264 Goal=   None    Shift=    0.000
 RMSDP=2.10D-08 MaxDP=8.38D-07 DE=-1.49D-10 OVMax= 5.20D-06

 Cycle  14  Pass 1  IDiag  1:
 RMSU=  1.22D-08    CP:  1.00D+00  1.06D+00  6.26D-01  1.07D+00  1.17D+00
                    CP:  1.33D+00  1.23D+00  1.12D+00
 E= -2511.73483491795     Delta-E=       -0.000000000231 Rises=F Damp=F
 DIIS: error= 4.18D-08 at cycle   9 NSaved=   9.
 NSaved= 9 IEnMin= 9 EnMin= -2511.73483491795     IErMin= 9 ErrMin= 4.18D-08
 ErrMax= 4.18D-08  0.00D+00 EMaxC= 1.00D-01 BMatC= 3.86D-12 BMatP= 1.63D-11
 IDIUse=1 WtCom= 1.00D+00 WtEn= 0.00D+00
 Coeff-Com: -0.142D-03 0.225D-02 0.217D-02 0.121D-02-0.250D-01-0.461D-01
 Coeff-Com: -0.905D-02 0.366D+00 0.709D+00
 Coeff:     -0.142D-03 0.225D-02 0.217D-02 0.121D-02-0.250D-01-0.461D-01
 Coeff:     -0.905D-02 0.366D+00 0.709D+00
 Gap=     0.264 Goal=   None    Shift=    0.000
 RMSDP=9.26D-09 MaxDP=3.90D-07 DE=-2.31D-10 OVMax= 1.37D-06

 SCF Done:  E(RwB97XD) =  -2511.73483492     A.U. after   14 cycles
            NFock= 14  Conv=0.93D-08     -V/T= 2.0069
 KE= 2.494460197910D+03 PE=-1.504652819009D+04 EE= 5.467870064272D+03
 Leave Link  502 at Fri Dec  7 00:38:25 2018, MaxMem=   536870912 cpu:      5079.1
 (Enter /pbs_home/pkowalski/g09d01/g09/l701.exe)
 Compute integral first derivatives.
 ... and contract with generalized density number  0.
 R6Disp: Adding Grimme-D2 dispersion energy 1st derivatives to the gradient.
 Leave Link  701 at Fri Dec  7 00:38:26 2018, MaxMem=   536870912 cpu:         5.9
 (Enter /pbs_home/pkowalski/g09d01/g09/l702.exe)
 L702 exits ... SP integral derivatives will be done elsewhere.
 Leave Link  702 at Fri Dec  7 00:38:26 2018, MaxMem=   536870912 cpu:         0.2
 (Enter /pbs_home/pkowalski/g09d01/g09/l703.exe)
 Compute integral first derivatives, UseDBF=F ICtDFT=           0.
 Integral derivatives from FoFJK, PRISM(SPDF).
 Calling FoFJK, ICntrl=      2127 FMM=F ISym2X=0 I1Cent= 0 IOpClX= 0 NMat=1 NMatS=1 NMatT=0.
 FoFJK:  IHMeth= 1 ICntrl=    2127 DoSepK=T KAlg= 0 I1Cent=   0 FoldK=F
 IRaf=         1 NMat=   1 IRICut=       1 DoRegI=T DoRafI=F ISym2E= 0.
 FoFCou: FMM=F IPFlag=           0 FMFlag=      100000 FMFlg1=         800
         NFxFlg=           0 DoJE=F BraDBF=F KetDBF=F FulRan=T
         wScrn=  0.000000 ICntrl=    2527 IOpCl=  0 I1Cent=           0 NGrid=           0
         NMat0=    1 NMatS0=      1 NMatT0=    0 NMatD0=    1 NMtDS0=    0 NMtDT0=    0
 Symmetry not used in FoFCou.
 Leave Link  703 at Fri Dec  7 00:42:10 2018, MaxMem=   536870912 cpu:      1782.5
 (Enter /pbs_home/pkowalski/g09d01/g09/l716.exe)
 Dipole        = 3.81964148D-03-1.41386974D+00-5.48235281D-03
 ***** Axes restored to original set *****
 -------------------------------------------------------------------
 Center     Atomic                   Forces (Hartrees/Bohr)
 Number     Number              X              Y              Z
 -------------------------------------------------------------------
      1       16          -0.005481123    0.000661753   -0.003316824
      2       16          -0.001869094    0.001150520   -0.003071674
      3        9           0.005748610   -0.000799429   -0.001210345
      4        9          -0.002667137   -0.000795122    0.000113411
      5        9           0.005890260   -0.000218533   -0.001257297
      6        9          -0.000238498   -0.000404770    0.003603283
      7        9           0.002415111    0.000864508    0.000368936
      8        9          -0.001626298    0.001394288    0.001203309
      9        6          -0.001877880    0.000855349    0.000042550
     10        6          -0.000940886   -0.000638652   -0.000643011
     11        6           0.000173354   -0.000723770   -0.000541601
     12        6           0.000985733   -0.001010408   -0.000362327
     13        6           0.001529677    0.000329146    0.000597915
     14        6           0.000727776    0.000108334    0.000540137
     15        6          -0.000057739   -0.000215680   -0.002007003
     16        6          -0.000511135    0.000875096   -0.000803396
     17        6          -0.000291129    0.000688005    0.000401101
     18        6          -0.000247206    0.000775072    0.001259024
     19        6           0.000562339   -0.000583538    0.001461157
     20        6           0.000105034   -0.000597423    0.000805812
     21        6           0.000187805    0.001867973   -0.000781151
     22        6           0.001226458    0.000578468   -0.001901467
     23        6          -0.000866707   -0.001441444   -0.000486420
     24        6          -0.004578864   -0.003033153    0.002235989
     25        6           0.002553028    0.002547349    0.001826151
     26        6           0.003971848   -0.002119478   -0.005519659
     27        6           0.009536081    0.005207020   -0.006025713
     28        6          -0.007437766   -0.002686909    0.008754730
     29        6          -0.013327510   -0.006157353    0.007024410
     30        6          -0.005695482   -0.000333376    0.004444189
     31        6          -0.004117566   -0.000794781   -0.000616984
     32        6          -0.000757707   -0.002447500   -0.001338033
     33        6           0.033988543    0.008615937   -0.014254253
     34        6           0.002537528   -0.002536794   -0.000882182
     35        6           0.001637215    0.003623261    0.002089430
     36        6          -0.033757659   -0.003900737    0.015186638
     37        6           0.016068456    0.002996112   -0.007752980
     38        1           0.000659862   -0.000443109   -0.000094208
     39        1           0.000525768    0.000189471    0.000297428
     40        1           0.000015249    0.000515690    0.000412935
     41        1          -0.000513487    0.000248704   -0.000038526
     42        1          -0.000569786   -0.000197449   -0.000310204
     43        1          -0.000054068    0.000293532    0.000778800
     44        1           0.000284904   -0.000337065    0.000426297
     45        1           0.000301655   -0.000566515   -0.000173610
     46        1          -0.000073980   -0.000079666   -0.000581356
     47        1          -0.000303179    0.000393558   -0.000472848
     48        1           0.000535789   -0.000256690    0.000389219
     49        1          -0.000370129    0.000257576    0.000368202
     50        1          -0.000106599   -0.000646945   -0.000144772
     51        1          -0.000622670   -0.000313977    0.000161436
     52        1           0.001316548    0.001812953   -0.001042847
     53        1           0.000371813    0.000001238    0.000777584
     54        1           0.000481951   -0.000077857   -0.000282706
     55        1          -0.000133336    0.000623171    0.000007071
     56        1          -0.000146349    0.000209030   -0.000057545
     57        1          -0.001155700   -0.002230834    0.001065359
     58        1          -0.000329776    0.000228551    0.000035964
     59        1          -0.003611948   -0.001322707   -0.000707527
 -------------------------------------------------------------------
 Cartesian Forces:  Max     0.033988543 RMS     0.004844531
 Leave Link  716 at Fri Dec  7 00:42:10 2018, MaxMem=   536870912 cpu:         0.3
 (Enter /pbs_home/pkowalski/g09d01/g09/l103.exe)

 GradGradGradGradGradGradGradGradGradGradGradGradGradGradGradGradGradGrad
 Berny optimization.
 Using GEDIIS/GDIIS optimizer.
 FormGI is forming the generalized inverse of G from B-inverse, IUseBI=4.
 GSVD:  received Info=                   1 from GESDD.
 Internal  Forces:  Max     0.015691764 RMS     0.002359822
 Search for a local minimum.
 Step number   6 out of a maximum of  343
 All quantities printed in internal units (Hartrees-Bohrs-Radians)
 RMS Force = .23598D-02 SwitMx=.10000D-02 MixMth= 1
 Mixed Optimization -- RFO/linear search
 Update second derivatives using D2CorX and points    5    6
 DE= -2.02D-02 DEPred=-2.08D-02 R= 9.72D-01
 TightC=F SS=  1.41D+00  RLast= 5.92D-01 DXNew= 1.4270D+00 1.7772D+00
 Trust test= 9.72D-01 RLast= 5.92D-01 DXMaxT set to 1.43D+00
 ITU=  1  0  1  0  1  0
 Use linear search instead of GDIIS.
     Eigenvalues ---    0.00276   0.00399   0.00420   0.00495   0.00629
     Eigenvalues ---    0.00666   0.00674   0.00738   0.00748   0.00752
     Eigenvalues ---    0.00760   0.00915   0.00978   0.01009   0.01171
     Eigenvalues ---    0.01384   0.01410   0.01526   0.01557   0.01563
     Eigenvalues ---    0.01656   0.01729   0.01869   0.01941   0.01944
     Eigenvalues ---    0.02002   0.02004   0.02027   0.02028   0.02086
     Eigenvalues ---    0.02086   0.02136   0.02136   0.02142   0.02143
     Eigenvalues ---    0.02153   0.02154   0.02159   0.02167   0.02169
     Eigenvalues ---    0.02223   0.03214   0.04214   0.04248   0.04915
     Eigenvalues ---    0.05062   0.05441   0.05472   0.05547   0.05566
     Eigenvalues ---    0.05658   0.05660   0.07465   0.08271   0.09205
     Eigenvalues ---    0.09221   0.09242   0.09901   0.10162   0.11014
     Eigenvalues ---    0.12178   0.12204   0.12725   0.12736   0.14111
     Eigenvalues ---    0.15908   0.15980   0.15993   0.15995   0.15999
     Eigenvalues ---    0.16000   0.16000   0.16000   0.16000   0.16000
     Eigenvalues ---    0.16000   0.16000   0.16000   0.16000   0.16000
     Eigenvalues ---    0.16000   0.16000   0.16009   0.16815   0.21616
     Eigenvalues ---    0.21859   0.21913   0.21997   0.22000   0.22000
     Eigenvalues ---    0.22032   0.22813   0.23232   0.23461   0.23469
     Eigenvalues ---    0.23502   0.23700   0.23886   0.23996   0.24390
     Eigenvalues ---    0.24548   0.24758   0.24814   0.24937   0.24998
     Eigenvalues ---    0.24999   0.25100   0.25942   0.26169   0.26264
     Eigenvalues ---    0.26466   0.27000   0.27346   0.28067   0.29259
     Eigenvalues ---    0.29634   0.29764   0.30141   0.30896   0.31330
     Eigenvalues ---    0.31873   0.32133   0.32217   0.32291   0.32362
     Eigenvalues ---    0.32481   0.32499   0.32514   0.32517   0.32524
     Eigenvalues ---    0.32542   0.32558   0.32572   0.32776   0.33343
     Eigenvalues ---    0.34902   0.35314   0.35691   0.35693   0.35697
     Eigenvalues ---    0.35704   0.35710   0.35821   0.35884   0.36052
     Eigenvalues ---    0.36179   0.36230   0.36551   0.37155   0.39553
     Eigenvalues ---    0.40761   0.41102   0.41120   0.41620   0.44216
     Eigenvalues ---    0.44237   0.45535   0.45608   0.45939   0.46010
     Eigenvalues ---    0.46486   0.46508   0.47090   0.47424   0.47773
     Eigenvalues ---    0.48008   0.48330   0.48429   0.53962   0.55655
     Eigenvalues ---    0.55982
 RFO step:  Lambda=-1.58195411D-02 EMin= 2.76202482D-03
 Quartic linear search produced a step of  0.43430.
 Iteration  1 RMS(Cart)=  0.34300109 RMS(Int)=  0.01259141
 Iteration  2 RMS(Cart)=  0.08802500 RMS(Int)=  0.00178240
 Iteration  3 RMS(Cart)=  0.00355600 RMS(Int)=  0.00132248
 Iteration  4 RMS(Cart)=  0.00001135 RMS(Int)=  0.00132247
 Iteration  5 RMS(Cart)=  0.00000030 RMS(Int)=  0.00132247
 ITry= 1 IFail=0 DXMaxC= 1.30D+00 DCOld= 1.00D+10 DXMaxT= 1.43D+00 DXLimC= 3.00D+00 Rises=F
 Variable       Old X    -DE/DX   Delta X   Delta X   Delta X     New X
                                 (Linear)    (Quad)   (Total)
    R1        3.26651   0.00461  -0.01601   0.02885   0.01273   3.27924
    R2        3.24622   0.00245  -0.00980   0.01643   0.00680   3.25301
    R3        3.27107   0.00301  -0.01296   0.02355   0.00947   3.28054
    R4        3.24900   0.00123  -0.00139   0.00638   0.00510   3.25410
    R5        2.54803   0.00540  -0.01413   0.02224   0.00811   2.55614
    R6        2.53097   0.00133  -0.01259   0.01057  -0.00202   2.52895
    R7        2.50319   0.00471  -0.01298   0.01983   0.00686   2.51005
    R8        2.54228   0.00265  -0.01575   0.01610   0.00035   2.54263
    R9        2.54535   0.00222  -0.01233   0.01305   0.00072   2.54606
   R10        2.54463   0.00221  -0.01218   0.01275   0.00058   2.54521
   R11        2.62905   0.00079  -0.00235   0.00352   0.00118   2.63023
   R12        2.64845   0.00116  -0.00499   0.00624   0.00125   2.64970
   R13        2.06764  -0.00080   0.00387  -0.00525  -0.00138   2.06627
   R14        2.63193   0.00062  -0.00208   0.00261   0.00053   2.63246
   R15        2.06537  -0.00063   0.00301  -0.00411  -0.00110   2.06427
   R16        2.63520   0.00036  -0.00015   0.00093   0.00078   2.63598
   R17        2.06503  -0.00066   0.00333  -0.00436  -0.00103   2.06400
   R18        2.62691   0.00088  -0.00299   0.00413   0.00114   2.62805
   R19        2.06524  -0.00056   0.00271  -0.00373  -0.00103   2.06422
   R20        2.65035   0.00121  -0.00716   0.00762   0.00046   2.65081
   R21        2.06401  -0.00068   0.00386  -0.00488  -0.00103   2.06299
   R22        2.78180   0.00070  -0.00563   0.00624   0.00061   2.78241
   R23        2.62923   0.00065  -0.00197   0.00294   0.00097   2.63020
   R24        2.64827   0.00119  -0.00502   0.00630   0.00128   2.64956
   R25        2.06776  -0.00083   0.00383  -0.00532  -0.00149   2.06628
   R26        2.63196   0.00060  -0.00199   0.00249   0.00050   2.63246
   R27        2.06532  -0.00061   0.00307  -0.00409  -0.00102   2.06430
   R28        2.63532   0.00032  -0.00014   0.00080   0.00066   2.63598
   R29        2.06512  -0.00066   0.00338  -0.00441  -0.00104   2.06408
   R30        2.62709   0.00089  -0.00264   0.00401   0.00137   2.62846
   R31        2.06532  -0.00058   0.00278  -0.00383  -0.00105   2.06427
   R32        2.65025   0.00141  -0.00696   0.00809   0.00113   2.65138
   R33        2.06402  -0.00068   0.00378  -0.00485  -0.00107   2.06295
   R34        2.78131   0.00097  -0.00526   0.00695   0.00169   2.78300
   R35        2.89834  -0.00065   0.00350  -0.00470  -0.00120   2.89713
   R36        2.07742   0.00070  -0.00347   0.00471   0.00124   2.07866
   R37        2.07696   0.00056  -0.00351   0.00419   0.00069   2.07765
   R38        2.07651   0.00062  -0.00327   0.00435   0.00108   2.07759
   R39        2.84275  -0.00063  -0.00676   0.00104  -0.00572   2.83703
   R40        2.07988   0.00036  -0.00235   0.00283   0.00048   2.08036
   R41        2.06917   0.00209  -0.00099   0.00749   0.00650   2.07567
   R42        2.89681  -0.00047   0.00175  -0.00288  -0.00114   2.89568
   R43        2.07621   0.00084  -0.00385   0.00543   0.00158   2.07779
   R44        2.07758   0.00044  -0.00292   0.00346   0.00054   2.07813
   R45        2.07672   0.00060  -0.00350   0.00442   0.00092   2.07763
   R46        2.84825  -0.00189  -0.00125  -0.00649  -0.00775   2.84051
   R47        2.08104   0.00014  -0.00100   0.00124   0.00024   2.08128
   R48        2.07098   0.00231   0.00024   0.00787   0.00811   2.07910
   R49        2.59105  -0.00097   0.00148  -0.00401  -0.00273   2.58831
   R50        2.70268   0.00134  -0.00187   0.00644   0.00452   2.70720
   R51        2.05929  -0.00039   0.00420  -0.00397   0.00023   2.05952
   R52        2.60458   0.00541  -0.04059   0.03931  -0.00113   2.60345
   R53        2.76701  -0.00307   0.00717  -0.01474  -0.00758   2.75944
   R54        2.86373   0.00036  -0.00630   0.00390  -0.00226   2.86148
   R55        2.56633  -0.00070  -0.02478   0.00914  -0.01526   2.55107
   R56        2.90071   0.00176  -0.00620   0.00901   0.00167   2.90238
   R57        2.89670   0.00371  -0.00437   0.02009   0.01607   2.91277
   R58        2.87506   0.00110  -0.00810   0.00549  -0.00228   2.87278
   R59        2.77778  -0.00220  -0.01382  -0.00090  -0.01472   2.76305
   R60        2.58878  -0.00007   0.00412  -0.00264   0.00092   2.58970
   R61        2.71734  -0.00011  -0.00248   0.00014  -0.00164   2.71570
   R62        2.05857  -0.00143   0.00298  -0.00679  -0.00382   2.05476
   R63        2.61134   0.00228  -0.02608   0.01968  -0.00529   2.60606
    A1        1.64073  -0.00177   0.00750  -0.01445  -0.00666   1.63408
    A2        1.63872  -0.00150   0.00610  -0.01209  -0.00590   1.63282
    A3        2.11226  -0.00023   0.00121  -0.00165  -0.00044   2.11182
    A4        2.07848   0.00006   0.00030  -0.00024   0.00006   2.07854
    A5        2.09245   0.00017  -0.00151   0.00189   0.00037   2.09282
    A6        2.09924   0.00009  -0.00109   0.00088  -0.00021   2.09903
    A7        2.08644  -0.00005   0.00044  -0.00030   0.00013   2.08657
    A8        2.09750  -0.00004   0.00066  -0.00058   0.00008   2.09758
    A9        2.08206   0.00029  -0.00174   0.00224   0.00050   2.08256
   A10        2.10104  -0.00010   0.00049  -0.00066  -0.00016   2.10088
   A11        2.10008  -0.00018   0.00125  -0.00158  -0.00033   2.09974
   A12        2.10173  -0.00008   0.00109  -0.00115  -0.00006   2.10166
   A13        2.09620  -0.00006  -0.00008  -0.00040  -0.00048   2.09572
   A14        2.08526   0.00014  -0.00101   0.00155   0.00054   2.08580
   A15        2.10956  -0.00005  -0.00063   0.00019  -0.00044   2.10912
   A16        2.07888   0.00003   0.00048  -0.00057  -0.00009   2.07879
   A17        2.09475   0.00002   0.00015   0.00038   0.00053   2.09528
   A18        2.06152  -0.00002   0.00117  -0.00051   0.00066   2.06218
   A19        2.11783  -0.00007  -0.00220   0.00028  -0.00192   2.11591
   A20        2.10382   0.00009   0.00103   0.00023   0.00127   2.10508
   A21        2.11236  -0.00014   0.00113  -0.00119  -0.00006   2.11230
   A22        2.07881  -0.00003   0.00069  -0.00098  -0.00029   2.07852
   A23        2.09200   0.00017  -0.00182   0.00217   0.00035   2.09235
   A24        2.09910   0.00008  -0.00101   0.00067  -0.00034   2.09876
   A25        2.08646  -0.00003   0.00056  -0.00023   0.00033   2.08678
   A26        2.09763  -0.00005   0.00045  -0.00044   0.00001   2.09764
   A27        2.08188   0.00033  -0.00173   0.00244   0.00070   2.08258
   A28        2.10112  -0.00015   0.00050  -0.00095  -0.00044   2.10068
   A29        2.10018  -0.00018   0.00123  -0.00149  -0.00026   2.09993
   A30        2.10215  -0.00010   0.00102  -0.00118  -0.00017   2.10199
   A31        2.09582  -0.00005  -0.00003  -0.00044  -0.00046   2.09535
   A32        2.08521   0.00015  -0.00099   0.00162   0.00063   2.08584
   A33        2.10905  -0.00005  -0.00057   0.00017  -0.00040   2.10865
   A34        2.07987   0.00002   0.00083  -0.00090  -0.00007   2.07980
   A35        2.09426   0.00003  -0.00026   0.00073   0.00047   2.09474
   A36        2.06181  -0.00012   0.00116  -0.00089   0.00027   2.06208
   A37        2.11824  -0.00034  -0.00212  -0.00133  -0.00345   2.11478
   A38        2.10314   0.00046   0.00096   0.00222   0.00318   2.10632
   A39        1.92829   0.00007   0.00114  -0.00033   0.00080   1.92909
   A40        1.92729   0.00028   0.00050   0.00200   0.00250   1.92979
   A41        1.94111  -0.00023   0.00180  -0.00266  -0.00086   1.94025
   A42        1.88748  -0.00007  -0.00031   0.00030  -0.00001   1.88746
   A43        1.88728  -0.00008  -0.00216  -0.00044  -0.00260   1.88468
   A44        1.89086   0.00003  -0.00111   0.00118   0.00007   1.89093
   A45        1.94219   0.00169   0.00040   0.00911   0.00951   1.95170
   A46        1.92773  -0.00047   0.00163  -0.00277  -0.00114   1.92659
   A47        1.90910   0.00008   0.00283   0.00064   0.00349   1.91259
   A48        1.91032  -0.00034  -0.00204  -0.00100  -0.00306   1.90726
   A49        1.92540  -0.00125  -0.00276  -0.00592  -0.00870   1.91670
   A50        1.84683   0.00020  -0.00007  -0.00066  -0.00077   1.84606
   A51        1.92675  -0.00032  -0.00114  -0.00229  -0.00342   1.92333
   A52        1.92409   0.00063   0.00204   0.00414   0.00618   1.93027
   A53        1.94409  -0.00025   0.00110  -0.00236  -0.00128   1.94281
   A54        1.89142  -0.00009  -0.00049   0.00009  -0.00040   1.89102
   A55        1.88698   0.00008  -0.00102  -0.00038  -0.00140   1.88557
   A56        1.88907  -0.00006  -0.00057   0.00083   0.00026   1.88933
   A57        1.94316   0.00101   0.00212   0.00457   0.00669   1.94985
   A58        1.92566   0.00005   0.00004   0.00314   0.00318   1.92884
   A59        1.90395   0.00042   0.00154   0.00343   0.00499   1.90894
   A60        1.92156  -0.00037  -0.00200  -0.00185  -0.00388   1.91768
   A61        1.91497  -0.00114  -0.00160  -0.00776  -0.00938   1.90559
   A62        1.85227  -0.00003  -0.00020  -0.00188  -0.00213   1.85014
   A63        2.12511  -0.00064   0.00122  -0.00294  -0.00162   2.12349
   A64        1.90282   0.00323  -0.01432   0.02244   0.00794   1.91075
   A65        2.25515  -0.00259   0.01310  -0.01952  -0.00633   2.24882
   A66        1.99636  -0.00221   0.00355  -0.01170  -0.00828   1.98808
   A67        2.14570   0.00121   0.00013   0.00624   0.00641   2.15211
   A68        2.14066   0.00101  -0.00345   0.00547   0.00205   2.14271
   A69        1.96102   0.00143   0.00294   0.00351   0.00665   1.96766
   A70        2.13359   0.00261   0.00111   0.00784   0.00878   2.14236
   A71        2.18777  -0.00401  -0.00386  -0.01202  -0.01601   2.17177
   A72        2.06078   0.00306   0.00740   0.01516   0.02139   2.08217
   A73        1.92353  -0.00067   0.00044   0.00085   0.00051   1.92404
   A74        2.25725  -0.00170  -0.00040  -0.00132  -0.00322   2.25403
   A75        2.07071   0.00669  -0.00434   0.03124   0.02673   2.09745
   A76        2.29461  -0.00809   0.00580  -0.03632  -0.03086   2.26375
   A77        1.91589   0.00145  -0.00073   0.00616   0.00548   1.92137
   A78        1.86582   0.00035  -0.00530   0.00493  -0.00027   1.86555
   A79        1.90660   0.00139   0.00031   0.01017   0.01054   1.91715
   A80        1.93768  -0.00215  -0.00599  -0.01921  -0.02568   1.91200
   A81        2.02679  -0.00079  -0.00392  -0.00851  -0.01258   2.01421
   A82        1.93907   0.00162   0.00847   0.00977   0.01894   1.95801
   A83        1.78827  -0.00059   0.00653   0.00137   0.00770   1.79597
   A84        1.89408   0.00034  -0.00327   0.00508   0.00187   1.89594
   A85        2.01266  -0.00141  -0.00036  -0.01490  -0.01489   1.99776
   A86        2.00114   0.00030   0.00162  -0.00758  -0.00592   1.99522
   A87        1.87195   0.00111   0.00213   0.00990   0.01169   1.88364
   A88        1.89428  -0.00056   0.00292   0.00113   0.00394   1.89822
   A89        1.78203   0.00027  -0.00259   0.00791   0.00512   1.78715
   A90        1.86733  -0.00019  -0.00429  -0.00091  -0.00518   1.86215
   A91        1.92659   0.00009   0.00293   0.00025   0.00445   1.93104
   A92        1.93967   0.00058   0.00543  -0.00109   0.00395   1.94362
   A93        1.92482   0.00040  -0.00213   0.00127  -0.00216   1.92266
   A94        1.99697   0.00028  -0.00026   0.00078   0.00086   1.99783
   A95        1.80896  -0.00117  -0.00131  -0.00022  -0.00148   1.80748
   A96        1.91230   0.00049   0.00798   0.00273   0.01002   1.92232
   A97        2.29680  -0.01461  -0.00045  -0.07303  -0.07743   2.21937
   A98        2.01611   0.01495   0.01078   0.07897   0.08945   2.10557
   A99        2.12284  -0.00056  -0.00084  -0.00278  -0.00347   2.11936
   A100       1.90328   0.00282  -0.00923   0.02024   0.01061   1.91390
   A101       2.25706  -0.00226   0.01013  -0.01744  -0.00717   2.24989
   A102       2.00220  -0.00312   0.00160  -0.01930  -0.01638   1.98582
   A103       2.14740   0.00111  -0.00117   0.00781   0.00574   2.15314
   A104       2.13258   0.00204  -0.00056   0.01262   0.01134   2.14392
   A105       2.08812   0.01364   0.01291   0.07322   0.08013   2.16825
   A106       2.22099  -0.01569  -0.00684  -0.05895  -0.07317   2.14782
   A107       1.94885   0.00266   0.00435   0.01417   0.01649   1.96534
   A108       2.05282   0.00461   0.00969   0.03037   0.03827   2.09108
   A109       1.93129  -0.00087  -0.00264  -0.00222  -0.00442   1.92687
   A110       2.24283  -0.00287   0.00147  -0.00404  -0.00617   2.23667
    D1       -3.10457   0.00010   0.00187  -0.02052  -0.01876  -3.12332
    D2        0.02249   0.00005   0.00205  -0.02193  -0.02000   0.00248
    D3       -2.88250  -0.00223  -0.02999  -0.01239  -0.04334  -2.92584
    D4       -0.01822  -0.00036  -0.00842   0.03464   0.02603   0.00781
    D5       -3.12083   0.00037   0.00335  -0.00859  -0.00529  -3.12612
    D6        0.02370  -0.00015  -0.00279  -0.01491  -0.01638   0.00733
    D7       -2.84407  -0.00209  -0.02837  -0.03743  -0.06946  -2.91352
    D8       -0.02598  -0.00035  -0.00665   0.02782   0.01980  -0.00618
    D9        0.00077  -0.00004  -0.00041  -0.00102  -0.00143  -0.00067
   D10        3.14014  -0.00003  -0.00060  -0.00061  -0.00121   3.13893
   D11       -3.13896  -0.00001   0.00008  -0.00068  -0.00060  -3.13956
   D12        0.00041  -0.00001  -0.00010  -0.00028  -0.00038   0.00003
   D13        0.00015   0.00002   0.00049   0.00045   0.00093   0.00108
   D14       -3.13581  -0.00001   0.00065  -0.00093  -0.00028  -3.13609
   D15        3.13986   0.00000  -0.00001   0.00010   0.00009   3.13996
   D16        0.00390  -0.00003   0.00015  -0.00127  -0.00112   0.00279
   D17       -0.00077   0.00002   0.00000   0.00060   0.00060  -0.00016
   D18        3.13988  -0.00001  -0.00024  -0.00005  -0.00029   3.13959
   D19       -3.14013   0.00001   0.00019   0.00019   0.00038  -3.13975
   D20        0.00052  -0.00001  -0.00006  -0.00046  -0.00051   0.00001
   D21       -0.00014   0.00001   0.00033   0.00037   0.00069   0.00055
   D22       -3.14152   0.00002   0.00017   0.00028   0.00045  -3.14107
   D23       -3.14079   0.00004   0.00057   0.00102   0.00159  -3.13920
   D24        0.00102   0.00004   0.00041   0.00093   0.00134   0.00236
   D25        0.00107  -0.00003  -0.00025  -0.00095  -0.00119  -0.00012
   D26       -3.14130   0.00001  -0.00004   0.00001  -0.00004  -3.14133
   D27       -3.14074  -0.00003  -0.00009  -0.00086  -0.00094   3.14150
   D28        0.00008   0.00001   0.00012   0.00009   0.00021   0.00029
   D29       -0.00106   0.00001  -0.00016   0.00053   0.00037  -0.00069
   D30        3.13494   0.00004  -0.00033   0.00189   0.00157   3.13651
   D31        3.14131  -0.00003  -0.00036  -0.00043  -0.00079   3.14052
   D32       -0.00587   0.00000  -0.00053   0.00093   0.00040  -0.00547
   D33       -0.01047  -0.00013  -0.00131  -0.00608  -0.00739  -0.01786
   D34       -3.13432  -0.00013  -0.00124  -0.00478  -0.00602  -3.14034
   D35        3.13689  -0.00017  -0.00115  -0.00748  -0.00863   3.12827
   D36        0.01304  -0.00016  -0.00108  -0.00618  -0.00726   0.00578
   D37        0.00136  -0.00004  -0.00050  -0.00110  -0.00160  -0.00024
   D38        3.14017  -0.00005  -0.00005  -0.00140  -0.00145   3.13872
   D39       -3.13666   0.00000  -0.00058  -0.00007  -0.00065  -3.13731
   D40        0.00215  -0.00001  -0.00013  -0.00037  -0.00050   0.00165
   D41        0.00237   0.00002   0.00060   0.00005   0.00066   0.00303
   D42       -3.13848   0.00010   0.00024   0.00307   0.00331  -3.13517
   D43        3.14036  -0.00001   0.00069  -0.00099  -0.00030   3.14005
   D44       -0.00049   0.00006   0.00033   0.00202   0.00235   0.00186
   D45       -0.00223   0.00001   0.00007   0.00055   0.00062  -0.00160
   D46        3.13848  -0.00001   0.00023  -0.00023   0.00000   3.13849
   D47       -3.14102   0.00002  -0.00038   0.00086   0.00047  -3.14055
   D48       -0.00031   0.00000  -0.00022   0.00007  -0.00015  -0.00046
   D49       -0.00067   0.00004   0.00025   0.00103   0.00128   0.00060
   D50       -3.14044   0.00000   0.00012  -0.00023  -0.00012  -3.14055
   D51       -3.14138   0.00005   0.00009   0.00181   0.00190  -3.13949
   D52        0.00204   0.00002  -0.00004   0.00055   0.00050   0.00254
   D53        0.00450  -0.00005  -0.00014  -0.00210  -0.00224   0.00226
   D54       -3.13728  -0.00003   0.00009  -0.00132  -0.00123  -3.13851
   D55       -3.13891  -0.00002  -0.00001  -0.00085  -0.00085  -3.13976
   D56        0.00250   0.00001   0.00022  -0.00007   0.00016   0.00265
   D57       -0.00528   0.00002  -0.00029   0.00154   0.00125  -0.00403
   D58        3.13557  -0.00005   0.00007  -0.00145  -0.00139   3.13419
   D59        3.13650   0.00000  -0.00052   0.00075   0.00023   3.13674
   D60       -0.00583  -0.00008  -0.00016  -0.00224  -0.00240  -0.00824
   D61       -0.00322  -0.00054  -0.00427  -0.01380  -0.01725  -0.02047
   D62        3.13478   0.00012   0.00300  -0.00599  -0.00381   3.13098
   D63        3.13914  -0.00046  -0.00464  -0.01071  -0.01454   3.12460
   D64       -0.00604   0.00019   0.00263  -0.00290  -0.00109  -0.00713
   D65        1.05378  -0.00035  -0.00009  -0.00071  -0.00079   1.05299
   D66       -3.10392   0.00005  -0.00129   0.00231   0.00102  -3.10290
   D67       -1.07803   0.00006   0.00120   0.00030   0.00148  -1.07654
   D68        3.14108  -0.00021   0.00057   0.00073   0.00132  -3.14079
   D69       -1.01662   0.00018  -0.00062   0.00375   0.00313  -1.01349
   D70        1.00928   0.00020   0.00186   0.00174   0.00359   1.01287
   D71       -1.04225  -0.00014   0.00069   0.00181   0.00251  -1.03974
   D72        1.08324   0.00025  -0.00051   0.00483   0.00432   1.08756
   D73        3.10913   0.00027   0.00198   0.00282   0.00479   3.11392
   D74        1.51185   0.00211   0.02005   0.05897   0.07926   1.59112
   D75       -1.29115  -0.00061  -0.00695   0.00029  -0.00688  -1.29803
   D76       -0.62372   0.00182   0.01912   0.05709   0.07647  -0.54725
   D77        2.85646  -0.00090  -0.00787  -0.00158  -0.00968   2.84679
   D78       -2.64900   0.00249   0.02202   0.06187   0.08410  -2.56490
   D79        0.83118  -0.00023  -0.00498   0.00319  -0.00205   0.82913
   D80        1.04302  -0.00037   0.00007  -0.00401  -0.00393   1.03909
   D81       -3.10114  -0.00012  -0.00099  -0.00102  -0.00200  -3.10314
   D82       -1.07286   0.00013  -0.00031   0.00048   0.00017  -1.07269
   D83        3.13220  -0.00028   0.00004  -0.00271  -0.00267   3.12953
   D84       -1.01196  -0.00003  -0.00102   0.00027  -0.00075  -1.01270
   D85        1.01632   0.00022  -0.00034   0.00178   0.00143   1.01775
   D86       -1.05355  -0.00010   0.00140  -0.00045   0.00095  -1.05261
   D87        1.08547   0.00015   0.00034   0.00253   0.00287   1.08834
   D88        3.11375   0.00040   0.00102   0.00404   0.00505   3.11880
   D89        1.39573   0.00212   0.01601   0.06175   0.07925   1.47498
   D90       -1.35594  -0.00081  -0.00968  -0.01920  -0.03036  -1.38630
   D91       -0.74566   0.00162   0.01590   0.05591   0.07332  -0.67233
   D92        2.78586  -0.00131  -0.00979  -0.02503  -0.03628   2.74958
   D93       -2.77803   0.00254   0.01826   0.06383   0.08354  -2.69448
   D94        0.75349  -0.00039  -0.00743  -0.01712  -0.02606   0.72742
   D95       -0.02126   0.00035   0.00479   0.00439   0.00923  -0.01203
   D96       -3.13090  -0.00001  -0.00156   0.00393   0.00224  -3.12866
   D97        3.10438   0.00033   0.00482   0.00307   0.00793   3.11232
   D98       -0.00526  -0.00004  -0.00153   0.00261   0.00094  -0.00432
   D99        0.00823  -0.00069  -0.01108   0.02154   0.01029   0.01852
   D100       3.10880  -0.00017  -0.00688   0.00418  -0.00307   3.10572
   D101       3.11797  -0.00032  -0.00464   0.02201   0.01733   3.13530
   D102      -0.06464   0.00020  -0.00044   0.00465   0.00397  -0.06068
   D103       0.00911   0.00066   0.01227  -0.03717  -0.02495  -0.01584
   D104       2.83309   0.00382   0.03890   0.02016   0.05838   2.89146
   D105      -3.08994  -0.00007   0.00774  -0.01974  -0.01203  -3.10197
   D106      -0.26597   0.00309   0.03437   0.03759   0.07130  -0.19467
   D107      -0.52098  -0.00137  -0.01518  -0.06349  -0.07834  -0.59931
   D108       2.69556  -0.00257  -0.02680  -0.08475  -0.11181   2.58375
   D109       2.57409  -0.00062  -0.01019  -0.08272  -0.09264   2.48145
   D110      -0.49255  -0.00182  -0.02180  -0.10397  -0.12611  -0.61866
   D111       1.60545   0.00030  -0.02304  -0.00986  -0.03377   1.57168
   D112      -0.50541  -0.00070  -0.01347  -0.01833  -0.03275  -0.53816
   D113      -2.62193  -0.00186  -0.02643  -0.02674  -0.05468  -2.67661
   D114      -1.59580   0.00080  -0.01338   0.00499  -0.00809  -1.60388
   D115       2.57653  -0.00020  -0.00380  -0.00348  -0.00706   2.56946
   D116       0.46001  -0.00136  -0.01677  -0.01188  -0.02900   0.43102
   D117       2.95665   0.00288   0.02488   0.01657   0.04170   2.99835
   D118      -0.56988   0.00963   0.07799   0.06562   0.13977  -0.43010
   D119      -0.11505   0.00154   0.01426  -0.00429   0.00998  -0.10507
   D120       2.64160   0.00829   0.06737   0.04477   0.10806   2.74967
   D121      -0.74820   0.00156   0.01558   0.03985   0.05527  -0.69292
   D122      -2.85991   0.00120   0.01843   0.03566   0.05399  -2.80592
   D123       1.43329   0.00130   0.01552   0.02726   0.04284   1.47613
   D124       1.32572   0.00165   0.01063   0.03987   0.05021   1.37594
   D125      -0.78599   0.00130   0.01347   0.03568   0.04893  -0.73706
   D126      -2.77597   0.00139   0.01056   0.02728   0.03778  -2.73819
   D127      -2.78179   0.00121   0.01427   0.03576   0.05030  -2.73149
   D128       1.38968   0.00085   0.01711   0.03157   0.04902   1.43870
   D129      -0.60030   0.00095   0.01420   0.02317   0.03787  -0.56243
   D130       0.65118  -0.00149  -0.01657  -0.04136  -0.05812   0.59306
   D131      -1.40855  -0.00156  -0.01179  -0.04117  -0.05314  -1.46169
   D132       2.72954  -0.00141  -0.00955  -0.04264  -0.05215   2.67738
   D133       2.77183  -0.00126  -0.01754  -0.03907  -0.05679   2.71505
   D134       0.71211  -0.00133  -0.01275  -0.03888  -0.05181   0.66030
   D135      -1.43300  -0.00118  -0.01051  -0.04035  -0.05082  -1.48382
   D136      -1.53791  -0.00010  -0.01523  -0.02395  -0.03977  -1.57768
   D137       2.68554  -0.00017  -0.01044  -0.02376  -0.03479   2.65075
   D138       0.54044  -0.00003  -0.00821  -0.02523  -0.03380   0.50664
   D139       1.79093  -0.00124   0.00039   0.01918   0.02134   1.81228
   D140      -1.03425  -0.00011  -0.03976   0.01310  -0.02989  -1.06414
   D141      -2.37512  -0.00083  -0.00129   0.01770   0.01817  -2.35695
   D142       1.08288   0.00030  -0.04144   0.01163  -0.03306   1.04982
   D143      -0.27841  -0.00096  -0.00492   0.01954   0.01502  -0.26339
   D144      -3.10359   0.00017  -0.04507   0.01347  -0.03622  -3.13981
   D145       2.61841  -0.00157  -0.03960  -0.13087  -0.17023   2.44819
   D146      -0.26280  -0.00542  -0.08449  -0.27890  -0.36194  -0.62474
   D147      -0.92604   0.00256   0.01513  -0.09492  -0.08124  -1.00728
   D148       2.47593  -0.00129  -0.02976  -0.24295  -0.27295   2.20298
   D149      -0.01583   0.00070   0.01137  -0.00087   0.00922  -0.00662
   D150       3.07841   0.00146   0.00810   0.02578   0.03045   3.10886
   D151       3.12899   0.00012   0.00477  -0.00787  -0.00295   3.12605
   D152      -0.05995   0.00088   0.00150   0.01878   0.01829  -0.04166
   D153      -2.92250  -0.00138  -0.05216  -0.09262  -0.15463  -3.07713
   D154      -0.00322  -0.00105  -0.01646   0.02156   0.00536   0.00213
   D155       0.26599  -0.00210  -0.04891  -0.11888  -0.17557   0.09042
   D156      -3.09791  -0.00177  -0.01321  -0.00470  -0.01559  -3.11350
   D157       2.91944   0.00611   0.05731   0.11488   0.16413   3.08358
   D158      -0.59036   0.00992   0.08410   0.19733   0.27334  -0.31702
   D159       0.02099   0.00086   0.01369  -0.03187  -0.01753   0.00347
   D160       2.79438   0.00467   0.04048   0.05057   0.09168   2.88606
         Item               Value     Threshold  Converged?
 Maximum Force            0.015692     0.000450     NO 
 RMS     Force            0.002360     0.000300     NO 
 Maximum Displacement     1.299191     0.001800     NO 
 RMS     Displacement     0.367181     0.001200     NO 
 Predicted change in Energy=-1.434613D-02
 Lowest energy point so far.  Saving SCF results.
 GradGradGradGradGradGradGradGradGradGradGradGradGradGradGradGradGradGrad

 Leave Link  103 at Fri Dec  7 00:42:10 2018, MaxMem=   536870912 cpu:         2.0
 (Enter /pbs_home/pkowalski/g09d01/g09/l202.exe)
 Stoichiometry    C29H22F6S2
 Framework group  C1[X(C29H22F6S2)]
 Deg. of freedom   171
 Full point group                 C1      NOp   1
 RotChk:  IX=0 Diff= 6.54D-02
[truncated: 3,418,268 more chars]
