# Supplementary material for: Wide-range IR spectra of diarylethene derivatives and their simulation using the density functional theory
Source: Sci Rep. 2022 Oct 7;12:16834. doi: 10.1038/s41598-022-20264-x (PMC9546887; doi:10.1038/s41598-022-20264-x)
Supplement: Supplementary file 1 — Supplementary Information 1. [file 41598_2022_20264_MOESM1_ESM.zip › IR_files/1_0018/closed/closed_wb97xd.log]

 Entering Gaussian System, Link 0=g09
 Input=closed_wb97xd.gjf
 Output=closed_wb97xd.log
 AtFile(1): /pbs_home/ewapastorczak/DAE/0068/Def2SVP.gbs
            H     0
            S   3   1.00
                 13.0107010              0.19682158E-01
                  1.9622572              0.13796524
                  0.44453796             0.47831935
            S   1   1.00
                  0.12194962             1.0000000
            P   1   1.00
                  0.8000000              1.0000000
            ****
            C     0
            S   5   1.00
               1238.4016938              0.54568832082E-02
                186.29004992             0.40638409211E-01
                 42.251176346            0.18025593888
                 11.676557932            0.46315121755
                  3.5930506482           0.44087173314
            S   1   1.00
                  0.40245147363          1.0000000
            S   1   1.00
                  0.13090182668          1.0000000
            P   3   1.00
                  9.4680970621           0.38387871728E-01
                  2.0103545142           0.21117025112
                  0.54771004707          0.51328172114
            P   1   1.00
                  0.15268613795          1.0000000
            D   1   1.00
                  0.8000000              1.0000000
            ****
            F     0
            S   5   1.00
               2894.8325990             -0.53408255515E-02
                435.41939120            -0.39904258866E-01
                 98.843328866           -0.17912768038
                 27.485198001           -0.46758090825
                  8.5405498171          -0.44653131020
            S   1   1.00
                  1.0654578038           1.0000000
            S   1   1.00
                  0.33247346748          1.0000000
            P   3   1.00
                 22.696633924           -0.45212874436E-01
                  4.9872339257          -0.23754317067
                  1.3491613954          -0.51287353587
            P   1   1.00
                  0.34829881977          1.0000000
            D   1   1.00
                  1.4000000              1.0000000
            ****
            S     0
            S   5   1.00
               9184.9303010             -0.22294387756E-02
               1381.5105503             -0.16683029937E-01
                313.87147580            -0.75262436116E-01
                 88.053870623           -0.19376827038
                 27.039914905           -0.17718020803
            S   3   1.00
                 45.648731303           -0.10736062573
                  4.9664522326           0.65066293018
                  2.0116242047           0.59712155354
            S   1   1.00
                  0.35661077013          1.0000000
            S   1   1.00
                  0.13507221477          1.0000000
            P   5   1.00
                261.98233439            -0.92729929822E-02
                 61.306894736           -0.66547669241E-01
                 19.103729887           -0.24828595903
                  6.6567720378          -0.48703847402
                  2.3959635161          -0.39337850312
            P   1   1.00
                  0.61776161679          1.0000000
            P   1   1.00
                  0.16993376871          1.0000000
            D   1   1.00
                  0.5500000              1.0000000
            ****
 Initial command:
 /pbs_home/pkowalski/g09d01/g09/l1.exe "/pbs_home/daria/obliczenia/0018/closed/WB97XD/Gau-33803.inp" -scrdir="/pbs_home/daria/obliczenia/0018/closed/WB97XD/"
 Entering Link 1 = /pbs_home/pkowalski/g09d01/g09/l1.exe PID=     33804.
  
 Copyright (c) 1988,1990,1992,1993,1995,1998,2003,2009,2013,
            Gaussian, Inc.  All Rights Reserved.
  
 This is part of the Gaussian(R) 09 program.  It is based on
 the Gaussian(R) 03 system (copyright 2003, Gaussian, Inc.),
 the Gaussian(R) 98 system (copyright 1998, Gaussian, Inc.),
 the Gaussian(R) 94 system (copyright 1995, Gaussian, Inc.),
 the Gaussian 92(TM) system (copyright 1992, Gaussian, Inc.),
 the Gaussian 90(TM) system (copyright 1990, Gaussian, Inc.),
 the Gaussian 88(TM) system (copyright 1988, Gaussian, Inc.),
 the Gaussian 86(TM) system (copyright 1986, Carnegie Mellon
 University), and the Gaussian 82(TM) system (copyright 1983,
 Carnegie Mellon University). Gaussian is a federally registered
 trademark of Gaussian, Inc.
  
 This software contains proprietary and confidential information,
 including trade secrets, belonging to Gaussian, Inc.
  
 This software is provided under written license and may be
 used, copied, transmitted, or stored only in accord with that
 written license.
  
 The following legend is applicable only to US Government
 contracts under FAR:
  
                    RESTRICTED RIGHTS LEGEND
  
 Use, reproduction and disclosure by the US Government is
 subject to restrictions as set forth in subparagraphs (a)
 and (c) of the Commercial Computer Software - Restricted
 Rights clause in FAR 52.227-19.
  
 Gaussian, Inc.
 340 Quinnipiac St., Bldg. 40, Wallingford CT 06492
  
  
 ---------------------------------------------------------------
 Warning -- This program may not be used in any manner that
 competes with the business of Gaussian, Inc. or will provide
 assistance to any competitor of Gaussian, Inc.  The licensee
 of this program is prohibited from giving any competitor of
 Gaussian, Inc. access to this program.  By using this program,
 the user acknowledges that Gaussian, Inc. is engaged in the
 business of creating and licensing software in the field of
 computational chemistry and represents and warrants to the
 licensee that it is not a competitor of Gaussian, Inc. and that
 it will not use this program in any manner prohibited above.
 ---------------------------------------------------------------
  

 Cite this work as:
 Gaussian 09, Revision D.01,
 M. J. Frisch, G. W. Trucks, H. B. Schlegel, G. E. Scuseria, 
 M. A. Robb, J. R. Cheeseman, G. Scalmani, V. Barone, B. Mennucci, 
 G. A. Petersson, H. Nakatsuji, M. Caricato, X. Li, H. P. Hratchian, 
 A. F. Izmaylov, J. Bloino, G. Zheng, J. L. Sonnenberg, M. Hada, 
 M. Ehara, K. Toyota, R. Fukuda, J. Hasegawa, M. Ishida, T. Nakajima, 
 Y. Honda, O. Kitao, H. Nakai, T. Vreven, J. A. Montgomery, Jr., 
 J. E. Peralta, F. Ogliaro, M. Bearpark, J. J. Heyd, E. Brothers, 
 K. N. Kudin, V. N. Staroverov, T. Keith, R. Kobayashi, J. Normand, 
 K. Raghavachari, A. Rendell, J. C. Burant, S. S. Iyengar, J. Tomasi, 
 M. Cossi, N. Rega, J. M. Millam, M. Klene, J. E. Knox, J. B. Cross, 
 V. Bakken, C. Adamo, J. Jaramillo, R. Gomperts, R. E. Stratmann, 
 O. Yazyev, A. J. Austin, R. Cammi, C. Pomelli, J. W. Ochterski, 
 R. L. Martin, K. Morokuma, V. G. Zakrzewski, G. A. Voth, 
 P. Salvador, J. J. Dannenberg, S. Dapprich, A. D. Daniels, 
 O. Farkas, J. B. Foresman, J. V. Ortiz, J. Cioslowski, 
 and D. J. Fox, Gaussian, Inc., Wallingford CT, 2013.
 
 ******************************************
 Gaussian 09:  ES64L-G09RevD.01 24-Apr-2013
                 2-Dec-2018 
 ******************************************
 %chk=dae0068freq_closed_wb97xd.chk
 %NProcShared=8
 Will use up to    8 processors via shared memory.
 %Mem=4GB
 ----------------------------
 #P opt freq=Raman wB97XD/Gen
 ----------------------------
 1/14=-1,18=20,19=15,26=3,38=1/1,3;
 2/9=110,12=2,17=6,18=5,40=1/2;
 3/5=7,11=2,16=1,25=1,30=1,71=1,74=-58/1,2,3;
 4//1;
 5/5=2,38=5/2;
 6/7=2,8=2,9=2,10=2,28=1/1;
 7//1,2,3,16;
 1/14=-1,18=20,19=15,26=3/3(2);
 2/9=110/2;
 99//99;
 2/9=110/2;
 3/5=7,6=1,11=2,16=1,25=1,30=1,71=1,74=-58,82=7/1,2,3;
 4/5=5,16=3,69=1/1;
 5/5=2,38=5/2;
 7//1,2,3,16;
 1/14=-1,18=20,19=15,26=3/3(-5);
 2/9=110/2;
 6/7=2,8=2,9=2,10=2,19=2,28=1/1;
 99/9=1/99;
 Leave Link    1 at Sun Dec  2 20:44:44 2018, MaxMem=   536870912 cpu:         0.8
 (Enter /pbs_home/pkowalski/g09d01/g09/l101.exe)
 -------------------
 Title Card Required
 -------------------
 Symbolic Z-matrix:
 Charge =  0 Multiplicity = 1
 C
 C                    1    B1
 C                    2    B2       1    A2
 S                    3    B3       2    A3       1    D3       0
 C                    1    B4       2    A4       3    D4       0
 C                    5    B5       1    A5       2    D5       0
 C                    5    B6       1    A6       2    D6       0
 C                    6    B7       5    A7       1    D7       0
 C                    7    B8       5    A8       1    D8       0
 F                    6    B9       5    A9       1    D9       0
 F                    6    B10      5    A10      1    D10      0
 F                    8    B11      6    A11      5    D11      0
 F                    8    B12      6    A12      5    D12      0
 F                    9    B13      7    A13      5    D13      0
 F                    9    B14      7    A14      5    D14      0
 C                    7    B15      5    A15      1    D15      0
 C                    3    B16      2    A16      1    D16      0
 H                    17   B17      3    A17      2    D17      0
 H                    17   B18      3    A18      2    D18      0
 H                    17   B19      3    A19      2    D19      0
 C                    2    B20      1    A20      3    D20      0
 H                    21   B21      2    A21      1    D21      0
 H                    21   B22      2    A22      1    D22      0
 H                    21   B23      2    A23      1    D23      0
 C                    4    B24      3    A24      2    D24      0
 S                    2    B25      1    A25      3    D25      0
 C                    26   B26      2    A26      1    D26      0
 C                    27   B27      26   A27      2    D27      0
 C                    28   B28      27   A28      26   D28      0
 C                    28   B29      27   A29      26   D29      0
 C                    29   B30      28   A30      27   D30      0
 H                    29   B31      28   A31      27   D31      0
 C                    30   B32      28   A32      27   D32      0
 H                    30   B33      28   A33      27   D33      0
 C                    31   B34      29   A34      28   D34      0
 H                    31   B35      29   A35      28   D35      0
 H                    33   B36      30   A36      28   D36      0
 H                    35   B37      31   A37      29   D37      0
 C                    27   B38      26   A38      2    D38      0
 C                    39   B39      27   A39      26   D39      0
 H                    40   B40      39   A40      27   D40      0
 H                    40   B41      39   A41      27   D41      0
 H                    40   B42      39   A42      27   D42      0
 C                    25   B43      4    A43      3    D43      0
 C                    44   B44      25   A44      4    D44      0
 C                    44   B45      25   A45      4    D45      0
 C                    45   B46      44   A46      25   D46      0
 H                    45   B47      44   A47      25   D47      0
 C                    46   B48      44   A48      25   D48      0
 H                    46   B49      44   A49      25   D49      0
 C                    47   B50      45   A50      44   D50      0
 H                    47   B51      45   A51      44   D51      0
 H                    49   B52      46   A52      44   D52      0
 H                    51   B53      47   A53      45   D53      0
 C                    25   B54      4    A54      3    D54      0
 C                    55   B55      25   A55      4    D55      0
 H                    56   B56      55   A56      25   D56      0
 H                    56   B57      55   A57      25   D57      0
 H                    56   B58      55   A58      25   D58      0
       Variables:
  B1                    1.5369                   
  B2                    1.5427                   
  A2                  109.79                     
  B3                    1.8597                   
  A3                  113.33                     
  D3                  184.61                     
  B4                    1.3678                   
  A4                  115.88                     
  D4                   38.98                     
  B5                    1.5042                   
  A5                  128.33                     
  D5                  172.24                     
  B6                    1.465                    
  A6                  122.13                     
  D6                  355.53                     
  B7                    1.5494                   
  A7                  104.84                     
  D7                  171.34                     
  B8                    1.5023                   
  A8                  109.07                     
  D8                  171.67                     
  B9                    1.3642                   
  A9                  114.46                     
  D9                   51.02                     
  B10                   1.3731                   
  A10                 112.45                     
  D10                 288.87                     
  B11                   1.3472                   
  A11                 112.76                     
  D11                 146.99                     
  B12                   1.3577                   
  A12                 108.74                     
  D12                 267.74                     
  B13                   1.3741                   
  A13                 113.03                     
  D13                 262.47                     
  B14                   1.3627                   
  A14                 114.56                     
  D14                 139.72                     
  B15                   1.3705                   
  A15                 121.94                     
  D15                 349.67                     
  B16                   1.551                    
  A16                 113.97                     
  D16                  61.96                     
  B17                   1.0919                   
  A17                 109.04                     
  D17                 182.75                     
  B18                   1.0908                   
  A18                 111.3                      
  D18                  62.85                     
  B19                   1.0925                   
  A19                 110.5                      
  D19                 301.96                     
  B20                   1.5517                   
  A20                 107.45                     
  D20                 236.01                     
  B21                   1.0906                   
  A21                 111.17                     
  D21                 183.39                     
  B22                   1.0933                   
  A22                 110.49                     
  D22                  62.45                     
  B23                   1.0919                   
  A23                 109.05                     
  D23                 303.38                     
  B24                   1.7709                   
  A24                  91.46                     
  D24                 129.9                      
  B25                   1.8604                   
  A25                 104.57                     
  D25                 121.65                     
  B26                   1.775                    
  A26                  90.91                     
  D26                  18.31                     
  B27                   1.4749                   
  A27                 116.95                     
  D27                 169.53                     
  B28                   1.407                    
  A28                 120.91                     
  D28                 134.78                     
  B29                   1.4076                   
  A29                 120.65                     
  D29                 316.54                     
  B30                   1.3934                   
  A30                 120.7                      
  D30                 180.71                     
  B31                   1.0844                   
  A31                 119.51                     
  D31                 359.04                     
  B32                   1.3926                   
  A32                 120.7                      
  D32                 179.58                     
  B33                   1.0852                   
  A33                 119.33                     
  D33                 358.66                     
  B34                   1.3957                   
  A34                 120.28                     
  D34                   0.16                     
  B35                   1.0859                   
  A35                 119.58                     
  D35                 179.6                      
  B36                   1.0859                   
  A36                 119.6                      
  D36                 179.28                     
  B37                   1.0859                   
  A37                 120.19                     
  D37                 180.                       
  B38                   1.3737                   
  A38                 114.94                     
  D38                 349.02                     
  B39                   1.5086                   
  A39                 123.48                     
  D39                 176.01                     
  B40                   1.091                    
  A40                 110.7                      
  D40                 342.52                     
  B41                   1.094                    
  A41                 112.09                     
  D41                 103.46                     
  B42                   1.0918                   
  A42                 110.48                     
  D42                 222.38                     
  B43                   1.4741                   
  A43                 116.8                      
  D43                 173.27                     
  B44                   1.4069                   
  A44                 120.98                     
  D44                 224.55                     
  B45                   1.4072                   
  A45                 120.55                     
  D45                  42.71                     
  B46                   1.3934                   
  A46                 120.66                     
  D46                 179.06                     
  B47                   1.0847                   
  A47                 119.46                     
  D47                   0.64                     
  B48                   1.3925                   
  A48                 120.72                     
  D48                 180.72                     
  B49                   1.0857                   
  A49                 119.43                     
  D49                   1.87                     
  B50                   1.3958                   
  A50                 120.27                     
  D50                 359.84                     
  B51                   1.0859                   
  A51                 119.59                     
  D51                 180.38                     
  B52                   1.0859                   
  A52                 119.63                     
  D52                 180.66                     
  B53                   1.0858                   
  A53                 120.17                     
  D53                 180.                       
  B54                   1.3752                   
  A54                 115.33                     
  D54                 352.37                     
  B55                   1.5086                   
  A55                 123.01                     
  D55                 188.36                     
  B56                   1.0928                   
  A56                 110.25                     
  D56                 132.27                     
  B57                   1.0935                   
  A57                 112.3                      
  D57                 251.23                     
  B58                   1.0905                   
  A58                 110.79                     
  D58                  12.62                     
 
 NAtoms=     59 NQM=       59 NQMF=       0 NMMI=      0 NMMIF=      0
                NMic=       0 NMicF=      0.
                    Isotopes and Nuclear Properties:
 (Nuclear quadrupole moments (NQMom) in fm**2, nuclear magnetic moments (NMagM)
  in nuclear magnetons)

  Atom         1           2           3           4           5           6           7           8           9          10
 IAtWgt=          12          12          12          32          12          12          12          12          12          19
 AtmWgt=  12.0000000  12.0000000  12.0000000  31.9720718  12.0000000  12.0000000  12.0000000  12.0000000  12.0000000  18.9984033
 NucSpn=           0           0           0           0           0           0           0           0           0           1
 AtZEff=   0.0000000   0.0000000   0.0000000   0.0000000   0.0000000   0.0000000   0.0000000   0.0000000   0.0000000   0.0000000
 NQMom=    0.0000000   0.0000000   0.0000000   0.0000000   0.0000000   0.0000000   0.0000000   0.0000000   0.0000000   0.0000000
 NMagM=    0.0000000   0.0000000   0.0000000   0.0000000   0.0000000   0.0000000   0.0000000   0.0000000   0.0000000   2.6288670
 AtZNuc=   6.0000000   6.0000000   6.0000000  16.0000000   6.0000000   6.0000000   6.0000000   6.0000000   6.0000000   9.0000000

  Atom        11          12          13          14          15          16          17          18          19          20
 IAtWgt=          19          19          19          19          19          12          12           1           1           1
 AtmWgt=  18.9984033  18.9984033  18.9984033  18.9984033  18.9984033  12.0000000  12.0000000   1.0078250   1.0078250   1.0078250
 NucSpn=           1           1           1           1           1           0           0           1           1           1
 AtZEff=   0.0000000   0.0000000   0.0000000   0.0000000   0.0000000   0.0000000   0.0000000   0.0000000   0.0000000   0.0000000
 NQMom=    0.0000000   0.0000000   0.0000000   0.0000000   0.0000000   0.0000000   0.0000000   0.0000000   0.0000000   0.0000000
 NMagM=    2.6288670   2.6288670   2.6288670   2.6288670   2.6288670   0.0000000   0.0000000   2.7928460   2.7928460   2.7928460
 AtZNuc=   9.0000000   9.0000000   9.0000000   9.0000000   9.0000000   6.0000000   6.0000000   1.0000000   1.0000000   1.0000000

  Atom        21          22          23          24          25          26          27          28          29          30
 IAtWgt=          12           1           1           1          12          32          12          12          12          12
 AtmWgt=  12.0000000   1.0078250   1.0078250   1.0078250  12.0000000  31.9720718  12.0000000  12.0000000  12.0000000  12.0000000
 NucSpn=           0           1           1           1           0           0           0           0           0           0
 AtZEff=   0.0000000   0.0000000   0.0000000   0.0000000   0.0000000   0.0000000   0.0000000   0.0000000   0.0000000   0.0000000
 NQMom=    0.0000000   0.0000000   0.0000000   0.0000000   0.0000000   0.0000000   0.0000000   0.0000000   0.0000000   0.0000000
 NMagM=    0.0000000   2.7928460   2.7928460   2.7928460   0.0000000   0.0000000   0.0000000   0.0000000   0.0000000   0.0000000
 AtZNuc=   6.0000000   1.0000000   1.0000000   1.0000000   6.0000000  16.0000000   6.0000000   6.0000000   6.0000000   6.0000000

  Atom        31          32          33          34          35          36          37          38          39          40
 IAtWgt=          12           1          12           1          12           1           1           1          12          12
 AtmWgt=  12.0000000   1.0078250  12.0000000   1.0078250  12.0000000   1.0078250   1.0078250   1.0078250  12.0000000  12.0000000
 NucSpn=           0           1           0           1           0           1           1           1           0           0
 AtZEff=   0.0000000   0.0000000   0.0000000   0.0000000   0.0000000   0.0000000   0.0000000   0.0000000   0.0000000   0.0000000
 NQMom=    0.0000000   0.0000000   0.0000000   0.0000000   0.0000000   0.0000000   0.0000000   0.0000000   0.0000000   0.0000000
 NMagM=    0.0000000   2.7928460   0.0000000   2.7928460   0.0000000   2.7928460   2.7928460   2.7928460   0.0000000   0.0000000
 AtZNuc=   6.0000000   1.0000000   6.0000000   1.0000000   6.0000000   1.0000000   1.0000000   1.0000000   6.0000000   6.0000000

  Atom        41          42          43          44          45          46          47          48          49          50
 IAtWgt=           1           1           1          12          12          12          12           1          12           1
 AtmWgt=   1.0078250   1.0078250   1.0078250  12.0000000  12.0000000  12.0000000  12.0000000   1.0078250  12.0000000   1.0078250
 NucSpn=           1           1           1           0           0           0           0           1           0           1
 AtZEff=   0.0000000   0.0000000   0.0000000   0.0000000   0.0000000   0.0000000   0.0000000   0.0000000   0.0000000   0.0000000
 NQMom=    0.0000000   0.0000000   0.0000000   0.0000000   0.0000000   0.0000000   0.0000000   0.0000000   0.0000000   0.0000000
 NMagM=    2.7928460   2.7928460   2.7928460   0.0000000   0.0000000   0.0000000   0.0000000   2.7928460   0.0000000   2.7928460
 AtZNuc=   1.0000000   1.0000000   1.0000000   6.0000000   6.0000000   6.0000000   6.0000000   1.0000000   6.0000000   1.0000000

  Atom        51          52          53          54          55          56          57          58          59
 IAtWgt=          12           1           1           1          12          12           1           1           1
 AtmWgt=  12.0000000   1.0078250   1.0078250   1.0078250  12.0000000  12.0000000   1.0078250   1.0078250   1.0078250
 NucSpn=           0           1           1           1           0           0           1           1           1
 AtZEff=   0.0000000   0.0000000   0.0000000   0.0000000   0.0000000   0.0000000   0.0000000   0.0000000   0.0000000
 NQMom=    0.0000000   0.0000000   0.0000000   0.0000000   0.0000000   0.0000000   0.0000000   0.0000000   0.0000000
 NMagM=    0.0000000   2.7928460   2.7928460   2.7928460   0.0000000   0.0000000   2.7928460   2.7928460   2.7928460
 AtZNuc=   6.0000000   1.0000000   1.0000000   1.0000000   6.0000000   6.0000000   1.0000000   1.0000000   1.0000000
 Leave Link  101 at Sun Dec  2 20:44:45 2018, MaxMem=   536870912 cpu:         3.9
 (Enter /pbs_home/pkowalski/g09d01/g09/l103.exe)

 GradGradGradGradGradGradGradGradGradGradGradGradGradGradGradGradGradGrad
 Berny optimization.
 Initialization pass.
                           ----------------------------
                           !    Initial Parameters    !
                           ! (Angstroms and Degrees)  !
 --------------------------                            --------------------------
 ! Name  Definition              Value          Derivative Info.                !
 --------------------------------------------------------------------------------
 ! R1    R(1,2)                  1.5369         estimate D2E/DX2                !
 ! R2    R(1,5)                  1.3678         estimate D2E/DX2                !
 ! R3    R(1,39)                 1.4506         estimate D2E/DX2                !
 ! R4    R(2,3)                  1.5427         estimate D2E/DX2                !
 ! R5    R(2,21)                 1.5517         estimate D2E/DX2                !
 ! R6    R(2,26)                 1.8604         estimate D2E/DX2                !
 ! R7    R(3,4)                  1.8597         estimate D2E/DX2                !
 ! R8    R(3,16)                 1.5384         estimate D2E/DX2                !
 ! R9    R(3,17)                 1.551          estimate D2E/DX2                !
 ! R10   R(4,25)                 1.7709         estimate D2E/DX2                !
 ! R11   R(5,6)                  1.5042         estimate D2E/DX2                !
 ! R12   R(5,7)                  1.465          estimate D2E/DX2                !
 ! R13   R(6,8)                  1.5494         estimate D2E/DX2                !
 ! R14   R(6,10)                 1.3642         estimate D2E/DX2                !
 ! R15   R(6,11)                 1.3731         estimate D2E/DX2                !
 ! R16   R(7,9)                  1.5023         estimate D2E/DX2                !
 ! R17   R(7,16)                 1.3705         estimate D2E/DX2                !
 ! R18   R(8,9)                  1.5501         estimate D2E/DX2                !
 ! R19   R(8,12)                 1.3472         estimate D2E/DX2                !
 ! R20   R(8,13)                 1.3577         estimate D2E/DX2                !
 ! R21   R(9,14)                 1.3741         estimate D2E/DX2                !
 ! R22   R(9,15)                 1.3627         estimate D2E/DX2                !
 ! R23   R(16,55)                1.4452         estimate D2E/DX2                !
 ! R24   R(17,18)                1.0919         estimate D2E/DX2                !
 ! R25   R(17,19)                1.0908         estimate D2E/DX2                !
 ! R26   R(17,20)                1.0925         estimate D2E/DX2                !
 ! R27   R(21,22)                1.0906         estimate D2E/DX2                !
 ! R28   R(21,23)                1.0933         estimate D2E/DX2                !
 ! R29   R(21,24)                1.0919         estimate D2E/DX2                !
 ! R30   R(25,44)                1.4741         estimate D2E/DX2                !
 ! R31   R(25,55)                1.3752         estimate D2E/DX2                !
 ! R32   R(26,27)                1.775          estimate D2E/DX2                !
 ! R33   R(27,28)                1.4749         estimate D2E/DX2                !
 ! R34   R(27,39)                1.3737         estimate D2E/DX2                !
 ! R35   R(28,29)                1.407          estimate D2E/DX2                !
 ! R36   R(28,30)                1.4076         estimate D2E/DX2                !
 ! R37   R(29,31)                1.3934         estimate D2E/DX2                !
 ! R38   R(29,32)                1.0844         estimate D2E/DX2                !
 ! R39   R(30,33)                1.3926         estimate D2E/DX2                !
 ! R40   R(30,34)                1.0852         estimate D2E/DX2                !
 ! R41   R(31,35)                1.3957         estimate D2E/DX2                !
 ! R42   R(31,36)                1.0859         estimate D2E/DX2                !
 ! R43   R(33,35)                1.3968         estimate D2E/DX2                !
 ! R44   R(33,37)                1.0859         estimate D2E/DX2                !
 ! R45   R(35,38)                1.0859         estimate D2E/DX2                !
 ! R46   R(39,40)                1.5086         estimate D2E/DX2                !
 ! R47   R(40,41)                1.091          estimate D2E/DX2                !
 ! R48   R(40,42)                1.094          estimate D2E/DX2                !
 ! R49   R(40,43)                1.0918         estimate D2E/DX2                !
 ! R50   R(44,45)                1.4069         estimate D2E/DX2                !
 ! R51   R(44,46)                1.4072         estimate D2E/DX2                !
 ! R52   R(45,47)                1.3934         estimate D2E/DX2                !
 ! R53   R(45,48)                1.0847         estimate D2E/DX2                !
 ! R54   R(46,49)                1.3925         estimate D2E/DX2                !
 ! R55   R(46,50)                1.0857         estimate D2E/DX2                !
 ! R56   R(47,51)                1.3958         estimate D2E/DX2                !
 ! R57   R(47,52)                1.0859         estimate D2E/DX2                !
 ! R58   R(49,51)                1.3961         estimate D2E/DX2                !
 ! R59   R(49,53)                1.0859         estimate D2E/DX2                !
 ! R60   R(51,54)                1.0858         estimate D2E/DX2                !
 ! R61   R(55,56)                1.5086         estimate D2E/DX2                !
 ! R62   R(56,57)                1.0928         estimate D2E/DX2                !
 ! R63   R(56,58)                1.0935         estimate D2E/DX2                !
 ! R64   R(56,59)                1.0905         estimate D2E/DX2                !
 ! A1    A(2,1,5)              115.88           estimate D2E/DX2                !
 ! A2    A(2,1,39)             112.1169         estimate D2E/DX2                !
 ! A3    A(5,1,39)             131.8893         estimate D2E/DX2                !
 ! A4    A(1,2,3)              109.79           estimate D2E/DX2                !
 ! A5    A(1,2,21)             107.45           estimate D2E/DX2                !
 ! A6    A(1,2,26)             104.57           estimate D2E/DX2                !
 ! A7    A(3,2,21)             113.5965         estimate D2E/DX2                !
 ! A8    A(3,2,26)             113.1218         estimate D2E/DX2                !
 ! A9    A(21,2,26)            107.7819         estimate D2E/DX2                !
 ! A10   A(2,3,4)              113.33           estimate D2E/DX2                !
 ! A11   A(2,3,16)             108.7099         estimate D2E/DX2                !
 ! A12   A(2,3,17)             113.97           estimate D2E/DX2                !
 ! A13   A(4,3,16)             105.3543         estimate D2E/DX2                !
 ! A14   A(4,3,17)             106.9647         estimate D2E/DX2                !
 ! A15   A(16,3,17)            108.0527         estimate D2E/DX2                !
 ! A16   A(3,4,25)              91.46           estimate D2E/DX2                !
 ! A17   A(1,5,6)              128.33           estimate D2E/DX2                !
 ! A18   A(1,5,7)              122.13           estimate D2E/DX2                !
 ! A19   A(6,5,7)              109.4734         estimate D2E/DX2                !
 ! A20   A(5,6,8)              104.84           estimate D2E/DX2                !
 ! A21   A(5,6,10)             114.46           estimate D2E/DX2                !
 ! A22   A(5,6,11)             112.45           estimate D2E/DX2                !
 ! A23   A(8,6,10)             109.7639         estimate D2E/DX2                !
 ! A24   A(8,6,11)             108.3685         estimate D2E/DX2                !
 ! A25   A(10,6,11)            106.831          estimate D2E/DX2                !
 ! A26   A(5,7,9)              109.07           estimate D2E/DX2                !
 ! A27   A(5,7,16)             121.94           estimate D2E/DX2                !
 ! A28   A(9,7,16)             128.954          estimate D2E/DX2                !
 ! A29   A(6,8,9)              105.1311         estimate D2E/DX2                !
 ! A30   A(6,8,12)             112.76           estimate D2E/DX2                !
 ! A31   A(6,8,13)             108.74           estimate D2E/DX2                !
 ! A32   A(9,8,12)             112.8001         estimate D2E/DX2                !
 ! A33   A(9,8,13)             108.4455         estimate D2E/DX2                !
 ! A34   A(12,8,13)            108.7956         estimate D2E/DX2                !
 ! A35   A(7,9,8)              104.2666         estimate D2E/DX2                !
 ! A36   A(7,9,14)             113.03           estimate D2E/DX2                !
 ! A37   A(7,9,15)             114.56           estimate D2E/DX2                !
 ! A38   A(8,9,14)             108.7037         estimate D2E/DX2                !
 ! A39   A(8,9,15)             109.2619         estimate D2E/DX2                !
 ! A40   A(14,9,15)            106.8705         estimate D2E/DX2                !
 ! A41   A(3,16,7)             114.8663         estimate D2E/DX2                !
 ! A42   A(3,16,55)            113.2778         estimate D2E/DX2                !
 ! A43   A(7,16,55)            131.8469         estimate D2E/DX2                !
 ! A44   A(3,17,18)            109.04           estimate D2E/DX2                !
 ! A45   A(3,17,19)            111.3            estimate D2E/DX2                !
 ! A46   A(3,17,20)            110.5            estimate D2E/DX2                !
 ! A47   A(18,17,19)           108.6947         estimate D2E/DX2                !
 ! A48   A(18,17,20)           108.5331         estimate D2E/DX2                !
 ! A49   A(19,17,20)           108.7124         estimate D2E/DX2                !
 ! A50   A(2,21,22)            111.17           estimate D2E/DX2                !
 ! A51   A(2,21,23)            110.49           estimate D2E/DX2                !
 ! A52   A(2,21,24)            109.05           estimate D2E/DX2                !
 ! A53   A(22,21,23)           108.8261         estimate D2E/DX2                !
 ! A54   A(22,21,24)           108.8272         estimate D2E/DX2                !
 ! A55   A(23,21,24)           108.4188         estimate D2E/DX2                !
 ! A56   A(4,25,44)            116.8            estimate D2E/DX2                !
 ! A57   A(4,25,55)            115.33           estimate D2E/DX2                !
 ! A58   A(44,25,55)           127.8628         estimate D2E/DX2                !
 ! A59   A(2,26,27)             90.91           estimate D2E/DX2                !
 ! A60   A(26,27,28)           116.95           estimate D2E/DX2                !
 ! A61   A(26,27,39)           114.94           estimate D2E/DX2                !
 ! A62   A(28,27,39)           128.1077         estimate D2E/DX2                !
 ! A63   A(27,28,29)           120.91           estimate D2E/DX2                !
 ! A64   A(27,28,30)           120.65           estimate D2E/DX2                !
 ! A65   A(29,28,30)           118.4173         estimate D2E/DX2                !
 ! A66   A(28,29,31)           120.7            estimate D2E/DX2                !
 ! A67   A(28,29,32)           119.51           estimate D2E/DX2                !
 ! A68   A(31,29,32)           119.769          estimate D2E/DX2                !
 ! A69   A(28,30,33)           120.7            estimate D2E/DX2                !
 ! A70   A(28,30,34)           119.33           estimate D2E/DX2                !
 ! A71   A(33,30,34)           119.9636         estimate D2E/DX2                !
 ! A72   A(29,31,35)           120.28           estimate D2E/DX2                !
 ! A73   A(29,31,36)           119.58           estimate D2E/DX2                !
 ! A74   A(35,31,36)           120.1376         estimate D2E/DX2                !
 ! A75   A(30,33,35)           120.2755         estimate D2E/DX2                !
 ! A76   A(30,33,37)           119.6            estimate D2E/DX2                !
 ! A77   A(35,33,37)           120.1245         estimate D2E/DX2                !
 ! A78   A(31,35,33)           119.6154         estimate D2E/DX2                !
 ! A79   A(31,35,38)           120.19           estimate D2E/DX2                !
 ! A80   A(33,35,38)           120.1932         estimate D2E/DX2                !
 ! A81   A(1,39,27)            112.6572         estimate D2E/DX2                !
 ! A82   A(1,39,40)            123.797          estimate D2E/DX2                !
 ! A83   A(27,39,40)           123.48           estimate D2E/DX2                !
 ! A84   A(39,40,41)           110.7            estimate D2E/DX2                !
 ! A85   A(39,40,42)           112.09           estimate D2E/DX2                !
 ! A86   A(39,40,43)           110.48           estimate D2E/DX2                !
 ! A87   A(41,40,42)           108.223          estimate D2E/DX2                !
 ! A88   A(41,40,43)           108.4416         estimate D2E/DX2                !
 ! A89   A(42,40,43)           106.7497         estimate D2E/DX2                !
 ! A90   A(25,44,45)           120.98           estimate D2E/DX2                !
 ! A91   A(25,44,46)           120.55           estimate D2E/DX2                !
 ! A92   A(45,44,46)           118.4452         estimate D2E/DX2                !
 ! A93   A(44,45,47)           120.66           estimate D2E/DX2                !
 ! A94   A(44,45,48)           119.46           estimate D2E/DX2                !
 ! A95   A(47,45,48)           119.8612         estimate D2E/DX2                !
 ! A96   A(44,46,49)           120.72           estimate D2E/DX2                !
 ! A97   A(44,46,50)           119.43           estimate D2E/DX2                !
 ! A98   A(49,46,50)           119.84           estimate D2E/DX2                !
 ! A99   A(45,47,51)           120.27           estimate D2E/DX2                !
 ! A100  A(45,47,52)           119.59           estimate D2E/DX2                !
 ! A101  A(51,47,52)           120.1378         estimate D2E/DX2                !
 ! A102  A(46,49,51)           120.237          estimate D2E/DX2                !
 ! A103  A(46,49,53)           119.63           estimate D2E/DX2                !
 ! A104  A(51,49,53)           120.1329         estimate D2E/DX2                !
 ! A105  A(47,51,49)           119.6596         estimate D2E/DX2                !
 ! A106  A(47,51,54)           120.17           estimate D2E/DX2                !
 ! A107  A(49,51,54)           120.1694         estimate D2E/DX2                !
 ! A108  A(16,55,25)           112.9237         estimate D2E/DX2                !
 ! A109  A(16,55,56)           123.6159         estimate D2E/DX2                !
 ! A110  A(25,55,56)           123.01           estimate D2E/DX2                !
 ! A111  A(55,56,57)           110.25           estimate D2E/DX2                !
 ! A112  A(55,56,58)           112.3            estimate D2E/DX2                !
 ! A113  A(55,56,59)           110.79           estimate D2E/DX2                !
 ! A114  A(57,56,58)           106.7957         estimate D2E/DX2                !
 ! A115  A(57,56,59)           108.1226         estimate D2E/DX2                !
 ! A116  A(58,56,59)           108.4116         estimate D2E/DX2                !
 ! D1    D(5,1,2,3)             38.98           estimate D2E/DX2                !
 ! D2    D(5,1,2,21)           -85.01           estimate D2E/DX2                !
 ! D3    D(5,1,2,26)           160.63           estimate D2E/DX2                !
 ! D4    D(39,1,2,3)          -144.4323         estimate D2E/DX2                !
 ! D5    D(39,1,2,21)           91.5777         estimate D2E/DX2                !
 ! D6    D(39,1,2,26)          -22.7823         estimate D2E/DX2                !
 ! D7    D(2,1,5,6)            172.24           estimate D2E/DX2                !
 ! D8    D(2,1,5,7)             -4.47           estimate D2E/DX2                !
 ! D9    D(39,1,5,6)            -3.5121         estimate D2E/DX2                !
 ! D10   D(39,1,5,7)           179.7779         estimate D2E/DX2                !
 ! D11   D(2,1,39,27)           16.3978         estimate D2E/DX2                !
 ! D12   D(2,1,39,40)         -160.738          estimate D2E/DX2                !
 ! D13   D(5,1,39,27)         -167.7274         estimate D2E/DX2                !
 ! D14   D(5,1,39,40)           15.1368         estimate D2E/DX2                !
 ! D15   D(1,2,3,4)           -175.39           estimate D2E/DX2                !
 ! D16   D(1,2,3,16)           -58.613          estimate D2E/DX2                !
 ! D17   D(1,2,3,17)            61.96           estimate D2E/DX2                !
 ! D18   D(21,2,3,4)           -55.0619         estimate D2E/DX2                !
 ! D19   D(21,2,3,16)           61.7151         estimate D2E/DX2                !
 ! D20   D(21,2,3,17)         -177.7119         estimate D2E/DX2                !
 ! D21   D(26,2,3,4)            68.2286         estimate D2E/DX2                !
 ! D22   D(26,2,3,16)         -174.9945         estimate D2E/DX2                !
 ! D23   D(26,2,3,17)          -54.4214         estimate D2E/DX2                !
 ! D24   D(1,2,21,22)         -176.61           estimate D2E/DX2                !
 ! D25   D(1,2,21,23)           62.45           estimate D2E/DX2                !
 ! D26   D(1,2,21,24)          -56.62           estimate D2E/DX2                !
 ! D27   D(3,2,21,22)           61.7488         estimate D2E/DX2                !
 ! D28   D(3,2,21,23)          -59.1912         estimate D2E/DX2                !
 ! D29   D(3,2,21,24)         -178.2612         estimate D2E/DX2                !
 ! D30   D(26,2,21,22)         -64.4161         estimate D2E/DX2                !
 ! D31   D(26,2,21,23)         174.6439         estimate D2E/DX2                !
 ! D32   D(26,2,21,24)          55.5739         estimate D2E/DX2                !
 ! D33   D(1,2,26,27)           18.31           estimate D2E/DX2                !
 ! D34   D(3,2,26,27)          137.7401         estimate D2E/DX2                !
 ! D35   D(21,2,26,27)         -95.8159         estimate D2E/DX2                !
 ! D36   D(2,3,4,25)           129.9            estimate D2E/DX2                !
 ! D37   D(16,3,4,25)           11.1692         estimate D2E/DX2                !
 ! D38   D(17,3,4,25)         -103.6495         estimate D2E/DX2                !
 ! D39   D(2,3,16,7)            46.0831         estimate D2E/DX2                !
 ! D40   D(2,3,16,55)         -134.8816         estimate D2E/DX2                !
 ! D41   D(4,3,16,7)           167.8588         estimate D2E/DX2                !
 ! D42   D(4,3,16,55)          -13.106          estimate D2E/DX2                !
 ! D43   D(17,3,16,7)          -78.0778         estimate D2E/DX2                !
 ! D44   D(17,3,16,55)         100.9574         estimate D2E/DX2                !
 ! D45   D(2,3,17,18)         -177.25           estimate D2E/DX2                !
 ! D46   D(2,3,17,19)           62.85           estimate D2E/DX2                !
 ! D47   D(2,3,17,20)          -58.04           estimate D2E/DX2                !
 ! D48   D(4,3,17,18)           56.6816         estimate D2E/DX2                !
 ! D49   D(4,3,17,19)          -63.2184         estimate D2E/DX2                !
 ! D50   D(4,3,17,20)          175.8916         estimate D2E/DX2                !
 ! D51   D(16,3,17,18)         -56.31           estimate D2E/DX2                !
 ! D52   D(16,3,17,19)        -176.21           estimate D2E/DX2                !
 ! D53   D(16,3,17,20)          62.9            estimate D2E/DX2                !
 ! D54   D(3,4,25,44)          173.27           estimate D2E/DX2                !
 ! D55   D(3,4,25,55)           -7.63           estimate D2E/DX2                !
 ! D56   D(1,5,6,8)            171.34           estimate D2E/DX2                !
 ! D57   D(1,5,6,10)            51.02           estimate D2E/DX2                !
 ! D58   D(1,5,6,11)           -71.13           estimate D2E/DX2                !
 ! D59   D(7,5,6,8)            -11.6148         estimate D2E/DX2                !
 ! D60   D(7,5,6,10)          -131.9348         estimate D2E/DX2                !
 ! D61   D(7,5,6,11)           105.9152         estimate D2E/DX2                !
 ! D62   D(1,5,7,9)            171.67           estimate D2E/DX2                !
 ! D63   D(1,5,7,16)           -10.33           estimate D2E/DX2                !
 ! D64   D(6,5,7,9)             -5.593          estimate D2E/DX2                !
 ! D65   D(6,5,7,16)           172.407          estimate D2E/DX2                !
 ! D66   D(5,6,8,9)             23.7068         estimate D2E/DX2                !
 ! D67   D(5,6,8,12)           146.99           estimate D2E/DX2                !
 ! D68   D(5,6,8,13)           -92.26           estimate D2E/DX2                !
 ! D69   D(10,6,8,9)           147.0985         estimate D2E/DX2                !
 ! D70   D(10,6,8,12)          -89.6184         estimate D2E/DX2                !
 ! D71   D(10,6,8,13)           31.1316         estimate D2E/DX2                !
 ! D72   D(11,6,8,9)           -96.5742         estimate D2E/DX2                !
 ! D73   D(11,6,8,12)           26.709          estimate D2E/DX2                !
 ! D74   D(11,6,8,13)          147.459          estimate D2E/DX2                !
 ! D75   D(5,7,9,8)             20.3502         estimate D2E/DX2                !
 ! D76   D(5,7,9,14)           -97.53           estimate D2E/DX2                !
 ! D77   D(5,7,9,15)           139.72           estimate D2E/DX2                !
 ! D78   D(16,7,9,8)          -157.4672         estimate D2E/DX2                !
 ! D79   D(16,7,9,14)           84.6526         estimate D2E/DX2                !
 ! D80   D(16,7,9,15)          -38.0974         estimate D2E/DX2                !
 ! D81   D(5,7,16,3)           -12.2425         estimate D2E/DX2                !
 ! D82   D(5,7,16,55)          168.9473         estimate D2E/DX2                !
 ! D83   D(9,7,16,3)           165.3266         estimate D2E/DX2                !
 ! D84   D(9,7,16,55)          -13.4837         estimate D2E/DX2                !
 ! D85   D(6,8,9,7)            -26.917          estimate D2E/DX2                !
 ! D86   D(6,8,9,14)            93.8971         estimate D2E/DX2                !
 ! D87   D(6,8,9,15)          -149.816          estimate D2E/DX2                !
 ! D88   D(12,8,9,7)          -150.1745         estimate D2E/DX2                !
 ! D89   D(12,8,9,14)          -29.3604         estimate D2E/DX2                !
 ! D90   D(12,8,9,15)           86.9265         estimate D2E/DX2                !
 ! D91   D(13,8,9,7)            89.2524         estimate D2E/DX2                !
 ! D92   D(13,8,9,14)         -149.9335         estimate D2E/DX2                !
 ! D93   D(13,8,9,15)          -33.6466         estimate D2E/DX2                !
 ! D94   D(3,16,55,25)           8.4809         estimate D2E/DX2                !
 ! D95   D(3,16,55,56)        -179.0267         estimate D2E/DX2                !
 ! D96   D(7,16,55,25)        -172.6942         estimate D2E/DX2                !
 ! D97   D(7,16,55,56)          -0.2018         estimate D2E/DX2                !
 ! D98   D(4,25,44,45)        -135.45           estimate D2E/DX2                !
 ! D99   D(4,25,44,46)          42.71           estimate D2E/DX2                !
 ! D100  D(55,25,44,45)         45.5804         estimate D2E/DX2                !
 ! D101  D(55,25,44,46)       -136.2596         estimate D2E/DX2                !
 ! D102  D(4,25,55,16)           0.9047         estimate D2E/DX2                !
 ! D103  D(4,25,55,56)        -171.64           estimate D2E/DX2                !
 ! D104  D(44,25,55,16)        179.8872         estimate D2E/DX2                !
 ! D105  D(44,25,55,56)          7.3425         estimate D2E/DX2                !
 ! D106  D(2,26,27,28)         169.53           estimate D2E/DX2                !
 ! D107  D(2,26,27,39)         -10.98           estimate D2E/DX2                !
 ! D108  D(26,27,28,29)        134.78           estimate D2E/DX2                !
 ! D109  D(26,27,28,30)        -43.46           estimate D2E/DX2                !
 ! D110  D(39,27,28,29)        -44.6323         estimate D2E/DX2                !
 ! D111  D(39,27,28,30)        137.1277         estimate D2E/DX2                !
 ! D112  D(26,27,39,1)          -1.1363         estimate D2E/DX2                !
 ! D113  D(26,27,39,40)        176.01           estimate D2E/DX2                !
 ! D114  D(28,27,39,1)         178.2859         estimate D2E/DX2                !
 ! D115  D(28,27,39,40)         -4.5678         estimate D2E/DX2                !
 ! D116  D(27,28,29,31)       -179.29           estimate D2E/DX2                !
 ! D117  D(27,28,29,32)         -0.96           estimate D2E/DX2                !
 ! D118  D(30,28,29,31)         -1.0116         estimate D2E/DX2                !
 ! D119  D(30,28,29,32)        177.3184         estimate D2E/DX2                !
 ! D120  D(27,28,30,33)        179.58           estimate D2E/DX2                !
 ! D121  D(27,28,30,34)         -1.34           estimate D2E/DX2                !
 ! D122  D(29,28,30,33)          1.2969         estimate D2E/DX2                !
 ! D123  D(29,28,30,34)       -179.6231         estimate D2E/DX2                !
 ! D124  D(28,29,31,35)          0.16           estimate D2E/DX2                !
 ! D125  D(28,29,31,36)        179.6            estimate D2E/DX2                !
 ! D126  D(32,29,31,35)       -178.1657         estimate D2E/DX2                !
 ! D127  D(32,29,31,36)          1.2743         estimate D2E/DX2                !
 ! D128  D(28,30,33,35)         -0.7322         estimate D2E/DX2                !
 ! D129  D(28,30,33,37)        179.28           estimate D2E/DX2                !
 ! D130  D(34,30,33,35)       -179.8064         estimate D2E/DX2                !
 ! D131  D(34,30,33,37)          0.2058         estimate D2E/DX2                !
 ! D132  D(29,31,35,33)          0.4301         estimate D2E/DX2                !
 ! D133  D(29,31,35,38)        180.0            estimate D2E/DX2                !
 ! D134  D(36,31,35,33)       -179.0068         estimate D2E/DX2                !
 ! D135  D(36,31,35,38)          0.5631         estimate D2E/DX2                !
 ! D136  D(30,33,35,31)         -0.1455         estimate D2E/DX2                !
 ! D137  D(30,33,35,38)       -179.7154         estimate D2E/DX2                !
 ! D138  D(37,33,35,31)        179.8422         estimate D2E/DX2                !
 ! D139  D(37,33,35,38)          0.2723         estimate D2E/DX2                !
 ! D140  D(1,39,40,41)         159.3507         estimate D2E/DX2                !
 ! D141  D(1,39,40,42)         -79.7093         estimate D2E/DX2                !
 ! D142  D(1,39,40,43)          39.2107         estimate D2E/DX2                !
 ! D143  D(27,39,40,41)        -17.48           estimate D2E/DX2                !
 ! D144  D(27,39,40,42)        103.46           estimate D2E/DX2                !
 ! D145  D(27,39,40,43)       -137.62           estimate D2E/DX2                !
 ! D146  D(25,44,45,47)        179.06           estimate D2E/DX2                !
 ! D147  D(25,44,45,48)          0.64           estimate D2E/DX2                !
 ! D148  D(46,44,45,47)          0.8621         estimate D2E/DX2                !
 ! D149  D(46,44,45,48)       -177.5579         estimate D2E/DX2                !
 ! D150  D(25,44,46,49)       -179.28           estimate D2E/DX2                !
 ! D151  D(25,44,46,50)          1.87           estimate D2E/DX2                !
 ! D152  D(45,44,46,49)         -1.0741         estimate D2E/DX2                !
 ! D153  D(45,44,46,50)       -179.9241         estimate D2E/DX2                !
 ! D154  D(44,45,47,51)         -0.16           estimate D2E/DX2                !
 ! D155  D(44,45,47,52)       -179.62           estimate D2E/DX2                !
 ! D156  D(48,45,47,51)        178.2537         estimate D2E/DX2                !
 ! D157  D(48,45,47,52)         -1.2063         estimate D2E/DX2                !
 ! D158  D(44,46,49,51)          0.5841         estimate D2E/DX2                !
 ! D159  D(44,46,49,53)       -179.34           estimate D2E/DX2                !
 ! D160  D(50,46,49,51)        179.4294         estimate D2E/DX2                !
 ! D161  D(50,46,49,53)         -0.4947         estimate D2E/DX2                !
 ! D162  D(45,47,51,49)         -0.3508         estimate D2E/DX2                !
 ! D163  D(45,47,51,54)        180.0            estimate D2E/DX2                !
 ! D164  D(52,47,51,49)        179.1062         estimate D2E/DX2                !
 ! D165  D(52,47,51,54)         -0.543          estimate D2E/DX2                !
 ! D166  D(46,49,51,47)          0.14           estimate D2E/DX2                !
 ! D167  D(46,49,51,54)        179.7892         estimate D2E/DX2                !
 ! D168  D(53,49,51,47)       -179.9363         estimate D2E/DX2                !
 ! D169  D(53,49,51,54)         -0.2871         estimate D2E/DX2                !
 ! D170  D(16,55,56,57)        -39.4793         estimate D2E/DX2                !
 ! D171  D(16,55,56,58)         79.4807         estimate D2E/DX2                !
 ! D172  D(16,55,56,59)       -159.1293         estimate D2E/DX2                !
 ! D173  D(25,55,56,57)        132.27           estimate D2E/DX2                !
 ! D174  D(25,55,56,58)       -108.77           estimate D2E/DX2                !
 ! D175  D(25,55,56,59)         12.62           estimate D2E/DX2                !
 --------------------------------------------------------------------------------
 Trust Radius=3.00D-01 FncErr=1.00D-07 GrdErr=1.00D-06
 Number of steps in this run=    354 maximum allowed number of steps=    354.
 GradGradGradGradGradGradGradGradGradGradGradGradGradGradGradGradGradGrad

 Leave Link  103 at Sun Dec  2 20:44:45 2018, MaxMem=   536870912 cpu:         0.3
 (Enter /pbs_home/pkowalski/g09d01/g09/l202.exe)
 Stoichiometry    C29H22F6S2
 Framework group  C1[X(C29H22F6S2)]
 Deg. of freedom   171
 Full point group                 C1      NOp   1
 Largest Abelian subgroup         C1      NOp   1
 Largest concise Abelian subgroup C1      NOp   1
                         Standard orientation:                         
 ---------------------------------------------------------------------
 Center     Atomic      Atomic             Coordinates (Angstroms)
 Number     Number       Type             X           Y           Z
 ---------------------------------------------------------------------
      1          6           0       -1.443052    0.415590   -0.182307
      2          6           0       -0.613130   -0.870560   -0.320541
      3          6           0        0.651307   -0.773211    0.557892
      4         16           0        1.798473   -2.223605    0.360790
      5          6           0       -0.730659    1.581050   -0.111064
      6          6           0       -1.247778    2.993384   -0.133799
      7          6           0        0.733571    1.597732   -0.066586
      8          6           0       -0.016466    3.872258    0.201001
      9          6           0        1.212487    3.015622   -0.197483
     10          9           0       -2.248929    3.242783    0.758691
     11          9           0       -1.717526    3.359937   -1.370884
     12          9           0       -0.044075    5.066818   -0.421263
     13          9           0        0.020429    4.078544    1.542431
     14          9           0        1.580168    3.342556   -1.480478
     15          9           0        2.263629    3.335128    0.608722
     16          6           0        1.466500    0.454026    0.115134
     17          6           0        0.355973   -0.632566    2.074005
     18          1           0        1.299649   -0.521336    2.611917
     19          1           0       -0.164772   -1.510174    2.459330
     20          1           0       -0.258152    0.250820    2.263833
     21          6           0       -0.307764   -1.067407   -1.829109
     22          1           0        0.231037   -1.999433   -2.003544
     23          1           0        0.292238   -0.236484   -2.209725
     24          1           0       -1.248635   -1.095428   -2.382483
     25          6           0        3.184759   -1.150791    0.109065
     26         16           0       -1.766806   -2.231043    0.207857
     27          6           0       -3.170773   -1.171274   -0.029617
     28          6           0       -4.502209   -1.803496    0.024266
     29          6           0       -5.553067   -1.214589    0.751269
     30          6           0       -4.740271   -3.031242   -0.621724
     31          6           0       -6.805084   -1.823204    0.811313
     32          1           0       -5.376788   -0.291221    1.291863
     33          6           0       -5.994638   -3.633400   -0.564239
     34          1           0       -3.938360   -3.501673   -1.181451
     35          6           0       -7.032579   -3.031565    0.150945
     36          1           0       -7.601320   -1.356055    1.383116
     37          1           0       -6.161774   -4.574832   -1.078971
     38          1           0       -8.008868   -3.504594    0.198716
     39          6           0       -2.868897    0.153482   -0.231965
     40          6           0       -3.905284    1.205541   -0.540096
     41          1           0       -4.834341    0.744268   -0.878269
     42          1           0       -4.129943    1.829092    0.330276
     43          1           0       -3.547471    1.876272   -1.323753
     44          6           0        4.512284   -1.787032    0.032597
     45          6           0        5.615255   -1.245925    0.718181
     46          6           0        4.695112   -2.974751   -0.699597
     47          6           0        6.862716   -1.863713    0.656997
     48          1           0        5.483656   -0.353142    1.320006
     49          6           0        5.944322   -3.586833   -0.761927
     50          1           0        3.855062   -3.405613   -1.235711
     51          6           0        7.032962   -3.033336   -0.085469
     52          1           0        7.700746   -1.434505    1.197983
     53          1           0        6.067857   -4.497123   -1.340969
     54          1           0        8.005760   -3.513395   -0.132028
     55          6           0        2.880808    0.185023   -0.010901
     56          6           0        3.896773    1.226473   -0.409737
     57          1           0        3.490172    1.871098   -1.192902
     58          1           0        4.172537    1.877866    0.424160
     59          1           0        4.802705    0.756342   -0.793733
 ---------------------------------------------------------------------
 Rotational constants (GHZ):      0.1284122      0.0699299      0.0483277
 Leave Link  202 at Sun Dec  2 20:44:46 2018, MaxMem=   536870912 cpu:         0.2
 (Enter /pbs_home/pkowalski/g09d01/g09/l301.exe)
 General basis read from cards:  (5D, 7F)
 Centers:      18     19     20     22     23     24     32     34     36     37
 Centers:      38     41     42     43     48     50     52     53     54     57
 Centers:      58     59
 S 3 1.00
     Exponent=  1.3010701000D+01 Coefficients=  1.9682158000D-02
     Exponent=  1.9622572000D+00 Coefficients=  1.3796524000D-01
     Exponent=  4.4453796000D-01 Coefficients=  4.7831935000D-01
 S 1 1.00
     Exponent=  1.2194962000D-01 Coefficients=  1.0000000000D+00
 P 1 1.00
     Exponent=  8.0000000000D-01 Coefficients=  1.0000000000D+00
 ****
 Centers:       1      2      3      5      6      7      8      9     16     17
 Centers:      21     25     27     28     29     30     31     33     35     39
 Centers:      40     44     45     46     47     49     51     55     56
 S 5 1.00
     Exponent=  1.2384016938D+03 Coefficients=  5.4568832082D-03
     Exponent=  1.8629004992D+02 Coefficients=  4.0638409211D-02
     Exponent=  4.2251176346D+01 Coefficients=  1.8025593888D-01
     Exponent=  1.1676557932D+01 Coefficients=  4.6315121755D-01
     Exponent=  3.5930506482D+00 Coefficients=  4.4087173314D-01
 S 1 1.00
     Exponent=  4.0245147363D-01 Coefficients=  1.0000000000D+00
 S 1 1.00
     Exponent=  1.3090182668D-01 Coefficients=  1.0000000000D+00
 P 3 1.00
     Exponent=  9.4680970621D+00 Coefficients=  3.8387871728D-02
     Exponent=  2.0103545142D+00 Coefficients=  2.1117025112D-01
     Exponent=  5.4771004707D-01 Coefficients=  5.1328172114D-01
 P 1 1.00
     Exponent=  1.5268613795D-01 Coefficients=  1.0000000000D+00
 D 1 1.00
     Exponent=  8.0000000000D-01 Coefficients=  1.0000000000D+00
 ****
 Centers:      10     11     12     13     14     15
 S 5 1.00
     Exponent=  2.8948325990D+03 Coefficients= -5.3408255515D-03
     Exponent=  4.3541939120D+02 Coefficients= -3.9904258866D-02
     Exponent=  9.8843328866D+01 Coefficients= -1.7912768038D-01
     Exponent=  2.7485198001D+01 Coefficients= -4.6758090825D-01
     Exponent=  8.5405498171D+00 Coefficients= -4.4653131020D-01
 S 1 1.00
     Exponent=  1.0654578038D+00 Coefficients=  1.0000000000D+00
 S 1 1.00
     Exponent=  3.3247346748D-01 Coefficients=  1.0000000000D+00
 P 3 1.00
     Exponent=  2.2696633924D+01 Coefficients= -4.5212874436D-02
     Exponent=  4.9872339257D+00 Coefficients= -2.3754317067D-01
     Exponent=  1.3491613954D+00 Coefficients= -5.1287353587D-01
 P 1 1.00
     Exponent=  3.4829881977D-01 Coefficients=  1.0000000000D+00
 D 1 1.00
     Exponent=  1.4000000000D+00 Coefficients=  1.0000000000D+00
 ****
 Centers:       4     26
 S 5 1.00
     Exponent=  9.1849303010D+03 Coefficients= -2.2294387756D-03
     Exponent=  1.3815105503D+03 Coefficients= -1.6683029937D-02
     Exponent=  3.1387147580D+02 Coefficients= -7.5262436116D-02
     Exponent=  8.8053870623D+01 Coefficients= -1.9376827038D-01
     Exponent=  2.7039914905D+01 Coefficients= -1.7718020803D-01
 S 3 1.00
     Exponent=  4.5648731303D+01 Coefficients= -1.0736062573D-01
     Exponent=  4.9664522326D+00 Coefficients=  6.5066293018D-01
     Exponent=  2.0116242047D+00 Coefficients=  5.9712155354D-01
 S 1 1.00
     Exponent=  3.5661077013D-01 Coefficients=  1.0000000000D+00
 S 1 1.00
     Exponent=  1.3507221477D-01 Coefficients=  1.0000000000D+00
 P 5 1.00
     Exponent=  2.6198233439D+02 Coefficients= -9.2729929822D-03
     Exponent=  6.1306894736D+01 Coefficients= -6.6547669241D-02
     Exponent=  1.9103729887D+01 Coefficients= -2.4828595903D-01
     Exponent=  6.6567720378D+00 Coefficients= -4.8703847402D-01
     Exponent=  2.3959635161D+00 Coefficients= -3.9337850312D-01
 P 1 1.00
     Exponent=  6.1776161679D-01 Coefficients=  1.0000000000D+00
 P 1 1.00
     Exponent=  1.6993376871D-01 Coefficients=  1.0000000000D+00
 D 1 1.00
     Exponent=  5.5000000000D-01 Coefficients=  1.0000000000D+00
 ****
 Ernie: Thresh=  0.10000D-02 Tol=  0.10000D-05 Strict=F.
 There are   673 symmetry adapted cartesian basis functions of A   symmetry.
 There are   636 symmetry adapted basis functions of A   symmetry.
   636 basis functions,  1103 primitive gaussians,   673 cartesian basis functions
   141 alpha electrons      141 beta electrons
       nuclear repulsion energy      4682.2388601414 Hartrees.
 IExCor= 4639 DFT=T Ex+Corr=wB97XD ExCW=0 ScaHFX=  1.000000
 ScaDFX=  1.000000  1.000000  1.000000  1.000000 ScalE2=  1.000000  1.000000
 IRadAn=      0 IRanWt=     -1 IRanGd=            0 ICorTp=0 IEmpDi=121
  HFx wShort=  0.000000 wLong=  0.200000 cFull=  0.222036 cShort=  0.000000 cLong=  0.777964
  DFx wShort=  0.000000 wLong=  0.200000 cFull=  0.000000 cShort=  0.000000 cLong=  1.000000
 NAtoms=   59 NActive=   59 NUniq=   59 SFac= 1.00D+00 NAtFMM=   60 NAOKFM=F Big=F
 Integral buffers will be    131072 words long.
 Raffenetti 2 integral format.
 Two-electron integral symmetry is turned on.
 R6Disp:  Grimme-D2 Dispersion energy=       -0.0587060919 Hartrees.
 Nuclear repulsion after empirical dispersion term =     4682.1801540494 Hartrees.
 Leave Link  301 at Sun Dec  2 20:44:46 2018, MaxMem=   536870912 cpu:         1.6
 (Enter /pbs_home/pkowalski/g09d01/g09/l302.exe)
 NPDir=0 NMtPBC=     1 NCelOv=     1 NCel=       1 NClECP=     1 NCelD=      1
         NCelK=      1 NCelE2=     1 NClLst=     1 CellRange=     0.0.
 One-electron integrals computed using PRISM.
 NBasis=   636 RedAO= T EigKep=  2.96D-04  NBF=   636
 NBsUse=   636 1.00D-06 EigRej= -1.00D+00 NBFU=   636
 Precomputing XC quadrature grid using
 IXCGrd= 4 IRadAn=           0 IRanWt=          -1 IRanGd=           0 AccXCQ= 0.00D+00.
 Generated NRdTot=       0 NPtTot=           0 NUsed=           0 NTot=          32
 NSgBfM=   628   630   631   631   638 MxSgAt=    59 MxSgA2=    59.
 Leave Link  302 at Sun Dec  2 20:44:48 2018, MaxMem=   536870912 cpu:        15.4
 (Enter /pbs_home/pkowalski/g09d01/g09/l303.exe)
 DipDrv:  MaxL=1.
 Leave Link  303 at Sun Dec  2 20:44:49 2018, MaxMem=   536870912 cpu:         2.1
 (Enter /pbs_home/pkowalski/g09d01/g09/l401.exe)
 ExpMin= 1.22D-01 ExpMax= 9.18D+03 ExpMxC= 1.38D+03 IAcc=1 IRadAn=         1 AccDes= 0.00D+00
 Harris functional with IExCor= 4639 and IRadAn=       1 diagonalized for initial guess.
 HarFok:  IExCor= 4639 AccDes= 0.00D+00 IRadAn=         1 IDoV= 1 UseB2=F ITyADJ=14
 ICtDFT=  3500011 ScaDFX=  1.000000  1.000000  1.000000  1.000000
 FoFCou: FMM=F IPFlag=           0 FMFlag=      100000 FMFlg1=           0
         NFxFlg=           0 DoJE=T BraDBF=F KetDBF=T FulRan=T
         wScrn=  0.000000 ICntrl=     500 IOpCl=  0 I1Cent=   200000004 NGrid=           0
         NMat0=    1 NMatS0=      1 NMatT0=    0 NMatD0=    1 NMtDS0=    0 NMtDT0=    0
 Petite list used in FoFCou.
 Harris En= -2428.70371908387    
 JPrj=0 DoOrth=F DoCkMO=F.
 Leave Link  401 at Sun Dec  2 20:44:54 2018, MaxMem=   536870912 cpu:        33.5
 (Enter /pbs_home/pkowalski/g09d01/g09/l502.exe)
 Closed shell SCF:
 Using DIIS extrapolation, IDIIS=  1040.
 Integral symmetry usage will be decided dynamically.
 IVT=     1387805 IEndB=     1387805 NGot=   536870912 MDV=   535953350
 LenX=   535953350 LenY=   535499748
 Requested convergence on RMS density matrix=1.00D-08 within 128 cycles.
 Requested convergence on MAX density matrix=1.00D-06.
 Requested convergence on             energy=1.00D-06.
 No special actions if energy rises.
 Fock matrices will be formed incrementally for  20 cycles.
 Integral accuracy reduced to 1.0D-05 until final iterations.

 Cycle   1  Pass 0  IDiag  1:
 FoFJK:  IHMeth= 1 ICntrl=       0 DoSepK=T KAlg= 0 I1Cent=   0 FoldK=F
 IRaf=         1 NMat=   1 IRICut=       1 DoRegI=T DoRafI=F ISym2E= 0.
 FoFCou: FMM=F IPFlag=           0 FMFlag=      100000 FMFlg1=           0
         NFxFlg=           0 DoJE=T BraDBF=F KetDBF=F FulRan=T
         wScrn=  0.000000 ICntrl=     500 IOpCl=  0 I1Cent=           0 NGrid=           0
         NMat0=    1 NMatS0=      1 NMatT0=    0 NMatD0=    1 NMtDS0=    0 NMtDT0=    0
 Symmetry not used in FoFCou.
 E= -2510.96045888741    
 DIIS: error= 4.33D-02 at cycle   1 NSaved=   1.
 NSaved= 1 IEnMin= 1 EnMin= -2510.96045888741     IErMin= 1 ErrMin= 4.33D-02
 ErrMax= 4.33D-02  0.00D+00 EMaxC= 1.00D-01 BMatC= 1.54D+00 BMatP= 1.54D+00
 IDIUse=3 WtCom= 5.67D-01 WtEn= 4.33D-01
 Coeff-Com:  0.100D+01
 Coeff-En:   0.100D+01
 Coeff:      0.100D+01
 Gap=     0.263 Goal=   None    Shift=    0.000
 GapD=    0.263 DampG=1.000 DampE=0.500 DampFc=0.5000 IDamp=-1.
 Damping current iteration by 5.00D-01
 RMSDP=4.49D-03 MaxDP=3.39D-01              OVMax= 1.61D-01

 Cycle   2  Pass 0  IDiag  1:
 RMSU=  2.13D-03    CP:  9.56D-01
 E= -2511.34201206293     Delta-E=       -0.381553175524 Rises=F Damp=T
 DIIS: error= 1.35D-02 at cycle   2 NSaved=   2.
 NSaved= 2 IEnMin= 2 EnMin= -2511.34201206293     IErMin= 2 ErrMin= 1.35D-02
 ErrMax= 1.35D-02  0.00D+00 EMaxC= 1.00D-01 BMatC= 1.87D-01 BMatP= 1.54D+00
 IDIUse=3 WtCom= 8.65D-01 WtEn= 1.35D-01
 Coeff-Com: -0.199D+00 0.120D+01
 Coeff-En:   0.000D+00 0.100D+01
 Coeff:     -0.172D+00 0.117D+01
 Gap=     0.242 Goal=   None    Shift=    0.000
 RMSDP=1.59D-03 MaxDP=7.69D-02 DE=-3.82D-01 OVMax= 1.80D-01

 Cycle   3  Pass 0  IDiag  1:
 RMSU=  1.48D-03    CP:  9.33D-01  1.23D+00
 E= -2511.67139542156     Delta-E=       -0.329383358629 Rises=F Damp=F
 DIIS: error= 8.46D-03 at cycle   3 NSaved=   3.
 NSaved= 3 IEnMin= 3 EnMin= -2511.67139542156     IErMin= 3 ErrMin= 8.46D-03
 ErrMax= 8.46D-03  0.00D+00 EMaxC= 1.00D-01 BMatC= 7.16D-02 BMatP= 1.87D-01
 IDIUse=3 WtCom= 9.15D-01 WtEn= 8.46D-02
 Coeff-Com: -0.176D+00 0.507D+00 0.669D+00
 Coeff-En:   0.000D+00 0.000D+00 0.100D+01
 Coeff:     -0.161D+00 0.464D+00 0.697D+00
 Gap=     0.221 Goal=   None    Shift=    0.000
 RMSDP=9.96D-04 MaxDP=5.63D-02 DE=-3.29D-01 OVMax= 1.17D-01

 Cycle   4  Pass 0  IDiag  1:
 RMSU=  6.36D-04    CP:  9.21D-01  1.47D+00  6.44D-01
 E= -2511.72504340821     Delta-E=       -0.053647986646 Rises=F Damp=F
 DIIS: error= 2.91D-03 at cycle   4 NSaved=   4.
 NSaved= 4 IEnMin= 4 EnMin= -2511.72504340821     IErMin= 4 ErrMin= 2.91D-03
 ErrMax= 2.91D-03  0.00D+00 EMaxC= 1.00D-01 BMatC= 1.32D-02 BMatP= 7.16D-02
 IDIUse=3 WtCom= 9.71D-01 WtEn= 2.91D-02
 Coeff-Com: -0.551D-01 0.119D+00 0.363D+00 0.573D+00
 Coeff-En:   0.000D+00 0.000D+00 0.143D+00 0.857D+00
 Coeff:     -0.535D-01 0.116D+00 0.356D+00 0.581D+00
 Gap=     0.213 Goal=   None    Shift=    0.000
 RMSDP=3.35D-04 MaxDP=1.47D-02 DE=-5.36D-02 OVMax= 3.94D-02

 Cycle   5  Pass 0  IDiag  1:
 RMSU=  1.40D-04    CP:  9.22D-01  1.44D+00  7.91D-01  6.87D-01
 E= -2511.73791883475     Delta-E=       -0.012875426542 Rises=F Damp=F
 DIIS: error= 6.00D-04 at cycle   5 NSaved=   5.
 NSaved= 5 IEnMin= 5 EnMin= -2511.73791883475     IErMin= 5 ErrMin= 6.00D-04
 ErrMax= 6.00D-04  0.00D+00 EMaxC= 1.00D-01 BMatC= 5.68D-04 BMatP= 1.32D-02
 IDIUse=3 WtCom= 9.94D-01 WtEn= 6.00D-03
 Coeff-Com: -0.142D-01 0.238D-01 0.135D+00 0.275D+00 0.580D+00
 Coeff-En:   0.000D+00 0.000D+00 0.000D+00 0.000D+00 0.100D+01
 Coeff:     -0.142D-01 0.237D-01 0.134D+00 0.274D+00 0.582D+00
 Gap=     0.211 Goal=   None    Shift=    0.000
 RMSDP=7.10D-05 MaxDP=3.38D-03 DE=-1.29D-02 OVMax= 1.13D-02

 Cycle   6  Pass 0  IDiag  1:
 RMSU=  5.81D-05    CP:  9.22D-01  1.44D+00  7.99D-01  7.31D-01  8.12D-01
 E= -2511.73861659522     Delta-E=       -0.000697760473 Rises=F Damp=F
 DIIS: error= 2.07D-04 at cycle   6 NSaved=   6.
 NSaved= 6 IEnMin= 6 EnMin= -2511.73861659522     IErMin= 6 ErrMin= 2.07D-04
 ErrMax= 2.07D-04  0.00D+00 EMaxC= 1.00D-01 BMatC= 4.87D-05 BMatP= 5.68D-04
 IDIUse=3 WtCom= 9.98D-01 WtEn= 2.07D-03
 Coeff-Com:  0.720D-02-0.169D-01-0.298D-01-0.460D-01 0.139D+00 0.946D+00
 Coeff-En:   0.000D+00 0.000D+00 0.000D+00 0.000D+00 0.000D+00 0.100D+01
 Coeff:      0.718D-02-0.169D-01-0.297D-01-0.459D-01 0.139D+00 0.946D+00
 Gap=     0.213 Goal=   None    Shift=    0.000
 RMSDP=4.06D-05 MaxDP=1.99D-03 DE=-6.98D-04 OVMax= 1.02D-02

 Cycle   7  Pass 0  IDiag  1:
 RMSU=  2.33D-05    CP:  9.21D-01  1.44D+00  8.09D-01  7.51D-01  9.78D-01
                    CP:  1.21D+00
 E= -2511.73877995886     Delta-E=       -0.000163363639 Rises=F Damp=F
 DIIS: error= 1.12D-04 at cycle   7 NSaved=   7.
 NSaved= 7 IEnMin= 7 EnMin= -2511.73877995886     IErMin= 7 ErrMin= 1.12D-04
 ErrMax= 1.12D-04  0.00D+00 EMaxC= 1.00D-01 BMatC= 9.38D-06 BMatP= 4.87D-05
 IDIUse=3 WtCom= 9.99D-01 WtEn= 1.12D-03
 Coeff-Com:  0.443D-02-0.860D-02-0.291D-01-0.605D-01-0.425D-01 0.308D+00
 Coeff-Com:  0.828D+00
 Coeff-En:   0.000D+00 0.000D+00 0.000D+00 0.000D+00 0.000D+00 0.000D+00
 Coeff-En:   0.100D+01
 Coeff:      0.443D-02-0.859D-02-0.291D-01-0.604D-01-0.425D-01 0.308D+00
 Coeff:      0.829D+00
 Gap=     0.214 Goal=   None    Shift=    0.000
 RMSDP=1.89D-05 MaxDP=9.00D-04 DE=-1.63D-04 OVMax= 5.25D-03

 Cycle   8  Pass 0  IDiag  1:
 RMSU=  8.81D-06    CP:  9.21D-01  1.44D+00  8.13D-01  7.57D-01  1.03D+00
                    CP:  1.42D+00  1.25D+00
 E= -2511.73881506113     Delta-E=       -0.000035102265 Rises=F Damp=F
 DIIS: error= 5.32D-05 at cycle   8 NSaved=   8.
 NSaved= 8 IEnMin= 8 EnMin= -2511.73881506113     IErMin= 8 ErrMin= 5.32D-05
 ErrMax= 5.32D-05  0.00D+00 EMaxC= 1.00D-01 BMatC= 1.60D-06 BMatP= 9.38D-06
 IDIUse=1 WtCom= 1.00D+00 WtEn= 0.00D+00
 Coeff-Com: -0.243D-03 0.101D-02-0.212D-02-0.101D-01-0.369D-01-0.102D+00
 Coeff-Com:  0.207D+00 0.944D+00
 Coeff:     -0.243D-03 0.101D-02-0.212D-02-0.101D-01-0.369D-01-0.102D+00
 Coeff:      0.207D+00 0.944D+00
 Gap=     0.214 Goal=   None    Shift=    0.000
 RMSDP=1.05D-05 MaxDP=5.85D-04 DE=-3.51D-05 OVMax= 3.14D-03

 Cycle   9  Pass 0  IDiag  1:
 RMSU=  3.96D-06    CP:  9.21D-01  1.44D+00  8.14D-01  7.58D-01  1.05D+00
                    CP:  1.52D+00  1.52D+00  1.27D+00
 E= -2511.73882404269     Delta-E=       -0.000008981560 Rises=F Damp=F
 DIIS: error= 1.76D-05 at cycle   9 NSaved=   9.
 NSaved= 9 IEnMin= 9 EnMin= -2511.73882404269     IErMin= 9 ErrMin= 1.76D-05
 ErrMax= 1.76D-05  0.00D+00 EMaxC= 1.00D-01 BMatC= 3.79D-07 BMatP= 1.60D-06
 IDIUse=1 WtCom= 1.00D+00 WtEn= 0.00D+00
 Coeff-Com: -0.993D-03 0.211D-02 0.503D-02 0.709D-02-0.510D-02-0.996D-01
 Coeff-Com: -0.750D-01 0.396D+00 0.771D+00
 Coeff:     -0.993D-03 0.211D-02 0.503D-02 0.709D-02-0.510D-02-0.996D-01
 Coeff:     -0.750D-01 0.396D+00 0.771D+00
 Gap=     0.214 Goal=   None    Shift=    0.000
 RMSDP=3.81D-06 MaxDP=1.87D-04 DE=-8.98D-06 OVMax= 1.10D-03

 Initial convergence to 1.0D-05 achieved.  Increase integral accuracy.
 Cycle  10  Pass 1  IDiag  1:
 E= -2511.73786554290     Delta-E=        0.000958499787 Rises=F Damp=F
 DIIS: error= 1.93D-04 at cycle   1 NSaved=   1.
 NSaved= 1 IEnMin= 1 EnMin= -2511.73786554290     IErMin= 1 ErrMin= 1.93D-04
 ErrMax= 1.93D-04  0.00D+00 EMaxC= 1.00D-01 BMatC= 2.64D-05 BMatP= 2.64D-05
 IDIUse=3 WtCom= 9.98D-01 WtEn= 1.93D-03
 Coeff-Com:  0.100D+01
 Coeff-En:   0.100D+01
 Coeff:      0.100D+01
 Gap=     0.214 Goal=   None    Shift=    0.000
 RMSDP=3.81D-06 MaxDP=1.87D-04 DE= 9.58D-04 OVMax= 5.47D-04

 Cycle  11  Pass 1  IDiag  1:
 RMSU=  1.50D-04    CP:  1.00D+00
 E= -2511.73789143008     Delta-E=       -0.000025887183 Rises=F Damp=F
 DIIS: error= 2.15D-05 at cycle   2 NSaved=   2.
 NSaved= 2 IEnMin= 2 EnMin= -2511.73789143008     IErMin= 2 ErrMin= 2.15D-05
 ErrMax= 2.15D-05  0.00D+00 EMaxC= 1.00D-01 BMatC= 1.01D-06 BMatP= 2.64D-05
 IDIUse=1 WtCom= 1.00D+00 WtEn= 0.00D+00
 Coeff-Com:  0.251D-01 0.975D+00
 Coeff:      0.251D-01 0.975D+00
 Gap=     0.214 Goal=   None    Shift=    0.000
 RMSDP=9.32D-06 MaxDP=5.36D-04 DE=-2.59D-05 OVMax= 3.07D-04

 Cycle  12  Pass 1  IDiag  1:
 RMSU=  5.73D-06    CP:  1.00D+00  1.05D+00
 E= -2511.73789197088     Delta-E=       -0.000000540792 Rises=F Damp=F
 DIIS: error= 1.62D-05 at cycle   3 NSaved=   3.
 NSaved= 3 IEnMin= 3 EnMin= -2511.73789197088     IErMin= 3 ErrMin= 1.62D-05
 ErrMax= 1.62D-05  0.00D+00 EMaxC= 1.00D-01 BMatC= 6.66D-07 BMatP= 1.01D-06
 IDIUse=1 WtCom= 1.00D+00 WtEn= 0.00D+00
 Coeff-Com: -0.279D-01 0.448D+00 0.580D+00
 Coeff:     -0.279D-01 0.448D+00 0.580D+00
 Gap=     0.214 Goal=   None    Shift=    0.000
 RMSDP=2.74D-06 MaxDP=2.12D-04 DE=-5.41D-07 OVMax= 2.10D-04

 Cycle  13  Pass 1  IDiag  1:
 RMSU=  1.83D-06    CP:  1.00D+00  1.05D+00  6.67D-01
 E= -2511.73789262032     Delta-E=       -0.000000649447 Rises=F Damp=F
 DIIS: error= 4.95D-06 at cycle   4 NSaved=   4.
 NSaved= 4 IEnMin= 4 EnMin= -2511.73789262032     IErMin= 4 ErrMin= 4.95D-06
 ErrMax= 4.95D-06  0.00D+00 EMaxC= 1.00D-01 BMatC= 3.35D-08 BMatP= 6.66D-07
 IDIUse=1 WtCom= 1.00D+00 WtEn= 0.00D+00
 Coeff-Com: -0.131D-01 0.143D+00 0.246D+00 0.624D+00
 Coeff:     -0.131D-01 0.143D+00 0.246D+00 0.624D+00
 Gap=     0.214 Goal=   None    Shift=    0.000
 RMSDP=6.31D-07 MaxDP=3.31D-05 DE=-6.49D-07 OVMax= 6.25D-05

 Cycle  14  Pass 1  IDiag  1:
 RMSU=  5.53D-07    CP:  1.00D+00  1.05D+00  7.11D-01  9.25D-01
 E= -2511.73789265253     Delta-E=       -0.000000032202 Rises=F Damp=F
 DIIS: error= 2.01D-06 at cycle   5 NSaved=   5.
 NSaved= 5 IEnMin= 5 EnMin= -2511.73789265253     IErMin= 5 ErrMin= 2.01D-06
 ErrMax= 2.01D-06  0.00D+00 EMaxC= 1.00D-01 BMatC= 3.57D-09 BMatP= 3.35D-08
 IDIUse=1 WtCom= 1.00D+00 WtEn= 0.00D+00
 Coeff-Com: -0.309D-03-0.191D-01-0.543D-02 0.220D+00 0.805D+00
 Coeff:     -0.309D-03-0.191D-01-0.543D-02 0.220D+00 0.805D+00
 Gap=     0.214 Goal=   None    Shift=    0.000
 RMSDP=2.68D-07 MaxDP=1.82D-05 DE=-3.22D-08 OVMax= 3.57D-05

 Cycle  15  Pass 1  IDiag  1:
 RMSU=  2.02D-07    CP:  1.00D+00  1.05D+00  7.20D-01  1.02D+00  9.97D-01
 E= -2511.73789265801     Delta-E=       -0.000000005482 Rises=F Damp=F
 DIIS: error= 6.55D-07 at cycle   6 NSaved=   6.
 NSaved= 6 IEnMin= 6 EnMin= -2511.73789265801     IErMin= 6 ErrMin= 6.55D-07
 ErrMax= 6.55D-07  0.00D+00 EMaxC= 1.00D-01 BMatC= 7.19D-10 BMatP= 3.57D-09
 IDIUse=1 WtCom= 1.00D+00 WtEn= 0.00D+00
 Coeff-Com:  0.140D-02-0.255D-01-0.332D-01 0.160D-01 0.361D+00 0.681D+00
 Coeff:      0.140D-02-0.255D-01-0.332D-01 0.160D-01 0.361D+00 0.681D+00
 Gap=     0.214 Goal=   None    Shift=    0.000
 RMSDP=1.14D-07 MaxDP=4.99D-06 DE=-5.48D-09 OVMax= 1.77D-05

 Cycle  16  Pass 1  IDiag  1:
 RMSU=  9.19D-08    CP:  1.00D+00  1.05D+00  7.22D-01  1.04D+00  1.08D+00
                    CP:  1.03D+00
 E= -2511.73789265904     Delta-E=       -0.000000001035 Rises=F Damp=F
 DIIS: error= 3.24D-07 at cycle   7 NSaved=   7.
 NSaved= 7 IEnMin= 7 EnMin= -2511.73789265904     IErMin= 7 ErrMin= 3.24D-07
 ErrMax= 3.24D-07  0.00D+00 EMaxC= 1.00D-01 BMatC= 1.06D-10 BMatP= 7.19D-10
 IDIUse=1 WtCom= 1.00D+00 WtEn= 0.00D+00
 Coeff-Com:  0.632D-03-0.774D-02-0.128D-01-0.301D-01 0.279D-01 0.267D+00
 Coeff-Com:  0.755D+00
 Coeff:      0.632D-03-0.774D-02-0.128D-01-0.301D-01 0.279D-01 0.267D+00
 Coeff:      0.755D+00
 Gap=     0.214 Goal=   None    Shift=    0.000
 RMSDP=5.80D-08 MaxDP=2.53D-06 DE=-1.04D-09 OVMax= 1.25D-05

 Cycle  17  Pass 1  IDiag  1:
 RMSU=  3.55D-08    CP:  1.00D+00  1.05D+00  7.23D-01  1.05D+00  1.11D+00
                    CP:  1.21D+00  1.14D+00
 E= -2511.73789265929     Delta-E=       -0.000000000243 Rises=F Damp=F
 DIIS: error= 1.57D-07 at cycle   8 NSaved=   8.
 NSaved= 8 IEnMin= 8 EnMin= -2511.73789265929     IErMin= 8 ErrMin= 1.57D-07
 ErrMax= 1.57D-07  0.00D+00 EMaxC= 1.00D-01 BMatC= 2.31D-11 BMatP= 1.06D-10
 IDIUse=1 WtCom= 1.00D+00 WtEn= 0.00D+00
 Coeff-Com: -0.167D-03 0.430D-02 0.529D-02-0.150D-01-0.783D-01-0.105D+00
 Coeff-Com:  0.214D+00 0.975D+00
 Coeff:     -0.167D-03 0.430D-02 0.529D-02-0.150D-01-0.783D-01-0.105D+00
 Coeff:      0.214D+00 0.975D+00
 Gap=     0.214 Goal=   None    Shift=    0.000
 RMSDP=4.39D-08 MaxDP=2.31D-06 DE=-2.43D-10 OVMax= 1.13D-05

 Cycle  18  Pass 1  IDiag  1:
 RMSU=  2.03D-08    CP:  1.00D+00  1.05D+00  7.23D-01  1.05D+00  1.14D+00
                    CP:  1.33D+00  1.39D+00  1.40D+00
 E= -2511.73789265939     Delta-E=       -0.000000000103 Rises=F Damp=F
 DIIS: error= 6.81D-08 at cycle   9 NSaved=   9.
 NSaved= 9 IEnMin= 9 EnMin= -2511.73789265939     IErMin= 9 ErrMin= 6.81D-08
 ErrMax= 6.81D-08  0.00D+00 EMaxC= 1.00D-01 BMatC= 5.37D-12 BMatP= 2.31D-11
 IDIUse=1 WtCom= 1.00D+00 WtEn= 0.00D+00
 Coeff-Com: -0.189D-03 0.311D-02 0.476D-02-0.248D-03-0.335D-01-0.972D-01
 Coeff-Com: -0.732D-01 0.346D+00 0.850D+00
 Coeff:     -0.189D-03 0.311D-02 0.476D-02-0.248D-03-0.335D-01-0.972D-01
 Coeff:     -0.732D-01 0.346D+00 0.850D+00
 Gap=     0.214 Goal=   None    Shift=    0.000
 RMSDP=2.12D-08 MaxDP=1.12D-06 DE=-1.03D-10 OVMax= 5.74D-06

 Cycle  19  Pass 1  IDiag  1:
 RMSU=  8.20D-09    CP:  1.00D+00  1.05D+00  7.23D-01  1.05D+00  1.14D+00
                    CP:  1.37D+00  1.50D+00  1.74D+00  1.29D+00
 E= -2511.73789265936     Delta-E=        0.000000000025 Rises=F Damp=F
 DIIS: error= 3.54D-08 at cycle  10 NSaved=  10.
 NSaved=10 IEnMin= 9 EnMin= -2511.73789265939     IErMin=10 ErrMin= 3.54D-08
 ErrMax= 3.54D-08  0.00D+00 EMaxC= 1.00D-01 BMatC= 1.30D-12 BMatP= 5.37D-12
 IDIUse=1 WtCom= 1.00D+00 WtEn= 0.00D+00
 Coeff-Com: -0.320D-04 0.128D-03 0.623D-03 0.343D-02 0.739D-02-0.123D-01
 Coeff-Com: -0.765D-01-0.122D+00 0.323D+00 0.876D+00
 Coeff:     -0.320D-04 0.128D-03 0.623D-03 0.343D-02 0.739D-02-0.123D-01
 Coeff:     -0.765D-01-0.122D+00 0.323D+00 0.876D+00
 Gap=     0.214 Goal=   None    Shift=    0.000
 RMSDP=1.12D-08 MaxDP=7.66D-07 DE= 2.46D-11 OVMax= 3.15D-06

 Cycle  20  Pass 1  IDiag  1:
 RMSU=  3.42D-09    CP:  1.00D+00  1.05D+00  7.23D-01  1.05D+00  1.14D+00
                    CP:  1.39D+00  1.55D+00  1.88D+00  1.63D+00  1.14D+00
 E= -2511.73789265921     Delta-E=        0.000000000156 Rises=F Damp=F
 DIIS: error= 1.11D-08 at cycle  11 NSaved=  11.
 NSaved=11 IEnMin= 9 EnMin= -2511.73789265939     IErMin=11 ErrMin= 1.11D-08
 ErrMax= 1.11D-08  0.00D+00 EMaxC= 1.00D-01 BMatC= 2.46D-13 BMatP= 1.30D-12
 IDIUse=1 WtCom= 1.00D+00 WtEn= 0.00D+00
 Coeff-Com:  0.243D-04-0.558D-03-0.676D-03 0.139D-02 0.972D-02 0.144D-01
 Coeff-Com: -0.136D-01-0.118D+00-0.425D-01 0.352D+00 0.798D+00
 Coeff:      0.243D-04-0.558D-03-0.676D-03 0.139D-02 0.972D-02 0.144D-01
 Coeff:     -0.136D-01-0.118D+00-0.425D-01 0.352D+00 0.798D+00
 Gap=     0.214 Goal=   None    Shift=    0.000
 RMSDP=3.90D-09 MaxDP=1.81D-07 DE= 1.56D-10 OVMax= 1.09D-06

 SCF Done:  E(RwB97XD) =  -2511.73789266     A.U. after   20 cycles
            NFock= 20  Conv=0.39D-08     -V/T= 2.0072
 KE= 2.493810692500D+03 PE=-1.526614618656D+04 EE= 5.578417447351D+03
 Leave Link  502 at Sun Dec  2 20:54:45 2018, MaxMem=   536870912 cpu:      4715.7
 (Enter /pbs_home/pkowalski/g09d01/g09/l601.exe)
 Copying SCF densities to generalized density rwf, IOpCl= 0 IROHF=0.

 **********************************************************************

            Population analysis using the SCF density.

 **********************************************************************

 Orbital symmetries:
       Occupied  (A) (A) (A) (A) (A) (A) (A) (A) (A) (A) (A) (A)
                 (A) (A) (A) (A) (A) (A) (A) (A) (A) (A) (A) (A)
                 (A) (A) (A) (A) (A) (A) (A) (A) (A) (A) (A) (A)
                 (A) (A) (A) (A) (A) (A) (A) (A) (A) (A) (A) (A)
                 (A) (A) (A) (A) (A) (A) (A) (A) (A) (A) (A) (A)
                 (A) (A) (A) (A) (A) (A) (A) (A) (A) (A) (A) (A)
                 (A) (A) (A) (A) (A) (A) (A) (A) (A) (A) (A) (A)
                 (A) (A) (A) (A) (A) (A) (A) (A) (A) (A) (A) (A)
                 (A) (A) (A) (A) (A) (A) (A) (A) (A) (A) (A) (A)
                 (A) (A) (A) (A) (A) (A) (A) (A) (A) (A) (A) (A)
                 (A) (A) (A) (A) (A) (A) (A) (A) (A) (A) (A) (A)
                 (A) (A) (A) (A) (A) (A) (A) (A) (A)
       Virtual   (A) (A) (A) (A) (A) (A) (A) (A) (A) (A) (A) (A)
                 (A) (A) (A) (A) (A) (A) (A) (A) (A) (A) (A) (A)
                 (A) (A) (A) (A) (A) (A) (A) (A) (A) (A) (A) (A)
                 (A) (A) (A) (A) (A) (A) (A) (A) (A) (A) (A) (A)
                 (A) (A) (A) (A) (A) (A) (A) (A) (A) (A) (A) (A)
                 (A) (A) (A) (A) (A) (A) (A) (A) (A) (A) (A) (A)
                 (A) (A) (A) (A) (A) (A) (A) (A) (A) (A) (A) (A)
                 (A) (A) (A) (A) (A) (A) (A) (A) (A) (A) (A) (A)
                 (A) (A) (A) (A) (A) (A) (A) (A) (A) (A) (A) (A)
                 (A) (A) (A) (A) (A) (A) (A) (A) (A) (A) (A) (A)
                 (A) (A) (A) (A) (A) (A) (A) (A) (A) (A) (A) (A)
                 (A) (A) (A) (A) (A) (A) (A) (A) (A) (A) (A) (A)
                 (A) (A) (A) (A) (A) (A) (A) (A) (A) (A) (A) (A)
                 (A) (A) (A) (A) (A) (A) (A) (A) (A) (A) (A) (A)
                 (A) (A) (A) (A) (A) (A) (A) (A) (A) (A) (A) (A)
                 (A) (A) (A) (A) (A) (A) (A) (A) (A) (A) (A) (A)
                 (A) (A) (A) (A) (A) (A) (A) (A) (A) (A) (A) (A)
                 (A) (A) (A) (A) (A) (A) (A) (A) (A) (A) (A) (A)
                 (A) (A) (A) (A) (A) (A) (A) (A) (A) (A) (A) (A)
                 (A) (A) (A) (A) (A) (A) (A) (A) (A) (A) (A) (A)
                 (A) (A) (A) (A) (A) (A) (A) (A) (A) (A) (A) (A)
                 (A) (A) (A) (A) (A) (A) (A) (A) (A) (A) (A) (A)
                 (A) (A) (A) (A) (A) (A) (A) (A) (A) (A) (A) (A)
                 (A) (A) (A) (A) (A) (A) (A) (A) (A) (A) (A) (A)
                 (A) (A) (A) (A) (A) (A) (A) (A) (A) (A) (A) (A)
                 (A) (A) (A) (A) (A) (A) (A) (A) (A) (A) (A) (A)
                 (A) (A) (A) (A) (A) (A) (A) (A) (A) (A) (A) (A)
                 (A) (A) (A) (A) (A) (A) (A) (A) (A) (A) (A) (A)
                 (A) (A) (A) (A) (A) (A) (A) (A) (A) (A) (A) (A)
                 (A) (A) (A) (A) (A) (A) (A) (A) (A) (A) (A) (A)
                 (A) (A) (A) (A) (A) (A) (A) (A) (A) (A) (A) (A)
                 (A) (A) (A) (A) (A) (A) (A) (A) (A) (A) (A) (A)
                 (A) (A) (A) (A) (A) (A) (A) (A) (A) (A) (A) (A)
                 (A) (A) (A) (A) (A) (A) (A) (A) (A) (A) (A) (A)
                 (A) (A) (A) (A) (A) (A) (A) (A) (A) (A) (A) (A)
                 (A) (A) (A) (A) (A) (A) (A) (A) (A) (A) (A) (A)
                 (A) (A) (A) (A) (A) (A) (A) (A) (A) (A) (A) (A)
                 (A) (A) (A) (A) (A) (A) (A) (A) (A) (A) (A) (A)
                 (A) (A) (A) (A) (A) (A) (A) (A) (A) (A) (A) (A)
                 (A) (A) (A) (A) (A) (A) (A) (A) (A) (A) (A) (A)
                 (A) (A) (A) (A) (A) (A) (A) (A) (A) (A) (A) (A)
                 (A) (A) (A)
 The electronic state is 1-A.
 Alpha  occ. eigenvalues --  -89.03001 -89.02848 -24.84637 -24.84573 -24.84009
 Alpha  occ. eigenvalues --  -24.84003 -24.83809 -24.83749 -10.48404 -10.48391
 Alpha  occ. eigenvalues --  -10.48309 -10.37047 -10.37009 -10.35815 -10.35573
 Alpha  occ. eigenvalues --  -10.34657 -10.34498 -10.33360 -10.33228 -10.33193
 Alpha  occ. eigenvalues --  -10.33138 -10.32948 -10.32844 -10.32133 -10.32060
 Alpha  occ. eigenvalues --  -10.31941 -10.31893 -10.31826 -10.31802 -10.31781
 Alpha  occ. eigenvalues --  -10.31725 -10.31630 -10.31607 -10.30626 -10.30494
 Alpha  occ. eigenvalues --  -10.30068 -10.29955  -8.08121  -8.07958  -6.03551
 Alpha  occ. eigenvalues --   -6.03391  -6.03192  -6.03038  -6.02584  -6.02412
 Alpha  occ. eigenvalues --   -1.37712  -1.35345  -1.34365  -1.30834  -1.29137
 Alpha  occ. eigenvalues --   -1.28763  -1.02076  -0.98822  -0.97819  -0.96431
 Alpha  occ. eigenvalues --   -0.96019  -0.91671  -0.88789  -0.88626  -0.87093
 Alpha  occ. eigenvalues --   -0.85604  -0.85427  -0.85281  -0.84289  -0.82641
 Alpha  occ. eigenvalues --   -0.82187  -0.79621  -0.78101  -0.76096  -0.76011
 Alpha  occ. eigenvalues --   -0.73637  -0.73347  -0.72320  -0.71327  -0.70991
 Alpha  occ. eigenvalues --   -0.70101  -0.69437  -0.68126  -0.67035  -0.66823
 Alpha  occ. eigenvalues --   -0.65545  -0.64679  -0.64199  -0.63426  -0.62399
 Alpha  occ. eigenvalues --   -0.62264  -0.60197  -0.59919  -0.58746  -0.57196
 Alpha  occ. eigenvalues --   -0.56301  -0.55935  -0.55866  -0.55809  -0.55264
 Alpha  occ. eigenvalues --   -0.54982  -0.54706  -0.54612  -0.54297  -0.53396
 Alpha  occ. eigenvalues --   -0.53124  -0.52441  -0.52360  -0.52204  -0.52023
 Alpha  occ. eigenvalues --   -0.51831  -0.51531  -0.51186  -0.50655  -0.50275
 Alpha  occ. eigenvalues --   -0.50091  -0.49974  -0.49726  -0.49378  -0.48812
 Alpha  occ. eigenvalues --   -0.48518  -0.47676  -0.47581  -0.47197  -0.46965
 Alpha  occ. eigenvalues --   -0.45978  -0.45469  -0.45159  -0.44546  -0.44250
 Alpha  occ. eigenvalues --   -0.43857  -0.43304  -0.43153  -0.42501  -0.42202
 Alpha  occ. eigenvalues --   -0.41726  -0.40624  -0.40077  -0.39461  -0.36019
 Alpha  occ. eigenvalues --   -0.34793  -0.34620  -0.34062  -0.33856  -0.30378
 Alpha  occ. eigenvalues --   -0.25727
 Alpha virt. eigenvalues --   -0.04333   0.01241   0.03868   0.04279   0.04480
 Alpha virt. eigenvalues --    0.07068   0.07302   0.09483   0.11539   0.12768
 Alpha virt. eigenvalues --    0.13277   0.13477   0.14253   0.14405   0.15162
 Alpha virt. eigenvalues --    0.15951   0.16376   0.17303   0.17580   0.17813
 Alpha virt. eigenvalues --    0.18415   0.18485   0.19285   0.20016   0.20214
 Alpha virt. eigenvalues --    0.20349   0.20621   0.21062   0.21275   0.22121
 Alpha virt. eigenvalues --    0.22296   0.22455   0.22651   0.23281   0.23865
 Alpha virt. eigenvalues --    0.24362   0.24479   0.24699   0.25246   0.25468
 Alpha virt. eigenvalues --    0.26163   0.26453   0.26704   0.28122   0.29868
 Alpha virt. eigenvalues --    0.30617   0.31191   0.31517   0.32460   0.32767
 Alpha virt. eigenvalues --    0.33571   0.34553   0.34759   0.35467   0.35545
 Alpha virt. eigenvalues --    0.35709   0.35959   0.36488   0.36716   0.36949
 Alpha virt. eigenvalues --    0.37655   0.37801   0.38030   0.38553   0.39895
 Alpha virt. eigenvalues --    0.40372   0.41909   0.42245   0.43108   0.43234
 Alpha virt. eigenvalues --    0.44090   0.44203   0.44663   0.45163   0.46255
 Alpha virt. eigenvalues --    0.47401   0.47629   0.47951   0.48428   0.48695
 Alpha virt. eigenvalues --    0.49540   0.49597   0.50194   0.50749   0.51756
 Alpha virt. eigenvalues --    0.52003   0.52307   0.53062   0.53451   0.54157
 Alpha virt. eigenvalues --    0.54689   0.55020   0.55247   0.55560   0.56116
 Alpha virt. eigenvalues --    0.56426   0.56565   0.56930   0.57023   0.57388
 Alpha virt. eigenvalues --    0.57780   0.58635   0.58759   0.59091   0.59867
 Alpha virt. eigenvalues --    0.60689   0.61353   0.61646   0.62076   0.62437
 Alpha virt. eigenvalues --    0.62797   0.63377   0.63562   0.64511   0.65347
 Alpha virt. eigenvalues --    0.65833   0.65962   0.66559   0.66679   0.67470
 Alpha virt. eigenvalues --    0.68212   0.68491   0.69338   0.69657   0.69748
 Alpha virt. eigenvalues --    0.70377   0.70660   0.70877   0.71338   0.71625
 Alpha virt. eigenvalues --    0.72189   0.72333   0.72394   0.73042   0.73295
 Alpha virt. eigenvalues --    0.73563   0.73749   0.74179   0.74355   0.75238
 Alpha virt. eigenvalues --    0.75571   0.75808   0.76166   0.76523   0.76676
 Alpha virt. eigenvalues --    0.76884   0.76985   0.77342   0.77536   0.78302
 Alpha virt. eigenvalues --    0.78449   0.79030   0.79468   0.79669   0.80147
 Alpha virt. eigenvalues --    0.80341   0.80462   0.80798   0.81104   0.81816
 Alpha virt. eigenvalues --    0.82105   0.82409   0.82711   0.82814   0.83488
 Alpha virt. eigenvalues --    0.83652   0.83954   0.84729   0.84946   0.85443
 Alpha virt. eigenvalues --    0.85822   0.86487   0.86676   0.87242   0.87636
 Alpha virt. eigenvalues --    0.87995   0.88971   0.89778   0.90390   0.90902
 Alpha virt. eigenvalues --    0.91587   0.91642   0.93172   0.93539   0.94716
 Alpha virt. eigenvalues --    0.96070   0.96787   0.97243   0.98791   0.99688
 Alpha virt. eigenvalues --    1.00402   1.01102   1.01591   1.02609   1.02882
 Alpha virt. eigenvalues --    1.03873   1.05193   1.05843   1.08471   1.08924
 Alpha virt. eigenvalues --    1.10002   1.11319   1.12328   1.12618   1.13225
 Alpha virt. eigenvalues --    1.13964   1.15993   1.17221   1.17356   1.18279
 Alpha virt. eigenvalues --    1.19423   1.20789   1.21111   1.21458   1.22509
 Alpha virt. eigenvalues --    1.23049   1.23816   1.24442   1.25242   1.25596
 Alpha virt. eigenvalues --    1.26893   1.27293   1.28076   1.28574   1.29351
 Alpha virt. eigenvalues --    1.30941   1.31066   1.31764   1.32316   1.32786
 Alpha virt. eigenvalues --    1.33161   1.33879   1.34644   1.35442   1.35556
 Alpha virt. eigenvalues --    1.35918   1.36410   1.37248   1.37531   1.37811
 Alpha virt. eigenvalues --    1.38910   1.39025   1.39391   1.40114   1.41104
 Alpha virt. eigenvalues --    1.42056   1.43390   1.43884   1.44559   1.45705
 Alpha virt. eigenvalues --    1.47006   1.48235   1.49002   1.50889   1.52670
 Alpha virt. eigenvalues --    1.52893   1.53983   1.56269   1.56696   1.58204
 Alpha virt. eigenvalues --    1.58698   1.60080   1.60198   1.60889   1.61333
 Alpha virt. eigenvalues --    1.61590   1.62175   1.62899   1.63874   1.65193
 Alpha virt. eigenvalues --    1.65376   1.66679   1.66940   1.67277   1.67730
 Alpha virt. eigenvalues --    1.68979   1.69319   1.70679   1.71424   1.71813
 Alpha virt. eigenvalues --    1.73781   1.75084   1.75570   1.76082   1.76618
 Alpha virt. eigenvalues --    1.77378   1.78131   1.78501   1.78898   1.79399
 Alpha virt. eigenvalues --    1.79860   1.80868   1.81381   1.81950   1.82099
 Alpha virt. eigenvalues --    1.82754   1.82881   1.82971   1.83364   1.83647
 Alpha virt. eigenvalues --    1.84108   1.84139   1.84594   1.84967   1.85663
 Alpha virt. eigenvalues --    1.86167   1.87166   1.87193   1.87756   1.88122
 Alpha virt. eigenvalues --    1.88355   1.89184   1.90032   1.90331   1.90456
 Alpha virt. eigenvalues --    1.90921   1.91202   1.91303   1.91776   1.91891
 Alpha virt. eigenvalues --    1.92264   1.93264   1.94161   1.95778   1.96344
 Alpha virt. eigenvalues --    1.96760   1.97298   1.98616   1.99095   1.99983
 Alpha virt. eigenvalues --    2.00568   2.02042   2.02195   2.02647   2.03215
 Alpha virt. eigenvalues --    2.03420   2.03991   2.04512   2.06002   2.06229
 Alpha virt. eigenvalues --    2.06617   2.06763   2.06847   2.07280   2.07547
 Alpha virt. eigenvalues --    2.08058   2.08925   2.09371   2.10031   2.10796
 Alpha virt. eigenvalues --    2.12207   2.13727   2.14720   2.15324   2.16432
 Alpha virt. eigenvalues --    2.17411   2.18016   2.18385   2.18830   2.19478
 Alpha virt. eigenvalues --    2.19810   2.20863   2.21557   2.21828   2.22265
 Alpha virt. eigenvalues --    2.22749   2.22938   2.23129   2.23546   2.24790
 Alpha virt. eigenvalues --    2.25704   2.26398   2.27119   2.28668   2.29314
 Alpha virt. eigenvalues --    2.30218   2.31169   2.32571   2.33406   2.34530
 Alpha virt. eigenvalues --    2.35478   2.35584   2.37124   2.37936   2.38126
 Alpha virt. eigenvalues --    2.38849   2.39472   2.39926   2.40262   2.40926
 Alpha virt. eigenvalues --    2.42371   2.42516   2.42782   2.43558   2.43811
 Alpha virt. eigenvalues --    2.44491   2.46258   2.49280   2.50498   2.51251
 Alpha virt. eigenvalues --    2.51778   2.52640   2.55395   2.56212   2.56400
 Alpha virt. eigenvalues --    2.57091   2.57670   2.60086   2.60796   2.61903
 Alpha virt. eigenvalues --    2.63282   2.64549   2.65897   2.66424   2.67691
 Alpha virt. eigenvalues --    2.68485   2.68999   2.69858   2.70079   2.70818
 Alpha virt. eigenvalues --    2.71197   2.72245   2.72673   2.75344   2.75917
 Alpha virt. eigenvalues --    2.77043   2.78257   2.80457   2.81341   2.81804
 Alpha virt. eigenvalues --    2.82019   2.82273   2.82588   2.83796   2.86585
 Alpha virt. eigenvalues --    2.87981   2.92995   2.93811   2.94527   2.94940
 Alpha virt. eigenvalues --    2.95270   2.95992   2.96402   2.96776   3.02638
 Alpha virt. eigenvalues --    3.04740   3.05213   3.05735   3.06379   3.07061
 Alpha virt. eigenvalues --    3.07501   3.09088   3.09455   3.11298   3.13617
 Alpha virt. eigenvalues --    3.13858   3.14081   3.14310   3.14828   3.15587
 Alpha virt. eigenvalues --    3.16932   3.16994   3.18564   3.19592   3.20321
 Alpha virt. eigenvalues --    3.21357   3.21764   3.21963   3.22633   3.24656
 Alpha virt. eigenvalues --    3.25278   3.26895   3.28082   3.28428   3.30295
 Alpha virt. eigenvalues --    3.30869   3.33839   3.34795   3.37645   3.41465
 Alpha virt. eigenvalues --    3.45970   3.46795   3.50419   3.53821   3.56054
 Alpha virt. eigenvalues --    3.64263   3.67552   3.71150   3.71293   3.76547
 Alpha virt. eigenvalues --    3.80440   3.83686   3.94297   3.96635   3.98459
          Condensed to atoms (all electrons):
 Mulliken charges:
               1
     1  C   -0.006661
     2  C   -0.344020
     3  C   -0.345826
     4  S    0.086382
     5  C   -0.092226
     6  C    0.433857
     7  C   -0.114512
     8  C    0.348737
     9  C    0.431376
    10  F   -0.205350
    11  F   -0.207828
    12  F   -0.183442
    13  F   -0.193581
    14  F   -0.207536
    15  F   -0.204353
    16  C    0.002597
    17  C    0.132679
    18  H    0.042394
    19  H    0.055200
    20  H    0.056807
    21  C    0.138460
    22  H    0.051174
    23  H    0.054745
    24  H    0.040994
    25  C   -0.104360
    26  S    0.087052
    27  C   -0.097274
    28  C   -0.013805
    29  C   -0.018405
    30  C   -0.014909
    31  C   -0.015368
    32  H    0.020550
    33  C   -0.013061
    34  H    0.019686
    35  C   -0.008027
    36  H    0.026065
    37  H    0.025579
    38  H    0.026875
    39  C   -0.095671
    40  C    0.064789
    41  H    0.048848
    42  H    0.058846
    43  H    0.053620
    44  C   -0.004768
    45  C   -0.019132
    46  C   -0.018082
    47  C   -0.015367
    48  H    0.021498
    49  C   -0.012740
    50  H    0.020995
    51  C   -0.007674
    52  H    0.026760
    53  H    0.026487
    54  H    0.027650
    55  C   -0.084710
    56  C    0.058546
    57  H    0.053990
    58  H    0.058476
    59  H    0.046971
 Sum of Mulliken charges =   0.00000
 Mulliken charges with hydrogens summed into heavy atoms:
               1
     1  C   -0.006661
     2  C   -0.344020
     3  C   -0.345826
     4  S    0.086382
     5  C   -0.092226
     6  C    0.433857
     7  C   -0.114512
     8  C    0.348737
     9  C    0.431376
    10  F   -0.205350
    11  F   -0.207828
    12  F   -0.183442
    13  F   -0.193581
    14  F   -0.207536
    15  F   -0.204353
    16  C    0.002597
    17  C    0.287081
    21  C    0.285373
    25  C   -0.104360
    26  S    0.087052
    27  C   -0.097274
    28  C   -0.013805
    29  C    0.002145
    30  C    0.004776
    31  C    0.010696
    33  C    0.012518
    35  C    0.018848
    39  C   -0.095671
    40  C    0.226104
    44  C   -0.004768
    45  C    0.002366
    46  C    0.002913
    47  C    0.011393
    49  C    0.013747
    51  C    0.019977
    55  C   -0.084710
    56  C    0.217983
 Electronic spatial extent (au):  <R**2>=          20809.2816
 Charge=              0.0000 electrons
 Dipole moment (field-independent basis, Debye):
    X=              0.2640    Y=             -4.3692    Z=             -0.2142  Tot=              4.3824
 Quadrupole moment (field-independent basis, Debye-Ang):
   XX=           -184.2830   YY=           -236.1785   ZZ=           -227.3017
   XY=             -0.3137   XZ=             -0.3121   YZ=              7.7054
 Traceless Quadrupole moment (field-independent basis, Debye-Ang):
   XX=             31.6381   YY=            -20.2575   ZZ=            -11.3806
   XY=             -0.3137   XZ=             -0.3121   YZ=              7.7054
 Octapole moment (field-independent basis, Debye-Ang**2):
  XXX=             11.4109  YYY=             42.8757  ZZZ=             -0.2870  XYY=             -1.3165
  XXY=            -62.4947  XXZ=             34.0200  XZZ=              0.2278  YZZ=             42.9603
  YYZ=            -32.2664  XYZ=              4.8878
 Hexadecapole moment (field-independent basis, Debye-Ang**3):
 XXXX=         -15770.1513 YYYY=          -8164.0990 ZZZZ=          -1074.8616 XXXY=            -19.5365
 XXXZ=            -55.6203 YYYX=              8.8222 YYYZ=            162.8224 ZZZX=              3.5532
 ZZZY=              7.4233 XXYY=          -3964.8263 XXZZ=          -3315.9396 YYZZ=          -1565.3388
 XXYZ=            139.6543 YYXZ=            -21.9973 ZZXY=             -6.3150
 N-N= 4.682180154049D+03 E-N=-1.526614618496D+04  KE= 2.493810692500D+03
 No NMR shielding tensors so no spin-rotation constants.
 Leave Link  601 at Sun Dec  2 20:54:47 2018, MaxMem=   536870912 cpu:         6.8
 (Enter /pbs_home/pkowalski/g09d01/g09/l701.exe)
 Compute integral first derivatives.
 ... and contract with generalized density number  0.
 R6Disp: Adding Grimme-D2 dispersion energy 1st derivatives to the gradient.
 Leave Link  701 at Sun Dec  2 20:54:48 2018, MaxMem=   536870912 cpu:         6.3
 (Enter /pbs_home/pkowalski/g09d01/g09/l702.exe)
 L702 exits ... SP integral derivatives will be done elsewhere.
 Leave Link  702 at Sun Dec  2 20:54:48 2018, MaxMem=   536870912 cpu:         0.4
 (Enter /pbs_home/pkowalski/g09d01/g09/l703.exe)
 Compute integral first derivatives, UseDBF=F ICtDFT=           0.
 Integral derivatives from FoFJK, PRISM(SPDF).
 Calling FoFJK, ICntrl=      2127 FMM=F ISym2X=0 I1Cent= 0 IOpClX= 0 NMat=1 NMatS=1 NMatT=0.
 FoFJK:  IHMeth= 1 ICntrl=    2127 DoSepK=T KAlg= 0 I1Cent=   0 FoldK=F
 IRaf=         1 NMat=   1 IRICut=       1 DoRegI=T DoRafI=F ISym2E= 0.
 FoFCou: FMM=F IPFlag=           0 FMFlag=      100000 FMFlg1=         800
         NFxFlg=           0 DoJE=F BraDBF=F KetDBF=F FulRan=T
         wScrn=  0.000000 ICntrl=    2527 IOpCl=  0 I1Cent=           0 NGrid=           0
         NMat0=    1 NMatS0=      1 NMatT0=    0 NMatD0=    1 NMtDS0=    0 NMtDT0=    0
 Symmetry not used in FoFCou.
 Leave Link  703 at Sun Dec  2 20:57:06 2018, MaxMem=   536870912 cpu:      1103.8
 (Enter /pbs_home/pkowalski/g09d01/g09/l716.exe)
 Dipole        = 1.03867209D-01-1.71898540D+00-8.42606500D-02
 ***** Axes restored to original set *****
 -------------------------------------------------------------------
 Center     Atomic                   Forces (Hartrees/Bohr)
 Number     Number              X              Y              Z
 -------------------------------------------------------------------
      1        6           0.007819425   -0.006420339    0.003179710
      2        6          -0.002532718    0.001287956    0.000242966
      3        6           0.001022953    0.000120676    0.002694229
      4       16           0.002665522   -0.003831186   -0.006755640
      5        6          -0.005910613    0.005578581    0.000556920
      6        6          -0.009684684    0.002320001   -0.011597957
      7        6           0.003191550   -0.000845689    0.007223867
      8        6           0.008664520    0.000622505   -0.010399115
      9        6           0.008286759   -0.012335617    0.003308577
     10        9          -0.000073575   -0.011438338    0.008439033
     11        9           0.009804677    0.009020867    0.004656129
     12        9           0.000373522    0.010635765    0.010090730
     13        9          -0.009864325   -0.009766199    0.002562681
     14        9           0.004470943    0.013095094   -0.000298868
     15        9          -0.014161876   -0.000190371   -0.002435567
     16        6          -0.005348270    0.004723829   -0.008209345
     17        6          -0.004431993   -0.007067255    0.001974567
     18        1           0.004032201   -0.000819215    0.001389644
     19        1          -0.002424918    0.003401269    0.001874361
     20        1          -0.000042596   -0.000011540   -0.004777753
     21        6           0.004753663    0.006593427   -0.002821191
     22        1           0.000210505    0.000496497    0.004604077
     23        1           0.002401170   -0.003610017   -0.001619815
     24        1          -0.003906039    0.000324974   -0.001992525
     25        6          -0.004404926    0.003540290   -0.008687999
     26       16           0.001887684   -0.004500611   -0.006379763
     27        6           0.008136985   -0.006136069    0.001441093
     28        6          -0.003385633    0.003622735   -0.000601108
     29        6          -0.003189663   -0.000908307    0.005692736
     30        6           0.001357777    0.001992170   -0.006101273
     31        6          -0.000328909   -0.003129528    0.004681125
     32        1           0.003495090   -0.000426401   -0.003428745
     33        6           0.003772117    0.000228613   -0.004554169
     34        1           0.000286252   -0.002789952    0.004166419
     35        6           0.004617449   -0.004382723    0.001025935
     36        1          -0.000081436    0.002511995   -0.003475099
     37        1          -0.003027697    0.000366775    0.002960020
     38        1          -0.003110972    0.002845272   -0.000498215
     39        6          -0.007566662    0.005434260   -0.000394928
     40        6           0.002973899    0.000683963    0.005927107
     41        1          -0.004112078    0.001174404   -0.000164182
     42        1           0.002375596    0.001990937   -0.001691162
     43        1           0.000008272   -0.003881578   -0.000712709
     44        6           0.002010867   -0.001386077    0.004361522
     45        6          -0.005208337    0.000376562    0.003960282
     46        6           0.006077810   -0.001207784   -0.002141512
     47        6          -0.005681591    0.000866875    0.000028860
     48        1           0.002699538    0.000460796   -0.004035484
     49        6           0.003472863    0.000337587   -0.004221895
     50        1          -0.004775500    0.001145966   -0.000140057
     51        6          -0.002457967    0.001886665   -0.005348553
     52        1           0.004161998   -0.000815907    0.000180966
     53        1          -0.002359612   -0.000404835    0.003480549
     54        1           0.001755913   -0.001330778    0.003700795
     55        6           0.003312211   -0.002844481    0.008221562
     56        6          -0.003149260    0.005992035    0.000706895
     57        1          -0.002266189   -0.002186358   -0.002149177
     58        1           0.002966991    0.001397881   -0.001325056
     59        1           0.000421318   -0.002410067    0.003625506
 -------------------------------------------------------------------
 Cartesian Forces:  Max     0.014161876 RMS     0.004665180
 Leave Link  716 at Sun Dec  2 20:57:07 2018, MaxMem=   536870912 cpu:         0.4
 (Enter /pbs_home/pkowalski/g09d01/g09/l103.exe)

 GradGradGradGradGradGradGradGradGradGradGradGradGradGradGradGradGradGrad
 Berny optimization.
 FormGI is forming the generalized inverse of G from B-inverse, IUseBI=4.
 Internal  Forces:  Max     0.014648260 RMS     0.002624846
 Search for a local minimum.
 Step number   1 out of a maximum of  354
 All quantities printed in internal units (Hartrees-Bohrs-Radians)
 RMS Force = .26248D-02 SwitMx=.10000D-02 MixMth= 1
 Mixed Optimization -- RFO/linear search
 Second derivative matrix not updated -- first step.
 ITU=  0
     Eigenvalues ---    0.00230   0.00230   0.00417   0.00631   0.00652
     Eigenvalues ---    0.00652   0.00846   0.00985   0.01098   0.01109
     Eigenvalues ---    0.01205   0.01265   0.01385   0.01435   0.01458
     Eigenvalues ---    0.01542   0.01575   0.01601   0.01721   0.01727
     Eigenvalues ---    0.01934   0.01934   0.02014   0.02017   0.02077
     Eigenvalues ---    0.02080   0.02094   0.02096   0.02133   0.02135
     Eigenvalues ---    0.02138   0.02142   0.02151   0.02154   0.02161
     Eigenvalues ---    0.02161   0.02164   0.02167   0.04503   0.04703
     Eigenvalues ---    0.04946   0.05447   0.05457   0.05515   0.05679
     Eigenvalues ---    0.05685   0.05963   0.06958   0.07027   0.07069
     Eigenvalues ---    0.07234   0.07265   0.07280   0.07804   0.09051
     Eigenvalues ---    0.09183   0.09411   0.09478   0.10383   0.10730
     Eigenvalues ---    0.11191   0.12257   0.12422   0.14171   0.14632
     Eigenvalues ---    0.15993   0.15994   0.15997   0.15998   0.15999
     Eigenvalues ---    0.15999   0.16000   0.16000   0.16000   0.16000
     Eigenvalues ---    0.16000   0.16000   0.16000   0.16000   0.16000
     Eigenvalues ---    0.16000   0.16000   0.16000   0.16000   0.16000
     Eigenvalues ---    0.16000   0.16000   0.17035   0.17112   0.20357
     Eigenvalues ---    0.21999   0.21999   0.22000   0.22000   0.22211
     Eigenvalues ---    0.22281   0.23466   0.23466   0.24410   0.24520
     Eigenvalues ---    0.24573   0.24707   0.24807   0.24943   0.24961
     Eigenvalues ---    0.24987   0.24988   0.24997   0.24999   0.26749
     Eigenvalues ---    0.26847   0.27142   0.27223   0.27280   0.27507
     Eigenvalues ---    0.27566   0.28043   0.28339   0.30700   0.31492
     Eigenvalues ---    0.31492   0.31788   0.33753   0.34354   0.34411
     Eigenvalues ---    0.34434   0.34491   0.34525   0.34594   0.34594
     Eigenvalues ---    0.34605   0.34697   0.34720   0.34743   0.34755
     Eigenvalues ---    0.35160   0.35254   0.35291   0.35291   0.35291
     Eigenvalues ---    0.35291   0.35291   0.35303   0.35314   0.35373
     Eigenvalues ---    0.35432   0.35468   0.37155   0.37912   0.41295
     Eigenvalues ---    0.41328   0.41747   0.41772   0.45003   0.45036
     Eigenvalues ---    0.45499   0.45549   0.46381   0.46413   0.46805
     Eigenvalues ---    0.46814   0.47366   0.47604   0.48415   0.49687
     Eigenvalues ---    0.50197   0.50385   0.52108   0.52405   0.53415
     Eigenvalues ---    0.55621
 RFO step:  Lambda=-6.17189938D-03 EMin= 2.30000000D-03
 Linear search not attempted -- first point.
 Iteration  1 RMS(Cart)=  0.03705591 RMS(Int)=  0.00014702
 Iteration  2 RMS(Cart)=  0.00035639 RMS(Int)=  0.00001639
 Iteration  3 RMS(Cart)=  0.00000005 RMS(Int)=  0.00001639
 ITry= 1 IFail=0 DXMaxC= 1.50D-01 DCOld= 1.00D+10 DXMaxT= 3.00D-01 DXLimC= 3.00D+00 Rises=F
 Variable       Old X    -DE/DX   Delta X   Delta X   Delta X     New X
                                 (Linear)    (Quad)   (Total)
    R1        2.90432  -0.00565   0.00000  -0.01886  -0.01885   2.88547
    R2        2.58477  -0.00923   0.00000  -0.01784  -0.01784   2.56693
    R3        2.74121   0.00094   0.00000   0.00207   0.00206   2.74327
    R4        2.91528  -0.00723   0.00000  -0.02401  -0.02401   2.89127
    R5        2.93229  -0.00540   0.00000  -0.01919  -0.01919   2.91310
    R6        3.51565  -0.00728   0.00000  -0.03148  -0.03147   3.48418
    R7        3.51432  -0.00732   0.00000  -0.03165  -0.03165   3.48267
    R8        2.90716  -0.00534   0.00000  -0.01825  -0.01824   2.88892
    R9        2.93097  -0.00526   0.00000  -0.01868  -0.01868   2.91229
   R10        3.34652  -0.00616   0.00000  -0.02123  -0.02122   3.32530
   R11        2.84253  -0.00275   0.00000  -0.00805  -0.00804   2.83448
   R12        2.76845   0.00045   0.00000   0.00107   0.00105   2.76950
   R13        2.92794  -0.00101   0.00000  -0.00376  -0.00375   2.92420
   R14        2.57796  -0.01421   0.00000  -0.02694  -0.02694   2.55102
   R15        2.59478  -0.01412   0.00000  -0.02768  -0.02768   2.56711
   R16        2.83894  -0.00261   0.00000  -0.00813  -0.00814   2.83079
   R17        2.58987  -0.00879   0.00000  -0.01743  -0.01744   2.57243
   R18        2.92934  -0.00077   0.00000  -0.00319  -0.00320   2.92614
   R19        2.54584  -0.01465   0.00000  -0.02605  -0.02605   2.51979
   R20        2.56568  -0.01410   0.00000  -0.02610  -0.02610   2.53958
   R21        2.59667  -0.01385   0.00000  -0.02725  -0.02725   2.56942
   R22        2.57513  -0.01435   0.00000  -0.02707  -0.02707   2.54806
   R23        2.73097   0.00143   0.00000   0.00337   0.00336   2.73433
   R24        2.06339   0.00432   0.00000   0.01227   0.01227   2.07567
   R25        2.06131   0.00452   0.00000   0.01279   0.01279   2.07410
   R26        2.06453   0.00475   0.00000   0.01353   0.01353   2.07805
   R27        2.06094   0.00456   0.00000   0.01289   0.01289   2.07382
   R28        2.06604   0.00460   0.00000   0.01312   0.01312   2.07916
   R29        2.06339   0.00439   0.00000   0.01246   0.01246   2.07585
   R30        2.78565  -0.00026   0.00000  -0.00071  -0.00071   2.78493
   R31        2.59875  -0.00811   0.00000  -0.01632  -0.01632   2.58243
   R32        3.35426  -0.00594   0.00000  -0.02051  -0.02051   3.33376
   R33        2.78716  -0.00033   0.00000  -0.00092  -0.00092   2.78624
   R34        2.59592  -0.00812   0.00000  -0.01622  -0.01623   2.57969
   R35        2.65884  -0.00337   0.00000  -0.00758  -0.00758   2.65126
   R36        2.65998  -0.00335   0.00000  -0.00756  -0.00756   2.65242
   R37        2.63314  -0.00127   0.00000  -0.00268  -0.00268   2.63046
   R38        2.04922   0.00490   0.00000   0.01358   0.01358   2.06280
   R39        2.63163  -0.00114   0.00000  -0.00240  -0.00240   2.62923
   R40        2.05073   0.00502   0.00000   0.01395   0.01395   2.06468
   R41        2.63749  -0.00163   0.00000  -0.00338  -0.00338   2.63411
   R42        2.05205   0.00428   0.00000   0.01192   0.01192   2.06398
   R43        2.63954  -0.00198   0.00000  -0.00414  -0.00414   2.63540
   R44        2.05205   0.00425   0.00000   0.01185   0.01185   2.06390
   R45        2.05205   0.00424   0.00000   0.01182   0.01182   2.06387
   R46        2.85084  -0.00356   0.00000  -0.01110  -0.01110   2.83974
   R47        2.06169   0.00426   0.00000   0.01206   0.01206   2.07375
   R48        2.06736   0.00345   0.00000   0.00985   0.00985   2.07721
   R49        2.06320   0.00393   0.00000   0.01115   0.01115   2.07436
   R50        2.65866  -0.00344   0.00000  -0.00779  -0.00778   2.65087
   R51        2.65922  -0.00326   0.00000  -0.00735  -0.00735   2.65187
   R52        2.63314  -0.00139   0.00000  -0.00296  -0.00296   2.63018
   R53        2.04979   0.00487   0.00000   0.01351   0.01351   2.06329
   R54        2.63144  -0.00111   0.00000  -0.00230  -0.00230   2.62915
   R55        2.05168   0.00490   0.00000   0.01364   0.01364   2.06532
   R56        2.63768  -0.00160   0.00000  -0.00329  -0.00329   2.63439
   R57        2.05205   0.00425   0.00000   0.01182   0.01182   2.06388
   R58        2.63824  -0.00153   0.00000  -0.00312  -0.00313   2.63512
   R59        2.05205   0.00422   0.00000   0.01175   0.01175   2.06381
   R60        2.05186   0.00431   0.00000   0.01199   0.01199   2.06385
   R61        2.85084  -0.00355   0.00000  -0.01106  -0.01106   2.83978
   R62        2.06509   0.00378   0.00000   0.01076   0.01076   2.07586
   R63        2.06642   0.00348   0.00000   0.00993   0.00993   2.07635
   R64        2.06075   0.00435   0.00000   0.01230   0.01230   2.07305
    A1        2.02249   0.00073   0.00000   0.00237   0.00233   2.02482
    A2        1.95681  -0.00051   0.00000  -0.00312  -0.00313   1.95368
    A3        2.30190  -0.00021   0.00000   0.00105   0.00108   2.30298
    A4        1.91620  -0.00009   0.00000  -0.00156  -0.00158   1.91461
    A5        1.87536   0.00023   0.00000   0.00274   0.00274   1.87810
    A6        1.82509   0.00029   0.00000   0.00440   0.00436   1.82945
    A7        1.98263  -0.00035   0.00000  -0.00340  -0.00340   1.97923
    A8        1.97435  -0.00076   0.00000  -0.00917  -0.00914   1.96521
    A9        1.88115   0.00078   0.00000   0.00823   0.00820   1.88935
   A10        1.97798  -0.00096   0.00000  -0.00995  -0.00991   1.96807
   A11        1.89734  -0.00010   0.00000  -0.00265  -0.00267   1.89467
   A12        1.98915   0.00013   0.00000  -0.00087  -0.00086   1.98829
   A13        1.83878   0.00049   0.00000   0.00660   0.00657   1.84535
   A14        1.86689   0.00068   0.00000   0.00822   0.00820   1.87508
   A15        1.88588  -0.00018   0.00000  -0.00039  -0.00040   1.88548
   A16        1.59628  -0.00020   0.00000  -0.00019  -0.00019   1.59609
   A17        2.23978   0.00021   0.00000   0.00310   0.00316   2.24294
   A18        2.13157  -0.00059   0.00000  -0.00427  -0.00431   2.12726
   A19        1.91067   0.00038   0.00000   0.00084   0.00081   1.91148
   A20        1.82980  -0.00078   0.00000  -0.00600  -0.00604   1.82376
   A21        1.99770   0.00018   0.00000   0.00125   0.00126   1.99897
   A22        1.96262   0.00021   0.00000   0.00121   0.00123   1.96385
   A23        1.91574   0.00035   0.00000   0.00169   0.00171   1.91745
   A24        1.89139   0.00038   0.00000   0.00282   0.00283   1.89422
   A25        1.86455  -0.00031   0.00000  -0.00077  -0.00078   1.86377
   A26        1.90363   0.00015   0.00000  -0.00046  -0.00050   1.90313
   A27        2.12825  -0.00078   0.00000  -0.00504  -0.00508   2.12318
   A28        2.25067   0.00063   0.00000   0.00557   0.00564   2.25631
   A29        1.83488   0.00086   0.00000   0.00195   0.00187   1.83675
   A30        1.96803  -0.00032   0.00000   0.00021   0.00023   1.96826
   A31        1.89787   0.00006   0.00000   0.00141   0.00144   1.89931
   A32        1.96873  -0.00030   0.00000  -0.00018  -0.00015   1.96858
   A33        1.89273  -0.00001   0.00000   0.00133   0.00135   1.89408
   A34        1.89884  -0.00024   0.00000  -0.00438  -0.00439   1.89445
   A35        1.81980  -0.00081   0.00000  -0.00725  -0.00733   1.81247
   A36        1.97275   0.00030   0.00000   0.00166   0.00169   1.97444
   A37        1.99945   0.00024   0.00000   0.00239   0.00241   2.00185
   A38        1.89724   0.00038   0.00000   0.00290   0.00289   1.90013
   A39        1.90698   0.00025   0.00000   0.00118   0.00123   1.90821
   A40        1.86524  -0.00033   0.00000  -0.00078  -0.00080   1.86445
   A41        2.00479   0.00053   0.00000  -0.00052  -0.00055   2.00425
   A42        1.97707  -0.00076   0.00000  -0.00228  -0.00230   1.97477
   A43        2.30116   0.00024   0.00000   0.00290   0.00293   2.30409
   A44        1.90311  -0.00019   0.00000  -0.00064  -0.00064   1.90247
   A45        1.94255  -0.00086   0.00000  -0.00509  -0.00509   1.93746
   A46        1.92859  -0.00046   0.00000  -0.00336  -0.00337   1.92522
   A47        1.89708   0.00066   0.00000   0.00509   0.00509   1.90217
   A48        1.89426   0.00030   0.00000   0.00160   0.00160   1.89586
   A49        1.89739   0.00059   0.00000   0.00269   0.00268   1.90007
   A50        1.94028  -0.00102   0.00000  -0.00640  -0.00642   1.93387
   A51        1.92841  -0.00062   0.00000  -0.00432  -0.00433   1.92408
   A52        1.90328   0.00005   0.00000   0.00115   0.00116   1.90444
   A53        1.89937   0.00068   0.00000   0.00257   0.00255   1.90192
   A54        1.89939   0.00062   0.00000   0.00486   0.00486   1.90425
   A55        1.89226   0.00034   0.00000   0.00249   0.00250   1.89476
   A56        2.03854  -0.00055   0.00000  -0.00161  -0.00160   2.03694
   A57        2.01289   0.00224   0.00000   0.00766   0.00765   2.02054
   A58        2.23163  -0.00170   0.00000  -0.00610  -0.00610   2.22553
   A59        1.58668  -0.00025   0.00000  -0.00098  -0.00095   1.58572
   A60        2.04116  -0.00071   0.00000  -0.00195  -0.00194   2.03922
   A61        2.00608   0.00209   0.00000   0.00653   0.00652   2.01260
   A62        2.23590  -0.00138   0.00000  -0.00457  -0.00456   2.23134
   A63        2.11028  -0.00071   0.00000  -0.00260  -0.00260   2.10767
   A64        2.10574  -0.00070   0.00000  -0.00255  -0.00256   2.10318
   A65        2.06677   0.00142   0.00000   0.00529   0.00529   2.07206
   A66        2.10661  -0.00051   0.00000  -0.00232  -0.00232   2.10429
   A67        2.08584   0.00024   0.00000   0.00118   0.00117   2.08701
   A68        2.09036   0.00027   0.00000   0.00131   0.00130   2.09167
   A69        2.10661  -0.00056   0.00000  -0.00258  -0.00258   2.10403
   A70        2.08270   0.00019   0.00000   0.00081   0.00080   2.08350
   A71        2.09376   0.00037   0.00000   0.00187   0.00186   2.09562
   A72        2.09928  -0.00029   0.00000  -0.00094  -0.00094   2.09834
   A73        2.08706   0.00018   0.00000   0.00072   0.00072   2.08779
   A74        2.09680   0.00010   0.00000   0.00023   0.00023   2.09702
   A75        2.09920  -0.00021   0.00000  -0.00061  -0.00062   2.09859
   A76        2.08741   0.00011   0.00000   0.00034   0.00034   2.08776
   A77        2.09657   0.00010   0.00000   0.00027   0.00027   2.09684
   A78        2.08768   0.00015   0.00000   0.00121   0.00121   2.08889
   A79        2.09771  -0.00006   0.00000  -0.00054  -0.00054   2.09717
   A80        2.09777  -0.00009   0.00000  -0.00067  -0.00067   2.09710
   A81        1.96624  -0.00187   0.00000  -0.00944  -0.00947   1.95677
   A82        2.16066   0.00017   0.00000   0.00189   0.00189   2.16256
   A83        2.15513   0.00171   0.00000   0.00783   0.00784   2.16297
   A84        1.93208   0.00016   0.00000   0.00114   0.00114   1.93322
   A85        1.95634  -0.00096   0.00000  -0.00561  -0.00561   1.95073
   A86        1.92824  -0.00038   0.00000  -0.00260  -0.00260   1.92564
   A87        1.88885   0.00053   0.00000   0.00379   0.00379   1.89264
   A88        1.89266   0.00006   0.00000   0.00002   0.00002   1.89269
   A89        1.86313   0.00064   0.00000   0.00358   0.00357   1.86671
   A90        2.11150  -0.00104   0.00000  -0.00379  -0.00380   2.10770
   A91        2.10399  -0.00038   0.00000  -0.00121  -0.00123   2.10277
   A92        2.06726   0.00142   0.00000   0.00521   0.00521   2.07247
   A93        2.10591  -0.00044   0.00000  -0.00220  -0.00220   2.10371
   A94        2.08497   0.00016   0.00000   0.00080   0.00079   2.08576
   A95        2.09197   0.00029   0.00000   0.00163   0.00161   2.09358
   A96        2.10696  -0.00053   0.00000  -0.00239  -0.00239   2.10457
   A97        2.08445   0.00024   0.00000   0.00112   0.00111   2.08556
   A98        2.09160   0.00028   0.00000   0.00136   0.00135   2.09295
   A99        2.09911  -0.00021   0.00000  -0.00068  -0.00068   2.09843
   A100       2.08724   0.00014   0.00000   0.00056   0.00056   2.08780
   A101       2.09680   0.00007   0.00000   0.00014   0.00014   2.09694
   A102       2.09853  -0.00031   0.00000  -0.00090  -0.00090   2.09763
   A103       2.08794   0.00020   0.00000   0.00069   0.00069   2.08863
   A104       2.09672   0.00011   0.00000   0.00021   0.00021   2.09692
   A105       2.08845   0.00007   0.00000   0.00096   0.00095   2.08941
   A106       2.09736   0.00000   0.00000  -0.00028  -0.00028   2.09708
   A107       2.09735  -0.00007   0.00000  -0.00067  -0.00067   2.09668
   A108       1.97089  -0.00184   0.00000  -0.00885  -0.00888   1.96201
   A109       2.15751   0.00082   0.00000   0.00365   0.00366   2.16117
   A110       2.14693   0.00099   0.00000   0.00455   0.00455   2.15148
   A111       1.92423  -0.00040   0.00000  -0.00269  -0.00269   1.92153
   A112       1.96000  -0.00078   0.00000  -0.00421  -0.00421   1.95579
   A113       1.93365   0.00015   0.00000   0.00075   0.00075   1.93440
   A114       1.86394   0.00067   0.00000   0.00438   0.00438   1.86832
   A115       1.88710  -0.00004   0.00000  -0.00115  -0.00115   1.88595
   A116       1.89214   0.00044   0.00000   0.00318   0.00319   1.89533
    D1        0.68033   0.00008   0.00000  -0.00311  -0.00315   0.67718
    D2       -1.48370   0.00041   0.00000   0.00028   0.00025  -1.48345
    D3        2.80352  -0.00071   0.00000  -0.01225  -0.01229   2.79124
    D4       -2.52082   0.00020   0.00000   0.00132   0.00129  -2.51953
    D5        1.59833   0.00053   0.00000   0.00471   0.00470   1.60303
    D6       -0.39763  -0.00059   0.00000  -0.00782  -0.00784  -0.40547
    D7        3.00616   0.00027   0.00000   0.00748   0.00751   3.01367
    D8       -0.07802   0.00031   0.00000   0.01561   0.01560  -0.06241
    D9       -0.06130   0.00012   0.00000   0.00213   0.00213  -0.05917
   D10        3.13772   0.00016   0.00000   0.01025   0.01022  -3.13525
   D11        0.28620   0.00043   0.00000   0.00832   0.00829   0.29448
   D12       -2.80541   0.00015   0.00000   0.00215   0.00215  -2.80325
   D13       -2.92739   0.00061   0.00000   0.01369   0.01367  -2.91372
   D14        0.26419   0.00033   0.00000   0.00752   0.00754   0.27173
   D15       -3.06113  -0.00019   0.00000  -0.01184  -0.01185  -3.07298
   D16       -1.02299  -0.00022   0.00000  -0.01130  -0.01132  -1.03431
   D17        1.08141  -0.00044   0.00000  -0.01427  -0.01429   1.06711
   D18       -0.96101  -0.00019   0.00000  -0.01173  -0.01175  -0.97276
   D19        1.07713  -0.00022   0.00000  -0.01120  -0.01122   1.06591
   D20       -3.10166  -0.00044   0.00000  -0.01417  -0.01419  -3.11585
   D21        1.19081  -0.00003   0.00000  -0.01068  -0.01068   1.18013
   D22       -3.05423  -0.00005   0.00000  -0.01015  -0.01015  -3.06438
   D23       -0.94983  -0.00028   0.00000  -0.01312  -0.01312  -0.96296
   D24       -3.08243  -0.00045   0.00000  -0.00469  -0.00470  -3.08712
   D25        1.08996  -0.00021   0.00000  -0.00074  -0.00076   1.08919
   D26       -0.98821  -0.00028   0.00000  -0.00191  -0.00193  -0.99013
   D27        1.07772  -0.00028   0.00000  -0.00248  -0.00246   1.07526
   D28       -1.03308  -0.00004   0.00000   0.00147   0.00148  -1.03161
   D29       -3.11124  -0.00011   0.00000   0.00030   0.00031  -3.11093
   D30       -1.12427   0.00036   0.00000   0.00555   0.00557  -1.11871
   D31        3.04811   0.00060   0.00000   0.00950   0.00950   3.05761
   D32        0.96995   0.00053   0.00000   0.00833   0.00834   0.97829
   D33        0.31957   0.00049   0.00000   0.00359   0.00363   0.32319
   D34        2.40402   0.00015   0.00000  -0.00045  -0.00045   2.40357
   D35       -1.67230  -0.00025   0.00000  -0.00510  -0.00514  -1.67744
   D36        2.26718  -0.00009   0.00000  -0.01524  -0.01527   2.25191
   D37        0.19494   0.00025   0.00000  -0.01079  -0.01076   0.18418
   D38       -1.80902  -0.00007   0.00000  -0.01705  -0.01710  -1.82613
   D39        0.80430   0.00049   0.00000   0.01386   0.01385   0.81815
   D40       -2.35413   0.00062   0.00000   0.01911   0.01909  -2.33504
   D41        2.92969  -0.00042   0.00000   0.00444   0.00443   2.93411
   D42       -0.22874  -0.00028   0.00000   0.00968   0.00967  -0.21907
   D43       -1.36271   0.00051   0.00000   0.01683   0.01681  -1.34590
   D44        1.76204   0.00065   0.00000   0.02207   0.02206   1.78410
   D45       -3.09360  -0.00010   0.00000  -0.00159  -0.00158  -3.09517
   D46        1.09694  -0.00027   0.00000  -0.00432  -0.00431   1.09263
   D47       -1.01299  -0.00013   0.00000  -0.00205  -0.00204  -1.01503
   D48        0.98928   0.00053   0.00000   0.00560   0.00559   0.99487
   D49       -1.10337   0.00036   0.00000   0.00287   0.00287  -1.10050
   D50        3.06989   0.00050   0.00000   0.00514   0.00513   3.07502
   D51       -0.98280  -0.00028   0.00000  -0.00580  -0.00581  -0.98860
   D52       -3.07545  -0.00044   0.00000  -0.00853  -0.00854  -3.08398
   D53        1.09781  -0.00031   0.00000  -0.00626  -0.00627   1.09154
   D54        3.02413   0.00008   0.00000   0.01398   0.01400   3.03813
   D55       -0.13317  -0.00010   0.00000   0.01102   0.01100  -0.12216
   D56        2.99045   0.00006   0.00000   0.00290   0.00290   2.99335
   D57        0.89047   0.00005   0.00000   0.00417   0.00418   0.89464
   D58       -1.24145   0.00015   0.00000   0.00327   0.00327  -1.23819
   D59       -0.20272  -0.00001   0.00000  -0.00455  -0.00454  -0.20726
   D60       -2.30270  -0.00001   0.00000  -0.00327  -0.00326  -2.30596
   D61        1.84857   0.00009   0.00000  -0.00418  -0.00417   1.84440
   D62        2.99621  -0.00026   0.00000  -0.01505  -0.01502   2.98119
   D63       -0.18029  -0.00023   0.00000  -0.01317  -0.01315  -0.19344
   D64       -0.09762  -0.00023   0.00000  -0.00840  -0.00841  -0.10603
   D65        3.00907  -0.00019   0.00000  -0.00652  -0.00654   3.00253
   D66        0.41376   0.00033   0.00000   0.01600   0.01601   0.42977
   D67        2.56546   0.00035   0.00000   0.01723   0.01723   2.58269
   D68       -1.61024  -0.00011   0.00000   0.01282   0.01283  -1.59742
   D69        2.56735   0.00027   0.00000   0.01481   0.01481   2.58217
   D70       -1.56414   0.00029   0.00000   0.01604   0.01603  -1.54811
   D71        0.54335  -0.00017   0.00000   0.01163   0.01163   0.55498
   D72       -1.68554   0.00032   0.00000   0.01641   0.01643  -1.66911
   D73        0.46616   0.00034   0.00000   0.01764   0.01764   0.48380
   D74        2.57364  -0.00013   0.00000   0.01323   0.01324   2.58689
   D75        0.35518   0.00020   0.00000   0.01700   0.01695   0.37213
   D76       -1.70222   0.00009   0.00000   0.01713   0.01712  -1.68510
   D77        2.43857   0.00010   0.00000   0.01492   0.01489   2.45346
   D78       -2.74832   0.00020   0.00000   0.01523   0.01519  -2.73314
   D79        1.47747   0.00009   0.00000   0.01536   0.01536   1.49282
   D80       -0.66493   0.00010   0.00000   0.01315   0.01312  -0.65180
   D81       -0.21367  -0.00010   0.00000  -0.00180  -0.00177  -0.21544
   D82        2.94869  -0.00026   0.00000  -0.00820  -0.00819   2.94050
   D83        2.88549  -0.00008   0.00000   0.00029   0.00031   2.88580
   D84       -0.23533  -0.00023   0.00000  -0.00611  -0.00611  -0.24144
   D85       -0.46979  -0.00047   0.00000  -0.02074  -0.02074  -0.49053
   D86        1.63881  -0.00037   0.00000  -0.02132  -0.02134   1.61748
   D87       -2.61478  -0.00042   0.00000  -0.01999  -0.01999  -2.63478
   D88       -2.62104  -0.00048   0.00000  -0.02221  -0.02220  -2.64324
   D89       -0.51244  -0.00038   0.00000  -0.02279  -0.02280  -0.53523
   D90        1.51715  -0.00043   0.00000  -0.02146  -0.02145   1.49570
   D91        1.55775   0.00003   0.00000  -0.01751  -0.01751   1.54024
   D92       -2.61683   0.00012   0.00000  -0.01809  -0.01810  -2.63494
   D93       -0.58724   0.00007   0.00000  -0.01676  -0.01676  -0.60401
   D94        0.14802   0.00022   0.00000  -0.00324  -0.00324   0.14478
   D95       -3.12461   0.00009   0.00000  -0.00835  -0.00833  -3.13293
   D96       -3.01408   0.00038   0.00000   0.00309   0.00311  -3.01097
   D97       -0.00352   0.00025   0.00000  -0.00202  -0.00198  -0.00550
   D98       -2.36405  -0.00013   0.00000  -0.00232  -0.00231  -2.36636
   D99        0.74543   0.00008   0.00000   0.00558   0.00556   0.75099
   D100       0.79553   0.00004   0.00000   0.00093   0.00094   0.79647
   D101      -2.37818   0.00024   0.00000   0.00882   0.00881  -2.36936
   D102       0.01579  -0.00011   0.00000  -0.00687  -0.00683   0.00896
   D103      -2.99568   0.00004   0.00000  -0.00173  -0.00170  -2.99739
   D104       3.13962  -0.00030   0.00000  -0.01015  -0.01013   3.12949
   D105       0.12815  -0.00015   0.00000  -0.00501  -0.00501   0.12314
   D106       2.95886  -0.00012   0.00000   0.00064   0.00064   2.95950
   D107      -0.19164  -0.00016   0.00000   0.00233   0.00234  -0.18929
   D108       2.35235  -0.00014   0.00000  -0.00784  -0.00785   2.34451
   D109      -0.75852  -0.00029   0.00000  -0.01340  -0.01340  -0.77192
   D110      -0.77898  -0.00011   0.00000  -0.00986  -0.00986  -0.78884
   D111       2.39333  -0.00026   0.00000  -0.01542  -0.01541   2.37792
   D112      -0.01983  -0.00016   0.00000  -0.00705  -0.00704  -0.02688
   D113       3.07195   0.00006   0.00000  -0.00110  -0.00111   3.07085
   D114       3.11168  -0.00020   0.00000  -0.00511  -0.00510   3.10658
   D115      -0.07972   0.00002   0.00000   0.00084   0.00084  -0.07888
   D116      -3.12920  -0.00011   0.00000  -0.00466  -0.00466  -3.13387
   D117      -0.01676   0.00007   0.00000   0.00219   0.00218  -0.01457
   D118      -0.01765   0.00000   0.00000   0.00065   0.00066  -0.01700
   D119       3.09479   0.00019   0.00000   0.00750   0.00750   3.10229
   D120       3.13426   0.00005   0.00000   0.00241   0.00242   3.13668
   D121      -0.02339   0.00023   0.00000   0.00908   0.00908  -0.01431
   D122       0.02264  -0.00006   0.00000  -0.00288  -0.00289   0.01975
   D123      -3.13501   0.00012   0.00000   0.00378   0.00378  -3.13124
   D124       0.00279   0.00004   0.00000   0.00151   0.00151   0.00430
   D125       3.13461   0.00008   0.00000   0.00296   0.00296   3.13758
   D126      -3.10958  -0.00014   0.00000  -0.00536  -0.00536  -3.11494
   D127       0.02224  -0.00010   0.00000  -0.00390  -0.00390   0.01834
   D128      -0.01278   0.00008   0.00000   0.00297   0.00297  -0.00981
   D129       3.12903   0.00013   0.00000   0.00460   0.00460   3.13362
   D130      -3.13821  -0.00010   0.00000  -0.00373  -0.00373   3.14124
   D131       0.00359  -0.00005   0.00000  -0.00210  -0.00211   0.00149
   D132       0.00751  -0.00004   0.00000  -0.00154  -0.00154   0.00597
   D133       3.14159  -0.00005   0.00000  -0.00201  -0.00201   3.13958
   D134      -3.12426  -0.00008   0.00000  -0.00301  -0.00301  -3.12726
   D135       0.00983  -0.00010   0.00000  -0.00348  -0.00348   0.00634
   D136      -0.00254  -0.00002   0.00000  -0.00068  -0.00069  -0.00323
   D137      -3.13663  -0.00001   0.00000  -0.00021  -0.00021  -3.13683
   D138       3.13884  -0.00006   0.00000  -0.00232  -0.00232   3.13652
   D139       0.00475  -0.00005   0.00000  -0.00184  -0.00184   0.00291
   D140       2.78120  -0.00012   0.00000  -0.00953  -0.00952   2.77167
   D141      -1.39119   0.00002   0.00000  -0.00773  -0.00772  -1.39891
   D142       0.68436  -0.00005   0.00000  -0.00861  -0.00859   0.67576
   D143      -0.30508  -0.00032   0.00000  -0.01586  -0.01587  -0.32095
   D144       1.80572  -0.00018   0.00000  -0.01405  -0.01407   1.79165
   D145      -2.40192  -0.00025   0.00000  -0.01493  -0.01494  -2.41686
   D146       3.12519   0.00024   0.00000   0.00938   0.00938   3.13456
   D147       0.01117  -0.00003   0.00000  -0.00034  -0.00033   0.01084
   D148       0.01505   0.00007   0.00000   0.00175   0.00175   0.01680
   D149      -3.09897  -0.00020   0.00000  -0.00796  -0.00796  -3.10693
   D150      -3.12903  -0.00015   0.00000  -0.00677  -0.00678  -3.13581
   D151       0.03264  -0.00030   0.00000  -0.01210  -0.01211   0.02053
   D152      -0.01875   0.00000   0.00000   0.00077   0.00078  -0.01797
   D153      -3.14027  -0.00014   0.00000  -0.00456  -0.00455   3.13837
   D154      -0.00279  -0.00007   0.00000  -0.00279  -0.00278  -0.00558
   D155      -3.13496  -0.00014   0.00000  -0.00507  -0.00507  -3.14003
   D156       3.11111   0.00019   0.00000   0.00695   0.00696   3.11807
   D157      -0.02105   0.00013   0.00000   0.00467   0.00467  -0.01638
   D158       0.01019  -0.00006   0.00000  -0.00228  -0.00228   0.00791
   D159      -3.13007  -0.00011   0.00000  -0.00387  -0.00387  -3.13395
   D160       3.13163   0.00008   0.00000   0.00307   0.00307   3.13470
   D161      -0.00863   0.00004   0.00000   0.00148   0.00148  -0.00716
   D162      -0.00612   0.00004   0.00000   0.00134   0.00134  -0.00478
   D163       3.14159   0.00001   0.00000   0.00053   0.00054  -3.14106
   D164       3.12599   0.00010   0.00000   0.00364   0.00364   3.12963
   D165      -0.00948   0.00008   0.00000   0.00283   0.00284  -0.00664
   D166       0.00244   0.00003   0.00000   0.00118   0.00118   0.00362
   D167       3.13791   0.00005   0.00000   0.00198   0.00198   3.13989
   D168      -3.14048   0.00008   0.00000   0.00278   0.00278  -3.13771
   D169      -0.00501   0.00010   0.00000   0.00358   0.00358  -0.00143
   D170      -0.68904   0.00016   0.00000   0.00857   0.00858  -0.68047
   D171       1.38720   0.00024   0.00000   0.00956   0.00957   1.39677
   D172      -2.77733   0.00037   0.00000   0.01126   0.01127  -2.76606
   D173       2.30855  -0.00019   0.00000   0.00198   0.00197   2.31051
   D174      -1.89839  -0.00011   0.00000   0.00296   0.00296  -1.89544
   D175       0.22026   0.00002   0.00000   0.00467   0.00466   0.22492
         Item               Value     Threshold  Converged?
 Maximum Force            0.014648     0.000450     NO 
 RMS     Force            0.002625     0.000300     NO 
 Maximum Displacement     0.150449     0.001800     NO 
 RMS     Displacement     0.037183     0.001200     NO 
 Predicted change in Energy=-3.185068D-03
 Lowest energy point so far.  Saving SCF results.
 GradGradGradGradGradGradGradGradGradGradGradGradGradGradGradGradGradGrad

 Leave Link  103 at Sun Dec  2 20:57:07 2018, MaxMem=   536870912 cpu:         3.2
 (Enter /pbs_home/pkowalski/g09d01/g09/l202.exe)
 Stoichiometry    C29H22F6S2
 Framework group  C1[X(C29H22F6S2)]
 Deg. of freedom   171
 Full point group                 C1      NOp   1
 RotChk:  IX=0 Diff= 2.62D-03
 Largest Abelian subgroup         C1      NOp   1
 Largest concise Abelian subgroup C1      NOp   1
                         Standard orientation:                         
 ---------------------------------------------------------------------
 Center     Atomic      Atomic             Coordinates (Angstroms)
 Number     Number       Type             X           Y           Z
 ---------------------------------------------------------------------
      1          6           0       -1.430637    0.423693   -0.186951
      2          6           0       -0.600177   -0.851744   -0.309824
      3          6           0        0.643175   -0.744881    0.575356
      4         16           0        1.767865   -2.194661    0.403076
      5          6           0       -0.730650    1.585214   -0.109327
      6          6           0       -1.250137    2.992121   -0.133389
      7          6           0        0.734085    1.604756   -0.064322
      8          6           0       -0.019130    3.865390    0.207966
      9          6           0        1.208628    3.018339   -0.207736
     10          9           0       -2.244593    3.237535    0.745913
     11          9           0       -1.711047    3.355693   -1.358450
     12          9           0       -0.050352    5.057325   -0.388956
     13          9           0        0.023077    4.054357    1.537832
     14          9           0        1.552758    3.339322   -1.483381
     15          9           0        2.259210    3.341909    0.573092
     16          6           0        1.458112    0.467685    0.125207
     17          6           0        0.330080   -0.579038    2.075193
     18          1           0        1.272871   -0.462912    2.626674
     19          1           0       -0.205805   -1.454249    2.464411
     20          1           0       -0.285690    0.317070    2.239707
     21          6           0       -0.273378   -1.053372   -1.802777
     22          1           0        0.278051   -1.989391   -1.958090
     23          1           0        0.333025   -0.214769   -2.176349
     24          1           0       -1.210646   -1.089115   -2.374562
     25          6           0        3.152376   -1.144330    0.126708
     26         16           0       -1.733666   -2.205511    0.221137
     27          6           0       -3.136565   -1.166667   -0.033613
     28          6           0       -4.461213   -1.811879    0.020318
     29          6           0       -5.514006   -1.229856    0.742297
     30          6           0       -4.683534   -3.037579   -0.626461
     31          6           0       -6.760382   -1.847148    0.798061
     32          1           0       -5.345953   -0.295555    1.281183
     33          6           0       -5.931517   -3.650194   -0.571344
     34          1           0       -3.868263   -3.505206   -1.183588
     35          6           0       -6.974531   -3.056651    0.139096
     36          1           0       -7.568013   -1.382324    1.367792
     37          1           0       -6.089735   -4.600174   -1.086456
     38          1           0       -7.952344   -3.540970    0.185141
     39          6           0       -2.855174    0.151499   -0.249913
     40          6           0       -3.893153    1.188378   -0.574981
     41          1           0       -4.817391    0.715541   -0.930587
     42          1           0       -4.134770    1.811014    0.298067
     43          1           0       -3.525194    1.863983   -1.357998
     44          6           0        4.471218   -1.796133    0.039157
     45          6           0        5.583060   -1.258003    0.704002
     46          6           0        4.630674   -2.985064   -0.689059
     47          6           0        6.824596   -1.882121    0.624875
     48          1           0        5.465738   -0.351332    1.300921
     49          6           0        5.873286   -3.605904   -0.767451
     50          1           0        3.771873   -3.416732   -1.209243
     51          6           0        6.974593   -3.055512   -0.112726
     52          1           0        7.679923   -1.451029    1.149642
     53          1           0        5.982033   -4.526886   -1.344244
     54          1           0        7.949273   -3.544469   -0.173551
     55          6           0        2.871533    0.186590   -0.004726
     56          6           0        3.892622    1.207396   -0.421358
     57          1           0        3.481566    1.852372   -1.209857
     58          1           0        4.184626    1.862498    0.411010
     59          1           0        4.793014    0.720214   -0.815540
 ---------------------------------------------------------------------
 Rotational constants (GHZ):      0.1286790      0.0710436      0.0488699
 Leave Link  202 at Sun Dec  2 20:57:08 2018, MaxMem=   536870912 cpu:         0.0
 (Enter /pbs_home/pkowalski/g09d01/g09/l301.exe)
 Basis read from rwf:  (5D, 7F)
 No pseudopotential information found on rwf file.
 There are   673 symmetry adapted cartesian basis functions of A   symmetry.
 There are   636 symmetry adapted basis functions of A   symmetry.
   636 basis functions,  1103 primitive gaussians,   673 cartesian basis functions
   141 alpha electrons      141 beta electrons
       nuclear repulsion energy      4705.3504174188 Hartrees.
 IExCor= 4639 DFT=T Ex+Corr=wB97XD ExCW=0 ScaHFX=  1.000000
 ScaDFX=  1.000000  1.000000  1.000000  1.000000 ScalE2=  1.000000  1.000000
 IRadAn=      0 IRanWt=     -1 IRanGd=            0 ICorTp=0 IEmpDi=121
  HFx wShort=  0.000000 wLong=  0.200000 cFull=  0.222036 cShort=  0.000000 cLong=  0.777964
  DFx wShort=  0.000000 wLong=  0.200000 cFull=  0.000000 cShort=  0.000000 cLong=  1.000000
 NAtoms=   59 NActive=   59 NUniq=   59 SFac= 1.00D+00 NAtFMM=   60 NAOKFM=F Big=F
 Integral buffers will be    131072 words long.
 Raffenetti 2 integral format.
 Two-electron integral symmetry is turned on.
 R6Disp:  Grimme-D2 Dispersion energy=       -0.0591000866 Hartrees.
 Nuclear repulsion after empirical dispersion term =     4705.2913173323 Hartrees.
 No density basis found on file   724.
 Leave Link  301 at Sun Dec  2 20:57:08 2018, MaxMem=   536870912 cpu:         0.8
 (Enter /pbs_home/pkowalski/g09d01/g09/l302.exe)
 NPDir=0 NMtPBC=     1 NCelOv=     1 NCel=       1 NClECP=     1 NCelD=      1
         NCelK=      1 NCelE2=     1 NClLst=     1 CellRange=     0.0.
 One-electron integrals computed using PRISM.
 NBasis=   636 RedAO= T EigKep=  2.89D-04  NBF=   636
 NBsUse=   636 1.00D-06 EigRej= -1.00D+00 NBFU=   636
 Precomputing XC quadrature grid using
 IXCGrd= 4 IRadAn=           0 IRanWt=          -1 IRanGd=           0 AccXCQ= 0.00D+00.
 Generated NRdTot=       0 NPtTot=           0 NUsed=           0 NTot=          32
 NSgBfM=   622   624   624   637   638 MxSgAt=    59 MxSgA2=    59.
 Leave Link  302 at Sun Dec  2 20:57:10 2018, MaxMem=   536870912 cpu:        13.7
 (Enter /pbs_home/pkowalski/g09d01/g09/l303.exe)
 DipDrv:  MaxL=1.
 Leave Link  303 at Sun Dec  2 20:57:10 2018, MaxMem=   536870912 cpu:         2.0
 (Enter /pbs_home/pkowalski/g09d01/g09/l401.exe)
 Initial guess from the checkpoint file:  "dae0068freq_closed_wb97xd.chk"
 B after Tr=     0.000000    0.000000    0.000000
         Rot=    1.000000    0.000542    0.000163   -0.000180 Ang=   0.07 deg.
 Guess basis will be translated and rotated to current coordinates.
 JPrj=2 DoOrth=T DoCkMO=T.
 Generating alternative initial guess.
 ExpMin= 1.22D-01 ExpMax= 9.18D+03 ExpMxC= 1.38D+03 IAcc=1 IRadAn=         1 AccDes= 0.00D+00
 Harris functional with IExCor= 4639 and IRadAn=       1 diagonalized for initial guess.
 HarFok:  IExCor= 4639 AccDes= 0.00D+00 IRadAn=         1 IDoV= 1 UseB2=F ITyADJ=14
 ICtDFT=  3500011 ScaDFX=  1.000000  1.000000  1.000000  1.000000
 FoFCou: FMM=F IPFlag=           0 FMFlag=      100000 FMFlg1=           0
         NFxFlg=           0 DoJE=T BraDBF=F KetDBF=T FulRan=T
         wScrn=  0.000000 ICntrl=     500 IOpCl=  0 I1Cent=   200000004 NGrid=           0
         NMat0=    1 NMatS0=      1 NMatT0=    0 NMatD0=    1 NMtDS0=    0 NMtDT0=    0
 Petite list used in FoFCou.
 Harris En= -2428.67892131056    
 Leave Link  401 at Sun Dec  2 20:57:15 2018, MaxMem=   536870912 cpu:        34.2
 (Enter /pbs_home/pkowalski/g09d01/g09/l502.exe)
 Closed shell SCF:
 Using DIIS extrapolation, IDIIS=  1040.
 Integral symmetry usage will be decided dynamically.
 IVT=     1387805 IEndB=     1387805 NGot=   536870912 MDV=   535953350
 LenX=   535953350 LenY=   535499748
 Requested convergence on RMS density matrix=1.00D-08 within 128 cycles.
 Requested convergence on MAX density matrix=1.00D-06.
 Requested convergence on             energy=1.00D-06.
 No special actions if energy rises.
 Fock matrices will be formed incrementally for  20 cycles.
 Integral accuracy reduced to 1.0D-05 until final iterations.

 Cycle   1  Pass 0  IDiag  1:
 FoFJK:  IHMeth= 1 ICntrl=       0 DoSepK=T KAlg= 0 I1Cent=   0 FoldK=F
 IRaf=         1 NMat=   1 IRICut=       1 DoRegI=T DoRafI=F ISym2E= 0.
 FoFCou: FMM=F IPFlag=           0 FMFlag=      100000 FMFlg1=           0
         NFxFlg=           0 DoJE=T BraDBF=F KetDBF=F FulRan=T
         wScrn=  0.000000 ICntrl=     500 IOpCl=  0 I1Cent=           0 NGrid=           0
         NMat0=    1 NMatS0=      1 NMatT0=    0 NMatD0=    1 NMtDS0=    0 NMtDT0=    0
 Symmetry not used in FoFCou.
 E= -2511.73835288313    
 DIIS: error= 1.31D-03 at cycle   1 NSaved=   1.
 NSaved= 1 IEnMin= 1 EnMin= -2511.73835288313     IErMin= 1 ErrMin= 1.31D-03
 ErrMax= 1.31D-03  0.00D+00 EMaxC= 1.00D-01 BMatC= 2.93D-03 BMatP= 2.93D-03
 IDIUse=3 WtCom= 9.87D-01 WtEn= 1.31D-02
 Coeff-Com:  0.100D+01
 Coeff-En:   0.100D+01
 Coeff:      0.100D+01
 Gap=     0.708 Goal=   None    Shift=    0.000
 GapD=    0.708 DampG=2.000 DampE=1.000 DampFc=2.0000 IDamp=-1.
 RMSDP=2.61D-04 MaxDP=1.47D-02              OVMax= 5.71D-03

 Cycle   2  Pass 0  IDiag  1:
 RMSU=  2.59D-04    CP:  1.00D+00
 E= -2511.74160241706     Delta-E=       -0.003249533926 Rises=F Damp=F
 DIIS: error= 3.53D-04 at cycle   2 NSaved=   2.
 NSaved= 2 IEnMin= 2 EnMin= -2511.74160241706     IErMin= 2 ErrMin= 3.53D-04
 ErrMax= 3.53D-04  0.00D+00 EMaxC= 1.00D-01 BMatC= 1.63D-04 BMatP= 2.93D-03
 IDIUse=3 WtCom= 9.96D-01 WtEn= 3.53D-03
 Coeff-Com: -0.159D-01 0.102D+01
 Coeff-En:   0.000D+00 0.100D+01
 Coeff:     -0.159D-01 0.102D+01
 Gap=     0.217 Goal=   None    Shift=    0.000
 RMSDP=6.21D-05 MaxDP=4.00D-03 DE=-3.25D-03 OVMax= 3.16D-03

 Cycle   3  Pass 0  IDiag  1:
 RMSU=  5.94D-05    CP:  1.00D+00  1.07D+00
 E= -2511.74174080209     Delta-E=       -0.000138385029 Rises=F Damp=F
 DIIS: error= 3.35D-04 at cycle   3 NSaved=   3.
 NSaved= 3 IEnMin= 3 EnMin= -2511.74174080209     IErMin= 3 ErrMin= 3.35D-04
 ErrMax= 3.35D-04  0.00D+00 EMaxC= 1.00D-01 BMatC= 1.19D-04 BMatP= 1.63D-04
 IDIUse=3 WtCom= 9.97D-01 WtEn= 3.35D-03
 Coeff-Com: -0.611D-01 0.485D+00 0.576D+00
 Coeff-En:   0.000D+00 0.854D-01 0.915D+00
 Coeff:     -0.609D-01 0.483D+00 0.578D+00
 Gap=     0.217 Goal=   None    Shift=    0.000
 RMSDP=3.43D-05 MaxDP=2.39D-03 DE=-1.38D-04 OVMax= 1.73D-03

 Cycle   4  Pass 0  IDiag  1:
 RMSU=  2.00D-05    CP:  1.00D+00  1.11D+00  5.77D-01
 E= -2511.74186120308     Delta-E=       -0.000120400996 Rises=F Damp=F
 DIIS: error= 6.54D-05 at cycle   4 NSaved=   4.
 NSaved= 4 IEnMin= 4 EnMin= -2511.74186120308     IErMin= 4 ErrMin= 6.54D-05
 ErrMax= 6.54D-05  0.00D+00 EMaxC= 1.00D-01 BMatC= 6.36D-06 BMatP= 1.19D-04
 IDIUse=1 WtCom= 1.00D+00 WtEn= 0.00D+00
 Coeff-Com: -0.193D-01 0.630D-01 0.198D+00 0.759D+00
 Coeff:     -0.193D-01 0.630D-01 0.198D+00 0.759D+00
 Gap=     0.217 Goal=   None    Shift=    0.000
 RMSDP=9.32D-06 MaxDP=5.29D-04 DE=-1.20D-04 OVMax= 6.36D-04

 Initial convergence to 1.0D-05 achieved.  Increase integral accuracy.
 Cycle   5  Pass 1  IDiag  1:
 E= -2511.74107985310     Delta-E=        0.000781349978 Rises=F Damp=F
 DIIS: error= 1.59D-04 at cycle   1 NSaved=   1.
 NSaved= 1 IEnMin= 1 EnMin= -2511.74107985310     IErMin= 1 ErrMin= 1.59D-04
 ErrMax= 1.59D-04  0.00D+00 EMaxC= 1.00D-01 BMatC= 2.96D-05 BMatP= 2.96D-05
 IDIUse=3 WtCom= 9.98D-01 WtEn= 1.59D-03
 Coeff-Com:  0.100D+01
 Coeff-En:   0.100D+01
 Coeff:      0.100D+01
 Gap=     0.218 Goal=   None    Shift=    0.000
 RMSDP=9.32D-06 MaxDP=5.29D-04 DE= 7.81D-04 OVMax= 7.77D-04

 Cycle   6  Pass 1  IDiag  1:
 RMSU=  1.66D-04    CP:  1.00D+00
 E= -2511.74110813137     Delta-E=       -0.000028278268 Rises=F Damp=F
 DIIS: error= 3.19D-05 at cycle   2 NSaved=   2.
 NSaved= 2 IEnMin= 2 EnMin= -2511.74110813137     IErMin= 2 ErrMin= 3.19D-05
 ErrMax= 3.19D-05  0.00D+00 EMaxC= 1.00D-01 BMatC= 2.43D-06 BMatP= 2.96D-05
 IDIUse=1 WtCom= 1.00D+00 WtEn= 0.00D+00
 Coeff-Com:  0.953D-01 0.905D+00
 Coeff:      0.953D-01 0.905D+00
 Gap=     0.218 Goal=   None    Shift=    0.000
 RMSDP=1.12D-05 MaxDP=5.49D-04 DE=-2.83D-05 OVMax= 6.30D-04

 Cycle   7  Pass 1  IDiag  1:
 RMSU=  8.56D-06    CP:  1.00D+00  1.04D+00
 E= -2511.74110883223     Delta-E=       -0.000000700861 Rises=F Damp=F
 DIIS: error= 3.43D-05 at cycle   3 NSaved=   3.
 NSaved= 3 IEnMin= 3 EnMin= -2511.74110883223     IErMin= 2 ErrMin= 3.19D-05
 ErrMax= 3.43D-05  0.00D+00 EMaxC= 1.00D-01 BMatC= 2.06D-06 BMatP= 2.43D-06
 IDIUse=1 WtCom= 1.00D+00 WtEn= 0.00D+00
 Coeff-Com: -0.259D-01 0.481D+00 0.545D+00
 Coeff:     -0.259D-01 0.481D+00 0.545D+00
 Gap=     0.218 Goal=   None    Shift=    0.000
 RMSDP=4.29D-06 MaxDP=2.25D-04 DE=-7.01D-07 OVMax= 3.16D-04

 Cycle   8  Pass 1  IDiag  1:
 RMSU=  2.19D-06    CP:  1.00D+00  1.05D+00  6.02D-01
 E= -2511.74111071442     Delta-E=       -0.000001882187 Rises=F Damp=F
 DIIS: error= 5.18D-06 at cycle   4 NSaved=   4.
 NSaved= 4 IEnMin= 4 EnMin= -2511.74111071442     IErMin= 4 ErrMin= 5.18D-06
 ErrMax= 5.18D-06  0.00D+00 EMaxC= 1.00D-01 BMatC= 6.62D-08 BMatP= 2.06D-06
 IDIUse=1 WtCom= 1.00D+00 WtEn= 0.00D+00
 Coeff-Com: -0.161D-01 0.168D+00 0.236D+00 0.612D+00
 Coeff:     -0.161D-01 0.168D+00 0.236D+00 0.612D+00
 Gap=     0.218 Goal=   None    Shift=    0.000
 RMSDP=7.29D-07 MaxDP=5.29D-05 DE=-1.88D-06 OVMax= 6.43D-05

 Cycle   9  Pass 1  IDiag  1:
 RMSU=  6.83D-07    CP:  1.00D+00  1.05D+00  6.26D-01  9.62D-01
 E= -2511.74111077855     Delta-E=       -0.000000064129 Rises=F Damp=F
 DIIS: error= 1.81D-06 at cycle   5 NSaved=   5.
 NSaved= 5 IEnMin= 5 EnMin= -2511.74111077855     IErMin= 5 ErrMin= 1.81D-06
 ErrMax= 1.81D-06  0.00D+00 EMaxC= 1.00D-01 BMatC= 3.92D-09 BMatP= 6.62D-08
 IDIUse=1 WtCom= 1.00D+00 WtEn= 0.00D+00
 Coeff-Com: -0.223D-03-0.229D-01-0.168D-01 0.133D+00 0.907D+00
 Coeff:     -0.223D-03-0.229D-01-0.168D-01 0.133D+00 0.907D+00
 Gap=     0.218 Goal=   None    Shift=    0.000
 RMSDP=3.40D-07 MaxDP=1.46D-05 DE=-6.41D-08 OVMax= 6.07D-05

 Cycle  10  Pass 1  IDiag  1:
 RMSU=  2.55D-07    CP:  1.00D+00  1.05D+00  6.29D-01  1.06D+00  1.07D+00
 E= -2511.74111078779     Delta-E=       -0.000000009241 Rises=F Damp=F
 DIIS: error= 7.14D-07 at cycle   6 NSaved=   6.
 NSaved= 6 IEnMin= 6 EnMin= -2511.74111078779     IErMin= 6 ErrMin= 7.14D-07
 ErrMax= 7.14D-07  0.00D+00 EMaxC= 1.00D-01 BMatC= 9.63D-10 BMatP= 3.92D-09
 IDIUse=1 WtCom= 1.00D+00 WtEn= 0.00D+00
 Coeff-Com:  0.190D-02-0.299D-01-0.368D-01-0.298D-01 0.360D+00 0.735D+00
 Coeff:      0.190D-02-0.299D-01-0.368D-01-0.298D-01 0.360D+00 0.735D+00
 Gap=     0.218 Goal=   None    Shift=    0.000
 RMSDP=1.43D-07 MaxDP=5.24D-06 DE=-9.24D-09 OVMax= 2.48D-05

 Cycle  11  Pass 1  IDiag  1:
 RMSU=  1.10D-07    CP:  1.00D+00  1.05D+00  6.31D-01  1.09D+00  1.17D+00
                    CP:  1.06D+00
 E= -2511.74111078981     Delta-E=       -0.000000002024 Rises=F Damp=F
 DIIS: error= 4.86D-07 at cycle   7 NSaved=   7.
 NSaved= 7 IEnMin= 7 EnMin= -2511.74111078981     IErMin= 7 ErrMin= 4.86D-07
 ErrMax= 4.86D-07  0.00D+00 EMaxC= 1.00D-01 BMatC= 1.53D-10 BMatP= 9.63D-10
 IDIUse=1 WtCom= 1.00D+00 WtEn= 0.00D+00
 Coeff-Com:  0.825D-03-0.920D-02-0.129D-01-0.324D-01 0.159D-01 0.285D+00
 Coeff-Com:  0.753D+00
 Coeff:      0.825D-03-0.920D-02-0.129D-01-0.324D-01 0.159D-01 0.285D+00
 Coeff:      0.753D+00
 Gap=     0.218 Goal=   None    Shift=    0.000
 RMSDP=6.49D-08 MaxDP=2.51D-06 DE=-2.02D-09 OVMax= 1.74D-05

 Cycle  12  Pass 1  IDiag  1:
 RMSU=  4.27D-08    CP:  1.00D+00  1.05D+00  6.31D-01  1.10D+00  1.20D+00
                    CP:  1.21D+00  1.09D+00
 E= -2511.74111079030     Delta-E=       -0.000000000483 Rises=F Damp=F
 DIIS: error= 1.67D-07 at cycle   8 NSaved=   8.
 NSaved= 8 IEnMin= 8 EnMin= -2511.74111079030     IErMin= 8 ErrMin= 1.67D-07
 ErrMax= 1.67D-07  0.00D+00 EMaxC= 1.00D-01 BMatC= 3.79D-11 BMatP= 1.53D-10
 IDIUse=1 WtCom= 1.00D+00 WtEn= 0.00D+00
 Coeff-Com: -0.849D-04 0.321D-02 0.344D-02-0.631D-02-0.766D-01-0.584D-01
 Coeff-Com:  0.321D+00 0.813D+00
 Coeff:     -0.849D-04 0.321D-02 0.344D-02-0.631D-02-0.766D-01-0.584D-01
 Coeff:      0.321D+00 0.813D+00
 Gap=     0.218 Goal=   None    Shift=    0.000
 RMSDP=3.91D-08 MaxDP=2.08D-06 DE=-4.83D-10 OVMax= 8.85D-06

 Cycle  13  Pass 1  IDiag  1:
 RMSU=  2.37D-08    CP:  1.00D+00  1.05D+00  6.31D-01  1.10D+00  1.21D+00
                    CP:  1.30D+00  1.26D+00  1.01D+00
 E= -2511.74111079024     Delta-E=        0.000000000053 Rises=F Damp=F
 DIIS: error= 1.22D-07 at cycle   9 NSaved=   9.
 NSaved= 9 IEnMin= 8 EnMin= -2511.74111079030     IErMin= 9 ErrMin= 1.22D-07
 ErrMax= 1.22D-07  0.00D+00 EMaxC= 1.00D-01 BMatC= 5.50D-12 BMatP= 3.79D-11
 IDIUse=1 WtCom= 1.00D+00 WtEn= 0.00D+00
 Coeff-Com: -0.174D-03 0.279D-02 0.367D-02 0.357D-02-0.324D-01-0.758D-01
 Coeff-Com: -0.522D-02 0.307D+00 0.796D+00
 Coeff:     -0.174D-03 0.279D-02 0.367D-02 0.357D-02-0.324D-01-0.758D-01
 Coeff:     -0.522D-02 0.307D+00 0.796D+00
 Gap=     0.218 Goal=   None    Shift=    0.000
 RMSDP=1.54D-08 MaxDP=5.68D-07 DE= 5.28D-11 OVMax= 4.85D-06

 Cycle  14  Pass 1  IDiag  1:
 RMSU=  8.01D-09    CP:  1.00D+00  1.05D+00  6.31D-01  1.10D+00  1.21D+00
                    CP:  1.33D+00  1.33D+00  1.22D+00  1.10D+00
 E= -2511.74111079020     Delta-E=        0.000000000041 Rises=F Damp=F
 DIIS: error= 2.82D-08 at cycle  10 NSaved=  10.
 NSaved=10 IEnMin= 8 EnMin= -2511.74111079030     IErMin=10 ErrMin= 2.82D-08
 ErrMax= 2.82D-08  0.00D+00 EMaxC= 1.00D-01 BMatC= 1.06D-12 BMatP= 5.50D-12
 IDIUse=1 WtCom= 1.00D+00 WtEn= 0.00D+00
 Coeff-Com: -0.428D-04 0.392D-03 0.694D-03 0.236D-02 0.177D-02-0.175D-01
 Coeff-Com: -0.513D-01-0.464D-01 0.285D+00 0.825D+00
 Coeff:     -0.428D-04 0.392D-03 0.694D-03 0.236D-02 0.177D-02-0.175D-01
 Coeff:     -0.513D-01-0.464D-01 0.285D+00 0.825D+00
 Gap=     0.218 Goal=   None    Shift=    0.000
 RMSDP=7.16D-09 MaxDP=4.97D-07 DE= 4.09D-11 OVMax= 1.53D-06

 SCF Done:  E(RwB97XD) =  -2511.74111079     A.U. after   14 cycles
            NFock= 14  Conv=0.72D-08     -V/T= 2.0070
 KE= 2.494199103085D+03 PE=-1.531267348989D+04 EE= 5.601441958686D+03
 Leave Link  502 at Sun Dec  2 21:04:59 2018, MaxMem=   536870912 cpu:      3708.1
 (Enter /pbs_home/pkowalski/g09d01/g09/l701.exe)
 Compute integral first derivatives.
 ... and contract with generalized density number  0.
 R6Disp: Adding Grimme-D2 dispersion energy 1st derivatives to the gradient.
 Leave Link  701 at Sun Dec  2 21:05:00 2018, MaxMem=   536870912 cpu:         5.6
 (Enter /pbs_home/pkowalski/g09d01/g09/l702.exe)
 L702 exits ... SP integral derivatives will be done elsewhere.
 Leave Link  702 at Sun Dec  2 21:05:00 2018, MaxMem=   536870912 cpu:         0.2
 (Enter /pbs_home/pkowalski/g09d01/g09/l703.exe)
 Compute integral first derivatives, UseDBF=F ICtDFT=           0.
 Integral derivatives from FoFJK, PRISM(SPDF).
 Calling FoFJK, ICntrl=      2127 FMM=F ISym2X=0 I1Cent= 0 IOpClX= 0 NMat=1 NMatS=1 NMatT=0.
 FoFJK:  IHMeth= 1 ICntrl=    2127 DoSepK=T KAlg= 0 I1Cent=   0 FoldK=F
 IRaf=         1 NMat=   1 IRICut=       1 DoRegI=T DoRafI=F ISym2E= 0.
 FoFCou: FMM=F IPFlag=           0 FMFlag=      100000 FMFlg1=         800
         NFxFlg=           0 DoJE=F BraDBF=F KetDBF=F FulRan=T
         wScrn=  0.000000 ICntrl=    2527 IOpCl=  0 I1Cent=           0 NGrid=           0
         NMat0=    1 NMatS0=      1 NMatT0=    0 NMatD0=    1 NMtDS0=    0 NMtDT0=    0
 Symmetry not used in FoFCou.
 Leave Link  703 at Sun Dec  2 21:07:20 2018, MaxMem=   536870912 cpu:      1120.5
 (Enter /pbs_home/pkowalski/g09d01/g09/l716.exe)
 Dipole        = 1.05497996D-01-1.63677358D+00-1.06351664D-01
 ***** Axes restored to original set *****
 -------------------------------------------------------------------
 Center     Atomic                   Forces (Hartrees/Bohr)
 Number     Number              X              Y              Z
 -------------------------------------------------------------------
      1        6           0.002385602   -0.002681199    0.001077460
      2        6          -0.002701859    0.001697204    0.000058806
      3        6           0.001679427    0.000063710    0.002957732
      4       16           0.001254517   -0.000563946   -0.001071336
      5        6          -0.001741034    0.001465718    0.000071077
      6        6          -0.003823576    0.000336904   -0.004758462
      7        6           0.000991114   -0.000575064    0.002263935
      8        6           0.003083964    0.000570195   -0.003416132
      9        6           0.003130097   -0.005108156    0.000914957
     10        9           0.000354169   -0.001379545    0.001676871
     11        9           0.001842070    0.000916647    0.001286597
     12        9          -0.000424896    0.000498035    0.001059699
     13        9          -0.001263984   -0.000547240    0.001055956
     14        9          -0.000087553    0.002575360   -0.000109669
     15        9          -0.002185517    0.000346956   -0.000153629
     16        6          -0.001074409    0.001673479   -0.002928051
     17        6           0.000117818   -0.000051568   -0.000121003
     18        1           0.000014258    0.000262368   -0.000182443
     19        1           0.000356076    0.000081341   -0.000244865
     20        1           0.000396828    0.000393392    0.000353878
     21        6          -0.000066911   -0.000017800   -0.000259853
     22        1          -0.000247986   -0.000294104   -0.000245851
     23        1          -0.000462334   -0.000068018    0.000164237
     24        1          -0.000020981   -0.000345902    0.000162074
     25        6          -0.001906712    0.002359439   -0.000710593
     26       16          -0.000163333   -0.000638497   -0.001235412
     27        6           0.002149042   -0.000474872    0.001973232
     28        6          -0.001195974    0.000915682   -0.000331406
     29        6           0.000530465   -0.000111281    0.000027290
     30        6           0.000088814   -0.000486437    0.000049394
     31        6          -0.000073425    0.000366579   -0.000345495
     32        1          -0.000181454   -0.000033973    0.000114892
     33        6          -0.000506426    0.000214243    0.000161787
     34        1           0.000058272    0.000180004   -0.000144758
     35        6          -0.000098194    0.000048054    0.000055746
     36        1          -0.000063967   -0.000058387    0.000125032
     37        1           0.000067220    0.000042064   -0.000137559
     38        1           0.000110065   -0.000067622   -0.000000751
     39        6          -0.002999532    0.001492820   -0.001699252
     40        6           0.000614801   -0.000398763    0.000535501
     41        1          -0.000002655   -0.000121142   -0.000196887
     42        1          -0.000106093    0.000086505   -0.000189966
     43        1          -0.000080533    0.000177531   -0.000163078
     44        6           0.000506332   -0.000571877    0.001263082
     45        6           0.000101476    0.000340742   -0.000217924
     46        6          -0.000324602   -0.000055824   -0.000402512
     47        6           0.000500479   -0.000096392    0.000196276
     48        1          -0.000109266    0.000016469    0.000299476
     49        6          -0.000079252   -0.000199273    0.000471978
     50        1           0.000216675    0.000053380    0.000045510
     51        6           0.000033510   -0.000030517    0.000135312
     52        1          -0.000146254    0.000010482    0.000068327
     53        1           0.000142164    0.000017046   -0.000078638
     54        1          -0.000061696    0.000006512   -0.000119205
     55        6           0.001793168   -0.002231891    0.001979400
     56        6          -0.000525252    0.000597736   -0.000548945
     57        1           0.000099412   -0.000164346   -0.000068328
     58        1           0.000125627   -0.000147487   -0.000061820
     59        1          -0.000017801   -0.000285473   -0.000461690
 -------------------------------------------------------------------
 Cartesian Forces:  Max     0.005108156 RMS     0.001171630
 Leave Link  716 at Sun Dec  2 21:07:20 2018, MaxMem=   536870912 cpu:         0.3
 (Enter /pbs_home/pkowalski/g09d01/g09/l103.exe)

 GradGradGradGradGradGradGradGradGradGradGradGradGradGradGradGradGradGrad
 Berny optimization.
 Using GEDIIS/GDIIS optimizer.
 FormGI is forming the generalized inverse of G from B-inverse, IUseBI=4.
 Internal  Forces:  Max     0.003226501 RMS     0.000530695
 Search for a local minimum.
 Step number   2 out of a maximum of  354
 All quantities printed in internal units (Hartrees-Bohrs-Radians)
 RMS Force = .53070D-03 SwitMx=.10000D-02 MixMth= 2
 Mixed Optimization -- En-DIIS/RFO-DIIS
 Update second derivatives using D2CorX and points    1    2
 DE= -3.22D-03 DEPred=-3.19D-03 R= 1.01D+00
 TightC=F SS=  1.41D+00  RLast= 1.79D-01 DXNew= 5.0454D-01 5.3794D-01
 Trust test= 1.01D+00 RLast= 1.79D-01 DXMaxT set to 5.05D-01
 ITU=  1  0
 Use linear search instead of GDIIS.
     Eigenvalues ---    0.00230   0.00230   0.00421   0.00639   0.00652
     Eigenvalues ---    0.00653   0.00847   0.00989   0.01095   0.01108
     Eigenvalues ---    0.01202   0.01265   0.01385   0.01436   0.01461
     Eigenvalues ---    0.01543   0.01576   0.01605   0.01722   0.01729
     Eigenvalues ---    0.01933   0.01936   0.02014   0.02017   0.02077
     Eigenvalues ---    0.02081   0.02094   0.02096   0.02133   0.02135
     Eigenvalues ---    0.02138   0.02142   0.02151   0.02154   0.02161
     Eigenvalues ---    0.02161   0.02164   0.02167   0.04526   0.04728
     Eigenvalues ---    0.04942   0.05493   0.05516   0.05546   0.05697
     Eigenvalues ---    0.05700   0.06023   0.07010   0.07048   0.07098
     Eigenvalues ---    0.07260   0.07290   0.07326   0.07790   0.08941
     Eigenvalues ---    0.09194   0.09340   0.09581   0.10355   0.10741
     Eigenvalues ---    0.11187   0.12162   0.12350   0.14178   0.14548
     Eigenvalues ---    0.15967   0.15996   0.15997   0.15998   0.15999
     Eigenvalues ---    0.15999   0.16000   0.16000   0.16000   0.16000
     Eigenvalues ---    0.16000   0.16000   0.16000   0.16000   0.16000
     Eigenvalues ---    0.16000   0.16000   0.16000   0.16000   0.16000
     Eigenvalues ---    0.16000   0.16107   0.17010   0.17085   0.19982
     Eigenvalues ---    0.21938   0.21999   0.21999   0.22000   0.22021
     Eigenvalues ---    0.22235   0.23464   0.23478   0.24314   0.24371
     Eigenvalues ---    0.24528   0.24603   0.24831   0.24931   0.24951
     Eigenvalues ---    0.24990   0.24993   0.24994   0.25006   0.26766
     Eigenvalues ---    0.26890   0.27127   0.27177   0.27251   0.27535
     Eigenvalues ---    0.27627   0.28154   0.28333   0.30677   0.31388
     Eigenvalues ---    0.31492   0.32073   0.33478   0.34352   0.34405
     Eigenvalues ---    0.34449   0.34484   0.34545   0.34594   0.34598
     Eigenvalues ---    0.34622   0.34685   0.34720   0.34745   0.34761
     Eigenvalues ---    0.35023   0.35204   0.35291   0.35291   0.35291
     Eigenvalues ---    0.35291   0.35300   0.35311   0.35360   0.35415
     Eigenvalues ---    0.35457   0.36294   0.37598   0.38333   0.41282
     Eigenvalues ---    0.41382   0.41749   0.41775   0.45000   0.45031
     Eigenvalues ---    0.45516   0.45609   0.46380   0.46413   0.46740
     Eigenvalues ---    0.46810   0.47295   0.47800   0.48334   0.48569
     Eigenvalues ---    0.50201   0.50297   0.51532   0.52273   0.53317
     Eigenvalues ---    0.55537
 RFO step:  Lambda=-5.86024204D-04 EMin= 2.29992863D-03
 Quartic linear search produced a step of  0.03363.
 Iteration  1 RMS(Cart)=  0.02060931 RMS(Int)=  0.00017004
 Iteration  2 RMS(Cart)=  0.00024950 RMS(Int)=  0.00002843
 Iteration  3 RMS(Cart)=  0.00000003 RMS(Int)=  0.00002843
 ITry= 1 IFail=0 DXMaxC= 1.13D-01 DCOld= 1.00D+10 DXMaxT= 5.05D-01 DXLimC= 3.00D+00 Rises=F
 Variable       Old X    -DE/DX   Delta X   Delta X   Delta X     New X
                                 (Linear)    (Quad)   (Total)
    R1        2.88547   0.00042  -0.00063   0.00186   0.00124   2.88671
    R2        2.56693   0.00016  -0.00060  -0.00112  -0.00173   2.56519
    R3        2.74327   0.00261   0.00007   0.00739   0.00746   2.75073
    R4        2.89127   0.00323  -0.00081   0.01234   0.01156   2.90283
    R5        2.91310   0.00095  -0.00065   0.00264   0.00200   2.91509
    R6        3.48418  -0.00055  -0.00106  -0.00392  -0.00498   3.47920
    R7        3.48267  -0.00078  -0.00106  -0.00494  -0.00601   3.47667
    R8        2.88892   0.00034  -0.00061   0.00190   0.00129   2.89021
    R9        2.91229   0.00107  -0.00063   0.00311   0.00248   2.91477
   R10        3.32530  -0.00073  -0.00071  -0.00423  -0.00495   3.32035
   R11        2.83448   0.00172  -0.00027   0.00580   0.00557   2.84005
   R12        2.76950   0.00195   0.00004   0.00463   0.00468   2.77418
   R13        2.92420   0.00173  -0.00013   0.00627   0.00614   2.93033
   R14        2.55102  -0.00211  -0.00091  -0.00546  -0.00637   2.54465
   R15        2.56711  -0.00230  -0.00093  -0.00603  -0.00696   2.56015
   R16        2.83079   0.00146  -0.00027   0.00399   0.00370   2.83449
   R17        2.57243  -0.00030  -0.00059  -0.00186  -0.00246   2.56998
   R18        2.92614   0.00181  -0.00011   0.00583   0.00567   2.93182
   R19        2.51979  -0.00113  -0.00088  -0.00333  -0.00420   2.51559
   R20        2.53958  -0.00145  -0.00088  -0.00404  -0.00492   2.53466
   R21        2.56942  -0.00240  -0.00092  -0.00623  -0.00715   2.56227
   R22        2.54806  -0.00219  -0.00091  -0.00559  -0.00650   2.54156
   R23        2.73433   0.00198   0.00011   0.00561   0.00572   2.74006
   R24        2.07567  -0.00007   0.00041   0.00036   0.00078   2.07644
   R25        2.07410  -0.00016   0.00043   0.00013   0.00056   2.07466
   R26        2.07805  -0.00032   0.00045  -0.00033   0.00012   2.07818
   R27        2.07382  -0.00023   0.00043  -0.00007   0.00036   2.07419
   R28        2.07916  -0.00019   0.00044   0.00005   0.00049   2.07965
   R29        2.07585  -0.00006   0.00042   0.00041   0.00083   2.07668
   R30        2.78493   0.00190  -0.00002   0.00552   0.00550   2.79043
   R31        2.58243   0.00125  -0.00055   0.00155   0.00100   2.58343
   R32        3.33376  -0.00072  -0.00069  -0.00422  -0.00491   3.32885
   R33        2.78624   0.00166  -0.00003   0.00481   0.00478   2.79102
   R34        2.57969   0.00052  -0.00055   0.00009  -0.00046   2.57923
   R35        2.65126   0.00003  -0.00025  -0.00030  -0.00055   2.65071
   R36        2.65242   0.00011  -0.00025  -0.00010  -0.00036   2.65206
   R37        2.63046   0.00035  -0.00009   0.00064   0.00055   2.63101
   R38        2.06280  -0.00022   0.00046   0.00001   0.00047   2.06327
   R39        2.62923   0.00045  -0.00008   0.00087   0.00079   2.63002
   R40        2.06468  -0.00022   0.00047   0.00003   0.00050   2.06518
   R41        2.63411   0.00012  -0.00011   0.00010  -0.00001   2.63410
   R42        2.06398  -0.00014   0.00040   0.00015   0.00055   2.06453
   R43        2.63540   0.00003  -0.00014  -0.00012  -0.00026   2.63514
   R44        2.06390  -0.00013   0.00040   0.00017   0.00057   2.06447
   R45        2.06387  -0.00013   0.00040   0.00019   0.00059   2.06446
   R46        2.83974  -0.00011  -0.00037  -0.00088  -0.00126   2.83849
   R47        2.07375  -0.00003   0.00041   0.00049   0.00089   2.07464
   R48        2.07721   0.00011   0.00033   0.00079   0.00112   2.07833
   R49        2.07436  -0.00013   0.00038   0.00014   0.00052   2.07488
   R50        2.65087   0.00027  -0.00026   0.00027   0.00001   2.65088
   R51        2.65187   0.00006  -0.00025  -0.00020  -0.00044   2.65143
   R52        2.63018   0.00039  -0.00010   0.00073   0.00063   2.63082
   R53        2.06329  -0.00030   0.00045  -0.00024   0.00022   2.06351
   R54        2.62915   0.00043  -0.00008   0.00084   0.00076   2.62990
   R55        2.06532  -0.00021   0.00046   0.00004   0.00050   2.06582
   R56        2.63439   0.00004  -0.00011  -0.00007  -0.00018   2.63421
   R57        2.06388  -0.00014   0.00040   0.00014   0.00054   2.06442
   R58        2.63512   0.00002  -0.00011  -0.00011  -0.00021   2.63490
   R59        2.06381  -0.00015   0.00040   0.00012   0.00051   2.06432
   R60        2.06385  -0.00013   0.00040   0.00019   0.00059   2.06444
   R61        2.83978   0.00003  -0.00037  -0.00042  -0.00080   2.83899
   R62        2.07586   0.00009   0.00036   0.00077   0.00113   2.07699
   R63        2.07635   0.00011   0.00033   0.00081   0.00114   2.07749
   R64        2.07305  -0.00025   0.00041  -0.00017   0.00024   2.07329
    A1        2.02482   0.00065   0.00008   0.00393   0.00398   2.02880
    A2        1.95368  -0.00051  -0.00011  -0.00128  -0.00139   1.95230
    A3        2.30298  -0.00014   0.00004  -0.00231  -0.00227   2.30071
    A4        1.91461  -0.00035  -0.00005   0.00034   0.00029   1.91491
    A5        1.87810  -0.00040   0.00009  -0.00530  -0.00520   1.87290
    A6        1.82945   0.00025   0.00015   0.00077   0.00091   1.83036
    A7        1.97923   0.00053  -0.00011   0.00276   0.00264   1.98187
    A8        1.96521   0.00018  -0.00031   0.00175   0.00145   1.96666
    A9        1.88935  -0.00026   0.00028  -0.00082  -0.00055   1.88880
   A10        1.96807   0.00042  -0.00033   0.00285   0.00251   1.97058
   A11        1.89467  -0.00054  -0.00009  -0.00113  -0.00122   1.89345
   A12        1.98829   0.00046  -0.00003   0.00323   0.00320   1.99149
   A13        1.84535   0.00014   0.00022  -0.00066  -0.00044   1.84491
   A14        1.87508  -0.00042   0.00028  -0.00232  -0.00205   1.87304
   A15        1.88548  -0.00008  -0.00001  -0.00244  -0.00246   1.88302
   A16        1.59609   0.00071  -0.00001   0.00341   0.00340   1.59949
   A17        2.24294   0.00041   0.00011   0.00297   0.00316   2.24610
   A18        2.12726  -0.00033  -0.00014  -0.00148  -0.00162   2.12564
   A19        1.91148  -0.00008   0.00003  -0.00140  -0.00147   1.91001
   A20        1.82376  -0.00016  -0.00020  -0.00548  -0.00585   1.81791
   A21        1.99897  -0.00027   0.00004  -0.00188  -0.00179   1.99718
   A22        1.96385   0.00004   0.00004   0.00063   0.00070   1.96455
   A23        1.91745   0.00011   0.00006   0.00020   0.00029   1.91774
   A24        1.89422  -0.00024   0.00010  -0.00007   0.00007   1.89428
   A25        1.86377   0.00049  -0.00003   0.00636   0.00631   1.87008
   A26        1.90313   0.00013  -0.00002  -0.00195  -0.00211   1.90102
   A27        2.12318  -0.00019  -0.00017   0.00010  -0.00005   2.12312
   A28        2.25631   0.00006   0.00019   0.00202   0.00232   2.25863
   A29        1.83675   0.00019   0.00006  -0.00507  -0.00526   1.83149
   A30        1.96826  -0.00028   0.00001  -0.00053  -0.00044   1.96782
   A31        1.89931  -0.00007   0.00005  -0.00022  -0.00012   1.89919
   A32        1.96858  -0.00018  -0.00001  -0.00062  -0.00055   1.96803
   A33        1.89408  -0.00022   0.00005  -0.00063  -0.00054   1.89354
   A34        1.89445   0.00053  -0.00015   0.00672   0.00653   1.90098
   A35        1.81247  -0.00023  -0.00025  -0.00729  -0.00779   1.80468
   A36        1.97444  -0.00012   0.00006  -0.00164  -0.00153   1.97290
   A37        2.00185  -0.00022   0.00008  -0.00006   0.00010   2.00196
   A38        1.90013   0.00005   0.00010   0.00056   0.00069   1.90081
   A39        1.90821   0.00011   0.00004   0.00224   0.00237   1.91058
   A40        1.86445   0.00041  -0.00003   0.00598   0.00591   1.87035
   A41        2.00425   0.00086  -0.00002   0.00524   0.00519   2.00944
   A42        1.97477  -0.00020  -0.00008  -0.00007  -0.00016   1.97462
   A43        2.30409  -0.00066   0.00010  -0.00506  -0.00496   2.29913
   A44        1.90247   0.00022  -0.00002   0.00096   0.00094   1.90341
   A45        1.93746   0.00040  -0.00017   0.00250   0.00232   1.93978
   A46        1.92522   0.00069  -0.00011   0.00449   0.00438   1.92960
   A47        1.90217  -0.00035   0.00017  -0.00247  -0.00230   1.89986
   A48        1.89586  -0.00049   0.00005  -0.00341  -0.00336   1.89251
   A49        1.90007  -0.00049   0.00009  -0.00229  -0.00221   1.89786
   A50        1.93387   0.00042  -0.00022   0.00264   0.00242   1.93629
   A51        1.92408   0.00047  -0.00015   0.00294   0.00279   1.92688
   A52        1.90444   0.00034   0.00004   0.00192   0.00195   1.90639
   A53        1.90192  -0.00040   0.00009  -0.00177  -0.00169   1.90023
   A54        1.90425  -0.00040   0.00016  -0.00254  -0.00238   1.90187
   A55        1.89476  -0.00046   0.00008  -0.00338  -0.00329   1.89147
   A56        2.03694  -0.00016  -0.00005  -0.00072  -0.00078   2.03617
   A57        2.02054  -0.00003   0.00026   0.00018   0.00044   2.02098
   A58        2.22553   0.00019  -0.00021   0.00050   0.00029   2.22582
   A59        1.58572   0.00056  -0.00003   0.00275   0.00272   1.58844
   A60        2.03922   0.00043  -0.00007   0.00175   0.00168   2.04090
   A61        2.01260   0.00025   0.00022   0.00122   0.00143   2.01404
   A62        2.23134  -0.00068  -0.00015  -0.00294  -0.00310   2.22824
   A63        2.10767  -0.00018  -0.00009  -0.00082  -0.00091   2.10676
   A64        2.10318   0.00019  -0.00009   0.00070   0.00061   2.10379
   A65        2.07206  -0.00001   0.00018   0.00020   0.00038   2.07244
   A66        2.10429   0.00004  -0.00008   0.00004  -0.00004   2.10426
   A67        2.08701  -0.00002   0.00004  -0.00004   0.00000   2.08700
   A68        2.09167  -0.00001   0.00004   0.00004   0.00008   2.09175
   A69        2.10403   0.00003  -0.00009   0.00002  -0.00007   2.10397
   A70        2.08350  -0.00004   0.00003  -0.00017  -0.00015   2.08335
   A71        2.09562   0.00001   0.00006   0.00016   0.00022   2.09583
   A72        2.09834  -0.00005  -0.00003  -0.00032  -0.00035   2.09800
   A73        2.08779   0.00011   0.00002   0.00069   0.00071   2.08850
   A74        2.09702  -0.00005   0.00001  -0.00036  -0.00036   2.09667
   A75        2.09859  -0.00008  -0.00002  -0.00040  -0.00042   2.09817
   A76        2.08776   0.00011   0.00001   0.00064   0.00065   2.08841
   A77        2.09684  -0.00003   0.00001  -0.00024  -0.00023   2.09661
   A78        2.08889   0.00008   0.00004   0.00046   0.00050   2.08939
   A79        2.09717  -0.00006  -0.00002  -0.00031  -0.00033   2.09684
   A80        2.09710  -0.00003  -0.00002  -0.00014  -0.00017   2.09693
   A81        1.95677  -0.00049  -0.00032  -0.00156  -0.00188   1.95489
   A82        2.16256  -0.00040   0.00006  -0.00196  -0.00190   2.16066
   A83        2.16297   0.00089   0.00026   0.00369   0.00396   2.16692
   A84        1.93322   0.00021   0.00004   0.00126   0.00130   1.93452
   A85        1.95073   0.00016  -0.00019   0.00080   0.00061   1.95134
   A86        1.92564   0.00024  -0.00009   0.00152   0.00143   1.92707
   A87        1.89264  -0.00022   0.00013  -0.00142  -0.00130   1.89134
   A88        1.89269  -0.00025   0.00000  -0.00166  -0.00166   1.89103
   A89        1.86671  -0.00017   0.00012  -0.00069  -0.00057   1.86614
   A90        2.10770   0.00035  -0.00013   0.00126   0.00113   2.10883
   A91        2.10277  -0.00016  -0.00004  -0.00073  -0.00077   2.10199
   A92        2.07247  -0.00019   0.00018  -0.00055  -0.00037   2.07210
   A93        2.10371   0.00012  -0.00007   0.00047   0.00040   2.10411
   A94        2.08576   0.00001   0.00003   0.00018   0.00021   2.08597
   A95        2.09358  -0.00013   0.00005  -0.00066  -0.00061   2.09297
   A96        2.10457   0.00010  -0.00008   0.00030   0.00022   2.10480
   A97        2.08556  -0.00004   0.00004  -0.00010  -0.00006   2.08550
   A98        2.09295  -0.00006   0.00005  -0.00021  -0.00017   2.09279
   A99        2.09843  -0.00006  -0.00002  -0.00034  -0.00037   2.09807
   A100       2.08780   0.00011   0.00002   0.00069   0.00071   2.08851
   A101       2.09694  -0.00005   0.00000  -0.00035  -0.00034   2.09659
   A102       2.09763   0.00000  -0.00003  -0.00012  -0.00015   2.09748
   A103       2.08863   0.00007   0.00002   0.00051   0.00053   2.08917
   A104       2.09692  -0.00007   0.00001  -0.00040  -0.00039   2.09653
   A105       2.08941   0.00004   0.00003   0.00017   0.00020   2.08961
   A106       2.09708  -0.00002  -0.00001  -0.00006  -0.00007   2.09702
   A107       2.09668  -0.00002  -0.00002  -0.00011  -0.00014   2.09655
   A108       1.96201  -0.00058  -0.00030  -0.00210  -0.00240   1.95962
   A109       2.16117  -0.00168   0.00012  -0.00739  -0.00727   2.15390
   A110       2.15148   0.00226   0.00015   0.00896   0.00911   2.16059
   A111       1.92153   0.00008  -0.00009  -0.00010  -0.00019   1.92134
   A112       1.95579   0.00012  -0.00014   0.00070   0.00055   1.95635
   A113       1.93440   0.00057   0.00003   0.00401   0.00403   1.93843
   A114       1.86832  -0.00020   0.00015  -0.00172  -0.00157   1.86674
   A115       1.88595  -0.00037  -0.00004  -0.00274  -0.00277   1.88317
   A116       1.89533  -0.00023   0.00011  -0.00049  -0.00038   1.89494
    D1        0.67718  -0.00001  -0.00011  -0.00386  -0.00399   0.67319
    D2       -1.48345  -0.00018   0.00001  -0.00406  -0.00407  -1.48752
    D3        2.79124   0.00016  -0.00041  -0.00116  -0.00159   2.78965
    D4       -2.51953   0.00002   0.00004   0.00145   0.00149  -2.51804
    D5        1.60303  -0.00015   0.00016   0.00125   0.00140   1.60443
    D6       -0.40547   0.00020  -0.00026   0.00415   0.00389  -0.40158
    D7        3.01367  -0.00019   0.00025   0.00352   0.00379   3.01746
    D8       -0.06241  -0.00018   0.00052   0.00168   0.00221  -0.06021
    D9       -0.05917  -0.00023   0.00007  -0.00322  -0.00314  -0.06230
   D10       -3.13525  -0.00022   0.00034  -0.00506  -0.00472  -3.13997
   D11        0.29448  -0.00011   0.00028  -0.00097  -0.00070   0.29379
   D12       -2.80325  -0.00018   0.00007  -0.00554  -0.00545  -2.80871
   D13       -2.91372  -0.00004   0.00046   0.00572   0.00617  -2.90756
   D14        0.27173  -0.00010   0.00025   0.00115   0.00141   0.27313
   D15       -3.07298   0.00038  -0.00040   0.00869   0.00830  -3.06468
   D16       -1.03431   0.00045  -0.00038   0.00883   0.00844  -1.02586
   D17        1.06711   0.00026  -0.00048   0.00701   0.00652   1.07364
   D18       -0.97276  -0.00003  -0.00040   0.00401   0.00361  -0.96915
   D19        1.06591   0.00004  -0.00038   0.00415   0.00376   1.06968
   D20       -3.11585  -0.00015  -0.00048   0.00233   0.00184  -3.11401
   D21        1.18013   0.00018  -0.00036   0.00645   0.00610   1.18623
   D22       -3.06438   0.00025  -0.00034   0.00659   0.00625  -3.05813
   D23       -0.96296   0.00006  -0.00044   0.00477   0.00433  -0.95863
   D24       -3.08712  -0.00009  -0.00016   0.00034   0.00019  -3.08694
   D25        1.08919  -0.00017  -0.00003  -0.00111  -0.00114   1.08805
   D26       -0.99013  -0.00011  -0.00006   0.00007   0.00000  -0.99013
   D27        1.07526   0.00030  -0.00008   0.00187   0.00179   1.07706
   D28       -1.03161   0.00022   0.00005   0.00042   0.00047  -1.03114
   D29       -3.11093   0.00028   0.00001   0.00160   0.00161  -3.10932
   D30       -1.11871  -0.00011   0.00019  -0.00176  -0.00157  -1.12028
   D31        3.05761  -0.00020   0.00032  -0.00321  -0.00289   3.05472
   D32        0.97829  -0.00013   0.00028  -0.00203  -0.00175   0.97653
   D33        0.32319   0.00000   0.00012  -0.00419  -0.00407   0.31913
   D34        2.40357  -0.00018  -0.00002  -0.00235  -0.00237   2.40120
   D35       -1.67744   0.00044  -0.00017   0.00185   0.00167  -1.67577
   D36        2.25191  -0.00040  -0.00051  -0.00319  -0.00372   2.24819
   D37        0.18418  -0.00006  -0.00036  -0.00296  -0.00333   0.18085
   D38       -1.82613   0.00016  -0.00058   0.00122   0.00062  -1.82551
   D39        0.81815  -0.00014   0.00047  -0.00781  -0.00737   0.81078
   D40       -2.33504  -0.00012   0.00064   0.00053   0.00119  -2.33385
   D41        2.93411   0.00014   0.00015  -0.00542  -0.00530   2.92881
   D42       -0.21907   0.00017   0.00033   0.00292   0.00325  -0.21582
   D43       -1.34590  -0.00032   0.00057  -0.00953  -0.00899  -1.35489
   D44        1.78410  -0.00029   0.00074  -0.00119  -0.00044   1.78366
   D45       -3.09517   0.00031  -0.00005  -0.00371  -0.00377  -3.09894
   D46        1.09263   0.00037  -0.00014  -0.00282  -0.00296   1.08967
   D47       -1.01503   0.00027  -0.00007  -0.00459  -0.00466  -1.01969
   D48        0.99487  -0.00023   0.00019  -0.00790  -0.00771   0.98716
   D49       -1.10050  -0.00018   0.00010  -0.00701  -0.00691  -1.10741
   D50        3.07502  -0.00028   0.00017  -0.00878  -0.00860   3.06642
   D51       -0.98860  -0.00014  -0.00020  -0.00481  -0.00501  -0.99362
   D52       -3.08398  -0.00008  -0.00029  -0.00392  -0.00421  -3.08819
   D53        1.09154  -0.00019  -0.00021  -0.00569  -0.00591   1.08564
   D54        3.03813   0.00013   0.00047   0.00514   0.00562   3.04375
   D55       -0.12216   0.00009   0.00037   0.00290   0.00327  -0.11889
   D56        2.99335   0.00005   0.00010  -0.01518  -0.01509   2.97826
   D57        0.89464   0.00018   0.00014  -0.01065  -0.01050   0.88415
   D58       -1.23819  -0.00030   0.00011  -0.01825  -0.01817  -1.25635
   D59       -0.20726   0.00004  -0.00015  -0.01355  -0.01369  -0.22095
   D60       -2.30596   0.00016  -0.00011  -0.00901  -0.00910  -2.31506
   D61        1.84440  -0.00032  -0.00014  -0.01662  -0.01677   1.82763
   D62        2.98119  -0.00020  -0.00050  -0.00857  -0.00905   2.97213
   D63       -0.19344  -0.00018  -0.00044  -0.00384  -0.00428  -0.19772
   D64       -0.10603  -0.00022  -0.00028  -0.01025  -0.01053  -0.11656
   D65        3.00253  -0.00019  -0.00022  -0.00553  -0.00576   2.99677
   D66        0.42977   0.00019   0.00054   0.03134   0.03185   0.46163
   D67        2.58269  -0.00007   0.00058   0.02679   0.02735   2.61003
   D68       -1.59742   0.00037   0.00043   0.03477   0.03522  -1.56220
   D69        2.58217  -0.00017   0.00050   0.02590   0.02637   2.60854
   D70       -1.54811  -0.00043   0.00054   0.02136   0.02186  -1.52624
   D71        0.55498   0.00001   0.00039   0.02933   0.02974   0.58471
   D72       -1.66911   0.00034   0.00055   0.03359   0.03414  -1.63497
   D73        0.48380   0.00008   0.00059   0.02905   0.02963   0.51344
   D74        2.58689   0.00052   0.00045   0.03703   0.03751   2.62439
   D75        0.37213   0.00026   0.00057   0.02932   0.02985   0.40197
   D76       -1.68510   0.00041   0.00058   0.03395   0.03453  -1.65057
   D77        2.45346   0.00013   0.00050   0.02719   0.02765   2.48111
   D78       -2.73314   0.00024   0.00051   0.02418   0.02466  -2.70847
   D79        1.49282   0.00039   0.00052   0.02881   0.02935   1.52217
   D80       -0.65180   0.00010   0.00044   0.02205   0.02246  -0.62934
   D81       -0.21544  -0.00012  -0.00006   0.00484   0.00481  -0.21064
   D82        2.94050  -0.00015  -0.00028  -0.00554  -0.00580   2.93470
   D83        2.88580  -0.00009   0.00001   0.01052   0.01054   2.89635
   D84       -0.24144  -0.00012  -0.00021   0.00013  -0.00006  -0.24150
   D85       -0.49053  -0.00029  -0.00070  -0.03714  -0.03781  -0.52835
   D86        1.61748  -0.00054  -0.00072  -0.04275  -0.04348   1.57400
   D87       -2.63478   0.00004  -0.00067  -0.03404  -0.03468  -2.66945
   D88       -2.64324   0.00003  -0.00075  -0.03266  -0.03337  -2.67661
   D89       -0.53523  -0.00021  -0.00077  -0.03826  -0.03904  -0.57427
   D90        1.49570   0.00036  -0.00072  -0.02955  -0.03024   1.46546
   D91        1.54024  -0.00037  -0.00059  -0.04027  -0.04086   1.49937
   D92       -2.63494  -0.00062  -0.00061  -0.04587  -0.04653  -2.68146
   D93       -0.60401  -0.00004  -0.00056  -0.03716  -0.03773  -0.64173
   D94        0.14478  -0.00012  -0.00011  -0.00089  -0.00100   0.14378
   D95       -3.13293   0.00007  -0.00028  -0.00427  -0.00452  -3.13745
   D96       -3.01097  -0.00008   0.00010   0.00939   0.00947  -3.00151
   D97       -0.00550   0.00011  -0.00007   0.00602   0.00596   0.00045
   D98       -2.36636   0.00034  -0.00008   0.03016   0.03008  -2.33628
   D99        0.75099   0.00032   0.00019   0.02924   0.02943   0.78042
   D100       0.79647   0.00038   0.00003   0.03272   0.03275   0.82922
   D101      -2.36936   0.00036   0.00030   0.03180   0.03210  -2.33727
   D102       0.00896  -0.00004  -0.00023  -0.00188  -0.00211   0.00685
   D103      -2.99739   0.00013  -0.00006   0.00295   0.00291  -2.99448
   D104       3.12949  -0.00008  -0.00034  -0.00443  -0.00477   3.12472
   D105       0.12314   0.00009  -0.00017   0.00040   0.00025   0.12339
   D106       2.95950   0.00003   0.00002   0.00103   0.00105   2.96056
   D107      -0.18929   0.00015   0.00008   0.00465   0.00474  -0.18456
   D108       2.34451  -0.00009  -0.00026  -0.01347  -0.01373   2.33077
   D109      -0.77192  -0.00015  -0.00045  -0.01710  -0.01755  -0.78947
   D110      -0.78884  -0.00024  -0.00033  -0.01763  -0.01796  -0.80680
   D111       2.37792  -0.00030  -0.00052  -0.02126  -0.02178   2.35614
   D112      -0.02688  -0.00013  -0.00024  -0.00331  -0.00354  -0.03042
   D113       3.07085  -0.00010  -0.00004   0.00109   0.00106   3.07191
   D114       3.10658   0.00002  -0.00017   0.00080   0.00063   3.10721
   D115      -0.07888   0.00004   0.00003   0.00520   0.00523  -0.07365
   D116      -3.13387  -0.00005  -0.00016  -0.00286  -0.00301  -3.13688
   D117      -0.01457  -0.00002   0.00007  -0.00100  -0.00093  -0.01550
   D118      -0.01700   0.00001   0.00002   0.00072   0.00074  -0.01626
   D119       3.10229   0.00005   0.00025   0.00257   0.00282   3.10512
   D120       3.13668   0.00006   0.00008   0.00352   0.00360   3.14028
   D121      -0.01431   0.00007   0.00031   0.00418   0.00449  -0.00982
   D122       0.01975   0.00001  -0.00010  -0.00002  -0.00012   0.01962
   D123      -3.13124   0.00002   0.00013   0.00064   0.00077  -3.13047
   D124       0.00430  -0.00002   0.00005  -0.00079  -0.00074   0.00356
   D125       3.13758   0.00001   0.00010   0.00060   0.00070   3.13827
   D126      -3.11494  -0.00005  -0.00018  -0.00264  -0.00282  -3.11776
   D127       0.01834  -0.00002  -0.00013  -0.00126  -0.00139   0.01695
   D128      -0.00981  -0.00002   0.00010  -0.00060  -0.00050  -0.01031
   D129       3.13362  -0.00001   0.00015  -0.00026  -0.00010   3.13352
   D130       3.14124  -0.00003  -0.00013  -0.00127  -0.00139   3.13985
   D131       0.00149  -0.00002  -0.00007  -0.00093  -0.00100   0.00049
   D132       0.00597   0.00001  -0.00005   0.00016   0.00010   0.00607
   D133       3.13958   0.00001  -0.00007   0.00056   0.00049   3.14007
   D134      -3.12726  -0.00002  -0.00010  -0.00124  -0.00134  -3.12860
   D135       0.00634  -0.00002  -0.00012  -0.00084  -0.00095   0.00539
   D136      -0.00323   0.00001  -0.00002   0.00053   0.00051  -0.00271
   D137      -3.13683   0.00000  -0.00001   0.00013   0.00012  -3.13671
   D138       3.13652   0.00000  -0.00008   0.00019   0.00012   3.13664
   D139       0.00291   0.00000  -0.00006  -0.00021  -0.00027   0.00264
   D140       2.77167  -0.00004  -0.00032  -0.00590  -0.00622   2.76546
   D141      -1.39891  -0.00007  -0.00026  -0.00629  -0.00655  -1.40546
   D142       0.67576  -0.00002  -0.00029  -0.00563  -0.00592   0.66984
   D143      -0.32095  -0.00007  -0.00053  -0.01085  -0.01138  -0.33233
   D144       1.79165  -0.00010  -0.00047  -0.01124  -0.01171   1.77994
   D145      -2.41686  -0.00005  -0.00050  -0.01058  -0.01109  -2.42794
   D146       3.13456   0.00003   0.00032   0.00186   0.00217   3.13673
   D147       0.01084   0.00005  -0.00001   0.00240   0.00239   0.01322
   D148       0.01680   0.00005   0.00006   0.00276   0.00282   0.01961
   D149      -3.10693   0.00007  -0.00027   0.00330   0.00304  -3.10390
   D150      -3.13581  -0.00007  -0.00023  -0.00316  -0.00339  -3.13920
   D151       0.02053  -0.00005  -0.00041  -0.00266  -0.00307   0.01746
   D152      -0.01797  -0.00008   0.00003  -0.00404  -0.00401  -0.02198
   D153       3.13837  -0.00007  -0.00015  -0.00353  -0.00369   3.13468
   D154      -0.00558   0.00001  -0.00009   0.00031   0.00021  -0.00536
   D155      -3.14003  -0.00001  -0.00017  -0.00051  -0.00069  -3.14072
   D156       3.11807  -0.00001   0.00023  -0.00023   0.00000   3.11807
   D157      -0.01638  -0.00002   0.00016  -0.00105  -0.00089  -0.01728
   D158       0.00791   0.00005  -0.00008   0.00226   0.00218   0.01009
   D159      -3.13395   0.00003  -0.00013   0.00122   0.00109  -3.13286
   D160       3.13470   0.00003   0.00010   0.00175   0.00185   3.13656
   D161      -0.00716   0.00001   0.00005   0.00071   0.00076  -0.00640
   D162      -0.00478  -0.00005   0.00005  -0.00215  -0.00211  -0.00689
   D163      -3.14106  -0.00003   0.00002  -0.00143  -0.00142   3.14071
   D164       3.12963  -0.00003   0.00012  -0.00132  -0.00120   3.12843
   D165      -0.00664  -0.00001   0.00010  -0.00061  -0.00051  -0.00715
   D166       0.00362   0.00002   0.00004   0.00088   0.00092   0.00454
   D167       3.13989   0.00000   0.00007   0.00016   0.00023   3.14012
   D168      -3.13771   0.00004   0.00009   0.00192   0.00202  -3.13569
   D169      -0.00143   0.00002   0.00012   0.00120   0.00132  -0.00011
   D170      -0.68047   0.00013   0.00029   0.01394   0.01423  -0.66623
   D171       1.39677   0.00000   0.00032   0.01217   0.01249   1.40926
   D172      -2.76606   0.00018   0.00038   0.01487   0.01525  -2.75082
   D173       2.31051   0.00007   0.00007   0.00918   0.00924   2.31976
   D174      -1.89544  -0.00005   0.00010   0.00740   0.00750  -1.88794
   D175       0.22492   0.00013   0.00016   0.01010   0.01026   0.23517
         Item               Value     Threshold  Converged?
 Maximum Force            0.003227     0.000450     NO 
 RMS     Force            0.000531     0.000300     NO 
 Maximum Displacement     0.113372     0.001800     NO 
 RMS     Displacement     0.020616     0.001200     NO 
 Predicted change in Energy=-3.094400D-04
 Lowest energy point so far.  Saving SCF results.
 GradGradGradGradGradGradGradGradGradGradGradGradGradGradGradGradGradGrad

 Leave Link  103 at Sun Dec  2 21:07:20 2018, MaxMem=   536870912 cpu:         1.8
 (Enter /pbs_home/pkowalski/g09d01/g09/l202.exe)
 Stoichiometry    C29H22F6S2
 Framework group  C1[X(C29H22F6S2)]
 Deg. of freedom   171
 Full point group                 C1      NOp   1
 RotChk:  IX=0 Diff= 4.27D-03
 Largest Abelian subgroup         C1      NOp   1
 Largest concise Abelian subgroup C1      NOp   1
                         Standard orientation:                         
 ---------------------------------------------------------------------
 Center     Atomic      Atomic             Coordinates (Angstroms)
 Number     Number       Type             X           Y           Z
 ---------------------------------------------------------------------
      1          6           0       -1.429350    0.421406   -0.193005
      2          6           0       -0.600743   -0.856827   -0.307159
      3          6           0        0.645920   -0.747550    0.583641
      4         16           0        1.775633   -2.189718    0.414344
      5          6           0       -0.732295    1.583593   -0.114993
      6          6           0       -1.251028    2.993867   -0.141777
      7          6           0        0.734723    1.603598   -0.064190
      8          6           0       -0.017464    3.858784    0.225381
      9          6           0        1.207586    3.018320   -0.221689
     10          9           0       -2.253503    3.235066    0.724321
     11          9           0       -1.686514    3.364267   -1.370012
     12          9           0       -0.048096    5.064483   -0.338022
     13          9           0        0.028815    4.002601    1.558131
     14          9           0        1.513959    3.335788   -1.503799
     15          9           0        2.272814    3.342211    0.532787
     16          6           0        1.457323    0.468856    0.135143
     17          6           0        0.334622   -0.581978    2.085230
     18          1           0        1.278126   -0.468424    2.636845
     19          1           0       -0.202431   -1.455716    2.476971
     20          1           0       -0.278118    0.315124    2.255958
     21          6           0       -0.274901   -1.060675   -1.801110
     22          1           0        0.275189   -1.997381   -1.958386
     23          1           0        0.331638   -0.223830   -2.179136
     24          1           0       -1.211822   -1.096063   -2.374330
     25          6           0        3.156479   -1.139614    0.135443
     26         16           0       -1.736519   -2.205195    0.223510
     27          6           0       -3.137416   -1.168364   -0.032472
     28          6           0       -4.465414   -1.812361    0.022814
     29          6           0       -5.511570   -1.234807    0.757351
     30          6           0       -4.696380   -3.028297   -0.638786
     31          6           0       -6.760656   -1.847358    0.811994
     32          1           0       -5.336989   -0.306788    1.305438
     33          6           0       -5.947256   -3.636112   -0.585534
     34          1           0       -3.885403   -3.492627   -1.205375
     35          6           0       -6.983442   -3.047141    0.138304
     36          1           0       -7.564106   -1.386219    1.391112
     37          1           0       -6.113078   -4.578750   -1.112245
     38          1           0       -7.963570   -3.527585    0.183085
     39          6           0       -2.857809    0.148712   -0.256074
     40          6           0       -3.893026    1.187016   -0.582329
     41          1           0       -4.816854    0.717186   -0.944385
     42          1           0       -4.139250    1.807186    0.291936
     43          1           0       -3.522190    1.865920   -1.361511
     44          6           0        4.477511   -1.792762    0.042112
     45          6           0        5.584608   -1.277416    0.732443
     46          6           0        4.640722   -2.960939   -0.717722
     47          6           0        6.826204   -1.901062    0.645039
     48          1           0        5.463965   -0.389218    1.356083
     49          6           0        5.883604   -3.580854   -0.805684
     50          1           0        3.784764   -3.377107   -1.255486
     51          6           0        6.980506   -3.051435   -0.126950
     52          1           0        7.678369   -1.487686    1.189434
     53          1           0        5.995949   -4.485208   -1.408048
     54          1           0        7.955441   -3.539555   -0.195506
     55          6           0        2.874536    0.191654    0.004387
     56          6           0        3.883526    1.221943   -0.416837
     57          1           0        3.458115    1.870590   -1.195485
     58          1           0        4.180988    1.874233    0.416605
     59          1           0        4.783464    0.747604   -0.827722
 ---------------------------------------------------------------------
 Rotational constants (GHZ):      0.1289019      0.0708860      0.0488840
 Leave Link  202 at Sun Dec  2 21:07:21 2018, MaxMem=   536870912 cpu:         0.0
 (Enter /pbs_home/pkowalski/g09d01/g09/l301.exe)
 Basis read from rwf:  (5D, 7F)
 No pseudopotential information found on rwf file.
 There are   673 symmetry adapted cartesian basis functions of A   symmetry.
 There are   636 symmetry adapted basis functions of A   symmetry.
   636 basis functions,  1103 primitive gaussians,   673 cartesian basis functions
   141 alpha electrons      141 beta electrons
       nuclear repulsion energy      4704.7649848222 Hartrees.
 IExCor= 4639 DFT=T Ex+Corr=wB97XD ExCW=0 ScaHFX=  1.000000
 ScaDFX=  1.000000  1.000000  1.000000  1.000000 ScalE2=  1.000000  1.000000
 IRadAn=      0 IRanWt=     -1 IRanGd=            0 ICorTp=0 IEmpDi=121
  HFx wShort=  0.000000 wLong=  0.200000 cFull=  0.222036 cShort=  0.000000 cLong=  0.777964
  DFx wShort=  0.000000 wLong=  0.200000 cFull=  0.000000 cShort=  0.000000 cLong=  1.000000
 NAtoms=   59 NActive=   59 NUniq=   59 SFac= 1.00D+00 NAtFMM=   60 NAOKFM=F Big=F
 Integral buffers will be    131072 words long.
 Raffenetti 2 integral format.
 Two-electron integral symmetry is turned on.
 R6Disp:  Grimme-D2 Dispersion energy=       -0.0590466768 Hartrees.
 Nuclear repulsion after empirical dispersion term =     4704.7059381454 Hartrees.
 No density basis found on file   724.
 Leave Link  301 at Sun Dec  2 21:07:21 2018, MaxMem=   536870912 cpu:         0.8
 (Enter /pbs_home/pkowalski/g09d01/g09/l302.exe)
 NPDir=0 NMtPBC=     1 NCelOv=     1 NCel=       1 NClECP=     1 NCelD=      1
         NCelK=      1 NCelE2=     1 NClLst=     1 CellRange=     0.0.
 One-electron integrals computed using PRISM.
 NBasis=   636 RedAO= T EigKep=  2.90D-04  NBF=   636
 NBsUse=   636 1.00D-06 EigRej= -1.00D+00 NBFU=   636
 Precomputing XC quadrature grid using
 IXCGrd= 4 IRadAn=           0 IRanWt=          -1 IRanGd=           0 AccXCQ= 0.00D+00.
 Generated NRdTot=       0 NPtTot=           0 NUsed=           0 NTot=          32
 NSgBfM=   629   629   630   630   636 MxSgAt=    59 MxSgA2=    59.
 Leave Link  302 at Sun Dec  2 21:07:23 2018, MaxMem=   536870912 cpu:        13.8
 (Enter /pbs_home/pkowalski/g09d01/g09/l303.exe)
 DipDrv:  MaxL=1.
 Leave Link  303 at Sun Dec  2 21:07:23 2018, MaxMem=   536870912 cpu:         1.7
 (Enter /pbs_home/pkowalski/g09d01/g09/l401.exe)
 Initial guess from the checkpoint file:  "dae0068freq_closed_wb97xd.chk"
 B after Tr=     0.000000    0.000000    0.000000
         Rot=    1.000000   -0.000759   -0.000152   -0.000011 Ang=  -0.09 deg.
 Guess basis will be translated and rotated to current coordinates.
 JPrj=2 DoOrth=T DoCkMO=T.
 Generating alternative initial guess.
 ExpMin= 1.22D-01 ExpMax= 9.18D+03 ExpMxC= 1.38D+03 IAcc=1 IRadAn=         1 AccDes= 0.00D+00
 Harris functional with IExCor= 4639 and IRadAn=       1 diagonalized for initial guess.
 HarFok:  IExCor= 4639 AccDes= 0.00D+00 IRadAn=         1 IDoV= 1 UseB2=F ITyADJ=14
 ICtDFT=  3500011 ScaDFX=  1.000000  1.000000  1.000000  1.000000
 FoFCou: FMM=F IPFlag=           0 FMFlag=      100000 FMFlg1=           0
         NFxFlg=           0 DoJE=T BraDBF=F KetDBF=T FulRan=T
         wScrn=  0.000000 ICntrl=     500 IOpCl=  0 I1Cent=   200000004 NGrid=           0
         NMat0=    1 NMatS0=      1 NMatT0=    0 NMatD0=    1 NMtDS0=    0 NMtDT0=    0
 Petite list used in FoFCou.
 Harris En= -2428.67877895932    
 Leave Link  401 at Sun Dec  2 21:07:27 2018, MaxMem=   536870912 cpu:        34.0
 (Enter /pbs_home/pkowalski/g09d01/g09/l502.exe)
 Closed shell SCF:
 Using DIIS extrapolation, IDIIS=  1040.
 Integral symmetry usage will be decided dynamically.
 IVT=     1387805 IEndB=     1387805 NGot=   536870912 MDV=   535953350
 LenX=   535953350 LenY=   535499748
 Requested convergence on RMS density matrix=1.00D-08 within 128 cycles.
 Requested convergence on MAX density matrix=1.00D-06.
 Requested convergence on             energy=1.00D-06.
 No special actions if energy rises.
 Fock matrices will be formed incrementally for  20 cycles.
 Integral accuracy reduced to 1.0D-05 until final iterations.

 Cycle   1  Pass 0  IDiag  1:
 FoFJK:  IHMeth= 1 ICntrl=       0 DoSepK=T KAlg= 0 I1Cent=   0 FoldK=F
 IRaf=         1 NMat=   1 IRICut=       1 DoRegI=T DoRafI=F ISym2E= 0.
 FoFCou: FMM=F IPFlag=           0 FMFlag=      100000 FMFlg1=           0
         NFxFlg=           0 DoJE=T BraDBF=F KetDBF=F FulRan=T
         wScrn=  0.000000 ICntrl=     500 IOpCl=  0 I1Cent=           0 NGrid=           0
         NMat0=    1 NMatS0=      1 NMatT0=    0 NMatD0=    1 NMtDS0=    0 NMtDT0=    0
 Symmetry not used in FoFCou.
 E= -2511.73818136815    
 DIIS: error= 1.77D-03 at cycle   1 NSaved=   1.
 NSaved= 1 IEnMin= 1 EnMin= -2511.73818136815     IErMin= 1 ErrMin= 1.77D-03
 ErrMax= 1.77D-03  0.00D+00 EMaxC= 1.00D-01 BMatC= 2.61D-03 BMatP= 2.61D-03
 IDIUse=3 WtCom= 9.82D-01 WtEn= 1.77D-02
 Coeff-Com:  0.100D+01
 Coeff-En:   0.100D+01
 Coeff:      0.100D+01
 Gap=     0.709 Goal=   None    Shift=    0.000
 GapD=    0.709 DampG=2.000 DampE=1.000 DampFc=2.0000 IDamp=-1.
 RMSDP=2.20D-04 MaxDP=1.07D-02              OVMax= 8.05D-03

 Cycle   2  Pass 0  IDiag  1:
 RMSU=  2.20D-04    CP:  1.00D+00
 E= -2511.74171366220     Delta-E=       -0.003532294048 Rises=F Damp=F
 DIIS: error= 4.72D-04 at cycle   2 NSaved=   2.
 NSaved= 2 IEnMin= 2 EnMin= -2511.74171366220     IErMin= 2 ErrMin= 4.72D-04
 ErrMax= 4.72D-04  0.00D+00 EMaxC= 1.00D-01 BMatC= 1.06D-04 BMatP= 2.61D-03
 IDIUse=3 WtCom= 9.95D-01 WtEn= 4.72D-03
 Coeff-Com: -0.129D+00 0.113D+01
 Coeff-En:   0.000D+00 0.100D+01
 Coeff:     -0.128D+00 0.113D+01
 Gap=     0.219 Goal=   None    Shift=    0.000
 RMSDP=4.16D-05 MaxDP=1.90D-03 DE=-3.53D-03 OVMax= 3.15D-03

 Cycle   3  Pass 0  IDiag  1:
 RMSU=  3.50D-05    CP:  1.00D+00  1.10D+00
 E= -2511.74193858742     Delta-E=       -0.000224925216 Rises=F Damp=F
 DIIS: error= 1.98D-04 at cycle   3 NSaved=   3.
 NSaved= 3 IEnMin= 3 EnMin= -2511.74193858742     IErMin= 3 ErrMin= 1.98D-04
 ErrMax= 1.98D-04  0.00D+00 EMaxC= 1.00D-01 BMatC= 4.66D-05 BMatP= 1.06D-04
 IDIUse=3 WtCom= 9.98D-01 WtEn= 1.98D-03
 Coeff-Com: -0.773D-01 0.488D+00 0.589D+00
 Coeff-En:   0.000D+00 0.000D+00 0.100D+01
 Coeff:     -0.771D-01 0.487D+00 0.590D+00
 Gap=     0.219 Goal=   None    Shift=    0.000
 RMSDP=1.81D-05 MaxDP=1.15D-03 DE=-2.25D-04 OVMax= 1.32D-03

 Cycle   4  Pass 0  IDiag  1:
 RMSU=  1.59D-05    CP:  1.00D+00  1.12D+00  7.74D-01
 E= -2511.74197594237     Delta-E=       -0.000037354952 Rises=F Damp=F
 DIIS: error= 6.93D-05 at cycle   4 NSaved=   4.
 NSaved= 4 IEnMin= 4 EnMin= -2511.74197594237     IErMin= 4 ErrMin= 6.93D-05
 ErrMax= 6.93D-05  0.00D+00 EMaxC= 1.00D-01 BMatC= 5.75D-06 BMatP= 4.66D-05
 IDIUse=1 WtCom= 1.00D+00 WtEn= 0.00D+00
 Coeff-Com:  0.341D-02-0.106D+00 0.212D+00 0.891D+00
 Coeff:      0.341D-02-0.106D+00 0.212D+00 0.891D+00
 Gap=     0.219 Goal=   None    Shift=    0.000
 RMSDP=7.94D-06 MaxDP=3.59D-04 DE=-3.74D-05 OVMax= 8.32D-04

 Initial convergence to 1.0D-05 achieved.  Increase integral accuracy.
 Cycle   5  Pass 1  IDiag  1:
 E= -2511.74130688204     Delta-E=        0.000669060326 Rises=F Damp=F
 DIIS: error= 1.39D-04 at cycle   1 NSaved=   1.
 NSaved= 1 IEnMin= 1 EnMin= -2511.74130688204     IErMin= 1 ErrMin= 1.39D-04
 ErrMax= 1.39D-04  0.00D+00 EMaxC= 1.00D-01 BMatC= 2.95D-05 BMatP= 2.95D-05
 IDIUse=3 WtCom= 9.99D-01 WtEn= 1.39D-03
 Coeff-Com:  0.100D+01
 Coeff-En:   0.100D+01
 Coeff:      0.100D+01
 Gap=     0.219 Goal=   None    Shift=    0.000
 RMSDP=7.94D-06 MaxDP=3.59D-04 DE= 6.69D-04 OVMax= 9.00D-04

 Cycle   6  Pass 1  IDiag  1:
 RMSU=  1.66D-04    CP:  1.00D+00
 E= -2511.74133402159     Delta-E=       -0.000027139551 Rises=F Damp=F
 DIIS: error= 3.27D-05 at cycle   2 NSaved=   2.
 NSaved= 2 IEnMin= 2 EnMin= -2511.74133402159     IErMin= 2 ErrMin= 3.27D-05
 ErrMax= 3.27D-05  0.00D+00 EMaxC= 1.00D-01 BMatC= 3.04D-06 BMatP= 2.95D-05
 IDIUse=1 WtCom= 1.00D+00 WtEn= 0.00D+00
 Coeff-Com:  0.122D+00 0.878D+00
 Coeff:      0.122D+00 0.878D+00
 Gap=     0.219 Goal=   None    Shift=    0.000
 RMSDP=1.17D-05 MaxDP=6.46D-04 DE=-2.71D-05 OVMax= 9.38D-04

 Cycle   7  Pass 1  IDiag  1:
 RMSU=  9.50D-06    CP:  1.00D+00  1.04D+00
 E= -2511.74133434685     Delta-E=       -0.000000325257 Rises=F Damp=F
 DIIS: error= 3.98D-05 at cycle   3 NSaved=   3.
 NSaved= 3 IEnMin= 3 EnMin= -2511.74133434685     IErMin= 2 ErrMin= 3.27D-05
 ErrMax= 3.98D-05  0.00D+00 EMaxC= 1.00D-01 BMatC= 2.97D-06 BMatP= 3.04D-06
 IDIUse=1 WtCom= 1.00D+00 WtEn= 0.00D+00
 Coeff-Com: -0.228D-01 0.500D+00 0.522D+00
 Coeff:     -0.228D-01 0.500D+00 0.522D+00
 Gap=     0.219 Goal=   None    Shift=    0.000
 RMSDP=5.17D-06 MaxDP=2.82D-04 DE=-3.25D-07 OVMax= 5.11D-04

 Cycle   8  Pass 1  IDiag  1:
 RMSU=  2.42D-06    CP:  1.00D+00  1.05D+00  5.52D-01
 E= -2511.74133720681     Delta-E=       -0.000002859962 Rises=F Damp=F
 DIIS: error= 5.65D-06 at cycle   4 NSaved=   4.
 NSaved= 4 IEnMin= 4 EnMin= -2511.74133720681     IErMin= 4 ErrMin= 5.65D-06
 ErrMax= 5.65D-06  0.00D+00 EMaxC= 1.00D-01 BMatC= 8.80D-08 BMatP= 2.97D-06
 IDIUse=1 WtCom= 1.00D+00 WtEn= 0.00D+00
 Coeff-Com: -0.171D-01 0.185D+00 0.236D+00 0.596D+00
 Coeff:     -0.171D-01 0.185D+00 0.236D+00 0.596D+00
 Gap=     0.219 Goal=   None    Shift=    0.000
 RMSDP=8.84D-07 MaxDP=6.17D-05 DE=-2.86D-06 OVMax= 7.35D-05

 Cycle   9  Pass 1  IDiag  1:
 RMSU=  7.96D-07    CP:  1.00D+00  1.05D+00  5.74D-01  8.86D-01
 E= -2511.74133729159     Delta-E=       -0.000000084775 Rises=F Damp=F
 DIIS: error= 2.07D-06 at cycle   5 NSaved=   5.
 NSaved= 5 IEnMin= 5 EnMin= -2511.74133729159     IErMin= 5 ErrMin= 2.07D-06
 ErrMax= 2.07D-06  0.00D+00 EMaxC= 1.00D-01 BMatC= 4.08D-09 BMatP= 8.80D-08
 IDIUse=1 WtCom= 1.00D+00 WtEn= 0.00D+00
 Coeff-Com: -0.225D-02 0.199D-02 0.108D-01 0.156D+00 0.833D+00
 Coeff:     -0.225D-02 0.199D-02 0.108D-01 0.156D+00 0.833D+00
 Gap=     0.219 Goal=   None    Shift=    0.000
 RMSDP=2.74D-07 MaxDP=1.02D-05 DE=-8.48D-08 OVMax= 2.27D-05

 Cycle  10  Pass 1  IDiag  1:
 RMSU=  2.19D-07    CP:  1.00D+00  1.05D+00  5.77D-01  9.51D-01  1.04D+00
 E= -2511.74133729695     Delta-E=       -0.000000005358 Rises=F Damp=F
 DIIS: error= 7.74D-07 at cycle   6 NSaved=   6.
 NSaved= 6 IEnMin= 6 EnMin= -2511.74133729695     IErMin= 6 ErrMin= 7.74D-07
 ErrMax= 7.74D-07  0.00D+00 EMaxC= 1.00D-01 BMatC= 8.90D-10 BMatP= 4.08D-09
 IDIUse=1 WtCom= 1.00D+00 WtEn= 0.00D+00
 Coeff-Com:  0.133D-02-0.237D-01-0.280D-01-0.188D-01 0.341D+00 0.728D+00
 Coeff:      0.133D-02-0.237D-01-0.280D-01-0.188D-01 0.341D+00 0.728D+00
 Gap=     0.219 Goal=   None    Shift=    0.000
 RMSDP=1.24D-07 MaxDP=4.55D-06 DE=-5.36D-09 OVMax= 1.04D-05

 Cycle  11  Pass 1  IDiag  1:
 RMSU=  9.08D-08    CP:  1.00D+00  1.05D+00  5.77D-01  9.73D-01  1.12D+00
                    CP:  9.54D-01
 E= -2511.74133729839     Delta-E=       -0.000000001444 Rises=F Damp=F
 DIIS: error= 1.99D-07 at cycle   7 NSaved=   7.
 NSaved= 7 IEnMin= 7 EnMin= -2511.74133729839     IErMin= 7 ErrMin= 1.99D-07
 ErrMax= 1.99D-07  0.00D+00 EMaxC= 1.00D-01 BMatC= 8.32D-11 BMatP= 8.90D-10
 IDIUse=1 WtCom= 1.00D+00 WtEn= 0.00D+00
 Coeff-Com:  0.700D-03-0.874D-02-0.116D-01-0.231D-01 0.369D-01 0.254D+00
 Coeff-Com:  0.752D+00
 Coeff:      0.700D-03-0.874D-02-0.116D-01-0.231D-01 0.369D-01 0.254D+00
 Coeff:      0.752D+00
 Gap=     0.219 Goal=   None    Shift=    0.000
 RMSDP=4.22D-08 MaxDP=1.51D-06 DE=-1.44D-09 OVMax= 6.06D-06

 Cycle  12  Pass 1  IDiag  1:
 RMSU=  2.99D-08    CP:  1.00D+00  1.05D+00  5.76D-01  9.78D-01  1.14D+00
                    CP:  1.05D+00  1.10D+00
 E= -2511.74133729859     Delta-E=       -0.000000000195 Rises=F Damp=F
 DIIS: error= 8.22D-08 at cycle   8 NSaved=   8.
 NSaved= 8 IEnMin= 8 EnMin= -2511.74133729859     IErMin= 8 ErrMin= 8.22D-08
 ErrMax= 8.22D-08  0.00D+00 EMaxC= 1.00D-01 BMatC= 1.22D-11 BMatP= 8.32D-11
 IDIUse=1 WtCom= 1.00D+00 WtEn= 0.00D+00
 Coeff-Com:  0.147D-04 0.995D-03 0.738D-03-0.413D-02-0.412D-01-0.334D-01
 Coeff-Com:  0.224D+00 0.853D+00
 Coeff:      0.147D-04 0.995D-03 0.738D-03-0.413D-02-0.412D-01-0.334D-01
 Coeff:      0.224D+00 0.853D+00
 Gap=     0.219 Goal=   None    Shift=    0.000
 RMSDP=2.23D-08 MaxDP=1.12D-06 DE=-1.95D-10 OVMax= 4.30D-06

 Cycle  13  Pass 1  IDiag  1:
 RMSU=  1.45D-08    CP:  1.00D+00  1.05D+00  5.76D-01  9.78D-01  1.15D+00
                    CP:  1.09D+00  1.23D+00  1.10D+00
 E= -2511.74133729871     Delta-E=       -0.000000000128 Rises=F Damp=F
 DIIS: error= 4.29D-08 at cycle   9 NSaved=   9.
 NSaved= 9 IEnMin= 9 EnMin= -2511.74133729871     IErMin= 9 ErrMin= 4.29D-08
 ErrMax= 4.29D-08  0.00D+00 EMaxC= 1.00D-01 BMatC= 3.26D-12 BMatP= 1.22D-11
 IDIUse=1 WtCom= 1.00D+00 WtEn= 0.00D+00
 Coeff-Com: -0.114D-03 0.193D-02 0.238D-02 0.245D-02-0.236D-01-0.599D-01
 Coeff-Com: -0.494D-01 0.351D+00 0.775D+00
 Coeff:     -0.114D-03 0.193D-02 0.238D-02 0.245D-02-0.236D-01-0.599D-01
 Coeff:     -0.494D-01 0.351D+00 0.775D+00
 Gap=     0.219 Goal=   None    Shift=    0.000
 RMSDP=1.07D-08 MaxDP=4.39D-07 DE=-1.28D-10 OVMax= 2.41D-06

 Cycle  14  Pass 1  IDiag  1:
 RMSU=  6.10D-09    CP:  1.00D+00  1.05D+00  5.76D-01  9.79D-01  1.15D+00
                    CP:  1.11D+00  1.28D+00  1.30D+00  1.23D+00
 E= -2511.74133729836     Delta-E=        0.000000000355 Rises=F Damp=F
 DIIS: error= 2.42D-08 at cycle  10 NSaved=  10.
 NSaved=10 IEnMin= 9 EnMin= -2511.74133729871     IErMin=10 ErrMin= 2.42D-08
 ErrMax= 2.42D-08  0.00D+00 EMaxC= 1.00D-01 BMatC= 5.39D-13 BMatP= 3.26D-12
 IDIUse=1 WtCom= 1.00D+00 WtEn= 0.00D+00
 Coeff-Com: -0.364D-04 0.350D-03 0.591D-03 0.155D-02 0.157D-02-0.108D-01
 Coeff-Com: -0.593D-01-0.699D-01 0.230D+00 0.906D+00
 Coeff:     -0.364D-04 0.350D-03 0.591D-03 0.155D-02 0.157D-02-0.108D-01
 Coeff:     -0.593D-01-0.699D-01 0.230D+00 0.906D+00
 Gap=     0.219 Goal=   None    Shift=    0.000
 RMSDP=6.19D-09 MaxDP=3.27D-07 DE= 3.55D-10 OVMax= 1.57D-06

 SCF Done:  E(RwB97XD) =  -2511.74133730     A.U. after   14 cycles
            NFock= 14  Conv=0.62D-08     -V/T= 2.0070
 KE= 2.494176473244D+03 PE=-1.531149226949D+04 EE= 5.600868520807D+03
 Leave Link  502 at Sun Dec  2 21:15:10 2018, MaxMem=   536870912 cpu:      3695.9
 (Enter /pbs_home/pkowalski/g09d01/g09/l701.exe)
 Compute integral first derivatives.
 ... and contract with generalized density number  0.
 R6Disp: Adding Grimme-D2 dispersion energy 1st derivatives to the gradient.
 Leave Link  701 at Sun Dec  2 21:15:11 2018, MaxMem=   536870912 cpu:         5.2
 (Enter /pbs_home/pkowalski/g09d01/g09/l702.exe)
 L702 exits ... SP integral derivatives will be done elsewhere.
 Leave Link  702 at Sun Dec  2 21:15:11 2018, MaxMem=   536870912 cpu:         0.3
 (Enter /pbs_home/pkowalski/g09d01/g09/l703.exe)
 Compute integral first derivatives, UseDBF=F ICtDFT=           0.
 Integral derivatives from FoFJK, PRISM(SPDF).
 Calling FoFJK, ICntrl=      2127 FMM=F ISym2X=0 I1Cent= 0 IOpClX= 0 NMat=1 NMatS=1 NMatT=0.
 FoFJK:  IHMeth= 1 ICntrl=    2127 DoSepK=T KAlg= 0 I1Cent=   0 FoldK=F
 IRaf=         1 NMat=   1 IRICut=       1 DoRegI=T DoRafI=F ISym2E= 0.
 FoFCou: FMM=F IPFlag=           0 FMFlag=      100000 FMFlg1=         800
         NFxFlg=           0 DoJE=F BraDBF=F KetDBF=F FulRan=T
         wScrn=  0.000000 ICntrl=    2527 IOpCl=  0 I1Cent=           0 NGrid=           0
         NMat0=    1 NMatS0=      1 NMatT0=    0 NMatD0=    1 NMtDS0=    0 NMtDT0=    0
 Symmetry not used in FoFCou.
 Leave Link  703 at Sun Dec  2 21:17:31 2018, MaxMem=   536870912 cpu:      1116.2
 (Enter /pbs_home/pkowalski/g09d01/g09/l716.exe)
 Dipole        = 9.60834708D-02-1.58038908D+00-1.03851477D-01
 ***** Axes restored to original set *****
 -------------------------------------------------------------------
 Center     Atomic                   Forces (Hartrees/Bohr)
 Number     Number              X              Y              Z
 -------------------------------------------------------------------
      1        6           0.001184534   -0.000500788    0.000191779
      2        6          -0.000544062    0.000435753   -0.000060321
      3        6           0.000425005   -0.000062484    0.000581113
      4       16          -0.000011934    0.000168914    0.000238679
      5        6          -0.000680160    0.000401231    0.000158392
      6        6           0.000223075    0.000087479   -0.000647137
      7        6          -0.000308520   -0.000526782    0.001250072
      8        6          -0.000830151   -0.000526883    0.000588435
      9        6           0.001043343    0.000335768   -0.000427559
     10        9           0.000146113    0.000108272   -0.000304018
     11        9           0.000055152    0.000065779    0.000111578
     12        9           0.000139633   -0.000472537   -0.000733795
     13        9           0.000330039    0.000303002    0.000030435
     14        9          -0.000264249    0.000103782   -0.000122739
     15        9           0.000113829    0.000017311   -0.000948495
     16        6          -0.000871053    0.000508491   -0.001175124
     17        6          -0.000260659    0.000276423   -0.000357364
     18        1          -0.000293704   -0.000004484   -0.000109207
     19        1           0.000162325   -0.000163902   -0.000115163
     20        1          -0.000057789   -0.000053720    0.000168294
     21        6           0.000207243   -0.000358056    0.000293613
     22        1          -0.000068958   -0.000076184   -0.000233346
     23        1          -0.000122921    0.000234994    0.000121925
     24        1           0.000293330    0.000020518    0.000127605
     25        6          -0.000155512    0.000287236   -0.000824861
     26       16           0.000125904    0.000282522    0.000084103
     27        6           0.000567897   -0.000077721    0.000395809
     28        6          -0.000396747    0.000052230   -0.000173808
     29        6           0.000504347   -0.000075790   -0.000282195
     30        6           0.000049794   -0.000443527    0.000340414
     31        6          -0.000012721    0.000276782   -0.000421975
     32        1          -0.000225531   -0.000096654    0.000199628
     33        6          -0.000335813    0.000028436    0.000346747
     34        1           0.000023647    0.000245765   -0.000291861
     35        6          -0.000309107    0.000307202   -0.000076354
     36        1           0.000012041   -0.000187480    0.000289096
     37        1           0.000259606    0.000000192   -0.000242875
     38        1           0.000255786   -0.000202339    0.000036810
     39        6          -0.000941702    0.000446293   -0.000394639
     40        6           0.000232924   -0.000089326   -0.000066757
     41        1           0.000196345   -0.000046090   -0.000011469
     42        1          -0.000304449   -0.000077206    0.000135440
     43        1          -0.000069511    0.000223897   -0.000017321
     44        6           0.000309486   -0.000216444    0.000265291
     45        6           0.000019519    0.000024165   -0.000717368
     46        6          -0.000728484   -0.000195955   -0.000240653
     47        6           0.000512585   -0.000128152    0.000055151
     48        1          -0.000260649   -0.000189073   -0.000011951
     49        6          -0.000220664   -0.000006011    0.000394835
     50        1           0.000391025   -0.000026560    0.000018959
     51        6           0.000130581   -0.000085268    0.000398930
     52        1          -0.000345522    0.000067321   -0.000022760
     53        1           0.000176222    0.000025031   -0.000290941
     54        1          -0.000138766    0.000086308   -0.000285801
     55        6           0.000414450   -0.000802683    0.001441008
     56        6           0.000164642    0.000134258    0.000183554
     57        1           0.000258959    0.000078712    0.000493944
     58        1          -0.000281387   -0.000215450    0.000376964
     59        1           0.000111344    0.000273480    0.000289259
 -------------------------------------------------------------------
 Cartesian Forces:  Max     0.001441008 RMS     0.000379171
 Leave Link  716 at Sun Dec  2 21:17:31 2018, MaxMem=   536870912 cpu:         0.2
 (Enter /pbs_home/pkowalski/g09d01/g09/l103.exe)

 GradGradGradGradGradGradGradGradGradGradGradGradGradGradGradGradGradGrad
 Berny optimization.
 Using GEDIIS/GDIIS optimizer.
 FormGI is forming the generalized inverse of G from B-inverse, IUseBI=4.
 Internal  Forces:  Max     0.002501998 RMS     0.000375258
 Search for a local minimum.
 Step number   3 out of a maximum of  354
 All quantities printed in internal units (Hartrees-Bohrs-Radians)
 RMS Force = .37526D-03 SwitMx=.10000D-02 MixMth= 2
 Mixed Optimization -- En-DIIS/RFO-DIIS
 Swapping is turned off.
 Update second derivatives using D2CorX and points    1    2    3
 DE= -2.27D-04 DEPred=-3.09D-04 R= 7.32D-01
 TightC=F SS=  1.41D+00  RLast= 1.95D-01 DXNew= 8.4853D-01 5.8352D-01
 Trust test= 7.32D-01 RLast= 1.95D-01 DXMaxT set to 5.84D-01
 ITU=  1  1  0
     Eigenvalues ---    0.00230   0.00230   0.00421   0.00627   0.00650
     Eigenvalues ---    0.00663   0.00842   0.01026   0.01089   0.01143
     Eigenvalues ---    0.01201   0.01262   0.01384   0.01435   0.01460
     Eigenvalues ---    0.01545   0.01580   0.01613   0.01718   0.01744
     Eigenvalues ---    0.01932   0.01941   0.02014   0.02026   0.02075
     Eigenvalues ---    0.02081   0.02093   0.02098   0.02133   0.02135
     Eigenvalues ---    0.02138   0.02142   0.02151   0.02154   0.02161
     Eigenvalues ---    0.02162   0.02164   0.02167   0.04553   0.04729
     Eigenvalues ---    0.05026   0.05458   0.05486   0.05552   0.05675
     Eigenvalues ---    0.05679   0.06017   0.06982   0.07066   0.07090
     Eigenvalues ---    0.07244   0.07280   0.07459   0.07827   0.09002
     Eigenvalues ---    0.09174   0.09275   0.09750   0.10316   0.10687
     Eigenvalues ---    0.11089   0.12114   0.12255   0.14192   0.14532
     Eigenvalues ---    0.15735   0.15997   0.15998   0.15998   0.15999
     Eigenvalues ---    0.16000   0.16000   0.16000   0.16000   0.16000
     Eigenvalues ---    0.16000   0.16000   0.16000   0.16000   0.16000
     Eigenvalues ---    0.16000   0.16000   0.16000   0.16000   0.16000
     Eigenvalues ---    0.16015   0.16118   0.16959   0.17033   0.18770
     Eigenvalues ---    0.21836   0.21999   0.21999   0.22000   0.22032
     Eigenvalues ---    0.22236   0.23382   0.23474   0.23881   0.24365
     Eigenvalues ---    0.24475   0.24589   0.24835   0.24934   0.24948
     Eigenvalues ---    0.24990   0.24993   0.24995   0.26071   0.26496
     Eigenvalues ---    0.26889   0.27156   0.27169   0.27303   0.27535
     Eigenvalues ---    0.27839   0.28269   0.30382   0.30561   0.31399
     Eigenvalues ---    0.31562   0.32104   0.33684   0.34364   0.34432
     Eigenvalues ---    0.34451   0.34532   0.34546   0.34594   0.34604
     Eigenvalues ---    0.34654   0.34708   0.34735   0.34736   0.34898
     Eigenvalues ---    0.35158   0.35291   0.35291   0.35291   0.35291
     Eigenvalues ---    0.35300   0.35310   0.35357   0.35394   0.35456
     Eigenvalues ---    0.35864   0.36257   0.37122   0.38220   0.41283
     Eigenvalues ---    0.41415   0.41750   0.41778   0.44999   0.45040
     Eigenvalues ---    0.45521   0.45636   0.46380   0.46413   0.46529
     Eigenvalues ---    0.46809   0.47561   0.47946   0.48329   0.50137
     Eigenvalues ---    0.50292   0.50662   0.52106   0.52279   0.53597
     Eigenvalues ---    0.56357
 En-DIIS/RFO-DIIS IScMMF=        0 using points:     3    2
 RFO step:  Lambda=-9.38745830D-05.
 NNeg= 0 NP= 2 Switch=  2.50D-03 Rises=F DC=  2.27D-04 SmlDif=  1.00D-05
 RMS Error=  0.8367005133D-03 NUsed= 2 EDIIS=F
 DidBck=F Rises=F RFO-DIIS coefs:    0.83352    0.16648
 Iteration  1 RMS(Cart)=  0.03223496 RMS(Int)=  0.00021134
 Iteration  2 RMS(Cart)=  0.00082068 RMS(Int)=  0.00001427
 Iteration  3 RMS(Cart)=  0.00000019 RMS(Int)=  0.00001427
 ITry= 1 IFail=0 DXMaxC= 1.68D-01 DCOld= 1.00D+10 DXMaxT= 5.84D-01 DXLimC= 3.00D+00 Rises=F
 Variable       Old X    -DE/DX   Delta X   Delta X   Delta X     New X
                                 (Linear)    (Quad)   (Total)
    R1        2.88671   0.00009  -0.00021   0.00035   0.00013   2.88683
    R2        2.56519  -0.00030   0.00029  -0.00125  -0.00094   2.56425
    R3        2.75073   0.00065  -0.00124   0.00553   0.00428   2.75501
    R4        2.90283  -0.00034  -0.00192   0.00390   0.00196   2.90479
    R5        2.91509   0.00009  -0.00033   0.00097   0.00063   2.91573
    R6        3.47920   0.00024   0.00083  -0.00288  -0.00205   3.47714
    R7        3.47667   0.00024   0.00100  -0.00333  -0.00235   3.47432
    R8        2.89021   0.00104  -0.00022   0.00222   0.00195   2.89216
    R9        2.91477  -0.00008  -0.00041   0.00075   0.00033   2.91510
   R10        3.32035  -0.00042   0.00082  -0.00399  -0.00315   3.31720
   R11        2.84005   0.00074  -0.00093   0.00472   0.00378   2.84383
   R12        2.77418   0.00087  -0.00078   0.00519   0.00443   2.77861
   R13        2.93033  -0.00032  -0.00102   0.00198   0.00096   2.93130
   R14        2.54465   0.00028   0.00106  -0.00349  -0.00243   2.54223
   R15        2.56015  -0.00013   0.00116  -0.00447  -0.00331   2.55683
   R16        2.83449   0.00158  -0.00062   0.00604   0.00543   2.83992
   R17        2.56998   0.00108   0.00041   0.00006   0.00047   2.57045
   R18        2.93182  -0.00015  -0.00094   0.00265   0.00172   2.93353
   R19        2.51559   0.00086   0.00070  -0.00146  -0.00076   2.51483
   R20        2.53466   0.00045   0.00082  -0.00243  -0.00161   2.53305
   R21        2.56227  -0.00001   0.00119  -0.00438  -0.00319   2.55908
   R22        2.54156  -0.00005   0.00108  -0.00408  -0.00300   2.53856
   R23        2.74006   0.00195  -0.00095   0.00737   0.00642   2.74648
   R24        2.07644  -0.00031  -0.00013  -0.00011  -0.00024   2.07620
   R25        2.07466  -0.00024  -0.00009  -0.00003  -0.00012   2.07454
   R26        2.07818  -0.00018  -0.00002  -0.00011  -0.00013   2.07805
   R27        2.07419  -0.00023  -0.00006  -0.00012  -0.00018   2.07401
   R28        2.07965  -0.00028  -0.00008  -0.00018  -0.00026   2.07939
   R29        2.07668  -0.00032  -0.00014  -0.00009  -0.00023   2.07646
   R30        2.79043  -0.00024  -0.00092   0.00238   0.00146   2.79189
   R31        2.58343  -0.00147  -0.00017  -0.00198  -0.00211   2.58132
   R32        3.32885  -0.00012   0.00082  -0.00307  -0.00224   3.32661
   R33        2.79102   0.00010  -0.00080   0.00280   0.00200   2.79302
   R34        2.57923  -0.00028   0.00008  -0.00074  -0.00065   2.57858
   R35        2.65071  -0.00002   0.00009  -0.00050  -0.00040   2.65031
   R36        2.65206   0.00000   0.00006  -0.00034  -0.00028   2.65178
   R37        2.63101   0.00013  -0.00009   0.00048   0.00039   2.63140
   R38        2.06327  -0.00031  -0.00008  -0.00021  -0.00029   2.06297
   R39        2.63002   0.00012  -0.00013   0.00060   0.00046   2.63049
   R40        2.06518  -0.00037  -0.00008  -0.00035  -0.00043   2.06475
   R41        2.63410   0.00016   0.00000   0.00023   0.00023   2.63433
   R42        2.06453  -0.00035  -0.00009  -0.00031  -0.00041   2.06412
   R43        2.63514   0.00018   0.00004   0.00012   0.00017   2.63531
   R44        2.06447  -0.00035  -0.00009  -0.00029  -0.00039   2.06408
   R45        2.06446  -0.00033  -0.00010  -0.00024  -0.00033   2.06413
   R46        2.83849  -0.00006   0.00021  -0.00104  -0.00083   2.83765
   R47        2.07464  -0.00020  -0.00015   0.00023   0.00008   2.07472
   R48        2.07833  -0.00030  -0.00019   0.00007  -0.00012   2.07821
   R49        2.07488  -0.00021  -0.00009  -0.00002  -0.00011   2.07477
   R50        2.65088  -0.00027   0.00000  -0.00068  -0.00068   2.65020
   R51        2.65143   0.00000   0.00007  -0.00041  -0.00033   2.65110
   R52        2.63082   0.00017  -0.00011   0.00058   0.00048   2.63129
   R53        2.06351  -0.00017  -0.00004  -0.00004  -0.00007   2.06344
   R54        2.62990   0.00010  -0.00013   0.00055   0.00043   2.63033
   R55        2.06582  -0.00039  -0.00008  -0.00040  -0.00048   2.06534
   R56        2.63421   0.00024   0.00003   0.00030   0.00033   2.63454
   R57        2.06442  -0.00035  -0.00009  -0.00032  -0.00041   2.06401
   R58        2.63490   0.00019   0.00004   0.00019   0.00023   2.63513
   R59        2.06432  -0.00034  -0.00009  -0.00031  -0.00039   2.06393
   R60        2.06444  -0.00033  -0.00010  -0.00024  -0.00033   2.06411
   R61        2.83899  -0.00034   0.00013  -0.00155  -0.00142   2.83757
   R62        2.07699  -0.00049  -0.00019  -0.00039  -0.00058   2.07641
   R63        2.07749  -0.00044  -0.00019  -0.00027  -0.00046   2.07703
   R64        2.07329   0.00011  -0.00004   0.00063   0.00059   2.07389
    A1        2.02880   0.00046  -0.00066   0.00379   0.00310   2.03191
    A2        1.95230  -0.00021   0.00023  -0.00253  -0.00230   1.94999
    A3        2.30071  -0.00026   0.00038  -0.00115  -0.00074   2.29997
    A4        1.91491  -0.00009  -0.00005  -0.00311  -0.00318   1.91173
    A5        1.87290   0.00028   0.00087  -0.00062   0.00024   1.87313
    A6        1.83036   0.00003  -0.00015   0.00093   0.00079   1.83115
    A7        1.98187  -0.00032  -0.00044  -0.00042  -0.00085   1.98101
    A8        1.96666   0.00003  -0.00024   0.00146   0.00123   1.96789
    A9        1.88880   0.00012   0.00009   0.00179   0.00188   1.89067
   A10        1.97058  -0.00037  -0.00042   0.00013  -0.00026   1.97032
   A11        1.89345   0.00013   0.00020  -0.00327  -0.00308   1.89037
   A12        1.99149  -0.00021  -0.00053  -0.00149  -0.00203   1.98946
   A13        1.84491   0.00027   0.00007   0.00430   0.00434   1.84925
   A14        1.87304   0.00028   0.00034   0.00167   0.00202   1.87505
   A15        1.88302  -0.00005   0.00041  -0.00092  -0.00051   1.88251
   A16        1.59949  -0.00016  -0.00057   0.00105   0.00035   1.59984
   A17        2.24610  -0.00039  -0.00053   0.00014  -0.00038   2.24572
   A18        2.12564   0.00008   0.00027  -0.00109  -0.00084   2.12480
   A19        1.91001   0.00031   0.00024   0.00074   0.00099   1.91100
   A20        1.81791   0.00015   0.00097  -0.00265  -0.00165   1.81626
   A21        1.99718   0.00019   0.00030   0.00037   0.00066   1.99784
   A22        1.96455  -0.00017  -0.00012  -0.00045  -0.00058   1.96398
   A23        1.91774  -0.00016  -0.00005  -0.00071  -0.00077   1.91698
   A24        1.89428  -0.00008  -0.00001  -0.00025  -0.00027   1.89401
   A25        1.87008   0.00005  -0.00105   0.00343   0.00239   1.87247
   A26        1.90102  -0.00096   0.00035  -0.00325  -0.00287   1.89815
   A27        2.12312  -0.00050   0.00001  -0.00323  -0.00325   2.11987
   A28        2.25863   0.00145  -0.00039   0.00651   0.00614   2.26476
   A29        1.83149   0.00014   0.00088  -0.00076   0.00015   1.83165
   A30        1.96782  -0.00011   0.00007   0.00049   0.00055   1.96837
   A31        1.89919   0.00005   0.00002  -0.00135  -0.00134   1.89785
   A32        1.96803   0.00013   0.00009   0.00093   0.00101   1.96904
   A33        1.89354  -0.00021   0.00009  -0.00224  -0.00216   1.89138
   A34        1.90098  -0.00001  -0.00109   0.00261   0.00153   1.90251
   A35        1.80468   0.00054   0.00130  -0.00182  -0.00049   1.80419
   A36        1.97290  -0.00026   0.00026  -0.00243  -0.00218   1.97072
   A37        2.00196   0.00055  -0.00002   0.00471   0.00468   2.00664
   A38        1.90081  -0.00039  -0.00011  -0.00192  -0.00204   1.89877
   A39        1.91058  -0.00081  -0.00040  -0.00333  -0.00373   1.90685
   A40        1.87035   0.00027  -0.00098   0.00406   0.00308   1.87343
   A41        2.00944  -0.00013  -0.00086  -0.00011  -0.00099   2.00844
   A42        1.97462  -0.00103   0.00003  -0.00277  -0.00283   1.97179
   A43        2.29913   0.00116   0.00083   0.00290   0.00382   2.30295
   A44        1.90341  -0.00004  -0.00016   0.00028   0.00012   1.90353
   A45        1.93978   0.00013  -0.00039   0.00193   0.00154   1.94132
   A46        1.92960  -0.00011  -0.00073   0.00165   0.00092   1.93052
   A47        1.89986  -0.00003   0.00038  -0.00114  -0.00076   1.89910
   A48        1.89251   0.00005   0.00056  -0.00167  -0.00112   1.89139
   A49        1.89786  -0.00001   0.00037  -0.00117  -0.00080   1.89706
   A50        1.93629   0.00018  -0.00040   0.00217   0.00177   1.93805
   A51        1.92688   0.00000  -0.00047   0.00144   0.00098   1.92785
   A52        1.90639  -0.00007  -0.00033   0.00063   0.00030   1.90669
   A53        1.90023  -0.00007   0.00028  -0.00109  -0.00081   1.89942
   A54        1.90187  -0.00006   0.00040  -0.00154  -0.00114   1.90073
   A55        1.89147   0.00002   0.00055  -0.00175  -0.00120   1.89027
   A56        2.03617   0.00104   0.00013   0.00267   0.00281   2.03898
   A57        2.02098   0.00083  -0.00007   0.00385   0.00373   2.02470
   A58        2.22582  -0.00187  -0.00005  -0.00661  -0.00664   2.21918
   A59        1.58844  -0.00006  -0.00045  -0.00024  -0.00070   1.58774
   A60        2.04090   0.00047  -0.00028   0.00243   0.00214   2.04304
   A61        2.01404   0.00021  -0.00024   0.00160   0.00136   2.01540
   A62        2.22824  -0.00067   0.00052  -0.00401  -0.00350   2.22474
   A63        2.10676  -0.00027   0.00015  -0.00143  -0.00128   2.10548
   A64        2.10379   0.00008  -0.00010   0.00056   0.00046   2.10425
   A65        2.07244   0.00020  -0.00006   0.00094   0.00088   2.07331
   A66        2.10426  -0.00007   0.00001  -0.00034  -0.00033   2.10392
   A67        2.08700  -0.00004   0.00000  -0.00025  -0.00025   2.08675
   A68        2.09175   0.00012  -0.00001   0.00063   0.00062   2.09237
   A69        2.10397  -0.00009   0.00001  -0.00043  -0.00042   2.10355
   A70        2.08335   0.00003   0.00002   0.00005   0.00007   2.08343
   A71        2.09583   0.00006  -0.00004   0.00039   0.00036   2.09619
   A72        2.09800  -0.00004   0.00006  -0.00033  -0.00027   2.09773
   A73        2.08850   0.00003  -0.00012   0.00053   0.00041   2.08891
   A74        2.09667   0.00001   0.00006  -0.00020  -0.00014   2.09653
   A75        2.09817  -0.00003   0.00007  -0.00030  -0.00023   2.09794
   A76        2.08841   0.00002  -0.00011   0.00041   0.00030   2.08871
   A77        2.09661   0.00001   0.00004  -0.00012  -0.00008   2.09653
   A78        2.08939   0.00003  -0.00008   0.00048   0.00039   2.08978
   A79        2.09684  -0.00001   0.00005  -0.00026  -0.00021   2.09663
   A80        2.09693  -0.00002   0.00003  -0.00021  -0.00018   2.09675
   A81        1.95489  -0.00004   0.00031  -0.00156  -0.00125   1.95364
   A82        2.16066   0.00012   0.00032  -0.00050  -0.00018   2.16048
   A83        2.16692  -0.00008  -0.00066   0.00205   0.00139   2.16832
   A84        1.93452  -0.00006  -0.00022   0.00016  -0.00005   1.93447
   A85        1.95134   0.00013  -0.00010   0.00093   0.00082   1.95216
   A86        1.92707   0.00015  -0.00024   0.00172   0.00148   1.92855
   A87        1.89134  -0.00012   0.00022  -0.00166  -0.00144   1.88990
   A88        1.89103  -0.00006   0.00028  -0.00128  -0.00100   1.89003
   A89        1.86614  -0.00005   0.00009   0.00000   0.00010   1.86624
   A90        2.10883  -0.00066  -0.00019  -0.00158  -0.00179   2.10704
   A91        2.10199   0.00025   0.00013   0.00050   0.00061   2.10260
   A92        2.07210   0.00042   0.00006   0.00132   0.00137   2.07347
   A93        2.10411  -0.00015  -0.00007  -0.00043  -0.00049   2.10362
   A94        2.08597  -0.00009  -0.00004  -0.00043  -0.00046   2.08550
   A95        2.09297   0.00024   0.00010   0.00090   0.00100   2.09397
   A96        2.10480  -0.00021  -0.00004  -0.00073  -0.00077   2.10403
   A97        2.08550   0.00009   0.00001   0.00032   0.00033   2.08583
   A98        2.09279   0.00012   0.00003   0.00043   0.00046   2.09325
   A99        2.09807  -0.00008   0.00006  -0.00043  -0.00037   2.09770
   A100       2.08851   0.00003  -0.00012   0.00047   0.00035   2.08886
   A101       2.09659   0.00004   0.00006  -0.00004   0.00002   2.09662
   A102       2.09748  -0.00004   0.00002  -0.00014  -0.00012   2.09736
   A103       2.08917   0.00000  -0.00009   0.00021   0.00012   2.08928
   A104       2.09653   0.00004   0.00006  -0.00006   0.00000   2.09654
   A105       2.08961   0.00006  -0.00003   0.00049   0.00045   2.09006
   A106       2.09702  -0.00003   0.00001  -0.00020  -0.00019   2.09683
   A107       2.09655  -0.00003   0.00002  -0.00028  -0.00026   2.09629
   A108       1.95962   0.00009   0.00040  -0.00074  -0.00039   1.95922
   A109       2.15390   0.00240   0.00121   0.00398   0.00522   2.15912
   A110       2.16059  -0.00250  -0.00152  -0.00370  -0.00519   2.15540
   A111       1.92134   0.00038   0.00003   0.00265   0.00268   1.92403
   A112       1.95635   0.00023  -0.00009   0.00144   0.00135   1.95770
   A113       1.93843  -0.00059  -0.00067  -0.00178  -0.00244   1.93598
   A114       1.86674   0.00001   0.00026   0.00093   0.00119   1.86793
   A115       1.88317   0.00008   0.00046  -0.00119  -0.00072   1.88245
   A116       1.89494  -0.00009   0.00006  -0.00211  -0.00205   1.89290
    D1        0.67319  -0.00009   0.00066  -0.00605  -0.00538   0.66780
    D2       -1.48752   0.00018   0.00068  -0.00322  -0.00254  -1.49007
    D3        2.78965  -0.00009   0.00026  -0.00541  -0.00515   2.78450
    D4       -2.51804  -0.00011  -0.00025  -0.00411  -0.00436  -2.52240
    D5        1.60443   0.00016  -0.00023  -0.00129  -0.00152   1.60291
    D6       -0.40158  -0.00011  -0.00065  -0.00348  -0.00412  -0.40571
    D7        3.01746   0.00027  -0.00063   0.00630   0.00567   3.02313
    D8       -0.06021   0.00023  -0.00037   0.01088   0.01051  -0.04970
    D9       -0.06230   0.00029   0.00052   0.00389   0.00441  -0.05789
   D10       -3.13997   0.00025   0.00079   0.00846   0.00925  -3.13072
   D11        0.29379   0.00002   0.00012   0.00011   0.00023   0.29401
   D12       -2.80871   0.00005   0.00091   0.00047   0.00137  -2.80734
   D13       -2.90756   0.00003  -0.00103   0.00262   0.00159  -2.90597
   D14        0.27313   0.00005  -0.00023   0.00297   0.00273   0.27586
   D15       -3.06468  -0.00021  -0.00138  -0.00754  -0.00889  -3.07357
   D16       -1.02586  -0.00001  -0.00141  -0.00425  -0.00566  -1.03152
   D17        1.07364  -0.00012  -0.00109  -0.00872  -0.00980   1.06384
   D18       -0.96915  -0.00013  -0.00060  -0.01082  -0.01140  -0.98054
   D19        1.06968   0.00007  -0.00063  -0.00754  -0.00817   1.06150
   D20       -3.11401  -0.00004  -0.00031  -0.01201  -0.01231  -3.12632
   D21        1.18623  -0.00020  -0.00102  -0.00758  -0.00856   1.17767
   D22       -3.05813   0.00000  -0.00104  -0.00429  -0.00534  -3.06347
   D23       -0.95863  -0.00012  -0.00072  -0.00877  -0.00948  -0.96811
   D24       -3.08694  -0.00010  -0.00003   0.00111   0.00107  -3.08587
   D25        1.08805  -0.00012   0.00019   0.00008   0.00026   1.08832
   D26       -0.99013  -0.00010   0.00000   0.00097   0.00096  -0.98917
   D27        1.07706   0.00002  -0.00030   0.00573   0.00544   1.08250
   D28       -1.03114   0.00000  -0.00008   0.00470   0.00464  -1.02650
   D29       -3.10932   0.00002  -0.00027   0.00558   0.00533  -3.10399
   D30       -1.12028   0.00013   0.00026   0.00274   0.00300  -1.11728
   D31        3.05472   0.00010   0.00048   0.00171   0.00219   3.05690
   D32        0.97653   0.00012   0.00029   0.00259   0.00288   0.97941
   D33        0.31913   0.00019   0.00068   0.00479   0.00547   0.32459
   D34        2.40120   0.00011   0.00039   0.00240   0.00278   2.40398
   D35       -1.67577  -0.00020  -0.00028   0.00427   0.00399  -1.67178
   D36        2.24819   0.00011   0.00062  -0.02390  -0.02331   2.22488
   D37        0.18085  -0.00002   0.00055  -0.02272  -0.02217   0.15868
   D38       -1.82551  -0.00021  -0.00010  -0.02447  -0.02459  -1.85009
   D39        0.81078   0.00023   0.00123   0.01319   0.01442   0.82521
   D40       -2.33385   0.00026  -0.00020   0.02097   0.02076  -2.31309
   D41        2.92881   0.00001   0.00088   0.01402   0.01491   2.94372
   D42       -0.21582   0.00005  -0.00054   0.02180   0.02125  -0.19457
   D43       -1.35489   0.00044   0.00150   0.01759   0.01910  -1.33579
   D44        1.78366   0.00047   0.00007   0.02538   0.02544   1.80910
   D45       -3.09894  -0.00011   0.00063   0.00336   0.00400  -3.09494
   D46        1.08967  -0.00013   0.00049   0.00340   0.00390   1.09357
   D47       -1.01969  -0.00013   0.00078   0.00247   0.00326  -1.01643
   D48        0.98716   0.00031   0.00128   0.00294   0.00420   0.99136
   D49       -1.10741   0.00028   0.00115   0.00298   0.00411  -1.10330
   D50        3.06642   0.00028   0.00143   0.00205   0.00346   3.06988
   D51       -0.99362  -0.00011   0.00083  -0.00240  -0.00156  -0.99518
   D52       -3.08819  -0.00014   0.00070  -0.00236  -0.00165  -3.08984
   D53        1.08564  -0.00014   0.00098  -0.00329  -0.00230   1.08334
   D54        3.04375   0.00023  -0.00094   0.02599   0.02507   3.06883
   D55       -0.11889   0.00011  -0.00055   0.02133   0.02078  -0.09811
   D56        2.97826   0.00013   0.00251  -0.00170   0.00081   2.97907
   D57        0.88415   0.00011   0.00175   0.00074   0.00249   0.88664
   D58       -1.25635   0.00003   0.00302  -0.00381  -0.00079  -1.25714
   D59       -0.22095   0.00016   0.00228  -0.00588  -0.00360  -0.22455
   D60       -2.31506   0.00014   0.00152  -0.00344  -0.00192  -2.31698
   D61        1.82763   0.00006   0.00279  -0.00799  -0.00520   1.82243
   D62        2.97213   0.00016   0.00151  -0.00540  -0.00389   2.96824
   D63       -0.19772   0.00001   0.00071  -0.00407  -0.00336  -0.20108
   D64       -0.11656   0.00015   0.00175  -0.00161   0.00015  -0.11641
   D65        2.99677   0.00001   0.00096  -0.00028   0.00068   2.99745
   D66        0.46163  -0.00026  -0.00530   0.01140   0.00610   0.46773
   D67        2.61003  -0.00007  -0.00455   0.01232   0.00778   2.61781
   D68       -1.56220  -0.00011  -0.00586   0.01500   0.00913  -1.55306
   D69        2.60854  -0.00003  -0.00439   0.00989   0.00550   2.61404
   D70       -1.52624   0.00016  -0.00364   0.01081   0.00717  -1.51907
   D71        0.58471   0.00012  -0.00495   0.01348   0.00853   0.59324
   D72       -1.63497  -0.00010  -0.00568   0.01346   0.00778  -1.62719
   D73        0.51344   0.00009  -0.00493   0.01439   0.00945   0.52289
   D74        2.62439   0.00004  -0.00624   0.01706   0.01081   2.63520
   D75        0.40197  -0.00031  -0.00497   0.00843   0.00346   0.40543
   D76       -1.65057  -0.00005  -0.00575   0.01301   0.00726  -1.64331
   D77        2.48111  -0.00065  -0.00460   0.00566   0.00105   2.48217
   D78       -2.70847  -0.00010  -0.00411   0.00719   0.00309  -2.70539
   D79        1.52217   0.00016  -0.00489   0.01177   0.00688   1.52905
   D80       -0.62934  -0.00044  -0.00374   0.00442   0.00068  -0.62866
   D81       -0.21064  -0.00011  -0.00080  -0.00886  -0.00964  -0.22028
   D82        2.93470  -0.00015   0.00096  -0.01843  -0.01747   2.91723
   D83        2.89635  -0.00035  -0.00176  -0.00745  -0.00919   2.88716
   D84       -0.24150  -0.00039   0.00001  -0.01702  -0.01702  -0.25851
   D85       -0.52835   0.00018   0.00630  -0.01284  -0.00655  -0.53490
   D86        1.57400  -0.00001   0.00724  -0.01755  -0.01031   1.56369
   D87       -2.66945  -0.00036   0.00577  -0.01564  -0.00987  -2.67933
   D88       -2.67661   0.00014   0.00556  -0.01348  -0.00793  -2.68455
   D89       -0.57427  -0.00005   0.00650  -0.01819  -0.01169  -0.58596
   D90        1.46546  -0.00040   0.00503  -0.01628  -0.01126   1.45421
   D91        1.49937   0.00021   0.00680  -0.01581  -0.00901   1.49036
   D92       -2.68146   0.00002   0.00775  -0.02053  -0.01277  -2.69424
   D93       -0.64173  -0.00033   0.00628  -0.01862  -0.01234  -0.65407
   D94        0.14378   0.00007   0.00017  -0.00801  -0.00785   0.13593
   D95       -3.13745  -0.00020   0.00075  -0.01189  -0.01115   3.13459
   D96       -3.00151   0.00011  -0.00158   0.00142  -0.00014  -3.00165
   D97        0.00045  -0.00016  -0.00099  -0.00246  -0.00344  -0.00299
   D98       -2.33628  -0.00030  -0.00501  -0.00128  -0.00628  -2.34256
   D99        0.78042  -0.00006  -0.00490   0.01031   0.00541   0.78583
   D100       0.82922  -0.00021  -0.00545   0.00385  -0.00160   0.82762
   D101      -2.33727   0.00004  -0.00534   0.01544   0.01009  -2.32718
   D102       0.00685  -0.00018   0.00035  -0.01172  -0.01135  -0.00450
   D103      -2.99448  -0.00037  -0.00048  -0.00855  -0.00903  -3.00351
   D104       3.12472  -0.00027   0.00079  -0.01682  -0.01601   3.10871
   D105       0.12339  -0.00046  -0.00004  -0.01365  -0.01369   0.10970
   D106       2.96056  -0.00019  -0.00018  -0.00861  -0.00880   2.95176
   D107      -0.18456  -0.00016  -0.00079  -0.00467  -0.00546  -0.19001
   D108       2.33077   0.00004   0.00229  -0.00549  -0.00320   2.32757
   D109      -0.78947  -0.00001   0.00292  -0.00965  -0.00673  -0.79620
   D110      -0.80680   0.00001   0.00299  -0.01000  -0.00701  -0.81382
   D111       2.35614  -0.00003   0.00363  -0.01417  -0.01054   2.34560
   D112      -0.03042   0.00010   0.00059   0.00314   0.00373  -0.02669
   D113       3.07191   0.00008  -0.00018   0.00272   0.00254   3.07445
   D114       3.10721   0.00013  -0.00010   0.00760   0.00749   3.11470
   D115      -0.07365   0.00011  -0.00087   0.00718   0.00630  -0.06735
   D116      -3.13688  -0.00002   0.00050  -0.00269  -0.00219  -3.13907
   D117      -0.01550   0.00001   0.00015  -0.00016  -0.00001  -0.01551
   D118      -0.01626   0.00002  -0.00012   0.00140   0.00128  -0.01498
   D119       3.10512   0.00005  -0.00047   0.00393   0.00346   3.10857
   D120       3.14028   0.00001  -0.00060   0.00275   0.00215  -3.14075
   D121      -0.00982   0.00003  -0.00075   0.00417   0.00343  -0.00639
   D122       0.01962  -0.00002   0.00002  -0.00131  -0.00129   0.01834
   D123      -3.13047   0.00000  -0.00013   0.00011  -0.00002  -3.13049
   D124       0.00356   0.00000   0.00012  -0.00054  -0.00042   0.00315
   D125       3.13827  -0.00001  -0.00012   0.00013   0.00001   3.13829
   D126      -3.11776  -0.00003   0.00047  -0.00306  -0.00259  -3.12035
   D127       0.01695  -0.00004   0.00023  -0.00239  -0.00216   0.01479
   D128      -0.01031   0.00001   0.00008   0.00035   0.00044  -0.00987
   D129       3.13352   0.00001   0.00002   0.00056   0.00057   3.13409
   D130       3.13985  -0.00001   0.00023  -0.00107  -0.00084   3.13901
   D131       0.00049  -0.00001   0.00017  -0.00087  -0.00071  -0.00022
   D132       0.00607  -0.00001  -0.00002  -0.00045  -0.00047   0.00561
   D133       3.14007   0.00000  -0.00008   0.00007  -0.00001   3.14006
   D134      -3.12860  -0.00001   0.00022  -0.00112  -0.00090  -3.12950
   D135       0.00539   0.00000   0.00016  -0.00061  -0.00045   0.00494
   D136      -0.00271   0.00001  -0.00009   0.00054   0.00046  -0.00226
   D137      -3.13671   0.00000  -0.00002   0.00003   0.00000  -3.13671
   D138       3.13664   0.00001  -0.00002   0.00034   0.00032   3.13696
   D139       0.00264   0.00000   0.00005  -0.00018  -0.00013   0.00251
   D140       2.76546  -0.00001   0.00104  -0.00799  -0.00695   2.75850
   D141      -1.40546  -0.00011   0.00109  -0.00935  -0.00826  -1.41373
   D142       0.66984   0.00001   0.00099  -0.00761  -0.00663   0.66321
   D143      -0.33233   0.00002   0.00189  -0.00750  -0.00560  -0.33794
   D144       1.77994  -0.00009   0.00195  -0.00887  -0.00692   1.77302
   D145      -2.42794   0.00004   0.00185  -0.00713  -0.00528  -2.43323
   D146       3.13673   0.00012  -0.00036   0.00697   0.00660  -3.13985
   D147       0.01322   0.00004  -0.00040   0.00385   0.00345   0.01667
   D148       0.01961  -0.00012  -0.00047  -0.00441  -0.00489   0.01473
   D149      -3.10390  -0.00021  -0.00051  -0.00754  -0.00804  -3.11194
   D150      -3.13920  -0.00010   0.00056  -0.00708  -0.00653   3.13746
   D151       0.01746  -0.00014   0.00051  -0.00882  -0.00831   0.00915
   D152      -0.02198   0.00013   0.00067   0.00423   0.00490  -0.01708
   D153       3.13468   0.00009   0.00061   0.00249   0.00311   3.13779
   D154      -0.00536   0.00004  -0.00004   0.00194   0.00191  -0.00346
   D155      -3.14072   0.00001   0.00011   0.00017   0.00028  -3.14043
   D156       3.11807   0.00012   0.00000   0.00507   0.00506   3.12314
   D157      -0.01728   0.00009   0.00015   0.00329   0.00344  -0.01384
   D158       0.01009  -0.00006  -0.00036  -0.00157  -0.00193   0.00817
   D159      -3.13286  -0.00002  -0.00018  -0.00062  -0.00080  -3.13366
   D160       3.13656  -0.00002  -0.00031   0.00018  -0.00013   3.13642
   D161      -0.00640   0.00002  -0.00013   0.00112   0.00099  -0.00541
   D162      -0.00689   0.00004   0.00035   0.00082   0.00117  -0.00572
   D163       3.14071  -0.00002   0.00024  -0.00167  -0.00143   3.13928
   D164       3.12843   0.00007   0.00020   0.00260   0.00280   3.13123
   D165      -0.00715   0.00001   0.00008   0.00012   0.00020  -0.00695
   D166       0.00454  -0.00003  -0.00015  -0.00101  -0.00116   0.00338
   D167       3.14012   0.00003  -0.00004   0.00148   0.00144   3.14156
   D168      -3.13569  -0.00007  -0.00034  -0.00195  -0.00229  -3.13798
   D169      -0.00011  -0.00001  -0.00022   0.00053   0.00031   0.00021
   D170      -0.66623  -0.00022  -0.00237  -0.00515  -0.00752  -0.67376
   D171       1.40926   0.00019  -0.00208  -0.00129  -0.00337   1.40589
   D172      -2.75082  -0.00019  -0.00254  -0.00426  -0.00680  -2.75761
   D173       2.31976  -0.00026  -0.00154  -0.00914  -0.01068   2.30908
   D174      -1.88794   0.00015  -0.00125  -0.00528  -0.00652  -1.89446
   D175       0.23517  -0.00023  -0.00171  -0.00825  -0.00995   0.22522
         Item               Value     Threshold  Converged?
 Maximum Force            0.002502     0.000450     NO 
 RMS     Force            0.000375     0.000300     NO 
 Maximum Displacement     0.168102     0.001800     NO 
 RMS     Displacement     0.032373     0.001200     NO 
 Predicted change in Energy=-1.243085D-04
 Lowest energy point so far.  Saving SCF results.
 GradGradGradGradGradGradGradGradGradGradGradGradGradGradGradGradGradGrad

 Leave Link  103 at Sun Dec  2 21:17:31 2018, MaxMem=   536870912 cpu:         1.5
 (Enter /pbs_home/pkowalski/g09d01/g09/l202.exe)
 Stoichiometry    C29H22F6S2
 Framework group  C1[X(C29H22F6S2)]
 Deg. of freedom   171
 Full point group                 C1      NOp   1
 RotChk:  IX=0 Diff= 3.41D-03
 Largest Abelian subgroup         C1      NOp   1
 Largest concise Abelian subgroup C1      NOp   1
                         Standard orientation:                         
 ---------------------------------------------------------------------
 Center     Atomic      Atomic             Coordinates (Angstroms)
 Number     Number       Type             X           Y           Z
 ---------------------------------------------------------------------
      1          6           0       -1.422638    0.419177   -0.184240
      2          6           0       -0.592116   -0.859576   -0.277668
      3          6           0        0.648426   -0.733555    0.621220
      4         16           0        1.775722   -2.180100    0.491212
      5          6           0       -0.730975    1.584219   -0.109578
      6          6           0       -1.256418    2.993858   -0.148594
      7          6           0        0.738213    1.609547   -0.056192
      8          6           0       -0.026741    3.864823    0.219461
      9          6           0        1.203470    3.028586   -0.224509
     10          9           0       -2.262149    3.237602    0.710996
     11          9           0       -1.684541    3.353585   -1.380652
     12          9           0       -0.061898    5.070089   -0.343655
     13          9           0        0.017348    4.006534    1.551653
     14          9           0        1.500143    3.337317   -1.509247
     15          9           0        2.264939    3.370036    0.524675
     16          6           0        1.460621    0.476148    0.152941
     17          6           0        0.322339   -0.534626    2.115787
     18          1           0        1.260107   -0.406798    2.673771
     19          1           0       -0.217081   -1.399470    2.523503
     20          1           0       -0.292904    0.365114    2.261334
     21          6           0       -0.253236   -1.079516   -1.766775
     22          1           0        0.297935   -2.017559   -1.911110
     23          1           0        0.356115   -0.247065   -2.149556
     24          1           0       -1.184857   -1.120974   -2.347941
     25          6           0        3.152518   -1.142300    0.161371
     26         16           0       -1.728232   -2.202721    0.261678
     27          6           0       -3.128081   -1.174424   -0.024519
     28          6           0       -4.456573   -1.820996    0.014890
     29          6           0       -5.513092   -1.240189    0.731399
     30          6           0       -4.677480   -3.038601   -0.646760
     31          6           0       -6.763132   -1.852497    0.769743
     32          1           0       -5.346566   -0.309070    1.276422
     33          6           0       -5.929272   -3.646309   -0.609923
     34          1           0       -3.858051   -3.504742   -1.199084
     35          6           0       -6.975775   -3.054763    0.096943
     36          1           0       -7.575220   -1.389423    1.334690
     37          1           0       -6.087690   -4.590479   -1.135746
     38          1           0       -7.956348   -3.534918    0.128896
     39          6           0       -2.851816    0.141125   -0.258899
     40          6           0       -3.886090    1.172495   -0.607357
     41          1           0       -4.802371    0.696259   -0.980189
     42          1           0       -4.149622    1.796800    0.258800
     43          1           0       -3.507984    1.848523   -1.385462
     44          6           0        4.470247   -1.800014    0.044187
     45          6           0        5.595454   -1.270678    0.692652
     46          6           0        4.613953   -2.976310   -0.706683
     47          6           0        6.835882   -1.892744    0.577737
     48          1           0        5.490638   -0.371239    1.302831
     49          6           0        5.855596   -3.594682   -0.822265
     50          1           0        3.743908   -3.400887   -1.213880
     51          6           0        6.970187   -3.053763   -0.182276
     52          1           0        7.702844   -1.469200    1.089542
     53          1           0        5.953233   -4.505896   -1.416421
     54          1           0        7.944061   -3.539867   -0.273635
     55          6           0        2.877880    0.187275    0.010734
     56          6           0        3.892759    1.196926   -0.442432
     57          1           0        3.471244    1.829984   -1.235466
     58          1           0        4.204336    1.866047    0.371970
     59          1           0        4.785182    0.701703   -0.845839
 ---------------------------------------------------------------------
 Rotational constants (GHZ):      0.1285867      0.0710358      0.0489223
 Leave Link  202 at Sun Dec  2 21:17:31 2018, MaxMem=   536870912 cpu:         0.0
 (Enter /pbs_home/pkowalski/g09d01/g09/l301.exe)
 Basis read from rwf:  (5D, 7F)
 No pseudopotential information found on rwf file.
 There are   673 symmetry adapted cartesian basis functions of A   symmetry.
 There are   636 symmetry adapted basis functions of A   symmetry.
   636 basis functions,  1103 primitive gaussians,   673 cartesian basis functions
   141 alpha electrons      141 beta electrons
       nuclear repulsion energy      4704.7095149743 Hartrees.
 IExCor= 4639 DFT=T Ex+Corr=wB97XD ExCW=0 ScaHFX=  1.000000
 ScaDFX=  1.000000  1.000000  1.000000  1.000000 ScalE2=  1.000000  1.000000
 IRadAn=      0 IRanWt=     -1 IRanGd=            0 ICorTp=0 IEmpDi=121
  HFx wShort=  0.000000 wLong=  0.200000 cFull=  0.222036 cShort=  0.000000 cLong=  0.777964
  DFx wShort=  0.000000 wLong=  0.200000 cFull=  0.000000 cShort=  0.000000 cLong=  1.000000
 NAtoms=   59 NActive=   59 NUniq=   59 SFac= 1.00D+00 NAtFMM=   60 NAOKFM=F Big=F
 Integral buffers will be    131072 words long.
 Raffenetti 2 integral format.
 Two-electron integral symmetry is turned on.
 R6Disp:  Grimme-D2 Dispersion energy=       -0.0591246007 Hartrees.
 Nuclear repulsion after empirical dispersion term =     4704.6503903736 Hartrees.
 No density basis found on file   724.
 Leave Link  301 at Sun Dec  2 21:17:31 2018, MaxMem=   536870912 cpu:         0.8
 (Enter /pbs_home/pkowalski/g09d01/g09/l302.exe)
 NPDir=0 NMtPBC=     1 NCelOv=     1 NCel=       1 NClECP=     1 NCelD=      1
         NCelK=      1 NCelE2=     1 NClLst=     1 CellRange=     0.0.
 One-electron integrals computed using PRISM.
 NBasis=   636 RedAO= T EigKep=  2.90D-04  NBF=   636
 NBsUse=   636 1.00D-06 EigRej= -1.00D+00 NBFU=   636
 Precomputing XC quadrature grid using
 IXCGrd= 4 IRadAn=           0 IRanWt=          -1 IRanGd=           0 AccXCQ= 0.00D+00.
 Generated NRdTot=       0 NPtTot=           0 NUsed=           0 NTot=          32
 NSgBfM=   629   635   636   636   637 MxSgAt=    59 MxSgA2=    59.
 Leave Link  302 at Sun Dec  2 21:17:33 2018, MaxMem=   536870912 cpu:        13.6
 (Enter /pbs_home/pkowalski/g09d01/g09/l303.exe)
 DipDrv:  MaxL=1.
 Leave Link  303 at Sun Dec  2 21:17:34 2018, MaxMem=   536870912 cpu:         2.1
 (Enter /pbs_home/pkowalski/g09d01/g09/l401.exe)
 Initial guess from the checkpoint file:  "dae0068freq_closed_wb97xd.chk"
 B after Tr=     0.000000    0.000000    0.000000
         Rot=    0.999999    0.001193    0.000137   -0.000407 Ang=   0.15 deg.
 Guess basis will be translated and rotated to current coordinates.
 JPrj=2 DoOrth=T DoCkMO=T.
 Generating alternative initial guess.
 ExpMin= 1.22D-01 ExpMax= 9.18D+03 ExpMxC= 1.38D+03 IAcc=1 IRadAn=         1 AccDes= 0.00D+00
 Harris functional with IExCor= 4639 and IRadAn=       1 diagonalized for initial guess.
 HarFok:  IExCor= 4639 AccDes= 0.00D+00 IRadAn=         1 IDoV= 1 UseB2=F ITyADJ=14
 ICtDFT=  3500011 ScaDFX=  1.000000  1.000000  1.000000  1.000000
 FoFCou: FMM=F IPFlag=           0 FMFlag=      100000 FMFlg1=           0
         NFxFlg=           0 DoJE=T BraDBF=F KetDBF=T FulRan=T
         wScrn=  0.000000 ICntrl=     500 IOpCl=  0 I1Cent=   200000004 NGrid=           0
         NMat0=    1 NMatS0=      1 NMatT0=    0 NMatD0=    1 NMtDS0=    0 NMtDT0=    0
 Petite list used in FoFCou.
 Harris En= -2428.67799952917    
 Leave Link  401 at Sun Dec  2 21:17:39 2018, MaxMem=   536870912 cpu:        34.1
 (Enter /pbs_home/pkowalski/g09d01/g09/l502.exe)
 Closed shell SCF:
 Using DIIS extrapolation, IDIIS=  1040.
 Integral symmetry usage will be decided dynamically.
 IVT=     1387805 IEndB=     1387805 NGot=   536870912 MDV=   535953350
 LenX=   535953350 LenY=   535499748
 Requested convergence on RMS density matrix=1.00D-08 within 128 cycles.
 Requested convergence on MAX density matrix=1.00D-06.
 Requested convergence on             energy=1.00D-06.
 No special actions if energy rises.
 Fock matrices will be formed incrementally for  20 cycles.
 Integral accuracy reduced to 1.0D-05 until final iterations.

 Cycle   1  Pass 0  IDiag  1:
 FoFJK:  IHMeth= 1 ICntrl=       0 DoSepK=T KAlg= 0 I1Cent=   0 FoldK=F
 IRaf=         1 NMat=   1 IRICut=       1 DoRegI=T DoRafI=F ISym2E= 0.
 FoFCou: FMM=F IPFlag=           0 FMFlag=      100000 FMFlg1=           0
         NFxFlg=           0 DoJE=T BraDBF=F KetDBF=F FulRan=T
         wScrn=  0.000000 ICntrl=     500 IOpCl=  0 I1Cent=           0 NGrid=           0
         NMat0=    1 NMatS0=      1 NMatT0=    0 NMatD0=    1 NMtDS0=    0 NMtDT0=    0
 Symmetry not used in FoFCou.
 E= -2511.73824518834    
 DIIS: error= 1.47D-03 at cycle   1 NSaved=   1.
 NSaved= 1 IEnMin= 1 EnMin= -2511.73824518834     IErMin= 1 ErrMin= 1.47D-03
 ErrMax= 1.47D-03  0.00D+00 EMaxC= 1.00D-01 BMatC= 2.22D-03 BMatP= 2.22D-03
 IDIUse=3 WtCom= 9.85D-01 WtEn= 1.47D-02
 Coeff-Com:  0.100D+01
 Coeff-En:   0.100D+01
 Coeff:      0.100D+01
 Gap=     0.710 Goal=   None    Shift=    0.000
 GapD=    0.710 DampG=2.000 DampE=1.000 DampFc=2.0000 IDamp=-1.
 RMSDP=2.06D-04 MaxDP=5.92D-03              OVMax= 7.99D-03

 Cycle   2  Pass 0  IDiag  1:
 RMSU=  2.06D-04    CP:  1.00D+00
 E= -2511.74172528001     Delta-E=       -0.003480091669 Rises=F Damp=F
 DIIS: error= 3.63D-04 at cycle   2 NSaved=   2.
 NSaved= 2 IEnMin= 2 EnMin= -2511.74172528001     IErMin= 2 ErrMin= 3.63D-04
 ErrMax= 3.63D-04  0.00D+00 EMaxC= 1.00D-01 BMatC= 8.78D-05 BMatP= 2.22D-03
 IDIUse=3 WtCom= 9.96D-01 WtEn= 3.63D-03
 Coeff-Com: -0.157D+00 0.116D+01
 Coeff-En:   0.000D+00 0.100D+01
 Coeff:     -0.157D+00 0.116D+01
 Gap=     0.220 Goal=   None    Shift=    0.000
 RMSDP=3.96D-05 MaxDP=1.42D-03 DE=-3.48D-03 OVMax= 3.20D-03

 Cycle   3  Pass 0  IDiag  1:
 RMSU=  3.27D-05    CP:  1.00D+00  1.11D+00
 E= -2511.74197989588     Delta-E=       -0.000254615864 Rises=F Damp=F
 DIIS: error= 8.20D-05 at cycle   3 NSaved=   3.
 NSaved= 3 IEnMin= 3 EnMin= -2511.74197989588     IErMin= 3 ErrMin= 8.20D-05
 ErrMax= 8.20D-05  0.00D+00 EMaxC= 1.00D-01 BMatC= 1.14D-05 BMatP= 8.78D-05
 IDIUse=1 WtCom= 1.00D+00 WtEn= 0.00D+00
 Coeff-Com: -0.490D-01 0.228D+00 0.821D+00
 Coeff:     -0.490D-01 0.228D+00 0.821D+00
 Gap=     0.220 Goal=   None    Shift=    0.000
 RMSDP=1.55D-05 MaxDP=9.53D-04 DE=-2.55D-04 OVMax= 9.06D-04

 Cycle   4  Pass 0  IDiag  1:
 RMSU=  1.52D-05    CP:  1.00D+00  1.12D+00  9.60D-01
 E= -2511.74199523299     Delta-E=       -0.000015337111 Rises=F Damp=F
 DIIS: error= 5.31D-05 at cycle   4 NSaved=   4.
 NSaved= 4 IEnMin= 4 EnMin= -2511.74199523299     IErMin= 4 ErrMin= 5.31D-05
 ErrMax= 5.31D-05  0.00D+00 EMaxC= 1.00D-01 BMatC= 5.27D-06 BMatP= 1.14D-05
 IDIUse=1 WtCom= 1.00D+00 WtEn= 0.00D+00
 Coeff-Com:  0.733D-02-0.123D+00 0.407D+00 0.709D+00
 Coeff:      0.733D-02-0.123D+00 0.407D+00 0.709D+00
 Gap=     0.220 Goal=   None    Shift=    0.000
 RMSDP=6.87D-06 MaxDP=3.41D-04 DE=-1.53D-05 OVMax= 5.44D-04

 Initial convergence to 1.0D-05 achieved.  Increase integral accuracy.
 Cycle   5  Pass 1  IDiag  1:
 E= -2511.74133559789     Delta-E=        0.000659635092 Rises=F Damp=F
 DIIS: error= 1.50D-04 at cycle   1 NSaved=   1.
 NSaved= 1 IEnMin= 1 EnMin= -2511.74133559789     IErMin= 1 ErrMin= 1.50D-04
 ErrMax= 1.50D-04  0.00D+00 EMaxC= 1.00D-01 BMatC= 2.92D-05 BMatP= 2.92D-05
 IDIUse=3 WtCom= 9.98D-01 WtEn= 1.50D-03
 Coeff-Com:  0.100D+01
 Coeff-En:   0.100D+01
 Coeff:      0.100D+01
 Gap=     0.220 Goal=   None    Shift=    0.000
 RMSDP=6.87D-06 MaxDP=3.41D-04 DE= 6.60D-04 OVMax= 6.81D-04

 Cycle   6  Pass 1  IDiag  1:
 RMSU=  1.67D-04    CP:  1.00D+00
 E= -2511.74136331108     Delta-E=       -0.000027713180 Rises=F Damp=F
 DIIS: error= 2.92D-05 at cycle   2 NSaved=   2.
 NSaved= 2 IEnMin= 2 EnMin= -2511.74136331108     IErMin= 2 ErrMin= 2.92D-05
 ErrMax= 2.92D-05  0.00D+00 EMaxC= 1.00D-01 BMatC= 2.14D-06 BMatP= 2.92D-05
 IDIUse=1 WtCom= 1.00D+00 WtEn= 0.00D+00
 Coeff-Com:  0.842D-01 0.916D+00
 Coeff:      0.842D-01 0.916D+00
 Gap=     0.220 Goal=   None    Shift=    0.000
 RMSDP=1.09D-05 MaxDP=6.26D-04 DE=-2.77D-05 OVMax= 6.77D-04

 Cycle   7  Pass 1  IDiag  1:
 RMSU=  8.06D-06    CP:  1.00D+00  1.04D+00
 E= -2511.74136369510     Delta-E=       -0.000000384028 Rises=F Damp=F
 DIIS: error= 3.40D-05 at cycle   3 NSaved=   3.
 NSaved= 3 IEnMin= 3 EnMin= -2511.74136369510     IErMin= 2 ErrMin= 2.92D-05
 ErrMax= 3.40D-05  0.00D+00 EMaxC= 1.00D-01 BMatC= 2.01D-06 BMatP= 2.14D-06
 IDIUse=1 WtCom= 1.00D+00 WtEn= 0.00D+00
 Coeff-Com: -0.235D-01 0.495D+00 0.529D+00
 Coeff:     -0.235D-01 0.495D+00 0.529D+00
 Gap=     0.220 Goal=   None    Shift=    0.000
 RMSDP=4.35D-06 MaxDP=2.49D-04 DE=-3.84D-07 OVMax= 4.19D-04

 Cycle   8  Pass 1  IDiag  1:
 RMSU=  2.34D-06    CP:  1.00D+00  1.05D+00  5.75D-01
 E= -2511.74136554844     Delta-E=       -0.000001853337 Rises=F Damp=F
 DIIS: error= 6.49D-06 at cycle   4 NSaved=   4.
 NSaved= 4 IEnMin= 4 EnMin= -2511.74136554844     IErMin= 4 ErrMin= 6.49D-06
 ErrMax= 6.49D-06  0.00D+00 EMaxC= 1.00D-01 BMatC= 8.55D-08 BMatP= 2.01D-06
 IDIUse=1 WtCom= 1.00D+00 WtEn= 0.00D+00
 Coeff-Com: -0.165D-01 0.182D+00 0.250D+00 0.585D+00
 Coeff:     -0.165D-01 0.182D+00 0.250D+00 0.585D+00
 Gap=     0.220 Goal=   None    Shift=    0.000
 RMSDP=8.62D-07 MaxDP=5.62D-05 DE=-1.85D-06 OVMax= 7.69D-05

 Cycle   9  Pass 1  IDiag  1:
 RMSU=  7.49D-07    CP:  1.00D+00  1.05D+00  6.05D-01  8.66D-01
 E= -2511.74136563086     Delta-E=       -0.000000082419 Rises=F Damp=F
 DIIS: error= 1.67D-06 at cycle   5 NSaved=   5.
 NSaved= 5 IEnMin= 5 EnMin= -2511.74136563086     IErMin= 5 ErrMin= 1.67D-06
 ErrMax= 1.67D-06  0.00D+00 EMaxC= 1.00D-01 BMatC= 3.11D-09 BMatP= 8.55D-08
 IDIUse=1 WtCom= 1.00D+00 WtEn= 0.00D+00
 Coeff-Com: -0.146D-02-0.496D-02 0.502D-02 0.133D+00 0.868D+00
 Coeff:     -0.146D-02-0.496D-02 0.502D-02 0.133D+00 0.868D+00
 Gap=     0.220 Goal=   None    Shift=    0.000
 RMSDP=2.61D-07 MaxDP=1.20D-05 DE=-8.24D-08 OVMax= 1.95D-05

 Cycle  10  Pass 1  IDiag  1:
 RMSU=  2.00D-07    CP:  1.00D+00  1.05D+00  6.10D-01  9.34D-01  1.05D+00
 E= -2511.74136563525     Delta-E=       -0.000000004386 Rises=F Damp=F
 DIIS: error= 7.29D-07 at cycle   6 NSaved=   6.
 NSaved= 6 IEnMin= 6 EnMin= -2511.74136563525     IErMin= 6 ErrMin= 7.29D-07
 ErrMax= 7.29D-07  0.00D+00 EMaxC= 1.00D-01 BMatC= 7.80D-10 BMatP= 3.11D-09
 IDIUse=1 WtCom= 1.00D+00 WtEn= 0.00D+00
 Coeff-Com:  0.124D-02-0.230D-01-0.278D-01-0.159D-01 0.370D+00 0.696D+00
 Coeff:      0.124D-02-0.230D-01-0.278D-01-0.159D-01 0.370D+00 0.696D+00
 Gap=     0.220 Goal=   None    Shift=    0.000
 RMSDP=1.14D-07 MaxDP=4.50D-06 DE=-4.39D-09 OVMax= 7.66D-06

 Cycle  11  Pass 1  IDiag  1:
 RMSU=  8.78D-08    CP:  1.00D+00  1.05D+00  6.10D-01  9.54D-01  1.12D+00
                    CP:  9.13D-01
 E= -2511.74136563628     Delta-E=       -0.000000001030 Rises=F Damp=F
 DIIS: error= 2.24D-07 at cycle   7 NSaved=   7.
 NSaved= 7 IEnMin= 7 EnMin= -2511.74136563628     IErMin= 7 ErrMin= 2.24D-07
 ErrMax= 2.24D-07  0.00D+00 EMaxC= 1.00D-01 BMatC= 8.88D-11 BMatP= 7.80D-10
 IDIUse=1 WtCom= 1.00D+00 WtEn= 0.00D+00
 Coeff-Com:  0.686D-03-0.921D-02-0.127D-01-0.226D-01 0.577D-01 0.286D+00
 Coeff-Com:  0.700D+00
 Coeff:      0.686D-03-0.921D-02-0.127D-01-0.226D-01 0.577D-01 0.286D+00
 Coeff:      0.700D+00
 Gap=     0.220 Goal=   None    Shift=    0.000
 RMSDP=3.79D-08 MaxDP=1.50D-06 DE=-1.03D-09 OVMax= 3.74D-06

 Cycle  12  Pass 1  IDiag  1:
 RMSU=  2.82D-08    CP:  1.00D+00  1.05D+00  6.10D-01  9.58D-01  1.14D+00
                    CP:  1.01D+00  1.04D+00
 E= -2511.74136563634     Delta-E=       -0.000000000064 Rises=F Damp=F
 DIIS: error= 6.60D-08 at cycle   8 NSaved=   8.
 NSaved= 8 IEnMin= 8 EnMin= -2511.74136563634     IErMin= 8 ErrMin= 6.60D-08
 ErrMax= 6.60D-08  0.00D+00 EMaxC= 1.00D-01 BMatC= 9.51D-12 BMatP= 8.88D-11
 IDIUse=1 WtCom= 1.00D+00 WtEn= 0.00D+00
 Coeff-Com:  0.246D-04 0.745D-03 0.378D-03-0.496D-02-0.381D-01-0.154D-01
 Coeff-Com:  0.208D+00 0.849D+00
 Coeff:      0.246D-04 0.745D-03 0.378D-03-0.496D-02-0.381D-01-0.154D-01
 Coeff:      0.208D+00 0.849D+00
 Gap=     0.220 Goal=   None    Shift=    0.000
 RMSDP=1.84D-08 MaxDP=1.04D-06 DE=-6.37D-11 OVMax= 2.67D-06

 Cycle  13  Pass 1  IDiag  1:
 RMSU=  1.25D-08    CP:  1.00D+00  1.05D+00  6.10D-01  9.58D-01  1.14D+00
                    CP:  1.05D+00  1.14D+00  1.03D+00
 E= -2511.74136563660     Delta-E=       -0.000000000263 Rises=F Damp=F
 DIIS: error= 3.63D-08 at cycle   9 NSaved=   9.
 NSaved= 9 IEnMin= 9 EnMin= -2511.74136563660     IErMin= 9 ErrMin= 3.63D-08
 ErrMax= 3.63D-08  0.00D+00 EMaxC= 1.00D-01 BMatC= 2.11D-12 BMatP= 9.51D-12
 IDIUse=1 WtCom= 1.00D+00 WtEn= 0.00D+00
 Coeff-Com: -0.880D-04 0.162D-02 0.204D-02 0.105D-02-0.242D-01-0.481D-01
 Coeff-Com: -0.264D-01 0.330D+00 0.764D+00
 Coeff:     -0.880D-04 0.162D-02 0.204D-02 0.105D-02-0.242D-01-0.481D-01
 Coeff:     -0.264D-01 0.330D+00 0.764D+00
 Gap=     0.220 Goal=   None    Shift=    0.000
 RMSDP=8.19D-09 MaxDP=3.34D-07 DE=-2.63D-10 OVMax= 1.43D-06

 SCF Done:  E(RwB97XD) =  -2511.74136564     A.U. after   13 cycles
            NFock= 13  Conv=0.82D-08     -V/T= 2.0070
 KE= 2.494170591684D+03 PE=-1.531137368502D+04 EE= 5.600811337325D+03
 Leave Link  502 at Sun Dec  2 21:24:50 2018, MaxMem=   536870912 cpu:      3443.1
 (Enter /pbs_home/pkowalski/g09d01/g09/l701.exe)
 Compute integral first derivatives.
 ... and contract with generalized density number  0.
 R6Disp: Adding Grimme-D2 dispersion energy 1st derivatives to the gradient.
 Leave Link  701 at Sun Dec  2 21:24:51 2018, MaxMem=   536870912 cpu:         5.5
 (Enter /pbs_home/pkowalski/g09d01/g09/l702.exe)
 L702 exits ... SP integral derivatives will be done elsewhere.
 Leave Link  702 at Sun Dec  2 21:24:51 2018, MaxMem=   536870912 cpu:         0.2
 (Enter /pbs_home/pkowalski/g09d01/g09/l703.exe)
 Compute integral first derivatives, UseDBF=F ICtDFT=           0.
 Integral derivatives from FoFJK, PRISM(SPDF).
 Calling FoFJK, ICntrl=      2127 FMM=F ISym2X=0 I1Cent= 0 IOpClX= 0 NMat=1 NMatS=1 NMatT=0.
 FoFJK:  IHMeth= 1 ICntrl=    2127 DoSepK=T KAlg= 0 I1Cent=   0 FoldK=F
 IRaf=         1 NMat=   1 IRICut=       1 DoRegI=T DoRafI=F ISym2E= 0.
 FoFCou: FMM=F IPFlag=           0 FMFlag=      100000 FMFlg1=         800
         NFxFlg=           0 DoJE=F BraDBF=F KetDBF=F FulRan=T
         wScrn=  0.000000 ICntrl=    2527 IOpCl=  0 I1Cent=           0 NGrid=           0
         NMat0=    1 NMatS0=      1 NMatT0=    0 NMatD0=    1 NMtDS0=    0 NMtDT0=    0
 Symmetry not used in FoFCou.
 Leave Link  703 at Sun Dec  2 21:27:10 2018, MaxMem=   536870912 cpu:      1111.7
 (Enter /pbs_home/pkowalski/g09d01/g09/l716.exe)
 Dipole        = 1.10034458D-01-1.57638875D+00-1.34922281D-01
 ***** Axes restored to original set *****
 -------------------------------------------------------------------
 Center     Atomic                   Forces (Hartrees/Bohr)
 Number     Number              X              Y              Z
 -------------------------------------------------------------------
      1        6          -0.000140631    0.000399183   -0.000458032
      2        6           0.000462920   -0.000364331   -0.000108536
      3        6           0.000085422    0.000341327   -0.000616712
      4       16          -0.000536099   -0.000137883    0.000241737
      5        6          -0.000023471   -0.000423342    0.000016846
      6        6           0.001660993   -0.000246756    0.001294980
      7        6          -0.000168172   -0.000303406    0.000124727
      8        6          -0.001908320   -0.000186542    0.001939570
      9        6          -0.000677758    0.001705228   -0.000764949
     10        9          -0.000297523    0.000883452   -0.000751960
     11        9          -0.000862027   -0.000575077   -0.000480760
     12        9           0.000221167   -0.000671175   -0.000857906
     13        9           0.001016150    0.000817149   -0.000489663
     14        9          -0.000274730   -0.001224056    0.000188443
     15        9           0.000970676   -0.000485016    0.001167126
     16        6           0.000386752   -0.000387705    0.000296419
     17        6          -0.000056313    0.000341958   -0.000187832
     18        1          -0.000230517   -0.000038578    0.000033966
     19        1          -0.000022347   -0.000146512    0.000018709
     20        1          -0.000034784   -0.000041948    0.000340446
     21        6           0.000059165   -0.000260737    0.000251723
     22        1           0.000099016    0.000116510   -0.000087015
     23        1          -0.000051269    0.000259839    0.000024644
     24        1           0.000180403    0.000111877    0.000096059
     25        6           0.000264747   -0.000080581    0.000587780
     26       16           0.000102563    0.000333820    0.000597670
     27        6          -0.000437122    0.000364142   -0.000417668
     28        6           0.000150654   -0.000352101   -0.000070117
     29        6           0.000165052    0.000125893   -0.000292281
     30        6           0.000033047   -0.000058875    0.000260644
     31        6           0.000025457    0.000046389   -0.000160609
     32        1          -0.000117695    0.000003487    0.000169563
     33        6          -0.000069222   -0.000075768    0.000207394
     34        1           0.000028133    0.000137207   -0.000170477
     35        6          -0.000183499    0.000220835   -0.000086394
     36        1           0.000016322   -0.000115983    0.000157989
     37        1           0.000158776   -0.000006464   -0.000148187
     38        1           0.000157226   -0.000126661    0.000028380
     39        6           0.000356557   -0.000328967    0.000181687
     40        6          -0.000083486   -0.000164990   -0.000251370
     41        1           0.000190490   -0.000009513    0.000004906
     42        1          -0.000126062   -0.000072080    0.000121628
     43        1           0.000004449    0.000201538    0.000068226
     44        6           0.000043229   -0.000152448   -0.000309456
     45        6           0.000343372    0.000191758    0.000099145
     46        6          -0.000395951    0.000187925    0.000027003
     47        6           0.000237213   -0.000063495   -0.000064216
     48        1          -0.000119194    0.000058103    0.000232823
     49        6          -0.000025378   -0.000001224    0.000098211
     50        1           0.000236569   -0.000005137   -0.000013267
     51        6          -0.000004083   -0.000106058    0.000220990
     52        1          -0.000193152    0.000060054   -0.000019244
     53        1           0.000094316    0.000017833   -0.000163973
     54        1          -0.000061919    0.000098625   -0.000157219
     55        6          -0.000542639    0.000242071   -0.000621308
     56        6           0.000024954   -0.000206573   -0.000562945
     57        1          -0.000045091    0.000079936   -0.000220897
     58        1          -0.000100263    0.000015020   -0.000119039
     59        1           0.000012926    0.000058823   -0.000447399
 -------------------------------------------------------------------
 Cartesian Forces:  Max     0.001939570 RMS     0.000436876
 Leave Link  716 at Sun Dec  2 21:27:10 2018, MaxMem=   536870912 cpu:         0.4
 (Enter /pbs_home/pkowalski/g09d01/g09/l103.exe)

 GradGradGradGradGradGradGradGradGradGradGradGradGradGradGradGradGradGrad
 Berny optimization.
 Using GEDIIS/GDIIS optimizer.
 FormGI is forming the generalized inverse of G from B-inverse, IUseBI=4.
 Internal  Forces:  Max     0.002279376 RMS     0.000353184
 Search for a local minimum.
 Step number   4 out of a maximum of  354
 All quantities printed in internal units (Hartrees-Bohrs-Radians)
 RMS Force = .35318D-03 SwitMx=.10000D-02 MixMth= 2
 Mixed Optimization -- En-DIIS/RFO-DIIS
 Swapping is turned off.
 Update second derivatives using D2CorX and points    1    2    3    4
 DE= -2.83D-05 DEPred=-1.24D-04 R= 2.28D-01
 Trust test= 2.28D-01 RLast= 1.10D-01 DXMaxT set to 5.84D-01
 ITU=  0  1  1  0
     Eigenvalues ---    0.00230   0.00230   0.00424   0.00643   0.00661
     Eigenvalues ---    0.00683   0.00834   0.01046   0.01069   0.01134
     Eigenvalues ---    0.01208   0.01264   0.01383   0.01438   0.01463
     Eigenvalues ---    0.01540   0.01593   0.01645   0.01720   0.01797
     Eigenvalues ---    0.01920   0.01940   0.02014   0.02030   0.02075
     Eigenvalues ---    0.02085   0.02093   0.02101   0.02133   0.02135
     Eigenvalues ---    0.02138   0.02143   0.02151   0.02154   0.02161
     Eigenvalues ---    0.02162   0.02164   0.02167   0.04570   0.04763
     Eigenvalues ---    0.05018   0.05443   0.05469   0.05538   0.05670
     Eigenvalues ---    0.05677   0.06117   0.06973   0.07072   0.07091
     Eigenvalues ---    0.07231   0.07289   0.07514   0.07831   0.08939
     Eigenvalues ---    0.09026   0.09266   0.09873   0.10307   0.10655
     Eigenvalues ---    0.11078   0.12223   0.12371   0.14179   0.14700
     Eigenvalues ---    0.15852   0.15998   0.15999   0.15999   0.16000
     Eigenvalues ---    0.16000   0.16000   0.16000   0.16000   0.16000
     Eigenvalues ---    0.16000   0.16000   0.16000   0.16000   0.16000
     Eigenvalues ---    0.16000   0.16000   0.16000   0.16000   0.16005
     Eigenvalues ---    0.16091   0.16132   0.16937   0.17113   0.19052
     Eigenvalues ---    0.21699   0.21999   0.22000   0.22001   0.22022
     Eigenvalues ---    0.22235   0.23148   0.23475   0.23791   0.24331
     Eigenvalues ---    0.24476   0.24558   0.24845   0.24936   0.24968
     Eigenvalues ---    0.24988   0.24997   0.25016   0.26397   0.26855
     Eigenvalues ---    0.27030   0.27130   0.27250   0.27418   0.27538
     Eigenvalues ---    0.28246   0.28561   0.30435   0.30836   0.31484
     Eigenvalues ---    0.31875   0.33612   0.34184   0.34362   0.34438
     Eigenvalues ---    0.34448   0.34540   0.34594   0.34599   0.34638
     Eigenvalues ---    0.34677   0.34702   0.34726   0.34754   0.35093
     Eigenvalues ---    0.35224   0.35291   0.35291   0.35291   0.35291
     Eigenvalues ---    0.35301   0.35311   0.35356   0.35386   0.35452
     Eigenvalues ---    0.35567   0.36202   0.36849   0.41192   0.41317
     Eigenvalues ---    0.41665   0.41759   0.42013   0.45001   0.45047
     Eigenvalues ---    0.45506   0.45558   0.46125   0.46381   0.46416
     Eigenvalues ---    0.46809   0.47049   0.47738   0.48607   0.50288
     Eigenvalues ---    0.50565   0.51837   0.52244   0.53299   0.55649
     Eigenvalues ---    0.56115
 En-DIIS/RFO-DIIS IScMMF=        0 using points:     4    3    2
 RFO step:  Lambda=-6.95635025D-05.
 NNeg= 0 NP= 3 Switch=  2.50D-03 Rises=F DC=  2.27D-04 SmlDif=  1.00D-05
 RMS Error=  0.6231799093D-03 NUsed= 3 EDIIS=F
 DidBck=T Rises=F RFO-DIIS coefs:    0.52492    0.42411    0.05097
 Iteration  1 RMS(Cart)=  0.01320273 RMS(Int)=  0.00004479
 Iteration  2 RMS(Cart)=  0.00011549 RMS(Int)=  0.00000342
 Iteration  3 RMS(Cart)=  0.00000001 RMS(Int)=  0.00000342
 ITry= 1 IFail=0 DXMaxC= 7.08D-02 DCOld= 1.00D+10 DXMaxT= 5.84D-01 DXLimC= 3.00D+00 Rises=F
 Variable       Old X    -DE/DX   Delta X   Delta X   Delta X     New X
                                 (Linear)    (Quad)   (Total)
    R1        2.88683   0.00040  -0.00012   0.00110   0.00098   2.88782
    R2        2.56425   0.00019   0.00054  -0.00058  -0.00004   2.56421
    R3        2.75501  -0.00051  -0.00242   0.00122  -0.00119   2.75382
    R4        2.90479  -0.00065  -0.00152   0.00000  -0.00153   2.90326
    R5        2.91573  -0.00023  -0.00040  -0.00005  -0.00046   2.91527
    R6        3.47714   0.00032   0.00123   0.00024   0.00147   3.47861
    R7        3.47432   0.00025   0.00142   0.00026   0.00168   3.47600
    R8        2.89216  -0.00067  -0.00099   0.00134   0.00035   2.89251
    R9        2.91510  -0.00016  -0.00028  -0.00015  -0.00043   2.91467
   R10        3.31720   0.00081   0.00175  -0.00021   0.00154   3.31875
   R11        2.84383  -0.00016  -0.00208   0.00166  -0.00043   2.84340
   R12        2.77861  -0.00060  -0.00234   0.00066  -0.00168   2.77693
   R13        2.93130  -0.00013  -0.00077  -0.00001  -0.00079   2.93051
   R14        2.54223   0.00118   0.00148   0.00040   0.00188   2.54411
   R15        2.55683   0.00111   0.00193  -0.00008   0.00185   2.55868
   R16        2.83992  -0.00095  -0.00277   0.00146  -0.00131   2.83861
   R17        2.57045  -0.00145  -0.00010  -0.00082  -0.00092   2.56952
   R18        2.93353  -0.00023  -0.00110  -0.00005  -0.00115   2.93238
   R19        2.51483   0.00109   0.00058   0.00105   0.00162   2.51645
   R20        2.53305   0.00137   0.00102   0.00091   0.00192   2.53497
   R21        2.55908   0.00123   0.00188   0.00012   0.00200   2.56108
   R22        2.53856   0.00119   0.00176   0.00009   0.00184   2.54040
   R23        2.74648  -0.00187  -0.00334   0.00091  -0.00244   2.74404
   R24        2.07620  -0.00021   0.00007  -0.00058  -0.00051   2.07569
   R25        2.07454  -0.00010   0.00003  -0.00036  -0.00033   2.07421
   R26        2.07805  -0.00035   0.00005  -0.00067  -0.00062   2.07743
   R27        2.07401  -0.00010   0.00007  -0.00036  -0.00030   2.07371
   R28        2.07939  -0.00024   0.00010  -0.00063  -0.00053   2.07886
   R29        2.07646  -0.00020   0.00007  -0.00057  -0.00051   2.07595
   R30        2.79189  -0.00008  -0.00098   0.00030  -0.00068   2.79122
   R31        2.58132   0.00082   0.00095  -0.00064   0.00030   2.58162
   R32        3.32661   0.00061   0.00132   0.00016   0.00148   3.32808
   R33        2.79302  -0.00039  -0.00120   0.00024  -0.00095   2.79207
   R34        2.57858   0.00013   0.00033  -0.00019   0.00014   2.57872
   R35        2.65031   0.00010   0.00022  -0.00003   0.00019   2.65050
   R36        2.65178  -0.00003   0.00015  -0.00011   0.00004   2.65182
   R37        2.63140  -0.00003  -0.00021   0.00018  -0.00004   2.63136
   R38        2.06297  -0.00021   0.00011  -0.00059  -0.00048   2.06249
   R39        2.63049  -0.00009  -0.00026   0.00013  -0.00013   2.63036
   R40        2.06475  -0.00021   0.00018  -0.00068  -0.00050   2.06424
   R41        2.63433   0.00006  -0.00011   0.00022   0.00011   2.63445
   R42        2.06412  -0.00020   0.00016  -0.00065  -0.00049   2.06364
   R43        2.63531   0.00009  -0.00007   0.00025   0.00018   2.63549
   R44        2.06408  -0.00021   0.00015  -0.00065  -0.00049   2.06359
   R45        2.06413  -0.00020   0.00013  -0.00061  -0.00048   2.06364
   R46        2.83765   0.00006   0.00046  -0.00021   0.00025   2.83791
   R47        2.07472  -0.00018  -0.00008  -0.00037  -0.00046   2.07427
   R48        2.07821  -0.00018   0.00000  -0.00050  -0.00050   2.07772
   R49        2.07477  -0.00021   0.00003  -0.00049  -0.00046   2.07430
   R50        2.65020   0.00019   0.00032  -0.00013   0.00019   2.65039
   R51        2.65110   0.00001   0.00018  -0.00008   0.00010   2.65119
   R52        2.63129  -0.00004  -0.00026   0.00021  -0.00005   2.63125
   R53        2.06344  -0.00025   0.00002  -0.00050  -0.00047   2.06296
   R54        2.63033  -0.00002  -0.00024   0.00018  -0.00006   2.63027
   R55        2.06534  -0.00023   0.00020  -0.00074  -0.00054   2.06480
   R56        2.63454   0.00006  -0.00015   0.00029   0.00015   2.63469
   R57        2.06401  -0.00020   0.00017  -0.00065  -0.00048   2.06353
   R58        2.63513  -0.00001  -0.00010   0.00016   0.00006   2.63519
   R59        2.06393  -0.00019   0.00016  -0.00062  -0.00046   2.06347
   R60        2.06411  -0.00019   0.00013  -0.00060  -0.00047   2.06364
   R61        2.83757   0.00022   0.00071  -0.00035   0.00036   2.83794
   R62        2.07641   0.00011   0.00022  -0.00036  -0.00014   2.07627
   R63        2.07703  -0.00003   0.00016  -0.00048  -0.00032   2.07671
   R64        2.07389  -0.00041  -0.00029  -0.00034  -0.00063   2.07325
    A1        2.03191  -0.00031  -0.00168   0.00170   0.00003   2.03194
    A2        1.94999   0.00009   0.00116  -0.00120  -0.00003   1.94996
    A3        2.29997   0.00021   0.00047  -0.00059  -0.00013   2.29983
    A4        1.91173   0.00010   0.00149   0.00070   0.00220   1.91393
    A5        1.87313   0.00001   0.00015   0.00151   0.00166   1.87480
    A6        1.83115   0.00004  -0.00042  -0.00010  -0.00052   1.83063
    A7        1.98101  -0.00023   0.00027  -0.00228  -0.00201   1.97900
    A8        1.96789  -0.00003  -0.00066  -0.00025  -0.00091   1.96698
    A9        1.89067   0.00013  -0.00086   0.00068  -0.00018   1.89049
   A10        1.97032   0.00023  -0.00001  -0.00142  -0.00143   1.96889
   A11        1.89037  -0.00018   0.00153  -0.00030   0.00122   1.89159
   A12        1.98946  -0.00027   0.00080  -0.00161  -0.00080   1.98866
   A13        1.84925  -0.00033  -0.00204  -0.00035  -0.00238   1.84687
   A14        1.87505   0.00015  -0.00085   0.00158   0.00072   1.87578
   A15        1.88251   0.00041   0.00037   0.00235   0.00272   1.88524
   A16        1.59984  -0.00012  -0.00034  -0.00001  -0.00032   1.59952
   A17        2.24572   0.00061   0.00002   0.00079   0.00080   2.24652
   A18        2.12480  -0.00027   0.00048  -0.00093  -0.00044   2.12436
   A19        1.91100  -0.00034  -0.00040   0.00021  -0.00018   1.91082
   A20        1.81626  -0.00013   0.00108  -0.00026   0.00083   1.81709
   A21        1.99784  -0.00002  -0.00022   0.00050   0.00028   1.99811
   A22        1.96398   0.00006   0.00024  -0.00046  -0.00022   1.96376
   A23        1.91698   0.00024   0.00035   0.00025   0.00060   1.91757
   A24        1.89401   0.00007   0.00013  -0.00006   0.00007   1.89408
   A25        1.87247  -0.00019  -0.00145   0.00001  -0.00144   1.87103
   A26        1.89815   0.00070   0.00147  -0.00057   0.00091   1.89906
   A27        2.11987   0.00035   0.00155  -0.00042   0.00112   2.12099
   A28        2.26476  -0.00106  -0.00303   0.00096  -0.00208   2.26268
   A29        1.83165   0.00018   0.00020   0.00078   0.00099   1.83264
   A30        1.96837   0.00009  -0.00024   0.00054   0.00029   1.96866
   A31        1.89785  -0.00009   0.00064  -0.00051   0.00013   1.89797
   A32        1.96904  -0.00008  -0.00045   0.00061   0.00015   1.96919
   A33        1.89138   0.00006   0.00105  -0.00082   0.00023   1.89161
   A34        1.90251  -0.00014  -0.00106  -0.00063  -0.00169   1.90082
   A35        1.80419  -0.00041   0.00063  -0.00028   0.00036   1.80455
   A36        1.97072   0.00006   0.00112  -0.00148  -0.00037   1.97035
   A37        2.00664  -0.00041  -0.00223   0.00117  -0.00107   2.00557
   A38        1.89877   0.00027   0.00094  -0.00071   0.00023   1.89900
   A39        1.90685   0.00095   0.00165   0.00121   0.00285   1.90971
   A40        1.87343  -0.00036  -0.00176   0.00009  -0.00167   1.87176
   A41        2.00844   0.00041   0.00021   0.00233   0.00254   2.01098
   A42        1.97179   0.00097   0.00135  -0.00048   0.00089   1.97267
   A43        2.30295  -0.00138  -0.00156  -0.00186  -0.00342   2.29952
   A44        1.90353  -0.00011  -0.00010  -0.00036  -0.00047   1.90306
   A45        1.94132  -0.00014  -0.00085   0.00021  -0.00064   1.94069
   A46        1.93052   0.00001  -0.00066   0.00035  -0.00031   1.93021
   A47        1.89910   0.00008   0.00048  -0.00024   0.00024   1.89934
   A48        1.89139   0.00009   0.00070   0.00009   0.00079   1.89218
   A49        1.89706   0.00007   0.00049  -0.00006   0.00044   1.89750
   A50        1.93805  -0.00017  -0.00096   0.00028  -0.00069   1.93737
   A51        1.92785  -0.00008  -0.00061   0.00019  -0.00042   1.92743
   A52        1.90669  -0.00007  -0.00024  -0.00019  -0.00043   1.90626
   A53        1.89942   0.00012   0.00047  -0.00002   0.00045   1.89987
   A54        1.90073   0.00010   0.00066  -0.00028   0.00038   1.90111
   A55        1.89027   0.00011   0.00074   0.00002   0.00076   1.89103
   A56        2.03898  -0.00031  -0.00130   0.00138   0.00008   2.03906
   A57        2.02470  -0.00051  -0.00179   0.00057  -0.00121   2.02350
   A58        2.21918   0.00081   0.00314  -0.00204   0.00109   2.22027
   A59        1.58774  -0.00025   0.00020  -0.00095  -0.00075   1.58699
   A60        2.04304   0.00003  -0.00110   0.00126   0.00016   2.04320
   A61        2.01540   0.00007  -0.00072   0.00063  -0.00008   2.01532
   A62        2.22474  -0.00011   0.00182  -0.00189  -0.00007   2.22467
   A63        2.10548   0.00012   0.00065  -0.00042   0.00024   2.10572
   A64        2.10425  -0.00019  -0.00025  -0.00014  -0.00038   2.10387
   A65        2.07331   0.00007  -0.00044   0.00057   0.00014   2.07345
   A66        2.10392  -0.00007   0.00016  -0.00032  -0.00016   2.10377
   A67        2.08675   0.00000   0.00012  -0.00019  -0.00007   2.08668
   A68        2.09237   0.00007  -0.00030   0.00053   0.00023   2.09260
   A69        2.10355  -0.00001   0.00020  -0.00026  -0.00006   2.10349
   A70        2.08343  -0.00002  -0.00003   0.00000  -0.00003   2.08339
   A71        2.09619   0.00003  -0.00018   0.00027   0.00009   2.09628
   A72        2.09773   0.00002   0.00015  -0.00007   0.00007   2.09780
   A73        2.08891  -0.00001  -0.00023   0.00015  -0.00009   2.08883
   A74        2.09653  -0.00001   0.00008  -0.00007   0.00001   2.09654
   A75        2.09794   0.00000   0.00013  -0.00009   0.00004   2.09798
   A76        2.08871  -0.00001  -0.00018   0.00010  -0.00008   2.08864
   A77        2.09653   0.00000   0.00005  -0.00001   0.00004   2.09657
   A78        2.08978  -0.00001  -0.00021   0.00017  -0.00004   2.08974
   A79        2.09663   0.00002   0.00012  -0.00004   0.00007   2.09670
   A80        2.09675  -0.00001   0.00010  -0.00013  -0.00003   2.09672
   A81        1.95364   0.00005   0.00069  -0.00043   0.00026   1.95390
   A82        2.16048  -0.00005   0.00018  -0.00007   0.00011   2.16059
   A83        2.16832   0.00000  -0.00086   0.00044  -0.00042   2.16789
   A84        1.93447  -0.00001  -0.00004  -0.00021  -0.00025   1.93422
   A85        1.95216   0.00001  -0.00042   0.00045   0.00003   1.95219
   A86        1.92855   0.00000  -0.00077   0.00081   0.00003   1.92858
   A87        1.88990  -0.00003   0.00075  -0.00095  -0.00020   1.88970
   A88        1.89003   0.00003   0.00056  -0.00029   0.00027   1.89030
   A89        1.86624   0.00001  -0.00002   0.00015   0.00014   1.86637
   A90        2.10704   0.00047   0.00079  -0.00023   0.00057   2.10761
   A91        2.10260  -0.00045  -0.00025  -0.00047  -0.00071   2.10189
   A92        2.07347  -0.00002  -0.00063   0.00074   0.00011   2.07358
   A93        2.10362   0.00001   0.00021  -0.00027  -0.00006   2.10356
   A94        2.08550   0.00001   0.00021  -0.00027  -0.00006   2.08544
   A95        2.09397  -0.00002  -0.00044   0.00056   0.00012   2.09409
   A96        2.10403  -0.00002   0.00035  -0.00050  -0.00015   2.10388
   A97        2.08583  -0.00003  -0.00015   0.00009  -0.00006   2.08577
   A98        2.09325   0.00005  -0.00021   0.00042   0.00021   2.09345
   A99        2.09770  -0.00002   0.00019  -0.00022  -0.00002   2.09768
   A100       2.08886   0.00000  -0.00020   0.00012  -0.00008   2.08878
   A101       2.09662   0.00002   0.00001   0.00009   0.00010   2.09672
   A102       2.09736   0.00006   0.00006   0.00005   0.00011   2.09748
   A103       2.08928  -0.00005  -0.00008  -0.00009  -0.00017   2.08911
   A104       2.09654  -0.00001   0.00002   0.00005   0.00006   2.09660
   A105       2.09006   0.00000  -0.00023   0.00022   0.00000   2.09006
   A106       2.09683  -0.00001   0.00009  -0.00011  -0.00002   2.09681
   A107       2.09629   0.00001   0.00013  -0.00011   0.00002   2.09631
   A108       1.95922  -0.00006   0.00031  -0.00023   0.00009   1.95931
   A109       2.15912  -0.00221  -0.00211  -0.00048  -0.00259   2.15652
   A110       2.15540   0.00228   0.00200   0.00080   0.00280   2.15820
   A111       1.92403  -0.00022  -0.00126   0.00073  -0.00053   1.92349
   A112       1.95770  -0.00013  -0.00067   0.00025  -0.00042   1.95728
   A113       1.93598   0.00040   0.00096  -0.00021   0.00075   1.93673
   A114       1.86793  -0.00005  -0.00048  -0.00005  -0.00053   1.86740
   A115       1.88245   0.00002   0.00049   0.00015   0.00064   1.88309
   A116       1.89290  -0.00003   0.00099  -0.00089   0.00010   1.89300
    D1        0.66780   0.00008   0.00276  -0.00251   0.00024   0.66805
    D2       -1.49007   0.00029   0.00142  -0.00111   0.00030  -1.48976
    D3        2.78450   0.00012   0.00253  -0.00250   0.00002   2.78452
    D4       -2.52240  -0.00006   0.00200  -0.00425  -0.00226  -2.52466
    D5        1.60291   0.00015   0.00065  -0.00284  -0.00220   1.60072
    D6       -0.40571  -0.00002   0.00176  -0.00424  -0.00248  -0.40818
    D7        3.02313  -0.00011  -0.00289   0.00438   0.00149   3.02462
    D8       -0.04970  -0.00007  -0.00511   0.00279  -0.00232  -0.05201
    D9       -0.05789   0.00008  -0.00194   0.00654   0.00460  -0.05329
   D10       -3.13072   0.00012  -0.00415   0.00495   0.00079  -3.12992
   D11        0.29401   0.00000  -0.00007   0.00132   0.00125   0.29526
   D12       -2.80734   0.00004  -0.00037   0.00294   0.00256  -2.80477
   D13       -2.90597  -0.00019  -0.00107  -0.00069  -0.00175  -2.90772
   D14        0.27586  -0.00015  -0.00137   0.00093  -0.00043   0.27543
   D15       -3.07357   0.00056   0.00380   0.00539   0.00919  -3.06438
   D16       -1.03152   0.00016   0.00226   0.00394   0.00620  -1.02532
   D17        1.06384   0.00038   0.00432   0.00568   0.01000   1.07384
   D18       -0.98054   0.00049   0.00523   0.00631   0.01153  -0.96901
   D19        1.06150   0.00010   0.00369   0.00485   0.00854   1.07005
   D20       -3.12632   0.00031   0.00576   0.00659   0.01234  -3.11398
   D21        1.17767   0.00046   0.00376   0.00522   0.00897   1.18664
   D22       -3.06347   0.00007   0.00222   0.00376   0.00598  -3.05749
   D23       -0.96811   0.00028   0.00428   0.00550   0.00978  -0.95833
   D24       -3.08587  -0.00006  -0.00052  -0.00305  -0.00357  -3.08943
   D25        1.08832  -0.00005  -0.00007  -0.00332  -0.00339   1.08493
   D26       -0.98917  -0.00009  -0.00045  -0.00335  -0.00380  -0.99297
   D27        1.08250  -0.00005  -0.00268  -0.00355  -0.00623   1.07627
   D28       -1.02650  -0.00004  -0.00223  -0.00383  -0.00606  -1.03256
   D29       -3.10399  -0.00008  -0.00261  -0.00385  -0.00646  -3.11046
   D30       -1.11728   0.00005  -0.00134  -0.00210  -0.00344  -1.12072
   D31        3.05690   0.00007  -0.00089  -0.00238  -0.00327   3.05364
   D32        0.97941   0.00003  -0.00128  -0.00240  -0.00368   0.97574
   D33        0.32459  -0.00007  -0.00239   0.00463   0.00224   0.32683
   D34        2.40398   0.00006  -0.00120   0.00528   0.00408   2.40806
   D35       -1.67178  -0.00016  -0.00198   0.00265   0.00067  -1.67111
   D36        2.22488  -0.00014   0.01127   0.00008   0.01135   2.23622
   D37        0.15868   0.00017   0.01070   0.00145   0.01215   0.17083
   D38       -1.85009  -0.00021   0.01165  -0.00180   0.00985  -1.84025
   D39        0.82521  -0.00018  -0.00648  -0.00312  -0.00959   0.81561
   D40       -2.31309  -0.00026  -0.00992  -0.00067  -0.01059  -2.32368
   D41        2.94372  -0.00019  -0.00681  -0.00515  -0.01197   2.93175
   D42       -0.19457  -0.00028  -0.01026  -0.00271  -0.01296  -0.20754
   D43       -1.33579   0.00001  -0.00862  -0.00242  -0.01104  -1.34683
   D44        1.80910  -0.00007  -0.01206   0.00003  -0.01203   1.79706
   D45       -3.09494   0.00007  -0.00171  -0.00122  -0.00292  -3.09787
   D46        1.09357   0.00013  -0.00170  -0.00082  -0.00252   1.09105
   D47       -1.01643   0.00012  -0.00131  -0.00113  -0.00244  -1.01886
   D48        0.99136  -0.00016  -0.00160   0.00055  -0.00105   0.99032
   D49       -1.10330  -0.00010  -0.00160   0.00095  -0.00064  -1.10395
   D50        3.06988  -0.00011  -0.00121   0.00065  -0.00056   3.06932
   D51       -0.99518  -0.00005   0.00100  -0.00096   0.00003  -0.99514
   D52       -3.08984   0.00001   0.00100  -0.00056   0.00043  -3.08941
   D53        1.08334   0.00000   0.00139  -0.00087   0.00052   1.08386
   D54        3.06883  -0.00017  -0.01220   0.00358  -0.00864   3.06019
   D55       -0.09811  -0.00020  -0.01004   0.00009  -0.00995  -0.10807
   D56        2.97907   0.00010   0.00039   0.00155   0.00193   2.98100
   D57        0.88664  -0.00010  -0.00065   0.00114   0.00049   0.88713
   D58       -1.25714   0.00013   0.00130   0.00110   0.00240  -1.25474
   D59       -0.22455   0.00006   0.00241   0.00295   0.00535  -0.21920
   D60       -2.31698  -0.00014   0.00138   0.00254   0.00391  -2.31307
   D61        1.82243   0.00009   0.00332   0.00249   0.00582   1.82825
   D62        2.96824  -0.00011   0.00231  -0.00192   0.00039   2.96863
   D63       -0.20108  -0.00010   0.00181  -0.00300  -0.00119  -0.20227
   D64       -0.11641  -0.00011   0.00047  -0.00327  -0.00280  -0.11921
   D65        2.99745  -0.00010  -0.00003  -0.00435  -0.00438   2.99308
   D66        0.46773   0.00000  -0.00452  -0.00131  -0.00583   0.46190
   D67        2.61781   0.00008  -0.00509   0.00029  -0.00480   2.61301
   D68       -1.55306  -0.00011  -0.00613  -0.00052  -0.00665  -1.55972
   D69        2.61404   0.00003  -0.00396  -0.00073  -0.00469   2.60935
   D70       -1.51907   0.00010  -0.00452   0.00086  -0.00366  -1.52273
   D71        0.59324  -0.00008  -0.00557   0.00005  -0.00552   0.58773
   D72       -1.62719  -0.00002  -0.00544  -0.00061  -0.00605  -1.63323
   D73        0.52289   0.00005  -0.00600   0.00098  -0.00502   0.51787
   D74        2.63520  -0.00014  -0.00705   0.00018  -0.00687   2.62833
   D75        0.40543   0.00005  -0.00317   0.00218  -0.00098   0.40445
   D76       -1.64331  -0.00005  -0.00521   0.00391  -0.00129  -1.64460
   D77        2.48217   0.00073  -0.00191   0.00409   0.00218   2.48435
   D78       -2.70539   0.00001  -0.00272   0.00341   0.00069  -2.70470
   D79        1.52905  -0.00010  -0.00476   0.00515   0.00038   1.52943
   D80       -0.62866   0.00068  -0.00147   0.00532   0.00386  -0.62480
   D81       -0.22028   0.00022   0.00434   0.00290   0.00723  -0.21305
   D82        2.91723   0.00034   0.00859  -0.00012   0.00847   2.92571
   D83        2.88716   0.00027   0.00383   0.00153   0.00536   2.89252
   D84       -0.25851   0.00039   0.00809  -0.00149   0.00660  -0.25191
   D85       -0.53490   0.00005   0.00504  -0.00067   0.00437  -0.53053
   D86        1.56369   0.00003   0.00712  -0.00288   0.00424   1.56793
   D87       -2.67933   0.00028   0.00646  -0.00250   0.00396  -2.67537
   D88       -2.68455  -0.00013   0.00547  -0.00222   0.00325  -2.68130
   D89       -0.58596  -0.00015   0.00755  -0.00443   0.00312  -0.58284
   D90        1.45421   0.00010   0.00689  -0.00405   0.00284   1.45705
   D91        1.49036   0.00007   0.00636  -0.00125   0.00512   1.49548
   D92       -2.69424   0.00005   0.00844  -0.00345   0.00499  -2.68925
   D93       -0.65407   0.00030   0.00778  -0.00307   0.00471  -0.64936
   D94        0.13593   0.00012   0.00378   0.00298   0.00676   0.14269
   D95        3.13459   0.00042   0.00553   0.00373   0.00926  -3.13934
   D96       -3.00165   0.00001  -0.00041   0.00594   0.00553  -2.99612
   D97       -0.00299   0.00031   0.00133   0.00670   0.00804   0.00504
   D98       -2.34256   0.00024   0.00145   0.00372   0.00517  -2.33739
   D99        0.78583   0.00009  -0.00407   0.00649   0.00242   0.78825
   D100       0.82762   0.00030  -0.00091   0.00761   0.00670   0.83431
   D101      -2.32718   0.00015  -0.00643   0.01037   0.00395  -2.32323
   D102      -0.00450   0.00014   0.00550  -0.00183   0.00367  -0.00083
   D103      -3.00351   0.00026   0.00414  -0.00246   0.00168  -3.00183
   D104       3.10871   0.00008   0.00785  -0.00567   0.00218   3.11089
   D105       0.10970   0.00021   0.00649  -0.00630   0.00019   0.10988
   D106       2.95176  -0.00006   0.00413  -0.00783  -0.00370   2.94806
   D107      -0.19001   0.00002   0.00235  -0.00431  -0.00197  -0.19198
   D108       2.32757   0.00007   0.00222   0.00151   0.00373   2.33131
   D109      -0.79620   0.00009   0.00409   0.00022   0.00432  -0.79188
   D110      -0.81382  -0.00002   0.00425  -0.00248   0.00176  -0.81205
   D111       2.34560  -0.00001   0.00612  -0.00377   0.00235   2.34795
   D112      -0.02669  -0.00002  -0.00159   0.00237   0.00078  -0.02592
   D113       3.07445  -0.00006  -0.00126   0.00072  -0.00053   3.07391
   D114       3.11470   0.00007  -0.00359   0.00631   0.00272   3.11742
   D115      -0.06735   0.00003  -0.00326   0.00467   0.00141  -0.06594
   D116      -3.13907  -0.00002   0.00119  -0.00144  -0.00025  -3.13931
   D117      -0.01551  -0.00001   0.00005  -0.00018  -0.00013  -0.01564
   D118      -0.01498  -0.00004  -0.00064  -0.00018  -0.00082  -0.01581
   D119       3.10857  -0.00003  -0.00179   0.00108  -0.00071   3.10786
   D120      -3.14075   0.00002  -0.00121   0.00131   0.00010  -3.14065
   D121      -0.00639   0.00000  -0.00186   0.00167  -0.00018  -0.00657
   D122       0.01834   0.00003   0.00062   0.00005   0.00067   0.01901
   D123      -3.13049   0.00002  -0.00003   0.00042   0.00039  -3.13010
   D124       0.00315   0.00002   0.00024   0.00023   0.00046   0.00361
   D125       3.13829   0.00001  -0.00004   0.00018   0.00014   3.13843
   D126      -3.12035   0.00001   0.00138  -0.00102   0.00035  -3.12000
   D127       0.01479   0.00000   0.00110  -0.00107   0.00003   0.01482
   D128      -0.00987  -0.00001  -0.00018   0.00003  -0.00016  -0.01003
   D129       3.13409  -0.00002  -0.00027  -0.00005  -0.00032   3.13377
   D130       3.13901   0.00000   0.00047  -0.00034   0.00013   3.13914
   D131      -0.00022   0.00000   0.00039  -0.00042  -0.00003  -0.00025
   D132       0.00561   0.00000   0.00022  -0.00016   0.00006   0.00567
   D133       3.14006   0.00000  -0.00002  -0.00005  -0.00007   3.13998
   D134      -3.12950   0.00001   0.00050  -0.00011   0.00038  -3.12912
   D135       0.00494   0.00001   0.00026  -0.00001   0.00025   0.00520
   D136      -0.00226  -0.00001  -0.00024   0.00003  -0.00021  -0.00247
   D137      -3.13671   0.00000  -0.00001  -0.00007  -0.00008  -3.13679
   D138       3.13696   0.00000  -0.00016   0.00011  -0.00005   3.13690
   D139       0.00251   0.00000   0.00008   0.00000   0.00008   0.00259
   D140       2.75850   0.00001   0.00362  -0.00351   0.00011   2.75861
   D141      -1.41373  -0.00004   0.00426  -0.00456  -0.00030  -1.41403
   D142       0.66321  -0.00002   0.00345  -0.00354  -0.00009   0.66312
   D143      -0.33794   0.00005   0.00324  -0.00167   0.00157  -0.33637
   D144       1.77302   0.00001   0.00388  -0.00273   0.00116   1.77417
   D145      -2.43323   0.00002   0.00307  -0.00170   0.00137  -2.43186
   D146      -3.13985  -0.00006  -0.00325   0.00197  -0.00127  -3.14112
   D147       0.01667  -0.00003  -0.00176   0.00088  -0.00088   0.01579
   D148       0.01473   0.00009   0.00218  -0.00074   0.00144   0.01617
   D149      -3.11194   0.00012   0.00367  -0.00183   0.00184  -3.11010
   D150       3.13746   0.00005   0.00327  -0.00206   0.00121   3.13867
   D151       0.00915   0.00007   0.00411  -0.00256   0.00155   0.01070
   D152      -0.01708  -0.00010  -0.00212   0.00064  -0.00148  -0.01856
   D153       3.13779  -0.00007  -0.00129   0.00014  -0.00115   3.13664
   D154      -0.00346  -0.00003  -0.00092   0.00036  -0.00056  -0.00401
   D155      -3.14043   0.00000  -0.00010   0.00019   0.00009  -3.14035
   D156       3.12314  -0.00006  -0.00241   0.00145  -0.00096   3.12218
   D157      -0.01384  -0.00003  -0.00159   0.00127  -0.00031  -0.01415
   D158       0.00817   0.00004   0.00081  -0.00016   0.00064   0.00881
   D159      -3.13366   0.00004   0.00033   0.00038   0.00071  -3.13296
   D160       3.13642   0.00002  -0.00003   0.00034   0.00031   3.13673
   D161      -0.00541   0.00001  -0.00051   0.00088   0.00037  -0.00504
   D162      -0.00572  -0.00003  -0.00045   0.00014  -0.00031  -0.00603
   D163       3.13928   0.00002   0.00075  -0.00028   0.00047   3.13975
   D164       3.13123  -0.00006  -0.00127   0.00032  -0.00095   3.13028
   D165      -0.00695  -0.00001  -0.00007  -0.00011  -0.00018  -0.00713
   D166       0.00338   0.00002   0.00050  -0.00024   0.00026   0.00364
   D167       3.14156  -0.00003  -0.00070   0.00018  -0.00051   3.14105
   D168      -3.13798   0.00003   0.00098  -0.00079   0.00020  -3.13778
   D169       0.00021  -0.00002  -0.00022  -0.00036  -0.00058  -0.00037
   D170      -0.67376   0.00012   0.00285  -0.00396  -0.00111  -0.67487
   D171       1.40589  -0.00018   0.00096  -0.00337  -0.00241   1.40348
   D172      -2.75761  -0.00001   0.00245  -0.00449  -0.00204  -2.75965
   D173       2.30908   0.00021   0.00460  -0.00322   0.00139   2.31047
   D174      -1.89446  -0.00009   0.00272  -0.00263   0.00009  -1.89437
   D175       0.22522   0.00008   0.00421  -0.00375   0.00046   0.22568
         Item               Value     Threshold  Converged?
 Maximum Force            0.002279     0.000450     NO 
 RMS     Force            0.000353     0.000300     NO 
 Maximum Displacement     0.070795     0.001800     NO 
 RMS     Displacement     0.013171     0.001200     NO 
 Predicted change in Energy=-6.893307D-05
 Lowest energy point so far.  Saving SCF results.
 GradGradGradGradGradGradGradGradGradGradGradGradGradGradGradGradGradGrad

 Leave Link  103 at Sun Dec  2 21:27:10 2018, MaxMem=   536870912 cpu:         1.7
 (Enter /pbs_home/pkowalski/g09d01/g09/l202.exe)
 Stoichiometry    C29H22F6S2
 Framework group  C1[X(C29H22F6S2)]
 Deg. of freedom   171
 Full point group                 C1      NOp   1
 RotChk:  IX=0 Diff= 2.25D-03
 Largest Abelian subgroup         C1      NOp   1
 Largest concise Abelian subgroup C1      NOp   1
                         Standard orientation:                         
 ---------------------------------------------------------------------
 Center     Atomic      Atomic             Coordinates (Angstroms)
 Number     Number       Type             X           Y           Z
 ---------------------------------------------------------------------
      1          6           0       -1.424940    0.419188   -0.181297
      2          6           0       -0.597020   -0.861605   -0.278309
      3          6           0        0.647378   -0.741568    0.614667
      4         16           0        1.775296   -2.186749    0.463953
      5          6           0       -0.730749    1.582850   -0.109016
      6          6           0       -1.252560    2.993708   -0.143776
      7          6           0        0.737708    1.604532   -0.058481
      8          6           0       -0.019042    3.862015    0.215856
      9          6           0        1.207260    3.021250   -0.228241
     10          9           0       -2.253546    3.239861    0.722202
     11          9           0       -1.689063    3.354925   -1.373528
     12          9           0       -0.052623    5.066224   -0.351627
     13          9           0        0.029975    4.010508    1.548160
     14          9           0        1.504304    3.327653   -1.514564
     15          9           0        2.273654    3.357599    0.518001
     16          6           0        1.458659    0.470949    0.151506
     17          6           0        0.327685   -0.557783    2.112315
     18          1           0        1.267879   -0.436256    2.667087
     19          1           0       -0.210077   -1.426800    2.512822
     20          1           0       -0.286646    0.340278    2.269180
     21          6           0       -0.262741   -1.083678   -1.767889
     22          1           0        0.289050   -2.021265   -1.911615
     23          1           0        0.344284   -0.251222   -2.153533
     24          1           0       -1.196218   -1.127500   -2.345384
     25          6           0        3.153607   -1.143039    0.155437
     26         16           0       -1.734866   -2.202583    0.265419
     27          6           0       -3.133301   -1.170694   -0.019575
     28          6           0       -4.462680   -1.814374    0.018386
     29          6           0       -5.519700   -1.230476    0.731837
     30          6           0       -4.684019   -3.033048   -0.641192
     31          6           0       -6.770884   -1.840517    0.768279
     32          1           0       -5.352568   -0.299034    1.275612
     33          6           0       -5.936881   -3.638487   -0.606064
     34          1           0       -3.864280   -3.501475   -1.190587
     35          6           0       -6.984115   -3.043698    0.097180
     36          1           0       -7.583190   -1.375180    1.330550
     37          1           0       -6.095625   -4.583144   -1.130370
     38          1           0       -7.965356   -3.521998    0.127692
     39          6           0       -2.854209    0.144358   -0.253830
     40          6           0       -3.886861    1.177680   -0.601890
     41          1           0       -4.804357    0.702890   -0.972865
     42          1           0       -4.148118    1.802991    0.263897
     43          1           0       -3.508444    1.852132   -1.380867
     44          6           0        4.473080   -1.797181    0.042458
     45          6           0        5.591286   -1.276477    0.709963
     46          6           0        4.624565   -2.964125   -0.721456
     47          6           0        6.833009   -1.896728    0.599631
     48          1           0        5.479619   -0.385878    1.331343
     49          6           0        5.867560   -3.580559   -0.832368
     50          1           0        3.759938   -3.382283   -1.242450
     51          6           0        6.975467   -3.047694   -0.174207
     52          1           0        7.694151   -1.480160    1.126231
     53          1           0        5.971432   -4.483767   -1.437151
     54          1           0        7.950073   -3.532510   -0.261570
     55          6           0        2.876125    0.187161    0.014372
     56          6           0        3.888448    1.206767   -0.422570
     57          1           0        3.467696    1.845498   -1.211346
     58          1           0        4.190619    1.869512    0.400320
     59          1           0        4.786147    0.721198   -0.825097
 ---------------------------------------------------------------------
 Rotational constants (GHZ):      0.1288409      0.0709289      0.0489045
 Leave Link  202 at Sun Dec  2 21:27:11 2018, MaxMem=   536870912 cpu:         0.0
 (Enter /pbs_home/pkowalski/g09d01/g09/l301.exe)
 Basis read from rwf:  (5D, 7F)
 No pseudopotential information found on rwf file.
 There are   673 symmetry adapted cartesian basis functions of A   symmetry.
 There are   636 symmetry adapted basis functions of A   symmetry.
   636 basis functions,  1103 primitive gaussians,   673 cartesian basis functions
   141 alpha electrons      141 beta electrons
       nuclear repulsion energy      4704.4989802642 Hartrees.
 IExCor= 4639 DFT=T Ex+Corr=wB97XD ExCW=0 ScaHFX=  1.000000
 ScaDFX=  1.000000  1.000000  1.000000  1.000000 ScalE2=  1.000000  1.000000
 IRadAn=      0 IRanWt=     -1 IRanGd=            0 ICorTp=0 IEmpDi=121
  HFx wShort=  0.000000 wLong=  0.200000 cFull=  0.222036 cShort=  0.000000 cLong=  0.777964
  DFx wShort=  0.000000 wLong=  0.200000 cFull=  0.000000 cShort=  0.000000 cLong=  1.000000
 NAtoms=   59 NActive=   59 NUniq=   59 SFac= 1.00D+00 NAtFMM=   60 NAOKFM=F Big=F
 Integral buffers will be    131072 words long.
 Raffenetti 2 integral format.
 Two-electron integral symmetry is turned on.
 R6Disp:  Grimme-D2 Dispersion energy=       -0.0590888654 Hartrees.
 Nuclear repulsion after empirical dispersion term =     4704.4398913988 Hartrees.
 No density basis found on file   724.
 Leave Link  301 at Sun Dec  2 21:27:11 2018, MaxMem=   536870912 cpu:         0.8
 (Enter /pbs_home/pkowalski/g09d01/g09/l302.exe)
 NPDir=0 NMtPBC=     1 NCelOv=     1 NCel=       1 NClECP=     1 NCelD=      1
         NCelK=      1 NCelE2=     1 NClLst=     1 CellRange=     0.0.
 One-electron integrals computed using PRISM.
 NBasis=   636 RedAO= T EigKep=  2.90D-04  NBF=   636
 NBsUse=   636 1.00D-06 EigRej= -1.00D+00 NBFU=   636
 Precomputing XC quadrature grid using
 IXCGrd= 4 IRadAn=           0 IRanWt=          -1 IRanGd=           0 AccXCQ= 0.00D+00.
 Generated NRdTot=       0 NPtTot=           0 NUsed=           0 NTot=          32
 NSgBfM=   623   623   624   624   637 MxSgAt=    59 MxSgA2=    59.
 Leave Link  302 at Sun Dec  2 21:27:13 2018, MaxMem=   536870912 cpu:        13.9
 (Enter /pbs_home/pkowalski/g09d01/g09/l303.exe)
 DipDrv:  MaxL=1.
 Leave Link  303 at Sun Dec  2 21:27:13 2018, MaxMem=   536870912 cpu:         2.1
 (Enter /pbs_home/pkowalski/g09d01/g09/l401.exe)
 Initial guess from the checkpoint file:  "dae0068freq_closed_wb97xd.chk"
 B after Tr=     0.000000    0.000000    0.000000
         Rot=    1.000000   -0.000314   -0.000078    0.000383 Ang=  -0.06 deg.
 Guess basis will be translated and rotated to current coordinates.
 JPrj=2 DoOrth=T DoCkMO=T.
 Generating alternative initial guess.
 ExpMin= 1.22D-01 ExpMax= 9.18D+03 ExpMxC= 1.38D+03 IAcc=1 IRadAn=         1 AccDes= 0.00D+00
 Harris functional with IExCor= 4639 and IRadAn=       1 diagonalized for initial guess.
 HarFok:  IExCor= 4639 AccDes= 0.00D+00 IRadAn=         1 IDoV= 1 UseB2=F ITyADJ=14
 ICtDFT=  3500011 ScaDFX=  1.000000  1.000000  1.000000  1.000000
 FoFCou: FMM=F IPFlag=           0 FMFlag=      100000 FMFlg1=           0
         NFxFlg=           0 DoJE=T BraDBF=F KetDBF=T FulRan=T
         wScrn=  0.000000 ICntrl=     500 IOpCl=  0 I1Cent=   200000004 NGrid=           0
         NMat0=    1 NMatS0=      1 NMatT0=    0 NMatD0=    1 NMtDS0=    0 NMtDT0=    0
 Petite list used in FoFCou.
 Harris En= -2428.67877712500    
 Leave Link  401 at Sun Dec  2 21:27:17 2018, MaxMem=   536870912 cpu:        34.0
 (Enter /pbs_home/pkowalski/g09d01/g09/l502.exe)
 Closed shell SCF:
 Using DIIS extrapolation, IDIIS=  1040.
 Integral symmetry usage will be decided dynamically.
 IVT=     1387805 IEndB=     1387805 NGot=   536870912 MDV=   535953350
 LenX=   535953350 LenY=   535499748
 Requested convergence on RMS density matrix=1.00D-08 within 128 cycles.
 Requested convergence on MAX density matrix=1.00D-06.
 Requested convergence on             energy=1.00D-06.
 No special actions if energy rises.
 Fock matrices will be formed incrementally for  20 cycles.
 Integral accuracy reduced to 1.0D-05 until final iterations.

 Cycle   1  Pass 0  IDiag  1:
 FoFJK:  IHMeth= 1 ICntrl=       0 DoSepK=T KAlg= 0 I1Cent=   0 FoldK=F
 IRaf=         1 NMat=   1 IRICut=       1 DoRegI=T DoRafI=F ISym2E= 0.
 FoFCou: FMM=F IPFlag=           0 FMFlag=      100000 FMFlg1=           0
         NFxFlg=           0 DoJE=T BraDBF=F KetDBF=F FulRan=T
         wScrn=  0.000000 ICntrl=     500 IOpCl=  0 I1Cent=           0 NGrid=           0
         NMat0=    1 NMatS0=      1 NMatT0=    0 NMatD0=    1 NMtDS0=    0 NMtDT0=    0
 Symmetry not used in FoFCou.
 E= -2511.74128573309    
 DIIS: error= 8.80D-04 at cycle   1 NSaved=   1.
 NSaved= 1 IEnMin= 1 EnMin= -2511.74128573309     IErMin= 1 ErrMin= 8.80D-04
 ErrMax= 8.80D-04  0.00D+00 EMaxC= 1.00D-01 BMatC= 5.03D-04 BMatP= 5.03D-04
 IDIUse=3 WtCom= 9.91D-01 WtEn= 8.80D-03
 Coeff-Com:  0.100D+01
 Coeff-En:   0.100D+01
 Coeff:      0.100D+01
 Gap=     0.709 Goal=   None    Shift=    0.000
 RMSDP=1.76D-04 MaxDP=5.96D-03              OVMax= 3.80D-03

 Cycle   2  Pass 0  IDiag  1:
 RMSU=  1.76D-04    CP:  1.00D+00
 E= -2511.74201841668     Delta-E=       -0.000732683590 Rises=F Damp=F
 DIIS: error= 2.35D-04 at cycle   2 NSaved=   2.
 NSaved= 2 IEnMin= 2 EnMin= -2511.74201841668     IErMin= 2 ErrMin= 2.35D-04
 ErrMax= 2.35D-04  0.00D+00 EMaxC= 1.00D-01 BMatC= 2.06D-05 BMatP= 5.03D-04
 IDIUse=3 WtCom= 9.98D-01 WtEn= 2.35D-03
 Coeff-Com: -0.145D+00 0.114D+01
 Coeff-En:   0.000D+00 0.100D+01
 Coeff:     -0.144D+00 0.114D+01
 Gap=     0.220 Goal=   None    Shift=    0.000
 RMSDP=2.09D-05 MaxDP=7.41D-04 DE=-7.33D-04 OVMax= 1.51D-03

 Cycle   3  Pass 0  IDiag  1:
 RMSU=  1.68D-05    CP:  1.00D+00  1.07D+00
 E= -2511.74207169872     Delta-E=       -0.000053282040 Rises=F Damp=F
 DIIS: error= 6.07D-05 at cycle   3 NSaved=   3.
 NSaved= 3 IEnMin= 3 EnMin= -2511.74207169872     IErMin= 3 ErrMin= 6.07D-05
 ErrMax= 6.07D-05  0.00D+00 EMaxC= 1.00D-01 BMatC= 5.01D-06 BMatP= 2.06D-05
 IDIUse=1 WtCom= 1.00D+00 WtEn= 0.00D+00
 Coeff-Com: -0.679D-01 0.371D+00 0.697D+00
 Coeff:     -0.679D-01 0.371D+00 0.697D+00
 Gap=     0.220 Goal=   None    Shift=    0.000
 RMSDP=8.07D-06 MaxDP=3.67D-04 DE=-5.33D-05 OVMax= 5.99D-04

 Initial convergence to 1.0D-05 achieved.  Increase integral accuracy.
 Cycle   4  Pass 1  IDiag  1:
 E= -2511.74139627265     Delta-E=        0.000675426062 Rises=F Damp=F
 DIIS: error= 1.51D-04 at cycle   1 NSaved=   1.
 NSaved= 1 IEnMin= 1 EnMin= -2511.74139627265     IErMin= 1 ErrMin= 1.51D-04
 ErrMax= 1.51D-04  0.00D+00 EMaxC= 1.00D-01 BMatC= 3.03D-05 BMatP= 3.03D-05
 IDIUse=3 WtCom= 9.98D-01 WtEn= 1.51D-03
 Coeff-Com:  0.100D+01
 Coeff-En:   0.100D+01
 Coeff:      0.100D+01
 Gap=     0.220 Goal=   None    Shift=    0.000
 RMSDP=8.07D-06 MaxDP=3.67D-04 DE= 6.75D-04 OVMax= 8.50D-04

 Cycle   5  Pass 1  IDiag  1:
 RMSU=  1.66D-04    CP:  1.00D+00
 E= -2511.74142282583     Delta-E=       -0.000026553172 Rises=F Damp=F
 DIIS: error= 5.34D-05 at cycle   2 NSaved=   2.
 NSaved= 2 IEnMin= 2 EnMin= -2511.74142282583     IErMin= 2 ErrMin= 5.34D-05
 ErrMax= 5.34D-05  0.00D+00 EMaxC= 1.00D-01 BMatC= 4.67D-06 BMatP= 3.03D-05
 IDIUse=1 WtCom= 1.00D+00 WtEn= 0.00D+00
 Coeff-Com:  0.177D+00 0.823D+00
 Coeff:      0.177D+00 0.823D+00
 Gap=     0.220 Goal=   None    Shift=    0.000
 RMSDP=1.26D-05 MaxDP=6.28D-04 DE=-2.66D-05 OVMax= 9.69D-04

 Cycle   6  Pass 1  IDiag  1:
 RMSU=  1.09D-05    CP:  1.00D+00  1.04D+00
 E= -2511.74142384657     Delta-E=       -0.000001020744 Rises=F Damp=F
 DIIS: error= 5.34D-05 at cycle   3 NSaved=   3.
 NSaved= 3 IEnMin= 3 EnMin= -2511.74142384657     IErMin= 3 ErrMin= 5.34D-05
 ErrMax= 5.34D-05  0.00D+00 EMaxC= 1.00D-01 BMatC= 3.86D-06 BMatP= 4.67D-06
 IDIUse=1 WtCom= 1.00D+00 WtEn= 0.00D+00
 Coeff-Com: -0.245D-01 0.478D+00 0.547D+00
 Coeff:     -0.245D-01 0.478D+00 0.547D+00
 Gap=     0.220 Goal=   None    Shift=    0.000
 RMSDP=5.79D-06 MaxDP=3.51D-04 DE=-1.02D-06 OVMax= 5.39D-04

 Cycle   7  Pass 1  IDiag  1:
 RMSU=  2.43D-06    CP:  1.00D+00  1.05D+00  5.64D-01
 E= -2511.74142732340     Delta-E=       -0.000003476829 Rises=F Damp=F
 DIIS: error= 6.23D-06 at cycle   4 NSaved=   4.
 NSaved= 4 IEnMin= 4 EnMin= -2511.74142732340     IErMin= 4 ErrMin= 6.23D-06
 ErrMax= 6.23D-06  0.00D+00 EMaxC= 1.00D-01 BMatC= 8.33D-08 BMatP= 3.86D-06
 IDIUse=1 WtCom= 1.00D+00 WtEn= 0.00D+00
 Coeff-Com: -0.178D-01 0.180D+00 0.238D+00 0.600D+00
 Coeff:     -0.178D-01 0.180D+00 0.238D+00 0.600D+00
 Gap=     0.220 Goal=   None    Shift=    0.000
 RMSDP=8.71D-07 MaxDP=6.21D-05 DE=-3.48D-06 OVMax= 6.24D-05

 Cycle   8  Pass 1  IDiag  1:
 RMSU=  7.95D-07    CP:  1.00D+00  1.05D+00  5.84D-01  9.05D-01
 E= -2511.74142740538     Delta-E=       -0.000000081977 Rises=F Damp=F
 DIIS: error= 2.32D-06 at cycle   5 NSaved=   5.
 NSaved= 5 IEnMin= 5 EnMin= -2511.74142740538     IErMin= 5 ErrMin= 2.32D-06
 ErrMax= 2.32D-06  0.00D+00 EMaxC= 1.00D-01 BMatC= 5.84D-09 BMatP= 8.33D-08
 IDIUse=1 WtCom= 1.00D+00 WtEn= 0.00D+00
 Coeff-Com: -0.284D-02 0.501D-02 0.129D-01 0.189D+00 0.796D+00
 Coeff:     -0.284D-02 0.501D-02 0.129D-01 0.189D+00 0.796D+00
 Gap=     0.220 Goal=   None    Shift=    0.000
 RMSDP=3.05D-07 MaxDP=1.13D-05 DE=-8.20D-08 OVMax= 1.82D-05

 Cycle   9  Pass 1  IDiag  1:
 RMSU=  2.49D-07    CP:  1.00D+00  1.05D+00  5.85D-01  9.76D-01  1.03D+00
 E= -2511.74142741339     Delta-E=       -0.000000008017 Rises=F Damp=F
 DIIS: error= 7.31D-07 at cycle   6 NSaved=   6.
 NSaved= 6 IEnMin= 6 EnMin= -2511.74142741339     IErMin= 6 ErrMin= 7.31D-07
 ErrMax= 7.31D-07  0.00D+00 EMaxC= 1.00D-01 BMatC= 1.15D-09 BMatP= 5.84D-09
 IDIUse=1 WtCom= 1.00D+00 WtEn= 0.00D+00
 Coeff-Com:  0.150D-02-0.249D-01-0.318D-01-0.184D-01 0.330D+00 0.744D+00
 Coeff:      0.150D-02-0.249D-01-0.318D-01-0.184D-01 0.330D+00 0.744D+00
 Gap=     0.220 Goal=   None    Shift=    0.000
 RMSDP=1.38D-07 MaxDP=5.92D-06 DE=-8.02D-09 OVMax= 9.28D-06

 Cycle  10  Pass 1  IDiag  1:
 RMSU=  9.91D-08    CP:  1.00D+00  1.05D+00  5.85D-01  1.00D+00  1.11D+00
                    CP:  8.99D-01
 E= -2511.74142741479     Delta-E=       -0.000000001402 Rises=F Damp=F
 DIIS: error= 2.51D-07 at cycle   7 NSaved=   7.
 NSaved= 7 IEnMin= 7 EnMin= -2511.74142741479     IErMin= 7 ErrMin= 2.51D-07
 ErrMax= 2.51D-07  0.00D+00 EMaxC= 1.00D-01 BMatC= 8.37D-11 BMatP= 1.15D-09
 IDIUse=1 WtCom= 1.00D+00 WtEn= 0.00D+00
 Coeff-Com:  0.724D-03-0.854D-02-0.121D-01-0.231D-01 0.344D-01 0.240D+00
 Coeff-Com:  0.769D+00
 Coeff:      0.724D-03-0.854D-02-0.121D-01-0.231D-01 0.344D-01 0.240D+00
 Coeff:      0.769D+00
 Gap=     0.220 Goal=   None    Shift=    0.000
 RMSDP=4.18D-08 MaxDP=2.26D-06 DE=-1.40D-09 OVMax= 4.20D-06

 Cycle  11  Pass 1  IDiag  1:
 RMSU=  2.96D-08    CP:  1.00D+00  1.05D+00  5.84D-01  1.01D+00  1.13D+00
                    CP:  9.66D-01  1.10D+00
 E= -2511.74142741493     Delta-E=       -0.000000000140 Rises=F Damp=F
 DIIS: error= 7.28D-08 at cycle   8 NSaved=   8.
 NSaved= 8 IEnMin= 8 EnMin= -2511.74142741493     IErMin= 8 ErrMin= 7.28D-08
 ErrMax= 7.28D-08  0.00D+00 EMaxC= 1.00D-01 BMatC= 1.17D-11 BMatP= 8.37D-11
 IDIUse=1 WtCom= 1.00D+00 WtEn= 0.00D+00
 Coeff-Com:  0.271D-04 0.707D-03 0.313D-03-0.462D-02-0.340D-01-0.216D-01
 Coeff-Com:  0.248D+00 0.811D+00
 Coeff:      0.271D-04 0.707D-03 0.313D-03-0.462D-02-0.340D-01-0.216D-01
 Coeff:      0.248D+00 0.811D+00
 Gap=     0.220 Goal=   None    Shift=    0.000
 RMSDP=1.72D-08 MaxDP=6.82D-07 DE=-1.40D-10 OVMax= 2.44D-06

 Cycle  12  Pass 1  IDiag  1:
 RMSU=  1.18D-08    CP:  1.00D+00  1.05D+00  5.84D-01  1.01D+00  1.14D+00
                    CP:  9.94D-01  1.19D+00  1.03D+00
 E= -2511.74142741505     Delta-E=       -0.000000000116 Rises=F Damp=F
 DIIS: error= 3.06D-08 at cycle   9 NSaved=   9.
 NSaved= 9 IEnMin= 9 EnMin= -2511.74142741505     IErMin= 9 ErrMin= 3.06D-08
 ErrMax= 3.06D-08  0.00D+00 EMaxC= 1.00D-01 BMatC= 2.37D-12 BMatP= 1.17D-11
 IDIUse=1 WtCom= 1.00D+00 WtEn= 0.00D+00
 Coeff-Com: -0.909D-04 0.155D-02 0.183D-02 0.143D-02-0.203D-01-0.442D-01
 Coeff-Com: -0.176D-02 0.335D+00 0.726D+00
 Coeff:     -0.909D-04 0.155D-02 0.183D-02 0.143D-02-0.203D-01-0.442D-01
 Coeff:     -0.176D-02 0.335D+00 0.726D+00
 Gap=     0.220 Goal=   None    Shift=    0.000
 RMSDP=7.73D-09 MaxDP=4.01D-07 DE=-1.16D-10 OVMax= 1.49D-06

 SCF Done:  E(RwB97XD) =  -2511.74142742     A.U. after   12 cycles
            NFock= 12  Conv=0.77D-08     -V/T= 2.0070
 KE= 2.494173125059D+03 PE=-1.531095140076D+04 EE= 5.600596956888D+03
 Leave Link  502 at Sun Dec  2 21:34:07 2018, MaxMem=   536870912 cpu:      3271.4
 (Enter /pbs_home/pkowalski/g09d01/g09/l701.exe)
 Compute integral first derivatives.
 ... and contract with generalized density number  0.
 R6Disp: Adding Grimme-D2 dispersion energy 1st derivatives to the gradient.
 Leave Link  701 at Sun Dec  2 21:34:08 2018, MaxMem=   536870912 cpu:         5.6
 (Enter /pbs_home/pkowalski/g09d01/g09/l702.exe)
 L702 exits ... SP integral derivatives will be done elsewhere.
 Leave Link  702 at Sun Dec  2 21:34:08 2018, MaxMem=   536870912 cpu:         0.2
 (Enter /pbs_home/pkowalski/g09d01/g09/l703.exe)
 Compute integral first derivatives, UseDBF=F ICtDFT=           0.
 Integral derivatives from FoFJK, PRISM(SPDF).
 Calling FoFJK, ICntrl=      2127 FMM=F ISym2X=0 I1Cent= 0 IOpClX= 0 NMat=1 NMatS=1 NMatT=0.
 FoFJK:  IHMeth= 1 ICntrl=    2127 DoSepK=T KAlg= 0 I1Cent=   0 FoldK=F
 IRaf=         1 NMat=   1 IRICut=       1 DoRegI=T DoRafI=F ISym2E= 0.
 FoFCou: FMM=F IPFlag=           0 FMFlag=      100000 FMFlg1=         800
         NFxFlg=           0 DoJE=F BraDBF=F KetDBF=F FulRan=T
         wScrn=  0.000000 ICntrl=    2527 IOpCl=  0 I1Cent=           0 NGrid=           0
         NMat0=    1 NMatS0=      1 NMatT0=    0 NMatD0=    1 NMtDS0=    0 NMtDT0=    0
 Symmetry not used in FoFCou.
 Leave Link  703 at Sun Dec  2 21:36:28 2018, MaxMem=   536870912 cpu:      1123.3
 (Enter /pbs_home/pkowalski/g09d01/g09/l716.exe)
 Dipole        = 1.02113510D-01-1.57533568D+00-1.25118539D-01
 ***** Axes restored to original set *****
 -------------------------------------------------------------------
 Center     Atomic                   Forces (Hartrees/Bohr)
 Number     Number              X              Y              Z
 -------------------------------------------------------------------
      1        6          -0.000030470    0.000177845   -0.000016752
      2        6           0.000145830   -0.000269591   -0.000073202
      3        6           0.000177421    0.000097765   -0.000291332
      4       16           0.000065194    0.000108372    0.000194793
      5        6           0.000000318   -0.000069819   -0.000090966
      6        6           0.000470053   -0.000172651    0.000493570
      7        6           0.000008078   -0.000067755    0.000052344
      8        6          -0.000578416   -0.000093629    0.000682578
      9        6          -0.000102758    0.000765881   -0.000290206
     10        9          -0.000160511    0.000273903   -0.000132218
     11        9          -0.000274939   -0.000264325   -0.000221065
     12        9           0.000011698   -0.000216439   -0.000226608
     13        9           0.000410692    0.000325475   -0.000144485
     14        9          -0.000172528   -0.000508510    0.000046781
     15        9           0.000157789   -0.000033067   -0.000106023
     16        6          -0.000000049    0.000115874    0.000103798
     17        6           0.000058863   -0.000077325   -0.000007145
     18        1          -0.000004630   -0.000000593   -0.000013459
     19        1           0.000026998   -0.000092357   -0.000010814
     20        1          -0.000052769   -0.000050275    0.000001884
     21        6          -0.000141483   -0.000065363    0.000010508
     22        1          -0.000003033    0.000043610   -0.000100651
     23        1           0.000032224    0.000058488    0.000000897
     24        1           0.000016525   -0.000000966   -0.000007362
     25        6           0.000047361   -0.000085022    0.000100979
     26       16          -0.000111841    0.000082474    0.000129770
     27        6          -0.000240714    0.000152964   -0.000084958
     28        6           0.000106429   -0.000077923   -0.000057321
     29        6          -0.000006938    0.000079600   -0.000094919
     30        6           0.000006197    0.000033652    0.000060602
     31        6           0.000011292   -0.000013880    0.000002249
     32        1          -0.000008939    0.000028288    0.000052022
     33        6           0.000009153   -0.000019379    0.000020385
     34        1           0.000029401    0.000033475   -0.000027975
     35        6          -0.000009520    0.000048427   -0.000030279
     36        1           0.000000789   -0.000007219    0.000012925
     37        1           0.000025827    0.000014286   -0.000026597
     38        1           0.000028733   -0.000013043    0.000005093
     39        6           0.000091653   -0.000094946    0.000092245
     40        6           0.000019377   -0.000152108   -0.000057551
     41        1           0.000047766   -0.000004925   -0.000018900
     42        1           0.000014573    0.000000965   -0.000003167
     43        1           0.000017491    0.000067541    0.000035265
     44        6           0.000077486   -0.000086201   -0.000058416
     45        6           0.000053413    0.000051479    0.000019470
     46        6          -0.000121737    0.000030176   -0.000019089
     47        6           0.000027167   -0.000006848    0.000005970
     48        1          -0.000027436    0.000029679    0.000030893
     49        6           0.000049323    0.000007326    0.000016714
     50        1           0.000043859    0.000023089   -0.000008017
     51        6          -0.000028864   -0.000013830    0.000019883
     52        1          -0.000029107    0.000002855    0.000001077
     53        1           0.000005754   -0.000001957   -0.000021568
     54        1          -0.000008464    0.000024661   -0.000014879
     55        6          -0.000129899   -0.000070375   -0.000046489
     56        6           0.000021585   -0.000092447    0.000014096
     57        1          -0.000009617   -0.000015159    0.000151404
     58        1          -0.000064630    0.000015934   -0.000010266
     59        1           0.000002976    0.000043847   -0.000045519
 -------------------------------------------------------------------
 Cartesian Forces:  Max     0.000765881 RMS     0.000146878
 Leave Link  716 at Sun Dec  2 21:36:28 2018, MaxMem=   536870912 cpu:         0.3
 (Enter /pbs_home/pkowalski/g09d01/g09/l103.exe)

 GradGradGradGradGradGradGradGradGradGradGradGradGradGradGradGradGradGrad
 Berny optimization.
 Using GEDIIS/GDIIS optimizer.
 FormGI is forming the generalized inverse of G from B-inverse, IUseBI=4.
 Internal  Forces:  Max     0.000552393 RMS     0.000084878
 Search for a local minimum.
 Step number   5 out of a maximum of  354
 All quantities printed in internal units (Hartrees-Bohrs-Radians)
 RMS Force = .84878D-04 SwitMx=.10000D-02 MixMth= 2
 Mixed Optimization -- En-DIIS/RFO-DIIS
 Swapping is turned off.
 Update second derivatives using D2CorX and points    1    2    3    4    5
 DE= -6.18D-05 DEPred=-6.89D-05 R= 8.96D-01
 TightC=F SS=  1.41D+00  RLast= 6.16D-02 DXNew= 9.8135D-01 1.8471D-01
 Trust test= 8.96D-01 RLast= 6.16D-02 DXMaxT set to 5.84D-01
 ITU=  1  0  1  1  0
     Eigenvalues ---    0.00230   0.00233   0.00439   0.00622   0.00653
     Eigenvalues ---    0.00707   0.00863   0.01014   0.01095   0.01160
     Eigenvalues ---    0.01228   0.01266   0.01392   0.01450   0.01462
     Eigenvalues ---    0.01542   0.01598   0.01703   0.01723   0.01819
     Eigenvalues ---    0.01922   0.01943   0.02014   0.02029   0.02078
     Eigenvalues ---    0.02086   0.02094   0.02101   0.02133   0.02135
     Eigenvalues ---    0.02138   0.02142   0.02151   0.02154   0.02161
     Eigenvalues ---    0.02161   0.02164   0.02167   0.04563   0.04752
     Eigenvalues ---    0.05022   0.05451   0.05477   0.05558   0.05674
     Eigenvalues ---    0.05680   0.06201   0.06981   0.07076   0.07093
     Eigenvalues ---    0.07234   0.07296   0.07501   0.07828   0.08950
     Eigenvalues ---    0.09240   0.09486   0.09947   0.10489   0.10617
     Eigenvalues ---    0.11096   0.12244   0.12425   0.14208   0.14723
     Eigenvalues ---    0.15908   0.15991   0.15998   0.15999   0.15999
     Eigenvalues ---    0.16000   0.16000   0.16000   0.16000   0.16000
     Eigenvalues ---    0.16000   0.16000   0.16000   0.16000   0.16000
     Eigenvalues ---    0.16000   0.16000   0.16000   0.16000   0.16045
     Eigenvalues ---    0.16066   0.16114   0.16944   0.17242   0.19683
     Eigenvalues ---    0.21978   0.21993   0.22000   0.22000   0.22098
     Eigenvalues ---    0.22232   0.23065   0.23472   0.23833   0.24456
     Eigenvalues ---    0.24482   0.24571   0.24833   0.24939   0.24966
     Eigenvalues ---    0.24985   0.24997   0.25414   0.26532   0.26769
     Eigenvalues ---    0.26940   0.27179   0.27433   0.27528   0.27683
     Eigenvalues ---    0.28247   0.29258   0.30451   0.31084   0.31485
     Eigenvalues ---    0.31888   0.33573   0.34164   0.34373   0.34437
     Eigenvalues ---    0.34452   0.34541   0.34594   0.34601   0.34661
     Eigenvalues ---    0.34684   0.34716   0.34735   0.34750   0.35130
     Eigenvalues ---    0.35198   0.35290   0.35291   0.35291   0.35291
     Eigenvalues ---    0.35300   0.35311   0.35356   0.35398   0.35456
     Eigenvalues ---    0.35667   0.36180   0.36870   0.41219   0.41428
     Eigenvalues ---    0.41746   0.41754   0.42248   0.44998   0.45048
     Eigenvalues ---    0.45514   0.45611   0.46379   0.46413   0.46705
     Eigenvalues ---    0.46808   0.47633   0.47762   0.48789   0.50289
     Eigenvalues ---    0.50443   0.51665   0.52212   0.52991   0.55409
     Eigenvalues ---    0.56434
 En-DIIS/RFO-DIIS IScMMF=        0 using points:     5    4    3    2
 RFO step:  Lambda=-5.23336617D-06.
 NNeg= 0 NP= 4 Switch=  2.50D-03 Rises=F DC=  2.27D-04 SmlDif=  1.00D-05
 RMS Error=  0.2177250503D-03 NUsed= 4 EDIIS=F
 DidBck=F Rises=F RFO-DIIS coefs:    0.76910    0.10369    0.08797    0.03924
 Iteration  1 RMS(Cart)=  0.00401120 RMS(Int)=  0.00000853
 Iteration  2 RMS(Cart)=  0.00001113 RMS(Int)=  0.00000161
 Iteration  3 RMS(Cart)=  0.00000000 RMS(Int)=  0.00000161
 ITry= 1 IFail=0 DXMaxC= 2.45D-02 DCOld= 1.00D+10 DXMaxT= 5.84D-01 DXLimC= 3.00D+00 Rises=F
 Variable       Old X    -DE/DX   Delta X   Delta X   Delta X     New X
                                 (Linear)    (Quad)   (Total)
    R1        2.88782  -0.00023  -0.00029  -0.00011  -0.00040   2.88741
    R2        2.56421  -0.00024   0.00020  -0.00057  -0.00037   2.56384
    R3        2.75382  -0.00017  -0.00056   0.00015  -0.00041   2.75341
    R4        2.90326   0.00023  -0.00035   0.00063   0.00028   2.90354
    R5        2.91527   0.00000  -0.00005  -0.00003  -0.00009   2.91518
    R6        3.47861   0.00021   0.00012   0.00093   0.00105   3.47967
    R7        3.47600   0.00018   0.00015   0.00069   0.00084   3.47684
    R8        2.89251  -0.00005  -0.00038   0.00014  -0.00024   2.89228
    R9        2.91467  -0.00016  -0.00004  -0.00050  -0.00054   2.91414
   R10        3.31875   0.00003   0.00024   0.00012   0.00036   3.31910
   R11        2.84340  -0.00025  -0.00060   0.00007  -0.00054   2.84287
   R12        2.77693  -0.00005  -0.00036   0.00027  -0.00009   2.77684
   R13        2.93051  -0.00027  -0.00018  -0.00080  -0.00098   2.92953
   R14        2.54411   0.00031   0.00012   0.00065   0.00078   2.54489
   R15        2.55868   0.00042   0.00027   0.00065   0.00091   2.55960
   R16        2.83861   0.00000  -0.00053   0.00048  -0.00005   2.83856
   R17        2.56952   0.00012   0.00025  -0.00032  -0.00007   2.56945
   R18        2.93238  -0.00026  -0.00017  -0.00064  -0.00082   2.93156
   R19        2.51645   0.00031  -0.00011   0.00089   0.00078   2.51722
   R20        2.53497   0.00055  -0.00005   0.00125   0.00120   2.53618
   R21        2.56108   0.00052   0.00023   0.00090   0.00113   2.56221
   R22        2.54040   0.00015   0.00021   0.00028   0.00049   2.54089
   R23        2.74404   0.00011  -0.00048   0.00039  -0.00009   2.74395
   R24        2.07569  -0.00001   0.00012  -0.00027  -0.00016   2.07554
   R25        2.07421  -0.00009   0.00007  -0.00035  -0.00028   2.07394
   R26        2.07743  -0.00001   0.00015  -0.00035  -0.00019   2.07724
   R27        2.07371  -0.00010   0.00008  -0.00040  -0.00032   2.07339
   R28        2.07886  -0.00003   0.00014  -0.00035  -0.00021   2.07864
   R29        2.07595  -0.00001   0.00011  -0.00027  -0.00016   2.07579
   R30        2.79122  -0.00003  -0.00025   0.00015  -0.00010   2.79112
   R31        2.58162   0.00004   0.00016  -0.00004   0.00012   2.58174
   R32        3.32808   0.00017   0.00014   0.00056   0.00070   3.32878
   R33        2.79207  -0.00006  -0.00022  -0.00002  -0.00024   2.79183
   R34        2.57872   0.00010   0.00007   0.00007   0.00013   2.57885
   R35        2.65050   0.00007   0.00003   0.00012   0.00015   2.65065
   R36        2.65182   0.00000   0.00004  -0.00006  -0.00002   2.65180
   R37        2.63136  -0.00001  -0.00006   0.00007   0.00001   2.63137
   R38        2.06249  -0.00005   0.00013  -0.00037  -0.00024   2.06225
   R39        2.63036  -0.00003  -0.00006  -0.00001  -0.00007   2.63029
   R40        2.06424  -0.00003   0.00015  -0.00037  -0.00022   2.06403
   R41        2.63445  -0.00001  -0.00006   0.00008   0.00002   2.63447
   R42        2.06364  -0.00002   0.00014  -0.00033  -0.00019   2.06345
   R43        2.63549   0.00000  -0.00005   0.00010   0.00004   2.63553
   R44        2.06359  -0.00003   0.00014  -0.00034  -0.00020   2.06339
   R45        2.06364  -0.00003   0.00013  -0.00033  -0.00020   2.06345
   R46        2.83791   0.00001   0.00010  -0.00005   0.00004   2.83795
   R47        2.07427  -0.00005   0.00006  -0.00027  -0.00021   2.07406
   R48        2.07772   0.00001   0.00009  -0.00017  -0.00009   2.07763
   R49        2.07430  -0.00008   0.00010  -0.00040  -0.00030   2.07401
   R50        2.65039   0.00001   0.00004  -0.00001   0.00003   2.65043
   R51        2.65119  -0.00001   0.00004  -0.00005  -0.00001   2.65118
   R52        2.63125   0.00001  -0.00007   0.00011   0.00003   2.63128
   R53        2.06296  -0.00004   0.00011  -0.00031  -0.00020   2.06276
   R54        2.63027   0.00000  -0.00007   0.00008   0.00001   2.63028
   R55        2.06480  -0.00004   0.00017  -0.00040  -0.00024   2.06456
   R56        2.63469   0.00001  -0.00007   0.00014   0.00007   2.63476
   R57        2.06353  -0.00003   0.00014  -0.00034  -0.00020   2.06333
   R58        2.63519  -0.00003  -0.00003   0.00000  -0.00003   2.63515
   R59        2.06347  -0.00002   0.00014  -0.00031  -0.00017   2.06330
   R60        2.06364  -0.00002   0.00013  -0.00031  -0.00018   2.06346
   R61        2.83794  -0.00001   0.00013  -0.00013   0.00000   2.83794
   R62        2.07627  -0.00009   0.00006  -0.00030  -0.00023   2.07604
   R63        2.07671  -0.00004   0.00009  -0.00026  -0.00018   2.07653
   R64        2.07325  -0.00007   0.00006  -0.00035  -0.00029   2.07296
    A1        2.03194   0.00002  -0.00056   0.00031  -0.00024   2.03169
    A2        1.94996   0.00015   0.00036   0.00035   0.00071   1.95067
    A3        2.29983  -0.00017   0.00021  -0.00074  -0.00053   2.29930
    A4        1.91393  -0.00004  -0.00012  -0.00053  -0.00065   1.91328
    A5        1.87480  -0.00002  -0.00021  -0.00008  -0.00029   1.87451
    A6        1.83063  -0.00006  -0.00002  -0.00015  -0.00016   1.83047
    A7        1.97900   0.00007   0.00047  -0.00031   0.00016   1.97916
    A8        1.96698   0.00008   0.00000   0.00083   0.00083   1.96780
    A9        1.89049  -0.00005  -0.00018   0.00021   0.00004   1.89053
   A10        1.96889   0.00002   0.00027   0.00013   0.00040   1.96929
   A11        1.89159   0.00002   0.00016  -0.00063  -0.00047   1.89112
   A12        1.98866   0.00002   0.00032  -0.00047  -0.00015   1.98851
   A13        1.84687   0.00001   0.00002  -0.00014  -0.00012   1.84675
   A14        1.87578  -0.00001  -0.00034   0.00084   0.00049   1.87627
   A15        1.88524  -0.00006  -0.00047   0.00029  -0.00018   1.88506
   A16        1.59952  -0.00001  -0.00010   0.00002  -0.00008   1.59944
   A17        2.24652  -0.00023  -0.00026  -0.00017  -0.00043   2.24609
   A18        2.12436   0.00011   0.00027  -0.00013   0.00015   2.12450
   A19        1.91082   0.00013  -0.00003   0.00037   0.00035   1.91117
   A20        1.81709  -0.00003   0.00025  -0.00049  -0.00024   1.81685
   A21        1.99811  -0.00009  -0.00008  -0.00045  -0.00053   1.99758
   A22        1.96376   0.00008   0.00010   0.00042   0.00051   1.96427
   A23        1.91757   0.00012  -0.00005   0.00093   0.00087   1.91845
   A24        1.89408  -0.00001   0.00002   0.00000   0.00001   1.89409
   A25        1.87103  -0.00006  -0.00022  -0.00033  -0.00055   1.87047
   A26        1.89906  -0.00021   0.00024  -0.00068  -0.00044   1.89863
   A27        2.12099  -0.00003   0.00016  -0.00029  -0.00014   2.12085
   A28        2.26268   0.00023  -0.00039   0.00092   0.00052   2.26320
   A29        1.83264   0.00004  -0.00004   0.00033   0.00030   1.83294
   A30        1.96866  -0.00005  -0.00012   0.00009  -0.00004   1.96862
   A31        1.89797   0.00006   0.00015   0.00015   0.00029   1.89826
   A32        1.96919   0.00001  -0.00014   0.00007  -0.00008   1.96911
   A33        1.89161  -0.00002   0.00024  -0.00008   0.00016   1.89177
   A34        1.90082  -0.00002  -0.00006  -0.00052  -0.00058   1.90024
   A35        1.80455   0.00006   0.00028   0.00004   0.00034   1.80489
   A36        1.97035  -0.00002   0.00042  -0.00070  -0.00028   1.97007
   A37        2.00557   0.00006  -0.00035   0.00071   0.00035   2.00592
   A38        1.89900   0.00001   0.00018  -0.00006   0.00012   1.89913
   A39        1.90971  -0.00012  -0.00028   0.00021  -0.00007   1.90964
   A40        1.87176   0.00000  -0.00024  -0.00019  -0.00043   1.87133
   A41        2.01098  -0.00011  -0.00066   0.00044  -0.00022   2.01076
   A42        1.97267  -0.00001   0.00016   0.00011   0.00028   1.97295
   A43        2.29952   0.00012   0.00050  -0.00055  -0.00006   2.29947
   A44        1.90306   0.00003   0.00006   0.00006   0.00012   1.90318
   A45        1.94069  -0.00003  -0.00014  -0.00015  -0.00029   1.94040
   A46        1.93021  -0.00009  -0.00022  -0.00026  -0.00048   1.92973
   A47        1.89934   0.00001   0.00013  -0.00003   0.00010   1.89944
   A48        1.89218   0.00004   0.00009   0.00027   0.00036   1.89254
   A49        1.89750   0.00005   0.00009   0.00011   0.00020   1.89770
   A50        1.93737  -0.00002  -0.00016  -0.00001  -0.00018   1.93719
   A51        1.92743  -0.00008  -0.00014  -0.00033  -0.00047   1.92697
   A52        1.90626   0.00001  -0.00002   0.00003   0.00002   1.90628
   A53        1.89987   0.00005   0.00007   0.00020   0.00026   1.90013
   A54        1.90111   0.00001   0.00015  -0.00001   0.00014   1.90126
   A55        1.89103   0.00003   0.00011   0.00013   0.00024   1.89126
   A56        2.03906  -0.00006  -0.00035   0.00020  -0.00015   2.03891
   A57        2.02350  -0.00001  -0.00021   0.00010  -0.00010   2.02339
   A58        2.22027   0.00008   0.00058  -0.00036   0.00021   2.22049
   A59        1.58699   0.00002   0.00016   0.00006   0.00022   1.58721
   A60        2.04320   0.00001  -0.00037   0.00050   0.00012   2.04332
   A61        2.01532  -0.00015  -0.00021  -0.00009  -0.00030   2.01502
   A62        2.22467   0.00014   0.00058  -0.00041   0.00017   2.22484
   A63        2.10572   0.00017   0.00014   0.00039   0.00053   2.10625
   A64        2.10387  -0.00015   0.00001  -0.00057  -0.00057   2.10330
   A65        2.07345  -0.00002  -0.00016   0.00019   0.00003   2.07348
   A66        2.10377  -0.00002   0.00008  -0.00020  -0.00012   2.10365
   A67        2.08668   0.00001   0.00005  -0.00007  -0.00002   2.08666
   A68        2.09260   0.00001  -0.00013   0.00027   0.00014   2.09274
   A69        2.10349   0.00002   0.00007  -0.00004   0.00003   2.10352
   A70        2.08339  -0.00003   0.00000  -0.00015  -0.00015   2.08325
   A71        2.09628   0.00001  -0.00007   0.00019   0.00011   2.09639
   A72        2.09780   0.00002   0.00003   0.00004   0.00007   2.09787
   A73        2.08883   0.00000  -0.00006   0.00008   0.00002   2.08885
   A74        2.09654  -0.00002   0.00003  -0.00012  -0.00009   2.09644
   A75        2.09798   0.00000   0.00004  -0.00006  -0.00002   2.09796
   A76        2.08864   0.00000  -0.00005   0.00008   0.00003   2.08867
   A77        2.09657  -0.00001   0.00001  -0.00002  -0.00001   2.09656
   A78        2.08974   0.00000  -0.00006   0.00005  -0.00001   2.08973
   A79        2.09670   0.00001   0.00002   0.00005   0.00007   2.09677
   A80        2.09672  -0.00001   0.00004  -0.00010  -0.00006   2.09666
   A81        1.95390   0.00007   0.00017   0.00010   0.00027   1.95417
   A82        2.16059  -0.00027   0.00007  -0.00096  -0.00089   2.15970
   A83        2.16789   0.00020  -0.00023   0.00088   0.00064   2.16854
   A84        1.93422   0.00004   0.00001   0.00020   0.00021   1.93443
   A85        1.95219  -0.00002  -0.00014   0.00003  -0.00011   1.95209
   A86        1.92858  -0.00003  -0.00025   0.00018  -0.00007   1.92851
   A87        1.88970  -0.00001   0.00028  -0.00045  -0.00017   1.88953
   A88        1.89030   0.00001   0.00013   0.00002   0.00015   1.89045
   A89        1.86637   0.00001  -0.00002   0.00000  -0.00002   1.86635
   A90        2.10761   0.00015   0.00005   0.00052   0.00057   2.10818
   A91        2.10189  -0.00017   0.00012  -0.00088  -0.00076   2.10113
   A92        2.07358   0.00003  -0.00018   0.00035   0.00017   2.07375
   A93        2.10356  -0.00002   0.00006  -0.00016  -0.00010   2.10345
   A94        2.08544   0.00000   0.00006  -0.00014  -0.00007   2.08537
   A95        2.09409   0.00003  -0.00013   0.00030   0.00017   2.09426
   A96        2.10388  -0.00002   0.00012  -0.00027  -0.00015   2.10373
   A97        2.08577  -0.00001  -0.00003  -0.00004  -0.00007   2.08570
   A98        2.09345   0.00003  -0.00010   0.00031   0.00021   2.09366
   A99        2.09768   0.00000   0.00007  -0.00010  -0.00003   2.09764
   A100       2.08878   0.00000  -0.00005   0.00008   0.00003   2.08880
   A101       2.09672   0.00000  -0.00001   0.00002   0.00001   2.09673
   A102       2.09748   0.00001   0.00000   0.00006   0.00005   2.09753
   A103       2.08911  -0.00001   0.00000  -0.00009  -0.00008   2.08903
   A104       2.09660   0.00000   0.00000   0.00003   0.00003   2.09663
   A105       2.09006   0.00001  -0.00006   0.00011   0.00004   2.09010
   A106       2.09681   0.00000   0.00003  -0.00005  -0.00001   2.09680
   A107       2.09631  -0.00001   0.00003  -0.00006  -0.00003   2.09628
   A108       1.95931   0.00003   0.00012   0.00000   0.00012   1.95944
   A109       2.15652   0.00013   0.00022  -0.00045  -0.00023   2.15629
   A110       2.15820  -0.00017  -0.00034   0.00055   0.00020   2.15840
   A111       1.92349   0.00003  -0.00021   0.00032   0.00011   1.92360
   A112       1.95728  -0.00004  -0.00010  -0.00010  -0.00020   1.95708
   A113       1.93673  -0.00001  -0.00002   0.00006   0.00004   1.93677
   A114       1.86740   0.00004   0.00003   0.00022   0.00025   1.86765
   A115       1.88309  -0.00004   0.00005  -0.00028  -0.00022   1.88286
   A116       1.89300   0.00002   0.00025  -0.00022   0.00003   1.89303
    D1        0.66805   0.00000   0.00078   0.00137   0.00215   0.67020
    D2       -1.48976  -0.00005   0.00041   0.00212   0.00254  -1.48723
    D3        2.78452   0.00004   0.00071   0.00198   0.00270   2.78722
    D4       -2.52466  -0.00001   0.00102  -0.00006   0.00096  -2.52370
    D5        1.60072  -0.00006   0.00065   0.00070   0.00134   1.60206
    D6       -0.40818   0.00004   0.00094   0.00056   0.00150  -0.40668
    D7        3.02462  -0.00001  -0.00121   0.00054  -0.00068   3.02394
    D8       -0.05201  -0.00003  -0.00089  -0.00115  -0.00204  -0.05405
    D9       -0.05329  -0.00002  -0.00150   0.00226   0.00076  -0.05253
   D10       -3.12992  -0.00003  -0.00117   0.00057  -0.00060  -3.13052
   D11        0.29526  -0.00001  -0.00029  -0.00008  -0.00037   0.29489
   D12       -2.80477  -0.00002  -0.00055  -0.00044  -0.00099  -2.80576
   D13       -2.90772   0.00000  -0.00004  -0.00174  -0.00178  -2.90950
   D14        0.27543  -0.00002  -0.00030  -0.00210  -0.00240   0.27303
   D15       -3.06438  -0.00007  -0.00132  -0.00015  -0.00147  -3.06585
   D16       -1.02532  -0.00004  -0.00104  -0.00064  -0.00168  -1.02700
   D17        1.07384  -0.00009  -0.00132  -0.00102  -0.00233   1.07150
   D18       -0.96901  -0.00007  -0.00136  -0.00083  -0.00218  -0.97119
   D19        1.07005  -0.00004  -0.00108  -0.00132  -0.00239   1.06765
   D20       -3.11398  -0.00009  -0.00136  -0.00169  -0.00305  -3.11703
   D21        1.18664  -0.00003  -0.00122  -0.00013  -0.00135   1.18529
   D22       -3.05749   0.00000  -0.00095  -0.00062  -0.00156  -3.05905
   D23       -0.95833  -0.00004  -0.00122  -0.00099  -0.00222  -0.96054
   D24       -3.08943   0.00004   0.00068   0.00257   0.00325  -3.08618
   D25        1.08493   0.00004   0.00079   0.00255   0.00335   1.08827
   D26       -0.99297   0.00005   0.00076   0.00257   0.00333  -0.98964
   D27        1.07627   0.00005   0.00068   0.00349   0.00416   1.08043
   D28       -1.03256   0.00006   0.00079   0.00347   0.00426  -1.02830
   D29       -3.11046   0.00006   0.00075   0.00349   0.00424  -3.10622
   D30       -1.12072  -0.00007   0.00048   0.00246   0.00294  -1.11778
   D31        3.05364  -0.00006   0.00059   0.00245   0.00304   3.05667
   D32        0.97574  -0.00006   0.00055   0.00247   0.00302   0.97876
   D33        0.32683  -0.00005  -0.00105  -0.00067  -0.00172   0.32511
   D34        2.40806  -0.00008  -0.00120  -0.00096  -0.00216   2.40590
   D35       -1.67111   0.00003  -0.00073  -0.00060  -0.00133  -1.67244
   D36        2.23622   0.00001   0.00049  -0.00108  -0.00059   2.23564
   D37        0.17083  -0.00002   0.00014  -0.00031  -0.00016   0.17067
   D38       -1.84025   0.00005   0.00083  -0.00096  -0.00013  -1.84037
   D39        0.81561   0.00001   0.00067   0.00038   0.00106   0.81667
   D40       -2.32368   0.00001  -0.00024   0.00075   0.00050  -2.32317
   D41        2.93175   0.00004   0.00107   0.00013   0.00121   2.93296
   D42       -0.20754   0.00004   0.00016   0.00049   0.00066  -0.20688
   D43       -1.34683   0.00001   0.00047   0.00116   0.00163  -1.34520
   D44        1.79706   0.00001  -0.00044   0.00152   0.00108   1.79814
   D45       -3.09787   0.00002   0.00031   0.00277   0.00309  -3.09478
   D46        1.09105   0.00001   0.00020   0.00286   0.00306   1.09411
   D47       -1.01886   0.00003   0.00033   0.00299   0.00332  -1.01555
   D48        0.99032  -0.00001   0.00001   0.00228   0.00229   0.99261
   D49       -1.10395  -0.00002  -0.00010   0.00236   0.00226  -1.10169
   D50        3.06932   0.00000   0.00003   0.00249   0.00252   3.07184
   D51       -0.99514   0.00002   0.00039   0.00188   0.00227  -0.99287
   D52       -3.08941   0.00001   0.00028   0.00197   0.00224  -3.08716
   D53        1.08386   0.00002   0.00040   0.00210   0.00250   1.08637
   D54        3.06019   0.00003  -0.00142   0.00237   0.00095   3.06114
   D55       -0.10807   0.00001  -0.00047   0.00006  -0.00042  -0.10848
   D56        2.98100  -0.00004   0.00004  -0.00269  -0.00265   2.97835
   D57        0.88713  -0.00012  -0.00002  -0.00325  -0.00327   0.88386
   D58       -1.25474  -0.00003   0.00026  -0.00278  -0.00252  -1.25726
   D59       -0.21920  -0.00002  -0.00024  -0.00118  -0.00142  -0.22062
   D60       -2.31307  -0.00011  -0.00030  -0.00174  -0.00204  -2.31511
   D61        1.82825  -0.00002  -0.00002  -0.00127  -0.00129   1.82695
   D62        2.96863   0.00004   0.00076   0.00234   0.00310   2.97173
   D63       -0.20227   0.00002   0.00087   0.00047   0.00134  -0.20093
   D64       -0.11921   0.00004   0.00104   0.00096   0.00200  -0.11721
   D65        2.99308   0.00002   0.00115  -0.00092   0.00023   2.99331
   D66        0.46190   0.00003  -0.00068   0.00114   0.00046   0.46236
   D67        2.61301   0.00004  -0.00095   0.00150   0.00054   2.61355
   D68       -1.55972   0.00001  -0.00101   0.00099  -0.00001  -1.55973
   D69        2.60935  -0.00003  -0.00065   0.00080   0.00015   2.60950
   D70       -1.52273  -0.00003  -0.00093   0.00117   0.00024  -1.52249
   D71        0.58773  -0.00005  -0.00098   0.00066  -0.00032   0.58741
   D72       -1.63323  -0.00004  -0.00093   0.00092  -0.00001  -1.63325
   D73        0.51787  -0.00003  -0.00121   0.00128   0.00007   0.51795
   D74        2.62833  -0.00006  -0.00126   0.00078  -0.00049   2.62785
   D75        0.40445  -0.00002  -0.00139  -0.00028  -0.00166   0.40279
   D76       -1.64460  -0.00006  -0.00198   0.00010  -0.00188  -1.64648
   D77        2.48435  -0.00009  -0.00172   0.00038  -0.00134   2.48301
   D78       -2.70470   0.00000  -0.00152   0.00182   0.00031  -2.70439
   D79        1.52943  -0.00003  -0.00212   0.00221   0.00010   1.52953
   D80       -0.62480  -0.00007  -0.00186   0.00249   0.00063  -0.62417
   D81       -0.21305  -0.00005  -0.00063  -0.00023  -0.00087  -0.21391
   D82        2.92571  -0.00005   0.00049  -0.00068  -0.00018   2.92552
   D83        2.89252  -0.00009  -0.00048  -0.00257  -0.00306   2.88946
   D84       -0.25191  -0.00009   0.00064  -0.00302  -0.00238  -0.25429
   D85       -0.53053  -0.00004   0.00131  -0.00076   0.00055  -0.52997
   D86        1.56793  -0.00002   0.00204  -0.00158   0.00046   1.56839
   D87       -2.67537  -0.00009   0.00170  -0.00172  -0.00002  -2.67538
   D88       -2.68130  -0.00001   0.00157  -0.00113   0.00044  -2.68086
   D89       -0.58284   0.00001   0.00230  -0.00195   0.00035  -0.58249
   D90        1.45705  -0.00006   0.00196  -0.00209  -0.00013   1.45692
   D91        1.49548   0.00003   0.00157  -0.00046   0.00111   1.49659
   D92       -2.68925   0.00005   0.00230  -0.00128   0.00102  -2.68823
   D93       -0.64936  -0.00002   0.00196  -0.00142   0.00054  -0.64882
   D94        0.14269  -0.00003  -0.00052  -0.00045  -0.00098   0.14171
   D95       -3.13934  -0.00005  -0.00054   0.00029  -0.00025  -3.13959
   D96       -2.99612  -0.00003  -0.00163  -0.00002  -0.00165  -2.99776
   D97        0.00504  -0.00005  -0.00165   0.00073  -0.00092   0.00412
   D98       -2.33739   0.00008  -0.00158   0.00886   0.00728  -2.33011
   D99        0.78825   0.00006  -0.00240   0.00845   0.00605   0.79430
   D100       0.83431   0.00009  -0.00263   0.01146   0.00883   0.84314
   D101      -2.32323   0.00007  -0.00345   0.01105   0.00760  -2.31563
   D102      -0.00083   0.00001   0.00068   0.00023   0.00091   0.00008
   D103      -3.00183   0.00000   0.00065  -0.00042   0.00023  -3.00160
   D104       3.11089  -0.00001   0.00172  -0.00234  -0.00063   3.11026
   D105       0.10988  -0.00002   0.00169  -0.00300  -0.00131   0.10857
   D106       2.94806   0.00003   0.00193  -0.00169   0.00024   2.94831
   D107      -0.19198   0.00003   0.00096   0.00064   0.00160  -0.19038
   D108       2.33131  -0.00002   0.00008  -0.00020  -0.00012   2.33119
   D109      -0.79188   0.00000   0.00055  -0.00013   0.00042  -0.79146
   D110      -0.81205  -0.00002   0.00119  -0.00285  -0.00166  -0.81371
   D111       2.34795   0.00000   0.00165  -0.00278  -0.00112   2.34682
   D112      -0.02592   0.00001  -0.00051  -0.00036  -0.00087  -0.02679
   D113       3.07391   0.00001  -0.00024  -0.00005  -0.00029   3.07362
   D114       3.11742   0.00001  -0.00161   0.00225   0.00065   3.11807
   D115      -0.06594   0.00001  -0.00133   0.00256   0.00123  -0.06471
   D116      -3.13931  -0.00001   0.00045  -0.00098  -0.00052  -3.13984
   D117      -0.01564  -0.00002   0.00007  -0.00075  -0.00069  -0.01633
   D118      -0.01581  -0.00002   0.00000  -0.00106  -0.00106  -0.01686
   D119       3.10786  -0.00003  -0.00039  -0.00083  -0.00122   3.10664
   D120      -3.14065   0.00001  -0.00044   0.00107   0.00063  -3.14002
   D121      -0.00657   0.00000  -0.00057   0.00084   0.00027  -0.00631
   D122       0.01901   0.00002   0.00001   0.00114   0.00115   0.02016
   D123      -3.13010   0.00002  -0.00012   0.00091   0.00079  -3.12931
   D124       0.00361   0.00001  -0.00003   0.00036   0.00034   0.00395
   D125       3.13843   0.00000  -0.00006   0.00027   0.00021   3.13864
   D126      -3.12000   0.00002   0.00036   0.00014   0.00050  -3.11950
   D127       0.01482   0.00001   0.00032   0.00005   0.00038   0.01519
   D128      -0.01003  -0.00001   0.00000  -0.00053  -0.00053  -0.01056
   D129       3.13377  -0.00001   0.00000  -0.00053  -0.00052   3.13325
   D130       3.13914   0.00000   0.00013  -0.00029  -0.00016   3.13898
   D131      -0.00025   0.00000   0.00014  -0.00029  -0.00015  -0.00040
   D132       0.00567   0.00001   0.00004   0.00026   0.00030   0.00597
   D133       3.13998   0.00000   0.00000   0.00007   0.00007   3.14005
   D134      -3.12912   0.00001   0.00008   0.00035   0.00043  -3.12869
   D135       0.00520   0.00000   0.00004   0.00016   0.00020   0.00539
   D136      -0.00247   0.00000  -0.00003  -0.00018  -0.00021  -0.00268
   D137      -3.13679   0.00000   0.00001   0.00001   0.00003  -3.13676
   D138       3.13690   0.00000  -0.00003  -0.00018  -0.00022   3.13669
   D139       0.00259   0.00000   0.00001   0.00001   0.00002   0.00261
   D140       2.75861   0.00001   0.00110  -0.00085   0.00025   2.75886
   D141      -1.41403   0.00002   0.00138  -0.00127   0.00010  -1.41393
   D142       0.66312  -0.00001   0.00110  -0.00113  -0.00003   0.66309
   D143      -0.33637   0.00000   0.00080  -0.00123  -0.00043  -0.33680
   D144       1.77417   0.00000   0.00107  -0.00165  -0.00057   1.77360
   D145      -2.43186  -0.00002   0.00079  -0.00150  -0.00071  -2.43257
   D146      -3.14112   0.00000  -0.00063   0.00058  -0.00005  -3.14117
   D147       0.01579   0.00001  -0.00033   0.00063   0.00030   0.01609
   D148       0.01617   0.00002   0.00018   0.00099   0.00117   0.01733
   D149      -3.11010   0.00003   0.00048   0.00103   0.00151  -3.10859
   D150       3.13867  -0.00001   0.00068  -0.00090  -0.00022   3.13846
   D151       0.01070   0.00000   0.00082  -0.00066   0.00016   0.01086
   D152      -0.01856  -0.00003  -0.00012  -0.00129  -0.00142  -0.01998
   D153       3.13664  -0.00002   0.00001  -0.00105  -0.00104   3.13561
   D154      -0.00401   0.00000  -0.00012  -0.00010  -0.00022  -0.00423
   D155      -3.14035   0.00000  -0.00003  -0.00003  -0.00005  -3.14040
   D156       3.12218  -0.00001  -0.00042  -0.00014  -0.00057   3.12161
   D157      -0.01415  -0.00001  -0.00033  -0.00007  -0.00040  -0.01456
   D158       0.00881   0.00001   0.00001   0.00071   0.00072   0.00953
   D159      -3.13296   0.00002  -0.00010   0.00099   0.00088  -3.13207
   D160       3.13673   0.00000  -0.00013   0.00046   0.00033   3.13706
   D161      -0.00504   0.00001  -0.00024   0.00074   0.00050  -0.00454
   D162      -0.00603  -0.00001   0.00000  -0.00050  -0.00050  -0.00653
   D163       3.13975   0.00000   0.00013  -0.00004   0.00009   3.13984
   D164       3.13028  -0.00001  -0.00009  -0.00057  -0.00066   3.12962
   D165      -0.00713   0.00000   0.00004  -0.00011  -0.00007  -0.00720
   D166       0.00364   0.00000   0.00005   0.00020   0.00025   0.00389
   D167       3.14105  -0.00001  -0.00007  -0.00027  -0.00034   3.14071
   D168      -3.13778   0.00000   0.00017  -0.00008   0.00008  -3.13769
   D169      -0.00037  -0.00001   0.00004  -0.00055  -0.00051  -0.00088
   D170      -0.67487  -0.00008   0.00065  -0.00841  -0.00775  -0.68262
   D171       1.40348  -0.00004   0.00049  -0.00799  -0.00749   1.39599
   D172      -2.75965  -0.00005   0.00074  -0.00830  -0.00757  -2.76722
   D173       2.31047  -0.00008   0.00068  -0.00763  -0.00696   2.30351
   D174      -1.89437  -0.00004   0.00052  -0.00721  -0.00670  -1.90107
   D175       0.22568  -0.00005   0.00076  -0.00753  -0.00677   0.21891
         Item               Value     Threshold  Converged?
 Maximum Force            0.000552     0.000450     NO 
 RMS     Force            0.000085     0.000300     YES
 Maximum Displacement     0.024518     0.001800     NO 
 RMS     Displacement     0.004011     0.001200     NO 
 Predicted change in Energy=-8.376396D-06
 Lowest energy point so far.  Saving SCF results.
 GradGradGradGradGradGradGradGradGradGradGradGradGradGradGradGradGradGrad

 Leave Link  103 at Sun Dec  2 21:36:29 2018, MaxMem=   536870912 cpu:         1.7
 (Enter /pbs_home/pkowalski/g09d01/g09/l202.exe)
 Stoichiometry    C29H22F6S2
 Framework group  C1[X(C29H22F6S2)]
 Deg. of freedom   171
 Full point group                 C1      NOp   1
 RotChk:  IX=0 Diff= 6.82D-04
 Largest Abelian subgroup         C1      NOp   1
 Largest concise Abelian subgroup C1      NOp   1
                         Standard orientation:                         
 ---------------------------------------------------------------------
 Center     Atomic      Atomic             Coordinates (Angstroms)
 Number     Number       Type             X           Y           Z
 ---------------------------------------------------------------------
      1          6           0       -1.424540    0.418153   -0.180845
      2          6           0       -0.595973   -0.861896   -0.278788
      3          6           0        0.648133   -0.740898    0.614719
      4         16           0        1.777179   -2.185971    0.466009
      5          6           0       -0.730887    1.582012   -0.110248
      6          6           0       -1.253882    2.992117   -0.145481
      7          6           0        0.737513    1.604533   -0.059751
      8          6           0       -0.021861    3.860939    0.215797
      9          6           0        1.205533    3.022002   -0.227229
     10          9           0       -2.257016    3.236399    0.719181
     11          9           0       -1.689584    3.353801   -1.375913
     12          9           0       -0.055948    5.065839   -0.351153
     13          9           0        0.025662    4.009499    1.548789
     14          9           0        1.504362    3.329927   -1.513403
     15          9           0        2.270847    3.359229    0.520621
     16          6           0        1.458935    0.471317    0.150341
     17          6           0        0.327584   -0.554908    2.111620
     18          1           0        1.267150   -0.429646    2.666461
     19          1           0       -0.207846   -1.424571    2.513447
     20          1           0       -0.289386    0.341667    2.265894
     21          6           0       -0.261229   -1.081936   -1.768518
     22          1           0        0.288187   -2.020532   -1.913462
     23          1           0        0.348186   -0.250194   -2.151605
     24          1           0       -1.194328   -1.122188   -2.346726
     25          6           0        3.155002   -1.141645    0.156324
     26         16           0       -1.733915   -2.204296    0.263116
     27          6           0       -3.132972   -1.171737   -0.018669
     28          6           0       -4.462236   -1.815357    0.019265
     29          6           0       -5.519043   -1.233364    0.734744
     30          6           0       -4.683351   -3.033005   -0.642264
     31          6           0       -6.770091   -1.843754    0.770119
     32          1           0       -5.351711   -0.303488    1.280874
     33          6           0       -5.936094   -3.638672   -0.608254
     34          1           0       -3.863578   -3.500115   -1.192501
     35          6           0       -6.983334   -3.045455    0.096352
     36          1           0       -7.582258   -1.379997    1.333703
     37          1           0       -6.094780   -4.582177   -1.134430
     38          1           0       -7.964389   -3.523954    0.125971
     39          6           0       -2.853669    0.143457   -0.252286
     40          6           0       -3.885717    1.178150   -0.598155
     41          1           0       -4.804010    0.704893   -0.968789
     42          1           0       -4.145585    1.802511    0.268678
     43          1           0       -3.507309    1.853202   -1.376396
     44          6           0        4.474606   -1.795378    0.043184
     45          6           0        5.591501   -1.279488    0.716633
     46          6           0        4.626659   -2.958589   -0.726277
     47          6           0        6.833029   -1.900045    0.605596
     48          1           0        5.478753   -0.392847    1.343267
     49          6           0        5.869548   -3.575091   -0.838058
     50          1           0        3.762789   -3.373306   -1.250999
     51          6           0        6.976403   -3.046596   -0.174663
     52          1           0        7.693138   -1.487377    1.136716
     53          1           0        5.974118   -4.474793   -1.447761
     54          1           0        7.950734   -3.531664   -0.262500
     55          6           0        2.876458    0.188161    0.013026
     56          6           0        3.887822    1.208080   -0.425407
     57          1           0        3.469139    1.840558   -1.220126
     58          1           0        4.184028    1.876560    0.394882
     59          1           0        4.788739    0.722834   -0.820647
 ---------------------------------------------------------------------
 Rotational constants (GHZ):      0.1288472      0.0709191      0.0489073
 Leave Link  202 at Sun Dec  2 21:36:29 2018, MaxMem=   536870912 cpu:         0.0
 (Enter /pbs_home/pkowalski/g09d01/g09/l301.exe)
 Basis read from rwf:  (5D, 7F)
 No pseudopotential information found on rwf file.
 There are   673 symmetry adapted cartesian basis functions of A   symmetry.
 There are   636 symmetry adapted basis functions of A   symmetry.
   636 basis functions,  1103 primitive gaussians,   673 cartesian basis functions
   141 alpha electrons      141 beta electrons
       nuclear repulsion energy      4704.4468782381 Hartrees.
 IExCor= 4639 DFT=T Ex+Corr=wB97XD ExCW=0 ScaHFX=  1.000000
 ScaDFX=  1.000000  1.000000  1.000000  1.000000 ScalE2=  1.000000  1.000000
 IRadAn=      0 IRanWt=     -1 IRanGd=            0 ICorTp=0 IEmpDi=121
  HFx wShort=  0.000000 wLong=  0.200000 cFull=  0.222036 cShort=  0.000000 cLong=  0.777964
  DFx wShort=  0.000000 wLong=  0.200000 cFull=  0.000000 cShort=  0.000000 cLong=  1.000000
 NAtoms=   59 NActive=   59 NUniq=   59 SFac= 1.00D+00 NAtFMM=   60 NAOKFM=F Big=F
 Integral buffers will be    131072 words long.
 Raffenetti 2 integral format.
 Two-electron integral symmetry is turned on.
 R6Disp:  Grimme-D2 Dispersion energy=       -0.0590936587 Hartrees.
 Nuclear repulsion after empirical dispersion term =     4704.3877845794 Hartrees.
 No density basis found on file   724.
 Leave Link  301 at Sun Dec  2 21:36:29 2018, MaxMem=   536870912 cpu:         0.8
 (Enter /pbs_home/pkowalski/g09d01/g09/l302.exe)
 NPDir=0 NMtPBC=     1 NCelOv=     1 NCel=       1 NClECP=     1 NCelD=      1
         NCelK=      1 NCelE2=     1 NClLst=     1 CellRange=     0.0.
 One-electron integrals computed using PRISM.
 NBasis=   636 RedAO= T EigKep=  2.90D-04  NBF=   636
 NBsUse=   636 1.00D-06 EigRej= -1.00D+00 NBFU=   636
 Precomputing XC quadrature grid using
 IXCGrd= 4 IRadAn=           0 IRanWt=          -1 IRanGd=           0 AccXCQ= 0.00D+00.
 Generated NRdTot=       0 NPtTot=           0 NUsed=           0 NTot=          32
 NSgBfM=   629   629   630   630   637 MxSgAt=    59 MxSgA2=    59.
 Leave Link  302 at Sun Dec  2 21:36:31 2018, MaxMem=   536870912 cpu:        13.9
 (Enter /pbs_home/pkowalski/g09d01/g09/l303.exe)
 DipDrv:  MaxL=1.
 Leave Link  303 at Sun Dec  2 21:36:31 2018, MaxMem=   536870912 cpu:         1.8
 (Enter /pbs_home/pkowalski/g09d01/g09/l401.exe)
 Initial guess from the checkpoint file:  "dae0068freq_closed_wb97xd.chk"
 B after Tr=     0.000000    0.000000    0.000000
         Rot=    1.000000   -0.000087    0.000033   -0.000179 Ang=  -0.02 deg.
 Guess basis will be translated and rotated to current coordinates.
 JPrj=2 DoOrth=T DoCkMO=T.
 Generating alternative initial guess.
 ExpMin= 1.22D-01 ExpMax= 9.18D+03 ExpMxC= 1.38D+03 IAcc=1 IRadAn=         1 AccDes= 0.00D+00
 Harris functional with IExCor= 4639 and IRadAn=       1 diagonalized for initial guess.
 HarFok:  IExCor= 4639 AccDes= 0.00D+00 IRadAn=         1 IDoV= 1 UseB2=F ITyADJ=14
 ICtDFT=  3500011 ScaDFX=  1.000000  1.000000  1.000000  1.000000
 FoFCou: FMM=F IPFlag=           0 FMFlag=      100000 FMFlg1=           0
         NFxFlg=           0 DoJE=T BraDBF=F KetDBF=T FulRan=T
         wScrn=  0.000000 ICntrl=     500 IOpCl=  0 I1Cent=   200000004 NGrid=           0
         NMat0=    1 NMatS0=      1 NMatT0=    0 NMatD0=    1 NMtDS0=    0 NMtDT0=    0
 Petite list used in FoFCou.
 Harris En= -2428.67919156261    
 Leave Link  401 at Sun Dec  2 21:36:36 2018, MaxMem=   536870912 cpu:        34.0
 (Enter /pbs_home/pkowalski/g09d01/g09/l502.exe)
 Closed shell SCF:
 Using DIIS extrapolation, IDIIS=  1040.
 Integral symmetry usage will be decided dynamically.
 IVT=     1387805 IEndB=     1387805 NGot=   536870912 MDV=   535953350
 LenX=   535953350 LenY=   535499748
 Requested convergence on RMS density matrix=1.00D-08 within 128 cycles.
 Requested convergence on MAX density matrix=1.00D-06.
 Requested convergence on             energy=1.00D-06.
 No special actions if energy rises.
 Fock matrices will be formed incrementally for  20 cycles.
 Integral accuracy reduced to 1.0D-05 until final iterations.

 Cycle   1  Pass 0  IDiag  1:
 FoFJK:  IHMeth= 1 ICntrl=       0 DoSepK=T KAlg= 0 I1Cent=   0 FoldK=F
 IRaf=         1 NMat=   1 IRICut=       1 DoRegI=T DoRafI=F ISym2E= 0.
 FoFCou: FMM=F IPFlag=           0 FMFlag=      100000 FMFlg1=           0
         NFxFlg=           0 DoJE=T BraDBF=F KetDBF=F FulRan=T
         wScrn=  0.000000 ICntrl=     500 IOpCl=  0 I1Cent=           0 NGrid=           0
         NMat0=    1 NMatS0=      1 NMatT0=    0 NMatD0=    1 NMtDS0=    0 NMtDT0=    0
 Symmetry not used in FoFCou.
 E= -2511.74201057400    
 DIIS: error= 3.63D-04 at cycle   1 NSaved=   1.
 NSaved= 1 IEnMin= 1 EnMin= -2511.74201057400     IErMin= 1 ErrMin= 3.63D-04
 ErrMax= 3.63D-04  0.00D+00 EMaxC= 1.00D-01 BMatC= 8.30D-05 BMatP= 8.30D-05
 IDIUse=3 WtCom= 9.96D-01 WtEn= 3.63D-03
 Coeff-Com:  0.100D+01
 Coeff-En:   0.100D+01
 Coeff:      0.100D+01
 Gap=     0.709 Goal=   None    Shift=    0.000
 RMSDP=1.67D-04 MaxDP=5.98D-03              OVMax= 1.58D-03

 Cycle   2  Pass 0  IDiag  1:
 RMSU=  1.67D-04    CP:  1.00D+00
 E= -2511.74207261900     Delta-E=       -0.000062044997 Rises=F Damp=F
 DIIS: error= 9.76D-05 at cycle   2 NSaved=   2.
 NSaved= 2 IEnMin= 2 EnMin= -2511.74207261900     IErMin= 2 ErrMin= 9.76D-05
 ErrMax= 9.76D-05  0.00D+00 EMaxC= 1.00D-01 BMatC= 3.64D-06 BMatP= 8.30D-05
 IDIUse=1 WtCom= 1.00D+00 WtEn= 0.00D+00
 Coeff-Com: -0.813D-01 0.108D+01
 Coeff:     -0.813D-01 0.108D+01
 Gap=     0.220 Goal=   None    Shift=    0.000
 RMSDP=1.35D-05 MaxDP=6.91D-04 DE=-6.20D-05 OVMax= 6.05D-04

 Cycle   3  Pass 0  IDiag  1:
 RMSU=  9.99D-06    CP:  1.00D+00  1.05D+00
 E= -2511.74207620274     Delta-E=       -0.000003583747 Rises=F Damp=F
 DIIS: error= 2.83D-05 at cycle   3 NSaved=   3.
 NSaved= 3 IEnMin= 3 EnMin= -2511.74207620274     IErMin= 3 ErrMin= 2.83D-05
 ErrMax= 2.83D-05  0.00D+00 EMaxC= 1.00D-01 BMatC= 1.88D-06 BMatP= 3.64D-06
 IDIUse=1 WtCom= 1.00D+00 WtEn= 0.00D+00
 Coeff-Com: -0.696D-01 0.461D+00 0.609D+00
 Coeff:     -0.696D-01 0.461D+00 0.609D+00
 Gap=     0.220 Goal=   None    Shift=    0.000
 RMSDP=4.94D-06 MaxDP=3.47D-04 DE=-3.58D-06 OVMax= 4.01D-04

 Initial convergence to 1.0D-05 achieved.  Increase integral accuracy.
 Cycle   4  Pass 1  IDiag  1:
 E= -2511.74140379851     Delta-E=        0.000672404236 Rises=F Damp=F
 DIIS: error= 1.42D-04 at cycle   1 NSaved=   1.
 NSaved= 1 IEnMin= 1 EnMin= -2511.74140379851     IErMin= 1 ErrMin= 1.42D-04
 ErrMax= 1.42D-04  0.00D+00 EMaxC= 1.00D-01 BMatC= 2.85D-05 BMatP= 2.85D-05
 IDIUse=3 WtCom= 9.99D-01 WtEn= 1.42D-03
 Coeff-Com:  0.100D+01
 Coeff-En:   0.100D+01
 Coeff:      0.100D+01
 Gap=     0.220 Goal=   None    Shift=    0.000
 RMSDP=4.94D-06 MaxDP=3.47D-04 DE= 6.72D-04 OVMax= 6.43D-04

 Cycle   5  Pass 1  IDiag  1:
 RMSU=  1.66D-04    CP:  1.00D+00
 E= -2511.74143086658     Delta-E=       -0.000027068071 Rises=F Damp=F
 DIIS: error= 2.83D-05 at cycle   2 NSaved=   2.
 NSaved= 2 IEnMin= 2 EnMin= -2511.74143086658     IErMin= 2 ErrMin= 2.83D-05
 ErrMax= 2.83D-05  0.00D+00 EMaxC= 1.00D-01 BMatC= 1.88D-06 BMatP= 2.85D-05
 IDIUse=1 WtCom= 1.00D+00 WtEn= 0.00D+00
 Coeff-Com:  0.702D-01 0.930D+00
 Coeff:      0.702D-01 0.930D+00
 Gap=     0.220 Goal=   None    Shift=    0.000
 RMSDP=1.09D-05 MaxDP=6.25D-04 DE=-2.71D-05 OVMax= 6.77D-04

 Cycle   6  Pass 1  IDiag  1:
 RMSU=  7.94D-06    CP:  1.00D+00  1.05D+00
 E= -2511.74143107678     Delta-E=       -0.000000210203 Rises=F Damp=F
 DIIS: error= 3.49D-05 at cycle   3 NSaved=   3.
 NSaved= 3 IEnMin= 3 EnMin= -2511.74143107678     IErMin= 2 ErrMin= 2.83D-05
 ErrMax= 3.49D-05  0.00D+00 EMaxC= 1.00D-01 BMatC= 1.89D-06 BMatP= 1.88D-06
 IDIUse=1 WtCom= 1.00D+00 WtEn= 0.00D+00
 Coeff-Com: -0.267D-01 0.506D+00 0.521D+00
 Coeff:     -0.267D-01 0.506D+00 0.521D+00
 Gap=     0.220 Goal=   None    Shift=    0.000
 RMSDP=4.37D-06 MaxDP=2.29D-04 DE=-2.10D-07 OVMax= 4.00D-04

 Cycle   7  Pass 1  IDiag  1:
 RMSU=  2.25D-06    CP:  1.00D+00  1.05D+00  5.53D-01
 E= -2511.74143289119     Delta-E=       -0.000001814409 Rises=F Damp=F
 DIIS: error= 5.05D-06 at cycle   4 NSaved=   4.
 NSaved= 4 IEnMin= 4 EnMin= -2511.74143289119     IErMin= 4 ErrMin= 5.05D-06
 ErrMax= 5.05D-06  0.00D+00 EMaxC= 1.00D-01 BMatC= 6.00D-08 BMatP= 1.88D-06
 IDIUse=1 WtCom= 1.00D+00 WtEn= 0.00D+00
 Coeff-Com: -0.158D-01 0.181D+00 0.231D+00 0.603D+00
 Coeff:     -0.158D-01 0.181D+00 0.231D+00 0.603D+00
 Gap=     0.220 Goal=   None    Shift=    0.000
 RMSDP=7.81D-07 MaxDP=5.54D-05 DE=-1.81D-06 OVMax= 6.46D-05

 Cycle   8  Pass 1  IDiag  1:
 RMSU=  7.00D-07    CP:  1.00D+00  1.05D+00  5.83D-01  9.04D-01
 E= -2511.74143294873     Delta-E=       -0.000000057537 Rises=F Damp=F
 DIIS: error= 2.10D-06 at cycle   5 NSaved=   5.
 NSaved= 5 IEnMin= 5 EnMin= -2511.74143294873     IErMin= 5 ErrMin= 2.10D-06
 ErrMax= 2.10D-06  0.00D+00 EMaxC= 1.00D-01 BMatC= 4.30D-09 BMatP= 6.00D-08
 IDIUse=1 WtCom= 1.00D+00 WtEn= 0.00D+00
 Coeff-Com: -0.198D-02 0.122D-02 0.119D-01 0.197D+00 0.792D+00
 Coeff:     -0.198D-02 0.122D-02 0.119D-01 0.197D+00 0.792D+00
 Gap=     0.220 Goal=   None    Shift=    0.000
 RMSDP=2.67D-07 MaxDP=1.13D-05 DE=-5.75D-08 OVMax= 1.45D-05

 Cycle   9  Pass 1  IDiag  1:
 RMSU=  2.15D-07    CP:  1.00D+00  1.05D+00  5.88D-01  9.71D-01  9.89D-01
 E= -2511.74143295367     Delta-E=       -0.000000004940 Rises=F Damp=F
 DIIS: error= 7.70D-07 at cycle   6 NSaved=   6.
 NSaved= 6 IEnMin= 6 EnMin= -2511.74143295367     IErMin= 6 ErrMin= 7.70D-07
 ErrMax= 7.70D-07  0.00D+00 EMaxC= 1.00D-01 BMatC= 8.64D-10 BMatP= 4.30D-09
 IDIUse=1 WtCom= 1.00D+00 WtEn= 0.00D+00
 Coeff-Com:  0.120D-02-0.234D-01-0.274D-01 0.367D-02 0.353D+00 0.693D+00
 Coeff:      0.120D-02-0.234D-01-0.274D-01 0.367D-02 0.353D+00 0.693D+00
 Gap=     0.220 Goal=   None    Shift=    0.000
 RMSDP=1.19D-07 MaxDP=6.36D-06 DE=-4.94D-09 OVMax= 7.45D-06

 Cycle  10  Pass 1  IDiag  1:
 RMSU=  8.45D-08    CP:  1.00D+00  1.05D+00  5.87D-01  9.95D-01  1.06D+00
                    CP:  8.46D-01
 E= -2511.74143295469     Delta-E=       -0.000000001024 Rises=F Damp=F
 DIIS: error= 1.97D-07 at cycle   7 NSaved=   7.
 NSaved= 7 IEnMin= 7 EnMin= -2511.74143295469     IErMin= 7 ErrMin= 1.97D-07
 ErrMax= 1.97D-07  0.00D+00 EMaxC= 1.00D-01 BMatC= 6.14D-11 BMatP= 8.64D-10
 IDIUse=1 WtCom= 1.00D+00 WtEn= 0.00D+00
 Coeff-Com:  0.592D-03-0.820D-02-0.115D-01-0.175D-01 0.436D-01 0.237D+00
 Coeff-Com:  0.756D+00
 Coeff:      0.592D-03-0.820D-02-0.115D-01-0.175D-01 0.436D-01 0.237D+00
 Coeff:      0.756D+00
 Gap=     0.220 Goal=   None    Shift=    0.000
 RMSDP=3.47D-08 MaxDP=2.05D-06 DE=-1.02D-09 OVMax= 3.30D-06

 Cycle  11  Pass 1  IDiag  1:
 RMSU=  2.20D-08    CP:  1.00D+00  1.05D+00  5.86D-01  1.00D+00  1.08D+00
                    CP:  9.23D-01  1.09D+00
 E= -2511.74143295498     Delta-E=       -0.000000000286 Rises=F Damp=F
 DIIS: error= 5.98D-08 at cycle   8 NSaved=   8.
 NSaved= 8 IEnMin= 8 EnMin= -2511.74143295498     IErMin= 8 ErrMin= 5.98D-08
 ErrMax= 5.98D-08  0.00D+00 EMaxC= 1.00D-01 BMatC= 5.86D-12 BMatP= 6.14D-11
 IDIUse=1 WtCom= 1.00D+00 WtEn= 0.00D+00
 Coeff-Com: -0.671D-05 0.105D-02 0.469D-03-0.442D-02-0.351D-01-0.267D-01
 Coeff-Com:  0.182D+00 0.882D+00
 Coeff:     -0.671D-05 0.105D-02 0.469D-03-0.442D-02-0.351D-01-0.267D-01
 Coeff:      0.182D+00 0.882D+00
 Gap=     0.220 Goal=   None    Shift=    0.000
 RMSDP=1.40D-08 MaxDP=5.21D-07 DE=-2.86D-10 OVMax= 2.61D-06

 Cycle  12  Pass 1  IDiag  1:
 RMSU=  8.65D-09    CP:  1.00D+00  1.05D+00  5.86D-01  1.00D+00  1.09D+00
                    CP:  9.48D-01  1.18D+00  1.17D+00
 E= -2511.74143295485     Delta-E=        0.000000000132 Rises=F Damp=F
 DIIS: error= 2.78D-08 at cycle   9 NSaved=   9.
 NSaved= 9 IEnMin= 8 EnMin= -2511.74143295498     IErMin= 9 ErrMin= 2.78D-08
 ErrMax= 2.78D-08  0.00D+00 EMaxC= 1.00D-01 BMatC= 1.17D-12 BMatP= 5.86D-12
 IDIUse=1 WtCom= 1.00D+00 WtEn= 0.00D+00
 Coeff-Com: -0.777D-04 0.142D-02 0.157D-02 0.810D-03-0.185D-01-0.396D-01
 Coeff-Com: -0.360D-01 0.288D+00 0.802D+00
 Coeff:     -0.777D-04 0.142D-02 0.157D-02 0.810D-03-0.185D-01-0.396D-01
 Coeff:     -0.360D-01 0.288D+00 0.802D+00
 Gap=     0.220 Goal=   None    Shift=    0.000
 RMSDP=6.33D-09 MaxDP=2.62D-07 DE= 1.32D-10 OVMax= 1.32D-06

 SCF Done:  E(RwB97XD) =  -2511.74143295     A.U. after   12 cycles
            NFock= 12  Conv=0.63D-08     -V/T= 2.0070
 KE= 2.494171438529D+03 PE=-1.531084588994D+04 EE= 5.600545233879D+03
 Leave Link  502 at Sun Dec  2 21:43:23 2018, MaxMem=   536870912 cpu:      3250.2
 (Enter /pbs_home/pkowalski/g09d01/g09/l701.exe)
 Compute integral first derivatives.
 ... and contract with generalized density number  0.
 R6Disp: Adding Grimme-D2 dispersion energy 1st derivatives to the gradient.
 Leave Link  701 at Sun Dec  2 21:43:24 2018, MaxMem=   536870912 cpu:         5.5
 (Enter /pbs_home/pkowalski/g09d01/g09/l702.exe)
 L702 exits ... SP integral derivatives will be done elsewhere.
 Leave Link  702 at Sun Dec  2 21:43:24 2018, MaxMem=   536870912 cpu:         0.2
 (Enter /pbs_home/pkowalski/g09d01/g09/l703.exe)
 Compute integral first derivatives, UseDBF=F ICtDFT=           0.
 Integral derivatives from FoFJK, PRISM(SPDF).
 Calling FoFJK, ICntrl=      2127 FMM=F ISym2X=0 I1Cent= 0 IOpClX= 0 NMat=1 NMatS=1 NMatT=0.
 FoFJK:  IHMeth= 1 ICntrl=    2127 DoSepK=T KAlg= 0 I1Cent=   0 FoldK=F
 IRaf=         1 NMat=   1 IRICut=       1 DoRegI=T DoRafI=F ISym2E= 0.
 FoFCou: FMM=F IPFlag=           0 FMFlag=      100000 FMFlg1=         800
         NFxFlg=           0 DoJE=F BraDBF=F KetDBF=F FulRan=T
         wScrn=  0.000000 ICntrl=    2527 IOpCl=  0 I1Cent=           0 NGrid=           0
         NMat0=    1 NMatS0=      1 NMatT0=    0 NMatD0=    1 NMtDS0=    0 NMtDT0=    0
 Symmetry not used in FoFCou.
 Leave Link  703 at Sun Dec  2 21:45:43 2018, MaxMem=   536870912 cpu:      1116.0
 (Enter /pbs_home/pkowalski/g09d01/g09/l716.exe)
 Dipole        = 1.03369784D-01-1.57851223D+00-1.24017233D-01
 ***** Axes restored to original set *****
 -------------------------------------------------------------------
 Center     Atomic                   Forces (Hartrees/Bohr)
 Number     Number              X              Y              Z
 -------------------------------------------------------------------
      1        6          -0.000206879    0.000103072    0.000036608
      2        6           0.000076765   -0.000054303   -0.000007839
      3        6          -0.000032711    0.000004345   -0.000095676
      4       16           0.000064192    0.000067391    0.000017424
      5        6           0.000079495   -0.000119552   -0.000138830
      6        6           0.000117083    0.000041797    0.000186678
      7        6           0.000089178   -0.000030747   -0.000145652
      8        6          -0.000075436   -0.000080477   -0.000010356
      9        6          -0.000036663    0.000135864    0.000057033
     10        9           0.000089399   -0.000066688   -0.000008641
     11        9          -0.000006383   -0.000079116   -0.000036661
     12        9          -0.000008143    0.000005751    0.000050267
     13        9           0.000009690    0.000020976    0.000006856
     14        9          -0.000036126   -0.000110450   -0.000024516
     15        9          -0.000087486    0.000014677   -0.000083654
     16        6           0.000088426    0.000079308    0.000094301
     17        6           0.000025431   -0.000069240    0.000048463
     18        1           0.000040889    0.000011607    0.000007255
     19        1          -0.000016741    0.000016273    0.000001570
     20        1           0.000018138    0.000000299   -0.000029095
     21        6          -0.000068240    0.000044212   -0.000008074
     22        1           0.000005338    0.000014275    0.000030096
     23        1          -0.000011852   -0.000019044   -0.000000490
     24        1          -0.000040084    0.000009058   -0.000001166
     25        6          -0.000087138   -0.000110171   -0.000133879
     26       16           0.000044265   -0.000005556   -0.000003981
     27        6          -0.000089876   -0.000052610   -0.000030072
     28        6           0.000105488    0.000044152   -0.000013115
     29        6          -0.000066142   -0.000016135    0.000012805
     30        6          -0.000037426    0.000043424   -0.000035567
     31        6           0.000012593   -0.000037549    0.000059838
     32        1           0.000045090   -0.000012147   -0.000036169
     33        6           0.000044271    0.000008830   -0.000038661
     34        1           0.000009325   -0.000012951    0.000032496
     35        6           0.000055872   -0.000015824   -0.000001737
     36        1           0.000006643    0.000030376   -0.000043761
     37        1          -0.000021950    0.000027013    0.000028844
     38        1          -0.000023762    0.000033377   -0.000012991
     39        6           0.000067186   -0.000009047    0.000041290
     40        6          -0.000039743    0.000039333    0.000009658
     41        1          -0.000044402    0.000020825    0.000011174
     42        1          -0.000010675    0.000014262    0.000007996
     43        1          -0.000040860    0.000006763    0.000012792
     44        6           0.000095547    0.000038780    0.000087520
     45        6          -0.000077821   -0.000001078    0.000011347
     46        6          -0.000007112   -0.000077686   -0.000035209
     47        6          -0.000057731    0.000013648    0.000019695
     48        1           0.000018385   -0.000011839   -0.000085477
     49        6           0.000059532    0.000014104   -0.000016590
     50        1          -0.000036887    0.000025732   -0.000006690
     51        6          -0.000029327    0.000036148   -0.000048059
     52        1           0.000040980   -0.000013473    0.000004817
     53        1          -0.000027207   -0.000000924    0.000037559
     54        1           0.000017053   -0.000011553    0.000036782
     55        6          -0.000007709    0.000011116    0.000013093
     56        6           0.000117959    0.000065027    0.000109286
     57        1          -0.000085294   -0.000038882   -0.000029646
     58        1          -0.000046386    0.000006957    0.000019907
     59        1           0.000019975    0.000008274    0.000068806
 -------------------------------------------------------------------
 Cartesian Forces:  Max     0.000206879 RMS     0.000055994
 Leave Link  716 at Sun Dec  2 21:45:43 2018, MaxMem=   536870912 cpu:         0.4
 (Enter /pbs_home/pkowalski/g09d01/g09/l103.exe)

 GradGradGradGradGradGradGradGradGradGradGradGradGradGradGradGradGradGrad
 Berny optimization.
 Using GEDIIS/GDIIS optimizer.
 FormGI is forming the generalized inverse of G from B-inverse, IUseBI=4.
 Internal  Forces:  Max     0.000316606 RMS     0.000049263
 Search for a local minimum.
 Step number   6 out of a maximum of  354
 All quantities printed in internal units (Hartrees-Bohrs-Radians)
 RMS Force = .49263D-04 SwitMx=.10000D-02 MixMth= 2
 Mixed Optimization -- En-DIIS/RFO-DIIS
 Swapping is turned off.
 Update second derivatives using D2CorX and points    1    2    3    4    5
                                                      6
 DE= -5.54D-06 DEPred=-8.38D-06 R= 6.61D-01
 TightC=F SS=  1.41D+00  RLast= 3.07D-02 DXNew= 9.8135D-01 9.2220D-02
 Trust test= 6.61D-01 RLast= 3.07D-02 DXMaxT set to 5.84D-01
 ITU=  1  1  0  1  1  0
     Eigenvalues ---    0.00230   0.00238   0.00410   0.00511   0.00650
     Eigenvalues ---    0.00721   0.00845   0.01010   0.01091   0.01177
     Eigenvalues ---    0.01231   0.01287   0.01391   0.01449   0.01465
     Eigenvalues ---    0.01556   0.01599   0.01714   0.01771   0.01820
     Eigenvalues ---    0.01924   0.01954   0.02016   0.02055   0.02078
     Eigenvalues ---    0.02092   0.02095   0.02128   0.02134   0.02137
     Eigenvalues ---    0.02139   0.02146   0.02152   0.02154   0.02161
     Eigenvalues ---    0.02162   0.02166   0.02166   0.04591   0.04776
     Eigenvalues ---    0.05026   0.05454   0.05481   0.05553   0.05676
     Eigenvalues ---    0.05678   0.06228   0.07008   0.07076   0.07108
     Eigenvalues ---    0.07250   0.07305   0.07542   0.07831   0.08965
     Eigenvalues ---    0.09224   0.09385   0.09978   0.10556   0.11018
     Eigenvalues ---    0.11180   0.12371   0.12701   0.14229   0.14721
     Eigenvalues ---    0.15904   0.15913   0.15998   0.15999   0.15999
     Eigenvalues ---    0.15999   0.16000   0.16000   0.16000   0.16000
     Eigenvalues ---    0.16000   0.16000   0.16000   0.16000   0.16000
     Eigenvalues ---    0.16000   0.16000   0.16000   0.16013   0.16050
     Eigenvalues ---    0.16107   0.16148   0.16921   0.17306   0.19550
     Eigenvalues ---    0.21720   0.21982   0.22000   0.22001   0.22016
     Eigenvalues ---    0.22236   0.23173   0.23466   0.24051   0.24410
     Eigenvalues ---    0.24487   0.24528   0.24682   0.24848   0.24944
     Eigenvalues ---    0.24987   0.24996   0.25992   0.26245   0.26647
     Eigenvalues ---    0.26998   0.27217   0.27519   0.27637   0.28197
     Eigenvalues ---    0.28544   0.29899   0.30671   0.31460   0.31728
     Eigenvalues ---    0.32098   0.33816   0.34272   0.34373   0.34449
     Eigenvalues ---    0.34541   0.34550   0.34594   0.34594   0.34682
     Eigenvalues ---    0.34690   0.34726   0.34766   0.34903   0.35133
     Eigenvalues ---    0.35245   0.35291   0.35291   0.35291   0.35292
     Eigenvalues ---    0.35302   0.35311   0.35360   0.35399   0.35459
     Eigenvalues ---    0.35903   0.36906   0.37684   0.41196   0.41419
     Eigenvalues ---    0.41739   0.41773   0.42275   0.45008   0.45039
     Eigenvalues ---    0.45487   0.45639   0.45914   0.46382   0.46419
     Eigenvalues ---    0.46794   0.46894   0.47728   0.49611   0.50283
     Eigenvalues ---    0.51421   0.52216   0.52511   0.53256   0.55863
     Eigenvalues ---    0.57841
 En-DIIS/RFO-DIIS IScMMF=        0 using points:     6    5    4    3    2
 RFO step:  Lambda=-1.62628706D-06.
 NNeg= 0 NP= 5 Switch=  2.50D-03 Rises=F DC=  2.27D-04 SmlDif=  1.00D-05
 RMS Error=  0.1208014972D-03 NUsed= 5 EDIIS=F
 DidBck=F Rises=F RFO-DIIS coefs:    0.89751    0.14398   -0.01360   -0.04016    0.01227
 Iteration  1 RMS(Cart)=  0.00491820 RMS(Int)=  0.00000618
 Iteration  2 RMS(Cart)=  0.00001230 RMS(Int)=  0.00000045
 Iteration  3 RMS(Cart)=  0.00000000 RMS(Int)=  0.00000045
 ITry= 1 IFail=0 DXMaxC= 2.66D-02 DCOld= 1.00D+10 DXMaxT= 5.84D-01 DXLimC= 3.00D+00 Rises=F
 Variable       Old X    -DE/DX   Delta X   Delta X   Delta X     New X
                                 (Linear)    (Quad)   (Total)
    R1        2.88741   0.00008   0.00007  -0.00002   0.00005   2.88747
    R2        2.56384   0.00032   0.00003   0.00035   0.00038   2.56422
    R3        2.75341   0.00012   0.00002   0.00026   0.00028   2.75369
    R4        2.90354   0.00003  -0.00018   0.00049   0.00031   2.90385
    R5        2.91518   0.00004  -0.00002   0.00010   0.00008   2.91527
    R6        3.47967  -0.00003  -0.00004   0.00021   0.00017   3.47983
    R7        3.47684   0.00002  -0.00001   0.00035   0.00034   3.47718
    R8        2.89228   0.00000   0.00008  -0.00029  -0.00022   2.89206
    R9        2.91414  -0.00001   0.00002  -0.00025  -0.00024   2.91390
   R10        3.31910  -0.00004   0.00000  -0.00003  -0.00003   3.31907
   R11        2.84287  -0.00004   0.00007  -0.00022  -0.00014   2.84272
   R12        2.77684   0.00007   0.00000   0.00031   0.00031   2.77716
   R13        2.92953  -0.00014   0.00002  -0.00075  -0.00073   2.92880
   R14        2.54489  -0.00004   0.00001   0.00017   0.00018   2.54506
   R15        2.55960   0.00006  -0.00002   0.00040   0.00037   2.55997
   R16        2.83856  -0.00007   0.00006  -0.00024  -0.00019   2.83837
   R17        2.56945   0.00009   0.00001  -0.00003  -0.00001   2.56944
   R18        2.93156  -0.00015   0.00001  -0.00081  -0.00080   2.93077
   R19        2.51722  -0.00005   0.00002   0.00021   0.00023   2.51745
   R20        2.53618   0.00004  -0.00003   0.00056   0.00053   2.53670
   R21        2.56221   0.00010  -0.00003   0.00059   0.00055   2.56276
   R22        2.54089  -0.00009   0.00002  -0.00007  -0.00004   2.54084
   R23        2.74395   0.00004   0.00002   0.00006   0.00008   2.74403
   R24        2.07554   0.00004  -0.00002   0.00004   0.00002   2.07556
   R25        2.07394   0.00003   0.00000  -0.00005  -0.00004   2.07390
   R26        2.07724   0.00002  -0.00001  -0.00004  -0.00005   2.07719
   R27        2.07339   0.00003   0.00001  -0.00008  -0.00007   2.07333
   R28        2.07864   0.00002  -0.00001  -0.00005  -0.00006   2.07858
   R29        2.07579   0.00004  -0.00002   0.00004   0.00002   2.07581
   R30        2.79112   0.00000  -0.00004   0.00010   0.00005   2.79117
   R31        2.58174  -0.00018  -0.00007  -0.00020  -0.00027   2.58147
   R32        3.32878  -0.00006  -0.00001   0.00008   0.00006   3.32885
   R33        2.79183  -0.00003  -0.00002  -0.00009  -0.00011   2.79172
   R34        2.57885  -0.00007  -0.00002  -0.00003  -0.00005   2.57880
   R35        2.65065  -0.00002  -0.00001   0.00001   0.00000   2.65065
   R36        2.65180   0.00003   0.00000   0.00004   0.00004   2.65185
   R37        2.63137  -0.00002   0.00000  -0.00002  -0.00002   2.63135
   R38        2.06225   0.00005  -0.00001   0.00002   0.00001   2.06226
   R39        2.63029  -0.00001   0.00000  -0.00003  -0.00003   2.63026
   R40        2.06403   0.00004  -0.00002   0.00002   0.00000   2.06403
   R41        2.63447  -0.00002   0.00001  -0.00003  -0.00002   2.63445
   R42        2.06345   0.00005  -0.00002   0.00004   0.00002   2.06347
   R43        2.63553  -0.00002   0.00001  -0.00002  -0.00001   2.63553
   R44        2.06339   0.00005  -0.00002   0.00003   0.00002   2.06341
   R45        2.06345   0.00004  -0.00002   0.00002   0.00001   2.06345
   R46        2.83795   0.00000   0.00000  -0.00002  -0.00002   2.83793
   R47        2.07406   0.00005  -0.00001   0.00004   0.00004   2.07410
   R48        2.07763   0.00000  -0.00003  -0.00001  -0.00004   2.07759
   R49        2.07401  -0.00001   0.00000  -0.00017  -0.00016   2.07385
   R50        2.65043  -0.00008  -0.00001  -0.00013  -0.00014   2.65028
   R51        2.65118  -0.00001   0.00000  -0.00004  -0.00004   2.65114
   R52        2.63128   0.00001   0.00000   0.00004   0.00004   2.63132
   R53        2.06276   0.00008   0.00000   0.00010   0.00009   2.06285
   R54        2.63028   0.00001   0.00000   0.00004   0.00004   2.63032
   R55        2.06456   0.00004  -0.00002   0.00000  -0.00002   2.06454
   R56        2.63476   0.00000   0.00001   0.00002   0.00003   2.63478
   R57        2.06333   0.00004  -0.00002   0.00003   0.00001   2.06334
   R58        2.63515  -0.00001   0.00002  -0.00006  -0.00004   2.63511
   R59        2.06330   0.00005  -0.00002   0.00005   0.00003   2.06333
   R60        2.06346   0.00004  -0.00002   0.00004   0.00002   2.06348
   R61        2.83794  -0.00006  -0.00001  -0.00019  -0.00020   2.83773
   R62        2.07604   0.00008  -0.00001   0.00014   0.00013   2.07617
   R63        2.07653  -0.00004  -0.00002  -0.00015  -0.00017   2.07636
   R64        2.07296   0.00005   0.00002  -0.00002  -0.00001   2.07295
    A1        2.03169  -0.00008   0.00006  -0.00016  -0.00010   2.03159
    A2        1.95067  -0.00010  -0.00012  -0.00032  -0.00044   1.95022
    A3        2.29930   0.00018   0.00006   0.00048   0.00053   2.29983
    A4        1.91328   0.00004   0.00007   0.00060   0.00067   1.91395
    A5        1.87451  -0.00002   0.00017  -0.00022  -0.00005   1.87446
    A6        1.83047   0.00003   0.00001  -0.00016  -0.00015   1.83032
    A7        1.97916   0.00005  -0.00016   0.00068   0.00053   1.97969
    A8        1.96780  -0.00006  -0.00011  -0.00037  -0.00048   1.96732
    A9        1.89053  -0.00004   0.00005  -0.00060  -0.00055   1.88998
   A10        1.96929  -0.00005  -0.00014  -0.00023  -0.00037   1.96892
   A11        1.89112   0.00004   0.00003   0.00032   0.00035   1.89148
   A12        1.98851   0.00005  -0.00011   0.00036   0.00025   1.98876
   A13        1.84675   0.00001   0.00004  -0.00001   0.00003   1.84678
   A14        1.87627  -0.00002   0.00006  -0.00027  -0.00021   1.87606
   A15        1.88506  -0.00003   0.00015  -0.00020  -0.00005   1.88500
   A16        1.59944  -0.00003  -0.00004   0.00000  -0.00003   1.59941
   A17        2.24609   0.00013   0.00003   0.00027   0.00030   2.24639
   A18        2.12450  -0.00001  -0.00004   0.00015   0.00012   2.12462
   A19        1.91117  -0.00012   0.00000  -0.00037  -0.00037   1.91080
   A20        1.81685   0.00009   0.00008   0.00007   0.00016   1.81700
   A21        1.99758   0.00002   0.00011  -0.00009   0.00001   1.99759
   A22        1.96427   0.00001  -0.00009   0.00054   0.00045   1.96472
   A23        1.91845  -0.00011  -0.00009  -0.00019  -0.00028   1.91817
   A24        1.89409  -0.00007  -0.00001  -0.00036  -0.00037   1.89372
   A25        1.87047   0.00004  -0.00001   0.00000  -0.00001   1.87046
   A26        1.89863   0.00001   0.00003  -0.00026  -0.00023   1.89840
   A27        2.12085   0.00000  -0.00003   0.00019   0.00016   2.12101
   A28        2.26320  -0.00002   0.00000   0.00008   0.00009   2.26328
   A29        1.83294  -0.00001   0.00008  -0.00010  -0.00002   1.83292
   A30        1.96862   0.00002   0.00004   0.00009   0.00012   1.96875
   A31        1.89826  -0.00001  -0.00006   0.00009   0.00003   1.89829
   A32        1.96911  -0.00001   0.00005  -0.00010  -0.00005   1.96906
   A33        1.89177   0.00001  -0.00006   0.00007   0.00001   1.89178
   A34        1.90024   0.00001  -0.00005  -0.00004  -0.00009   1.90015
   A35        1.80489   0.00003   0.00006  -0.00013  -0.00007   1.80482
   A36        1.97007   0.00003  -0.00003   0.00015   0.00012   1.97019
   A37        2.00592   0.00002   0.00005   0.00024   0.00029   2.00621
   A38        1.89913  -0.00002  -0.00007   0.00007   0.00000   1.89913
   A39        1.90964  -0.00008  -0.00001  -0.00032  -0.00033   1.90931
   A40        1.87133   0.00001  -0.00001  -0.00003  -0.00004   1.87129
   A41        2.01076   0.00001   0.00004   0.00002   0.00005   2.01081
   A42        1.97295  -0.00005  -0.00007   0.00009   0.00002   1.97298
   A43        2.29947   0.00004   0.00003  -0.00011  -0.00008   2.29939
   A44        1.90318   0.00003  -0.00004   0.00023   0.00019   1.90338
   A45        1.94040  -0.00003   0.00002  -0.00028  -0.00026   1.94014
   A46        1.92973   0.00002   0.00001   0.00000   0.00001   1.92974
   A47        1.89944   0.00000   0.00001  -0.00005  -0.00005   1.89940
   A48        1.89254  -0.00002   0.00001   0.00008   0.00008   1.89263
   A49        1.89770   0.00000   0.00000   0.00003   0.00003   1.89773
   A50        1.93719  -0.00002   0.00001  -0.00018  -0.00017   1.93702
   A51        1.92697   0.00002   0.00002  -0.00001   0.00001   1.92698
   A52        1.90628   0.00000  -0.00004   0.00007   0.00004   1.90632
   A53        1.90013   0.00000  -0.00001   0.00011   0.00010   1.90023
   A54        1.90126   0.00000   0.00000  -0.00002  -0.00002   1.90124
   A55        1.89126  -0.00001   0.00001   0.00003   0.00004   1.89130
   A56        2.03891   0.00007   0.00011   0.00009   0.00020   2.03911
   A57        2.02339   0.00006   0.00006   0.00011   0.00017   2.02356
   A58        2.22049  -0.00012  -0.00017  -0.00020  -0.00036   2.22013
   A59        1.58721   0.00000  -0.00011  -0.00013  -0.00024   1.58697
   A60        2.04332   0.00001   0.00003   0.00020   0.00023   2.04355
   A61        2.01502   0.00003   0.00005  -0.00013  -0.00008   2.01493
   A62        2.22484  -0.00004  -0.00008  -0.00007  -0.00015   2.22469
   A63        2.10625  -0.00001  -0.00007   0.00023   0.00016   2.10642
   A64        2.10330   0.00002   0.00005  -0.00022  -0.00017   2.10313
   A65        2.07348  -0.00001   0.00002   0.00000   0.00002   2.07350
   A66        2.10365   0.00000   0.00000  -0.00007  -0.00008   2.10357
   A67        2.08666  -0.00001  -0.00001  -0.00006  -0.00007   2.08659
   A68        2.09274   0.00001   0.00001   0.00013   0.00015   2.09288
   A69        2.10352   0.00000  -0.00002   0.00004   0.00002   2.10354
   A70        2.08325   0.00000   0.00002  -0.00010  -0.00009   2.08316
   A71        2.09639   0.00000   0.00000   0.00007   0.00007   2.09646
   A72        2.09787   0.00001  -0.00001   0.00007   0.00007   2.09793
   A73        2.08885   0.00000   0.00000   0.00002   0.00001   2.08887
   A74        2.09644  -0.00001   0.00001  -0.00009  -0.00008   2.09637
   A75        2.09796  -0.00001   0.00000  -0.00004  -0.00004   2.09792
   A76        2.08867   0.00001  -0.00001   0.00007   0.00007   2.08873
   A77        2.09656   0.00000   0.00000  -0.00003  -0.00003   2.09653
   A78        2.08973   0.00000   0.00000   0.00000   0.00001   2.08974
   A79        2.09677   0.00000  -0.00001   0.00004   0.00004   2.09681
   A80        2.09666   0.00000   0.00000  -0.00004  -0.00004   2.09662
   A81        1.95417   0.00003  -0.00003   0.00006   0.00003   1.95420
   A82        2.15970   0.00025   0.00011   0.00042   0.00054   2.16024
   A83        2.16854  -0.00028  -0.00009  -0.00049  -0.00058   2.16795
   A84        1.93443  -0.00003  -0.00005  -0.00012  -0.00017   1.93426
   A85        1.95209   0.00000   0.00003  -0.00003   0.00000   1.95209
   A86        1.92851   0.00002   0.00003   0.00017   0.00020   1.92871
   A87        1.88953   0.00000  -0.00002  -0.00019  -0.00020   1.88932
   A88        1.89045  -0.00001  -0.00001  -0.00008  -0.00009   1.89035
   A89        1.86635   0.00002   0.00002   0.00026   0.00027   1.86663
   A90        2.10818  -0.00006  -0.00010   0.00017   0.00007   2.10825
   A91        2.10113   0.00001   0.00007  -0.00040  -0.00033   2.10080
   A92        2.07375   0.00005   0.00003   0.00025   0.00028   2.07403
   A93        2.10345  -0.00002  -0.00001  -0.00013  -0.00014   2.10331
   A94        2.08537  -0.00002  -0.00001  -0.00013  -0.00015   2.08523
   A95        2.09426   0.00004   0.00002   0.00027   0.00029   2.09454
   A96        2.10373  -0.00003  -0.00002  -0.00016  -0.00018   2.10356
   A97        2.08570   0.00000   0.00001  -0.00004  -0.00003   2.08567
   A98        2.09366   0.00002   0.00000   0.00021   0.00021   2.09387
   A99        2.09764   0.00000   0.00000  -0.00003  -0.00003   2.09761
   A100       2.08880   0.00000   0.00000   0.00005   0.00004   2.08885
   A101       2.09673   0.00000   0.00001  -0.00002  -0.00001   2.09671
   A102       2.09753  -0.00001   0.00000   0.00000   0.00000   2.09753
   A103       2.08903   0.00000   0.00000  -0.00002  -0.00002   2.08900
   A104       2.09663   0.00001   0.00000   0.00002   0.00002   2.09665
   A105       2.09010   0.00001   0.00001   0.00007   0.00008   2.09017
   A106       2.09680  -0.00001   0.00000  -0.00004  -0.00004   2.09676
   A107       2.09628   0.00000   0.00000  -0.00003  -0.00003   2.09625
   A108       1.95944   0.00002   0.00001  -0.00002  -0.00002   1.95942
   A109       2.15629   0.00021   0.00015   0.00018   0.00033   2.15662
   A110       2.15840  -0.00023  -0.00016  -0.00022  -0.00039   2.15802
   A111       1.92360  -0.00003   0.00004  -0.00016  -0.00012   1.92348
   A112       1.95708  -0.00002   0.00003  -0.00026  -0.00022   1.95686
   A113       1.93677  -0.00003  -0.00009   0.00003  -0.00006   1.93671
   A114       1.86765   0.00004   0.00000   0.00030   0.00030   1.86795
   A115       1.88286   0.00004   0.00006   0.00006   0.00013   1.88299
   A116       1.89303   0.00002  -0.00005   0.00005  -0.00001   1.89302
    D1        0.67020  -0.00001  -0.00031  -0.00110  -0.00141   0.66879
    D2       -1.48723  -0.00009  -0.00027  -0.00217  -0.00243  -1.48966
    D3        2.78722  -0.00005  -0.00040  -0.00131  -0.00171   2.78551
    D4       -2.52370   0.00002  -0.00033  -0.00125  -0.00158  -2.52528
    D5        1.60206  -0.00006  -0.00029  -0.00231  -0.00260   1.59946
    D6       -0.40668  -0.00002  -0.00042  -0.00146  -0.00188  -0.40856
    D7        3.02394   0.00003   0.00024   0.00127   0.00151   3.02545
    D8       -0.05405   0.00000   0.00038   0.00010   0.00047  -0.05358
    D9       -0.05253   0.00000   0.00027   0.00149   0.00176  -0.05077
   D10       -3.13052  -0.00003   0.00041   0.00032   0.00073  -3.12980
   D11        0.29489   0.00001   0.00010   0.00082   0.00092   0.29581
   D12       -2.80576   0.00002   0.00031   0.00089   0.00121  -2.80456
   D13       -2.90950   0.00003   0.00008   0.00061   0.00069  -2.90882
   D14        0.27303   0.00004   0.00029   0.00069   0.00097   0.27400
   D15       -3.06585  -0.00004   0.00018   0.00097   0.00115  -3.06469
   D16       -1.02700  -0.00003   0.00017   0.00103   0.00120  -1.02581
   D17        1.07150  -0.00001   0.00030   0.00124   0.00154   1.07305
   D18       -0.97119   0.00000   0.00034   0.00157   0.00191  -0.96928
   D19        1.06765   0.00000   0.00033   0.00163   0.00195   1.06960
   D20       -3.11703   0.00003   0.00046   0.00184   0.00230  -3.11473
   D21        1.18529  -0.00006   0.00020   0.00100   0.00120   1.18649
   D22       -3.05905  -0.00006   0.00018   0.00106   0.00125  -3.05781
   D23       -0.96054  -0.00003   0.00032   0.00127   0.00159  -0.95896
   D24       -3.08618   0.00002  -0.00045   0.00047   0.00002  -3.08616
   D25        1.08827   0.00002  -0.00046   0.00046   0.00000   1.08827
   D26       -0.98964   0.00001  -0.00047   0.00039  -0.00009  -0.98973
   D27        1.08043  -0.00005  -0.00056  -0.00056  -0.00112   1.07931
   D28       -1.02830  -0.00005  -0.00056  -0.00058  -0.00114  -1.02944
   D29       -3.10622  -0.00006  -0.00057  -0.00065  -0.00122  -3.10744
   D30       -1.11778   0.00002  -0.00034  -0.00010  -0.00044  -1.11823
   D31        3.05667   0.00002  -0.00035  -0.00012  -0.00047   3.05621
   D32        0.97876   0.00002  -0.00036  -0.00019  -0.00055   0.97821
   D33        0.32511   0.00003   0.00047   0.00140   0.00187   0.32698
   D34        2.40590   0.00007   0.00050   0.00183   0.00232   2.40823
   D35       -1.67244   0.00006   0.00025   0.00199   0.00225  -1.67020
   D36        2.23564   0.00000  -0.00007  -0.00096  -0.00103   2.23460
   D37        0.17067  -0.00002  -0.00006  -0.00122  -0.00128   0.16939
   D38       -1.84037   0.00002  -0.00027  -0.00086  -0.00113  -1.84151
   D39        0.81667   0.00001  -0.00001  -0.00036  -0.00038   0.81629
   D40       -2.32317   0.00004   0.00007   0.00042   0.00049  -2.32268
   D41        2.93296  -0.00002  -0.00014  -0.00047  -0.00061   2.93236
   D42       -0.20688   0.00000  -0.00005   0.00031   0.00026  -0.20662
   D43       -1.34520  -0.00006   0.00002  -0.00088  -0.00086  -1.34606
   D44        1.79814  -0.00003   0.00010  -0.00010   0.00000   1.79814
   D45       -3.09478  -0.00005  -0.00028  -0.00169  -0.00197  -3.09675
   D46        1.09411  -0.00004  -0.00027  -0.00160  -0.00187   1.09224
   D47       -1.01555  -0.00004  -0.00029  -0.00145  -0.00174  -1.01729
   D48        0.99261   0.00000  -0.00007  -0.00143  -0.00150   0.99111
[truncated: 923,502 more chars]
