# Supplementary material for: Wide-range IR spectra of diarylethene derivatives and their simulation using the density functional theory
Source: Sci Rep. 2022 Oct 7;12:16834. doi: 10.1038/s41598-022-20264-x (PMC9546887; doi:10.1038/s41598-022-20264-x)
Supplement: Supplementary file 1 — Supplementary Information 1. [file 41598_2022_20264_MOESM1_ESM.zip › IR_files/1_0018/closed/closed_lc-wpbe.log]

 Entering Gaussian System, Link 0=g09
 Input=closed_lc-wpbe.gjf
 Output=closed_lc-wpbe.log
 AtFile(1): /pbs_home/ewapastorczak/DAE/0068/Def2SVP.gbs
            H     0
            S   3   1.00
                 13.0107010              0.19682158E-01
                  1.9622572              0.13796524
                  0.44453796             0.47831935
            S   1   1.00
                  0.12194962             1.0000000
            P   1   1.00
                  0.8000000              1.0000000
            ****
            C     0
            S   5   1.00
               1238.4016938              0.54568832082E-02
                186.29004992             0.40638409211E-01
                 42.251176346            0.18025593888
                 11.676557932            0.46315121755
                  3.5930506482           0.44087173314
            S   1   1.00
                  0.40245147363          1.0000000
            S   1   1.00
                  0.13090182668          1.0000000
            P   3   1.00
                  9.4680970621           0.38387871728E-01
                  2.0103545142           0.21117025112
                  0.54771004707          0.51328172114
            P   1   1.00
                  0.15268613795          1.0000000
            D   1   1.00
                  0.8000000              1.0000000
            ****
            F     0
            S   5   1.00
               2894.8325990             -0.53408255515E-02
                435.41939120            -0.39904258866E-01
                 98.843328866           -0.17912768038
                 27.485198001           -0.46758090825
                  8.5405498171          -0.44653131020
            S   1   1.00
                  1.0654578038           1.0000000
            S   1   1.00
                  0.33247346748          1.0000000
            P   3   1.00
                 22.696633924           -0.45212874436E-01
                  4.9872339257          -0.23754317067
                  1.3491613954          -0.51287353587
            P   1   1.00
                  0.34829881977          1.0000000
            D   1   1.00
                  1.4000000              1.0000000
            ****
            S     0
            S   5   1.00
               9184.9303010             -0.22294387756E-02
               1381.5105503             -0.16683029937E-01
                313.87147580            -0.75262436116E-01
                 88.053870623           -0.19376827038
                 27.039914905           -0.17718020803
            S   3   1.00
                 45.648731303           -0.10736062573
                  4.9664522326           0.65066293018
                  2.0116242047           0.59712155354
            S   1   1.00
                  0.35661077013          1.0000000
            S   1   1.00
                  0.13507221477          1.0000000
            P   5   1.00
                261.98233439            -0.92729929822E-02
                 61.306894736           -0.66547669241E-01
                 19.103729887           -0.24828595903
                  6.6567720378          -0.48703847402
                  2.3959635161          -0.39337850312
            P   1   1.00
                  0.61776161679          1.0000000
            P   1   1.00
                  0.16993376871          1.0000000
            D   1   1.00
                  0.5500000              1.0000000
            ****
 Initial command:
 /pbs_home/pkowalski/g09d01/g09/l1.exe "/pbs_home/daria/obliczenia/0018/closed/LC-WPBE/Gau-26178.inp" -scrdir="/pbs_home/daria/obliczenia/0018/closed/LC-WPBE/"
 Entering Link 1 = /pbs_home/pkowalski/g09d01/g09/l1.exe PID=     26179.
  
 Copyright (c) 1988,1990,1992,1993,1995,1998,2003,2009,2013,
            Gaussian, Inc.  All Rights Reserved.
  
 This is part of the Gaussian(R) 09 program.  It is based on
 the Gaussian(R) 03 system (copyright 2003, Gaussian, Inc.),
 the Gaussian(R) 98 system (copyright 1998, Gaussian, Inc.),
 the Gaussian(R) 94 system (copyright 1995, Gaussian, Inc.),
 the Gaussian 92(TM) system (copyright 1992, Gaussian, Inc.),
 the Gaussian 90(TM) system (copyright 1990, Gaussian, Inc.),
 the Gaussian 88(TM) system (copyright 1988, Gaussian, Inc.),
 the Gaussian 86(TM) system (copyright 1986, Carnegie Mellon
 University), and the Gaussian 82(TM) system (copyright 1983,
 Carnegie Mellon University). Gaussian is a federally registered
 trademark of Gaussian, Inc.
  
 This software contains proprietary and confidential information,
 including trade secrets, belonging to Gaussian, Inc.
  
 This software is provided under written license and may be
 used, copied, transmitted, or stored only in accord with that
 written license.
  
 The following legend is applicable only to US Government
 contracts under FAR:
  
                    RESTRICTED RIGHTS LEGEND
  
 Use, reproduction and disclosure by the US Government is
 subject to restrictions as set forth in subparagraphs (a)
 and (c) of the Commercial Computer Software - Restricted
 Rights clause in FAR 52.227-19.
  
 Gaussian, Inc.
 340 Quinnipiac St., Bldg. 40, Wallingford CT 06492
  
  
 ---------------------------------------------------------------
 Warning -- This program may not be used in any manner that
 competes with the business of Gaussian, Inc. or will provide
 assistance to any competitor of Gaussian, Inc.  The licensee
 of this program is prohibited from giving any competitor of
 Gaussian, Inc. access to this program.  By using this program,
 the user acknowledges that Gaussian, Inc. is engaged in the
 business of creating and licensing software in the field of
 computational chemistry and represents and warrants to the
 licensee that it is not a competitor of Gaussian, Inc. and that
 it will not use this program in any manner prohibited above.
 ---------------------------------------------------------------
  

 Cite this work as:
 Gaussian 09, Revision D.01,
 M. J. Frisch, G. W. Trucks, H. B. Schlegel, G. E. Scuseria, 
 M. A. Robb, J. R. Cheeseman, G. Scalmani, V. Barone, B. Mennucci, 
 G. A. Petersson, H. Nakatsuji, M. Caricato, X. Li, H. P. Hratchian, 
 A. F. Izmaylov, J. Bloino, G. Zheng, J. L. Sonnenberg, M. Hada, 
 M. Ehara, K. Toyota, R. Fukuda, J. Hasegawa, M. Ishida, T. Nakajima, 
 Y. Honda, O. Kitao, H. Nakai, T. Vreven, J. A. Montgomery, Jr., 
 J. E. Peralta, F. Ogliaro, M. Bearpark, J. J. Heyd, E. Brothers, 
 K. N. Kudin, V. N. Staroverov, T. Keith, R. Kobayashi, J. Normand, 
 K. Raghavachari, A. Rendell, J. C. Burant, S. S. Iyengar, J. Tomasi, 
 M. Cossi, N. Rega, J. M. Millam, M. Klene, J. E. Knox, J. B. Cross, 
 V. Bakken, C. Adamo, J. Jaramillo, R. Gomperts, R. E. Stratmann, 
 O. Yazyev, A. J. Austin, R. Cammi, C. Pomelli, J. W. Ochterski, 
 R. L. Martin, K. Morokuma, V. G. Zakrzewski, G. A. Voth, 
 P. Salvador, J. J. Dannenberg, S. Dapprich, A. D. Daniels, 
 O. Farkas, J. B. Foresman, J. V. Ortiz, J. Cioslowski, 
 and D. J. Fox, Gaussian, Inc., Wallingford CT, 2013.
 
 ******************************************
 Gaussian 09:  ES64L-G09RevD.01 24-Apr-2013
                 5-Dec-2018 
 ******************************************
 %chk=dae0068freq_closed_lc-wpbe.chk
 %NProcShared=8
 Will use up to    8 processors via shared memory.
 %Mem=4GB
 ---------------------------------------
 #P opt Geom=Checkpoint freq LC-wPBE/Gen
 ---------------------------------------
 1/14=-1,18=20,19=15,26=3,29=2,38=1/1,3;
 2/9=110,12=2,40=1/2;
 3/5=7,11=2,14=-4,16=1,25=1,30=1,71=1,74=-41/1,2,3;
 4//1;
 5/5=2,38=5/2;
 6/7=2,8=2,9=2,10=2,28=1/1;
 7//1,2,3,16;
 1/14=-1,18=20,19=15,26=3/3(2);
 2/9=110/2;
 99//99;
 2/9=110/2;
 3/5=7,6=1,11=2,14=-2,16=1,25=1,30=1,71=1,74=-41,82=7/1,2,3;
 4/5=5,16=3,69=1/1;
 5/5=2,38=5/2;
 7//1,2,3,16;
 1/14=-1,18=20,19=15,26=3/3(-5);
 2/9=110/2;
 6/7=2,8=2,9=2,10=2,19=2,28=1/1;
 99/9=1/99;
 Leave Link    1 at Wed Dec  5 16:42:02 2018, MaxMem=   536870912 cpu:         1.1
 (Enter /pbs_home/pkowalski/g09d01/g09/l101.exe)
 -------------------
 Title Card Required
 -------------------
 Structure from the checkpoint file:  "dae0068freq_closed_lc-wpbe.chk"
 Charge =  0 Multiplicity = 1
 Redundant internal coordinates found in file.
 C,0,0.0165500781,-0.0213964363,-0.006028443
 C,0,0.0329820022,-0.0007268645,1.5152819241
 C,0,1.4810165364,0.000339558,2.0141233887
 S,0,1.5962418246,-0.101652548,3.828464363
 C,0,0.9497835034,-0.7864860473,-0.6078758063
 C,0,1.0919773383,-1.1318132203,-2.0627718968
 C,0,1.9777376859,-1.5018338265,0.1658764332
 C,0,2.4590587662,-1.8391321436,-2.1494519537
 C,0,2.6875738348,-2.4527673684,-0.7525496392
 F,0,1.0730186345,-0.0724913111,-2.893036509
 F,0,0.1364167695,-1.9932363462,-2.4832671003
 F,0,2.5091502298,-2.7458241344,-3.1239891535
 F,0,3.4068405226,-0.9125785672,-2.3606932963
 F,0,2.1545783414,-3.6973687327,-0.728706645
 F,0,4.0080910051,-2.5749038608,-0.5340434962
 C,0,2.1829774508,-1.241009344,1.4753946231
 C,0,2.2868428505,1.2274014784,1.5645555469
 H,0,3.3173753659,1.1349978272,1.9315834157
 H,0,1.8520314966,2.1512573251,1.9657264198
 H,0,2.3112335111,1.2941280914,0.4683341477
 C,0,-0.7741889217,-1.2148956901,1.9965443659
 H,0,-0.8409597151,-1.2294521291,3.0912014455
 H,0,-0.306760714,-2.1492497899,1.6550693545
 H,0,-1.7887735816,-1.1620550129,1.5802330572
 C,0,2.742438446,-1.4185560821,3.7341050362
 S,0,-0.8698460736,1.5113968585,1.9830432611
 C,0,-1.6046763235,1.606455562,0.3946974021
 C,0,-2.7054241787,2.579137737,0.2242588634
 C,0,-2.710563573,3.4696453651,-0.8520053818
 C,0,-3.7462842261,2.6378088511,1.1553353572
 C,0,-3.7440710083,4.3845093532,-1.0042864229
 H,0,-1.8854591688,3.4545698863,-1.5668897771
 C,0,-4.7815118003,3.5485541764,0.9972844589
 H,0,-3.7410468372,1.9542705789,2.0076380015
 C,0,-4.7838588782,4.4232793229,-0.0832367857
 H,0,-3.733026309,5.0779047881,-1.8481722564
 H,0,-5.593745881,3.5766210469,1.7270305088
 H,0,-5.5968007501,5.1428038006,-0.2042808997
 C,0,-1.0925809625,0.7678831991,-0.5396681911
 C,0,-1.6233840443,0.6249762009,-1.933076926
 H,0,-2.6336438708,1.0444559981,-2.0082907955
 H,0,-0.9828686535,1.1302679604,-2.6678112493
 H,0,-1.6665899882,-0.4329739918,-2.2199125831
 C,0,3.3305758657,-1.8752715268,5.0116684528
 C,0,4.7118564537,-2.0313205444,5.1483499915
 C,0,2.5085228794,-2.1311223075,6.1123790238
 C,0,5.2567161147,-2.4505855748,6.3547917151
 H,0,5.3646132894,-1.8059500092,4.3024028403
 C,0,3.0548996121,-2.5555731513,7.3156238208
 H,0,1.4273305824,-2.0042181186,6.0167396463
 C,0,4.4299058104,-2.7172211316,7.4395315361
 H,0,6.3389167947,-2.5645144572,6.4493049535
 H,0,2.3999521774,-2.7611599683,8.1651690935
 H,0,4.8596843411,-3.0477154291,8.3878366826
 C,0,2.9704244587,-1.9239777791,2.4956596065
 C,0,3.7926280269,-3.1483175127,2.2339953478
 H,0,3.2506200851,-3.8350717686,1.5706584638
 H,0,4.7439421218,-2.9098173128,1.7412462999
 H,0,4.0072494126,-3.6786872597,3.1689444563
 Recover connectivity data from disk.
 NAtoms=     59 NQM=       59 NQMF=       0 NMMI=      0 NMMIF=      0
                NMic=       0 NMicF=      0.
                    Isotopes and Nuclear Properties:
 (Nuclear quadrupole moments (NQMom) in fm**2, nuclear magnetic moments (NMagM)
  in nuclear magnetons)

  Atom         1           2           3           4           5           6           7           8           9          10
 IAtWgt=          12          12          12          32          12          12          12          12          12          19
 AtmWgt=  12.0000000  12.0000000  12.0000000  31.9720718  12.0000000  12.0000000  12.0000000  12.0000000  12.0000000  18.9984033
 NucSpn=           0           0           0           0           0           0           0           0           0           1
 AtZEff=  -3.6000000  -3.6000000  -3.6000000 -13.6000000  -3.6000000  -3.6000000  -3.6000000  -3.6000000  -3.6000000  -6.7500000
 NQMom=    0.0000000   0.0000000   0.0000000   0.0000000   0.0000000   0.0000000   0.0000000   0.0000000   0.0000000   0.0000000
 NMagM=    0.0000000   0.0000000   0.0000000   0.0000000   0.0000000   0.0000000   0.0000000   0.0000000   0.0000000   2.6288670
 AtZNuc=   6.0000000   6.0000000   6.0000000  16.0000000   6.0000000   6.0000000   6.0000000   6.0000000   6.0000000   9.0000000

  Atom        11          12          13          14          15          16          17          18          19          20
 IAtWgt=          19          19          19          19          19          12          12           1           1           1
 AtmWgt=  18.9984033  18.9984033  18.9984033  18.9984033  18.9984033  12.0000000  12.0000000   1.0078250   1.0078250   1.0078250
 NucSpn=           1           1           1           1           1           0           0           1           1           1
 AtZEff=  -6.7500000  -6.7500000  -6.7500000  -6.7500000  -6.7500000  -3.6000000  -3.6000000  -1.0000000  -1.0000000  -1.0000000
 NQMom=    0.0000000   0.0000000   0.0000000   0.0000000   0.0000000   0.0000000   0.0000000   0.0000000   0.0000000   0.0000000
 NMagM=    2.6288670   2.6288670   2.6288670   2.6288670   2.6288670   0.0000000   0.0000000   2.7928460   2.7928460   2.7928460
 AtZNuc=   9.0000000   9.0000000   9.0000000   9.0000000   9.0000000   6.0000000   6.0000000   1.0000000   1.0000000   1.0000000

  Atom        21          22          23          24          25          26          27          28          29          30
 IAtWgt=          12           1           1           1          12          32          12          12          12          12
 AtmWgt=  12.0000000   1.0078250   1.0078250   1.0078250  12.0000000  31.9720718  12.0000000  12.0000000  12.0000000  12.0000000
 NucSpn=           0           1           1           1           0           0           0           0           0           0
 AtZEff=  -3.6000000  -1.0000000  -1.0000000  -1.0000000  -3.6000000 -13.6000000  -3.6000000  -3.6000000  -3.6000000  -3.6000000
 NQMom=    0.0000000   0.0000000   0.0000000   0.0000000   0.0000000   0.0000000   0.0000000   0.0000000   0.0000000   0.0000000
 NMagM=    0.0000000   2.7928460   2.7928460   2.7928460   0.0000000   0.0000000   0.0000000   0.0000000   0.0000000   0.0000000
 AtZNuc=   6.0000000   1.0000000   1.0000000   1.0000000   6.0000000  16.0000000   6.0000000   6.0000000   6.0000000   6.0000000

  Atom        31          32          33          34          35          36          37          38          39          40
 IAtWgt=          12           1          12           1          12           1           1           1          12          12
 AtmWgt=  12.0000000   1.0078250  12.0000000   1.0078250  12.0000000   1.0078250   1.0078250   1.0078250  12.0000000  12.0000000
 NucSpn=           0           1           0           1           0           1           1           1           0           0
 AtZEff=  -3.6000000  -1.0000000  -3.6000000  -1.0000000  -3.6000000  -1.0000000  -1.0000000  -1.0000000  -3.6000000  -3.6000000
 NQMom=    0.0000000   0.0000000   0.0000000   0.0000000   0.0000000   0.0000000   0.0000000   0.0000000   0.0000000   0.0000000
 NMagM=    0.0000000   2.7928460   0.0000000   2.7928460   0.0000000   2.7928460   2.7928460   2.7928460   0.0000000   0.0000000
 AtZNuc=   6.0000000   1.0000000   6.0000000   1.0000000   6.0000000   1.0000000   1.0000000   1.0000000   6.0000000   6.0000000

  Atom        41          42          43          44          45          46          47          48          49          50
 IAtWgt=           1           1           1          12          12          12          12           1          12           1
 AtmWgt=   1.0078250   1.0078250   1.0078250  12.0000000  12.0000000  12.0000000  12.0000000   1.0078250  12.0000000   1.0078250
 NucSpn=           1           1           1           0           0           0           0           1           0           1
 AtZEff=  -1.0000000  -1.0000000  -1.0000000  -3.6000000  -3.6000000  -3.6000000  -3.6000000  -1.0000000  -3.6000000  -1.0000000
 NQMom=    0.0000000   0.0000000   0.0000000   0.0000000   0.0000000   0.0000000   0.0000000   0.0000000   0.0000000   0.0000000
 NMagM=    2.7928460   2.7928460   2.7928460   0.0000000   0.0000000   0.0000000   0.0000000   2.7928460   0.0000000   2.7928460
 AtZNuc=   1.0000000   1.0000000   1.0000000   6.0000000   6.0000000   6.0000000   6.0000000   1.0000000   6.0000000   1.0000000

  Atom        51          52          53          54          55          56          57          58          59
 IAtWgt=          12           1           1           1          12          12           1           1           1
 AtmWgt=  12.0000000   1.0078250   1.0078250   1.0078250  12.0000000  12.0000000   1.0078250   1.0078250   1.0078250
 NucSpn=           0           1           1           1           0           0           1           1           1
 AtZEff=  -3.6000000  -1.0000000  -1.0000000  -1.0000000  -3.6000000  -3.6000000  -1.0000000  -1.0000000  -1.0000000
 NQMom=    0.0000000   0.0000000   0.0000000   0.0000000   0.0000000   0.0000000   0.0000000   0.0000000   0.0000000
 NMagM=    0.0000000   2.7928460   2.7928460   2.7928460   0.0000000   0.0000000   2.7928460   2.7928460   2.7928460
 AtZNuc=   6.0000000   1.0000000   1.0000000   1.0000000   6.0000000   6.0000000   1.0000000   1.0000000   1.0000000
 Leave Link  101 at Wed Dec  5 16:42:03 2018, MaxMem=   536870912 cpu:         2.1
 (Enter /pbs_home/pkowalski/g09d01/g09/l103.exe)

 GradGradGradGradGradGradGradGradGradGradGradGradGradGradGradGradGradGrad
 Berny optimization.
 Initialization pass.
                           ----------------------------
                           !    Initial Parameters    !
                           ! (Angstroms and Degrees)  !
 --------------------------                            --------------------------
 ! Name  Definition              Value          Derivative Info.                !
 --------------------------------------------------------------------------------
 ! R1    R(1,2)                  1.5215         estimate D2E/DX2                !
 ! R2    R(1,5)                  1.3485         estimate D2E/DX2                !
 ! R3    R(1,39)                 1.4622         estimate D2E/DX2                !
 ! R4    R(2,3)                  1.5316         estimate D2E/DX2                !
 ! R5    R(2,21)                 1.5354         estimate D2E/DX2                !
 ! R6    R(2,26)                 1.8222         estimate D2E/DX2                !
 ! R7    R(3,4)                  1.8209         estimate D2E/DX2                !
 ! R8    R(3,16)                 1.5244         estimate D2E/DX2                !
 ! R9    R(3,17)                 1.5353         estimate D2E/DX2                !
 ! R10   R(4,25)                 1.7484         estimate D2E/DX2                !
 ! R11   R(5,6)                  1.5021         estimate D2E/DX2                !
 ! R12   R(5,7)                  1.4721         estimate D2E/DX2                !
 ! R13   R(6,8)                  1.5417         estimate D2E/DX2                !
 ! R14   R(6,10)                 1.3461         estimate D2E/DX2                !
 ! R15   R(6,11)                 1.3535         estimate D2E/DX2                !
 ! R16   R(7,9)                  1.5005         estimate D2E/DX2                !
 ! R17   R(7,16)                 1.3509         estimate D2E/DX2                !
 ! R18   R(8,9)                  1.5428         estimate D2E/DX2                !
 ! R19   R(8,12)                 1.332          estimate D2E/DX2                !
 ! R20   R(8,13)                 1.3422         estimate D2E/DX2                !
 ! R21   R(9,14)                 1.3541         estimate D2E/DX2                !
 ! R22   R(9,15)                 1.344          estimate D2E/DX2                !
 ! R23   R(16,55)                1.4586         estimate D2E/DX2                !
 ! R24   R(17,18)                1.0978         estimate D2E/DX2                !
 ! R25   R(17,19)                1.097          estimate D2E/DX2                !
 ! R26   R(17,20)                1.0985         estimate D2E/DX2                !
 ! R27   R(21,22)                1.0968         estimate D2E/DX2                !
 ! R28   R(21,23)                1.0991         estimate D2E/DX2                !
 ! R29   R(21,24)                1.0979         estimate D2E/DX2                !
 ! R30   R(25,44)                1.4787         estimate D2E/DX2                !
 ! R31   R(25,55)                1.3569         estimate D2E/DX2                !
 ! R32   R(26,27)                1.7527         estimate D2E/DX2                !
 ! R33   R(27,28)                1.4788         estimate D2E/DX2                !
 ! R34   R(27,39)                1.3559         estimate D2E/DX2                !
 ! R35   R(28,29)                1.3969         estimate D2E/DX2                !
 ! R36   R(28,30)                1.3978         estimate D2E/DX2                !
 ! R37   R(29,31)                1.3886         estimate D2E/DX2                !
 ! R38   R(29,32)                1.0918         estimate D2E/DX2                !
 ! R39   R(30,33)                1.3879         estimate D2E/DX2                !
 ! R40   R(30,34)                1.0926         estimate D2E/DX2                !
 ! R41   R(31,35)                1.3896         estimate D2E/DX2                !
 ! R42   R(31,36)                1.0923         estimate D2E/DX2                !
 ! R43   R(33,35)                1.3902         estimate D2E/DX2                !
 ! R44   R(33,37)                1.0923         estimate D2E/DX2                !
 ! R45   R(35,38)                1.0924         estimate D2E/DX2                !
 ! R46   R(39,40)                1.4979         estimate D2E/DX2                !
 ! R47   R(40,41)                1.0965         estimate D2E/DX2                !
 ! R48   R(40,42)                1.0979         estimate D2E/DX2                !
 ! R49   R(40,43)                1.097          estimate D2E/DX2                !
 ! R50   R(44,45)                1.3968         estimate D2E/DX2                !
 ! R51   R(44,46)                1.3974         estimate D2E/DX2                !
 ! R52   R(45,47)                1.3886         estimate D2E/DX2                !
 ! R53   R(45,48)                1.092          estimate D2E/DX2                !
 ! R54   R(46,49)                1.388          estimate D2E/DX2                !
 ! R55   R(46,50)                1.0928         estimate D2E/DX2                !
 ! R56   R(47,51)                1.3897         estimate D2E/DX2                !
 ! R57   R(47,52)                1.0923         estimate D2E/DX2                !
 ! R58   R(49,51)                1.39           estimate D2E/DX2                !
 ! R59   R(49,53)                1.0922         estimate D2E/DX2                !
 ! R60   R(51,54)                1.0923         estimate D2E/DX2                !
 ! R61   R(55,56)                1.4978         estimate D2E/DX2                !
 ! R62   R(56,57)                1.0979         estimate D2E/DX2                !
 ! R63   R(56,58)                1.0976         estimate D2E/DX2                !
 ! R64   R(56,59)                1.0961         estimate D2E/DX2                !
 ! A1    A(2,1,5)              116.5173         estimate D2E/DX2                !
 ! A2    A(2,1,39)             111.4551         estimate D2E/DX2                !
 ! A3    A(5,1,39)             131.9383         estimate D2E/DX2                !
 ! A4    A(1,2,3)              109.6261         estimate D2E/DX2                !
 ! A5    A(1,2,21)             107.2765         estimate D2E/DX2                !
 ! A6    A(1,2,26)             105.2235         estimate D2E/DX2                !
 ! A7    A(3,2,21)             113.2977         estimate D2E/DX2                !
 ! A8    A(3,2,26)             112.5975         estimate D2E/DX2                !
 ! A9    A(21,2,26)            108.3788         estimate D2E/DX2                !
 ! A10   A(2,3,4)              112.6025         estimate D2E/DX2                !
 ! A11   A(2,3,16)             108.6442         estimate D2E/DX2                !
 ! A12   A(2,3,17)             113.6674         estimate D2E/DX2                !
 ! A13   A(4,3,16)             106.1039         estimate D2E/DX2                !
 ! A14   A(4,3,17)             107.6575         estimate D2E/DX2                !
 ! A15   A(16,3,17)            107.797          estimate D2E/DX2                !
 ! A16   A(3,4,25)              91.7133         estimate D2E/DX2                !
 ! A17   A(1,5,6)              128.9201         estimate D2E/DX2                !
 ! A18   A(1,5,7)              121.6253         estimate D2E/DX2                !
 ! A19   A(6,5,7)              109.3466         estimate D2E/DX2                !
 ! A20   A(5,6,8)              104.1159         estimate D2E/DX2                !
 ! A21   A(5,6,10)             114.5308         estimate D2E/DX2                !
 ! A22   A(5,6,11)             112.3586         estimate D2E/DX2                !
 ! A23   A(8,6,10)             109.8086         estimate D2E/DX2                !
 ! A24   A(8,6,11)             108.456          estimate D2E/DX2                !
 ! A25   A(10,6,11)            107.4154         estimate D2E/DX2                !
 ! A26   A(5,7,9)              108.4556         estimate D2E/DX2                !
 ! A27   A(5,7,16)             121.4508         estimate D2E/DX2                !
 ! A28   A(9,7,16)             130.0747         estimate D2E/DX2                !
 ! A29   A(6,8,9)              105.2439         estimate D2E/DX2                !
 ! A30   A(6,8,12)             112.7543         estimate D2E/DX2                !
 ! A31   A(6,8,13)             108.5607         estimate D2E/DX2                !
 ! A32   A(9,8,12)             112.7141         estimate D2E/DX2                !
 ! A33   A(9,8,13)             108.2097         estimate D2E/DX2                !
 ! A34   A(12,8,13)            109.1595         estimate D2E/DX2                !
 ! A35   A(7,9,8)              103.4184         estimate D2E/DX2                !
 ! A36   A(7,9,14)             112.6742         estimate D2E/DX2                !
 ! A37   A(7,9,15)             115.0151         estimate D2E/DX2                !
 ! A38   A(8,9,14)             108.8578         estimate D2E/DX2                !
 ! A39   A(8,9,15)             109.2007         estimate D2E/DX2                !
 ! A40   A(14,9,15)            107.4776         estimate D2E/DX2                !
 ! A41   A(3,16,7)             115.4563         estimate D2E/DX2                !
 ! A42   A(3,16,55)            112.5002         estimate D2E/DX2                !
 ! A43   A(7,16,55)            132.0415         estimate D2E/DX2                !
 ! A44   A(3,17,18)            109.1184         estimate D2E/DX2                !
 ! A45   A(3,17,19)            110.9743         estimate D2E/DX2                !
 ! A46   A(3,17,20)            110.6347         estimate D2E/DX2                !
 ! A47   A(18,17,19)           108.7038         estimate D2E/DX2                !
 ! A48   A(18,17,20)           108.5354         estimate D2E/DX2                !
 ! A49   A(19,17,20)           108.8181         estimate D2E/DX2                !
 ! A50   A(2,21,22)            110.8145         estimate D2E/DX2                !
 ! A51   A(2,21,23)            110.5662         estimate D2E/DX2                !
 ! A52   A(2,21,24)            109.2016         estimate D2E/DX2                !
 ! A53   A(22,21,23)           108.9461         estimate D2E/DX2                !
 ! A54   A(22,21,24)           108.8334         estimate D2E/DX2                !
 ! A55   A(23,21,24)           108.4266         estimate D2E/DX2                !
 ! A56   A(4,25,44)            116.5349         estimate D2E/DX2                !
 ! A57   A(4,25,55)            116.1014         estimate D2E/DX2                !
 ! A58   A(44,25,55)           127.3487         estimate D2E/DX2                !
 ! A59   A(2,26,27)             91.1518         estimate D2E/DX2                !
 ! A60   A(26,27,28)           116.8854         estimate D2E/DX2                !
 ! A61   A(26,27,39)           115.6333         estimate D2E/DX2                !
 ! A62   A(28,27,39)           127.4811         estimate D2E/DX2                !
 ! A63   A(27,28,29)           120.7202         estimate D2E/DX2                !
 ! A64   A(27,28,30)           120.3401         estimate D2E/DX2                !
 ! A65   A(29,28,30)           118.9286         estimate D2E/DX2                !
 ! A66   A(28,29,31)           120.4786         estimate D2E/DX2                !
 ! A67   A(28,29,32)           119.5302         estimate D2E/DX2                !
 ! A68   A(31,29,32)           119.9829         estimate D2E/DX2                !
 ! A69   A(28,30,33)           120.4739         estimate D2E/DX2                !
 ! A70   A(28,30,34)           119.3281         estimate D2E/DX2                !
 ! A71   A(33,30,34)           120.1969         estimate D2E/DX2                !
 ! A72   A(29,31,35)           120.1721         estimate D2E/DX2                !
 ! A73   A(29,31,36)           119.6982         estimate D2E/DX2                !
 ! A74   A(35,31,36)           120.1286         estimate D2E/DX2                !
 ! A75   A(30,33,35)           120.177          estimate D2E/DX2                !
 ! A76   A(30,33,37)           119.7002         estimate D2E/DX2                !
 ! A77   A(35,33,37)           120.1226         estimate D2E/DX2                !
 ! A78   A(31,35,33)           119.7586         estimate D2E/DX2                !
 ! A79   A(31,35,38)           120.1189         estimate D2E/DX2                !
 ! A80   A(33,35,38)           120.1214         estimate D2E/DX2                !
 ! A81   A(1,39,27)            111.6438         estimate D2E/DX2                !
 ! A82   A(1,39,40)            123.8352         estimate D2E/DX2                !
 ! A83   A(27,39,40)           124.4855         estimate D2E/DX2                !
 ! A84   A(39,40,41)           110.7205         estimate D2E/DX2                !
 ! A85   A(39,40,42)           111.8316         estimate D2E/DX2                !
 ! A86   A(39,40,43)           110.4381         estimate D2E/DX2                !
 ! A87   A(41,40,42)           108.3939         estimate D2E/DX2                !
 ! A88   A(41,40,43)           108.3446         estimate D2E/DX2                !
 ! A89   A(42,40,43)           106.9684         estimate D2E/DX2                !
 ! A90   A(25,44,45)           120.8216         estimate D2E/DX2                !
 ! A91   A(25,44,46)           120.2047         estimate D2E/DX2                !
 ! A92   A(45,44,46)           118.9605         estimate D2E/DX2                !
 ! A93   A(44,45,47)           120.45           estimate D2E/DX2                !
 ! A94   A(44,45,48)           119.4892         estimate D2E/DX2                !
 ! A95   A(47,45,48)           120.0539         estimate D2E/DX2                !
 ! A96   A(44,46,49)           120.4812         estimate D2E/DX2                !
 ! A97   A(44,46,50)           119.4599         estimate D2E/DX2                !
 ! A98   A(49,46,50)           120.056          estimate D2E/DX2                !
 ! A99   A(45,47,51)           120.1746         estimate D2E/DX2                !
 ! A100  A(45,47,52)           119.6986         estimate D2E/DX2                !
 ! A101  A(51,47,52)           120.1258         estimate D2E/DX2                !
 ! A102  A(46,49,51)           120.1484         estimate D2E/DX2                !
 ! A103  A(46,49,53)           119.7226         estimate D2E/DX2                !
 ! A104  A(51,49,53)           120.1291         estimate D2E/DX2                !
 ! A105  A(47,51,49)           119.7772         estimate D2E/DX2                !
 ! A106  A(47,51,54)           120.1048         estimate D2E/DX2                !
 ! A107  A(49,51,54)           120.1172         estimate D2E/DX2                !
 ! A108  A(16,55,25)           111.9197         estimate D2E/DX2                !
 ! A109  A(16,55,56)           123.8416         estimate D2E/DX2                !
 ! A110  A(25,55,56)           123.7898         estimate D2E/DX2                !
 ! A111  A(55,56,57)           110.2338         estimate D2E/DX2                !
 ! A112  A(55,56,58)           112.1224         estimate D2E/DX2                !
 ! A113  A(55,56,59)           110.7312         estimate D2E/DX2                !
 ! A114  A(57,56,58)           107.0114         estimate D2E/DX2                !
 ! A115  A(57,56,59)           108.0196         estimate D2E/DX2                !
 ! A116  A(58,56,59)           108.5639         estimate D2E/DX2                !
 ! D1    D(5,1,2,3)             38.6188         estimate D2E/DX2                !
 ! D2    D(5,1,2,21)           -84.7929         estimate D2E/DX2                !
 ! D3    D(5,1,2,26)           159.9399         estimate D2E/DX2                !
 ! D4    D(39,1,2,3)          -144.4048         estimate D2E/DX2                !
 ! D5    D(39,1,2,21)           92.1836         estimate D2E/DX2                !
 ! D6    D(39,1,2,26)          -23.0837         estimate D2E/DX2                !
 ! D7    D(2,1,5,6)            172.4046         estimate D2E/DX2                !
 ! D8    D(2,1,5,7)             -3.3967         estimate D2E/DX2                !
 ! D9    D(39,1,5,6)            -3.8114         estimate D2E/DX2                !
 ! D10   D(39,1,5,7)          -179.6127         estimate D2E/DX2                !
 ! D11   D(2,1,39,27)           16.7833         estimate D2E/DX2                !
 ! D12   D(2,1,39,40)         -161.1335         estimate D2E/DX2                !
 ! D13   D(5,1,39,27)         -166.8545         estimate D2E/DX2                !
 ! D14   D(5,1,39,40)           15.2287         estimate D2E/DX2                !
 ! D15   D(1,2,3,4)           -175.6927         estimate D2E/DX2                !
 ! D16   D(1,2,3,16)           -58.4631         estimate D2E/DX2                !
 ! D17   D(1,2,3,17)            61.5419         estimate D2E/DX2                !
 ! D18   D(21,2,3,4)           -55.9009         estimate D2E/DX2                !
 ! D19   D(21,2,3,16)           61.3288         estimate D2E/DX2                !
 ! D20   D(21,2,3,17)         -178.6663         estimate D2E/DX2                !
 ! D21   D(26,2,3,4)            67.5391         estimate D2E/DX2                !
 ! D22   D(26,2,3,16)         -175.2313         estimate D2E/DX2                !
 ! D23   D(26,2,3,17)          -55.2264         estimate D2E/DX2                !
 ! D24   D(1,2,21,22)         -177.2535         estimate D2E/DX2                !
 ! D25   D(1,2,21,23)           61.8409         estimate D2E/DX2                !
 ! D26   D(1,2,21,24)          -57.3793         estimate D2E/DX2                !
 ! D27   D(3,2,21,22)           61.6215         estimate D2E/DX2                !
 ! D28   D(3,2,21,23)          -59.2842         estimate D2E/DX2                !
 ! D29   D(3,2,21,24)         -178.5043         estimate D2E/DX2                !
 ! D30   D(26,2,21,22)         -64.1056         estimate D2E/DX2                !
 ! D31   D(26,2,21,23)         174.9887         estimate D2E/DX2                !
 ! D32   D(26,2,21,24)          55.7686         estimate D2E/DX2                !
 ! D33   D(1,2,26,27)           18.4409         estimate D2E/DX2                !
 ! D34   D(3,2,26,27)          137.8017         estimate D2E/DX2                !
 ! D35   D(21,2,26,27)         -96.0622         estimate D2E/DX2                !
 ! D36   D(2,3,4,25)           129.7633         estimate D2E/DX2                !
 ! D37   D(16,3,4,25)           11.0372         estimate D2E/DX2                !
 ! D38   D(17,3,4,25)         -104.1617         estimate D2E/DX2                !
 ! D39   D(2,3,16,7)            45.7563         estimate D2E/DX2                !
 ! D40   D(2,3,16,55)         -134.686          estimate D2E/DX2                !
 ! D41   D(4,3,16,7)           167.0616         estimate D2E/DX2                !
 ! D42   D(4,3,16,55)          -13.3808         estimate D2E/DX2                !
 ! D43   D(17,3,16,7)          -77.8345         estimate D2E/DX2                !
 ! D44   D(17,3,16,55)         101.7231         estimate D2E/DX2                !
 ! D45   D(2,3,17,18)         -178.0308         estimate D2E/DX2                !
 ! D46   D(2,3,17,19)           62.2094         estimate D2E/DX2                !
 ! D47   D(2,3,17,20)          -58.6873         estimate D2E/DX2                !
 ! D48   D(4,3,17,18)           56.5259         estimate D2E/DX2                !
 ! D49   D(4,3,17,19)          -63.2338         estimate D2E/DX2                !
 ! D50   D(4,3,17,20)          175.8694         estimate D2E/DX2                !
 ! D51   D(16,3,17,18)         -57.5476         estimate D2E/DX2                !
 ! D52   D(16,3,17,19)        -177.3074         estimate D2E/DX2                !
 ! D53   D(16,3,17,20)          61.7959         estimate D2E/DX2                !
 ! D54   D(3,4,25,44)          174.3886         estimate D2E/DX2                !
 ! D55   D(3,4,25,55)           -6.9099         estimate D2E/DX2                !
 ! D56   D(1,5,6,8)            171.3031         estimate D2E/DX2                !
 ! D57   D(1,5,6,10)            51.3779         estimate D2E/DX2                !
 ! D58   D(1,5,6,11)           -71.5414         estimate D2E/DX2                !
 ! D59   D(7,5,6,8)            -12.4855         estimate D2E/DX2                !
 ! D60   D(7,5,6,10)          -132.4107         estimate D2E/DX2                !
 ! D61   D(7,5,6,11)           104.6701         estimate D2E/DX2                !
 ! D62   D(1,5,7,9)            169.4637         estimate D2E/DX2                !
 ! D63   D(1,5,7,16)           -11.9654         estimate D2E/DX2                !
 ! D64   D(6,5,7,9)             -7.0751         estimate D2E/DX2                !
 ! D65   D(6,5,7,16)           171.4958         estimate D2E/DX2                !
 ! D66   D(5,6,8,9)             26.7311         estimate D2E/DX2                !
 ! D67   D(5,6,8,12)           149.981          estimate D2E/DX2                !
 ! D68   D(5,6,8,13)           -88.9376         estimate D2E/DX2                !
 ! D69   D(10,6,8,9)           149.7978         estimate D2E/DX2                !
 ! D70   D(10,6,8,12)          -86.9524         estimate D2E/DX2                !
 ! D71   D(10,6,8,13)           34.1291         estimate D2E/DX2                !
 ! D72   D(11,6,8,9)           -93.0999         estimate D2E/DX2                !
 ! D73   D(11,6,8,12)           30.1499         estimate D2E/DX2                !
 ! D74   D(11,6,8,13)          151.2314         estimate D2E/DX2                !
 ! D75   D(5,7,9,8)             23.5088         estimate D2E/DX2                !
 ! D76   D(5,7,9,14)           -93.865          estimate D2E/DX2                !
 ! D77   D(5,7,9,15)           142.4842         estimate D2E/DX2                !
 ! D78   D(16,7,9,8)          -154.8979         estimate D2E/DX2                !
 ! D79   D(16,7,9,14)           87.7282         estimate D2E/DX2                !
 ! D80   D(16,7,9,15)          -35.9226         estimate D2E/DX2                !
 ! D81   D(5,7,16,3)           -11.1383         estimate D2E/DX2                !
 ! D82   D(5,7,16,55)          169.412          estimate D2E/DX2                !
 ! D83   D(9,7,16,3)           167.09           estimate D2E/DX2                !
 ! D84   D(9,7,16,55)          -12.3596         estimate D2E/DX2                !
 ! D85   D(6,8,9,7)            -30.8537         estimate D2E/DX2                !
 ! D86   D(6,8,9,14)            89.1644         estimate D2E/DX2                !
 ! D87   D(6,8,9,15)          -153.7701         estimate D2E/DX2                !
 ! D88   D(12,8,9,7)          -154.1292         estimate D2E/DX2                !
 ! D89   D(12,8,9,14)          -34.1111         estimate D2E/DX2                !
 ! D90   D(12,8,9,15)           82.9544         estimate D2E/DX2                !
 ! D91   D(13,8,9,7)            85.0564         estimate D2E/DX2                !
 ! D92   D(13,8,9,14)         -154.9255         estimate D2E/DX2                !
 ! D93   D(13,8,9,15)          -37.86           estimate D2E/DX2                !
 ! D94   D(3,16,55,25)           9.1921         estimate D2E/DX2                !
 ! D95   D(3,16,55,56)        -178.2527         estimate D2E/DX2                !
 ! D96   D(7,16,55,25)        -171.3458         estimate D2E/DX2                !
 ! D97   D(7,16,55,56)           1.2095         estimate D2E/DX2                !
 ! D98   D(4,25,44,45)        -130.4309         estimate D2E/DX2                !
 ! D99   D(4,25,44,46)          48.2352         estimate D2E/DX2                !
 ! D100  D(55,25,44,45)         51.036          estimate D2E/DX2                !
 ! D101  D(55,25,44,46)       -130.298          estimate D2E/DX2                !
 ! D102  D(4,25,55,16)          -0.1429         estimate D2E/DX2                !
 ! D103  D(4,25,55,56)        -172.7027         estimate D2E/DX2                !
 ! D104  D(44,25,55,16)        178.3958         estimate D2E/DX2                !
 ! D105  D(44,25,55,56)          5.836          estimate D2E/DX2                !
 ! D106  D(2,26,27,28)         169.2053         estimate D2E/DX2                !
 ! D107  D(2,26,27,39)         -10.6292         estimate D2E/DX2                !
 ! D108  D(26,27,28,29)        131.0293         estimate D2E/DX2                !
 ! D109  D(26,27,28,30)        -47.7455         estimate D2E/DX2                !
 ! D110  D(39,27,28,29)        -49.1588         estimate D2E/DX2                !
 ! D111  D(39,27,28,30)        132.0664         estimate D2E/DX2                !
 ! D112  D(26,27,39,1)          -1.7524         estimate D2E/DX2                !
 ! D113  D(26,27,39,40)        176.1483         estimate D2E/DX2                !
 ! D114  D(28,27,39,1)         178.4336         estimate D2E/DX2                !
 ! D115  D(28,27,39,40)         -3.6657         estimate D2E/DX2                !
 ! D116  D(27,28,29,31)       -179.7453         estimate D2E/DX2                !
 ! D117  D(27,28,29,32)         -0.7988         estimate D2E/DX2                !
 ! D118  D(30,28,29,31)         -0.9534         estimate D2E/DX2                !
 ! D119  D(30,28,29,32)        177.9931         estimate D2E/DX2                !
 ! D120  D(27,28,30,33)       -179.9267         estimate D2E/DX2                !
 ! D121  D(27,28,30,34)         -0.3089         estimate D2E/DX2                !
 ! D122  D(29,28,30,33)          1.2768         estimate D2E/DX2                !
 ! D123  D(29,28,30,34)       -179.1055         estimate D2E/DX2                !
 ! D124  D(28,29,31,35)          0.1038         estimate D2E/DX2                !
 ! D125  D(28,29,31,36)        179.7321         estimate D2E/DX2                !
 ! D126  D(32,29,31,35)       -178.8379         estimate D2E/DX2                !
 ! D127  D(32,29,31,36)          0.7903         estimate D2E/DX2                !
 ! D128  D(28,30,33,35)         -0.7515         estimate D2E/DX2                !
 ! D129  D(28,30,33,37)        179.3798         estimate D2E/DX2                !
 ! D130  D(34,30,33,35)        179.6341         estimate D2E/DX2                !
 ! D131  D(34,30,33,37)         -0.2346         estimate D2E/DX2                !
 ! D132  D(29,31,35,33)          0.4381         estimate D2E/DX2                !
 ! D133  D(29,31,35,38)       -179.9544         estimate D2E/DX2                !
 ! D134  D(36,31,35,33)       -179.1886         estimate D2E/DX2                !
 ! D135  D(36,31,35,38)          0.419          estimate D2E/DX2                !
 ! D136  D(30,33,35,31)         -0.1154         estimate D2E/DX2                !
 ! D137  D(30,33,35,38)       -179.7229         estimate D2E/DX2                !
 ! D138  D(37,33,35,31)        179.7527         estimate D2E/DX2                !
 ! D139  D(37,33,35,38)          0.1452         estimate D2E/DX2                !
 ! D140  D(1,39,40,41)         160.747          estimate D2E/DX2                !
 ! D141  D(1,39,40,42)         -78.257          estimate D2E/DX2                !
 ! D142  D(1,39,40,43)          40.7425         estimate D2E/DX2                !
 ! D143  D(27,39,40,41)        -16.9037         estimate D2E/DX2                !
 ! D144  D(27,39,40,42)        104.0922         estimate D2E/DX2                !
 ! D145  D(27,39,40,43)       -136.9083         estimate D2E/DX2                !
 ! D146  D(25,44,45,47)        179.4924         estimate D2E/DX2                !
 ! D147  D(25,44,45,48)          0.44           estimate D2E/DX2                !
 ! D148  D(46,44,45,47)          0.81           estimate D2E/DX2                !
 ! D149  D(46,44,45,48)       -178.2424         estimate D2E/DX2                !
 ! D150  D(25,44,46,49)       -179.7762         estimate D2E/DX2                !
 ! D151  D(25,44,46,50)          0.8426         estimate D2E/DX2                !
 ! D152  D(45,44,46,49)         -1.0855         estimate D2E/DX2                !
 ! D153  D(45,44,46,50)        179.5334         estimate D2E/DX2                !
 ! D154  D(44,45,47,51)         -0.0917         estimate D2E/DX2                !
 ! D155  D(44,45,47,52)       -179.7453         estimate D2E/DX2                !
 ! D156  D(48,45,47,51)        178.9553         estimate D2E/DX2                !
 ! D157  D(48,45,47,52)         -0.6983         estimate D2E/DX2                !
 ! D158  D(44,46,49,51)          0.6431         estimate D2E/DX2                !
 ! D159  D(44,46,49,53)       -179.4155         estimate D2E/DX2                !
 ! D160  D(50,46,49,51)       -179.9795         estimate D2E/DX2                !
 ! D161  D(50,46,49,53)         -0.0381         estimate D2E/DX2                !
 ! D162  D(45,47,51,49)         -0.3643         estimate D2E/DX2                !
 ! D163  D(45,47,51,54)        179.9531         estimate D2E/DX2                !
 ! D164  D(52,47,51,49)        179.2878         estimate D2E/DX2                !
 ! D165  D(52,47,51,54)         -0.3948         estimate D2E/DX2                !
 ! D166  D(46,49,51,47)          0.0896         estimate D2E/DX2                !
 ! D167  D(46,49,51,54)        179.7721         estimate D2E/DX2                !
 ! D168  D(53,49,51,47)       -179.8515         estimate D2E/DX2                !
 ! D169  D(53,49,51,54)         -0.169          estimate D2E/DX2                !
 ! D170  D(16,55,56,57)        -40.9228         estimate D2E/DX2                !
 ! D171  D(16,55,56,58)         78.1829         estimate D2E/DX2                !
 ! D172  D(16,55,56,59)       -160.3965         estimate D2E/DX2                !
 ! D173  D(25,55,56,57)        130.7611         estimate D2E/DX2                !
 ! D174  D(25,55,56,58)       -110.1332         estimate D2E/DX2                !
 ! D175  D(25,55,56,59)         11.2874         estimate D2E/DX2                !
 --------------------------------------------------------------------------------
 Trust Radius=3.00D-01 FncErr=1.00D-07 GrdErr=1.00D-06
 Number of steps in this run=    354 maximum allowed number of steps=    354.
 GradGradGradGradGradGradGradGradGradGradGradGradGradGradGradGradGradGrad

 Leave Link  103 at Wed Dec  5 16:42:03 2018, MaxMem=   536870912 cpu:         0.2
 (Enter /pbs_home/pkowalski/g09d01/g09/l202.exe)
 Stoichiometry    C29H22F6S2
 Framework group  C1[X(C29H22F6S2)]
 Deg. of freedom   171
 Full point group                 C1      NOp   1
 RotChk:  IX=0 Diff= 5.90D-16
 Largest Abelian subgroup         C1      NOp   1
 Largest concise Abelian subgroup C1      NOp   1
                         Standard orientation:                         
 ---------------------------------------------------------------------
 Center     Atomic      Atomic             Coordinates (Angstroms)
 Number     Number       Type             X           Y           Z
 ---------------------------------------------------------------------
      1          6           0       -1.423256    0.430378   -0.180615
      2          6           0       -0.599947   -0.843302   -0.303020
      3          6           0        0.648257   -0.735647    0.577913
      4         16           0        1.758195   -2.167705    0.396911
      5          6           0       -0.734739    1.587435   -0.105309
      6          6           0       -1.252386    2.997177   -0.134671
      7          6           0        0.736683    1.608932   -0.065828
      8          6           0       -0.020917    3.857206    0.212547
      9          6           0        1.196015    3.026257   -0.244296
     10          9           0       -2.244351    3.246616    0.740342
     11          9           0       -1.694619    3.357823   -1.361996
     12          9           0       -0.060125    5.063998   -0.349980
     13          9           0        0.041888    3.994682    1.546178
     14          9           0        1.471524    3.327036   -1.535540
     15          9           0        2.268101    3.372789    0.488491
     16          6           0        1.452926    0.481489    0.136312
     17          6           0        0.335808   -0.574580    2.072430
     18          1           0        1.277254   -0.469535    2.627309
     19          1           0       -0.203695   -1.448849    2.457265
     20          1           0       -0.273808    0.322637    2.245979
     21          6           0       -0.277724   -1.036662   -1.791687
     22          1           0        0.276279   -1.969475   -1.952573
     23          1           0        0.321363   -0.196112   -2.169421
     24          1           0       -1.215231   -1.078412   -2.361623
     25          6           0        3.141294   -1.129627    0.139357
     26         16           0       -1.714329   -2.185759    0.222698
     27          6           0       -3.117523   -1.164263   -0.021120
     28          6           0       -4.440768   -1.822488    0.029549
     29          6           0       -5.471898   -1.292795    0.809017
     30          6           0       -4.670450   -3.001955   -0.684482
     31          6           0       -6.710923   -1.917945    0.857051
     32          1           0       -5.293020   -0.390173    1.396691
     33          6           0       -5.911696   -3.621207   -0.640122
     34          1           0       -3.863943   -3.429945   -1.284518
     35          6           0       -6.935340   -3.080428    0.129544
     36          1           0       -7.506805   -1.495156    1.474209
     37          1           0       -6.080340   -4.536945   -1.211107
     38          1           0       -7.910575   -3.571068    0.167379
     39          6           0       -2.856744    0.148308   -0.239379
     40          6           0       -3.897483    1.179143   -0.552437
     41          1           0       -4.831160    0.702575   -0.873959
     42          1           0       -4.114606    1.816576    0.314714
     43          1           0       -3.552230    1.839975   -1.357112
     44          6           0        4.458299   -1.795298    0.044264
     45          6           0        5.544201   -1.344371    0.798221
     46          6           0        4.625704   -2.907317   -0.785305
     47          6           0        6.774745   -1.981770    0.710814
     48          1           0        5.415337   -0.493998    1.471102
     49          6           0        5.858142   -3.539353   -0.875373
     50          1           0        3.779473   -3.271724   -1.372951
     51          6           0        6.935697   -3.077715   -0.128453
     52          1           0        7.614555   -1.621414    1.309090
     53          1           0        5.977568   -4.401696   -1.534958
     54          1           0        7.904431   -3.577802   -0.196909
     55          6           0        2.878818    0.196467    0.022060
     56          6           0        3.906073    1.218670   -0.356544
     57          1           0        3.524715    1.860003   -1.161950
     58          1           0        4.163461    1.876737    0.483326
     59          1           0        4.822164    0.734281   -0.713797
 ---------------------------------------------------------------------
 Rotational constants (GHZ):      0.1286601      0.0715410      0.0492323
 Leave Link  202 at Wed Dec  5 16:42:03 2018, MaxMem=   536870912 cpu:         0.2
 (Enter /pbs_home/pkowalski/g09d01/g09/l301.exe)
 General basis read from cards:  (5D, 7F)
 Centers:      18     19     20     22     23     24     32     34     36     37
 Centers:      38     41     42     43     48     50     52     53     54     57
 Centers:      58     59
 S 3 1.00
     Exponent=  1.3010701000D+01 Coefficients=  1.9682158000D-02
     Exponent=  1.9622572000D+00 Coefficients=  1.3796524000D-01
     Exponent=  4.4453796000D-01 Coefficients=  4.7831935000D-01
 S 1 1.00
     Exponent=  1.2194962000D-01 Coefficients=  1.0000000000D+00
 P 1 1.00
     Exponent=  8.0000000000D-01 Coefficients=  1.0000000000D+00
 ****
 Centers:       1      2      3      5      6      7      8      9     16     17
 Centers:      21     25     27     28     29     30     31     33     35     39
 Centers:      40     44     45     46     47     49     51     55     56
 S 5 1.00
     Exponent=  1.2384016938D+03 Coefficients=  5.4568832082D-03
     Exponent=  1.8629004992D+02 Coefficients=  4.0638409211D-02
     Exponent=  4.2251176346D+01 Coefficients=  1.8025593888D-01
     Exponent=  1.1676557932D+01 Coefficients=  4.6315121755D-01
     Exponent=  3.5930506482D+00 Coefficients=  4.4087173314D-01
 S 1 1.00
     Exponent=  4.0245147363D-01 Coefficients=  1.0000000000D+00
 S 1 1.00
     Exponent=  1.3090182668D-01 Coefficients=  1.0000000000D+00
 P 3 1.00
     Exponent=  9.4680970621D+00 Coefficients=  3.8387871728D-02
     Exponent=  2.0103545142D+00 Coefficients=  2.1117025112D-01
     Exponent=  5.4771004707D-01 Coefficients=  5.1328172114D-01
 P 1 1.00
     Exponent=  1.5268613795D-01 Coefficients=  1.0000000000D+00
 D 1 1.00
     Exponent=  8.0000000000D-01 Coefficients=  1.0000000000D+00
 ****
 Centers:      10     11     12     13     14     15
 S 5 1.00
     Exponent=  2.8948325990D+03 Coefficients= -5.3408255515D-03
     Exponent=  4.3541939120D+02 Coefficients= -3.9904258866D-02
     Exponent=  9.8843328866D+01 Coefficients= -1.7912768038D-01
     Exponent=  2.7485198001D+01 Coefficients= -4.6758090825D-01
     Exponent=  8.5405498171D+00 Coefficients= -4.4653131020D-01
 S 1 1.00
     Exponent=  1.0654578038D+00 Coefficients=  1.0000000000D+00
 S 1 1.00
     Exponent=  3.3247346748D-01 Coefficients=  1.0000000000D+00
 P 3 1.00
     Exponent=  2.2696633924D+01 Coefficients= -4.5212874436D-02
     Exponent=  4.9872339257D+00 Coefficients= -2.3754317067D-01
     Exponent=  1.3491613954D+00 Coefficients= -5.1287353587D-01
 P 1 1.00
     Exponent=  3.4829881977D-01 Coefficients=  1.0000000000D+00
 D 1 1.00
     Exponent=  1.4000000000D+00 Coefficients=  1.0000000000D+00
 ****
 Centers:       4     26
 S 5 1.00
     Exponent=  9.1849303010D+03 Coefficients= -2.2294387756D-03
     Exponent=  1.3815105503D+03 Coefficients= -1.6683029937D-02
     Exponent=  3.1387147580D+02 Coefficients= -7.5262436116D-02
     Exponent=  8.8053870623D+01 Coefficients= -1.9376827038D-01
     Exponent=  2.7039914905D+01 Coefficients= -1.7718020803D-01
 S 3 1.00
     Exponent=  4.5648731303D+01 Coefficients= -1.0736062573D-01
     Exponent=  4.9664522326D+00 Coefficients=  6.5066293018D-01
     Exponent=  2.0116242047D+00 Coefficients=  5.9712155354D-01
 S 1 1.00
     Exponent=  3.5661077013D-01 Coefficients=  1.0000000000D+00
 S 1 1.00
     Exponent=  1.3507221477D-01 Coefficients=  1.0000000000D+00
 P 5 1.00
     Exponent=  2.6198233439D+02 Coefficients= -9.2729929822D-03
     Exponent=  6.1306894736D+01 Coefficients= -6.6547669241D-02
     Exponent=  1.9103729887D+01 Coefficients= -2.4828595903D-01
     Exponent=  6.6567720378D+00 Coefficients= -4.8703847402D-01
     Exponent=  2.3959635161D+00 Coefficients= -3.9337850312D-01
 P 1 1.00
     Exponent=  6.1776161679D-01 Coefficients=  1.0000000000D+00
 P 1 1.00
     Exponent=  1.6993376871D-01 Coefficients=  1.0000000000D+00
 D 1 1.00
     Exponent=  5.5000000000D-01 Coefficients=  1.0000000000D+00
 ****
 Ernie: Thresh=  0.10000D-02 Tol=  0.10000D-05 Strict=F.
 There are   673 symmetry adapted cartesian basis functions of A   symmetry.
 There are   636 symmetry adapted basis functions of A   symmetry.
   636 basis functions,  1103 primitive gaussians,   673 cartesian basis functions
   141 alpha electrons      141 beta electrons
       nuclear repulsion energy      4717.7371540541 Hartrees.
 IExCor=32609 DFT=T Ex+Corr=LC-wPBE ExCW=0 ScaHFX=  1.000000
 ScaDFX=  1.000000  0.000000  1.000000  1.000000 ScalE2=  1.000000  1.000000
 IRadAn=      0 IRanWt=     -1 IRanGd=            0 ICorTp=0 IEmpDi=  4
  HFx wShort=  0.000000 wLong=  0.400000 cFull=  0.000000 cShort=  0.000000 cLong=  1.000000
  DFx wShort=  0.000000 wLong=  0.400000 cFull=  0.000000 cShort=  0.000000 cLong=  1.000000
 NAtoms=   59 NActive=   59 NUniq=   59 SFac= 1.00D+00 NAtFMM=   60 NAOKFM=F Big=F
 Integral buffers will be    131072 words long.
 Raffenetti 2 integral format.
 Two-electron integral symmetry is turned on.
 Leave Link  301 at Wed Dec  5 16:42:04 2018, MaxMem=   536870912 cpu:         1.3
 (Enter /pbs_home/pkowalski/g09d01/g09/l302.exe)
 NPDir=0 NMtPBC=     1 NCelOv=     1 NCel=       1 NClECP=     1 NCelD=      1
         NCelK=      1 NCelE2=     1 NClLst=     1 CellRange=     0.0.
 One-electron integrals computed using PRISM.
 NBasis=   636 RedAO= T EigKep=  2.79D-04  NBF=   636
 NBsUse=   636 1.00D-06 EigRej= -1.00D+00 NBFU=   636
 Precomputing XC quadrature grid using
 IXCGrd= 4 IRadAn=           0 IRanWt=          -1 IRanGd=           0 AccXCQ= 0.00D+00.
 Generated NRdTot=       0 NPtTot=           0 NUsed=           0 NTot=          32
 NSgBfM=   629   631   631   638   638 MxSgAt=    59 MxSgA2=    59.
 Leave Link  302 at Wed Dec  5 16:42:08 2018, MaxMem=   536870912 cpu:        27.9
 (Enter /pbs_home/pkowalski/g09d01/g09/l303.exe)
 DipDrv:  MaxL=1.
 Leave Link  303 at Wed Dec  5 16:42:09 2018, MaxMem=   536870912 cpu:         1.7
 (Enter /pbs_home/pkowalski/g09d01/g09/l401.exe)
 ExpMin= 1.22D-01 ExpMax= 9.18D+03 ExpMxC= 1.38D+03 IAcc=1 IRadAn=         1 AccDes= 0.00D+00
 Harris functional with IExCor=32609 and IRadAn=       1 diagonalized for initial guess.
 HarFok:  IExCor=32609 AccDes= 0.00D+00 IRadAn=         1 IDoV= 1 UseB2=F ITyADJ=14
 ICtDFT=  3500011 ScaDFX=  1.000000  1.000000  1.000000  1.000000
 FoFCou: FMM=F IPFlag=           0 FMFlag=      100000 FMFlg1=           0
         NFxFlg=           0 DoJE=T BraDBF=F KetDBF=T FulRan=T
         wScrn=  0.000000 ICntrl=     500 IOpCl=  0 I1Cent=   200000004 NGrid=           0
         NMat0=    1 NMatS0=      1 NMatT0=    0 NMatD0=    1 NMtDS0=    0 NMtDT0=    0
 Petite list used in FoFCou.
 Harris En= -2510.52918518376    
 JPrj=0 DoOrth=F DoCkMO=F.
 Leave Link  401 at Wed Dec  5 16:42:13 2018, MaxMem=   536870912 cpu:        31.9
 (Enter /pbs_home/pkowalski/g09d01/g09/l502.exe)
 Closed shell SCF:
 Using DIIS extrapolation, IDIIS=  1040.
 Integral symmetry usage will be decided dynamically.
 IVT=     1387805 IEndB=     1387805 NGot=   536870912 MDV=   535953350
 LenX=   535953350 LenY=   535499748
 Requested convergence on RMS density matrix=1.00D-08 within 128 cycles.
 Requested convergence on MAX density matrix=1.00D-06.
 Requested convergence on             energy=1.00D-06.
 No special actions if energy rises.
 Fock matrices will be formed incrementally for  20 cycles.
 Integral accuracy reduced to 1.0D-05 until final iterations.

 Cycle   1  Pass 0  IDiag  1:
 FoFJK:  IHMeth= 1 ICntrl=       0 DoSepK=T KAlg= 0 I1Cent=   0 FoldK=F
 IRaf=         1 NMat=   1 IRICut=       1 DoRegI=T DoRafI=F ISym2E= 0.
 FoFCou: FMM=F IPFlag=           0 FMFlag=      100000 FMFlg1=           0
         NFxFlg=           0 DoJE=T BraDBF=F KetDBF=F FulRan=T
         wScrn=  0.000000 ICntrl=     500 IOpCl=  0 I1Cent=           0 NGrid=           0
         NMat0=    1 NMatS0=      1 NMatT0=    0 NMatD0=    1 NMtDS0=    0 NMtDT0=    0
 Symmetry not used in FoFCou.
 E= -2510.22179616340    
 DIIS: error= 1.85D-02 at cycle   1 NSaved=   1.
 NSaved= 1 IEnMin= 1 EnMin= -2510.22179616340     IErMin= 1 ErrMin= 1.85D-02
 ErrMax= 1.85D-02  0.00D+00 EMaxC= 1.00D-01 BMatC= 6.39D-01 BMatP= 6.39D-01
 IDIUse=3 WtCom= 8.15D-01 WtEn= 1.85D-01
 Coeff-Com:  0.100D+01
 Coeff-En:   0.100D+01
 Coeff:      0.100D+01
 Gap=     0.323 Goal=   None    Shift=    0.000
 GapD=    0.323 DampG=1.000 DampE=0.500 DampFc=0.5000 IDamp=-1.
 Damping current iteration by 5.00D-01
 RMSDP=3.44D-03 MaxDP=1.35D-01              OVMax= 1.63D-01

 Cycle   2  Pass 0  IDiag  1:
 RMSU=  1.68D-03    CP:  9.76D-01
 E= -2510.58376938870     Delta-E=       -0.361973225299 Rises=F Damp=T
 DIIS: error= 5.30D-03 at cycle   2 NSaved=   2.
 NSaved= 2 IEnMin= 2 EnMin= -2510.58376938870     IErMin= 2 ErrMin= 5.30D-03
 ErrMax= 5.30D-03  0.00D+00 EMaxC= 1.00D-01 BMatC= 3.91D-02 BMatP= 6.39D-01
 IDIUse=3 WtCom= 9.47D-01 WtEn= 5.30D-02
 Coeff-Com: -0.122D+00 0.112D+01
 Coeff-En:   0.000D+00 0.100D+01
 Coeff:     -0.115D+00 0.112D+01
 Gap=     0.286 Goal=   None    Shift=    0.000
 RMSDP=1.38D-03 MaxDP=6.07D-02 DE=-3.62D-01 OVMax= 1.17D-01

 Cycle   3  Pass 0  IDiag  1:
 RMSU=  1.27D-03    CP:  9.56D-01  1.26D+00
 E= -2510.91299414784     Delta-E=       -0.329224759142 Rises=F Damp=F
 DIIS: error= 2.41D-03 at cycle   3 NSaved=   3.
 NSaved= 3 IEnMin= 3 EnMin= -2510.91299414784     IErMin= 3 ErrMin= 2.41D-03
 ErrMax= 2.41D-03  0.00D+00 EMaxC= 1.00D-01 BMatC= 1.03D-02 BMatP= 3.91D-02
 IDIUse=3 WtCom= 9.76D-01 WtEn= 2.41D-02
 Coeff-Com: -0.724D-01 0.374D+00 0.699D+00
 Coeff-En:   0.000D+00 0.000D+00 0.100D+01
 Coeff:     -0.706D-01 0.365D+00 0.706D+00
 Gap=     0.251 Goal=   None    Shift=    0.000
 RMSDP=3.37D-04 MaxDP=2.06D-02 DE=-3.29D-01 OVMax= 5.24D-02

 Cycle   4  Pass 0  IDiag  1:
 RMSU=  2.77D-04    CP:  9.55D-01  1.34D+00  9.01D-01
 E= -2510.92326595154     Delta-E=       -0.010271803702 Rises=F Damp=F
 DIIS: error= 8.61D-04 at cycle   4 NSaved=   4.
 NSaved= 4 IEnMin= 4 EnMin= -2510.92326595154     IErMin= 4 ErrMin= 8.61D-04
 ErrMax= 8.61D-04  0.00D+00 EMaxC= 1.00D-01 BMatC= 1.79D-03 BMatP= 1.03D-02
 IDIUse=3 WtCom= 9.91D-01 WtEn= 8.61D-03
 Coeff-Com: -0.853D-02 0.765D-02 0.282D+00 0.719D+00
 Coeff-En:   0.000D+00 0.000D+00 0.000D+00 0.100D+01
 Coeff:     -0.846D-02 0.759D-02 0.280D+00 0.721D+00
 Gap=     0.254 Goal=   None    Shift=    0.000
 RMSDP=1.41D-04 MaxDP=7.91D-03 DE=-1.03D-02 OVMax= 1.39D-02

 Cycle   5  Pass 0  IDiag  1:
 RMSU=  1.00D-04    CP:  9.55D-01  1.34D+00  9.72D-01  8.59D-01
 E= -2510.92562418329     Delta-E=       -0.002358231749 Rises=F Damp=F
 DIIS: error= 6.22D-04 at cycle   5 NSaved=   5.
 NSaved= 5 IEnMin= 5 EnMin= -2510.92562418329     IErMin= 5 ErrMin= 6.22D-04
 ErrMax= 6.22D-04  0.00D+00 EMaxC= 1.00D-01 BMatC= 1.40D-04 BMatP= 1.79D-03
 IDIUse=3 WtCom= 9.94D-01 WtEn= 6.22D-03
 Coeff-Com:  0.504D-02-0.317D-01 0.221D-01 0.175D+00 0.830D+00
 Coeff-En:   0.000D+00 0.000D+00 0.000D+00 0.000D+00 0.100D+01
 Coeff:      0.501D-02-0.315D-01 0.220D-01 0.174D+00 0.831D+00
 Gap=     0.257 Goal=   None    Shift=    0.000
 RMSDP=6.48D-05 MaxDP=2.84D-03 DE=-2.36D-03 OVMax= 1.44D-02

 Cycle   6  Pass 0  IDiag  1:
 RMSU=  4.62D-05    CP:  9.54D-01  1.34D+00  9.95D-01  9.70D-01  1.15D+00
 E= -2510.92605318509     Delta-E=       -0.000429001798 Rises=F Damp=F
 DIIS: error= 2.88D-04 at cycle   6 NSaved=   6.
 NSaved= 6 IEnMin= 6 EnMin= -2510.92605318509     IErMin= 6 ErrMin= 2.88D-04
 ErrMax= 2.88D-04  0.00D+00 EMaxC= 1.00D-01 BMatC= 4.81D-05 BMatP= 1.40D-04
 IDIUse=3 WtCom= 9.97D-01 WtEn= 2.88D-03
 Coeff-Com:  0.398D-02-0.141D-01-0.457D-01-0.109D+00 0.304D+00 0.861D+00
 Coeff-En:   0.000D+00 0.000D+00 0.000D+00 0.000D+00 0.000D+00 0.100D+01
 Coeff:      0.396D-02-0.140D-01-0.456D-01-0.109D+00 0.303D+00 0.861D+00
 Gap=     0.258 Goal=   None    Shift=    0.000
 RMSDP=4.13D-05 MaxDP=2.09D-03 DE=-4.29D-04 OVMax= 1.02D-02

 Cycle   7  Pass 0  IDiag  1:
 RMSU=  1.94D-05    CP:  9.54D-01  1.34D+00  1.01D+00  9.88D-01  1.45D+00
                    CP:  1.21D+00
 E= -2510.92622223950     Delta-E=       -0.000169054410 Rises=F Damp=F
 DIIS: error= 1.53D-04 at cycle   7 NSaved=   7.
 NSaved= 7 IEnMin= 7 EnMin= -2510.92622223950     IErMin= 7 ErrMin= 1.53D-04
 ErrMax= 1.53D-04  0.00D+00 EMaxC= 1.00D-01 BMatC= 6.95D-06 BMatP= 4.81D-05
 IDIUse=3 WtCom= 9.98D-01 WtEn= 1.53D-03
 Coeff-Com: -0.300D-03 0.448D-02-0.806D-02-0.673D-01-0.132D+00 0.162D+00
 Coeff-Com:  0.104D+01
 Coeff-En:   0.000D+00 0.000D+00 0.000D+00 0.000D+00 0.000D+00 0.000D+00
 Coeff-En:   0.100D+01
 Coeff:     -0.299D-03 0.447D-02-0.805D-02-0.672D-01-0.131D+00 0.161D+00
 Coeff:      0.104D+01
 Gap=     0.259 Goal=   None    Shift=    0.000
 RMSDP=2.34D-05 MaxDP=1.16D-03 DE=-1.69D-04 OVMax= 6.77D-03

 Cycle   8  Pass 0  IDiag  1:
 RMSU=  8.69D-06    CP:  9.54D-01  1.33D+00  1.01D+00  1.00D+00  1.59D+00
                    CP:  1.50D+00  1.29D+00
 E= -2510.92625499995     Delta-E=       -0.000032760449 Rises=F Damp=F
 DIIS: error= 2.93D-05 at cycle   8 NSaved=   8.
 NSaved= 8 IEnMin= 8 EnMin= -2510.92625499995     IErMin= 8 ErrMin= 2.93D-05
 ErrMax= 2.93D-05  0.00D+00 EMaxC= 1.00D-01 BMatC= 1.56D-06 BMatP= 6.95D-06
 IDIUse=1 WtCom= 1.00D+00 WtEn= 0.00D+00
 Coeff-Com: -0.542D-03 0.330D-02 0.247D-02-0.168D-01-0.917D-01-0.461D-01
 Coeff-Com:  0.430D+00 0.720D+00
 Coeff:     -0.542D-03 0.330D-02 0.247D-02-0.168D-01-0.917D-01-0.461D-01
 Coeff:      0.430D+00 0.720D+00
 Gap=     0.260 Goal=   None    Shift=    0.000
 RMSDP=7.50D-06 MaxDP=4.63D-04 DE=-3.28D-05 OVMax= 1.51D-03

 Initial convergence to 1.0D-05 achieved.  Increase integral accuracy.
 Cycle   9  Pass 1  IDiag  1:
 E= -2510.92615530552     Delta-E=        0.000099694424 Rises=F Damp=F
 DIIS: error= 1.59D-04 at cycle   1 NSaved=   1.
 NSaved= 1 IEnMin= 1 EnMin= -2510.92615530552     IErMin= 1 ErrMin= 1.59D-04
 ErrMax= 1.59D-04  0.00D+00 EMaxC= 1.00D-01 BMatC= 2.13D-05 BMatP= 2.13D-05
 IDIUse=3 WtCom= 9.98D-01 WtEn= 1.59D-03
 Coeff-Com:  0.100D+01
 Coeff-En:   0.100D+01
 Coeff:      0.100D+01
 Gap=     0.260 Goal=   None    Shift=    0.000
 RMSDP=7.50D-06 MaxDP=4.63D-04 DE= 9.97D-05 OVMax= 5.18D-04

 Cycle  10  Pass 1  IDiag  1:
 RMSU=  1.77D-04    CP:  1.00D+00
 E= -2510.92617607472     Delta-E=       -0.000020769193 Rises=F Damp=F
 DIIS: error= 9.79D-06 at cycle   2 NSaved=   2.
 NSaved= 2 IEnMin= 2 EnMin= -2510.92617607472     IErMin= 2 ErrMin= 9.79D-06
 ErrMax= 9.79D-06  0.00D+00 EMaxC= 1.00D-01 BMatC= 2.58D-07 BMatP= 2.13D-05
 IDIUse=1 WtCom= 1.00D+00 WtEn= 0.00D+00
 Coeff-Com: -0.223D-01 0.102D+01
 Coeff:     -0.223D-01 0.102D+01
 Gap=     0.260 Goal=   None    Shift=    0.000
 RMSDP=9.44D-06 MaxDP=2.39D-04 DE=-2.08D-05 OVMax= 2.45D-04

 Cycle  11  Pass 1  IDiag  1:
 RMSU=  3.66D-06    CP:  1.00D+00  1.05D+00
 E= -2510.92617622295     Delta-E=       -0.000000148238 Rises=F Damp=F
 DIIS: error= 1.23D-05 at cycle   3 NSaved=   3.
 NSaved= 3 IEnMin= 3 EnMin= -2510.92617622295     IErMin= 2 ErrMin= 9.79D-06
 ErrMax= 1.23D-05  0.00D+00 EMaxC= 1.00D-01 BMatC= 2.67D-07 BMatP= 2.58D-07
 IDIUse=1 WtCom= 1.00D+00 WtEn= 0.00D+00
 Coeff-Com: -0.220D-01 0.527D+00 0.495D+00
 Coeff:     -0.220D-01 0.527D+00 0.495D+00
 Gap=     0.260 Goal=   None    Shift=    0.000
 RMSDP=1.47D-06 MaxDP=9.00D-05 DE=-1.48D-07 OVMax= 1.45D-04

 Cycle  12  Pass 1  IDiag  1:
 RMSU=  1.23D-06    CP:  1.00D+00  1.05D+00  7.94D-01
 E= -2510.92617647552     Delta-E=       -0.000000252569 Rises=F Damp=F
 DIIS: error= 2.41D-06 at cycle   4 NSaved=   4.
 NSaved= 4 IEnMin= 4 EnMin= -2510.92617647552     IErMin= 4 ErrMin= 2.41D-06
 ErrMax= 2.41D-06  0.00D+00 EMaxC= 1.00D-01 BMatC= 6.38D-09 BMatP= 2.58D-07
 IDIUse=1 WtCom= 1.00D+00 WtEn= 0.00D+00
 Coeff-Com: -0.244D-02 0.300D-01 0.111D+00 0.862D+00
 Coeff:     -0.244D-02 0.300D-01 0.111D+00 0.862D+00
 Gap=     0.260 Goal=   None    Shift=    0.000
 RMSDP=4.11D-07 MaxDP=1.62D-05 DE=-2.53D-07 OVMax= 7.56D-05

 Cycle  13  Pass 1  IDiag  1:
 RMSU=  2.99D-07    CP:  1.00D+00  1.05D+00  8.56D-01  1.11D+00
 E= -2510.92617649214     Delta-E=       -0.000000016616 Rises=F Damp=F
 DIIS: error= 1.62D-06 at cycle   5 NSaved=   5.
 NSaved= 5 IEnMin= 5 EnMin= -2510.92617649214     IErMin= 5 ErrMin= 1.62D-06
 ErrMax= 1.62D-06  0.00D+00 EMaxC= 1.00D-01 BMatC= 1.75D-09 BMatP= 6.38D-09
 IDIUse=1 WtCom= 1.00D+00 WtEn= 0.00D+00
 Coeff-Com:  0.460D-02-0.120D+00-0.649D-01 0.263D+00 0.917D+00
 Coeff:      0.460D-02-0.120D+00-0.649D-01 0.263D+00 0.917D+00
 Gap=     0.260 Goal=   None    Shift=    0.000
 RMSDP=3.11D-07 MaxDP=1.63D-05 DE=-1.66D-08 OVMax= 6.31D-05

 Cycle  14  Pass 1  IDiag  1:
 RMSU=  1.73D-07    CP:  1.00D+00  1.05D+00  8.91D-01  1.20D+00  1.63D+00
 E= -2510.92617650944     Delta-E=       -0.000000017298 Rises=F Damp=F
 DIIS: error= 6.22D-07 at cycle   6 NSaved=   6.
 NSaved= 6 IEnMin= 6 EnMin= -2510.92617650944     IErMin= 6 ErrMin= 6.22D-07
 ErrMax= 6.22D-07  0.00D+00 EMaxC= 1.00D-01 BMatC= 3.06D-10 BMatP= 1.75D-09
 IDIUse=1 WtCom= 1.00D+00 WtEn= 0.00D+00
 Coeff-Com:  0.154D-02-0.330D-01-0.319D-01-0.137D+00 0.174D+00 0.103D+01
 Coeff:      0.154D-02-0.330D-01-0.319D-01-0.137D+00 0.174D+00 0.103D+01
 Gap=     0.260 Goal=   None    Shift=    0.000
 RMSDP=1.76D-07 MaxDP=1.08D-05 DE=-1.73D-08 OVMax= 3.59D-05

 Cycle  15  Pass 1  IDiag  1:
 RMSU=  5.90D-08    CP:  1.00D+00  1.05D+00  9.00D-01  1.23D+00  2.12D+00
                    CP:  1.36D+00
 E= -2510.92617651137     Delta-E=       -0.000000001930 Rises=F Damp=F
 DIIS: error= 2.30D-07 at cycle   7 NSaved=   7.
 NSaved= 7 IEnMin= 7 EnMin= -2510.92617651137     IErMin= 7 ErrMin= 2.30D-07
 ErrMax= 2.30D-07  0.00D+00 EMaxC= 1.00D-01 BMatC= 6.12D-11 BMatP= 3.06D-10
 IDIUse=1 WtCom= 1.00D+00 WtEn= 0.00D+00
 Coeff-Com: -0.377D-03 0.122D-01 0.361D-02-0.917D-01-0.121D+00 0.350D+00
 Coeff-Com:  0.846D+00
 Coeff:     -0.377D-03 0.122D-01 0.361D-02-0.917D-01-0.121D+00 0.350D+00
 Coeff:      0.846D+00
 Gap=     0.260 Goal=   None    Shift=    0.000
 RMSDP=6.51D-08 MaxDP=3.44D-06 DE=-1.93D-09 OVMax= 1.33D-05

 Cycle  16  Pass 1  IDiag  1:
 RMSU=  3.10D-08    CP:  1.00D+00  1.05D+00  9.00D-01  1.24D+00  2.27D+00
                    CP:  1.55D+00  1.19D+00
 E= -2510.92617651166     Delta-E=       -0.000000000290 Rises=F Damp=F
 DIIS: error= 1.15D-07 at cycle   8 NSaved=   8.
 NSaved= 8 IEnMin= 8 EnMin= -2510.92617651166     IErMin= 8 ErrMin= 1.15D-07
 ErrMax= 1.15D-07  0.00D+00 EMaxC= 1.00D-01 BMatC= 1.17D-11 BMatP= 6.12D-11
 IDIUse=1 WtCom= 1.00D+00 WtEn= 0.00D+00
 Coeff-Com: -0.323D-03 0.837D-02 0.468D-02-0.180D-01-0.701D-01-0.146D-01
 Coeff-Com:  0.299D+00 0.791D+00
 Coeff:     -0.323D-03 0.837D-02 0.468D-02-0.180D-01-0.701D-01-0.146D-01
 Coeff:      0.299D+00 0.791D+00
 Gap=     0.260 Goal=   None    Shift=    0.000
 RMSDP=2.70D-08 MaxDP=1.71D-06 DE=-2.90D-10 OVMax= 6.06D-06

 Cycle  17  Pass 1  IDiag  1:
 RMSU=  1.31D-08    CP:  1.00D+00  1.05D+00  9.00D-01  1.24D+00  2.32D+00
                    CP:  1.61D+00  1.40D+00  1.12D+00
 E= -2510.92617651163     Delta-E=        0.000000000031 Rises=F Damp=F
 DIIS: error= 5.47D-08 at cycle   9 NSaved=   9.
 NSaved= 9 IEnMin= 8 EnMin= -2510.92617651166     IErMin= 9 ErrMin= 5.47D-08
 ErrMax= 5.47D-08  0.00D+00 EMaxC= 1.00D-01 BMatC= 2.71D-12 BMatP= 1.17D-11
 IDIUse=1 WtCom= 1.00D+00 WtEn= 0.00D+00
 Coeff-Com:  0.297D-04-0.142D-02-0.111D-03 0.236D-01 0.204D-01-0.975D-01
 Coeff-Com: -0.168D+00 0.206D+00 0.102D+01
 Coeff:      0.297D-04-0.142D-02-0.111D-03 0.236D-01 0.204D-01-0.975D-01
 Coeff:     -0.168D+00 0.206D+00 0.102D+01
 Gap=     0.260 Goal=   None    Shift=    0.000
 RMSDP=1.43D-08 MaxDP=6.68D-07 DE= 3.09D-11 OVMax= 3.77D-06

 Cycle  18  Pass 1  IDiag  1:
 RMSU=  6.08D-09    CP:  1.00D+00  1.05D+00  9.00D-01  1.24D+00  2.33D+00
                    CP:  1.63D+00  1.49D+00  1.44D+00  1.36D+00
 E= -2510.92617651168     Delta-E=       -0.000000000057 Rises=F Damp=F
 DIIS: error= 2.72D-08 at cycle  10 NSaved=  10.
 NSaved=10 IEnMin=10 EnMin= -2510.92617651168     IErMin=10 ErrMin= 2.72D-08
 ErrMax= 2.72D-08  0.00D+00 EMaxC= 1.00D-01 BMatC= 4.72D-13 BMatP= 2.71D-12
 IDIUse=1 WtCom= 1.00D+00 WtEn= 0.00D+00
 Coeff-Com:  0.775D-04-0.216D-02-0.130D-02 0.927D-02 0.196D-01-0.224D-01
 Coeff-Com: -0.109D+00-0.103D+00 0.229D+00 0.980D+00
 Coeff:      0.775D-04-0.216D-02-0.130D-02 0.927D-02 0.196D-01-0.224D-01
 Coeff:     -0.109D+00-0.103D+00 0.229D+00 0.980D+00
 Gap=     0.260 Goal=   None    Shift=    0.000
 RMSDP=7.38D-09 MaxDP=3.20D-07 DE=-5.73D-11 OVMax= 2.06D-06

 SCF Done:  E(RLC-wPBE) =  -2510.92617651     A.U. after   18 cycles
            NFock= 18  Conv=0.74D-08     -V/T= 2.0075
 KE= 2.492305027787D+03 PE=-1.533552090768D+04 EE= 5.614552549332D+03
 Leave Link  502 at Wed Dec  5 16:56:22 2018, MaxMem=   536870912 cpu:      6768.7
 (Enter /pbs_home/pkowalski/g09d01/g09/l601.exe)
 Copying SCF densities to generalized density rwf, IOpCl= 0 IROHF=0.

 **********************************************************************

            Population analysis using the SCF density.

 **********************************************************************

 Orbital symmetries:
       Occupied  (A) (A) (A) (A) (A) (A) (A) (A) (A) (A) (A) (A)
                 (A) (A) (A) (A) (A) (A) (A) (A) (A) (A) (A) (A)
                 (A) (A) (A) (A) (A) (A) (A) (A) (A) (A) (A) (A)
                 (A) (A) (A) (A) (A) (A) (A) (A) (A) (A) (A) (A)
                 (A) (A) (A) (A) (A) (A) (A) (A) (A) (A) (A) (A)
                 (A) (A) (A) (A) (A) (A) (A) (A) (A) (A) (A) (A)
                 (A) (A) (A) (A) (A) (A) (A) (A) (A) (A) (A) (A)
                 (A) (A) (A) (A) (A) (A) (A) (A) (A) (A) (A) (A)
                 (A) (A) (A) (A) (A) (A) (A) (A) (A) (A) (A) (A)
                 (A) (A) (A) (A) (A) (A) (A) (A) (A) (A) (A) (A)
                 (A) (A) (A) (A) (A) (A) (A) (A) (A) (A) (A) (A)
                 (A) (A) (A) (A) (A) (A) (A) (A) (A)
       Virtual   (A) (A) (A) (A) (A) (A) (A) (A) (A) (A) (A) (A)
                 (A) (A) (A) (A) (A) (A) (A) (A) (A) (A) (A) (A)
                 (A) (A) (A) (A) (A) (A) (A) (A) (A) (A) (A) (A)
                 (A) (A) (A) (A) (A) (A) (A) (A) (A) (A) (A) (A)
                 (A) (A) (A) (A) (A) (A) (A) (A) (A) (A) (A) (A)
                 (A) (A) (A) (A) (A) (A) (A) (A) (A) (A) (A) (A)
                 (A) (A) (A) (A) (A) (A) (A) (A) (A) (A) (A) (A)
                 (A) (A) (A) (A) (A) (A) (A) (A) (A) (A) (A) (A)
                 (A) (A) (A) (A) (A) (A) (A) (A) (A) (A) (A) (A)
                 (A) (A) (A) (A) (A) (A) (A) (A) (A) (A) (A) (A)
                 (A) (A) (A) (A) (A) (A) (A) (A) (A) (A) (A) (A)
                 (A) (A) (A) (A) (A) (A) (A) (A) (A) (A) (A) (A)
                 (A) (A) (A) (A) (A) (A) (A) (A) (A) (A) (A) (A)
                 (A) (A) (A) (A) (A) (A) (A) (A) (A) (A) (A) (A)
                 (A) (A) (A) (A) (A) (A) (A) (A) (A) (A) (A) (A)
                 (A) (A) (A) (A) (A) (A) (A) (A) (A) (A) (A) (A)
                 (A) (A) (A) (A) (A) (A) (A) (A) (A) (A) (A) (A)
                 (A) (A) (A) (A) (A) (A) (A) (A) (A) (A) (A) (A)
                 (A) (A) (A) (A) (A) (A) (A) (A) (A) (A) (A) (A)
                 (A) (A) (A) (A) (A) (A) (A) (A) (A) (A) (A) (A)
                 (A) (A) (A) (A) (A) (A) (A) (A) (A) (A) (A) (A)
                 (A) (A) (A) (A) (A) (A) (A) (A) (A) (A) (A) (A)
                 (A) (A) (A) (A) (A) (A) (A) (A) (A) (A) (A) (A)
                 (A) (A) (A) (A) (A) (A) (A) (A) (A) (A) (A) (A)
                 (A) (A) (A) (A) (A) (A) (A) (A) (A) (A) (A) (A)
                 (A) (A) (A) (A) (A) (A) (A) (A) (A) (A) (A) (A)
                 (A) (A) (A) (A) (A) (A) (A) (A) (A) (A) (A) (A)
                 (A) (A) (A) (A) (A) (A) (A) (A) (A) (A) (A) (A)
                 (A) (A) (A) (A) (A) (A) (A) (A) (A) (A) (A) (A)
                 (A) (A) (A) (A) (A) (A) (A) (A) (A) (A) (A) (A)
                 (A) (A) (A) (A) (A) (A) (A) (A) (A) (A) (A) (A)
                 (A) (A) (A) (A) (A) (A) (A) (A) (A) (A) (A) (A)
                 (A) (A) (A) (A) (A) (A) (A) (A) (A) (A) (A) (A)
                 (A) (A) (A) (A) (A) (A) (A) (A) (A) (A) (A) (A)
                 (A) (A) (A) (A) (A) (A) (A) (A) (A) (A) (A) (A)
                 (A) (A) (A) (A) (A) (A) (A) (A) (A) (A) (A) (A)
                 (A) (A) (A) (A) (A) (A) (A) (A) (A) (A) (A) (A)
                 (A) (A) (A) (A) (A) (A) (A) (A) (A) (A) (A) (A)
                 (A) (A) (A) (A) (A) (A) (A) (A) (A) (A) (A) (A)
                 (A) (A) (A) (A) (A) (A) (A) (A) (A) (A) (A) (A)
                 (A) (A) (A) (A) (A) (A) (A) (A) (A) (A) (A) (A)
                 (A) (A) (A)
 The electronic state is 1-A.
 Alpha  occ. eigenvalues --  -88.27874 -88.27775 -24.51231 -24.51222 -24.50710
 Alpha  occ. eigenvalues --  -24.50684 -24.50526 -24.50485 -10.30331 -10.30319
 Alpha  occ. eigenvalues --  -10.30034 -10.19009 -10.18993 -10.17785 -10.17602
 Alpha  occ. eigenvalues --  -10.16921 -10.16748 -10.15296 -10.15205 -10.15172
 Alpha  occ. eigenvalues --  -10.15153 -10.14941 -10.14871 -10.14113 -10.14037
 Alpha  occ. eigenvalues --  -10.13972 -10.13854 -10.13839 -10.13784 -10.13763
 Alpha  occ. eigenvalues --  -10.13718 -10.13653 -10.13623 -10.12792 -10.12624
 Alpha  occ. eigenvalues --  -10.12304 -10.12204  -7.91720  -7.91609  -5.93831
 Alpha  occ. eigenvalues --   -5.93723  -5.93320  -5.93219  -5.92559  -5.92437
 Alpha  occ. eigenvalues --   -1.40817  -1.38283  -1.37042  -1.33027  -1.31308
 Alpha  occ. eigenvalues --   -1.30865  -1.08160  -1.04507  -1.03004  -1.01600
 Alpha  occ. eigenvalues --   -1.01359  -0.96922  -0.93899  -0.93497  -0.92412
 Alpha  occ. eigenvalues --   -0.90237  -0.90040  -0.89906  -0.88881  -0.87563
 Alpha  occ. eigenvalues --   -0.86882  -0.84007  -0.82623  -0.80627  -0.80412
 Alpha  occ. eigenvalues --   -0.77897  -0.77750  -0.76441  -0.75486  -0.75183
 Alpha  occ. eigenvalues --   -0.74362  -0.73744  -0.72198  -0.71278  -0.71142
 Alpha  occ. eigenvalues --   -0.69883  -0.68710  -0.68328  -0.67394  -0.66494
 Alpha  occ. eigenvalues --   -0.66384  -0.64651  -0.63708  -0.62583  -0.61110
 Alpha  occ. eigenvalues --   -0.60261  -0.59933  -0.59761  -0.59448  -0.58917
 Alpha  occ. eigenvalues --   -0.58632  -0.58427  -0.58353  -0.58146  -0.56964
 Alpha  occ. eigenvalues --   -0.56769  -0.56188  -0.55840  -0.55772  -0.55690
 Alpha  occ. eigenvalues --   -0.55390  -0.55207  -0.54702  -0.54268  -0.53834
 Alpha  occ. eigenvalues --   -0.53443  -0.53360  -0.53182  -0.52717  -0.52317
 Alpha  occ. eigenvalues --   -0.51994  -0.51529  -0.51120  -0.50673  -0.50359
 Alpha  occ. eigenvalues --   -0.49375  -0.48730  -0.48479  -0.47665  -0.47308
 Alpha  occ. eigenvalues --   -0.46800  -0.46582  -0.46284  -0.45682  -0.45166
 Alpha  occ. eigenvalues --   -0.44624  -0.43918  -0.43210  -0.42335  -0.39184
 Alpha  occ. eigenvalues --   -0.37551  -0.37424  -0.36940  -0.36767  -0.32801
 Alpha  occ. eigenvalues --   -0.28406
 Alpha virt. eigenvalues --   -0.02432   0.03208   0.05627   0.06039   0.06170
 Alpha virt. eigenvalues --    0.09056   0.09760   0.12031   0.13974   0.14303
 Alpha virt. eigenvalues --    0.14862   0.15615   0.16228   0.17154   0.17527
 Alpha virt. eigenvalues --    0.17728   0.18014   0.18921   0.19361   0.19998
 Alpha virt. eigenvalues --    0.20100   0.20761   0.21183   0.21798   0.22055
 Alpha virt. eigenvalues --    0.22158   0.22547   0.22919   0.23518   0.24072
 Alpha virt. eigenvalues --    0.24226   0.24369   0.24943   0.25554   0.26116
 Alpha virt. eigenvalues --    0.26254   0.26772   0.26947   0.27577   0.27752
 Alpha virt. eigenvalues --    0.28782   0.29334   0.29397   0.30673   0.32619
 Alpha virt. eigenvalues --    0.33777   0.34272   0.34659   0.35389   0.35760
 Alpha virt. eigenvalues --    0.37053   0.37371   0.38194   0.38269   0.38416
 Alpha virt. eigenvalues --    0.38554   0.39292   0.39626   0.39868   0.40264
 Alpha virt. eigenvalues --    0.40639   0.40782   0.40941   0.41237   0.42861
 Alpha virt. eigenvalues --    0.43266   0.44553   0.44992   0.45786   0.46324
 Alpha virt. eigenvalues --    0.46935   0.47160   0.47537   0.47978   0.49470
 Alpha virt. eigenvalues --    0.50288   0.50480   0.50971   0.51092   0.51522
 Alpha virt. eigenvalues --    0.52252   0.52335   0.52995   0.53727   0.54555
 Alpha virt. eigenvalues --    0.54936   0.55116   0.56156   0.56659   0.57373
 Alpha virt. eigenvalues --    0.57613   0.58023   0.58375   0.58583   0.59105
 Alpha virt. eigenvalues --    0.59470   0.59565   0.59925   0.60068   0.60464
 Alpha virt. eigenvalues --    0.60729   0.61520   0.61828   0.61985   0.62545
 Alpha virt. eigenvalues --    0.63860   0.64299   0.64915   0.65041   0.65300
 Alpha virt. eigenvalues --    0.65783   0.66306   0.66608   0.67693   0.68589
 Alpha virt. eigenvalues --    0.68678   0.68982   0.69584   0.69936   0.70725
 Alpha virt. eigenvalues --    0.71046   0.71582   0.71807   0.72635   0.72726
 Alpha virt. eigenvalues --    0.73056   0.73802   0.74202   0.74379   0.74603
 Alpha virt. eigenvalues --    0.75140   0.75210   0.75431   0.75990   0.76179
 Alpha virt. eigenvalues --    0.76389   0.76452   0.77040   0.77091   0.77796
 Alpha virt. eigenvalues --    0.78028   0.78536   0.78981   0.79288   0.79459
 Alpha virt. eigenvalues --    0.79695   0.80018   0.80225   0.80395   0.80804
 Alpha virt. eigenvalues --    0.81200   0.81539   0.82154   0.82545   0.82868
 Alpha virt. eigenvalues --    0.83254   0.83407   0.83691   0.83766   0.84943
 Alpha virt. eigenvalues --    0.85310   0.85442   0.85560   0.85934   0.86543
 Alpha virt. eigenvalues --    0.86656   0.87113   0.87692   0.88170   0.88740
 Alpha virt. eigenvalues --    0.89061   0.89548   0.90298   0.90823   0.91600
 Alpha virt. eigenvalues --    0.92186   0.93034   0.93109   0.93846   0.94583
 Alpha virt. eigenvalues --    0.94680   0.95280   0.96675   0.97329   0.97708
 Alpha virt. eigenvalues --    0.99254   1.00051   1.01155   1.01806   1.02669
 Alpha virt. eigenvalues --    1.03905   1.04602   1.04925   1.05868   1.06191
 Alpha virt. eigenvalues --    1.07131   1.08267   1.08944   1.11566   1.12246
 Alpha virt. eigenvalues --    1.13580   1.15007   1.15411   1.16199   1.16689
 Alpha virt. eigenvalues --    1.17655   1.19248   1.20242   1.20614   1.21438
 Alpha virt. eigenvalues --    1.22395   1.23246   1.24438   1.24692   1.25714
 Alpha virt. eigenvalues --    1.26055   1.27180   1.28303   1.28468   1.29023
 Alpha virt. eigenvalues --    1.30062   1.30596   1.31573   1.31812   1.33276
 Alpha virt. eigenvalues --    1.34262   1.34411   1.34945   1.35317   1.35920
 Alpha virt. eigenvalues --    1.36220   1.37212   1.37892   1.38519   1.38950
 Alpha virt. eigenvalues --    1.39451   1.40195   1.40901   1.41044   1.41287
 Alpha virt. eigenvalues --    1.42284   1.42536   1.42882   1.43658   1.44658
 Alpha virt. eigenvalues --    1.45347   1.46912   1.47259   1.48006   1.48902
 Alpha virt. eigenvalues --    1.50863   1.51725   1.51947   1.54598   1.55997
 Alpha virt. eigenvalues --    1.56582   1.57360   1.59499   1.59939   1.60908
 Alpha virt. eigenvalues --    1.61971   1.62667   1.63634   1.64067   1.64618
 Alpha virt. eigenvalues --    1.65178   1.65544   1.65745   1.67250   1.68573
 Alpha virt. eigenvalues --    1.68782   1.69825   1.69974   1.70670   1.71142
 Alpha virt. eigenvalues --    1.72287   1.73039   1.74201   1.74874   1.75093
 Alpha virt. eigenvalues --    1.76939   1.78637   1.79105   1.79922   1.79965
 Alpha virt. eigenvalues --    1.81070   1.81399   1.81603   1.82201   1.82689
 Alpha virt. eigenvalues --    1.83071   1.84380   1.85120   1.85241   1.85679
 Alpha virt. eigenvalues --    1.85914   1.86128   1.86521   1.86917   1.87308
 Alpha virt. eigenvalues --    1.87407   1.87541   1.88455   1.88655   1.89249
 Alpha virt. eigenvalues --    1.90310   1.90765   1.91174   1.91311   1.91787
 Alpha virt. eigenvalues --    1.92136   1.92364   1.92966   1.93352   1.93557
 Alpha virt. eigenvalues --    1.93838   1.94023   1.95053   1.95182   1.95381
 Alpha virt. eigenvalues --    1.95534   1.96643   1.97831   1.98951   1.99430
 Alpha virt. eigenvalues --    2.00314   2.01010   2.01830   2.03005   2.03487
 Alpha virt. eigenvalues --    2.03873   2.04826   2.05005   2.05239   2.06108
 Alpha virt. eigenvalues --    2.06790   2.07359   2.07971   2.08948   2.09135
 Alpha virt. eigenvalues --    2.09409   2.09668   2.09898   2.10043   2.10244
 Alpha virt. eigenvalues --    2.10895   2.12057   2.12619   2.13290   2.14519
 Alpha virt. eigenvalues --    2.16462   2.17227   2.18582   2.19261   2.19531
 Alpha virt. eigenvalues --    2.20358   2.21032   2.21413   2.21834   2.22495
 Alpha virt. eigenvalues --    2.23139   2.24104   2.24772   2.24993   2.25278
 Alpha virt. eigenvalues --    2.26096   2.26257   2.26581   2.26930   2.28238
 Alpha virt. eigenvalues --    2.29386   2.29550   2.30671   2.31982   2.32803
 Alpha virt. eigenvalues --    2.33862   2.34515   2.36178   2.36299   2.37871
 Alpha virt. eigenvalues --    2.38992   2.39301   2.40803   2.41439   2.41641
 Alpha virt. eigenvalues --    2.41822   2.42653   2.42827   2.43496   2.43878
 Alpha virt. eigenvalues --    2.45500   2.45568   2.45827   2.46620   2.47237
 Alpha virt. eigenvalues --    2.47720   2.49377   2.52230   2.53316   2.54321
 Alpha virt. eigenvalues --    2.55217   2.56019   2.58759   2.59571   2.59940
 Alpha virt. eigenvalues --    2.60469   2.60651   2.63424   2.64212   2.65317
 Alpha virt. eigenvalues --    2.66568   2.68275   2.69248   2.69619   2.71436
 Alpha virt. eigenvalues --    2.72118   2.72572   2.73159   2.73273   2.74639
 Alpha virt. eigenvalues --    2.75249   2.75905   2.76304   2.78670   2.79276
 Alpha virt. eigenvalues --    2.80557   2.80627   2.83283   2.83518   2.83617
 Alpha virt. eigenvalues --    2.83773   2.83924   2.86091   2.86603   2.90096
 Alpha virt. eigenvalues --    2.92142   2.95957   2.96889   2.97691   2.98006
 Alpha virt. eigenvalues --    2.98444   2.98964   2.99662   3.00157   3.05387
 Alpha virt. eigenvalues --    3.07286   3.07392   3.08214   3.08805   3.09359
 Alpha virt. eigenvalues --    3.10073   3.11815   3.12362   3.14609   3.15186
 Alpha virt. eigenvalues --    3.15513   3.15698   3.15936   3.17074   3.17496
 Alpha virt. eigenvalues --    3.18899   3.19174   3.21626   3.21788   3.22768
 Alpha virt. eigenvalues --    3.23649   3.23930   3.24527   3.25841   3.26912
 Alpha virt. eigenvalues --    3.28238   3.29389   3.30004   3.30970   3.33420
 Alpha virt. eigenvalues --    3.33888   3.36525   3.38296   3.41002   3.45281
 Alpha virt. eigenvalues --    3.49388   3.50589   3.54093   3.57808   3.60660
 Alpha virt. eigenvalues --    3.68713   3.71251   3.74962   3.75098   3.80983
 Alpha virt. eigenvalues --    3.85041   3.87400   3.97805   3.98903   4.01645
          Condensed to atoms (all electrons):
 Mulliken charges:
               1
     1  C   -0.012288
     2  C   -0.385130
     3  C   -0.386161
     4  S    0.094423
     5  C   -0.095456
     6  C    0.360480
     7  C   -0.116564
     8  C    0.252937
     9  C    0.354298
    10  F   -0.157283
    11  F   -0.159148
    12  F   -0.137810
    13  F   -0.147851
    14  F   -0.158716
    15  F   -0.154880
    16  C   -0.006124
    17  C    0.124071
    18  H    0.049522
    19  H    0.065847
    20  H    0.065810
    21  C    0.129970
    22  H    0.062422
    23  H    0.063898
    24  H    0.048808
    25  C   -0.113660
    26  S    0.096164
    27  C   -0.106169
    28  C   -0.038361
    29  C   -0.016345
    30  C   -0.012866
    31  C   -0.020293
    32  H    0.029071
    33  C   -0.019159
    34  H    0.030066
    35  C   -0.013953
    36  H    0.030388
    37  H    0.030230
    38  H    0.031293
    39  C   -0.080329
    40  C    0.049534
    41  H    0.058855
    42  H    0.062385
    43  H    0.057797
    44  C   -0.033919
    45  C   -0.014672
    46  C   -0.014559
    47  C   -0.020576
    48  H    0.029010
    49  C   -0.018579
    50  H    0.030372
    51  C   -0.014004
    52  H    0.030958
    53  H    0.030787
    54  H    0.031879
    55  C   -0.065237
    56  C    0.042475
    57  H    0.057924
    58  H    0.061754
    59  H    0.056665
 Sum of Mulliken charges =   0.00000
 Mulliken charges with hydrogens summed into heavy atoms:
               1
     1  C   -0.012288
     2  C   -0.385130
     3  C   -0.386161
     4  S    0.094423
     5  C   -0.095456
     6  C    0.360480
     7  C   -0.116564
     8  C    0.252937
     9  C    0.354298
    10  F   -0.157283
    11  F   -0.159148
    12  F   -0.137810
    13  F   -0.147851
    14  F   -0.158716
    15  F   -0.154880
    16  C   -0.006124
    17  C    0.305249
    21  C    0.305098
    25  C   -0.113660
    26  S    0.096164
    27  C   -0.106169
    28  C   -0.038361
    29  C    0.012727
    30  C    0.017200
    31  C    0.010095
    33  C    0.011071
    35  C    0.017340
    39  C   -0.080329
    40  C    0.228571
    44  C   -0.033919
    45  C    0.014339
    46  C    0.015813
    47  C    0.010381
    49  C    0.012208
    51  C    0.017875
    55  C   -0.065237
    56  C    0.218818
 Electronic spatial extent (au):  <R**2>=          20469.0489
 Charge=              0.0000 electrons
 Dipole moment (field-independent basis, Debye):
    X=              0.2044    Y=             -3.6205    Z=             -0.2660  Tot=              3.6360
 Quadrupole moment (field-independent basis, Debye-Ang):
   XX=           -186.3064   YY=           -234.6138   ZZ=           -225.0833
   XY=             -0.0843   XZ=             -0.2441   YZ=              8.1492
 Traceless Quadrupole moment (field-independent basis, Debye-Ang):
   XX=             29.0281   YY=            -19.2793   ZZ=             -9.7488
   XY=             -0.0843   XZ=             -0.2441   YZ=              8.1492
 Octapole moment (field-independent basis, Debye-Ang**2):
  XXX=              7.9849  YYY=             59.9347  ZZZ=             -1.0719  XYY=             -2.7722
  XXY=            -58.0355  XXZ=             33.9538  XZZ=              1.2056  YZZ=             41.4812
  YYZ=            -34.5155  XYZ=              5.0497
 Hexadecapole moment (field-independent basis, Debye-Ang**3):
 XXXX=         -15513.9816 YYYY=          -8107.5880 ZZZZ=          -1103.9522 XXXY=            -19.4725
 XXXZ=            -49.6423 YYYX=             18.8629 YYYZ=            166.1214 ZZZX=              1.8737
 ZZZY=              9.4559 XXYY=          -3895.4019 XXZZ=          -3191.8190 YYZZ=          -1544.1538
 XXYZ=            138.8168 YYXZ=            -21.9077 ZZXY=             -9.9126
 N-N= 4.717737154054D+03 E-N=-1.533552090471D+04  KE= 2.492305027787D+03
 No NMR shielding tensors so no spin-rotation constants.
 Leave Link  601 at Wed Dec  5 16:56:24 2018, MaxMem=   536870912 cpu:         6.8
 (Enter /pbs_home/pkowalski/g09d01/g09/l701.exe)
 Compute integral first derivatives.
 ... and contract with generalized density number  0.
 Leave Link  701 at Wed Dec  5 16:56:25 2018, MaxMem=   536870912 cpu:         6.1
 (Enter /pbs_home/pkowalski/g09d01/g09/l702.exe)
 L702 exits ... SP integral derivatives will be done elsewhere.
 Leave Link  702 at Wed Dec  5 16:56:25 2018, MaxMem=   536870912 cpu:         0.2
 (Enter /pbs_home/pkowalski/g09d01/g09/l703.exe)
 Compute integral first derivatives, UseDBF=F ICtDFT=           0.
 Integral derivatives from FoFJK, PRISM(SPDF).
 Calling FoFJK, ICntrl=      2127 FMM=F ISym2X=0 I1Cent= 0 IOpClX= 0 NMat=1 NMatS=1 NMatT=0.
 FoFJK:  IHMeth= 1 ICntrl=    2127 DoSepK=T KAlg= 0 I1Cent=   0 FoldK=F
 IRaf=         1 NMat=   1 IRICut=       1 DoRegI=T DoRafI=F ISym2E= 0.
 FoFCou: FMM=F IPFlag=           0 FMFlag=      100000 FMFlg1=         800
         NFxFlg=           0 DoJE=F BraDBF=F KetDBF=F FulRan=T
         wScrn=  0.000000 ICntrl=    2527 IOpCl=  0 I1Cent=           0 NGrid=           0
         NMat0=    1 NMatS0=      1 NMatT0=    0 NMatD0=    1 NMtDS0=    0 NMtDT0=    0
 Symmetry not used in FoFCou.
 Leave Link  703 at Wed Dec  5 17:00:44 2018, MaxMem=   536870912 cpu:      2063.1
 (Enter /pbs_home/pkowalski/g09d01/g09/l716.exe)
 Dipole        = 8.04201188D-02-1.42441339D+00-1.04648940D-01
 ***** Axes restored to original set *****
 -------------------------------------------------------------------
 Center     Atomic                   Forces (Hartrees/Bohr)
 Number     Number              X              Y              Z
 -------------------------------------------------------------------
      1        6           0.000012158   -0.000007721    0.000000608
      2        6          -0.000007340    0.000004699   -0.000002689
      3        6           0.000004827   -0.000000476    0.000006234
      4       16          -0.000005273    0.000005157   -0.000003080
      5        6          -0.000007716    0.000000480   -0.000000986
      6        6          -0.000000875   -0.000020231   -0.000002409
      7        6          -0.000000209    0.000003965    0.000000695
      8        6           0.000000159    0.000019209    0.000028389
      9        6          -0.000015298   -0.000011064   -0.000012074
     10        9          -0.000007227    0.000008924   -0.000005654
     11        9          -0.000002136    0.000006838    0.000003414
     12        9          -0.000001494   -0.000015974   -0.000014352
     13        9           0.000000719   -0.000004668   -0.000002692
     14        9           0.000000900    0.000001416    0.000004367
     15        9           0.000010062   -0.000004545    0.000003437
     16        6          -0.000001637   -0.000003209   -0.000005852
     17        6          -0.000001399    0.000001861   -0.000002858
     18        1           0.000000034   -0.000000130    0.000000751
     19        1           0.000001412   -0.000002059   -0.000000417
     20        1           0.000000701   -0.000002654    0.000003002
     21        6          -0.000000268   -0.000002898    0.000001064
     22        1          -0.000001336    0.000001756   -0.000000476
     23        1          -0.000002824    0.000004177    0.000001444
     24        1          -0.000001125    0.000001376    0.000003119
     25        6           0.000000533   -0.000005047    0.000006597
     26       16           0.000011157    0.000002423    0.000001491
     27        6          -0.000003407   -0.000000933    0.000000636
     28        6          -0.000000440    0.000001045   -0.000001721
     29        6           0.000007352    0.000001644   -0.000002844
     30        6           0.000003155   -0.000000086    0.000001276
     31        6           0.000002148    0.000003864   -0.000002701
     32        1           0.000000797    0.000001187    0.000000413
     33        6           0.000000930    0.000004796   -0.000000953
     34        1           0.000001077    0.000004944   -0.000002136
     35        6           0.000001117    0.000004593   -0.000001311
     36        1           0.000003495    0.000000734   -0.000000380
     37        1           0.000003616    0.000004079   -0.000002008
     38        1           0.000004857    0.000002554   -0.000001128
     39        6          -0.000005014    0.000005931   -0.000002465
     40        6           0.000005892   -0.000001163   -0.000000590
     41        1           0.000003208    0.000000305   -0.000002147
     42        1           0.000001965   -0.000001609   -0.000001338
     43        1          -0.000000307   -0.000000366    0.000000623
     44        6           0.000000973   -0.000000247   -0.000005134
     45        6          -0.000000216   -0.000000975   -0.000002339
     46        6          -0.000004070    0.000001681    0.000000263
     47        6           0.000000380   -0.000001757    0.000000948
     48        1          -0.000001374   -0.000002340    0.000002890
     49        6          -0.000001884   -0.000000154    0.000002159
     50        1           0.000001111    0.000000429    0.000001686
     51        6          -0.000000220   -0.000001235    0.000003614
     52        1          -0.000002970   -0.000001833   -0.000000004
     53        1          -0.000000720    0.000001588   -0.000000573
     54        1          -0.000002273    0.000000118   -0.000000800
     55        6           0.000004425   -0.000000722    0.000004921
     56        6          -0.000004007   -0.000000444   -0.000002525
     57        1          -0.000001452   -0.000001287    0.000001549
     58        1          -0.000002585   -0.000003569    0.000001956
     59        1          -0.000002063   -0.000002378   -0.000000910
 -------------------------------------------------------------------
 Cartesian Forces:  Max     0.000028389 RMS     0.000005008
 Leave Link  716 at Wed Dec  5 17:00:44 2018, MaxMem=   536870912 cpu:         0.2
 (Enter /pbs_home/pkowalski/g09d01/g09/l103.exe)

 GradGradGradGradGradGradGradGradGradGradGradGradGradGradGradGradGradGrad
 Berny optimization.
 FormGI is forming the generalized inverse of G from B-inverse, IUseBI=4.
 Internal  Forces:  Max     0.000020092 RMS     0.000002902
 Search for a local minimum.
 Step number   1 out of a maximum of  354
 All quantities printed in internal units (Hartrees-Bohrs-Radians)
 RMS Force = .29019D-05 SwitMx=.10000D-02 MixMth= 2
 Mixed Optimization -- En-DIIS/RFO-DIIS
 Second derivative matrix not updated -- first step.
 ITU=  0
     Eigenvalues ---    0.00298   0.00299   0.00448   0.00739   0.00793
     Eigenvalues ---    0.00795   0.00955   0.01035   0.01047   0.01047
     Eigenvalues ---    0.01310   0.01360   0.01439   0.01473   0.01530
     Eigenvalues ---    0.01657   0.01691   0.01728   0.01794   0.01796
     Eigenvalues ---    0.02104   0.02106   0.02138   0.02141   0.02178
     Eigenvalues ---    0.02180   0.02189   0.02190   0.02215   0.02215
     Eigenvalues ---    0.02222   0.02223   0.02229   0.02229   0.02233
     Eigenvalues ---    0.02233   0.02236   0.02236   0.04592   0.04849
     Eigenvalues ---    0.05002   0.05514   0.05530   0.05628   0.05719
     Eigenvalues ---    0.05719   0.06058   0.07094   0.07131   0.07175
     Eigenvalues ---    0.07329   0.07359   0.07416   0.07849   0.09000
     Eigenvalues ---    0.09261   0.09393   0.09602   0.10374   0.10782
     Eigenvalues ---    0.11164   0.12044   0.12245   0.14242   0.14421
     Eigenvalues ---    0.15997   0.15998   0.15999   0.16000   0.16000
     Eigenvalues ---    0.16000   0.16000   0.16000   0.16000   0.16000
     Eigenvalues ---    0.16000   0.16000   0.16000   0.16000   0.16000
     Eigenvalues ---    0.16000   0.16000   0.16000   0.16000   0.16000
     Eigenvalues ---    0.16000   0.16000   0.17005   0.17121   0.20470
     Eigenvalues ---    0.21999   0.21999   0.22000   0.22000   0.23473
     Eigenvalues ---    0.23473   0.24269   0.24402   0.24430   0.24538
     Eigenvalues ---    0.24553   0.24718   0.24811   0.24934   0.24978
     Eigenvalues ---    0.24993   0.24994   0.24994   0.25000   0.27311
     Eigenvalues ---    0.27395   0.27818   0.28062   0.28249   0.28934
     Eigenvalues ---    0.28939   0.29832   0.30213   0.30807   0.31948
     Eigenvalues ---    0.32597   0.32606   0.33257   0.33777   0.33846
     Eigenvalues ---    0.33910   0.33914   0.33914   0.33922   0.33951
     Eigenvalues ---    0.34011   0.34017   0.34040   0.34076   0.34115
     Eigenvalues ---    0.34490   0.34519   0.34542   0.34543   0.34551
     Eigenvalues ---    0.34551   0.34552   0.34557   0.34580   0.34602
     Eigenvalues ---    0.34709   0.34715   0.35789   0.36296   0.42451
     Eigenvalues ---    0.42472   0.42687   0.42696   0.46388   0.46416
     Eigenvalues ---    0.46775   0.46795   0.47397   0.47399   0.47623
     Eigenvalues ---    0.47632   0.50599   0.50784   0.51915   0.53385
     Eigenvalues ---    0.54151   0.54283   0.55869   0.56310   0.56722
     Eigenvalues ---    0.59027
 RFO step:  Lambda=-2.40144301D-08 EMin= 2.98141919D-03
 Linear search not attempted -- first point.
 Iteration  1 RMS(Cart)=  0.00024932 RMS(Int)=  0.00000001
 Iteration  2 RMS(Cart)=  0.00000002 RMS(Int)=  0.00000000
 ITry= 1 IFail=0 DXMaxC= 1.01D-03 DCOld= 1.00D+10 DXMaxT= 3.00D-01 DXLimC= 3.00D+00 Rises=F
 Variable       Old X    -DE/DX   Delta X   Delta X   Delta X     New X
                                 (Linear)    (Quad)   (Total)
    R1        2.87529   0.00000   0.00000   0.00000   0.00000   2.87529
    R2        2.54833  -0.00001   0.00000  -0.00003  -0.00003   2.54830
    R3        2.76308  -0.00001   0.00000  -0.00001  -0.00001   2.76306
    R4        2.89421   0.00000   0.00000   0.00002   0.00002   2.89423
    R5        2.90142   0.00000   0.00000   0.00001   0.00001   2.90143
    R6        3.44346   0.00000   0.00000  -0.00001  -0.00001   3.44346
    R7        3.44092   0.00000   0.00000  -0.00001  -0.00001   3.44091
    R8        2.88078   0.00000   0.00000   0.00003   0.00003   2.88081
    R9        2.90130   0.00000   0.00000  -0.00001  -0.00001   2.90129
   R10        3.30400   0.00001   0.00000   0.00002   0.00002   3.30402
   R11        2.83849   0.00000   0.00000  -0.00001  -0.00001   2.83848
   R12        2.78188   0.00000   0.00000  -0.00002  -0.00002   2.78187
   R13        2.91332   0.00000   0.00000   0.00000   0.00000   2.91332
   R14        2.54367   0.00001   0.00000   0.00002   0.00002   2.54369
   R15        2.55774  -0.00001   0.00000  -0.00001  -0.00001   2.55773
   R16        2.83563   0.00000   0.00000   0.00002   0.00002   2.83565
   R17        2.55287   0.00000   0.00000   0.00000   0.00000   2.55288
   R18        2.91539   0.00000   0.00000   0.00000   0.00000   2.91539
   R19        2.51718   0.00002   0.00000   0.00003   0.00003   2.51722
   R20        2.53633   0.00000   0.00000   0.00000   0.00000   2.53633
   R21        2.55895   0.00000   0.00000  -0.00001  -0.00001   2.55894
   R22        2.53986   0.00001   0.00000   0.00002   0.00002   2.53988
   R23        2.75632   0.00000   0.00000   0.00001   0.00001   2.75632
   R24        2.07461   0.00000   0.00000   0.00000   0.00000   2.07461
   R25        2.07312   0.00000   0.00000   0.00000   0.00000   2.07311
   R26        2.07590   0.00000   0.00000  -0.00001  -0.00001   2.07589
   R27        2.07263   0.00000   0.00000   0.00000   0.00000   2.07263
   R28        2.07708   0.00000   0.00000  -0.00001  -0.00001   2.07707
   R29        2.07482   0.00000   0.00000   0.00000   0.00000   2.07482
   R30        2.79441   0.00000   0.00000  -0.00001  -0.00001   2.79440
   R31        2.56417   0.00000   0.00000   0.00000   0.00000   2.56417
   R32        3.31207   0.00001   0.00000   0.00002   0.00002   3.31209
   R33        2.79450   0.00000   0.00000   0.00000   0.00000   2.79450
   R34        2.56229   0.00000   0.00000   0.00000   0.00000   2.56230
   R35        2.63979   0.00000   0.00000   0.00000   0.00000   2.63979
   R36        2.64139   0.00000   0.00000   0.00000   0.00000   2.64139
   R37        2.62414   0.00000   0.00000   0.00000   0.00000   2.62414
   R38        2.06325   0.00000   0.00000  -0.00001  -0.00001   2.06325
   R39        2.62266   0.00000   0.00000   0.00000   0.00000   2.62266
   R40        2.06463   0.00000   0.00000  -0.00001  -0.00001   2.06462
   R41        2.62597   0.00000   0.00000   0.00000   0.00000   2.62597
   R42        2.06410   0.00000   0.00000   0.00000   0.00000   2.06409
   R43        2.62711   0.00000   0.00000   0.00000   0.00000   2.62711
   R44        2.06408   0.00000   0.00000   0.00000   0.00000   2.06408
   R45        2.06425   0.00000   0.00000  -0.00001  -0.00001   2.06425
   R46        2.83066   0.00000   0.00000   0.00000   0.00000   2.83066
   R47        2.07203   0.00000   0.00000  -0.00001  -0.00001   2.07202
   R48        2.07476   0.00000   0.00000   0.00000   0.00000   2.07476
   R49        2.07302   0.00000   0.00000   0.00000   0.00000   2.07302
   R50        2.63951   0.00000   0.00000   0.00000   0.00000   2.63952
   R51        2.64075   0.00000   0.00000   0.00000   0.00000   2.64075
   R52        2.62404   0.00000   0.00000   0.00000   0.00000   2.62404
   R53        2.06362   0.00000   0.00000  -0.00001  -0.00001   2.06361
   R54        2.62290   0.00000   0.00000   0.00000   0.00000   2.62290
   R55        2.06511   0.00000   0.00000  -0.00001  -0.00001   2.06510
   R56        2.62622   0.00000   0.00000   0.00000   0.00000   2.62622
   R57        2.06411   0.00000   0.00000   0.00000   0.00000   2.06410
   R58        2.62674   0.00000   0.00000   0.00000   0.00000   2.62674
   R59        2.06400   0.00000   0.00000   0.00000   0.00000   2.06400
   R60        2.06423   0.00000   0.00000  -0.00001  -0.00001   2.06423
   R61        2.83049   0.00000   0.00000   0.00000   0.00000   2.83049
   R62        2.07476   0.00000   0.00000   0.00000   0.00000   2.07476
   R63        2.07413   0.00000   0.00000   0.00000   0.00000   2.07412
   R64        2.07137   0.00000   0.00000   0.00000   0.00000   2.07137
    A1        2.03361   0.00001   0.00000   0.00006   0.00006   2.03367
    A2        1.94526   0.00000   0.00000   0.00002   0.00002   1.94527
    A3        2.30276  -0.00001   0.00000  -0.00007  -0.00007   2.30268
    A4        1.91334   0.00000   0.00000   0.00002   0.00002   1.91335
    A5        1.87233   0.00000   0.00000   0.00003   0.00003   1.87236
    A6        1.83650   0.00000   0.00000  -0.00003  -0.00003   1.83647
    A7        1.97742   0.00000   0.00000   0.00000   0.00000   1.97742
    A8        1.96520   0.00000   0.00000  -0.00002  -0.00002   1.96517
    A9        1.89157   0.00000   0.00000   0.00000   0.00000   1.89157
   A10        1.96528   0.00000   0.00000  -0.00001  -0.00001   1.96527
   A11        1.89620   0.00000   0.00000   0.00006   0.00006   1.89625
   A12        1.98387   0.00000   0.00000  -0.00004  -0.00004   1.98383
   A13        1.85186   0.00000   0.00000   0.00000   0.00000   1.85186
   A14        1.87898   0.00000   0.00000  -0.00002  -0.00002   1.87896
   A15        1.88141   0.00000   0.00000   0.00003   0.00003   1.88144
   A16        1.60070   0.00000   0.00000   0.00000   0.00000   1.60070
   A17        2.25008  -0.00001   0.00000  -0.00003  -0.00003   2.25005
   A18        2.12276   0.00000   0.00000   0.00001   0.00001   2.12277
   A19        1.90846   0.00001   0.00000   0.00002   0.00002   1.90848
   A20        1.81717  -0.00001   0.00000  -0.00002  -0.00002   1.81714
   A21        1.99894   0.00000   0.00000  -0.00002  -0.00002   1.99892
   A22        1.96103   0.00000   0.00000  -0.00002  -0.00002   1.96101
   A23        1.91652   0.00001   0.00000   0.00005   0.00005   1.91657
   A24        1.89291   0.00001   0.00000   0.00005   0.00005   1.89296
   A25        1.87475   0.00000   0.00000  -0.00002  -0.00002   1.87473
   A26        1.89291   0.00000   0.00000  -0.00001  -0.00001   1.89290
   A27        2.11972   0.00000   0.00000   0.00000   0.00000   2.11972
   A28        2.27023   0.00000   0.00000   0.00001   0.00001   2.27024
   A29        1.83685   0.00000   0.00000   0.00001   0.00001   1.83686
   A30        1.96793   0.00000   0.00000  -0.00002  -0.00002   1.96792
   A31        1.89474   0.00000   0.00000   0.00002   0.00002   1.89476
   A32        1.96723   0.00000   0.00000  -0.00001  -0.00001   1.96722
   A33        1.88862   0.00000   0.00000   0.00002   0.00002   1.88863
   A34        1.90519   0.00000   0.00000  -0.00001  -0.00001   1.90518
   A35        1.80499   0.00000   0.00000  -0.00001  -0.00001   1.80499
   A36        1.96654   0.00000   0.00000  -0.00001  -0.00001   1.96653
   A37        2.00739   0.00000   0.00000  -0.00001  -0.00001   2.00739
   A38        1.89993   0.00000   0.00000   0.00003   0.00003   1.89995
   A39        1.90591   0.00000   0.00000   0.00001   0.00001   1.90592
   A40        1.87584   0.00000   0.00000  -0.00001  -0.00001   1.87583
   A41        2.01509   0.00000   0.00000   0.00004   0.00004   2.01514
   A42        1.96350   0.00000   0.00000  -0.00002  -0.00002   1.96348
   A43        2.30456   0.00000   0.00000  -0.00003  -0.00003   2.30453
   A44        1.90448   0.00000   0.00000   0.00001   0.00001   1.90448
   A45        1.93687   0.00000   0.00000  -0.00002  -0.00002   1.93685
   A46        1.93094   0.00000   0.00000   0.00000   0.00000   1.93094
   A47        1.89724   0.00000   0.00000  -0.00001  -0.00001   1.89723
   A48        1.89430   0.00000   0.00000   0.00001   0.00001   1.89431
   A49        1.89923   0.00000   0.00000   0.00001   0.00001   1.89924
   A50        1.93408   0.00000   0.00000   0.00000   0.00000   1.93407
   A51        1.92974   0.00000   0.00000   0.00000   0.00000   1.92974
   A52        1.90593   0.00000   0.00000   0.00002   0.00002   1.90594
   A53        1.90147   0.00000   0.00000   0.00000   0.00000   1.90147
   A54        1.89950   0.00000   0.00000  -0.00002  -0.00002   1.89948
   A55        1.89240   0.00000   0.00000   0.00000   0.00000   1.89241
   A56        2.03392   0.00000   0.00000   0.00001   0.00001   2.03393
   A57        2.02635   0.00000   0.00000  -0.00001  -0.00001   2.02635
   A58        2.22265   0.00000   0.00000  -0.00001  -0.00001   2.22265
   A59        1.59090   0.00000   0.00000   0.00000   0.00000   1.59090
   A60        2.04003   0.00000   0.00000   0.00002   0.00002   2.04005
   A61        2.01818   0.00000   0.00000  -0.00002  -0.00002   2.01816
   A62        2.22497   0.00000   0.00000   0.00000   0.00000   2.22496
   A63        2.10697   0.00000   0.00000  -0.00001  -0.00001   2.10696
   A64        2.10033   0.00000   0.00000   0.00001   0.00001   2.10034
   A65        2.07570   0.00000   0.00000   0.00000   0.00000   2.07570
   A66        2.10275   0.00000   0.00000   0.00000   0.00000   2.10275
   A67        2.08620   0.00000   0.00000   0.00000   0.00000   2.08620
   A68        2.09410   0.00000   0.00000   0.00000   0.00000   2.09410
   A69        2.10267   0.00000   0.00000   0.00000   0.00000   2.10266
   A70        2.08267   0.00000   0.00000   0.00000   0.00000   2.08267
   A71        2.09783   0.00000   0.00000   0.00000   0.00000   2.09783
   A72        2.09740   0.00000   0.00000   0.00000   0.00000   2.09740
   A73        2.08913   0.00000   0.00000   0.00000   0.00000   2.08913
   A74        2.09664   0.00000   0.00000   0.00000   0.00000   2.09664
   A75        2.09748   0.00000   0.00000   0.00000   0.00000   2.09749
   A76        2.08916   0.00000   0.00000   0.00000   0.00000   2.08916
   A77        2.09653   0.00000   0.00000   0.00000   0.00000   2.09653
   A78        2.09018   0.00000   0.00000   0.00000   0.00000   2.09018
   A79        2.09647   0.00000   0.00000   0.00000   0.00000   2.09647
   A80        2.09651   0.00000   0.00000   0.00000   0.00000   2.09651
   A81        1.94855   0.00000   0.00000   0.00000   0.00000   1.94855
   A82        2.16133  -0.00002   0.00000  -0.00007  -0.00007   2.16127
   A83        2.17268   0.00002   0.00000   0.00007   0.00007   2.17275
   A84        1.93244   0.00000   0.00000   0.00002   0.00002   1.93246
   A85        1.95183   0.00000   0.00000   0.00000   0.00000   1.95183
   A86        1.92751   0.00000   0.00000  -0.00001  -0.00001   1.92749
   A87        1.89183   0.00000   0.00000   0.00000   0.00000   1.89183
   A88        1.89097   0.00000   0.00000   0.00000   0.00000   1.89097
   A89        1.86695   0.00000   0.00000  -0.00001  -0.00001   1.86694
   A90        2.10874   0.00000   0.00000   0.00001   0.00001   2.10874
   A91        2.09797   0.00000   0.00000   0.00000   0.00000   2.09797
   A92        2.07625   0.00000   0.00000   0.00000   0.00000   2.07625
   A93        2.10225   0.00000   0.00000   0.00000   0.00000   2.10225
   A94        2.08548   0.00000   0.00000   0.00001   0.00001   2.08549
   A95        2.09534   0.00000   0.00000  -0.00001  -0.00001   2.09533
   A96        2.10279   0.00000   0.00000   0.00000   0.00000   2.10280
   A97        2.08497   0.00000   0.00000   0.00001   0.00001   2.08497
   A98        2.09537   0.00000   0.00000  -0.00001  -0.00001   2.09537
   A99        2.09744   0.00000   0.00000   0.00000   0.00000   2.09745
   A100       2.08914   0.00000   0.00000   0.00000   0.00000   2.08913
   A101       2.09659   0.00000   0.00000   0.00000   0.00000   2.09659
   A102       2.09698   0.00000   0.00000   0.00000   0.00000   2.09699
   A103       2.08955   0.00000   0.00000   0.00000   0.00000   2.08955
   A104       2.09665   0.00000   0.00000   0.00000   0.00000   2.09665
   A105       2.09051   0.00000   0.00000   0.00000   0.00000   2.09050
   A106       2.09622   0.00000   0.00000   0.00000   0.00000   2.09623
   A107       2.09644   0.00000   0.00000   0.00000   0.00000   2.09644
   A108       1.95337   0.00000   0.00000   0.00000   0.00000   1.95337
   A109       2.16144  -0.00001   0.00000  -0.00003  -0.00003   2.16141
   A110       2.16054   0.00001   0.00000   0.00002   0.00002   2.16056
   A111       1.92394   0.00000   0.00000   0.00000   0.00000   1.92394
   A112       1.95690   0.00000   0.00000   0.00000   0.00000   1.95691
   A113       1.93262   0.00000   0.00000   0.00001   0.00001   1.93264
   A114       1.86770   0.00000   0.00000   0.00000   0.00000   1.86770
   A115       1.88530   0.00000   0.00000  -0.00001  -0.00001   1.88529
   A116       1.89480   0.00000   0.00000  -0.00001  -0.00001   1.89479
    D1        0.67402   0.00000   0.00000  -0.00005  -0.00005   0.67397
    D2       -1.47991   0.00000   0.00000  -0.00008  -0.00008  -1.48000
    D3        2.79148   0.00000   0.00000  -0.00008  -0.00008   2.79139
    D4       -2.52034   0.00000   0.00000  -0.00003  -0.00003  -2.52037
    D5        1.60891   0.00000   0.00000  -0.00006  -0.00006   1.60885
    D6       -0.40289   0.00000   0.00000  -0.00006  -0.00006  -0.40295
    D7        3.00903   0.00000   0.00000  -0.00005  -0.00005   3.00898
    D8       -0.05928   0.00000   0.00000  -0.00011  -0.00011  -0.05940
    D9       -0.06652   0.00000   0.00000  -0.00008  -0.00008  -0.06660
   D10       -3.13483   0.00000   0.00000  -0.00015  -0.00015  -3.13498
   D11        0.29292   0.00000   0.00000  -0.00001  -0.00001   0.29291
   D12       -2.81231   0.00000   0.00000  -0.00008  -0.00008  -2.81240
   D13       -2.91216   0.00000   0.00000   0.00002   0.00002  -2.91214
   D14        0.26579   0.00000   0.00000  -0.00005  -0.00005   0.26574
   D15       -3.06642   0.00000   0.00000   0.00017   0.00017  -3.06624
   D16       -1.02037   0.00000   0.00000   0.00019   0.00019  -1.02018
   D17        1.07411   0.00000   0.00000   0.00024   0.00024   1.07435
   D18       -0.97565   0.00000   0.00000   0.00022   0.00022  -0.97543
   D19        1.07039   0.00000   0.00000   0.00024   0.00024   1.07063
   D20       -3.11831   0.00000   0.00000   0.00029   0.00029  -3.11802
   D21        1.17878   0.00000   0.00000   0.00021   0.00021   1.17899
   D22       -3.05836   0.00001   0.00000   0.00023   0.00023  -3.05813
   D23       -0.96388   0.00001   0.00000   0.00028   0.00028  -0.96360
   D24       -3.09366   0.00000   0.00000  -0.00010  -0.00010  -3.09376
   D25        1.07933   0.00000   0.00000  -0.00010  -0.00010   1.07923
   D26       -1.00146   0.00000   0.00000  -0.00012  -0.00012  -1.00157
   D27        1.07550   0.00000   0.00000  -0.00014  -0.00014   1.07535
   D28       -1.03470   0.00000   0.00000  -0.00014  -0.00014  -1.03485
   D29       -3.11549   0.00000   0.00000  -0.00016  -0.00016  -3.11565
   D30       -1.11885   0.00000   0.00000  -0.00012  -0.00012  -1.11897
   D31        3.05413   0.00000   0.00000  -0.00012  -0.00012   3.05401
   D32        0.97335   0.00000   0.00000  -0.00013  -0.00013   0.97321
   D33        0.32185   0.00000   0.00000   0.00009   0.00009   0.32194
   D34        2.40509   0.00000   0.00000   0.00008   0.00008   2.40517
   D35       -1.67660   0.00000   0.00000   0.00007   0.00007  -1.67653
   D36        2.26480   0.00000   0.00000   0.00014   0.00014   2.26494
   D37        0.19264   0.00000   0.00000   0.00008   0.00008   0.19272
   D38       -1.81796   0.00000   0.00000   0.00006   0.00006  -1.81790
   D39        0.79860   0.00000   0.00000  -0.00014  -0.00014   0.79846
   D40       -2.35071   0.00000   0.00000  -0.00012  -0.00012  -2.35083
   D41        2.91577   0.00000   0.00000  -0.00013  -0.00013   2.91565
   D42       -0.23354   0.00000   0.00000  -0.00010  -0.00010  -0.23364
   D43       -1.35847   0.00000   0.00000  -0.00014  -0.00014  -1.35861
   D44        1.77540   0.00000   0.00000  -0.00012  -0.00012   1.77528
   D45       -3.10722   0.00000   0.00000  -0.00021  -0.00021  -3.10743
   D46        1.08576   0.00000   0.00000  -0.00019  -0.00019   1.08557
   D47       -1.02429   0.00000   0.00000  -0.00019  -0.00019  -1.02448
   D48        0.98656   0.00000   0.00000  -0.00014  -0.00014   0.98642
   D49       -1.10364   0.00000   0.00000  -0.00013  -0.00013  -1.10377
   D50        3.06950   0.00000   0.00000  -0.00013  -0.00013   3.06937
   D51       -1.00440   0.00000   0.00000  -0.00014  -0.00014  -1.00454
   D52       -3.09460   0.00000   0.00000  -0.00013  -0.00013  -3.09472
   D53        1.07854   0.00000   0.00000  -0.00012  -0.00012   1.07842
   D54        3.04365   0.00000   0.00000  -0.00006  -0.00006   3.04359
   D55       -0.12060   0.00000   0.00000  -0.00005  -0.00005  -0.12065
   D56        2.98980   0.00000   0.00000  -0.00010  -0.00010   2.98970
   D57        0.89671   0.00000   0.00000  -0.00014  -0.00014   0.89658
   D58       -1.24863   0.00000   0.00000  -0.00007  -0.00007  -1.24870
   D59       -0.21791   0.00000   0.00000  -0.00005  -0.00005  -0.21796
   D60       -2.31100   0.00000   0.00000  -0.00008  -0.00008  -2.31108
   D61        1.82684   0.00000   0.00000  -0.00001  -0.00001   1.82682
   D62        2.95770   0.00000   0.00000   0.00010   0.00010   2.95780
   D63       -0.20884   0.00000   0.00000   0.00015   0.00015  -0.20868
   D64       -0.12348   0.00000   0.00000   0.00005   0.00005  -0.12343
   D65        2.99317   0.00000   0.00000   0.00010   0.00010   2.99327
   D66        0.46655   0.00000   0.00000   0.00003   0.00003   0.46657
   D67        2.61766   0.00000   0.00000   0.00001   0.00001   2.61767
   D68       -1.55225   0.00000   0.00000  -0.00001  -0.00001  -1.55226
   D69        2.61446   0.00000   0.00000   0.00001   0.00001   2.61448
   D70       -1.51761   0.00000   0.00000   0.00000   0.00000  -1.51761
   D71        0.59567   0.00000   0.00000  -0.00002  -0.00002   0.59565
   D72       -1.62490   0.00000   0.00000   0.00004   0.00004  -1.62486
   D73        0.52622   0.00000   0.00000   0.00003   0.00003   0.52624
   D74        2.63949   0.00000   0.00000   0.00001   0.00001   2.63949
   D75        0.41031   0.00000   0.00000  -0.00004  -0.00004   0.41027
   D76       -1.63825   0.00000   0.00000  -0.00006  -0.00006  -1.63831
   D77        2.48682   0.00000   0.00000  -0.00003  -0.00003   2.48678
   D78       -2.70348   0.00000   0.00000  -0.00009  -0.00009  -2.70357
   D79        1.53115   0.00000   0.00000  -0.00011  -0.00011   1.53103
   D80       -0.62697   0.00000   0.00000  -0.00009  -0.00009  -0.62706
   D81       -0.19440   0.00000   0.00000  -0.00001  -0.00001  -0.19441
   D82        2.95680   0.00000   0.00000  -0.00004  -0.00004   2.95676
   D83        2.91627   0.00000   0.00000   0.00005   0.00005   2.91632
   D84       -0.21572   0.00000   0.00000   0.00002   0.00002  -0.21569
   D85       -0.53850   0.00000   0.00000   0.00000   0.00000  -0.53850
   D86        1.55621   0.00000   0.00000   0.00000   0.00000   1.55621
   D87       -2.68379   0.00000   0.00000   0.00001   0.00001  -2.68379
   D88       -2.69006   0.00000   0.00000   0.00002   0.00002  -2.69004
   D89       -0.59535   0.00000   0.00000   0.00002   0.00002  -0.59533
   D90        1.44783   0.00000   0.00000   0.00003   0.00003   1.44786
   D91        1.48451   0.00000   0.00000   0.00003   0.00003   1.48455
   D92       -2.70396   0.00000   0.00000   0.00004   0.00004  -2.70392
   D93       -0.66078   0.00000   0.00000   0.00004   0.00004  -0.66074
   D94        0.16043   0.00000   0.00000   0.00008   0.00008   0.16051
   D95       -3.11110   0.00000   0.00000   0.00003   0.00003  -3.11107
   D96       -2.99055   0.00000   0.00000   0.00010   0.00010  -2.99044
   D97        0.02111   0.00000   0.00000   0.00005   0.00005   0.02116
   D98       -2.27645   0.00000   0.00000   0.00000   0.00000  -2.27645
   D99        0.84186   0.00000   0.00000  -0.00001  -0.00001   0.84186
   D100       0.89075   0.00000   0.00000  -0.00002  -0.00002   0.89073
   D101      -2.27413   0.00000   0.00000  -0.00003  -0.00003  -2.27415
   D102      -0.00249   0.00000   0.00000  -0.00001  -0.00001  -0.00250
   D103      -3.01423   0.00000   0.00000   0.00004   0.00004  -3.01419
   D104       3.11359   0.00000   0.00000   0.00001   0.00001   3.11360
   D105       0.10186   0.00000   0.00000   0.00006   0.00006   0.10192
   D106       2.95319   0.00000   0.00000   0.00002   0.00002   2.95321
   D107      -0.18551   0.00000   0.00000  -0.00011  -0.00011  -0.18563
   D108       2.28689   0.00000   0.00000  -0.00022  -0.00022   2.28667
   D109      -0.83332   0.00000   0.00000  -0.00020  -0.00020  -0.83352
   D110      -0.85798   0.00000   0.00000  -0.00007  -0.00007  -0.85805
   D111       2.30499   0.00000   0.00000  -0.00005  -0.00005   2.30494
   D112      -0.03059   0.00000   0.00000   0.00009   0.00009  -0.03049
   D113       3.07437   0.00000   0.00000   0.00016   0.00016   3.07453
   D114       3.11425   0.00000   0.00000  -0.00006  -0.00006   3.11420
   D115      -0.06398   0.00000   0.00000   0.00001   0.00001  -0.06397
   D116      -3.13715   0.00000   0.00000   0.00000   0.00000  -3.13714
   D117      -0.01394   0.00000   0.00000   0.00000   0.00000  -0.01394
   D118      -0.01664   0.00000   0.00000  -0.00002  -0.00002  -0.01666
   D119       3.10657   0.00000   0.00000  -0.00002  -0.00002   3.10655
   D120      -3.14031   0.00000   0.00000   0.00000   0.00000  -3.14031
   D121      -0.00539   0.00000   0.00000  -0.00001  -0.00001  -0.00540
   D122       0.02228   0.00000   0.00000   0.00002   0.00002   0.02230
   D123      -3.12598   0.00000   0.00000   0.00001   0.00001  -3.12597
   D124       0.00181   0.00000   0.00000   0.00001   0.00001   0.00182
   D125       3.13692   0.00000   0.00000   0.00000   0.00000   3.13692
   D126      -3.12131   0.00000   0.00000   0.00001   0.00001  -3.12130
   D127       0.01379   0.00000   0.00000   0.00001   0.00001   0.01380
   D128      -0.01312   0.00000   0.00000  -0.00001  -0.00001  -0.01312
   D129       3.13077   0.00000   0.00000  -0.00001  -0.00001   3.13076
   D130       3.13521   0.00000   0.00000   0.00000   0.00000   3.13520
   D131      -0.00409   0.00000   0.00000   0.00000   0.00000  -0.00410
   D132       0.00765   0.00000   0.00000   0.00000   0.00000   0.00765
   D133      -3.14080   0.00000   0.00000   0.00000   0.00000  -3.14080
   D134      -3.12743   0.00000   0.00000   0.00000   0.00000  -3.12743
   D135       0.00731   0.00000   0.00000   0.00000   0.00000   0.00731
   D136      -0.00201   0.00000   0.00000   0.00000   0.00000  -0.00202
   D137      -3.13676   0.00000   0.00000   0.00000   0.00000  -3.13675
   D138       3.13728   0.00000   0.00000   0.00000   0.00000   3.13728
   D139       0.00253   0.00000   0.00000   0.00000   0.00000   0.00254
   D140       2.80556   0.00000   0.00000   0.00015   0.00015   2.80571
   D141      -1.36584   0.00000   0.00000   0.00017   0.00017  -1.36567
   D142       0.71109   0.00000   0.00000   0.00015   0.00015   0.71124
   D143      -0.29503   0.00000   0.00000   0.00007   0.00007  -0.29495
   D144       1.81675   0.00000   0.00000   0.00009   0.00009   1.81684
   D145      -2.38950   0.00000   0.00000   0.00007   0.00007  -2.38943
   D146       3.13273   0.00000   0.00000   0.00000   0.00000   3.13273
   D147       0.00768   0.00000   0.00000   0.00001   0.00001   0.00769
   D148       0.01414   0.00000   0.00000   0.00001   0.00001   0.01415
   D149      -3.11092   0.00000   0.00000   0.00002   0.00002  -3.11090
   D150      -3.13769   0.00000   0.00000   0.00000   0.00000  -3.13769
   D151       0.01471   0.00000   0.00000   0.00001   0.00001   0.01471
   D152      -0.01895   0.00000   0.00000  -0.00001  -0.00001  -0.01895
   D153       3.13345   0.00000   0.00000   0.00000   0.00000   3.13345
   D154      -0.00160   0.00000   0.00000   0.00000   0.00000  -0.00161
   D155      -3.13715   0.00000   0.00000   0.00000   0.00000  -3.13715
   D156       3.12336   0.00000   0.00000  -0.00001  -0.00001   3.12335
   D157      -0.01219   0.00000   0.00000  -0.00001  -0.00001  -0.01220
   D158       0.01122   0.00000   0.00000   0.00000   0.00000   0.01123
   D159      -3.13139   0.00000   0.00000   0.00000   0.00000  -3.13139
   D160      -3.14123   0.00000   0.00000   0.00000   0.00000  -3.14124
   D161      -0.00066   0.00000   0.00000   0.00000   0.00000  -0.00067
   D162      -0.00636   0.00000   0.00000   0.00000   0.00000  -0.00636
   D163       3.14077   0.00000   0.00000   0.00000   0.00000   3.14078
   D164       3.12916   0.00000   0.00000   0.00000   0.00000   3.12916
   D165      -0.00689   0.00000   0.00000   0.00000   0.00000  -0.00689
   D166       0.00156   0.00000   0.00000   0.00000   0.00000   0.00156
   D167       3.13762   0.00000   0.00000   0.00000   0.00000   3.13762
   D168      -3.13900   0.00000   0.00000   0.00000   0.00000  -3.13900
   D169      -0.00295   0.00000   0.00000   0.00000   0.00000  -0.00295
   D170      -0.71424   0.00000   0.00000   0.00008   0.00008  -0.71416
   D171       1.36455   0.00000   0.00000   0.00008   0.00008   1.36463
   D172      -2.79945   0.00000   0.00000   0.00008   0.00008  -2.79936
   D173       2.28221   0.00000   0.00000   0.00003   0.00003   2.28224
   D174      -1.92219   0.00000   0.00000   0.00002   0.00002  -1.92216
   D175       0.19700   0.00000   0.00000   0.00003   0.00003   0.19703
         Item               Value     Threshold  Converged?
 Maximum Force            0.000020     0.000450     YES
 RMS     Force            0.000003     0.000300     YES
 Maximum Displacement     0.001009     0.001800     YES
 RMS     Displacement     0.000249     0.001200     YES
 Predicted change in Energy=-1.200755D-08
 Optimization completed.
    -- Stationary point found.
                           ----------------------------
                           !   Optimized Parameters   !
                           ! (Angstroms and Degrees)  !
 --------------------------                            --------------------------
 ! Name  Definition              Value          Derivative Info.                !
 --------------------------------------------------------------------------------
 ! R1    R(1,2)                  1.5215         -DE/DX =    0.0                 !
 ! R2    R(1,5)                  1.3485         -DE/DX =    0.0                 !
 ! R3    R(1,39)                 1.4622         -DE/DX =    0.0                 !
 ! R4    R(2,3)                  1.5316         -DE/DX =    0.0                 !
 ! R5    R(2,21)                 1.5354         -DE/DX =    0.0                 !
 ! R6    R(2,26)                 1.8222         -DE/DX =    0.0                 !
 ! R7    R(3,4)                  1.8209         -DE/DX =    0.0                 !
 ! R8    R(3,16)                 1.5244         -DE/DX =    0.0                 !
 ! R9    R(3,17)                 1.5353         -DE/DX =    0.0                 !
 ! R10   R(4,25)                 1.7484         -DE/DX =    0.0                 !
 ! R11   R(5,6)                  1.5021         -DE/DX =    0.0                 !
 ! R12   R(5,7)                  1.4721         -DE/DX =    0.0                 !
 ! R13   R(6,8)                  1.5417         -DE/DX =    0.0                 !
 ! R14   R(6,10)                 1.3461         -DE/DX =    0.0                 !
 ! R15   R(6,11)                 1.3535         -DE/DX =    0.0                 !
 ! R16   R(7,9)                  1.5005         -DE/DX =    0.0                 !
 ! R17   R(7,16)                 1.3509         -DE/DX =    0.0                 !
 ! R18   R(8,9)                  1.5428         -DE/DX =    0.0                 !
 ! R19   R(8,12)                 1.332          -DE/DX =    0.0                 !
 ! R20   R(8,13)                 1.3422         -DE/DX =    0.0                 !
 ! R21   R(9,14)                 1.3541         -DE/DX =    0.0                 !
 ! R22   R(9,15)                 1.344          -DE/DX =    0.0                 !
 ! R23   R(16,55)                1.4586         -DE/DX =    0.0                 !
 ! R24   R(17,18)                1.0978         -DE/DX =    0.0                 !
 ! R25   R(17,19)                1.097          -DE/DX =    0.0                 !
 ! R26   R(17,20)                1.0985         -DE/DX =    0.0                 !
 ! R27   R(21,22)                1.0968         -DE/DX =    0.0                 !
 ! R28   R(21,23)                1.0991         -DE/DX =    0.0                 !
 ! R29   R(21,24)                1.0979         -DE/DX =    0.0                 !
 ! R30   R(25,44)                1.4787         -DE/DX =    0.0                 !
 ! R31   R(25,55)                1.3569         -DE/DX =    0.0                 !
 ! R32   R(26,27)                1.7527         -DE/DX =    0.0                 !
 ! R33   R(27,28)                1.4788         -DE/DX =    0.0                 !
 ! R34   R(27,39)                1.3559         -DE/DX =    0.0                 !
 ! R35   R(28,29)                1.3969         -DE/DX =    0.0                 !
 ! R36   R(28,30)                1.3978         -DE/DX =    0.0                 !
 ! R37   R(29,31)                1.3886         -DE/DX =    0.0                 !
 ! R38   R(29,32)                1.0918         -DE/DX =    0.0                 !
 ! R39   R(30,33)                1.3879         -DE/DX =    0.0                 !
 ! R40   R(30,34)                1.0926         -DE/DX =    0.0                 !
 ! R41   R(31,35)                1.3896         -DE/DX =    0.0                 !
 ! R42   R(31,36)                1.0923         -DE/DX =    0.0                 !
 ! R43   R(33,35)                1.3902         -DE/DX =    0.0                 !
 ! R44   R(33,37)                1.0923         -DE/DX =    0.0                 !
 ! R45   R(35,38)                1.0924         -DE/DX =    0.0                 !
 ! R46   R(39,40)                1.4979         -DE/DX =    0.0                 !
 ! R47   R(40,41)                1.0965         -DE/DX =    0.0                 !
 ! R48   R(40,42)                1.0979         -DE/DX =    0.0                 !
 ! R49   R(40,43)                1.097          -DE/DX =    0.0                 !
 ! R50   R(44,45)                1.3968         -DE/DX =    0.0                 !
 ! R51   R(44,46)                1.3974         -DE/DX =    0.0                 !
 ! R52   R(45,47)                1.3886         -DE/DX =    0.0                 !
 ! R53   R(45,48)                1.092          -DE/DX =    0.0                 !
 ! R54   R(46,49)                1.388          -DE/DX =    0.0                 !
 ! R55   R(46,50)                1.0928         -DE/DX =    0.0                 !
 ! R56   R(47,51)                1.3897         -DE/DX =    0.0                 !
 ! R57   R(47,52)                1.0923         -DE/DX =    0.0                 !
 ! R58   R(49,51)                1.39           -DE/DX =    0.0                 !
 ! R59   R(49,53)                1.0922         -DE/DX =    0.0                 !
 ! R60   R(51,54)                1.0923         -DE/DX =    0.0                 !
 ! R61   R(55,56)                1.4978         -DE/DX =    0.0                 !
 ! R62   R(56,57)                1.0979         -DE/DX =    0.0                 !
 ! R63   R(56,58)                1.0976         -DE/DX =    0.0                 !
 ! R64   R(56,59)                1.0961         -DE/DX =    0.0                 !
 ! A1    A(2,1,5)              116.5173         -DE/DX =    0.0                 !
 ! A2    A(2,1,39)             111.4551         -DE/DX =    0.0                 !
 ! A3    A(5,1,39)             131.9383         -DE/DX =    0.0                 !
 ! A4    A(1,2,3)              109.6261         -DE/DX =    0.0                 !
 ! A5    A(1,2,21)             107.2765         -DE/DX =    0.0                 !
 ! A6    A(1,2,26)             105.2235         -DE/DX =    0.0                 !
 ! A7    A(3,2,21)             113.2977         -DE/DX =    0.0                 !
 ! A8    A(3,2,26)             112.5975         -DE/DX =    0.0                 !
 ! A9    A(21,2,26)            108.3788         -DE/DX =    0.0                 !
 ! A10   A(2,3,4)              112.6025         -DE/DX =    0.0                 !
 ! A11   A(2,3,16)             108.6442         -DE/DX =    0.0                 !
 ! A12   A(2,3,17)             113.6674         -DE/DX =    0.0                 !
 ! A13   A(4,3,16)             106.1039         -DE/DX =    0.0                 !
 ! A14   A(4,3,17)             107.6575         -DE/DX =    0.0                 !
 ! A15   A(16,3,17)            107.797          -DE/DX =    0.0                 !
 ! A16   A(3,4,25)              91.7133         -DE/DX =    0.0                 !
 ! A17   A(1,5,6)              128.9201         -DE/DX =    0.0                 !
 ! A18   A(1,5,7)              121.6253         -DE/DX =    0.0                 !
 ! A19   A(6,5,7)              109.3466         -DE/DX =    0.0                 !
 ! A20   A(5,6,8)              104.1159         -DE/DX =    0.0                 !
 ! A21   A(5,6,10)             114.5308         -DE/DX =    0.0                 !
 ! A22   A(5,6,11)             112.3586         -DE/DX =    0.0                 !
 ! A23   A(8,6,10)             109.8086         -DE/DX =    0.0                 !
 ! A24   A(8,6,11)             108.456          -DE/DX =    0.0                 !
 ! A25   A(10,6,11)            107.4154         -DE/DX =    0.0                 !
 ! A26   A(5,7,9)              108.4556         -DE/DX =    0.0                 !
 ! A27   A(5,7,16)             121.4508         -DE/DX =    0.0                 !
 ! A28   A(9,7,16)             130.0747         -DE/DX =    0.0                 !
 ! A29   A(6,8,9)              105.2439         -DE/DX =    0.0                 !
 ! A30   A(6,8,12)             112.7543         -DE/DX =    0.0                 !
 ! A31   A(6,8,13)             108.5607         -DE/DX =    0.0                 !
 ! A32   A(9,8,12)             112.7141         -DE/DX =    0.0                 !
 ! A33   A(9,8,13)             108.2097         -DE/DX =    0.0                 !
 ! A34   A(12,8,13)            109.1595         -DE/DX =    0.0                 !
 ! A35   A(7,9,8)              103.4184         -DE/DX =    0.0                 !
 ! A36   A(7,9,14)             112.6742         -DE/DX =    0.0                 !
 ! A37   A(7,9,15)             115.0151         -DE/DX =    0.0                 !
 ! A38   A(8,9,14)             108.8578         -DE/DX =    0.0                 !
 ! A39   A(8,9,15)             109.2007         -DE/DX =    0.0                 !
 ! A40   A(14,9,15)            107.4776         -DE/DX =    0.0                 !
 ! A41   A(3,16,7)             115.4563         -DE/DX =    0.0                 !
 ! A42   A(3,16,55)            112.5002         -DE/DX =    0.0                 !
 ! A43   A(7,16,55)            132.0415         -DE/DX =    0.0                 !
 ! A44   A(3,17,18)            109.1184         -DE/DX =    0.0                 !
 ! A45   A(3,17,19)            110.9743         -DE/DX =    0.0                 !
 ! A46   A(3,17,20)            110.6347         -DE/DX =    0.0                 !
 ! A47   A(18,17,19)           108.7038         -DE/DX =    0.0                 !
 ! A48   A(18,17,20)           108.5354         -DE/DX =    0.0                 !
 ! A49   A(19,17,20)           108.8181         -DE/DX =    0.0                 !
 ! A50   A(2,21,22)            110.8145         -DE/DX =    0.0                 !
 ! A51   A(2,21,23)            110.5662         -DE/DX =    0.0                 !
 ! A52   A(2,21,24)            109.2016         -DE/DX =    0.0                 !
 ! A53   A(22,21,23)           108.9461         -DE/DX =    0.0                 !
 ! A54   A(22,21,24)           108.8334         -DE/DX =    0.0                 !
 ! A55   A(23,21,24)           108.4266         -DE/DX =    0.0                 !
 ! A56   A(4,25,44)            116.5349         -DE/DX =    0.0                 !
 ! A57   A(4,25,55)            116.1014         -DE/DX =    0.0                 !
 ! A58   A(44,25,55)           127.3487         -DE/DX =    0.0                 !
 ! A59   A(2,26,27)             91.1518         -DE/DX =    0.0                 !
 ! A60   A(26,27,28)           116.8854         -DE/DX =    0.0                 !
 ! A61   A(26,27,39)           115.6333         -DE/DX =    0.0                 !
 ! A62   A(28,27,39)           127.4811         -DE/DX =    0.0                 !
 ! A63   A(27,28,29)           120.7202         -DE/DX =    0.0                 !
 ! A64   A(27,28,30)           120.3401         -DE/DX =    0.0                 !
 ! A65   A(29,28,30)           118.9286         -DE/DX =    0.0                 !
 ! A66   A(28,29,31)           120.4786         -DE/DX =    0.0                 !
 ! A67   A(28,29,32)           119.5302         -DE/DX =    0.0                 !
 ! A68   A(31,29,32)           119.9829         -DE/DX =    0.0                 !
 ! A69   A(28,30,33)           120.4739         -DE/DX =    0.0                 !
 ! A70   A(28,30,34)           119.3281         -DE/DX =    0.0                 !
 ! A71   A(33,30,34)           120.1969         -DE/DX =    0.0                 !
 ! A72   A(29,31,35)           120.1721         -DE/DX =    0.0                 !
 ! A73   A(29,31,36)           119.6982         -DE/DX =    0.0                 !
 ! A74   A(35,31,36)           120.1286         -DE/DX =    0.0                 !
 ! A75   A(30,33,35)           120.177          -DE/DX =    0.0                 !
 ! A76   A(30,33,37)           119.7002         -DE/DX =    0.0                 !
 ! A77   A(35,33,37)           120.1226         -DE/DX =    0.0                 !
 ! A78   A(31,35,33)           119.7586         -DE/DX =    0.0                 !
 ! A79   A(31,35,38)           120.1189         -DE/DX =    0.0                 !
 ! A80   A(33,35,38)           120.1214         -DE/DX =    0.0                 !
 ! A81   A(1,39,27)            111.6438         -DE/DX =    0.0                 !
 ! A82   A(1,39,40)            123.8352         -DE/DX =    0.0                 !
 ! A83   A(27,39,40)           124.4855         -DE/DX =    0.0                 !
 ! A84   A(39,40,41)           110.7205         -DE/DX =    0.0                 !
 ! A85   A(39,40,42)           111.8316         -DE/DX =    0.0                 !
 ! A86   A(39,40,43)           110.4381         -DE/DX =    0.0                 !
 ! A87   A(41,40,42)           108.3939         -DE/DX =    0.0                 !
 ! A88   A(41,40,43)           108.3446         -DE/DX =    0.0                 !
 ! A89   A(42,40,43)           106.9684         -DE/DX =    0.0                 !
 ! A90   A(25,44,45)           120.8216         -DE/DX =    0.0                 !
 ! A91   A(25,44,46)           120.2047         -DE/DX =    0.0                 !
 ! A92   A(45,44,46)           118.9605         -DE/DX =    0.0                 !
 ! A93   A(44,45,47)           120.45           -DE/DX =    0.0                 !
 ! A94   A(44,45,48)           119.4892         -DE/DX =    0.0                 !
 ! A95   A(47,45,48)           120.0539         -DE/DX =    0.0                 !
 ! A96   A(44,46,49)           120.4812         -DE/DX =    0.0                 !
 ! A97   A(44,46,50)           119.4599         -DE/DX =    0.0                 !
 ! A98   A(49,46,50)           120.056          -DE/DX =    0.0                 !
 ! A99   A(45,47,51)           120.1746         -DE/DX =    0.0                 !
 ! A100  A(45,47,52)           119.6986         -DE/DX =    0.0                 !
 ! A101  A(51,47,52)           120.1258         -DE/DX =    0.0                 !
 ! A102  A(46,49,51)           120.1484         -DE/DX =    0.0                 !
 ! A103  A(46,49,53)           119.7226         -DE/DX =    0.0                 !
 ! A104  A(51,49,53)           120.1291         -DE/DX =    0.0                 !
 ! A105  A(47,51,49)           119.7772         -DE/DX =    0.0                 !
 ! A106  A(47,51,54)           120.1048         -DE/DX =    0.0                 !
 ! A107  A(49,51,54)           120.1172         -DE/DX =    0.0                 !
 ! A108  A(16,55,25)           111.9197         -DE/DX =    0.0                 !
 ! A109  A(16,55,56)           123.8416         -DE/DX =    0.0                 !
 ! A110  A(25,55,56)           123.7898         -DE/DX =    0.0                 !
 ! A111  A(55,56,57)           110.2338         -DE/DX =    0.0                 !
 ! A112  A(55,56,58)           112.1224         -DE/DX =    0.0                 !
 ! A113  A(55,56,59)           110.7312         -DE/DX =    0.0                 !
 ! A114  A(57,56,58)           107.0114         -DE/DX =    0.0                 !
 ! A115  A(57,56,59)           108.0196         -DE/DX =    0.0                 !
 ! A116  A(58,56,59)           108.5639         -DE/DX =    0.0                 !
 ! D1    D(5,1,2,3)             38.6188         -DE/DX =    0.0                 !
 ! D2    D(5,1,2,21)           -84.7929         -DE/DX =    0.0                 !
 ! D3    D(5,1,2,26)           159.9399         -DE/DX =    0.0                 !
 ! D4    D(39,1,2,3)          -144.4048         -DE/DX =    0.0                 !
 ! D5    D(39,1,2,21)           92.1836         -DE/DX =    0.0                 !
 ! D6    D(39,1,2,26)          -23.0837         -DE/DX =    0.0                 !
 ! D7    D(2,1,5,6)            172.4046         -DE/DX =    0.0                 !
 ! D8    D(2,1,5,7)             -3.3967         -DE/DX =    0.0                 !
 ! D9    D(39,1,5,6)            -3.8114         -DE/DX =    0.0                 !
 ! D10   D(39,1,5,7)          -179.6127         -DE/DX =    0.0                 !
 ! D11   D(2,1,39,27)           16.7833         -DE/DX =    0.0                 !
 ! D12   D(2,1,39,40)         -161.1335         -DE/DX =    0.0                 !
 ! D13   D(5,1,39,27)         -166.8545         -DE/DX =    0.0                 !
 ! D14   D(5,1,39,40)           15.2287         -DE/DX =    0.0                 !
 ! D15   D(1,2,3,4)           -175.6927         -DE/DX =    0.0                 !
 ! D16   D(1,2,3,16)           -58.4631         -DE/DX =    0.0                 !
 ! D17   D(1,2,3,17)            61.5419         -DE/DX =    0.0                 !
 ! D18   D(21,2,3,4)           -55.9009         -DE/DX =    0.0                 !
 ! D19   D(21,2,3,16)           61.3288         -DE/DX =    0.0                 !
 ! D20   D(21,2,3,17)         -178.6663         -DE/DX =    0.0                 !
 ! D21   D(26,2,3,4)            67.5391         -DE/DX =    0.0                 !
 ! D22   D(26,2,3,16)         -175.2313         -DE/DX =    0.0                 !
 ! D23   D(26,2,3,17)          -55.2264         -DE/DX =    0.0                 !
 ! D24   D(1,2,21,22)         -177.2535         -DE/DX =    0.0                 !
 ! D25   D(1,2,21,23)           61.8409         -DE/DX =    0.0                 !
 ! D26   D(1,2,21,24)          -57.3793         -DE/DX =    0.0                 !
 ! D27   D(3,2,21,22)           61.6215         -DE/DX =    0.0                 !
 ! D28   D(3,2,21,23)          -59.2842         -DE/DX =    0.0                 !
 ! D29   D(3,2,21,24)         -178.5043         -DE/DX =    0.0                 !
 ! D30   D(26,2,21,22)         -64.1056         -DE/DX =    0.0                 !
 ! D31   D(26,2,21,23)         174.9887         -DE/DX =    0.0                 !
 ! D32   D(26,2,21,24)          55.7686         -DE/DX =    0.0                 !
 ! D33   D(1,2,26,27)           18.4409         -DE/DX =    0.0                 !
 ! D34   D(3,2,26,27)          137.8017         -DE/DX =    0.0                 !
 ! D35   D(21,2,26,27)         -96.0622         -DE/DX =    0.0                 !
 ! D36   D(2,3,4,25)           129.7633         -DE/DX =    0.0                 !
 ! D37   D(16,3,4,25)           11.0372         -DE/DX =    0.0                 !
 ! D38   D(17,3,4,25)         -104.1617         -DE/DX =    0.0                 !
 ! D39   D(2,3,16,7)            45.7563         -DE/DX =    0.0                 !
 ! D40   D(2,3,16,55)         -134.686          -DE/DX =    0.0                 !
 ! D41   D(4,3,16,7)           167.0616         -DE/DX =    0.0                 !
 ! D42   D(4,3,16,55)          -13.3808         -DE/DX =    0.0                 !
 ! D43   D(17,3,16,7)          -77.8345         -DE/DX =    0.0                 !
 ! D44   D(17,3,16,55)         101.7231         -DE/DX =    0.0                 !
 ! D45   D(2,3,17,18)         -178.0308         -DE/DX =    0.0                 !
 ! D46   D(2,3,17,19)           62.2094         -DE/DX =    0.0                 !
 ! D47   D(2,3,17,20)          -58.6873         -DE/DX =    0.0                 !
 ! D48   D(4,3,17,18)           56.5259         -DE/DX =    0.0                 !
 ! D49   D(4,3,17,19)          -63.2338         -DE/DX =    0.0                 !
 ! D50   D(4,3,17,20)          175.8694         -DE/DX =    0.0                 !
 ! D51   D(16,3,17,18)         -57.5476         -DE/DX =    0.0                 !
 ! D52   D(16,3,17,19)        -177.3074         -DE/DX =    0.0                 !
 ! D53   D(16,3,17,20)          61.7959         -DE/DX =    0.0                 !
 ! D54   D(3,4,25,44)          174.3886         -DE/DX =    0.0                 !
 ! D55   D(3,4,25,55)           -6.9099         -DE/DX =    0.0                 !
 ! D56   D(1,5,6,8)            171.3031         -DE/DX =    0.0                 !
 ! D57   D(1,5,6,10)            51.3779         -DE/DX =    0.0                 !
 ! D58   D(1,5,6,11)           -71.5414         -DE/DX =    0.0                 !
 ! D59   D(7,5,6,8)            -12.4855         -DE/DX =    0.0                 !
 ! D60   D(7,5,6,10)          -132.4107         -DE/DX =    0.0                 !
 ! D61   D(7,5,6,11)           104.6701         -DE/DX =    0.0                 !
 ! D62   D(1,5,7,9)            169.4637         -DE/DX =    0.0                 !
 ! D63   D(1,5,7,16)           -11.9654         -DE/DX =    0.0                 !
 ! D64   D(6,5,7,9)             -7.0751         -DE/DX =    0.0                 !
 ! D65   D(6,5,7,16)           171.4958         -DE/DX =    0.0                 !
 ! D66   D(5,6,8,9)             26.7311         -DE/DX =    0.0                 !
 ! D67   D(5,6,8,12)           149.981          -DE/DX =    0.0                 !
 ! D68   D(5,6,8,13)           -88.9376         -DE/DX =    0.0                 !
 ! D69   D(10,6,8,9)           149.7978         -DE/DX =    0.0                 !
 ! D70   D(10,6,8,12)          -86.9524         -DE/DX =    0.0                 !
 ! D71   D(10,6,8,13)           34.1291         -DE/DX =    0.0                 !
 ! D72   D(11,6,8,9)           -93.0999         -DE/DX =    0.0                 !
 ! D73   D(11,6,8,12)           30.1499         -DE/DX =    0.0                 !
 ! D74   D(11,6,8,13)          151.2314         -DE/DX =    0.0                 !
 ! D75   D(5,7,9,8)             23.5088         -DE/DX =    0.0                 !
 ! D76   D(5,7,9,14)           -93.865          -DE/DX =    0.0                 !
 ! D77   D(5,7,9,15)           142.4842         -DE/DX =    0.0                 !
 ! D78   D(16,7,9,8)          -154.8979         -DE/DX =    0.0                 !
 ! D79   D(16,7,9,14)           87.7282         -DE/DX =    0.0                 !
 ! D80   D(16,7,9,15)          -35.9226         -DE/DX =    0.0                 !
 ! D81   D(5,7,16,3)           -11.1383         -DE/DX =    0.0                 !
 ! D82   D(5,7,16,55)          169.412          -DE/DX =    0.0                 !
 ! D83   D(9,7,16,3)           167.09           -DE/DX =    0.0                 !
 ! D84   D(9,7,16,55)          -12.3596         -DE/DX =    0.0                 !
 ! D85   D(6,8,9,7)            -30.8537         -DE/DX =    0.0                 !
 ! D86   D(6,8,9,14)            89.1644         -DE/DX =    0.0                 !
 ! D87   D(6,8,9,15)          -153.7701         -DE/DX =    0.0                 !
 ! D88   D(12,8,9,7)          -154.1292         -DE/DX =    0.0                 !
 ! D89   D(12,8,9,14)          -34.1111         -DE/DX =    0.0                 !
 ! D90   D(12,8,9,15)           82.9544         -DE/DX =    0.0                 !
 ! D91   D(13,8,9,7)            85.0564         -DE/DX =    0.0                 !
 ! D92   D(13,8,9,14)         -154.9255         -DE/DX =    0.0                 !
 ! D93   D(13,8,9,15)          -37.86           -DE/DX =    0.0                 !
 ! D94   D(3,16,55,25)           9.1921         -DE/DX =    0.0                 !
 ! D95   D(3,16,55,56)        -178.2527         -DE/DX =    0.0                 !
 ! D96   D(7,16,55,25)        -171.3458         -DE/DX =    0.0                 !
 ! D97   D(7,16,55,56)           1.2095         -DE/DX =    0.0                 !
 ! D98   D(4,25,44,45)        -130.4309         -DE/DX =    0.0                 !
 ! D99   D(4,25,44,46)          48.2352         -DE/DX =    0.0                 !
 ! D100  D(55,25,44,45)         51.036          -DE/DX =    0.0                 !
 ! D101  D(55,25,44,46)       -130.298          -DE/DX =    0.0                 !
 ! D102  D(4,25,55,16)          -0.1429         -DE/DX =    0.0                 !
 ! D103  D(4,25,55,56)        -172.7027         -DE/DX =    0.0                 !
 ! D104  D(44,25,55,16)        178.3958         -DE/DX =    0.0                 !
 ! D105  D(44,25,55,56)          5.836          -DE/DX =    0.0                 !
 ! D106  D(2,26,27,28)         169.2053         -DE/DX =    0.0                 !
 ! D107  D(2,26,27,39)         -10.6292         -DE/DX =    0.0                 !
 ! D108  D(26,27,28,29)        131.0293         -DE/DX =    0.0                 !
 ! D109  D(26,27,28,30)        -47.7455         -DE/DX =    0.0                 !
 ! D110  D(39,27,28,29)        -49.1588         -DE/DX =    0.0                 !
 ! D111  D(39,27,28,30)        132.0664         -DE/DX =    0.0                 !
 ! D112  D(26,27,39,1)          -1.7524         -DE/DX =    0.0                 !
 ! D113  D(26,27,39,40)        176.1483         -DE/DX =    0.0                 !
 ! D114  D(28,27,39,1)         178.4336         -DE/DX =    0.0                 !
 ! D115  D(28,27,39,40)         -3.6657         -DE/DX =    0.0                 !
 ! D116  D(27,28,29,31)       -179.7453         -DE/DX =    0.0                 !
 ! D117  D(27,28,29,32)         -0.7988         -DE/DX =    0.0                 !
 ! D118  D(30,28,29,31)         -0.9534         -DE/DX =    0.0                 !
 ! D119  D(30,28,29,32)        177.9931         -DE/DX =    0.0                 !
 ! D120  D(27,28,30,33)       -179.9267         -DE/DX =    0.0                 !
 ! D121  D(27,28,30,34)         -0.3089         -DE/DX =    0.0                 !
 ! D122  D(29,28,30,33)          1.2768         -DE/DX =    0.0                 !
 ! D123  D(29,28,30,34)       -179.1055         -DE/DX =    0.0                 !
 ! D124  D(28,29,31,35)          0.1038         -DE/DX =    0.0                 !
 ! D125  D(28,29,31,36)        179.7321         -DE/DX =    0.0                 !
 ! D126  D(32,29,31,35)       -178.8379         -DE/DX =    0.0                 !
 ! D127  D(32,29,31,36)          0.7903         -DE/DX =    0.0                 !
 ! D128  D(28,30,33,35)         -0.7515         -DE/DX =    0.0                 !
 ! D129  D(28,30,33,37)        179.3798         -DE/DX =    0.0                 !
 ! D130  D(34,30,33,35)        179.6341         -DE/DX =    0.0                 !
 ! D131  D(34,30,33,37)         -0.2346         -DE/DX =    0.0                 !
 ! D132  D(29,31,35,33)          0.4381         -DE/DX =    0.0                 !
 ! D133  D(29,31,35,38)       -179.9544         -DE/DX =    0.0                 !
 ! D134  D(36,31,35,33)       -179.1886         -DE/DX =    0.0                 !
 ! D135  D(36,31,35,38)          0.419          -DE/DX =    0.0                 !
 ! D136  D(30,33,35,31)         -0.1154         -DE/DX =    0.0                 !
 ! D137  D(30,33,35,38)       -179.7229         -DE/DX =    0.0                 !
 ! D138  D(37,33,35,31)        179.7527         -DE/DX =    0.0                 !
 ! D139  D(37,33,35,38)          0.1452         -DE/DX =    0.0                 !
 ! D140  D(1,39,40,41)         160.747          -DE/DX =    0.0                 !
 ! D141  D(1,39,40,42)         -78.257          -DE/DX =    0.0                 !
 ! D142  D(1,39,40,43)          40.7425         -DE/DX =    0.0                 !
 ! D143  D(27,39,40,41)        -16.9037         -DE/DX =    0.0                 !
 ! D144  D(27,39,40,42)        104.0922         -DE/DX =    0.0                 !
 ! D145  D(27,39,40,43)       -136.9083         -DE/DX =    0.0                 !
 ! D146  D(25,44,45,47)        179.4924         -DE/DX =    0.0                 !
 ! D147  D(25,44,45,48)          0.44           -DE/DX =    0.0                 !
 ! D148  D(46,44,45,47)          0.81           -DE/DX =    0.0                 !
 ! D149  D(46,44,45,48)       -178.2424         -DE/DX =    0.0                 !
 ! D150  D(25,44,46,49)       -179.7762         -DE/DX =    0.0                 !
 ! D151  D(25,44,46,50)          0.8426         -DE/DX =    0.0                 !
 ! D152  D(45,44,46,49)         -1.0855         -DE/DX =    0.0                 !
 ! D153  D(45,44,46,50)        179.5334         -DE/DX =    0.0                 !
 ! D154  D(44,45,47,51)         -0.0917         -DE/DX =    0.0                 !
 ! D155  D(44,45,47,52)       -179.7453         -DE/DX =    0.0                 !
 ! D156  D(48,45,47,51)        178.9553         -DE/DX =    0.0                 !
 ! D157  D(48,45,47,52)         -0.6983         -DE/DX =    0.0                 !
 ! D158  D(44,46,49,51)          0.6431         -DE/DX =    0.0                 !
 ! D159  D(44,46,49,53)       -179.4155         -DE/DX =    0.0                 !
 ! D160  D(50,46,49,51)       -179.9795         -DE/DX =    0.0                 !
 ! D161  D(50,46,49,53)         -0.0381         -DE/DX =    0.0                 !
 ! D162  D(45,47,51,49)         -0.3643         -DE/DX =    0.0                 !
 ! D163  D(45,47,51,54)        179.9531         -DE/DX =    0.0                 !
 ! D164  D(52,47,51,49)        179.2878         -DE/DX =    0.0                 !
 ! D165  D(52,47,51,54)         -0.3948         -DE/DX =    0.0                 !
 ! D166  D(46,49,51,47)          0.0896         -DE/DX =    0.0                 !
 ! D167  D(46,49,51,54)        179.7721         -DE/DX =    0.0                 !
 ! D168  D(53,49,51,47)       -179.8515         -DE/DX =    0.0                 !
 ! D169  D(53,49,51,54)         -0.169          -DE/DX =    0.0                 !
 ! D170  D(16,55,56,57)        -40.9228         -DE/DX =    0.0                 !
 ! D171  D(16,55,56,58)         78.1829         -DE/DX =    0.0                 !
 ! D172  D(16,55,56,59)       -160.3965         -DE/DX =    0.0                 !
 ! D173  D(25,55,56,57)        130.7611         -DE/DX =    0.0                 !
 ! D174  D(25,55,56,58)       -110.1332         -DE/DX =    0.0                 !
 ! D175  D(25,55,56,59)         11.2874         -DE/DX =    0.0                 !
 --------------------------------------------------------------------------------
 Lowest energy point so far.  Saving SCF results.
 GradGradGradGradGradGradGradGradGradGradGradGradGradGradGradGradGradGrad

 Largest change from initial coordinates is atom   38       0.000 Angstoms.
 Leave Link  103 at Wed Dec  5 17:00:45 2018, MaxMem=   536870912 cpu:         3.3
 (Enter /pbs_home/pkowalski/g09d01/g09/l202.exe)
 Stoichiometry    C29H22F6S2
 Framework group  C1[X(C29H22F6S2)]
 Deg. of freedom   171
 Full point group                 C1      NOp   1
 RotChk:  IX=0 Diff= 2.92D-15
 Largest Abelian subgroup         C1      NOp   1
 Largest concise Abelian subgroup C1      NOp   1
                         Standard orientation:                         
 ---------------------------------------------------------------------
 Center     Atomic      Atomic             Coordinates (Angstroms)
 Number     Number       Type             X           Y           Z
 ---------------------------------------------------------------------
      1          6           0       -1.423256    0.430378   -0.180615
      2          6           0       -0.599947   -0.843302   -0.303020
      3          6           0        0.648257   -0.735647    0.577913
      4         16           0        1.758195   -2.167705    0.396911
      5          6           0       -0.734739    1.587435   -0.105309
      6          6           0       -1.252386    2.997177   -0.134671
      7          6           0        0.736683    1.608932   -0.065828
      8          6           0       -0.020917    3.857206    0.212547
      9          6           0        1.196015    3.026257   -0.244296
     10          9           0       -2.244351    3.246616    0.740342
     11          9           0       -1.694619    3.357823   -1.361996
     12          9           0       -0.060125    5.063998   -0.349980
     13          9           0        0.041888    3.994682    1.546178
     14          9           0        1.471524    3.327036   -1.535540
     15          9           0        2.268101    3.372789    0.488491
     16          6           0        1.452926    0.481489    0.136312
     17          6           0        0.335808   -0.574580    2.072430
     18          1           0        1.277254   -0.469535    2.627309
     19          1           0       -0.203695   -1.448849    2.457265
     20          1           0       -0.273808    0.322637    2.245979
     21          6           0       -0.277724   -1.036662   -1.791687
     22          1           0        0.276279   -1.969475   -1.952573
     23          1           0        0.321363   -0.196112   -2.169421
     24          1           0       -1.215231   -1.078412   -2.361623
     25          6           0        3.141294   -1.129627    0.139357
     26         16           0       -1.714329   -2.185759    0.222698
     27          6           0       -3.117523   -1.164263   -0.021120
     28          6           0       -4.440768   -1.822488    0.029549
     29          6           0       -5.471898   -1.292795    0.809017
     30          6           0       -4.670450   -3.001955   -0.684482
     31          6           0       -6.710923   -1.917945    0.857051
     32          1           0       -5.293020   -0.390173    1.396691
     33          6           0       -5.911696   -3.621207   -0.640122
     34          1           0       -3.863943   -3.429945   -1.284518
     35          6           0       -6.935340   -3.080428    0.129544
     36          1           0       -7.506805   -1.495156    1.474209
     37          1           0       -6.080340   -4.536945   -1.211107
     38          1           0       -7.910575   -3.571068    0.167379
     39          6           0       -2.856744    0.148308   -0.239379
     40          6           0       -3.897483    1.179143   -0.552437
     41          1           0       -4.831160    0.702575   -0.873959
     42          1           0       -4.114606    1.816576    0.314714
     43          1           0       -3.552230    1.839975   -1.357112
     44          6           0        4.458299   -1.795298    0.044264
     45          6           0        5.544201   -1.344371    0.798221
     46          6           0        4.625704   -2.907317   -0.785305
     47          6           0        6.774745   -1.981770    0.710814
     48          1           0        5.415337   -0.493998    1.471102
     49          6           0        5.858142   -3.539353   -0.875373
     50          1           0        3.779473   -3.271724   -1.372951
     51          6           0        6.935697   -3.077715   -0.128453
     52          1           0        7.614555   -1.621414    1.309090
     53          1           0        5.977568   -4.401696   -1.534958
     54          1           0        7.904431   -3.577802   -0.196909
     55          6           0        2.878818    0.196467    0.022060
     56          6           0        3.906073    1.218670   -0.356544
     57          1           0        3.524715    1.860003   -1.161950
     58          1           0        4.163461    1.876737    0.483326
     59          1           0        4.822164    0.734281   -0.713797
 ---------------------------------------------------------------------
 Rotational constants (GHZ):      0.1286601      0.0715410      0.0492323
 Leave Link  202 at Wed Dec  5 17:00:45 2018, MaxMem=   536870912 cpu:         0.0
 (Enter /pbs_home/pkowalski/g09d01/g09/l9999.exe)
 1\1\GINC-NODE16\FOpt\RLC-wPBE\Gen\C29H22F6S2\DARIA\05-Dec-2018\0\\#P o
 pt Geom=Checkpoint freq LC-wPBE/Gen\\Title Card Required\\0,1\C,0.0165
 500781,-0.0213964363,-0.006028443\C,0.0329820022,-0.0007268645,1.51528
 19241\C,1.4810165364,0.000339558,2.0141233887\S,1.5962418246,-0.101652
 548,3.828464363\C,0.9497835034,-0.7864860473,-0.6078758063\C,1.0919773
 383,-1.1318132203,-2.0627718968\C,1.9777376859,-1.5018338265,0.1658764
 332\C,2.4590587662,-1.8391321436,-2.1494519537\C,2.6875738348,-2.45276
 73684,-0.7525496392\F,1.0730186345,-0.0724913111,-2.893036509\F,0.1364
 167695,-1.9932363462,-2.4832671003\F,2.5091502298,-2.7458241344,-3.123
 9891535\F,3.4068405226,-0.9125785672,-2.3606932963\F,2.1545783414,-3.6
 973687327,-0.728706645\F,4.0080910051,-2.5749038608,-0.5340434962\C,2.
 1829774508,-1.241009344,1.4753946231\C,2.2868428505,1.2274014784,1.564
 5555469\H,3.3173753659,1.1349978272,1.9315834157\H,1.8520314966,2.1512
 573251,1.9657264198\H,2.3112335111,1.2941280914,0.4683341477\C,-0.7741
 889217,-1.2148956901,1.9965443659\H,-0.8409597151,-1.2294521291,3.0912
 014455\H,-0.306760714,-2.1492497899,1.6550693545\H,-1.7887735816,-1.16
 20550129,1.5802330572\C,2.742438446,-1.4185560821,3.7341050362\S,-0.86
 98460736,1.5113968585,1.9830432611\C,-1.6046763235,1.606455562,0.39469
 74021\C,-2.7054241787,2.579137737,0.2242588634\C,-2.710563573,3.469645
 3651,-0.8520053818\C,-3.7462842261,2.6378088511,1.1553353572\C,-3.7440
 710083,4.3845093532,-1.0042864229\H,-1.8854591688,3.4545698863,-1.5668
 897771\C,-4.7815118003,3.5485541764,0.9972844589\H,-3.7410468372,1.954
 2705789,2.0076380015\C,-4.7838588782,4.4232793229,-0.0832367857\H,-3.7
 33026309,5.0779047881,-1.8481722564\H,-5.593745881,3.5766210469,1.7270
 305088\H,-5.5968007501,5.1428038006,-0.2042808997\C,-1.0925809625,0.76
 78831991,-0.5396681911\C,-1.6233840443,0.6249762009,-1.933076926\H,-2.
 6336438708,1.0444559981,-2.0082907955\H,-0.9828686535,1.1302679604,-2.
 6678112493\H,-1.6665899882,-0.4329739918,-2.2199125831\C,3.3305758657,
 -1.8752715268,5.0116684528\C,4.7118564537,-2.0313205444,5.1483499915\C
 ,2.5085228794,-2.1311223075,6.1123790238\C,5.2567161147,-2.4505855748,
 6.3547917151\H,5.3646132894,-1.8059500092,4.3024028403\C,3.0548996121,
 -2.5555731513,7.3156238208\H,1.4273305824,-2.0042181186,6.0167396463\C
 ,4.4299058104,-2.7172211316,7.4395315361\H,6.3389167947,-2.5645144572,
 6.4493049535\H,2.3999521774,-2.7611599683,8.1651690935\H,4.8596843411,
 -3.0477154291,8.3878366826\C,2.9704244587,-1.9239777791,2.4956596065\C
 ,3.7926280269,-3.1483175127,2.2339953478\H,3.2506200851,-3.8350717686,
 1.5706584638\H,4.7439421218,-2.9098173128,1.7412462999\H,4.0072494126,
 -3.6786872597,3.1689444563\\Version=ES64L-G09RevD.01\State=1-A\HF=-251
 0.9261765\RMSD=7.375e-09\RMSF=5.008e-06\Dipole=-0.5290871,0.4682682,1.
 2438505\Quadrupole=7.6290298,-4.9276305,-2.7013992,-8.6359429,9.195193
 1,-13.9499816\PG=C01 [X(C29H22F6S2)]\\@


 OF ALL THE WONDERS OF THE UNIVERSE, THE GREATEST IS MAN.

                                    -- ARISTOTLE
 Leave Link 9999 at Wed Dec  5 17:00:46 2018, MaxMem=   536870912 cpu:         0.6
 Job cpu time:       0 days  2 hours 28 minutes 38.0 seconds.
 File lengths (MBytes):  RWF=    223 Int=      0 D2E=      0 Chk=     31 Scr=      1
 Normal termination of Gaussian 09 at Wed Dec  5 17:00:46 2018.
 (Enter /pbs_home/pkowalski/g09d01/g09/l1.exe)
 Link1:  Proceeding to internal job step number  2.
 --------------------------------------------------------------------
 #P Geom=AllCheck Guess=TCheck SCRF=Check GenChk RLC-wPBE/ChkBas Freq
 --------------------------------------------------------------------
 1/10=4,29=7,30=1,38=1,40=1/1,3;
 2/12=2,40=1/2;
 3/5=7,6=2,11=2,14=-4,16=1,25=1,30=1,67=1,70=2,71=2,74=-41,82=7,116=1,140=1/1,2,3;
 4/5=101/1;
 5/5=2,98=1/2;
 8/6=4,10=90,11=11/1;
 11/6=1,8=1,9=11,15=111,16=1/1,2,10;
 10/6=1/2;
 6/7=2,8=2,9=2,10=2,18=1,28=1/1;
 7/8=1,10=1,25=1/1,2,3,16;
 1/10=4,30=1/3;
 99//99;
 Leave Link    1 at Wed Dec  5 17:00:46 2018, MaxMem=   536870912 cpu:         0.6
 (Enter /pbs_home/pkowalski/g09d01/g09/l101.exe)
 Structure from the checkpoint file:  "dae0068freq_closed_lc-wpbe.chk"
 -------------------
 Title Card Required
 -------------------
 Charge =  0 Multiplicity = 1
 Redundant internal coordinates found in file.
 C,0,0.0165500781,-0.0213964363,-0.006028443
 C,0,0.0329820022,-0.0007268645,1.5152819241
 C,0,1.4810165364,0.000339558,2.0141233887
 S,0,1.5962418246,-0.101652548,3.828464363
 C,0,0.9497835034,-0.7864860473,-0.6078758063
 C,0,1.0919773383,-1.1318132203,-2.0627718968
 C,0,1.9777376859,-1.5018338265,0.1658764332
 C,0,2.4590587662,-1.8391321436,-2.1494519537
 C,0,2.6875738348,-2.4527673684,-0.7525496392
 F,0,1.0730186345,-0.0724913111,-2.893036509
 F,0,0.1364167695,-1.9932363462,-2.4832671003
 F,0,2.5091502298,-2.7458241344,-3.1239891535
 F,0,3.4068405226,-0.9125785672,-2.3606932963
 F,0,2.1545783414,-3.6973687327,-0.728706645
 F,0,4.0080910051,-2.5749038608,-0.5340434962
 C,0,2.1829774508,-1.241009344,1.4753946231
 C,0,2.2868428505,1.2274014784,1.5645555469
 H,0,3.3173753659,1.1349978272,1.9315834157
 H,0,1.8520314966,2.1512573251,1.9657264198
 H,0,2.3112335111,1.2941280914,0.4683341477
 C,0,-0.7741889217,-1.2148956901,1.9965443659
 H,0,-0.8409597151,-1.2294521291,3.0912014455
 H,0,-0.306760714,-2.1492497899,1.6550693545
 H,0,-1.7887735816,-1.1620550129,1.5802330572
 C,0,2.742438446,-1.4185560821,3.7341050362
 S,0,-0.8698460736,1.5113968585,1.9830432611
 C,0,-1.6046763235,1.606455562,0.3946974021
 C,0,-2.7054241787,2.579137737,0.2242588634
 C,0,-2.710563573,3.4696453651,-0.8520053818
 C,0,-3.7462842261,2.6378088511,1.1553353572
 C,0,-3.7440710083,4.3845093532,-1.0042864229
 H,0,-1.8854591688,3.4545698863,-1.5668897771
 C,0,-4.7815118003,3.5485541764,0.9972844589
 H,0,-3.7410468372,1.9542705789,2.0076380015
 C,0,-4.7838588782,4.4232793229,-0.0832367857
 H,0,-3.733026309,5.0779047881,-1.8481722564
 H,0,-5.593745881,3.5766210469,1.7270305088
 H,0,-5.5968007501,5.1428038006,-0.2042808997
 C,0,-1.0925809625,0.7678831991,-0.5396681911
 C,0,-1.6233840443,0.6249762009,-1.933076926
 H,0,-2.6336438708,1.0444559981,-2.0082907955
 H,0,-0.9828686535,1.1302679604,-2.6678112493
 H,0,-1.6665899882,-0.4329739918,-2.2199125831
 C,0,3.3305758657,-1.8752715268,5.0116684528
 C,0,4.7118564537,-2.0313205444,5.1483499915
 C,0,2.5085228794,-2.1311223075,6.1123790238
 C,0,5.2567161147,-2.4505855748,6.3547917151
 H,0,5.3646132894,-1.8059500092,4.3024028403
 C,0,3.0548996121,-2.5555731513,7.3156238208
 H,0,1.4273305824,-2.0042181186,6.0167396463
 C,0,4.4299058104,-2.7172211316,7.4395315361
 H,0,6.3389167947,-2.5645144572,6.4493049535
 H,0,2.3999521774,-2.7611599683,8.1651690935
 H,0,4.8596843411,-3.0477154291,8.3878366826
 C,0,2.9704244587,-1.9239777791,2.4956596065
 C,0,3.7926280269,-3.1483175127,2.2339953478
 H,0,3.2506200851,-3.8350717686,1.5706584638
 H,0,4.7439421218,-2.9098173128,1.7412462999
 H,0,4.0072494126,-3.6786872597,3.1689444563
 Recover connectivity data from disk.
 NAtoms=     59 NQM=       59 NQMF=       0 NMMI=      0 NMMIF=      0
                NMic=       0 NMicF=      0.
                    Isotopes and Nuclear Properties:
 (Nuclear quadrupole moments (NQMom) in fm**2, nuclear magnetic moments (NMagM)
  in nuclear magnetons)

  Atom         1           2           3           4           5           6           7           8           9          10
 IAtWgt=          12          12          12          32          12          12          12          12          12          19
 AtmWgt=  12.0000000  12.0000000  12.0000000  31.9720718  12.0000000  12.0000000  12.0000000  12.0000000  12.0000000  18.9984033
 NucSpn=           0           0           0           0           0           0           0           0           0           1
 AtZEff=  -3.6000000  -3.6000000  -3.6000000 -13.6000000  -3.6000000  -3.6000000  -3.6000000  -3.6000000  -3.6000000  -6.7500000
 NQMom=    0.0000000   0.0000000   0.0000000   0.0000000   0.0000000   0.0000000   0.0000000   0.0000000   0.0000000   0.0000000
 NMagM=    0.0000000   0.0000000   0.0000000   0.0000000   0.0000000   0.0000000   0.0000000   0.0000000   0.0000000   2.6288670
 AtZNuc=   6.0000000   6.0000000   6.0000000  16.0000000   6.0000000   6.0000000   6.0000000   6.0000000   6.0000000   9.0000000

  Atom        11          12          13          14          15          16          17          18          19          20
 IAtWgt=          19          19          19          19          19          12          12           1           1           1
 AtmWgt=  18.9984033  18.9984033  18.9984033  18.9984033  18.9984033  12.0000000  12.0000000   1.0078250   1.0078250   1.0078250
 NucSpn=           1           1           1           1           1           0           0           1           1           1
 AtZEff=  -6.7500000  -6.7500000  -6.7500000  -6.7500000  -6.7500000  -3.6000000  -3.6000000  -1.0000000  -1.0000000  -1.0000000
 NQMom=    0.0000000   0.0000000   0.0000000   0.0000000   0.0000000   0.0000000   0.0000000   0.0000000   0.0000000   0.0000000
 NMagM=    2.6288670   2.6288670   2.6288670   2.6288670   2.6288670   0.0000000   0.0000000   2.7928460   2.7928460   2.7928460
 AtZNuc=   9.0000000   9.0000000   9.0000000   9.0000000   9.0000000   6.0000000   6.0000000   1.0000000   1.0000000   1.0000000

  Atom        21          22          23          24          25          26          27          28          29          30
 IAtWgt=          12           1           1           1          12          32          12          12          12          12
 AtmWgt=  12.0000000   1.0078250   1.0078250   1.0078250  12.0000000  31.9720718  12.0000000  12.0000000  12.0000000  12.0000000
 NucSpn=           0           1           1           1           0           0           0           0           0           0
 AtZEff=  -3.6000000  -1.0000000  -1.0000000  -1.0000000  -3.6000000 -13.6000000  -3.6000000  -3.6000000  -3.6000000  -3.6000000
 NQMom=    0.0000000   0.0000000   0.0000000   0.0000000   0.0000000   0.0000000   0.0000000   0.0000000   0.0000000   0.0000000
 NMagM=    0.0000000   2.7928460   2.7928460   2.7928460   0.0000000   0.0000000   0.0000000   0.0000000   0.0000000   0.0000000
 AtZNuc=   6.0000000   1.0000000   1.0000000   1.0000000   6.0000000  16.0000000   6.0000000   6.0000000   6.0000000   6.0000000

  Atom        31          32          33          34          35          36          37          38          39          40
 IAtWgt=          12           1          12           1          12           1           1           1          12          12
 AtmWgt=  12.0000000   1.0078250  12.0000000   1.0078250  12.0000000   1.0078250   1.0078250   1.0078250  12.0000000  12.0000000
 NucSpn=           0           1           0           1           0           1           1           1           0           0
 AtZEff=  -3.6000000  -1.0000000  -3.6000000  -1.0000000  -3.6000000  -1.0000000  -1.0000000  -1.0000000  -3.6000000  -3.6000000
 NQMom=    0.0000000   0.0000000   0.0000000   0.0000000   0.0000000   0.0000000   0.0000000   0.0000000   0.0000000   0.0000000
 NMagM=    0.0000000   2.7928460   0.0000000   2.7928460   0.0000000   2.7928460   2.7928460   2.7928460   0.0000000   0.0000000
 AtZNuc=   6.0000000   1.0000000   6.0000000   1.0000000   6.0000000   1.0000000   1.0000000   1.0000000   6.0000000   6.0000000

  Atom        41          42          43          44          45          46          47          48          49          50
 IAtWgt=           1           1           1          12          12          12          12           1          12           1
 AtmWgt=   1.0078250   1.0078250   1.0078250  12.0000000  12.0000000  12.0000000  12.0000000   1.0078250  12.0000000   1.0078250
 NucSpn=           1           1           1           0           0           0           0           1           0           1
 AtZEff=  -1.0000000  -1.0000000  -1.0000000  -3.6000000  -3.6000000  -3.6000000  -3.6000000  -1.0000000  -3.6000000  -1.0000000
 NQMom=    0.0000000   0.0000000   0.0000000   0.0000000   0.0000000   0.0000000   0.0000000   0.0000000   0.0000000   0.0000000
 NMagM=    2.7928460   2.7928460   2.7928460   0.0000000   0.0000000   0.0000000   0.0000000   2.7928460   0.0000000   2.7928460
 AtZNuc=   1.0000000   1.0000000   1.0000000   6.0000000   6.0000000   6.0000000   6.0000000   1.0000000   6.0000000   1.0000000

  Atom        51          52          53          54          55          56          57          58          59
 IAtWgt=          12           1           1           1          12          12           1           1           1
 AtmWgt=  12.0000000   1.0078250   1.0078250   1.0078250  12.0000000  12.0000000   1.0078250   1.0078250   1.0078250
 NucSpn=           0           1           1           1           0           0           1           1           1
 AtZEff=  -3.6000000  -1.0000000  -1.0000000  -1.0000000  -3.6000000  -3.6000000  -1.0000000  -1.0000000  -1.0000000
 NQMom=    0.0000000   0.0000000   0.0000000   0.0000000   0.0000000   0.0000000   0.0000000   0.0000000   0.0000000
 NMagM=    0.0000000   2.7928460   2.7928460   2.7928460   0.0000000   0.0000000   2.7928460   2.7928460   2.7928460
 AtZNuc=   6.0000000   1.0000000   1.0000000   1.0000000   6.0000000   6.0000000   1.0000000   1.0000000   1.0000000
 Leave Link  101 at Wed Dec  5 17:00:46 2018, MaxMem=   536870912 cpu:         1.8
 (Enter /pbs_home/pkowalski/g09d01/g09/l103.exe)

 GradGradGradGradGradGradGradGradGradGradGradGradGradGradGradGradGradGrad
 Berny optimization.
 Initialization pass.
                           ----------------------------
                           !    Initial Parameters    !
                           ! (Angstroms and Degrees)  !
 --------------------------                            --------------------------
 ! Name  Definition              Value          Derivative Info.                !
 --------------------------------------------------------------------------------
 ! R1    R(1,2)                  1.5215         calculate D2E/DX2 analytically  !
 ! R2    R(1,5)                  1.3485         calculate D2E/DX2 analytically  !
 ! R3    R(1,39)                 1.4622         calculate D2E/DX2 analytically  !
 ! R4    R(2,3)                  1.5316         calculate D2E/DX2 analytically  !
 ! R5    R(2,21)                 1.5354         calculate D2E/DX2 analytically  !
 ! R6    R(2,26)                 1.8222         calculate D2E/DX2 analytically  !
 ! R7    R(3,4)                  1.8209         calculate D2E/DX2 analytically  !
 ! R8    R(3,16)                 1.5244         calculate D2E/DX2 analytically  !
 ! R9    R(3,17)                 1.5353         calculate D2E/DX2 analytically  !
 ! R10   R(4,25)                 1.7484         calculate D2E/DX2 analytically  !
 ! R11   R(5,6)                  1.5021         calculate D2E/DX2 analytically  !
 ! R12   R(5,7)                  1.4721         calculate D2E/DX2 analytically  !
 ! R13   R(6,8)                  1.5417         calculate D2E/DX2 analytically  !
 ! R14   R(6,10)                 1.3461         calculate D2E/DX2 analytically  !
 ! R15   R(6,11)                 1.3535         calculate D2E/DX2 analytically  !
 ! R16   R(7,9)                  1.5005         calculate D2E/DX2 analytically  !
 ! R17   R(7,16)                 1.3509         calculate D2E/DX2 analytically  !
 ! R18   R(8,9)                  1.5428         calculate D2E/DX2 analytically  !
 ! R19   R(8,12)                 1.332          calculate D2E/DX2 analytically  !
 ! R20   R(8,13)                 1.3422         calculate D2E/DX2 analytically  !
 ! R21   R(9,14)                 1.3541         calculate D2E/DX2 analytically  !
 ! R22   R(9,15)                 1.344          calculate D2E/DX2 analytically  !
 ! R23   R(16,55)                1.4586         calculate D2E/DX2 analytically  !
 ! R24   R(17,18)                1.0978         calculate D2E/DX2 analytically  !
 ! R25   R(17,19)                1.097          calculate D2E/DX2 analytically  !
 ! R26   R(17,20)                1.0985         calculate D2E/DX2 analytically  !
 ! R27   R(21,22)                1.0968         calculate D2E/DX2 analytically  !
 ! R28   R(21,23)                1.0991         calculate D2E/DX2 analytically  !
 ! R29   R(21,24)                1.0979         calculate D2E/DX2 analytically  !
 ! R30   R(25,44)                1.4787         calculate D2E/DX2 analytically  !
 ! R31   R(25,55)                1.3569         calculate D2E/DX2 analytically  !
 ! R32   R(26,27)                1.7527         calculate D2E/DX2 analytically  !
 ! R33   R(27,28)                1.4788         calculate D2E/DX2 analytically  !
 ! R34   R(27,39)                1.3559         calculate D2E/DX2 analytically  !
 ! R35   R(28,29)                1.3969         calculate D2E/DX2 analytically  !
 ! R36   R(28,30)                1.3978         calculate D2E/DX2 analytically  !
 ! R37   R(29,31)                1.3886         calculate D2E/DX2 analytically  !
 ! R38   R(29,32)                1.0918         calculate D2E/DX2 analytically  !
 ! R39   R(30,33)                1.3879         calculate D2E/DX2 analytically  !
 ! R40   R(30,34)                1.0926         calculate D2E/DX2 analytically  !
 ! R41   R(31,35)                1.3896         calculate D2E/DX2 analytically  !
 ! R42   R(31,36)                1.0923         calculate D2E/DX2 analytically  !
 ! R43   R(33,35)                1.3902         calculate D2E/DX2 analytically  !
 ! R44   R(33,37)                1.0923         calculate D2E/DX2 analytically  !
 ! R45   R(35,38)                1.0924         calculate D2E/DX2 analytically  !
 ! R46   R(39,40)                1.4979         calculate D2E/DX2 analytically  !
 ! R47   R(40,41)                1.0965         calculate D2E/DX2 analytically  !
 ! R48   R(40,42)                1.0979         calculate D2E/DX2 analytically  !
 ! R49   R(40,43)                1.097          calculate D2E/DX2 analytically  !
 ! R50   R(44,45)                1.3968         calculate D2E/DX2 analytically  !
 ! R51   R(44,46)                1.3974         calculate D2E/DX2 analytically  !
 ! R52   R(45,47)                1.3886         calculate D2E/DX2 analytically  !
 ! R53   R(45,48)                1.092          calculate D2E/DX2 analytically  !
 ! R54   R(46,49)                1.388          calculate D2E/DX2 analytically  !
 ! R55   R(46,50)                1.0928         calculate D2E/DX2 analytically  !
 ! R56   R(47,51)                1.3897         calculate D2E/DX2 analytically  !
 ! R57   R(47,52)                1.0923         calculate D2E/DX2 analytically  !
 ! R58   R(49,51)                1.39           calculate D2E/DX2 analytically  !
 ! R59   R(49,53)                1.0922         calculate D2E/DX2 analytically  !
 ! R60   R(51,54)                1.0923         calculate D2E/DX2 analytically  !
 ! R61   R(55,56)                1.4978         calculate D2E/DX2 analytically  !
 ! R62   R(56,57)                1.0979         calculate D2E/DX2 analytically  !
 ! R63   R(56,58)                1.0976         calculate D2E/DX2 analytically  !
 ! R64   R(56,59)                1.0961         calculate D2E/DX2 analytically  !
 ! A1    A(2,1,5)              116.5173         calculate D2E/DX2 analytically  !
 ! A2    A(2,1,39)             111.4551         calculate D2E/DX2 analytically  !
 ! A3    A(5,1,39)             131.9383         calculate D2E/DX2 analytically  !
 ! A4    A(1,2,3)              109.6261         calculate D2E/DX2 analytically  !
 ! A5    A(1,2,21)             107.2765         calculate D2E/DX2 analytically  !
 ! A6    A(1,2,26)             105.2235         calculate D2E/DX2 analytically  !
 ! A7    A(3,2,21)             113.2977         calculate D2E/DX2 analytically  !
 ! A8    A(3,2,26)             112.5975         calculate D2E/DX2 analytically  !
 ! A9    A(21,2,26)            108.3788         calculate D2E/DX2 analytically  !
 ! A10   A(2,3,4)              112.6025         calculate D2E/DX2 analytically  !
 ! A11   A(2,3,16)             108.6442         calculate D2E/DX2 analytically  !
 ! A12   A(2,3,17)             113.6674         calculate D2E/DX2 analytically  !
 ! A13   A(4,3,16)             106.1039         calculate D2E/DX2 analytically  !
 ! A14   A(4,3,17)             107.6575         calculate D2E/DX2 analytically  !
 ! A15   A(16,3,17)            107.797          calculate D2E/DX2 analytically  !
 ! A16   A(3,4,25)              91.7133         calculate D2E/DX2 analytically  !
 ! A17   A(1,5,6)              128.9201         calculate D2E/DX2 analytically  !
 ! A18   A(1,5,7)              121.6253         calculate D2E/DX2 analytically  !
 ! A19   A(6,5,7)              109.3466         calculate D2E/DX2 analytically  !
 ! A20   A(5,6,8)              104.1159         calculate D2E/DX2 analytically  !
 ! A21   A(5,6,10)             114.5308         calculate D2E/DX2 analytically  !
 ! A22   A(5,6,11)             112.3586         calculate D2E/DX2 analytically  !
 ! A23   A(8,6,10)             109.8086         calculate D2E/DX2 analytically  !
 ! A24   A(8,6,11)             108.456          calculate D2E/DX2 analytically  !
 ! A25   A(10,6,11)            107.4154         calculate D2E/DX2 analytically  !
 ! A26   A(5,7,9)              108.4556         calculate D2E/DX2 analytically  !
 ! A27   A(5,7,16)             121.4508         calculate D2E/DX2 analytically  !
 ! A28   A(9,7,16)             130.0747         calculate D2E/DX2 analytically  !
 ! A29   A(6,8,9)              105.2439         calculate D2E/DX2 analytically  !
 ! A30   A(6,8,12)             112.7543         calculate D2E/DX2 analytically  !
 ! A31   A(6,8,13)             108.5607         calculate D2E/DX2 analytically  !
 ! A32   A(9,8,12)             112.7141         calculate D2E/DX2 analytically  !
 ! A33   A(9,8,13)             108.2097         calculate D2E/DX2 analytically  !
 ! A34   A(12,8,13)            109.1595         calculate D2E/DX2 analytically  !
 ! A35   A(7,9,8)              103.4184         calculate D2E/DX2 analytically  !
 ! A36   A(7,9,14)             112.6742         calculate D2E/DX2 analytically  !
 ! A37   A(7,9,15)             115.0151         calculate D2E/DX2 analytically  !
 ! A38   A(8,9,14)             108.8578         calculate D2E/DX2 analytically  !
 ! A39   A(8,9,15)             109.2007         calculate D2E/DX2 analytically  !
 ! A40   A(14,9,15)            107.4776         calculate D2E/DX2 analytically  !
 ! A41   A(3,16,7)             115.4563         calculate D2E/DX2 analytically  !
 ! A42   A(3,16,55)            112.5002         calculate D2E/DX2 analytically  !
 ! A43   A(7,16,55)            132.0415         calculate D2E/DX2 analytically  !
 ! A44   A(3,17,18)            109.1184         calculate D2E/DX2 analytically  !
 ! A45   A(3,17,19)            110.9743         calculate D2E/DX2 analytically  !
 ! A46   A(3,17,20)            110.6347         calculate D2E/DX2 analytically  !
 ! A47   A(18,17,19)           108.7038         calculate D2E/DX2 analytically  !
 ! A48   A(18,17,20)           108.5354         calculate D2E/DX2 analytically  !
 ! A49   A(19,17,20)           108.8181         calculate D2E/DX2 analytically  !
 ! A50   A(2,21,22)            110.8145         calculate D2E/DX2 analytically  !
 ! A51   A(2,21,23)            110.5662         calculate D2E/DX2 analytically  !
 ! A52   A(2,21,24)            109.2016         calculate D2E/DX2 analytically  !
 ! A53   A(22,21,23)           108.9461         calculate D2E/DX2 analytically  !
 ! A54   A(22,21,24)           108.8334         calculate D2E/DX2 analytically  !
 ! A55   A(23,21,24)           108.4266         calculate D2E/DX2 analytically  !
 ! A56   A(4,25,44)            116.5349         calculate D2E/DX2 analytically  !
 ! A57   A(4,25,55)            116.1014         calculate D2E/DX2 analytically  !
 ! A58   A(44,25,55)           127.3487         calculate D2E/DX2 analytically  !
 ! A59   A(2,26,27)             91.1518         calculate D2E/DX2 analytically  !
 ! A60   A(26,27,28)           116.8854         calculate D2E/DX2 analytically  !
 ! A61   A(26,27,39)           115.6333         calculate D2E/DX2 analytically  !
 ! A62   A(28,27,39)           127.4811         calculate D2E/DX2 analytically  !
 ! A63   A(27,28,29)           120.7202         calculate D2E/DX2 analytically  !
 ! A64   A(27,28,30)           120.3401         calculate D2E/DX2 analytically  !
 ! A65   A(29,28,30)           118.9286         calculate D2E/DX2 analytically  !
 ! A66   A(28,29,31)           120.4786         calculate D2E/DX2 analytically  !
 ! A67   A(28,29,32)           119.5302         calculate D2E/DX2 analytically  !
 ! A68   A(31,29,32)           119.9829         calculate D2E/DX2 analytically  !
 ! A69   A(28,30,33)           120.4739         calculate D2E/DX2 analytically  !
 ! A70   A(28,30,34)           119.3281         calculate D2E/DX2 analytically  !
 ! A71   A(33,30,34)           120.1969         calculate D2E/DX2 analytically  !
 ! A72   A(29,31,35)           120.1721         calculate D2E/DX2 analytically  !
 ! A73   A(29,31,36)           119.6982         calculate D2E/DX2 analytically  !
 ! A74   A(35,31,36)           120.1286         calculate D2E/DX2 analytically  !
 ! A75   A(30,33,35)           120.177          calculate D2E/DX2 analytically  !
 ! A76   A(30,33,37)           119.7002         calculate D2E/DX2 analytically  !
 ! A77   A(35,33,37)           120.1226         calculate D2E/DX2 analytically  !
 ! A78   A(31,35,33)           119.7586         calculate D2E/DX2 analytically  !
 ! A79   A(31,35,38)           120.1189         calculate D2E/DX2 analytically  !
 ! A80   A(33,35,38)           120.1214         calculate D2E/DX2 analytically  !
 ! A81   A(1,39,27)            111.6438         calculate D2E/DX2 analytically  !
 ! A82   A(1,39,40)            123.8352         calculate D2E/DX2 analytically  !
 ! A83   A(27,39,40)           124.4855         calculate D2E/DX2 analytically  !
 ! A84   A(39,40,41)           110.7205         calculate D2E/DX2 analytically  !
 ! A85   A(39,40,42)           111.8316         calculate D2E/DX2 analytically  !
 ! A86   A(39,40,43)           110.4381         calculate D2E/DX2 analytically  !
 ! A87   A(41,40,42)           108.3939         calculate D2E/DX2 analytically  !
 ! A88   A(41,40,43)           108.3446         calculate D2E/DX2 analytically  !
 ! A89   A(42,40,43)           106.9684         calculate D2E/DX2 analytically  !
 ! A90   A(25,44,45)           120.8216         calculate D2E/DX2 analytically  !
 ! A91   A(25,44,46)           120.2047         calculate D2E/DX2 analytically  !
 ! A92   A(45,44,46)           118.9605         calculate D2E/DX2 analytically  !
 ! A93   A(44,45,47)           120.45           calculate D2E/DX2 analytically  !
 ! A94   A(44,45,48)           119.4892         calculate D2E/DX2 analytically  !
 ! A95   A(47,45,48)           120.0539         calculate D2E/DX2 analytically  !
 ! A96   A(44,46,49)           120.4812         calculate D2E/DX2 analytically  !
 ! A97   A(44,46,50)           119.4599         calculate D2E/DX2 analytically  !
 ! A98   A(49,46,50)           120.056          calculate D2E/DX2 analytically  !
 ! A99   A(45,47,51)           120.1746         calculate D2E/DX2 analytically  !
 ! A100  A(45,47,52)           119.6986         calculate D2E/DX2 analytically  !
 ! A101  A(51,47,52)           120.1258         calculate D2E/DX2 analytically  !
 ! A102  A(46,49,51)           120.1484         calculate D2E/DX2 analytically  !
 ! A103  A(46,49,53)           119.7226         calculate D2E/DX2 analytically  !
 ! A104  A(51,49,53)           120.1291         calculate D2E/DX2 analytically  !
 ! A105  A(47,51,49)           119.7772         calculate D2E/DX2 analytically  !
 ! A106  A(47,51,54)           120.1048         calculate D2E/DX2 analytically  !
 ! A107  A(49,51,54)           120.1172         calculate D2E/DX2 analytically  !
 ! A108  A(16,55,25)           111.9197         calculate D2E/DX2 analytically  !
 ! A109  A(16,55,56)           123.8416         calculate D2E/DX2 analytically  !
 ! A110  A(25,55,56)           123.7898         calculate D2E/DX2 analytically  !
 ! A111  A(55,56,57)           110.2338         calculate D2E/DX2 analytically  !
 ! A112  A(55,56,58)           112.1224         calculate D2E/DX2 analytically  !
 ! A113  A(55,56,59)           110.7312         calculate D2E/DX2 analytically  !
 ! A114  A(57,56,58)           107.0114         calculate D2E/DX2 analytically  !
 ! A115  A(57,56,59)           108.0196         calculate D2E/DX2 analytically  !
 ! A116  A(58,56,59)           108.5639         calculate D2E/DX2 analytically  !
 ! D1    D(5,1,2,3)             38.6188         calculate D2E/DX2 analytically  !
 ! D2    D(5,1,2,21)           -84.7929         calculate D2E/DX2 analytically  !
 ! D3    D(5,1,2,26)           159.9399         calculate D2E/DX2 analytically  !
 ! D4    D(39,1,2,3)          -144.4048         calculate D2E/DX2 analytically  !
 ! D5    D(39,1,2,21)           92.1836         calculate D2E/DX2 analytically  !
 ! D6    D(39,1,2,26)          -23.0837         calculate D2E/DX2 analytically  !
 ! D7    D(2,1,5,6)            172.4046         calculate D2E/DX2 analytically  !
 ! D8    D(2,1,5,7)             -3.3967         calculate D2E/DX2 analytically  !
 ! D9    D(39,1,5,6)            -3.8114         calculate D2E/DX2 analytically  !
 ! D10   D(39,1,5,7)          -179.6127         calculate D2E/DX2 analytically  !
 ! D11   D(2,1,39,27)           16.7833         calculate D2E/DX2 analytically  !
 ! D12   D(2,1,39,40)         -161.1335         calculate D2E/DX2 analytically  !
 ! D13   D(5,1,39,27)         -166.8545         calculate D2E/DX2 analytically  !
 ! D14   D(5,1,39,40)           15.2287         calculate D2E/DX2 analytically  !
 ! D15   D(1,2,3,4)           -175.6927         calculate D2E/DX2 analytically  !
 ! D16   D(1,2,3,16)           -58.4631         calculate D2E/DX2 analytically  !
 ! D17   D(1,2,3,17)            61.5419         calculate D2E/DX2 analytically  !
 ! D18   D(21,2,3,4)           -55.9009         calculate D2E/DX2 analytically  !
 ! D19   D(21,2,3,16)           61.3288         calculate D2E/DX2 analytically  !
 ! D20   D(21,2,3,17)         -178.6663         calculate D2E/DX2 analytically  !
 ! D21   D(26,2,3,4)            67.5391         calculate D2E/DX2 analytically  !
 ! D22   D(26,2,3,16)         -175.2313         calculate D2E/DX2 analytically  !
 ! D23   D(26,2,3,17)          -55.2264         calculate D2E/DX2 analytically  !
 ! D24   D(1,2,21,22)         -177.2535         calculate D2E/DX2 analytically  !
 ! D25   D(1,2,21,23)           61.8409         calculate D2E/DX2 analytically  !
 ! D26   D(1,2,21,24)          -57.3793         calculate D2E/DX2 analytically  !
 ! D27   D(3,2,21,22)           61.6215         calculate D2E/DX2 analytically  !
 ! D28   D(3,2,21,23)          -59.2842         calculate D2E/DX2 analytically  !
 ! D29   D(3,2,21,24)         -178.5043         calculate D2E/DX2 analytically  !
 ! D30   D(26,2,21,22)         -64.1056         calculate D2E/DX2 analytically  !
 ! D31   D(26,2,21,23)         174.9887         calculate D2E/DX2 analytically  !
 ! D32   D(26,2,21,24)          55.7686         calculate D2E/DX2 analytically  !
 ! D33   D(1,2,26,27)           18.4409         calculate D2E/DX2 analytically  !
 ! D34   D(3,2,26,27)          137.8017         calculate D2E/DX2 analytically  !
 ! D35   D(21,2,26,27)         -96.0622         calculate D2E/DX2 analytically  !
 ! D36   D(2,3,4,25)           129.7633         calculate D2E/DX2 analytically  !
 ! D37   D(16,3,4,25)           11.0372         calculate D2E/DX2 analytically  !
 ! D38   D(17,3,4,25)         -104.1617         calculate D2E/DX2 analytically  !
 ! D39   D(2,3,16,7)            45.7563         calculate D2E/DX2 analytically  !
 ! D40   D(2,3,16,55)         -134.686          calculate D2E/DX2 analytically  !
 ! D41   D(4,3,16,7)           167.0616         calculate D2E/DX2 analytically  !
 ! D42   D(4,3,16,55)          -13.3808         calculate D2E/DX2 analytically  !
 ! D43   D(17,3,16,7)          -77.8345         calculate D2E/DX2 analytically  !
 ! D44   D(17,3,16,55)         101.7231         calculate D2E/DX2 analytically  !
 ! D45   D(2,3,17,18)         -178.0308         calculate D2E/DX2 analytically  !
 ! D46   D(2,3,17,19)           62.2094         calculate D2E/DX2 analytically  !
 ! D47   D(2,3,17,20)          -58.6873         calculate D2E/DX2 analytically  !
 ! D48   D(4,3,17,18)           56.5259         calculate D2E/DX2 analytically  !
 ! D49   D(4,3,17,19)          -63.2338         calculate D2E/DX2 analytically  !
 ! D50   D(4,3,17,20)          175.8694         calculate D2E/DX2 analytically  !
 ! D51   D(16,3,17,18)         -57.5476         calculate D2E/DX2 analytically  !
 ! D52   D(16,3,17,19)        -177.3074         calculate D2E/DX2 analytically  !
 ! D53   D(16,3,17,20)          61.7959         calculate D2E/DX2 analytically  !
 ! D54   D(3,4,25,44)          174.3886         calculate D2E/DX2 analytically  !
 ! D55   D(3,4,25,55)           -6.9099         calculate D2E/DX2 analytically  !
 ! D56   D(1,5,6,8)            171.3031         calculate D2E/DX2 analytically  !
 ! D57   D(1,5,6,10)            51.3779         calculate D2E/DX2 analytically  !
 ! D58   D(1,5,6,11)           -71.5414         calculate D2E/DX2 analytically  !
 ! D59   D(7,5,6,8)            -12.4855         calculate D2E/DX2 analytically  !
 ! D60   D(7,5,6,10)          -132.4107         calculate D2E/DX2 analytically  !
 ! D61   D(7,5,6,11)           104.6701         calculate D2E/DX2 analytically  !
 ! D62   D(1,5,7,9)            169.4637         calculate D2E/DX2 analytically  !
 ! D63   D(1,5,7,16)           -11.9654         calculate D2E/DX2 analytically  !
 ! D64   D(6,5,7,9)             -7.0751         calculate D2E/DX2 analytically  !
 ! D65   D(6,5,7,16)           171.4958         calculate D2E/DX2 analytically  !
 ! D66   D(5,6,8,9)             26.7311         calculate D2E/DX2 analytically  !
 ! D67   D(5,6,8,12)           149.981          calculate D2E/DX2 analytically  !
 ! D68   D(5,6,8,13)           -88.9376         calculate D2E/DX2 analytically  !
 ! D69   D(10,6,8,9)           149.7978         calculate D2E/DX2 analytically  !
 ! D70   D(10,6,8,12)          -86.9524         calculate D2E/DX2 analytically  !
 ! D71   D(10,6,8,13)           34.1291         calculate D2E/DX2 analytically  !
 ! D72   D(11,6,8,9)           -93.0999         calculate D2E/DX2 analytically  !
 ! D73   D(11,6,8,12)           30.1499         calculate D2E/DX2 analytically  !
 ! D74   D(11,6,8,13)          151.2314         calculate D2E/DX2 analytically  !
 ! D75   D(5,7,9,8)             23.5088         calculate D2E/DX2 analytically  !
 ! D76   D(5,7,9,14)           -93.865          calculate D2E/DX2 analytically  !
 ! D77   D(5,7,9,15)           142.4842         calculate D2E/DX2 analytically  !
 ! D78   D(16,7,9,8)          -154.8979         calculate D2E/DX2 analytically  !
 ! D79   D(16,7,9,14)           87.7282         calculate D2E/DX2 analytically  !
 ! D80   D(16,7,9,15)          -35.9226         calculate D2E/DX2 analytically  !
 ! D81   D(5,7,16,3)           -11.1383         calculate D2E/DX2 analytically  !
 ! D82   D(5,7,16,55)          169.412          calculate D2E/DX2 analytically  !
 ! D83   D(9,7,16,3)           167.09           calculate D2E/DX2 analytically  !
 ! D84   D(9,7,16,55)          -12.3596         calculate D2E/DX2 analytically  !
 ! D85   D(6,8,9,7)            -30.8537         calculate D2E/DX2 analytically  !
 ! D86   D(6,8,9,14)            89.1644         calculate D2E/DX2 analytically  !
 ! D87   D(6,8,9,15)          -153.7701         calculate D2E/DX2 analytically  !
 ! D88   D(12,8,9,7)          -154.1292         calculate D2E/DX2 analytically  !
 ! D89   D(12,8,9,14)          -34.1111         calculate D2E/DX2 analytically  !
 ! D90   D(12,8,9,15)           82.9544         calculate D2E/DX2 analytically  !
 ! D91   D(13,8,9,7)            85.0564         calculate D2E/DX2 analytically  !
 ! D92   D(13,8,9,14)         -154.9255         calculate D2E/DX2 analytically  !
 ! D93   D(13,8,9,15)          -37.86           calculate D2E/DX2 analytically  !
 ! D94   D(3,16,55,25)           9.1921         calculate D2E/DX2 analytically  !
 ! D95   D(3,16,55,56)        -178.2527         calculate D2E/DX2 analytically  !
 ! D96   D(7,16,55,25)        -171.3458         calculate D2E/DX2 analytically  !
 ! D97   D(7,16,55,56)           1.2095         calculate D2E/DX2 analytically  !
 ! D98   D(4,25,44,45)        -130.4309         calculate D2E/DX2 analytically  !
 ! D99   D(4,25,44,46)          48.2352         calculate D2E/DX2 analytically  !
 ! D100  D(55,25,44,45)         51.036          calculate D2E/DX2 analytically  !
 ! D101  D(55,25,44,46)       -130.298          calculate D2E/DX2 analytically  !
 ! D102  D(4,25,55,16)          -0.1429         calculate D2E/DX2 analytically  !
 ! D103  D(4,25,55,56)        -172.7027         calculate D2E/DX2 analytically  !
 ! D104  D(44,25,55,16)        178.3958         calculate D2E/DX2 analytically  !
 ! D105  D(44,25,55,56)          5.836          calculate D2E/DX2 analytically  !
 ! D106  D(2,26,27,28)         169.2053         calculate D2E/DX2 analytically  !
 ! D107  D(2,26,27,39)         -10.6292         calculate D2E/DX2 analytically  !
 ! D108  D(26,27,28,29)        131.0293         calculate D2E/DX2 analytically  !
 ! D109  D(26,27,28,30)        -47.7455         calculate D2E/DX2 analytically  !
 ! D110  D(39,27,28,29)        -49.1588         calculate D2E/DX2 analytically  !
 ! D111  D(39,27,28,30)        132.0664         calculate D2E/DX2 analytically  !
 ! D112  D(26,27,39,1)          -1.7524         calculate D2E/DX2 analytically  !
 ! D113  D(26,27,39,40)        176.1483         calculate D2E/DX2 analytically  !
 ! D114  D(28,27,39,1)         178.4336         calculate D2E/DX2 analytically  !
 ! D115  D(28,27,39,40)         -3.6657         calculate D2E/DX2 analytically  !
 ! D116  D(27,28,29,31)       -179.7453         calculate D2E/DX2 analytically  !
 ! D117  D(27,28,29,32)         -0.7988         calculate D2E/DX2 analytically  !
 ! D118  D(30,28,29,31)         -0.9534         calculate D2E/DX2 analytically  !
 ! D119  D(30,28,29,32)        177.9931         calculate D2E/DX2 analytically  !
 ! D120  D(27,28,30,33)       -179.9267         calculate D2E/DX2 analytically  !
 ! D121  D(27,28,30,34)         -0.3089         calculate D2E/DX2 analytically  !
 ! D122  D(29,28,30,33)          1.2768         calculate D2E/DX2 analytically  !
 ! D123  D(29,28,30,34)       -179.1055         calculate D2E/DX2 analytically  !
 ! D124  D(28,29,31,35)          0.1038         calculate D2E/DX2 analytically  !
 ! D125  D(28,29,31,36)        179.7321         calculate D2E/DX2 analytically  !
 ! D126  D(32,29,31,35)       -178.8379         calculate D2E/DX2 analytically  !
 ! D127  D(32,29,31,36)          0.7903         calculate D2E/DX2 analytically  !
 ! D128  D(28,30,33,35)         -0.7515         calculate D2E/DX2 analytically  !
 ! D129  D(28,30,33,37)        179.3798         calculate D2E/DX2 analytically  !
 ! D130  D(34,30,33,35)        179.6341         calculate D2E/DX2 analytically  !
 ! D131  D(34,30,33,37)         -0.2346         calculate D2E/DX2 analytically  !
 ! D132  D(29,31,35,33)          0.4381         calculate D2E/DX2 analytically  !
 ! D133  D(29,31,35,38)       -179.9544         calculate D2E/DX2 analytically  !
 ! D134  D(36,31,35,33)       -179.1886         calculate D2E/DX2 analytically  !
 ! D135  D(36,31,35,38)          0.419          calculate D2E/DX2 analytically  !
 ! D136  D(30,33,35,31)         -0.1154         calculate D2E/DX2 analytically  !
 ! D137  D(30,33,35,38)       -179.7229         calculate D2E/DX2 analytically  !
 ! D138  D(37,33,35,31)        179.7527         calculate D2E/DX2 analytically  !
 ! D139  D(37,33,35,38)          0.1452         calculate D2E/DX2 analytically  !
 ! D140  D(1,39,40,41)         160.747          calculate D2E/DX2 analytically  !
 ! D141  D(1,39,40,42)         -78.257          calculate D2E/DX2 analytically  !
 ! D142  D(1,39,40,43)          40.7425         calculate D2E/DX2 analytically  !
 ! D143  D(27,39,40,41)        -16.9037         calculate D2E/DX2 analytically  !
 ! D144  D(27,39,40,42)        104.0922         calculate D2E/DX2 analytically  !
 ! D145  D(27,39,40,43)       -136.9083         calculate D2E/DX2 analytically  !
 ! D146  D(25,44,45,47)        179.4924         calculate D2E/DX2 analytically  !
 ! D147  D(25,44,45,48)          0.44           calculate D2E/DX2 analytically  !
 ! D148  D(46,44,45,47)          0.81           calculate D2E/DX2 analytically  !
 ! D149  D(46,44,45,48)       -178.2424         calculate D2E/DX2 analytically  !
 ! D150  D(25,44,46,49)       -179.7762         calculate D2E/DX2 analytically  !
 ! D151  D(25,44,46,50)          0.8426         calculate D2E/DX2 analytically  !
 ! D152  D(45,44,46,49)         -1.0855         calculate D2E/DX2 analytically  !
 ! D153  D(45,44,46,50)        179.5334         calculate D2E/DX2 analytically  !
 ! D154  D(44,45,47,51)         -0.0917         calculate D2E/DX2 analytically  !
 ! D155  D(44,45,47,52)       -179.7453         calculate D2E/DX2 analytically  !
 ! D156  D(48,45,47,51)        178.9553         calculate D2E/DX2 analytically  !
 ! D157  D(48,45,47,52)         -0.6983         calculate D2E/DX2 analytically  !
 ! D158  D(44,46,49,51)          0.6431         calculate D2E/DX2 analytically  !
 ! D159  D(44,46,49,53)       -179.4155         calculate D2E/DX2 analytically  !
 ! D160  D(50,46,49,51)       -179.9795         calculate D2E/DX2 analytically  !
 ! D161  D(50,46,49,53)         -0.0381         calculate D2E/DX2 analytically  !
 ! D162  D(45,47,51,49)         -0.3643         calculate D2E/DX2 analytically  !
 ! D163  D(45,47,51,54)        179.9531         calculate D2E/DX2 analytically  !
 ! D164  D(52,47,51,49)        179.2878         calculate D2E/DX2 analytically  !
 ! D165  D(52,47,51,54)         -0.3948         calculate D2E/DX2 analytically  !
 ! D166  D(46,49,51,47)          0.0896         calculate D2E/DX2 analytically  !
 ! D167  D(46,49,51,54)        179.7721         calculate D2E/DX2 analytically  !
 ! D168  D(53,49,51,47)       -179.8515         calculate D2E/DX2 analytically  !
 ! D169  D(53,49,51,54)         -0.169          calculate D2E/DX2 analytically  !
 ! D170  D(16,55,56,57)        -40.9228         calculate D2E/DX2 analytically  !
 ! D171  D(16,55,56,58)         78.1829         calculate D2E/DX2 analytically  !
 ! D172  D(16,55,56,59)       -160.3965         calculate D2E/DX2 analytically  !
 ! D173  D(25,55,56,57)        130.7611         calculate D2E/DX2 analytically  !
 ! D174  D(25,55,56,58)       -110.1332         calculate D2E/DX2 analytically  !
 ! D175  D(25,55,56,59)         11.2874         calculate D2E/DX2 analytically  !
 --------------------------------------------------------------------------------
 Trust Radius=3.00D-01 FncErr=1.00D-07 GrdErr=1.00D-07
 Number of steps in this run=      2 maximum allowed number of steps=      2.
 GradGradGradGradGradGradGradGradGradGradGradGradGradGradGradGradGradGrad

 Leave Link  103 at Wed Dec  5 17:00:46 2018, MaxMem=   536870912 cpu:         0.1
 (Enter /pbs_home/pkowalski/g09d01/g09/l202.exe)
 Stoichiometry    C29H22F6S2
 Framework group  C1[X(C29H22F6S2)]
 Deg. of freedom   171
 Full point group                 C1      NOp   1
 RotChk:  IX=0 Diff= 1.52D-15
 Largest Abelian subgroup         C1      NOp   1
 Largest concise Abelian subgroup C1      NOp   1
                         Standard orientation:                         
 ---------------------------------------------------------------------
 Center     Atomic      Atomic             Coordinates (Angstroms)
 Number     Number       Type             X           Y           Z
 ---------------------------------------------------------------------
      1          6           0       -1.423256    0.430378   -0.180615
      2          6           0       -0.599947   -0.843302   -0.303020
      3          6           0        0.648257   -0.735647    0.577913
      4         16           0        1.758195   -2.167705    0.396911
      5          6           0       -0.734739    1.587435   -0.105309
      6          6           0       -1.252386    2.997177   -0.134671
      7          6           0        0.736683    1.608932   -0.065828
      8          6           0       -0.020917    3.857206    0.212547
      9          6           0        1.196015    3.026257   -0.244296
     10          9           0       -2.244351    3.246616    0.740342
     11          9           0       -1.694619    3.357823   -1.361996
     12          9           0       -0.060125    5.063998   -0.349980
     13          9           0        0.041888    3.994682    1.546178
     14          9           0        1.471524    3.327036   -1.535540
     15          9           0        2.268101    3.372789    0.488491
     16          6           0        1.452926    0.481489    0.136312
     17          6           0        0.335808   -0.574580    2.072430
     18          1           0        1.277254   -0.469535    2.627309
     19          1           0       -0.203695   -1.448849    2.457265
     20          1           0       -0.273808    0.322637    2.245979
     21          6           0       -0.277724   -1.036662   -1.791687
     22          1           0        0.276279   -1.969475   -1.952573
     23          1           0        0.321363   -0.196112   -2.169421
     24          1           0       -1.215231   -1.078412   -2.361623
     25          6           0        3.141294   -1.129627    0.139357
     26         16           0       -1.714329   -2.185759    0.222698
     27          6           0       -3.117523   -1.164263   -0.021120
     28          6           0       -4.440768   -1.822488    0.029549
     29          6           0       -5.471898   -1.292795    0.809017
     30          6           0       -4.670450   -3.001955   -0.684482
     31          6           0       -6.710923   -1.917945    0.857051
     32          1           0       -5.293020   -0.390173    1.396691
     33          6           0       -5.911696   -3.621207   -0.640122
     34          1           0       -3.863943   -3.429945   -1.284518
     35          6           0       -6.935340   -3.080428    0.129544
     36          1           0       -7.506805   -1.495156    1.474209
     37          1           0       -6.080340   -4.536945   -1.211107
     38          1           0       -7.910575   -3.571068    0.167379
     39          6           0       -2.856744    0.148308   -0.239379
     40          6           0       -3.897483    1.179143   -0.552437
     41          1           0       -4.831160    0.702575   -0.873959
     42          1           0       -4.114606    1.816576    0.314714
     43          1           0       -3.552230    1.839975   -1.357112
     44          6           0        4.458299   -1.795298    0.044264
     45          6           0        5.544201   -1.344371    0.798221
     46          6           0        4.625704   -2.907317   -0.785305
     47          6           0        6.774745   -1.981770    0.710814
     48          1           0        5.415337   -0.493998    1.471102
     49          6           0        5.858142   -3.539353   -0.875373
     50          1           0        3.779473   -3.271724   -1.372951
     51          6           0        6.935697   -3.077715   -0.128453
     52          1           0        7.614555   -1.621414    1.309090
     53          1           0        5.977568   -4.401696   -1.534958
     54          1           0        7.904431   -3.577802   -0.196909
     55          6           0        2.878818    0.196467    0.022060
     56          6           0        3.906073    1.218670   -0.356544
     57          1           0        3.524715    1.860003   -1.161950
     58          1           0        4.163461    1.876737    0.483326
     59          1           0        4.822164    0.734281   -0.713797
 ---------------------------------------------------------------------
 Rotational constants (GHZ):      0.1286601      0.0715410      0.0492323
 Leave Link  202 at Wed Dec  5 17:00:46 2018, MaxMem=   536870912 cpu:         0.0
 (Enter /pbs_home/pkowalski/g09d01/g09/l301.exe)
 Basis read from chk: "dae0068freq_closed_lc-wpbe.chk" (5D, 7F)
 No pseudopotential information found on chk file.
 There are   673 symmetry adapted cartesian basis functions of A   symmetry.
 There are   636 symmetry adapted basis functions of A   symmetry.
   636 basis functions,  1103 primitive gaussians,   673 cartesian basis functions
   141 alpha electrons      141 beta electrons
       nuclear repulsion energy      4717.7371540541 Hartrees.
 IExCor=32609 DFT=T Ex+Corr=LC-wPBE ExCW=0 ScaHFX=  1.000000
 ScaDFX=  1.000000  0.000000  1.000000  1.000000 ScalE2=  1.000000  1.000000
 IRadAn=      0 IRanWt=     -1 IRanGd=            0 ICorTp=0 IEmpDi=  4
  HFx wShort=  0.000000 wLong=  0.400000 cFull=  0.000000 cShort=  0.000000 cLong=  1.000000
  DFx wShort=  0.000000 wLong=  0.400000 cFull=  0.000000 cShort=  0.000000 cLong=  1.000000
 NAtoms=   59 NActive=   59 NUniq=   59 SFac= 1.00D+00 NAtFMM=   60 NAOKFM=F Big=F
 Integral buffers will be    131072 words long.
 Raffenetti 2 integral format.
 Two-electron integral symmetry is turned on.
 No density basis found on file 20724.
 Leave Link  301 at Wed Dec  5 17:00:46 2018, MaxMem=   536870912 cpu:         0.6
 (Enter /pbs_home/pkowalski/g09d01/g09/l302.exe)
 NPDir=0 NMtPBC=     1 NCelOv=     1 NCel=       1 NClECP=     1 NCelD=      1
         NCelK=      1 NCelE2=     1 NClLst=     1 CellRange=     0.0.
 One-electron integrals computed using PRISM.
 NBasis=   636 RedAO= T EigKep=  2.79D-04  NBF=   636
 NBsUse=   636 1.00D-06 EigRej= -1.00D+00 NBFU=   636
 Precomputing XC quadrature grid using
 IXCGrd= 4 IRadAn=           0 IRanWt=          -1 IRanGd=           0 AccXCQ= 0.00D+00.
 Generated NRdTot=       0 NPtTot=           0 NUsed=           0 NTot=          32
 NSgBfM=   622   624   630   638   638 MxSgAt=    59 MxSgA2=    59.
 Leave Link  302 at Wed Dec  5 17:00:49 2018, MaxMem=   536870912 cpu:        16.5
 (Enter /pbs_home/pkowalski/g09d01/g09/l303.exe)
 DipDrv:  MaxL=1.
 Leave Link  303 at Wed Dec  5 17:00:49 2018, MaxMem=   536870912 cpu:         1.5
 (Enter /pbs_home/pkowalski/g09d01/g09/l401.exe)
 Initial guess from the checkpoint file:  "dae0068freq_closed_lc-wpbe.chk"
 B after Tr=     0.000000    0.000000    0.000000
         Rot=    1.000000    0.000000    0.000000    0.000000 Ang=   0.00 deg.
 Guess basis will be translated and rotated to current coordinates.
 JPrj=2 DoOrth=T DoCkMO=T.
 Leave Link  401 at Wed Dec  5 17:00:51 2018, MaxMem=   536870912 cpu:        14.8
 (Enter /pbs_home/pkowalski/g09d01/g09/l502.exe)
 Closed shell SCF:
 Using DIIS extrapolation, IDIIS=  1040.
 Integral symmetry usage will be decided dynamically.
 IVT=     1387805 IEndB=     1387805 NGot=   536870912 MDV=   535953350
 LenX=   535953350 LenY=   535499748
 Requested convergence on RMS density matrix=1.00D-08 within 128 cycles.
 Requested convergence on MAX density matrix=1.00D-06.
 Requested convergence on             energy=1.00D-06.
 No special actions if energy rises.
 Fock matrices will be formed incrementally for  20 cycles.

 Cycle   1  Pass 1  IDiag  1:
 FoFJK:  IHMeth= 1 ICntrl=       0 DoSepK=T KAlg= 0 I1Cent=   0 FoldK=F
 IRaf=         1 NMat=   1 IRICut=       1 DoRegI=T DoRafI=F ISym2E= 0.
 FoFCou: FMM=F IPFlag=           0 FMFlag=      100000 FMFlg1=           0
         NFxFlg=           0 DoJE=T BraDBF=F KetDBF=F FulRan=T
         wScrn=  0.000000 ICntrl=     500 IOpCl=  0 I1Cent=           0 NGrid=           0
         NMat0=    1 NMatS0=      1 NMatT0=    0 NMatD0=    1 NMtDS0=    0 NMtDT0=    0
 Symmetry not used in FoFCou.
 E= -2510.92617651472    
 DIIS: error= 9.42D-09 at cycle   1 NSaved=   1.
 NSaved= 1 IEnMin= 1 EnMin= -2510.92617651472     IErMin= 1 ErrMin= 9.42D-09
 ErrMax= 9.42D-09  0.00D+00 EMaxC= 1.00D-01 BMatC= 1.04D-13 BMatP= 1.04D-13
 IDIUse=1 WtCom= 1.00D+00 WtEn= 0.00D+00
 Coeff-Com:  0.100D+01
 Coeff:      0.100D+01
 Gap=     0.260 Goal=   None    Shift=    0.000
 RMSDP=2.51D-09 MaxDP=9.47D-08              OVMax= 4.20D-07

 SCF Done:  E(RLC-wPBE) =  -2510.92617651     A.U. after    1 cycles
            NFock=  1  Conv=0.25D-08     -V/T= 2.0075
 KE= 2.492305026700D+03 PE=-1.533552090363D+04 EE= 5.614552546358D+03
 Leave Link  502 at Wed Dec  5 17:02:14 2018, MaxMem=   536870912 cpu:       657.7
 (Enter /pbs_home/pkowalski/g09d01/g09/l801.exe)
 DoSCS=F DFT=T ScalE2(SS,OS)=  1.000000  1.000000
 Range of M.O.s used for correlation:     1   636
 NBasis=   636 NAE=   141 NBE=   141 NFC=     0 NFV=     0
 NROrb=    636 NOA=   141 NOB=   141 NVA=   495 NVB=   495
 Leave Link  801 at Wed Dec  5 17:02:15 2018, MaxMem=   536870912 cpu:         0.3
 (Enter /pbs_home/pkowalski/g09d01/g09/l1101.exe)
 Using compressed storage, NAtomX=    59.
 Will process     60 centers per pass.
 Leave Link 1101 at Wed Dec  5 17:02:18 2018, MaxMem=   536870912 cpu:        27.4
 (Enter /pbs_home/pkowalski/g09d01/g09/l1102.exe)
 Symmetrizing basis deriv contribution to polar:
 IMax=3 JMax=2 DiffMx= 0.00D+00
 Leave Link 1102 at Wed Dec  5 17:02:23 2018, MaxMem=   536870912 cpu:         1.5
 (Enter /pbs_home/pkowalski/g09d01/g09/l1110.exe)
 Forming Gx(P) for the SCF density, NAtomX=    59.
 Integral derivatives from FoFJK, PRISM(SPDF).
 Do as many integral derivatives as possible in FoFJK.
 G2DrvN: MDV=     536870336.
 G2DrvN: will do    60 centers at a time, making    1 passes.
 Calling FoFCou, ICntrl=  3107 FMM=F I1Cent=   0 AccDes= 0.00D+00.
 FoFJK:  IHMeth= 1 ICntrl=    3107 DoSepK=T KAlg= 0 I1Cent=   0 FoldK=F
 IRaf=         1 NMat=   1 IRICut=       1 DoRegI=T DoRafI=F ISym2E= 0.
 FoFCou: FMM=F IPFlag=           0 FMFlag=      100000 FMFlg1=           0
         NFxFlg=           0 DoJE=F BraDBF=F KetDBF=F FulRan=T
         wScrn=  0.000000 ICntrl=    3507 IOpCl=  0 I1Cent=           0 NGrid=           0
         NMat0=    1 NMatS0=      1 NMatT0=    0 NMatD0=    1 NMtDS0=    0 NMtDT0=    0
 Symmetry not used in FoFCou.
 End of G2Drv F.D. properties file   721 does not exist.
 End of G2Drv F.D. properties file   722 does not exist.
 End of G2Drv F.D. properties file   788 does not exist.
 Leave Link 1110 at Wed Dec  5 17:22:04 2018, MaxMem=   536870912 cpu:      9425.0
 (Enter /pbs_home/pkowalski/g09d01/g09/l1002.exe)
 Minotr:  Closed shell wavefunction.
          IDoAtm=11111111111111111111111111111111111111111111111111
          IDoAtm=111111111
          Direct CPHF calculation.
          Differentiating once with respect to electric field.
                with respect to dipole field.
          Differentiating once with respect to nuclear coordinates.
          Requested convergence is 1.0D-08 RMS, and 1.0D-07 maximum.
          Secondary convergence is 1.0D-12 RMS, and 1.0D-12 maximum.
          NewPWx=T KeepS1=F KeepF1=F KeepIn=T MapXYZ=F SortEE=F KeepMc=T.
          MDV=     536869682 using IRadAn=       2.
 Generate precomputed XC quadrature information.
          Solving linear equations simultaneously, MaxMat=       0.
 FoFJK:  IHMeth= 1 ICntrl=       0 DoSepK=T KAlg= 0 I1Cent=   0 FoldK=F
 IRaf=         1 NMat= 180 IRICut=       1 DoRegI=T DoRafI=F ISym2E= 2.
 FoFCou: FMM=F IPFlag=           0 FMFlag=      100000 FMFlg1=           0
         NFxFlg=           0 DoJE=F BraDBF=F KetDBF=F FulRan=T
         wScrn=  0.000000 ICntrl=     500 IOpCl=  0 I1Cent=           0 NGrid=           0
         NMat0=  180 NMatS0=    180 NMatT0=    0 NMatD0=  180 NMtDS0=    0 NMtDT0=    0
 Integrals replicated using symmetry in FoFCou.
          There are   180 degrees of freedom in the 1st order CPHF.  IDoFFX=6 NUNeed=     3.
    177 vectors produced by pass  0 Test12= 6.98D-14 1.00D-09 XBig12= 1.95D+02 6.95D+00.
 AX will form   177 AO Fock derivatives at one time.
    177 vectors produced by pass  1 Test12= 6.98D-14 1.00D-09 XBig12= 2.37D+01 7.48D-01.
    177 vectors produced by pass  2 Test12= 6.98D-14 1.00D-09 XBig12= 8.47D-01 1.66D-01.
    177 vectors produced by pass  3 Test12= 6.98D-14 1.00D-09 XBig12= 1.50D-02 1.35D-02.
    177 vectors produced by pass  4 Test12= 6.98D-14 1.00D-09 XBig12= 2.18D-04 1.27D-03.
    177 vectors produced by pass  5 Test12= 6.98D-14 1.00D-09 XBig12= 2.04D-06 9.11D-05.
    173 vectors produced by pass  6 Test12= 6.98D-14 1.00D-09 XBig12= 1.52D-08 6.27D-06.
     77 vectors produced by pass  7 Test12= 6.98D-14 1.00D-09 XBig12= 9.71D-11 4.63D-07.
      4 vectors produced by pass  8 Test12= 6.98D-14 1.00D-09 XBig12= 5.39D-13 3.54D-08.
      2 vectors produced by pass  9 Test12= 6.98D-14 1.00D-09 XBig12= 1.24D-14 4.42D-09.
 InvSVY:  IOpt=1 It=  1 EMax= 3.02D-14
 Solved reduced A of dimension  1318 with   180 vectors.
 FullF1:  Do perturbations    1 to     3.
 Isotropic polarizability for W=    0.000000      354.71 Bohr**3.
 End of Minotr F.D. properties file   721 does not exist.
 End of Minotr F.D. properties file   722 does not exist.
 End of Minotr F.D. properties file   788 does not exist.
 Leave Link 1002 at Wed Dec  5 20:51:49 2018, MaxMem=   536870912 cpu:    100347.6
 (Enter /pbs_home/pkowalski/g09d01/g09/l601.exe)
 Copying SCF densities to generalized density rwf, IOpCl= 0 IROHF=0.

 **********************************************************************

            Population analysis using the SCF density.

 **********************************************************************

 Orbital symmetries:
       Occupied  (A) (A) (A) (A) (A) (A) (A) (A) (A) (A) (A) (A)
                 (A) (A) (A) (A) (A) (A) (A) (A) (A) (A) (A) (A)
                 (A) (A) (A) (A) (A) (A) (A) (A) (A) (A) (A) (A)
                 (A) (A) (A) (A) (A) (A) (A) (A) (A) (A) (A) (A)
                 (A) (A) (A) (A) (A) (A) (A) (A) (A) (A) (A) (A)
                 (A) (A) (A) (A) (A) (A) (A) (A) (A) (A) (A) (A)
                 (A) (A) (A) (A) (A) (A) (A) (A) (A) (A) (A) (A)
                 (A) (A) (A) (A) (A) (A) (A) (A) (A) (A) (A) (A)
                 (A) (A) (A) (A) (A) (A) (A) (A) (A) (A) (A) (A)
                 (A) (A) (A) (A) (A) (A) (A) (A) (A) (A) (A) (A)
                 (A) (A) (A) (A) (A) (A) (A) (A) (A) (A) (A) (A)
                 (A) (A) (A) (A) (A) (A) (A) (A) (A)
       Virtual   (A) (A) (A) (A) (A) (A) (A) (A) (A) (A) (A) (A)
                 (A) (A) (A) (A) (A) (A) (A) (A) (A) (A) (A) (A)
                 (A) (A) (A) (A) (A) (A) (A) (A) (A) (A) (A) (A)
                 (A) (A) (A) (A) (A) (A) (A) (A) (A) (A) (A) (A)
                 (A) (A) (A) (A) (A) (A) (A) (A) (A) (A) (A) (A)
                 (A) (A) (A) (A) (A) (A) (A) (A) (A) (A) (A) (A)
                 (A) (A) (A) (A) (A) (A) (A) (A) (A) (A) (A) (A)
                 (A) (A) (A) (A) (A) (A) (A) (A) (A) (A) (A) (A)
                 (A) (A) (A) (A) (A) (A) (A) (A) (A) (A) (A) (A)
                 (A) (A) (A) (A) (A) (A) (A) (A) (A) (A) (A) (A)
                 (A) (A) (A) (A) (A) (A) (A) (A) (A) (A) (A) (A)
                 (A) (A) (A) (A) (A) (A) (A) (A) (A) (A) (A) (A)
                 (A) (A) (A) (A) (A) (A) (A) (A) (A) (A) (A) (A)
                 (A) (A) (A) (A) (A) (A) (A) (A) (A) (A) (A) (A)
                 (A) (A) (A) (A) (A) (A) (A) (A) (A) (A) (A) (A)
                 (A) (A) (A) (A) (A) (A) (A) (A) (A) (A) (A) (A)
                 (A) (A) (A) (A) (A) (A) (A) (A) (A) (A) (A) (A)
                 (A) (A) (A) (A) (A) (A) (A) (A) (A) (A) (A) (A)
                 (A) (A) (A) (A) (A) (A) (A) (A) (A) (A) (A) (A)
                 (A) (A) (A) (A) (A) (A) (A) (A) (A) (A) (A) (A)
                 (A) (A) (A) (A) (A) (A) (A) (A) (A) (A) (A) (A)
                 (A) (A) (A) (A) (A) (A) (A) (A) (A) (A) (A) (A)
                 (A) (A) (A) (A) (A) (A) (A) (A) (A) (A) (A) (A)
                 (A) (A) (A) (A) (A) (A) (A) (A) (A) (A) (A) (A)
                 (A) (A) (A) (A) (A) (A) (A) (A) (A) (A) (A) (A)
                 (A) (A) (A) (A) (A) (A) (A) (A) (A) (A) (A) (A)
                 (A) (A) (A) (A) (A) (A) (A) (A) (A) (A) (A) (A)
                 (A) (A) (A) (A) (A) (A) (A) (A) (A) (A) (A) (A)
                 (A) (A) (A) (A) (A) (A) (A) (A) (A) (A) (A) (A)
                 (A) (A) (A) (A) (A) (A) (A) (A) (A) (A) (A) (A)
                 (A) (A) (A) (A) (A) (A) (A) (A) (A) (A) (A) (A)
                 (A) (A) (A) (A) (A) (A) (A) (A) (A) (A) (A) (A)
                 (A) (A) (A) (A) (A) (A) (A) (A) (A) (A) (A) (A)
                 (A) (A) (A) (A) (A) (A) (A) (A) (A) (A) (A) (A)
                 (A) (A) (A) (A) (A) (A) (A) (A) (A) (A) (A) (A)
                 (A) (A) (A) (A) (A) (A) (A) (A) (A) (A) (A) (A)
                 (A) (A) (A) (A) (A) (A) (A) (A) (A) (A) (A) (A)
                 (A) (A) (A) (A) (A) (A) (A) (A) (A) (A) (A) (A)
                 (A) (A) (A) (A) (A) (A) (A) (A) (A) (A) (A) (A)
                 (A) (A) (A) (A) (A) (A) (A) (A) (A) (A) (A) (A)
                 (A) (A) (A) (A) (A) (A) (A) (A) (A) (A) (A) (A)
                 (A) (A) (A)
 The electronic state is 1-A.
 Alpha  occ. eigenvalues --  -88.27874 -88.27775 -24.51231 -24.51222 -24.50710
 Alpha  occ. eigenvalues --  -24.50684 -24.50526 -24.50485 -10.30331 -10.30319
 Alpha  occ. eigenvalues --  -10.30034 -10.19009 -10.18993 -10.17785 -10.17602
 Alpha  occ. eigenvalues --  -10.16921 -10.16748 -10.15296 -10.15205 -10.15172
 Alpha  occ. eigenvalues --  -10.15153 -10.14941 -10.14871 -10.14113 -10.14037
 Alpha  occ. eigenvalues --  -10.13972 -10.13854 -10.13839 -10.13784 -10.13763
 Alpha  occ. eigenvalues --  -10.13718 -10.13653 -10.13623 -10.12792 -10.12624
 Alpha  occ. eigenvalues --  -10.12304 -10.12204  -7.91720  -7.91609  -5.93831
 Alpha  occ. eigenvalues --   -5.93723  -5.93320  -5.93219  -5.92559  -5.92437
 Alpha  occ. eigenvalues --   -1.40817  -1.38283  -1.37042  -1.33027  -1.31308
 Alpha  occ. eigenvalues --   -1.30865  -1.08160  -1.04507  -1.03004  -1.01600
 Alpha  occ. eigenvalues --   -1.01359  -0.96922  -0.93899  -0.93497  -0.92412
 Alpha  occ. eigenvalues --   -0.90237  -0.90040  -0.89906  -0.88881  -0.87563
 Alpha  occ. eigenvalues --   -0.86882  -0.84007  -0.82623  -0.80627  -0.80412
 Alpha  occ. eigenvalues --   -0.77897  -0.77750  -0.76441  -0.75486  -0.75183
 Alpha  occ. eigenvalues --   -0.74362  -0.73744  -0.72198  -0.71278  -0.71142
 Alpha  occ. eigenvalues --   -0.69883  -0.68710  -0.68328  -0.67394  -0.66494
 Alpha  occ. eigenvalues --   -0.66384  -0.64651  -0.63708  -0.62583  -0.61110
 Alpha  occ. eigenvalues --   -0.60261  -0.59933  -0.59761  -0.59448  -0.58917
 Alpha  occ. eigenvalues --   -0.58632  -0.58427  -0.58353  -0.58146  -0.56964
 Alpha  occ. eigenvalues --   -0.56769  -0.56188  -0.55840  -0.55772  -0.55690
 Alpha  occ. eigenvalues --   -0.55390  -0.55207  -0.54702  -0.54268  -0.53834
 Alpha  occ. eigenvalues --   -0.53443  -0.53360  -0.53182  -0.52717  -0.52317
 Alpha  occ. eigenvalues --   -0.51994  -0.51529  -0.51120  -0.50673  -0.50359
 Alpha  occ. eigenvalues --   -0.49375  -0.48730  -0.48479  -0.47665  -0.47308
 Alpha  occ. eigenvalues --   -0.46800  -0.46582  -0.46284  -0.45682  -0.45166
 Alpha  occ. eigenvalues --   -0.44624  -0.43918  -0.43210  -0.42335  -0.39184
 Alpha  occ. eigenvalues --   -0.37551  -0.37424  -0.36940  -0.36767  -0.32801
 Alpha  occ. eigenvalues --   -0.28406
 Alpha virt. eigenvalues --   -0.02432   0.03208   0.05627   0.06039   0.06170
 Alpha virt. eigenvalues --    0.09056   0.09760   0.12031   0.13974   0.14303
 Alpha virt. eigenvalues --    0.14862   0.15615   0.16228   0.17154   0.17527
 Alpha virt. eigenvalues --    0.17728   0.18014   0.18921   0.19361   0.19998
 Alpha virt. eigenvalues --    0.20100   0.20761   0.21183   0.21798   0.22055
 Alpha virt. eigenvalues --    0.22158   0.22547   0.22919   0.23518   0.24072
 Alpha virt. eigenvalues --    0.24226   0.24369   0.24943   0.25554   0.26116
 Alpha virt. eigenvalues --    0.26254   0.26772   0.26947   0.27577   0.27752
 Alpha virt. eigenvalues --    0.28782   0.29334   0.29397   0.30673   0.32619
 Alpha virt. eigenvalues --    0.33777   0.34272   0.34659   0.35389   0.35760
 Alpha virt. eigenvalues --    0.37053   0.37371   0.38194   0.38269   0.38416
 Alpha virt. eigenvalues --    0.38554   0.39292   0.39626   0.39868   0.40264
 Alpha virt. eigenvalues --    0.40639   0.40782   0.40941   0.41237   0.42861
 Alpha virt. eigenvalues --    0.43266   0.44553   0.44992   0.45786   0.46324
 Alpha virt. eigenvalues --    0.46935   0.47160   0.47537   0.47978   0.49470
 Alpha virt. eigenvalues --    0.50288   0.50480   0.50971   0.51092   0.51522
 Alpha virt. eigenvalues --    0.52252   0.52335   0.52995   0.53727   0.54555
 Alpha virt. eigenvalues --    0.54936   0.55116   0.56156   0.56659   0.57373
 Alpha virt. eigenvalues --    0.57613   0.58023   0.58375   0.58583   0.59105
 Alpha virt. eigenvalues --    0.59470   0.59565   0.59925   0.60068   0.60464
 Alpha virt. eigenvalues --    0.60729   0.61520   0.61828   0.61985   0.62545
 Alpha virt. eigenvalues --    0.63860   0.64299   0.64915   0.65041   0.65300
 Alpha virt. eigenvalues --    0.65783   0.66306   0.66608   0.67693   0.68589
 Alpha virt. eigenvalues --    0.68678   0.68982   0.69584   0.69936   0.70725
 Alpha virt. eigenvalues --    0.71046   0.71582   0.71807   0.72635   0.72726
 Alpha virt. eigenvalues --    0.73056   0.73802   0.74202   0.74379   0.74603
 Alpha virt. eigenvalues --    0.75140   0.75210   0.75431   0.75990   0.76179
 Alpha virt. eigenvalues --    0.76389   0.76452   0.77040   0.77091   0.77796
 Alpha virt. eigenvalues --    0.78028   0.78536   0.78981   0.79288   0.79459
 Alpha virt. eigenvalues --    0.79695   0.80018   0.80225   0.80395   0.80804
 Alpha virt. eigenvalues --    0.81200   0.81539   0.82154   0.82545   0.82868
 Alpha virt. eigenvalues --    0.83254   0.83407   0.83691   0.83766   0.84943
 Alpha virt. eigenvalues --    0.85310   0.85442   0.85560   0.85934   0.86543
 Alpha virt. eigenvalues --    0.86656   0.87113   0.87692   0.88170   0.88740
 Alpha virt. eigenvalues --    0.89061   0.89548   0.90298   0.90823   0.91600
 Alpha virt. eigenvalues --    0.92186   0.93034   0.93109   0.93846   0.94583
 Alpha virt. eigenvalues --    0.94680   0.95280   0.96675   0.97329   0.97708
 Alpha virt. eigenvalues --    0.99254   1.00051   1.01155   1.01806   1.02669
 Alpha virt. eigenvalues --    1.03905   1.04602   1.04925   1.05868   1.06191
 Alpha virt. eigenvalues --    1.07131   1.08267   1.08944   1.11566   1.12246
 Alpha virt. eigenvalues --    1.13580   1.15007   1.15411   1.16199   1.16689
 Alpha virt. eigenvalues --    1.17655   1.19248   1.20242   1.20614   1.21438
 Alpha virt. eigenvalues --    1.22395   1.23246   1.24438   1.24692   1.25714
 Alpha virt. eigenvalues --    1.26055   1.27180   1.28303   1.28468   1.29023
 Alpha virt. eigenvalues --    1.30062   1.30596   1.31573   1.31812   1.33276
 Alpha virt. eigenvalues --    1.34262   1.34411   1.34945   1.35317   1.35920
 Alpha virt. eigenvalues --    1.36220   1.37212   1.37892   1.38519   1.38950
 Alpha virt. eigenvalues --    1.39451   1.40195   1.40901   1.41044   1.41287
 Alpha virt. eigenvalues --    1.42284   1.42536   1.42882   1.43658   1.44658
 Alpha virt. eigenvalues --    1.45347   1.46912   1.47259   1.48006   1.48902
 Alpha virt. eigenvalues --    1.50863   1.51725   1.51947   1.54598   1.55997
 Alpha virt. eigenvalues --    1.56582   1.57360   1.59499   1.59939   1.60908
 Alpha virt. eigenvalues --    1.61971   1.62667   1.63634   1.64067   1.64618
 Alpha virt. eigenvalues --    1.65178   1.65544   1.65745   1.67250   1.68573
 Alpha virt. eigenvalues --    1.68782   1.69825   1.69974   1.70670   1.71142
 Alpha virt. eigenvalues --    1.72287   1.73039   1.74201   1.74874   1.75093
 Alpha virt. eigenvalues --    1.76939   1.78637   1.79105   1.79922   1.79965
 Alpha virt. eigenvalues --    1.81070   1.81399   1.81603   1.82201   1.82689
 Alpha virt. eigenvalues --    1.83071   1.84380   1.85120   1.85241   1.85679
 Alpha virt. eigenvalues --    1.85914   1.86128   1.86521   1.86917   1.87308
 Alpha virt. eigenvalues --    1.87407   1.87541   1.88455   1.88655   1.89249
 Alpha virt. eigenvalues --    1.90310   1.90765   1.91174   1.91311   1.91787
 Alpha virt. eigenvalues --    1.92136   1.92364   1.92966   1.93352   1.93557
 Alpha virt. eigenvalues --    1.93838   1.94023   1.95053   1.95182   1.95381
 Alpha virt. eigenvalues --    1.95534   1.96643   1.97831   1.98951   1.99430
 Alpha virt. eigenvalues --    2.00314   2.01010   2.01830   2.03005   2.03487
 Alpha virt. eigenvalues --    2.03873   2.04826   2.05005   2.05239   2.06108
 Alpha virt. eigenvalues --    2.06790   2.07359   2.07971   2.08948   2.09135
 Alpha virt. eigenvalues --    2.09409   2.09668   2.09898   2.10043   2.10244
 Alpha virt. eigenvalues --    2.10895   2.12057   2.12619   2.13290   2.14519
 Alpha virt. eigenvalues --    2.16462   2.17227   2.18582   2.19261   2.19531
 Alpha virt. eigenvalues --    2.20358   2.21032   2.21413   2.21834   2.22495
 Alpha virt. eigenvalues --    2.23139   2.24104   2.24772   2.24993   2.25278
 Alpha virt. eigenvalues --    2.26096   2.26257   2.26581   2.26930   2.28238
 Alpha virt. eigenvalues --    2.29386   2.29550   2.30671   2.31982   2.32803
 Alpha virt. eigenvalues --    2.33862   2.34515   2.36178   2.36299   2.37871
 Alpha virt. eigenvalues --    2.38992   2.39301   2.40803   2.41439   2.41641
 Alpha virt. eigenvalues --    2.41822   2.42653   2.42827   2.43496   2.43878
 Alpha virt. eigenvalues --    2.45500   2.45568   2.45827   2.46620   2.47237
 Alpha virt. eigenvalues --    2.47720   2.49377   2.52230   2.53316   2.54321
 Alpha virt. eigenvalues --    2.55217   2.56019   2.58759   2.59571   2.59940
 Alpha virt. eigenvalues --    2.60469   2.60651   2.63424   2.64212   2.65317
 Alpha virt. eigenvalues --    2.66568   2.68275   2.69248   2.69619   2.71436
 Alpha virt. eigenvalues --    2.72118   2.72572   2.73159   2.73273   2.74639
 Alpha virt. eigenvalues --    2.75249   2.75905   2.76304   2.78670   2.79276
 Alpha virt. eigenvalues --    2.80557   2.80627   2.83283   2.83518   2.83617
 Alpha virt. eigenvalues --    2.83773   2.83924   2.86091   2.86603   2.90096
 Alpha virt. eigenvalues --    2.92142   2.95957   2.96889   2.97691   2.98006
 Alpha virt. eigenvalues --    2.98444   2.98964   2.99662   3.00157   3.05387
 Alpha virt. eigenvalues --    3.07286   3.07392   3.08214   3.08805   3.09359
 Alpha virt. eigenvalues --    3.10073   3.11815   3.12362   3.14609   3.15186
 Alpha virt. eigenvalues --    3.15513   3.15698   3.15936   3.17074   3.17496
 Alpha virt. eigenvalues --    3.18899   3.19174   3.21626   3.21788   3.22768
 Alpha virt. eigenvalues --    3.23649   3.23930   3.24527   3.25841   3.26912
 Alpha virt. eigenvalues --    3.28238   3.29389   3.30004   3.30970   3.33420
 Alpha virt. eigenvalues --    3.33888   3.36525   3.38296   3.41002   3.45281
 Alpha virt. eigenvalues --    3.49388   3.50589   3.54093   3.57808   3.60660
 Alpha virt. eigenvalues --    3.68713   3.71251   3.74962   3.75098   3.80983
 Alpha virt. eigenvalues --    3.85041   3.87400   3.97805   3.98903   4.01645
          Condensed to atoms (all electrons):
 Mulliken charges:
               1
     1  C   -0.012288
     2  C   -0.385131
     3  C   -0.386161
     4  S    0.094423
     5  C   -0.095456
     6  C    0.360480
     7  C   -0.116563
     8  C    0.252937
     9  C    0.354299
    10  F   -0.157283
    11  F   -0.159148
    12  F   -0.137810
    13  F   -0.147851
    14  F   -0.158716
    15  F   -0.154880
    16  C   -0.006124
    17  C    0.124071
    18  H    0.049522
    19  H    0.065847
    20  H    0.065810
    21  C    0.129970
    22  H    0.062422
    23  H    0.063898
    24  H    0.048808
    25  C   -0.113660
    26  S    0.096164
    27  C   -0.106169
    28  C   -0.038361
    29  C   -0.016344
    30  C   -0.012866
    31  C   -0.020293
    32  H    0.029071
    33  C   -0.019159
    34  H    0.030066
    35  C   -0.013953
    36  H    0.030388
    37  H    0.030230
    38  H    0.031293
    39  C   -0.080329
    40  C    0.049534
    41  H    0.058855
    42  H    0.062385
    43  H    0.057797
    44  C   -0.033919
    45  C   -0.014672
    46  C   -0.014559
    47  C   -0.020576
    48  H    0.029010
    49  C   -0.018579
    50  H    0.030372
    51  C   -0.014004
    52  H    0.030958
    53  H    0.030787
    54  H    0.031879
    55  C   -0.065237
    56  C    0.042475
    57  H    0.057924
    58  H    0.061754
    59  H    0.056665
 Sum of Mulliken charges =   0.00000
 Mulliken charges with hydrogens summed into heavy atoms:
               1
     1  C   -0.012288
     2  C   -0.385131
     3  C   -0.386161
     4  S    0.094423
     5  C   -0.095456
     6  C    0.360480
     7  C   -0.116563
     8  C    0.252937
     9  C    0.354299
    10  F   -0.157283
    11  F   -0.159148
    12  F   -0.137810
    13  F   -0.147851
    14  F   -0.158716
    15  F   -0.154880
    16  C   -0.006124
    17  C    0.305249
    21  C    0.305098
    25  C   -0.113660
    26  S    0.096164
    27  C   -0.106169
    28  C   -0.038361
    29  C    0.012727
    30  C    0.017200
    31  C    0.010095
    33  C    0.011071
    35  C    0.017340
    39  C   -0.080329
    40  C    0.228572
    44  C   -0.033919
    45  C    0.014339
    46  C    0.015813
    47  C    0.010381
    49  C    0.012208
    51  C    0.017875
    55  C   -0.065237
    56  C    0.218818
 APT charges:
               1
     1  C    0.281382
     2  C    0.073691
     3  C    0.075776
     4  S   -0.135360
     5  C   -0.347096
     6  C    1.148079
     7  C   -0.401266
     8  C    1.092783
     9  C    1.157374
    10  F   -0.515015
    11  F   -0.521636
    12  F   -0.604236
    13  F   -0.500518
    14  F   -0.531745
    15  F   -0.519046
    16  C    0.329195
    17  C   -0.036582
    18  H    0.028674
    19  H    0.043128
    20  H    0.026516
    21  C   -0.040775
    22  H    0.040441
    23  H    0.024208
    24  H    0.026371
    25  C    0.314127
    26  S   -0.120324
    27  C    0.276771
    28  C    0.030550
    29  C   -0.078722
    30  C   -0.097800
    31  C   -0.054037
    32  H    0.063977
    33  C   -0.037485
    34  H    0.075611
    35  C   -0.054684
    36  H    0.036682
    37  H    0.037447
    38  H    0.042997
    39  C   -0.329418
    40  C   -0.042586
    41  H    0.022732
    42  H    0.037915
    43  H    0.038295
    44  C    0.022143
    45  C   -0.077812
    46  C   -0.093107
    47  C   -0.051230
    48  H    0.063957
    49  C   -0.039498
    50  H    0.071185
    51  C   -0.054857
    52  H    0.036746
    53  H    0.038573
    54  H    0.043368
    55  C   -0.370929
    56  C   -0.027179
    57  H    0.028403
    58  H    0.032544
    59  H    0.021305
 Sum of APT charges =   0.00000
 APT charges with hydrogens summed into heavy atoms:
               1
     1  C    0.281382
     2  C    0.073691
     3  C    0.075776
     4  S   -0.135360
     5  C   -0.347096
     6  C    1.148079
     7  C   -0.401266
     8  C    1.092783
     9  C    1.157374
    10  F   -0.515015
    11  F   -0.521636
    12  F   -0.604236
    13  F   -0.500518
    14  F   -0.531745
    15  F   -0.519046
    16  C    0.329195
    17  C    0.061736
    21  C    0.050246
    25  C    0.314127
    26  S   -0.120324
    27  C    0.276771
    28  C    0.030550
    29  C   -0.014745
    30  C   -0.022189
    31  C   -0.017356
    33  C   -0.000038
    35  C   -0.011688
    39  C   -0.329418
    40  C    0.056355
    44  C    0.022143
    45  C   -0.013855
    46  C   -0.021922
    47  C   -0.014484
    49  C   -0.000926
    51  C   -0.011489
    55  C   -0.370929
    56  C    0.055073
 Electronic spatial extent (au):  <R**2>=          20469.0488
 Charge=              0.0000 electrons
 Dipole moment (field-independent basis, Debye):
    X=              0.2044    Y=             -3.6205    Z=             -0.2660  Tot=              3.6360
 Quadrupole moment (field-independent basis, Debye-Ang):
   XX=           -186.3063   YY=           -234.6138   ZZ=           -225.0833
   XY=             -0.0842   XZ=             -0.2441   YZ=              8.1492
 Traceless Quadrupole moment (field-independent basis, Debye-Ang):
   XX=             29.0281   YY=            -19.2793   ZZ=             -9.7488
   XY=             -0.0842   XZ=             -0.2441   YZ=              8.1492
 Octapole moment (field-independent basis, Debye-Ang**2):
  XXX=              7.9847  YYY=             59.9347  ZZZ=             -1.0719  XYY=             -2.7723
  XXY=            -58.0356  XXZ=             33.9538  XZZ=              1.2056  YZZ=             41.4812
  YYZ=            -34.5155  XYZ=              5.0497
 Hexadecapole moment (field-independent basis, Debye-Ang**3):
 XXXX=         -15513.9792 YYYY=          -8107.5877 ZZZZ=          -1103.9522 XXXY=            -19.4719
 XXXZ=            -49.6423 YYYX=             18.8631 YYYZ=            166.1214 ZZZX=              1.8737
 ZZZY=              9.4559 XXYY=          -3895.4015 XXZZ=          -3191.8189 YYZZ=          -1544.1538
 XXYZ=            138.8168 YYXZ=            -21.9077 ZZXY=             -9.9126
 N-N= 4.717737154054D+03 E-N=-1.533552090872D+04  KE= 2.492305026700D+03
  Exact polarizability: 498.334  -0.867 356.520  -0.203  20.186 209.283
 Approx polarizability: 415.000  -0.899 396.764  -0.980  25.077 266.889
 No NMR shielding tensors so no spin-rotation constants.
 Leave Link  601 at Wed Dec  5 20:51:51 2018, MaxMem=   536870912 cpu:        10.2
 (Enter /pbs_home/pkowalski/g09d01/g09/l701.exe)
 Compute integral second derivatives.
 ... and contract with generalized density number  0.
 Leave Link  701 at Wed Dec  5 20:51:52 2018, MaxMem=   536870912 cpu:         8.5
 (Enter /pbs_home/pkowalski/g09d01/g09/l702.exe)
 L702 exits ... SP integral derivatives will be done elsewhere.
 Leave Link  702 at Wed Dec  5 20:51:52 2018, MaxMem=   536870912 cpu:         0.2
 (Enter /pbs_home/pkowalski/g09d01/g09/l703.exe)
 Compute integral second derivatives, UseDBF=F ICtDFT=           0.
 Integral derivatives from FoFJK, PRISM(SPDF).
 Calling FoFJK, ICntrl=    100127 FMM=F ISym2X=0 I1Cent= 0 IOpClX= 0 NMat=1 NMatS=1 NMatT=0.
 FoFJK:  IHMeth= 1 ICntrl=  100127 DoSepK=T KAlg= 0 I1Cent=   0 FoldK=F
 IRaf=         1 NMat=   1 IRICut=       1 DoRegI=T DoRafI=F ISym2E= 0.
 FoFCou: FMM=F IPFlag=           0 FMFlag=      100000 FMFlg1=         800
         NFxFlg=           0 DoJE=F BraDBF=F KetDBF=F FulRan=T
         wScrn=  0.000000 ICntrl=  100527 IOpCl=  0 I1Cent=           0 NGrid=           0
         NMat0=    1 NMatS0=      1 NMatT0=    0 NMatD0=    1 NMtDS0=    0 NMtDT0=    0
 Symmetry not used in FoFCou.
 Leave Link  703 at Wed Dec  5 21:23:09 2018, MaxMem=   536870912 cpu:     14972.5
 (Enter /pbs_home/pkowalski/g09d01/g09/l716.exe)
 Dipole        = 8.04179561D-02-1.42441235D+00-1.04649048D-01
 Polarizability= 4.98334217D+02-8.67363241D-01 3.56519977D+02
                -2.03136863D-01 2.01856984D+01 2.09282969D+02
 Full mass-weighted force constant matrix:
 Low frequencies ---   -2.3314   -0.0016   -0.0014   -0.0013    3.2964    4.2577
 Low frequencies ---   25.9667   31.7488   34.5086
 Diagonal vibrational polarizability:
       21.8198156      36.1642165      30.4585452
 Harmonic frequencies (cm**-1), IR intensities (KM/Mole), Raman scattering
 activities (A**4/AMU), depolarization ratios for plane and unpolarized
 incident light, reduced masses (AMU), force constants (mDyne/A),
 and normal coordinates:
                      1                      2                      3
                      A                      A                      A
 Frequencies --     25.9581                31.7448                34.5071
 Red. masses --      6.2854                 5.5681                 4.7799
 Frc consts  --      0.0025                 0.0033                 0.0034
 IR Inten    --      0.1997                 0.0245                 0.1833
  Atom  AN      X      Y      Z        X      Y      Z        X      Y      Z
     1   6     0.00   0.00   0.07     0.00  -0.02  -0.04     0.00  -0.01  -0.03
     2   6     0.01   0.00   0.12     0.00  -0.02  -0.01     0.00  -0.01  -0.02
     3   6     0.01   0.02   0.11     0.00  -0.02  -0.01     0.01   0.00  -0.03
     4  16     0.01   0.02   0.15     0.01  -0.01  -0.02     0.01   0.00   0.00
     5   6     0.00   0.00   0.05     0.00  -0.02  -0.03     0.00  -0.01  -0.03
     6   6     0.00   0.00   0.00     0.00  -0.02  -0.07     0.00  -0.01   0.02
     7   6     0.00   0.01   0.05     0.00  -0.01   0.01     0.00   0.00  -0.05
     8   6     0.00   0.01  -0.01    -0.02  -0.02   0.02     0.00  -0.03   0.07
     9   6     0.00   0.00   0.01     0.01  -0.01   0.07    -0.01   0.00  -0.01
    10   9    -0.01   0.03  -0.03    -0.06  -0.01  -0.14     0.00  -0.04   0.03
    11   9     0.03  -0.03  -0.02     0.09  -0.02  -0.10     0.01   0.05   0.04
    12   9     0.00   0.00  -0.04     0.01  -0.01   0.05    -0.01   0.01   0.16
    13   9    -0.01   0.04  -0.02    -0.10  -0.05   0.03     0.02  -0.13   0.08
    14   9     0.00  -0.03   0.00     0.09   0.03   0.10    -0.06   0.06  -0.01
    15   9     0.00   0.02   0.00    -0.04  -0.03   0.15     0.02  -0.02  -0.03
    16   6     0.00   0.01   0.07     0.00  -0.01   0.01     0.00   0.00  -0.06
    17   6     0.01   0.06   0.11     0.00  -0.03  -0.01     0.02   0.03  -0.03
    18   1     0.01   0.08   0.11    -0.01  -0.01  -0.01     0.02   0.04  -0.04
    19   1     0.01   0.07   0.13     0.01  -0.04  -0.01     0.02   0.04  -0.01
    20   1     0.00   0.07   0.09    -0.02  -0.04  -0.01     0.02   0.04  -0.04
    21   6     0.01  -0.04   0.12     0.00  -0.05   0.00    -0.01  -0.04  -0.01
    22   1     0.01  -0.05   0.15    -0.02  -0.07   0.01    -0.01  -0.05   0.00
    23   1     0.01  -0.05   0.10     0.03  -0.07  -0.01    -0.01  -0.05  -0.04
    24   1     0.01  -0.06   0.12     0.01  -0.04  -0.01    -0.01  -0.05  -0.01
    25   6     0.00   0.01   0.05     0.01   0.00   0.01     0.01   0.00  -0.04
    26  16     0.00   0.02   0.15    -0.02   0.00   0.02     0.00   0.01   0.02
    27   6     0.00   0.00   0.05    -0.01   0.00  -0.03     0.00   0.00  -0.01
    28   6     0.01  -0.01  -0.02    -0.02   0.02   0.01    -0.01   0.01  -0.01
    29   6    -0.06  -0.01  -0.11    -0.03   0.12  -0.09    -0.03   0.07  -0.08
    30   6     0.07  -0.03  -0.02    -0.01  -0.07   0.16     0.01  -0.04   0.07
    31   6    -0.06  -0.01  -0.20    -0.04   0.14  -0.04    -0.04   0.08  -0.08
    32   1    -0.11   0.00  -0.11    -0.04   0.20  -0.19    -0.05   0.11  -0.13
    33   6     0.07  -0.03  -0.11    -0.01  -0.06   0.21     0.01  -0.03   0.07
    34   1     0.12  -0.03   0.05     0.01  -0.16   0.23     0.03  -0.09   0.13
    35   6     0.01  -0.03  -0.20    -0.03   0.04   0.11    -0.02   0.03  -0.01
    36   1    -0.11  -0.01  -0.27    -0.05   0.22  -0.11    -0.06   0.12  -0.14
    37   1     0.12  -0.04  -0.10     0.00  -0.14   0.33     0.03  -0.07   0.13
    38   1     0.01  -0.03  -0.27    -0.03   0.05   0.15    -0.02   0.03  -0.01
    39   6     0.01   0.00   0.04     0.00  -0.01  -0.08     0.00   0.00  -0.04
    40   6     0.02  -0.01  -0.03     0.02  -0.02  -0.16     0.02   0.00  -0.08
    41   1     0.03  -0.02  -0.05     0.05  -0.02  -0.22     0.03   0.00  -0.12
    42   1    -0.01   0.01  -0.06    -0.05  -0.01  -0.19    -0.02   0.00  -0.09
    43   1     0.05  -0.03  -0.04     0.08  -0.02  -0.14     0.05   0.00  -0.07
    44   6    -0.01  -0.01  -0.03     0.01   0.01  -0.01     0.01   0.00  -0.01
    45   6     0.05   0.00  -0.12     0.00  -0.03   0.03     0.04   0.12  -0.12
    46   6    -0.08  -0.02  -0.02     0.03   0.07  -0.09    -0.01  -0.11   0.14
    47   6     0.04  -0.01  -0.21     0.01  -0.01  -0.01     0.04   0.13  -0.08
    48   1     0.10   0.01  -0.12    -0.01  -0.07   0.08     0.06   0.21  -0.23
    49   6    -0.10  -0.03  -0.11     0.04   0.09  -0.13    -0.01  -0.11   0.18
    50   1    -0.13  -0.02   0.05     0.03   0.10  -0.12    -0.03  -0.21   0.23
    51   6    -0.03  -0.02  -0.20     0.03   0.05  -0.09     0.02   0.01   0.07
    52   1     0.09   0.00  -0.28     0.00  -0.04   0.02     0.06   0.22  -0.17
    53   1    -0.15  -0.04  -0.11     0.05   0.14  -0.19    -0.03  -0.21   0.31
    54   1    -0.04  -0.03  -0.27     0.03   0.07  -0.12     0.02   0.01   0.10
    55   6     0.00   0.00   0.03     0.00   0.00   0.04     0.00   0.00  -0.08
    56   6    -0.02   0.00  -0.04     0.00   0.01   0.08    -0.02  -0.01  -0.15
    57   1    -0.05  -0.02  -0.03     0.02   0.03   0.08    -0.08  -0.01  -0.13
    58   1     0.02   0.01  -0.06    -0.02   0.00   0.10     0.04   0.00  -0.17
    59   1    -0.03  -0.01  -0.06     0.01   0.03   0.09    -0.05  -0.01  -0.21
                      4                      5                      6
                      A                      A                      A
 Frequencies --     42.3803                44.4883                54.2064
 Red. masses --      5.8812                 5.0480                 6.7616
 Frc consts  --      0.0062                 0.0059                 0.0117
 IR Inten    --      0.3465                 0.0076                 0.0722
  Atom  AN      X      Y      Z        X      Y      Z        X      Y      Z
     1   6     0.00  -0.04   0.04     0.00   0.02   0.01     0.03  -0.02  -0.08
     2   6    -0.02  -0.05   0.05     0.00   0.02   0.00     0.05  -0.02  -0.02
     3   6     0.02  -0.05   0.00     0.00   0.02  -0.01    -0.01   0.02   0.06
     4  16     0.03  -0.04  -0.03    -0.01   0.01  -0.02     0.01   0.02   0.17
     5   6     0.00  -0.04   0.02     0.00   0.02   0.00     0.01  -0.02  -0.05
     6   6     0.00  -0.04   0.02     0.00   0.02   0.05    -0.01  -0.02   0.00
     7   6     0.00  -0.04  -0.01     0.00   0.02  -0.02     0.01   0.00  -0.01
     8   6     0.01  -0.04  -0.01     0.01   0.01   0.01    -0.02  -0.03   0.03
     9   6     0.00  -0.04  -0.03    -0.01   0.02  -0.06    -0.03   0.01  -0.06
    10   9     0.02  -0.04   0.04     0.03  -0.01   0.09    -0.01  -0.08   0.02
    11   9    -0.02  -0.04   0.03    -0.05   0.05   0.07    -0.03   0.03   0.02
    12   9     0.00  -0.04  -0.01    -0.01   0.02   0.05    -0.04   0.01   0.13
    13   9     0.04  -0.04  -0.01     0.08  -0.03   0.01     0.02  -0.14   0.04
    14   9    -0.04  -0.06  -0.05    -0.10   0.00  -0.08    -0.15   0.00  -0.08
    15   9     0.01  -0.03  -0.07     0.04   0.03  -0.14     0.02   0.05  -0.15
    16   6     0.00  -0.04  -0.02     0.01   0.02  -0.02     0.01   0.01   0.05
    17   6     0.07  -0.04   0.01     0.02   0.03  -0.01    -0.10   0.07   0.03
    18   1     0.09  -0.03  -0.02     0.03   0.03  -0.02    -0.14   0.09   0.09
    19   1     0.09  -0.05   0.03     0.02   0.04   0.00    -0.13   0.09   0.02
    20   1     0.06  -0.05   0.03     0.03   0.04   0.00    -0.11   0.08  -0.04
    21   6    -0.07  -0.08   0.04    -0.02   0.01   0.00     0.14  -0.05   0.00
    22   1    -0.09  -0.10   0.04    -0.03   0.01   0.00     0.17  -0.04   0.06
    23   1    -0.06  -0.10   0.01    -0.03   0.01  -0.01     0.15  -0.05   0.02
    24   1    -0.09  -0.07   0.07    -0.03   0.01   0.01     0.18  -0.08  -0.05
    25   6     0.02  -0.02  -0.02    -0.01   0.01  -0.02     0.00   0.01   0.11
    26  16    -0.03  -0.02   0.10     0.00   0.03   0.03     0.03  -0.02  -0.06
    27   6    -0.02  -0.01   0.07     0.00   0.02   0.01     0.03  -0.02  -0.08
    28   6    -0.04   0.02   0.03     0.01  -0.01   0.00     0.02   0.01  -0.04
    29   6    -0.05   0.05   0.01    -0.06   0.04  -0.13     0.09   0.01   0.05
    30   6    -0.08   0.06  -0.02     0.09  -0.09   0.11    -0.07   0.05  -0.08
    31   6    -0.09   0.12  -0.07    -0.05   0.01  -0.15     0.08   0.06   0.11
    32   1    -0.02   0.02   0.05    -0.13   0.11  -0.21     0.17  -0.01   0.07
    33   6    -0.11   0.13  -0.10     0.11  -0.13   0.10    -0.09   0.09  -0.02
    34   1    -0.07   0.04   0.00     0.14  -0.13   0.21    -0.12   0.04  -0.15
    35   6    -0.12   0.17  -0.13     0.04  -0.08  -0.03    -0.01   0.09   0.08
    36   1    -0.09   0.15  -0.09    -0.10   0.05  -0.25     0.13   0.06   0.18
    37   1    -0.14   0.17  -0.14     0.18  -0.20   0.19    -0.16   0.12  -0.05
    38   1    -0.15   0.22  -0.20     0.05  -0.10  -0.04    -0.03   0.13   0.12
    39   6    -0.01  -0.02   0.05     0.00   0.02   0.01     0.03  -0.03  -0.11
    40   6     0.01  -0.01   0.02     0.01   0.02   0.00     0.03  -0.04  -0.16
    41   1     0.01  -0.01   0.02     0.01   0.03  -0.03     0.03  -0.06  -0.13
    42   1     0.01   0.00   0.01    -0.01   0.02   0.00     0.04   0.00  -0.19
    43   1     0.03  -0.03   0.01     0.03   0.03   0.01     0.04  -0.08  -0.19
    44   6     0.04   0.02   0.00    -0.01  -0.01  -0.01     0.00   0.00   0.06
    45   6    -0.01   0.04   0.06    -0.06  -0.11   0.12     0.02  -0.05   0.06
    46   6     0.13   0.08  -0.06     0.02   0.07  -0.10    -0.03   0.05  -0.02
    47   6     0.03   0.12   0.07    -0.07  -0.14   0.15     0.02  -0.05  -0.03
    48   1    -0.08   0.00   0.10    -0.08  -0.16   0.18     0.04  -0.09   0.11
    49   6     0.17   0.15  -0.05     0.01   0.04  -0.07    -0.04   0.06  -0.10
    50   1     0.17   0.07  -0.11     0.05   0.15  -0.20    -0.05   0.10  -0.02
    51   6     0.12   0.17   0.01    -0.04  -0.06   0.06    -0.01   0.01  -0.11
    52   1    -0.01   0.13   0.12    -0.10  -0.22   0.25     0.04  -0.09  -0.03
    53   1     0.24   0.20  -0.09     0.03   0.10  -0.15    -0.06   0.10  -0.17
    54   1     0.15   0.23   0.02    -0.05  -0.09   0.08    -0.01   0.01  -0.17
    55   6     0.00  -0.03  -0.03     0.01   0.01  -0.02     0.01   0.01   0.07
    56   6    -0.01  -0.02  -0.04     0.03  -0.01   0.00     0.01  -0.01   0.03
    57   1    -0.01  -0.04  -0.05     0.07  -0.02  -0.03     0.02  -0.05   0.00
    58   1    -0.01  -0.01  -0.05     0.00   0.01   0.00     0.00   0.02   0.01
    59   1     0.00  -0.02  -0.03     0.04  -0.02   0.05     0.01  -0.03   0.06
                      7                      8                      9
                      A                      A                      A
 Frequencies --     58.5794                67.0911                80.4112
 Red. masses --      7.7528                 6.5123                 5.7834
 Frc consts  --      0.0157                 0.0173                 0.0220
 IR Inten    --      0.0097                 0.1102                 0.8162
  Atom  AN      X      Y      Z        X      Y      Z        X      Y      Z
     1   6     0.01  -0.02  -0.03    -0.03   0.03   0.00     0.00   0.00  -0.06
     2   6     0.02  -0.01  -0.05    -0.04   0.02  -0.01    -0.01  -0.01   0.00
     3   6    -0.02  -0.03   0.01    -0.07  -0.01   0.03    -0.01   0.02   0.00
     4  16    -0.01  -0.03   0.03    -0.08  -0.04   0.08    -0.01   0.01   0.07
     5   6     0.00  -0.02   0.03    -0.01   0.02  -0.01     0.00   0.00  -0.05
     6   6    -0.01  -0.02   0.09     0.05   0.05  -0.02    -0.01   0.00   0.03
     7   6     0.00  -0.02   0.06    -0.01  -0.02   0.00     0.00   0.00  -0.05
     8   6     0.01   0.02  -0.04     0.09  -0.01   0.01     0.01   0.01   0.00
     9   6     0.01  -0.03   0.02     0.05  -0.05  -0.02     0.03   0.00   0.03
    10   9     0.08  -0.05   0.21     0.04   0.10  -0.05     0.06  -0.07   0.13
    11   9    -0.16  -0.01   0.15     0.10   0.06  -0.03    -0.11   0.06   0.09
    12   9    -0.01  -0.06  -0.19     0.14   0.01   0.06     0.01  -0.02  -0.07
    13   9     0.06   0.19  -0.06     0.09  -0.07   0.02     0.01   0.08  -0.01
    14   9     0.02  -0.10   0.00     0.03  -0.06  -0.02     0.13   0.07   0.07
    15   9     0.00   0.00   0.01     0.07  -0.09  -0.04    -0.02  -0.08   0.14
    16   6    -0.01  -0.02   0.07    -0.04  -0.04   0.02    -0.01   0.00  -0.06
    17   6    -0.09  -0.08   0.00    -0.11   0.01   0.01     0.00   0.10  -0.01
    18   1    -0.12  -0.09   0.05    -0.12  -0.02   0.04     0.00   0.13  -0.02
    19   1    -0.11  -0.09  -0.05    -0.15   0.04   0.00     0.01   0.12   0.04
    20   1    -0.11  -0.09   0.00    -0.08   0.04  -0.01     0.00   0.11  -0.06
    21   6     0.08   0.04  -0.04    -0.01   0.04   0.00    -0.01  -0.11   0.01
    22   1     0.10   0.06  -0.05     0.00   0.04   0.00    -0.02  -0.13   0.07
    23   1     0.09   0.06   0.01    -0.01   0.05   0.01     0.01  -0.14  -0.04
    24   1     0.11   0.05  -0.08     0.00   0.03  -0.02    -0.01  -0.13   0.01
    25   6     0.00  -0.02   0.06    -0.07  -0.07   0.05    -0.02  -0.01  -0.04
    26  16     0.00  -0.03  -0.14    -0.06   0.02  -0.06    -0.02   0.03   0.09
    27   6     0.00  -0.01  -0.08    -0.05   0.04  -0.04    -0.01   0.02  -0.03
    28   6    -0.01   0.01  -0.05    -0.04   0.01  -0.04    -0.01   0.01  -0.03
    29   6    -0.02   0.10  -0.12    -0.05  -0.04  -0.02     0.01  -0.03   0.02
    30   6    -0.01  -0.07   0.08     0.01  -0.01  -0.02    -0.01   0.03  -0.06
    31   6    -0.03   0.13  -0.08    -0.01  -0.13   0.03     0.03  -0.07   0.06
    32   1    -0.01   0.16  -0.21    -0.09  -0.03  -0.03     0.02  -0.04   0.04
    33   6    -0.02  -0.05   0.13     0.06  -0.09   0.03     0.01   0.00  -0.03
    34   1    -0.01  -0.15   0.14     0.02   0.04  -0.04    -0.02   0.07  -0.11
    35   6    -0.03   0.06   0.04     0.05  -0.16   0.06     0.03  -0.06   0.04
    36   1    -0.03   0.22  -0.14    -0.01  -0.18   0.05     0.05  -0.11   0.11
    37   1    -0.03  -0.11   0.23     0.11  -0.11   0.05     0.01   0.01  -0.05
    38   1    -0.04   0.07   0.08     0.09  -0.23   0.11     0.05  -0.09   0.07
    39   6     0.01  -0.01  -0.05    -0.04   0.05   0.00     0.00   0.01  -0.10
    40   6     0.03   0.02  -0.02    -0.03   0.08   0.07     0.02  -0.01  -0.21
    41   1     0.01   0.05  -0.01    -0.04   0.11   0.07     0.00  -0.03  -0.12
    42   1     0.06   0.02  -0.01     0.01   0.05   0.10     0.06   0.11  -0.29
    43   1     0.03   0.01  -0.02    -0.04   0.10   0.08     0.02  -0.13  -0.31
    44   6     0.00  -0.01   0.04    -0.05  -0.03   0.05    -0.02   0.00  -0.03
    45   6     0.03   0.06  -0.04    -0.07   0.04   0.04    -0.05  -0.02   0.03
    46   6    -0.01  -0.03   0.07     0.02   0.01   0.02     0.02   0.03  -0.06
    47   6     0.06   0.11  -0.11    -0.01   0.17  -0.02    -0.05  -0.03   0.07
    48   1     0.05   0.08  -0.06    -0.13   0.02   0.06    -0.08  -0.04   0.04
    49   6     0.01   0.01   0.02     0.08   0.13  -0.04     0.02   0.03  -0.03
    50   1    -0.03  -0.09   0.14     0.03  -0.05   0.03     0.04   0.05  -0.11
    51   6     0.04   0.09  -0.08     0.06   0.21  -0.07    -0.01   0.00   0.04
    52   1     0.08   0.17  -0.17    -0.03   0.23  -0.04    -0.07  -0.05   0.12
    53   1     0.00  -0.01   0.04     0.14   0.16  -0.08     0.06   0.06  -0.06
    54   1     0.06   0.13  -0.13     0.11   0.32  -0.13    -0.01   0.00   0.07
    55   6    -0.01  -0.02   0.08    -0.05  -0.07   0.01    -0.02  -0.01  -0.10
    56   6    -0.01  -0.01   0.09    -0.04  -0.11  -0.07    -0.03  -0.04  -0.22
    57   1    -0.01   0.00   0.11    -0.06  -0.12  -0.07    -0.08  -0.08  -0.23
    58   1    -0.01  -0.02   0.10     0.03  -0.09  -0.11     0.03   0.00  -0.27
    59   1    -0.01   0.00   0.08    -0.07  -0.14  -0.11    -0.05  -0.07  -0.25
                     10                     11                     12
                      A                      A                      A
 Frequencies --     91.8429               108.7297               149.3895
 Red. masses --      4.4981                 5.6159                 6.8141
 Frc consts  --      0.0224                 0.0391                 0.0896
 IR Inten    --      0.0591                 0.0997                 0.6865
  Atom  AN      X      Y      Z        X      Y      Z        X      Y      Z
     1   6     0.01  -0.02   0.01     0.01   0.01   0.08    -0.03  -0.03  -0.01
     2   6     0.03   0.00  -0.02     0.01   0.01   0.06    -0.02  -0.04   0.01
     3   6     0.00   0.02   0.02     0.01  -0.03   0.07     0.01  -0.02   0.02
     4  16     0.01   0.02   0.11     0.02  -0.02  -0.01     0.13   0.07   0.02
     5   6    -0.01  -0.01   0.00    -0.01   0.01   0.17    -0.05  -0.01  -0.03
     6   6    -0.01  -0.01  -0.01     0.00   0.01   0.06     0.01   0.03  -0.01
     7   6    -0.01   0.00  -0.02    -0.01   0.00   0.17    -0.05  -0.02  -0.02
     8   6    -0.01   0.00   0.00    -0.01   0.02   0.04     0.06  -0.03  -0.02
     9   6     0.00   0.00   0.01    -0.02  -0.01   0.06     0.01  -0.06  -0.02
    10   9    -0.02   0.01  -0.03    -0.05   0.11  -0.03     0.05   0.08   0.02
    11   9     0.01  -0.02  -0.02     0.09  -0.09  -0.01     0.00   0.08   0.01
    12   9    -0.01   0.00  -0.01     0.00   0.00  -0.01     0.12  -0.01   0.01
    13   9    -0.03   0.00   0.00    -0.01   0.08   0.04     0.09  -0.07  -0.01
    14   9     0.04   0.04   0.03    -0.12  -0.12   0.01     0.06  -0.08  -0.02
    15   9    -0.02  -0.04   0.06     0.02   0.07  -0.04     0.01  -0.12   0.01
    16   6     0.00   0.01  -0.02    -0.01  -0.01   0.09    -0.03   0.01   0.02
    17   6    -0.06   0.06   0.00     0.02  -0.12   0.08    -0.02  -0.06   0.01
    18   1    -0.07   0.04   0.04     0.02  -0.13   0.08    -0.04   0.02   0.03
    19   1    -0.10   0.09   0.00     0.05  -0.16   0.04     0.05  -0.11   0.00
    20   1    -0.03   0.09  -0.04    -0.01  -0.15   0.14    -0.10  -0.11   0.02
    21   6     0.09   0.06  -0.02     0.03   0.09   0.06     0.00  -0.08   0.02
    22   1     0.16   0.10  -0.02     0.05   0.11   0.02    -0.02  -0.10   0.06
    23   1     0.04   0.11   0.01     0.02   0.12   0.11     0.04  -0.11   0.01
    24   1     0.11   0.00  -0.04     0.04   0.10   0.04     0.02  -0.08   0.00
    25   6    -0.01   0.01  -0.02     0.00   0.00  -0.10     0.08   0.15   0.02
    26  16     0.06  -0.06  -0.11    -0.01   0.00  -0.01    -0.07  -0.03  -0.01
    27   6     0.04  -0.06   0.02     0.00   0.00  -0.09    -0.07  -0.03  -0.06
    28   6     0.03  -0.04   0.04     0.00   0.01  -0.09    -0.09  -0.03  -0.06
    29   6     0.03   0.02  -0.01     0.04   0.02  -0.05    -0.08  -0.03  -0.05
    30   6     0.01  -0.05   0.06    -0.03   0.00  -0.06    -0.12  -0.04  -0.04
    31   6    -0.01   0.09  -0.06     0.05   0.01   0.04    -0.07  -0.04   0.01
    32   1     0.05   0.02  -0.02     0.07   0.04  -0.08    -0.08  -0.02  -0.06
    33   6    -0.03   0.01   0.02    -0.03  -0.01   0.02    -0.11  -0.05   0.02
    34   1     0.01  -0.11   0.10    -0.06  -0.01  -0.10    -0.14  -0.05  -0.06
    35   6    -0.04   0.09  -0.06     0.02  -0.01   0.08    -0.09  -0.06   0.05
    36   1    -0.02   0.15  -0.11     0.08   0.02   0.08    -0.05  -0.03   0.03
    37   1    -0.05   0.01   0.03    -0.05  -0.02   0.06    -0.12  -0.07   0.04
    38   1    -0.07   0.15  -0.10     0.03  -0.02   0.16    -0.08  -0.08   0.10
    39   6     0.01  -0.04   0.08     0.01   0.00  -0.05    -0.04  -0.03  -0.02
    40   6    -0.02  -0.03   0.21     0.04   0.00  -0.16    -0.01   0.02   0.06
    41   1     0.00  -0.01   0.14     0.04   0.00  -0.14    -0.05   0.07   0.08
    42   1    -0.05  -0.16   0.31     0.04   0.08  -0.22     0.05  -0.01   0.10
    43   1    -0.03   0.10   0.31     0.08  -0.08  -0.21    -0.02   0.04   0.07
    44   6    -0.01   0.01  -0.03     0.00   0.01  -0.11     0.09   0.18  -0.03
    45   6    -0.03  -0.02   0.02    -0.04   0.02  -0.05     0.13   0.09  -0.04
    46   6     0.01   0.03  -0.05     0.05   0.00  -0.08     0.00   0.17  -0.03
    47   6    -0.04  -0.03   0.06    -0.04   0.00   0.05     0.05  -0.06   0.01
    48   1    -0.05  -0.03   0.03    -0.08   0.03  -0.08     0.22   0.12  -0.05
    49   6     0.00   0.02  -0.02     0.04  -0.02   0.02    -0.08   0.02   0.01
    50   1     0.02   0.06  -0.09     0.08  -0.01  -0.13    -0.03   0.26  -0.04
    51   6    -0.02  -0.02   0.04     0.00  -0.03   0.10    -0.06  -0.12   0.06
    52   1    -0.06  -0.06   0.10    -0.08   0.00   0.11     0.08  -0.15   0.02
    53   1     0.02   0.04  -0.04     0.08  -0.04   0.05    -0.17  -0.01   0.03
    54   1    -0.03  -0.03   0.07    -0.01  -0.06   0.19    -0.13  -0.26   0.13
    55   6    -0.01   0.00  -0.09    -0.02  -0.01  -0.06    -0.01   0.13   0.03
    56   6    -0.04  -0.03  -0.23    -0.07   0.00  -0.18    -0.04   0.16   0.00
    57   1    -0.10  -0.09  -0.26    -0.14  -0.06  -0.19    -0.06   0.14  -0.01
    58   1     0.02   0.04  -0.30    -0.02   0.05  -0.23    -0.03   0.17  -0.02
    59   1    -0.07  -0.06  -0.26    -0.08   0.00  -0.22    -0.05   0.17  -0.02
                     13                     14                     15
                      A                      A                      A
 Frequencies --    151.9764               175.9425               179.7589
 Red. masses --      5.2269                 4.4235                 3.5043
 Frc consts  --      0.0711                 0.0807                 0.0667
 IR Inten    --      0.8103                 0.0233                 1.2024
  Atom  AN      X      Y      Z        X      Y      Z        X      Y      Z
     1   6    -0.03   0.00   0.01    -0.03   0.00   0.08    -0.01   0.01  -0.02
     2   6     0.00   0.03   0.00    -0.02   0.02   0.03    -0.01   0.00  -0.06
     3   6    -0.02   0.02   0.00     0.03   0.03  -0.03     0.00  -0.02  -0.04
     4  16    -0.05   0.02  -0.05    -0.01   0.01  -0.03     0.03   0.00  -0.02
     5   6    -0.05   0.02   0.01    -0.02   0.01   0.06     0.00   0.00   0.02
     6   6     0.00   0.06   0.01     0.00   0.01   0.04     0.00   0.00   0.01
     7   6    -0.05   0.00   0.00    -0.01   0.01  -0.03     0.00   0.00   0.02
     8   6     0.05   0.01   0.00     0.00   0.02   0.02     0.00   0.01   0.02
     9   6     0.01  -0.03  -0.01    -0.01   0.02  -0.01    -0.01   0.00   0.02
    10   9     0.02   0.11   0.01    -0.02   0.05   0.00    -0.01   0.02  -0.01
    11   9     0.01   0.08   0.02     0.04  -0.02   0.01     0.03  -0.01   0.00
    12   9     0.11   0.02   0.01    -0.02   0.01  -0.01     0.00   0.00   0.00
    13   9     0.08   0.00   0.00     0.03   0.06   0.01    -0.02   0.04   0.02
    14   9     0.03  -0.05  -0.01    -0.02   0.07   0.01    -0.04  -0.01   0.01
    15   9     0.02  -0.09   0.00     0.01  -0.04   0.00     0.01   0.00   0.00
    16   6    -0.03   0.02   0.01     0.02   0.01  -0.08     0.00  -0.01   0.00
    17   6     0.00   0.01   0.00     0.14   0.10  -0.01    -0.06  -0.08  -0.05
    18   1     0.01   0.01  -0.01     0.20   0.03  -0.09    -0.08  -0.06  -0.01
    19   1     0.00   0.01   0.01     0.09   0.16   0.05    -0.03  -0.12  -0.10
    20   1     0.00   0.01   0.01     0.24   0.16   0.01    -0.10  -0.11  -0.04
    21   6    -0.02   0.08  -0.01    -0.11   0.09   0.00    -0.02   0.04  -0.07
    22   1     0.04   0.12  -0.05    -0.03   0.15  -0.07    -0.01   0.05  -0.10
    23   1    -0.08   0.13   0.00    -0.22   0.16  -0.01    -0.03   0.06  -0.05
    24   1    -0.03   0.03   0.01    -0.15   0.03   0.08    -0.03   0.05  -0.06
    25   6    -0.06   0.02  -0.02     0.03   0.00   0.09     0.04   0.02   0.09
    26  16     0.10  -0.04   0.02     0.01  -0.02   0.02    -0.02   0.01  -0.06
    27   6     0.06  -0.11   0.05    -0.01  -0.07  -0.08    -0.03   0.04   0.09
    28   6     0.07  -0.13   0.09    -0.02  -0.07  -0.13    -0.02   0.02   0.14
    29   6     0.09  -0.08   0.08     0.02  -0.02  -0.10    -0.07  -0.03   0.11
    30   6     0.02  -0.11   0.07    -0.10  -0.08  -0.09     0.04   0.03   0.10
    31   6     0.03   0.03  -0.01     0.01   0.02   0.01    -0.07  -0.04   0.00
    32   1     0.14  -0.11   0.10     0.08  -0.01  -0.13    -0.12  -0.04   0.15
    33   6    -0.04   0.00  -0.02    -0.12  -0.05   0.02     0.04   0.02  -0.01
    34   1     0.02  -0.17   0.10    -0.15  -0.13  -0.12     0.08   0.07   0.13
    35   6    -0.04   0.09  -0.08    -0.06  -0.01   0.07    -0.02  -0.01  -0.08
    36   1     0.03   0.09  -0.04     0.06   0.06   0.04    -0.11  -0.08  -0.04
    37   1    -0.09   0.03  -0.05    -0.18  -0.07   0.06     0.09   0.04  -0.06
    38   1    -0.10   0.20  -0.18    -0.06   0.00   0.16    -0.02  -0.01  -0.18
    39   6    -0.01  -0.10   0.00    -0.02  -0.04   0.01    -0.02   0.02   0.02
    40   6    -0.02  -0.16  -0.16    -0.03  -0.05   0.00     0.00   0.00  -0.11
    41   1    -0.05  -0.20  -0.01     0.00  -0.04  -0.09    -0.05  -0.03   0.10
    42   1     0.05   0.05  -0.30    -0.09  -0.10   0.03     0.13   0.23  -0.25
    43   1    -0.03  -0.35  -0.33     0.01   0.01   0.06    -0.04  -0.22  -0.31
    44   6    -0.07   0.02  -0.02     0.02  -0.03   0.15     0.05   0.01   0.11
    45   6    -0.09   0.05  -0.01     0.07  -0.07   0.12     0.10  -0.04   0.08
    46   6    -0.07   0.02   0.00    -0.02  -0.01   0.12     0.00   0.03   0.08
    47   6    -0.08   0.06   0.00     0.07  -0.05  -0.01     0.08  -0.06   0.00
    48   1    -0.10   0.05  -0.02     0.11  -0.09   0.16     0.15  -0.05   0.11
    49   6    -0.07   0.03   0.01    -0.02   0.01  -0.02    -0.02   0.01  -0.01
    50   1    -0.07   0.01   0.00    -0.05   0.00   0.16    -0.03   0.07   0.11
    51   6    -0.08   0.05   0.01     0.04   0.01  -0.10     0.03  -0.03  -0.06
    52   1    -0.09   0.07   0.00     0.11  -0.06  -0.06     0.12  -0.10  -0.03
    53   1    -0.05   0.02   0.02    -0.06   0.05  -0.07    -0.07   0.04  -0.05
    54   1    -0.07   0.06   0.02     0.05   0.06  -0.22     0.02  -0.03  -0.13
    55   6    -0.04   0.03   0.01     0.03   0.00  -0.02     0.01   0.01   0.01
    56   6     0.00   0.01   0.07     0.06  -0.05  -0.07    -0.02  -0.01  -0.14
    57   1     0.02   0.08   0.11     0.08  -0.10  -0.12    -0.06  -0.15  -0.23
    58   1     0.03  -0.05   0.11     0.06   0.01  -0.11    -0.02   0.12  -0.25
    59   1    -0.03   0.00   0.03     0.06  -0.09  -0.02    -0.02  -0.04  -0.09
                     16                     17                     18
                      A                      A                      A
 Frequencies --    193.0940               196.5321               211.0592
 Red. masses --      3.9380                 5.7225                 6.7793
 Frc consts  --      0.0865                 0.1302                 0.1779
 IR Inten    --      0.0733                 1.9220                 0.8566
  Atom  AN      X      Y      Z        X      Y      Z        X      Y      Z
     1   6    -0.02   0.01   0.02     0.01  -0.01  -0.10    -0.05   0.05   0.00
     2   6     0.00   0.02   0.00     0.00  -0.04  -0.05    -0.01   0.06   0.04
     3   6     0.01   0.03   0.01    -0.01  -0.02  -0.04     0.00   0.00   0.04
     4  16     0.01   0.01   0.09     0.01  -0.02   0.01     0.01  -0.02   0.02
     5   6     0.00   0.00   0.03    -0.01   0.01  -0.05    -0.06   0.06  -0.09
     6   6     0.01   0.01   0.01     0.03   0.06   0.02    -0.08   0.08  -0.08
     7   6     0.01   0.01  -0.02     0.00   0.01   0.02    -0.05  -0.02   0.02
     8   6     0.00   0.01   0.00     0.02   0.07   0.08    -0.04   0.00  -0.04
     9   6     0.00   0.02  -0.01    -0.02   0.03   0.06    -0.05  -0.05   0.01
    10   9     0.00   0.04   0.00    -0.03   0.01  -0.04    -0.05  -0.01  -0.02
    11   9     0.02  -0.03   0.00     0.14   0.18   0.02    -0.19   0.22   0.00
    12   9    -0.03   0.02   0.01     0.07   0.02  -0.04     0.17   0.03   0.00
    13   9     0.02   0.02   0.00    -0.01   0.25   0.06    -0.16  -0.06  -0.02
    14   9     0.01   0.06   0.00    -0.18   0.07   0.04    -0.04  -0.13   0.00
    15   9     0.00   0.02   0.00     0.05   0.02  -0.04    -0.07  -0.05   0.02
    16   6     0.03   0.01  -0.03    -0.01  -0.01  -0.01    -0.01  -0.01   0.03
    17   6    -0.01   0.13   0.00    -0.08  -0.03  -0.05     0.01  -0.02   0.04
    18   1    -0.01   0.07   0.01    -0.11   0.07  -0.02     0.01   0.06   0.03
    19   1    -0.10   0.21   0.03     0.00  -0.07  -0.05     0.09  -0.06   0.06
    20   1     0.08   0.20  -0.06    -0.17  -0.09  -0.08    -0.05  -0.06   0.04
    21   6     0.03   0.09   0.00     0.02  -0.22  -0.03    -0.01   0.16   0.03
    22   1     0.11   0.14  -0.01    -0.08  -0.29   0.09     0.12   0.25  -0.02
    23   1    -0.04   0.15   0.03     0.13  -0.32  -0.09    -0.15   0.26   0.06
    24   1     0.04   0.02  -0.01     0.04  -0.18  -0.05    -0.02   0.05   0.04
    25   6     0.03  -0.04  -0.08     0.00  -0.02  -0.01     0.04  -0.04   0.00
    26  16    -0.02  -0.01  -0.06     0.00  -0.02   0.04     0.02   0.06   0.03
    27   6    -0.05  -0.01   0.03     0.00  -0.04  -0.01     0.01   0.01  -0.01
    28   6    -0.07  -0.03   0.04     0.00  -0.06   0.02     0.03   0.00   0.00
    29   6    -0.10  -0.06   0.04     0.00  -0.05   0.03     0.04   0.01   0.00
    30   6    -0.08  -0.03   0.04    -0.03  -0.05   0.02     0.03   0.00   0.00
    31   6    -0.11  -0.06   0.00    -0.02  -0.02   0.00     0.04   0.03   0.00
    32   1    -0.13  -0.06   0.05     0.01  -0.06   0.03     0.06   0.01   0.00
    33   6    -0.08  -0.03   0.01    -0.05  -0.02  -0.01     0.02   0.02   0.00
    34   1    -0.07  -0.03   0.04    -0.03  -0.07   0.03     0.03   0.00   0.00
    35   6    -0.10  -0.05  -0.02    -0.05   0.00  -0.03     0.03   0.03   0.00
    36   1    -0.12  -0.06  -0.01    -0.01  -0.01   0.00     0.04   0.03   0.00
    37   1    -0.06  -0.03  -0.01    -0.06  -0.01  -0.02     0.01   0.02   0.00
    38   1    -0.11  -0.04  -0.05    -0.07   0.04  -0.06     0.03   0.04  -0.01
    39   6    -0.03  -0.01   0.02     0.00  -0.05  -0.05    -0.04   0.02  -0.03
    40   6    -0.01  -0.01  -0.07    -0.03  -0.04   0.06    -0.10  -0.03   0.00
    41   1    -0.08  -0.02   0.14     0.05  -0.03  -0.18     0.00  -0.07  -0.22
    42   1     0.13   0.20  -0.20    -0.19  -0.28   0.20    -0.30  -0.21   0.09
    43   1    -0.06  -0.22  -0.26     0.02   0.19   0.27    -0.06   0.16   0.18
    44   6     0.04  -0.05  -0.10     0.01  -0.03  -0.02     0.08  -0.06  -0.02
    45   6     0.03  -0.03  -0.08     0.01  -0.02  -0.02     0.10  -0.08  -0.02
    46   6     0.11  -0.06  -0.08     0.03  -0.03  -0.02     0.13  -0.07  -0.01
    47   6     0.04  -0.01  -0.01     0.01  -0.01   0.00     0.11  -0.07  -0.01
    48   1     0.00  -0.02  -0.10     0.00  -0.02  -0.02     0.11  -0.08  -0.01
    49   6     0.12  -0.06   0.00     0.04  -0.02   0.00     0.14  -0.06   0.00
    50   1     0.14  -0.10  -0.11     0.04  -0.04  -0.02     0.14  -0.09  -0.02
    51   6     0.09  -0.04   0.04     0.03  -0.01   0.01     0.14  -0.06   0.00
    52   1     0.00   0.02   0.03     0.00   0.00   0.01     0.09  -0.05   0.00
    53   1     0.16  -0.07   0.03     0.05  -0.02   0.00     0.14  -0.06  -0.01
    54   1     0.09  -0.04   0.11     0.04  -0.01   0.02     0.14  -0.06   0.00
    55   6     0.03  -0.03  -0.04     0.00  -0.02   0.00     0.01  -0.04   0.01
    56   6     0.07   0.00   0.12     0.00  -0.02   0.03    -0.01  -0.04  -0.02
    57   1     0.13   0.14   0.21     0.00   0.03   0.07    -0.01  -0.09  -0.06
    58   1     0.05  -0.14   0.24     0.04  -0.07   0.06    -0.04   0.02  -0.05
    59   1     0.07   0.03   0.09    -0.01  -0.02  -0.02     0.01  -0.04   0.02
                     19                     20                     21
                      A                      A                      A
 Frequencies --    219.1896               225.9203               234.0215
 Red. masses --      2.9260                 4.5809                 3.4320
 Frc consts  --      0.0828                 0.1378                 0.1107
 IR Inten    --      1.0004                 0.3928                 1.9171
  Atom  AN      X      Y      Z        X      Y      Z        X      Y      Z
     1   6     0.02   0.00  -0.02     0.01   0.02   0.02    -0.01   0.01  -0.01
     2   6     0.01  -0.02   0.00     0.01   0.02   0.06    -0.03   0.00  -0.05
     3   6     0.00  -0.01   0.01     0.01   0.00   0.07    -0.03   0.01  -0.05
     4  16    -0.01  -0.02  -0.02    -0.02   0.00  -0.05    -0.01   0.02   0.03
     5   6    -0.01   0.02  -0.01     0.05   0.01  -0.07     0.01   0.00   0.04
     6   6    -0.02   0.05  -0.03     0.04   0.00  -0.05     0.02  -0.01   0.03
     7   6     0.00   0.02   0.01     0.06   0.03   0.00     0.02   0.02   0.04
     8   6    -0.01   0.03  -0.03     0.03   0.02  -0.03     0.02   0.00  -0.01
     9   6     0.00   0.05  -0.01     0.06   0.06  -0.02     0.03   0.02   0.00
    10   9     0.04   0.16   0.02     0.04  -0.17  -0.01     0.01   0.01   0.02
    11   9    -0.08   0.03  -0.01     0.01   0.09  -0.01     0.03  -0.06   0.01
    12   9    -0.01   0.06   0.04     0.01   0.04   0.01    -0.03   0.02   0.03
    13   9    -0.03  -0.05  -0.02     0.04  -0.02  -0.03     0.09  -0.03   0.00
    14   9     0.04   0.04   0.00     0.10   0.06  -0.02     0.10  -0.08  -0.01
    15   9    -0.04   0.12   0.02     0.03   0.17  -0.02    -0.01   0.15   0.02
    16   6    -0.01   0.00   0.01     0.02   0.02   0.08     0.00   0.00  -0.01
    17   6     0.00  -0.06   0.01     0.06  -0.11   0.09    -0.18   0.03  -0.08
    18   1     0.00  -0.03   0.01     0.07  -0.16   0.07    -0.24   0.09   0.02
    19   1     0.05  -0.11  -0.01     0.06  -0.13   0.03    -0.18   0.02  -0.11
    20   1    -0.05  -0.10   0.04     0.07  -0.11   0.17    -0.24   0.00  -0.16
    21   6     0.04  -0.11   0.02     0.10   0.08   0.07    -0.18  -0.01  -0.07
    22   1    -0.06  -0.18   0.09     0.05   0.06   0.04    -0.14   0.02  -0.12
    23   1     0.14  -0.20   0.00     0.17   0.07   0.16    -0.27   0.02  -0.15
    24   1     0.05  -0.05  -0.01     0.13   0.18   0.00    -0.24  -0.07   0.03
    25   6     0.00  -0.03   0.00    -0.01  -0.01   0.02     0.01   0.00  -0.01
    26  16     0.01  -0.02   0.02     0.00  -0.01  -0.02     0.01   0.01   0.05
    27   6     0.01  -0.03  -0.04    -0.03  -0.02   0.02     0.01  -0.02  -0.01
    28   6     0.01  -0.04  -0.03    -0.06  -0.03   0.02     0.02  -0.03  -0.01
    29   6     0.02  -0.03  -0.02    -0.08  -0.06   0.02     0.04  -0.02   0.00
    30   6    -0.02  -0.05  -0.01    -0.08  -0.03   0.02     0.01  -0.03   0.00
    31   6     0.01   0.01  -0.01    -0.09  -0.06   0.01     0.03   0.01   0.00
    32   1     0.05  -0.03  -0.01    -0.10  -0.06   0.03     0.06  -0.02  -0.01
    33   6    -0.03  -0.03   0.01    -0.09  -0.03   0.00    -0.01   0.00   0.00
    34   1    -0.03  -0.08  -0.01    -0.09  -0.04   0.02     0.00  -0.05   0.00
    35   6    -0.03   0.01   0.00    -0.10  -0.05   0.00     0.00   0.02  -0.01
    36   1     0.02   0.04  -0.01    -0.08  -0.05   0.01     0.04   0.03   0.01
    37   1    -0.05  -0.03   0.03    -0.08  -0.02  -0.02    -0.03   0.00   0.00
    38   1    -0.04   0.04   0.00    -0.11  -0.04  -0.02    -0.01   0.05  -0.01
    39   6     0.02  -0.02  -0.01     0.00  -0.02   0.02    -0.01  -0.01  -0.02
    40   6     0.05   0.03   0.06    -0.04  -0.07  -0.04    -0.06  -0.05  -0.01
    41   1    -0.12   0.10   0.48     0.09  -0.12  -0.32     0.03  -0.10  -0.24
    42   1     0.44   0.27  -0.01    -0.30  -0.22   0.00    -0.27  -0.23   0.07
    43   1    -0.10  -0.21  -0.20     0.06   0.09   0.13    -0.01   0.13   0.16
    44   6     0.00  -0.05   0.02    -0.02  -0.01   0.00     0.02  -0.01  -0.01
    45   6     0.00  -0.05   0.02    -0.03   0.00   0.01     0.03  -0.01  -0.01
    46   6     0.01  -0.05   0.02    -0.02  -0.01   0.00     0.04  -0.01  -0.01
    47   6     0.01  -0.01   0.00    -0.03   0.01   0.00     0.03  -0.02   0.00
    48   1    -0.01  -0.06   0.03    -0.05  -0.01   0.01     0.04  -0.01  -0.01
    49   6     0.03  -0.02   0.00    -0.01   0.00   0.00     0.04  -0.02   0.00
    50   1     0.02  -0.07   0.03    -0.02  -0.02   0.01     0.04  -0.01  -0.02
    51   6     0.04   0.01  -0.03    -0.02   0.02   0.00     0.04  -0.02   0.01
    52   1     0.01   0.00  -0.01    -0.03   0.02   0.00     0.03  -0.01   0.00
    53   1     0.04  -0.01  -0.01     0.00   0.01   0.00     0.04  -0.02   0.00
    54   1     0.05   0.05  -0.06    -0.01   0.04  -0.01     0.03  -0.03   0.02
    55   6    -0.01  -0.02   0.00     0.01   0.00   0.06     0.00   0.00  -0.01
    56   6    -0.04  -0.01  -0.02    -0.04   0.00  -0.07    -0.05   0.05   0.00
    57   1    -0.03  -0.11  -0.12    -0.08  -0.17  -0.20    -0.02  -0.09  -0.13
    58   1    -0.15   0.10  -0.07    -0.11   0.17  -0.19    -0.25   0.18  -0.04
    59   1     0.02   0.02   0.09     0.00   0.01   0.03     0.05   0.11   0.18
                     22                     23                     24
                      A                      A                      A
 Frequencies --    240.1468               250.0611               256.3657
 Red. masses --      4.9310                 3.3469                 2.3895
 Frc consts  --      0.1675                 0.1233                 0.0925
 IR Inten    --      1.6531                 0.1872                 0.8664
  Atom  AN      X      Y      Z        X      Y      Z        X      Y      Z
     1   6    -0.01   0.00   0.07     0.02  -0.01   0.06    -0.01   0.03  -0.04
     2   6    -0.02  -0.01   0.05    -0.02  -0.02   0.02     0.00   0.04  -0.02
     3   6    -0.02  -0.04   0.05     0.00  -0.02  -0.01     0.00   0.03   0.00
     4  16     0.01  -0.04   0.04     0.01  -0.02   0.03    -0.01   0.03  -0.02
     5   6    -0.02   0.01  -0.03     0.04  -0.01  -0.04     0.02   0.00  -0.01
     6   6    -0.01   0.02  -0.01     0.03  -0.02  -0.04     0.02  -0.02  -0.02
     7   6    -0.02   0.00  -0.11     0.03  -0.01  -0.02     0.02   0.02   0.03
     8   6    -0.01   0.02  -0.02     0.02  -0.01   0.01     0.00   0.01   0.00
     9   6     0.00   0.03  -0.09     0.02   0.01   0.02     0.02   0.01   0.02
    10   9    -0.01   0.04  -0.02     0.04  -0.13   0.00     0.02  -0.06   0.00
    11   9     0.01   0.06  -0.01     0.01   0.03  -0.02    -0.02  -0.07  -0.02
    12   9    -0.14   0.02  -0.01     0.16  -0.02  -0.03     0.00   0.01   0.01
    13   9     0.09   0.01  -0.03    -0.10   0.02   0.01    -0.05  -0.01   0.00
    14   9     0.03   0.24  -0.03    -0.07   0.06   0.02     0.00   0.00   0.01
    15   9     0.00  -0.12  -0.03     0.02   0.08  -0.02     0.06  -0.02  -0.02
    16   6    -0.04  -0.01   0.04     0.00  -0.03  -0.01     0.03   0.03   0.05
    17   6    -0.13  -0.22   0.05    -0.03   0.02  -0.02    -0.09  -0.05  -0.01
    18   1    -0.18  -0.10   0.12    -0.04  -0.08   0.01    -0.14   0.15   0.04
    19   1     0.03  -0.38  -0.08    -0.14   0.08  -0.03     0.09  -0.17  -0.04
    20   1    -0.33  -0.37   0.11     0.07   0.09  -0.04    -0.30  -0.19  -0.02
    21   6    -0.09   0.08   0.03    -0.16   0.06  -0.02     0.00   0.03  -0.02
    22   1     0.01   0.15  -0.04    -0.07   0.13  -0.13    -0.01   0.03  -0.02
    23   1    -0.22   0.16   0.02    -0.33   0.15  -0.07     0.01   0.03  -0.01
    24   1    -0.13  -0.02   0.09    -0.24  -0.04   0.10     0.00   0.05  -0.02
    25   6     0.00  -0.02   0.02     0.00   0.00   0.02     0.01   0.01   0.02
    26  16    -0.01  -0.03   0.01     0.00  -0.05   0.00     0.02   0.07   0.06
    27   6     0.02  -0.01   0.03     0.01  -0.02   0.01    -0.01   0.01  -0.04
    28   6     0.03   0.01  -0.03     0.01   0.00  -0.04     0.00  -0.04  -0.03
    29   6     0.04   0.03  -0.03     0.02   0.01  -0.04     0.01  -0.04  -0.01
    30   6     0.03   0.01  -0.03    -0.01  -0.01  -0.04    -0.03  -0.05   0.00
    31   6     0.05   0.03   0.00     0.02   0.02  -0.01    -0.01   0.00   0.00
    32   1     0.06   0.04  -0.04     0.04   0.01  -0.05     0.03  -0.05   0.00
    33   6     0.03   0.01   0.00     0.00  -0.01   0.01    -0.05  -0.03   0.01
    34   1     0.03   0.02  -0.04    -0.02  -0.01  -0.05    -0.04  -0.08   0.00
    35   6     0.05   0.01   0.02     0.01   0.00   0.03    -0.04   0.01  -0.01
    36   1     0.05   0.03   0.01     0.03   0.03   0.00     0.01   0.02   0.00
    37   1     0.02   0.01   0.01    -0.02  -0.02   0.03    -0.06  -0.03   0.02
    38   1     0.06   0.00   0.05     0.02  -0.01   0.07    -0.06   0.04  -0.02
    39   6     0.01   0.00   0.07     0.03  -0.01   0.07    -0.02   0.01  -0.05
    40   6     0.03  -0.02  -0.04     0.07   0.02   0.03    -0.06   0.00   0.05
    41   1     0.06  -0.03  -0.12    -0.06   0.05   0.37    -0.14   0.00   0.28
    42   1    -0.06   0.01  -0.08     0.36   0.29  -0.11     0.13   0.08   0.04
    43   1     0.11  -0.04  -0.02    -0.02  -0.26  -0.24    -0.21  -0.06  -0.07
    44   6     0.03   0.01  -0.02     0.00   0.03  -0.01     0.00   0.01   0.00
    45   6     0.04   0.00  -0.03     0.00   0.04  -0.02     0.01   0.01  -0.01
    46   6     0.04   0.01  -0.03    -0.01   0.03  -0.02     0.00   0.01  -0.01
    47   6     0.03  -0.02   0.00    -0.02   0.01   0.00     0.00   0.00   0.00
    48   1     0.05   0.01  -0.04     0.00   0.04  -0.03     0.01   0.02  -0.02
    49   6     0.04  -0.01   0.00    -0.02   0.01   0.00     0.00   0.01   0.00
    50   1     0.05   0.01  -0.04    -0.01   0.05  -0.03     0.00   0.02  -0.02
    51   6     0.03  -0.04   0.02    -0.03  -0.01   0.02     0.00  -0.01   0.01
    52   1     0.03  -0.02   0.01    -0.01   0.00   0.00     0.00   0.00   0.01
    53   1     0.03  -0.02   0.00    -0.03   0.01   0.00     0.00   0.01   0.00
    54   1     0.02  -0.07   0.06    -0.05  -0.04   0.06    -0.01  -0.02   0.03
    55   6    -0.03  -0.02   0.04    -0.01  -0.01   0.02     0.04   0.02   0.03
    56   6    -0.03  -0.03   0.02    -0.05   0.03   0.01     0.10  -0.07  -0.04
    57   1    -0.07   0.04   0.10    -0.08  -0.02  -0.01     0.01   0.15   0.18
    58   1     0.06  -0.09   0.05    -0.11   0.06   0.00     0.45  -0.26   0.01
    59   1    -0.08  -0.04  -0.09    -0.02   0.07   0.04    -0.08  -0.16  -0.37
                     25                     26                     27
                      A                      A                      A
 Frequencies --    264.6610               269.5355               272.5619
 Red. masses --      1.3037                 2.5019                 2.9677
 Frc consts  --      0.0538                 0.1071                 0.1299
 IR Inten    --      0.7554                 1.3138                 0.4466
  Atom  AN      X      Y      Z        X      Y      Z        X      Y      Z
     1   6     0.01  -0.01  -0.02     0.02  -0.01   0.02     0.01  -0.01   0.01
     2   6     0.01   0.00  -0.02     0.01  -0.02  -0.01     0.00  -0.02   0.00
     3   6     0.01  -0.01  -0.02     0.01  -0.02  -0.03     0.01  -0.02  -0.02
     4  16     0.02  -0.01   0.03     0.03  -0.02   0.03     0.01  -0.03   0.02
     5   6     0.00   0.00  -0.01     0.01   0.01   0.04     0.00   0.01  -0.04
     6   6     0.00   0.00   0.00    -0.01   0.02   0.00     0.00   0.02  -0.02
     7   6     0.00  -0.01   0.00     0.01   0.01   0.00     0.00   0.01   0.03
     8   6     0.00  -0.01   0.01     0.01   0.01  -0.02    -0.02   0.01   0.00
     9   6     0.00   0.00   0.00     0.01   0.03   0.00     0.00   0.01   0.01
    10   9     0.00  -0.01   0.00     0.02   0.09   0.02    -0.01  -0.01  -0.02
    11   9     0.02   0.01   0.00    -0.09  -0.08   0.00     0.04   0.17   0.01
    12   9    -0.01  -0.01   0.00     0.12   0.03   0.01    -0.15   0.02   0.02
    13   9     0.01   0.00   0.00    -0.06  -0.03  -0.01     0.01   0.01  -0.01
    14   9     0.00  -0.02   0.00     0.00   0.05   0.00     0.07  -0.15  -0.01
    15   9    -0.01   0.01   0.01     0.01   0.08  -0.01    -0.01   0.07   0.01
    16   6     0.00  -0.01  -0.03     0.01   0.00  -0.03     0.00  -0.01  -0.01
    17   6     0.05  -0.02  -0.02     0.02  -0.04  -0.03     0.04   0.01  -0.01
    18   1     0.05   0.38  -0.10     0.01   0.06  -0.04     0.06  -0.09  -0.03
    19   1     0.42  -0.21   0.09     0.11  -0.09  -0.02    -0.05   0.08   0.00
    20   1    -0.28  -0.25  -0.02    -0.07  -0.10  -0.01     0.15   0.09  -0.01
    21   6     0.03   0.03  -0.02    -0.03  -0.03  -0.02    -0.07   0.00  -0.02
    22   1     0.34   0.21   0.00    -0.01  -0.02  -0.02    -0.01   0.04  -0.05
    23   1    -0.27   0.22  -0.07    -0.07  -0.02  -0.05    -0.16   0.05  -0.05
    24   1     0.03  -0.31   0.00    -0.05  -0.07   0.01    -0.10  -0.07   0.05
    25   6     0.00   0.00  -0.02     0.00   0.00   0.00     0.00  -0.01   0.02
    26  16     0.01   0.01   0.02     0.00  -0.04  -0.03     0.00  -0.04  -0.01
    27   6     0.00   0.00   0.00     0.01  -0.01   0.04     0.01  -0.01   0.01
    28   6    -0.01   0.01   0.00    -0.02   0.03   0.02     0.00   0.00   0.00
    29   6    -0.02   0.00   0.00    -0.04   0.02   0.00     0.00   0.00   0.00
    30   6    -0.01   0.01   0.00    -0.01   0.04   0.00     0.00   0.00   0.00
    31   6    -0.02  -0.01   0.00    -0.03  -0.02   0.00     0.00  -0.01   0.00
    32   1    -0.03   0.00   0.00    -0.07   0.03  -0.01     0.00   0.00   0.00
    33   6    -0.01   0.00   0.00     0.00   0.01  -0.01     0.00   0.00   0.00
    34   1    -0.01   0.01   0.00     0.00   0.06  -0.01     0.00   0.00   0.00
    35   6    -0.01  -0.01   0.00     0.00  -0.03   0.01     0.00   0.00   0.00
    36   1    -0.02  -0.01   0.00    -0.04  -0.03   0.00     0.00  -0.01   0.00
    37   1     0.00   0.00   0.00     0.02   0.02  -0.02     0.00   0.00  -0.01
    38   1    -0.01  -0.02   0.01     0.02  -0.06   0.03     0.00  -0.01   0.00
    39   6     0.01   0.00  -0.02     0.02  -0.02   0.02     0.02  -0.01   0.02
    40   6     0.02   0.02   0.01     0.02  -0.05  -0.05     0.08   0.03   0.01
    41   1     0.00   0.05   0.04     0.15  -0.08  -0.38     0.04   0.09   0.04
    42   1     0.07   0.02   0.02    -0.28  -0.22   0.01     0.14   0.08  -0.01
    43   1     0.01   0.01   0.00     0.17   0.13   0.16     0.12  -0.02  -0.02
    44   6    -0.02  -0.01   0.00    -0.01   0.00   0.02     0.01   0.02   0.02
    45   6    -0.03  -0.01   0.01    -0.01   0.01   0.02     0.01   0.02   0.00
    46   6    -0.02  -0.02   0.01    -0.03   0.01   0.02    -0.01   0.03   0.00
    47   6    -0.03   0.01   0.00    -0.02   0.00   0.01     0.00   0.00   0.00
    48   1    -0.05  -0.01   0.02    -0.01   0.01   0.02     0.03   0.03  -0.01
    49   6    -0.02   0.00   0.00    -0.03   0.01   0.00    -0.02   0.02  -0.01
    50   1    -0.03  -0.03   0.02    -0.04   0.01   0.03    -0.01   0.05   0.00
    51   6    -0.02   0.03  -0.01    -0.02   0.02  -0.01    -0.02  -0.01   0.01
    52   1    -0.03   0.02   0.00    -0.01  -0.01   0.00     0.01  -0.02   0.00
    53   1    -0.01   0.00   0.00    -0.03   0.02  -0.01    -0.03   0.02  -0.02
    54   1    -0.01   0.05  -0.03    -0.02   0.02  -0.03    -0.03  -0.03   0.02
    55   6     0.00   0.00  -0.03     0.00  -0.01  -0.04    -0.01  -0.01  -0.01
    56   6    -0.01   0.02   0.02     0.04  -0.03   0.00     0.03  -0.05  -0.02
    57   1     0.04  -0.03  -0.04    -0.04   0.25   0.26    -0.11   0.26   0.30
    58   1    -0.12   0.06   0.02     0.32  -0.29   0.13     0.41  -0.35   0.11
    59   1     0.05   0.04   0.13    -0.10  -0.05  -0.33    -0.16  -0.10  -0.45
                     28                     29                     30
                      A                      A                      A
 Frequencies --    282.5018               287.3121               296.1496
 Red. masses --      1.2603                 3.6849                 2.6259
 Frc consts  --      0.0593                 0.1792                 0.1357
 IR Inten    --      0.0915                 0.6741                 0.1085
  Atom  AN      X      Y      Z        X      Y      Z        X      Y      Z
     1   6     0.00   0.00  -0.03    -0.04   0.03  -0.03    -0.02   0.00   0.00
     2   6     0.01   0.00  -0.01    -0.04   0.01   0.01     0.00   0.00   0.01
     3   6     0.00  -0.01   0.00    -0.02  -0.04   0.00    -0.01   0.01   0.01
     4  16    -0.01  -0.02  -0.03    -0.01  -0.07   0.04     0.00   0.03  -0.04
     5   6     0.00   0.00   0.00     0.00   0.00   0.01    -0.01   0.00   0.01
     6   6     0.00   0.00   0.00     0.01  -0.01   0.01    -0.01   0.00   0.01
     7   6     0.00   0.00   0.00     0.00  -0.01  -0.02    -0.01   0.01   0.00
     8   6     0.00   0.00   0.00     0.01   0.00   0.00     0.01   0.01   0.01
     9   6     0.00   0.00   0.00     0.00   0.01  -0.01    -0.01   0.00  -0.01
    10   9     0.02   0.03   0.01     0.00  -0.02   0.00    -0.05  -0.05  -0.02
    11   9    -0.01  -0.02   0.00     0.02  -0.05   0.00     0.02   0.00   0.00
    12   9     0.00   0.00   0.00     0.03  -0.01   0.00     0.04   0.01   0.01
    13   9    -0.01   0.00   0.00     0.07   0.00   0.00     0.08   0.02   0.00
    14   9    -0.01   0.02   0.00     0.00   0.06   0.00     0.02  -0.02  -0.01
    15   9     0.00   0.00   0.00    -0.02   0.08   0.00    -0.03   0.03   0.01
    16   6     0.00  -0.01   0.01    -0.04  -0.05  -0.03    -0.01   0.01   0.00
    17   6    -0.03  -0.02   0.00     0.17   0.00   0.04    -0.04   0.00   0.00
    18   1    -0.03  -0.37   0.06     0.26   0.05  -0.12    -0.05  -0.03   0.04
    19   1    -0.34   0.13  -0.10     0.27  -0.01   0.15    -0.08   0.01  -0.03
    20   1     0.26   0.17   0.02     0.17  -0.01   0.10    -0.02   0.01   0.00
    21   6     0.06  -0.01   0.00     0.00  -0.02   0.02     0.07  -0.05   0.03
    22   1     0.44   0.21   0.07     0.02  -0.01   0.06     0.22   0.03   0.12
    23   1    -0.29   0.21  -0.07    -0.01  -0.02   0.00    -0.03   0.01   0.00
    24   1     0.07  -0.44   0.01     0.01  -0.05   0.00     0.10  -0.23  -0.01
    25   6     0.00  -0.01   0.01    -0.01  -0.04   0.04     0.01   0.02  -0.03
    26  16     0.00   0.02   0.04    -0.07   0.05  -0.04     0.01  -0.03   0.00
    27   6     0.00   0.00  -0.01    -0.02   0.04  -0.09     0.01  -0.01   0.04
    28   6     0.00   0.00   0.01     0.04  -0.03   0.00    -0.01   0.05  -0.02
    29   6    -0.01  -0.01   0.01     0.08  -0.04   0.06    -0.03   0.08  -0.05
    30   6    -0.01  -0.01   0.01     0.06  -0.07   0.05     0.00   0.08  -0.06
    31   6    -0.01  -0.01   0.00     0.06   0.02   0.01    -0.01   0.04  -0.03
    32   1    -0.01  -0.01   0.01     0.13  -0.07   0.08    -0.05   0.09  -0.07
    33   6    -0.01   0.00   0.00     0.03  -0.01   0.01     0.04   0.02   0.00
    34   1     0.00  -0.01   0.01     0.07  -0.10   0.08     0.00   0.12  -0.08
    35   6    -0.01   0.00  -0.01     0.02   0.07  -0.07     0.05  -0.03   0.06
    36   1    -0.01  -0.01   0.00     0.06   0.03   0.00    -0.02   0.03  -0.04
    37   1    -0.01   0.00  -0.01     0.01  -0.01   0.02     0.06   0.01   0.02
    38   1    -0.02   0.00  -0.02    -0.03   0.16  -0.15     0.09  -0.10   0.14
    39   6     0.00   0.00  -0.04    -0.06   0.05  -0.08    -0.02  -0.02   0.05
    40   6     0.01   0.02   0.01    -0.14   0.00   0.00    -0.12  -0.13   0.03
    41   1     0.02   0.04  -0.04    -0.15  -0.06   0.12    -0.15  -0.24   0.30
    42   1     0.00  -0.05   0.05    -0.08   0.00   0.02     0.01   0.05  -0.07
    43   1     0.02   0.08   0.06    -0.27   0.01  -0.05    -0.30  -0.28  -0.18
    44   6     0.01   0.01   0.00     0.03   0.03   0.03     0.00  -0.03   0.02
    45   6     0.01   0.01  -0.01     0.06   0.04  -0.01     0.00  -0.05   0.04
    46   6     0.00   0.02  -0.01     0.02   0.06  -0.01     0.01  -0.05   0.04
    47   6     0.01   0.00   0.00     0.03  -0.02   0.00     0.01  -0.03   0.01
    48   1     0.02   0.02  -0.01     0.10   0.06  -0.03    -0.01  -0.06   0.05
    49   6     0.00   0.01   0.00    -0.01   0.02  -0.01     0.02  -0.01   0.00
    50   1     0.00   0.03  -0.01     0.01   0.10  -0.02     0.01  -0.07   0.05
    51   6    -0.01  -0.01   0.01    -0.01  -0.05   0.03     0.04   0.02  -0.04
    52   1     0.01  -0.01   0.00     0.05  -0.04  -0.01     0.00  -0.03   0.02
    53   1    -0.01   0.01   0.00    -0.03   0.03  -0.03     0.03   0.00  -0.02
    54   1    -0.01  -0.03   0.02    -0.03  -0.11   0.06     0.06   0.07  -0.10
    55   6     0.00  -0.01   0.02    -0.06  -0.05   0.00    -0.01   0.02  -0.03
    56   6    -0.01  -0.01   0.00    -0.13   0.01   0.02    -0.05   0.07  -0.01
    57   1    -0.04  -0.01   0.00    -0.26   0.18   0.23    -0.16   0.24   0.18
    58   1     0.01   0.00  -0.01     0.02  -0.17   0.12     0.11  -0.11   0.08
    59   1    -0.02  -0.01  -0.03    -0.19   0.09  -0.24    -0.12   0.11  -0.26
                     31                     32                     33
                      A                      A                      A
 Frequencies --    301.5106               305.2578               316.5623
 Red. masses --      2.6038                 3.4112                 3.5323
 Frc consts  --      0.1395                 0.1873                 0.2086
 IR Inten    --      0.9593                 0.0456                 0.9261
  Atom  AN      X      Y      Z        X      Y      Z        X      Y      Z
     1   6     0.01  -0.01   0.01    -0.01   0.02   0.01     0.01   0.01  -0.04
     2   6     0.01   0.00   0.01    -0.01   0.01   0.02     0.04   0.02  -0.08
     3   6    -0.01   0.01   0.02     0.03   0.00   0.00     0.03  -0.05  -0.07
     4  16     0.00   0.03  -0.03     0.11   0.04   0.08     0.06  -0.09   0.08
     5   6     0.00  -0.01   0.00     0.00   0.01   0.01     0.00   0.00  -0.01
     6   6     0.00  -0.02   0.01    -0.01   0.01   0.00    -0.01   0.01   0.01
     7   6    -0.01  -0.01  -0.02     0.00   0.01   0.01     0.00  -0.02  -0.02
     8   6     0.00  -0.04   0.00     0.00   0.02   0.00    -0.01  -0.02   0.00
     9   6    -0.02  -0.02  -0.01     0.00   0.00  -0.01    -0.02  -0.01  -0.01
    10   9     0.01  -0.02   0.01    -0.03  -0.05  -0.01    -0.03   0.03  -0.01
    11   9     0.03   0.00   0.00    -0.01   0.01   0.00     0.01   0.02   0.01
    12   9     0.03  -0.06  -0.04     0.01   0.02   0.01     0.00  -0.03  -0.02
    13   9     0.02  -0.04  -0.01     0.00   0.01   0.00     0.04  -0.01   0.00
    14   9    -0.03   0.02   0.00     0.02  -0.01  -0.01    -0.02   0.01   0.00
    15   9    -0.05   0.00   0.02     0.01  -0.03  -0.01    -0.05   0.03   0.02
    16   6    -0.02  -0.01   0.00     0.03   0.02  -0.01     0.00  -0.04  -0.05
    17   6    -0.06   0.02   0.00     0.03  -0.15   0.02     0.02  -0.09  -0.07
    18   1    -0.09   0.05   0.04     0.04  -0.54   0.07     0.03  -0.33  -0.05
    19   1    -0.06   0.02   0.00    -0.24  -0.07  -0.18    -0.17   0.00  -0.15
    20   1    -0.08   0.02  -0.04     0.28  -0.01   0.17     0.20   0.03  -0.02
    21   6     0.03   0.06   0.01    -0.09  -0.04   0.01     0.06   0.12  -0.10
    22   1    -0.05   0.02  -0.04    -0.07  -0.03   0.02    -0.22  -0.03  -0.21
    23   1     0.13   0.03   0.09    -0.15  -0.04  -0.08     0.35  -0.01   0.08
    24   1     0.05   0.20  -0.03    -0.13  -0.10   0.07     0.09   0.52  -0.17
    25   6     0.01   0.02  -0.04     0.03   0.05  -0.08    -0.01  -0.03   0.00
    26  16     0.00   0.02   0.03    -0.05   0.02  -0.03     0.09   0.08   0.09
    27   6    -0.01   0.00  -0.01    -0.02   0.03  -0.05     0.01  -0.01   0.02
    28   6     0.01  -0.04   0.00     0.01  -0.02  -0.01    -0.02   0.01  -0.01
    29   6     0.02  -0.04   0.02     0.04  -0.03   0.03    -0.05   0.02  -0.04
    30   6     0.00  -0.05   0.02     0.02  -0.05   0.03    -0.04   0.03  -0.03
    31   6     0.01  -0.02   0.02     0.03   0.00   0.01    -0.04   0.00  -0.01
    32   1     0.04  -0.05   0.03     0.07  -0.05   0.05    -0.07   0.03  -0.05
    33   6    -0.03  -0.01   0.00     0.01  -0.01   0.01    -0.03   0.00   0.00
    34   1    -0.01  -0.08   0.04     0.03  -0.07   0.05    -0.05   0.04  -0.06
    35   6    -0.03   0.01  -0.03     0.00   0.04  -0.04    -0.02  -0.04   0.04
    36   1     0.02  -0.01   0.03     0.03   0.01   0.01    -0.04   0.00  -0.01
    37   1    -0.04  -0.01  -0.01    -0.01  -0.02   0.02    -0.02   0.00   0.00
    38   1    -0.05   0.05  -0.06    -0.03   0.09  -0.10     0.00  -0.09   0.10
    39   6     0.01   0.01  -0.01    -0.03   0.04  -0.03     0.01  -0.01  -0.01
    40   6     0.12   0.11  -0.01    -0.05   0.03   0.00    -0.03  -0.04   0.03
    41   1     0.11   0.22  -0.15    -0.06   0.00   0.05    -0.05  -0.07   0.13
    42   1     0.09   0.04   0.03    -0.02   0.03   0.00     0.03  -0.02   0.03
    43   1     0.26   0.16   0.09    -0.11   0.02  -0.03    -0.12  -0.06  -0.02
    44   6     0.00  -0.04   0.02    -0.03  -0.04  -0.02     0.00   0.01   0.01
    45   6    -0.01  -0.07   0.05    -0.09  -0.06   0.05    -0.01   0.03   0.00
    46   6     0.00  -0.07   0.05    -0.05  -0.09   0.04    -0.03   0.03   0.00
    47   6     0.00  -0.04   0.02    -0.06   0.01   0.02    -0.02   0.02   0.00
    48   1    -0.02  -0.08   0.06    -0.15  -0.09   0.08    -0.01   0.03   0.00
    49   6     0.03  -0.02   0.00    -0.02  -0.02   0.01    -0.04   0.02   0.00
    50   1     0.00  -0.10   0.07    -0.05  -0.14   0.07    -0.04   0.05   0.00
    51   6     0.04   0.02  -0.05    -0.01   0.08  -0.06    -0.04   0.01   0.01
    52   1    -0.01  -0.04   0.03    -0.08   0.03   0.03    -0.01   0.00  -0.01
    53   1     0.04   0.00  -0.02     0.02  -0.03   0.03    -0.04   0.02  -0.01
    54   1     0.07   0.09  -0.12     0.04   0.18  -0.14    -0.05  -0.01   0.02
    55   6    -0.02   0.02  -0.04     0.04   0.05  -0.08    -0.02  -0.04  -0.05
    56   6    -0.12   0.13   0.00     0.09   0.05   0.00    -0.03  -0.01   0.03
    57   1    -0.30   0.34   0.25     0.19   0.08  -0.02    -0.01   0.03   0.05
    58   1     0.06  -0.09   0.12     0.03   0.02   0.05    -0.09  -0.05   0.08
    59   1    -0.18   0.24  -0.33     0.12   0.03   0.09     0.00   0.04   0.05
                     34                     35                     36
                      A                      A                      A
 Frequencies --    330.8852               339.6546               349.8386
 Red. masses --      6.0549                10.4878                 4.5942
 Frc consts  --      0.3906                 0.7129                 0.3313
 IR Inten    --      0.4406                 5.5398                 0.1004
  Atom  AN      X      Y      Z        X      Y      Z        X      Y      Z
     1   6     0.00   0.00  -0.06     0.04   0.02   0.02     0.03   0.00  -0.09
     2   6     0.00   0.00  -0.01     0.01   0.00  -0.03     0.04   0.02  -0.05
     3   6     0.00  -0.02   0.00    -0.01  -0.03  -0.03     0.02   0.04   0.01
     4  16     0.03   0.00   0.02    -0.02  -0.07   0.02    -0.02   0.04   0.03
     5   6     0.03  -0.01  -0.07     0.02   0.04   0.01     0.00   0.00  -0.04
     6   6     0.09  -0.01  -0.06    -0.01   0.03  -0.03    -0.02   0.00  -0.02
     7   6     0.03   0.00   0.04    -0.03   0.03  -0.01     0.00   0.01   0.03
     8   6     0.03  -0.01   0.00     0.00   0.20  -0.01     0.00   0.01  -0.01
     9   6     0.07   0.00   0.05     0.01   0.03  -0.04    -0.03   0.00   0.01
    10   9     0.24   0.10   0.06    -0.06  -0.17  -0.04    -0.05   0.00  -0.04
    11   9     0.03   0.02  -0.03    -0.12  -0.17  -0.06    -0.06  -0.04  -0.02
    12   9    -0.17  -0.01   0.00     0.02   0.36   0.26     0.03   0.01   0.00
    13   9    -0.19  -0.01   0.01    -0.03   0.23  -0.01     0.16   0.00  -0.01
    14   9    -0.02  -0.01   0.02     0.11  -0.12  -0.06    -0.07   0.02   0.01
    15   9     0.17  -0.09  -0.05     0.09  -0.19  -0.07    -0.06  -0.04   0.06
    16   6    -0.01  -0.02   0.04    -0.06  -0.02  -0.05     0.03   0.04   0.13
    17   6     0.07   0.02   0.02     0.01  -0.02  -0.03     0.13  -0.01   0.05
    18   1     0.11  -0.02  -0.05     0.03  -0.05  -0.06     0.20  -0.06  -0.06
    19   1     0.05   0.05   0.07    -0.01   0.00  -0.02     0.14   0.00   0.09
    20   1     0.13   0.06   0.03     0.05   0.01  -0.02     0.19   0.02   0.15
    21   6    -0.06   0.05  -0.03     0.04  -0.01  -0.02    -0.16  -0.05  -0.10
    22   1    -0.11   0.03  -0.12     0.01  -0.03   0.00    -0.18  -0.06  -0.15
    23   1    -0.05   0.05  -0.01     0.07  -0.04  -0.02    -0.25  -0.06  -0.26
    24   1    -0.09   0.13   0.01     0.05   0.01  -0.05    -0.27  -0.10   0.09
    25   6     0.01   0.01   0.00    -0.03  -0.03  -0.01     0.00   0.00   0.09
    26  16     0.01  -0.01   0.00     0.04   0.01   0.02     0.09   0.01  -0.04
    27   6     0.01  -0.01   0.00     0.02   0.00   0.02     0.03  -0.01  -0.02
    28   6    -0.01   0.03   0.02     0.00  -0.02  -0.01    -0.02   0.03   0.04
    29   6    -0.03   0.03  -0.01    -0.01  -0.03  -0.01    -0.06   0.02   0.00
    30   6     0.00   0.05  -0.01    -0.03  -0.03   0.00    -0.03   0.05   0.01
    31   6    -0.02   0.01  -0.01    -0.01  -0.02   0.00    -0.05  -0.02  -0.01
    32   1    -0.06   0.04  -0.01    -0.01  -0.03  -0.02    -0.11   0.03   0.00
    33   6     0.02   0.02   0.00    -0.04  -0.01   0.00    -0.01   0.01   0.00
    34   1     0.01   0.08  -0.02    -0.04  -0.05   0.00    -0.03   0.07   0.00
    35   6     0.02  -0.02   0.02    -0.04  -0.02   0.00    -0.03  -0.04   0.01
    36   1    -0.04   0.00  -0.03     0.00  -0.01   0.02    -0.07  -0.03  -0.02
    37   1     0.04   0.01   0.00    -0.05  -0.01  -0.01     0.02   0.02  -0.03
    38   1     0.03  -0.05   0.04    -0.04  -0.01   0.01    -0.01  -0.08   0.02
    39   6    -0.01  -0.02  -0.06     0.05   0.00   0.05     0.04  -0.03  -0.09
    40   6    -0.12  -0.12   0.00     0.14   0.07   0.00     0.06   0.01   0.02
    41   1    -0.08  -0.22   0.02     0.13   0.14  -0.08     0.02   0.07   0.05
    42   1    -0.16  -0.18   0.04     0.11   0.07  -0.01     0.14  -0.05   0.09
    43   1    -0.24  -0.04   0.02     0.25   0.05   0.04     0.02   0.06   0.05
    44   6    -0.01  -0.04  -0.02     0.01   0.01   0.03    -0.03  -0.06  -0.04
    45   6    -0.04  -0.04   0.01     0.04   0.00   0.01    -0.05  -0.03  -0.05
    46   6     0.00  -0.06   0.01     0.02   0.01   0.02     0.02  -0.06  -0.05
    47   6    -0.02  -0.02   0.02     0.03  -0.03   0.00    -0.03   0.01   0.00
    48   1    -0.07  -0.05   0.02     0.07   0.00   0.01    -0.09  -0.03  -0.06
    49   6     0.02  -0.02   0.00     0.01   0.00  -0.01     0.05  -0.02  -0.01
    50   1     0.00  -0.10   0.03     0.01   0.02   0.03     0.05  -0.10  -0.07
    51   6     0.02   0.03  -0.03     0.02  -0.02  -0.01     0.02   0.00   0.02
    52   1    -0.04  -0.01   0.04     0.03  -0.04   0.00    -0.06   0.04   0.02
    53   1     0.05  -0.01  -0.01    -0.01   0.01  -0.02     0.10  -0.02   0.00
    54   1     0.04   0.08  -0.06     0.02  -0.03  -0.02     0.03   0.01   0.06
    55   6    -0.02   0.02   0.05    -0.09  -0.04  -0.06     0.04   0.03   0.22
    56   6    -0.18   0.15   0.01    -0.19   0.08   0.05    -0.04   0.02  -0.03
    57   1    -0.35   0.15   0.09    -0.23   0.11   0.10    -0.25  -0.07  -0.01
    58   1    -0.16   0.13   0.02    -0.30   0.02   0.13     0.14   0.12  -0.16
    59   1    -0.15   0.29  -0.13    -0.12   0.21   0.04    -0.12   0.01  -0.21
                     37                     38                     39
                      A                      A                      A
 Frequencies --    371.2856               373.8676               387.9642
 Red. masses --      8.4170                 6.4846                 4.9012
 Frc consts  --      0.6836                 0.5340                 0.4346
 IR Inten    --      0.4472                 2.2613                 3.5081
  Atom  AN      X      Y      Z        X      Y      Z        X      Y      Z
     1   6     0.00  -0.05  -0.05     0.04  -0.05  -0.05     0.00   0.03   0.09
     2   6    -0.02  -0.08   0.06     0.00  -0.09   0.04     0.01   0.01  -0.02
     3   6     0.01  -0.04   0.02     0.02  -0.06   0.02     0.05  -0.07  -0.05
     4  16     0.06  -0.02  -0.03     0.09  -0.05  -0.04     0.14  -0.10  -0.04
     5   6     0.01  -0.04  -0.10    -0.01  -0.01   0.00     0.03   0.02  -0.03
     6   6     0.08   0.00  -0.10    -0.07   0.00  -0.01     0.00   0.02  -0.03
     7   6    -0.02  -0.03  -0.01     0.02   0.01   0.09     0.03  -0.03   0.00
     8   6     0.01   0.08  -0.05     0.01  -0.02   0.03     0.00   0.01  -0.01
     9   6    -0.10   0.01   0.00     0.07   0.01   0.05     0.00  -0.01   0.02
    10   9     0.24  -0.01   0.06    -0.18   0.03  -0.12     0.00   0.03  -0.03
    11   9     0.04  -0.06  -0.10    -0.18   0.02   0.02    -0.06   0.01  -0.01
    12   9     0.00   0.17   0.11     0.00  -0.04  -0.01    -0.03   0.02   0.01
    13   9     0.13   0.07  -0.07     0.10   0.03   0.03     0.04   0.00  -0.01
    14   9    -0.18  -0.03  -0.02     0.07   0.07   0.07    -0.05   0.00   0.01
    15   9    -0.23   0.01   0.17     0.19   0.02  -0.09    -0.01  -0.01   0.03
    16   6     0.01  -0.01   0.00     0.00  -0.02   0.04     0.04  -0.03   0.06
    17   6    -0.05   0.05   0.00    -0.05   0.12  -0.02    -0.04   0.11  -0.10
    18   1    -0.10   0.11   0.06    -0.09   0.25   0.03    -0.10   0.27  -0.04
    19   1    -0.08   0.08   0.03    -0.07   0.19   0.11    -0.05   0.18   0.02
    20   1    -0.07   0.06  -0.12    -0.07   0.15  -0.23    -0.09   0.12  -0.33
    21   6     0.02   0.15   0.05     0.00   0.14   0.01     0.05  -0.05   0.00
    22   1     0.00   0.18  -0.15    -0.02   0.16  -0.20     0.11  -0.03   0.11
    23   1     0.07   0.22   0.28     0.02   0.21   0.22     0.02  -0.05  -0.03
    24   1     0.05   0.34  -0.01     0.01   0.30  -0.01     0.08  -0.16  -0.04
    25   6     0.02   0.01  -0.02     0.02   0.01  -0.02     0.05  -0.01   0.07
    26  16    -0.11  -0.11   0.06    -0.09  -0.10   0.06    -0.04   0.07  -0.02
    27   6    -0.02  -0.03  -0.06    -0.01  -0.02  -0.10    -0.02   0.05   0.08
    28   6    -0.02   0.03   0.01    -0.02   0.05   0.01     0.02  -0.05  -0.05
    29   6     0.00   0.03   0.04    -0.01   0.02   0.05     0.06  -0.04  -0.04
    30   6     0.04   0.03   0.03     0.03   0.03   0.05    -0.01  -0.07  -0.04
    31   6     0.01   0.01   0.01     0.00  -0.01   0.01     0.04   0.01   0.00
    32   1     0.00   0.02   0.05    -0.03   0.01   0.08     0.11  -0.05  -0.04
    33   6     0.06   0.01   0.00     0.05   0.01   0.01    -0.04  -0.03   0.01
    34   1     0.07   0.05   0.05     0.06   0.05   0.08    -0.03  -0.11  -0.05
    35   6     0.04   0.02  -0.03     0.02   0.02  -0.04    -0.01   0.02   0.01
    36   1    -0.01  -0.02   0.00    -0.03  -0.05   0.01     0.07   0.05   0.01
    37   1     0.07   0.00   0.01     0.08   0.00   0.01    -0.08  -0.04   0.03
    38   1     0.04   0.03  -0.07     0.01   0.03  -0.10    -0.03   0.05   0.03
    39   6     0.01  -0.05  -0.14     0.05  -0.05  -0.19    -0.04   0.09   0.23
    40   6    -0.02  -0.05   0.02     0.03  -0.02   0.04    -0.06   0.01  -0.04
    41   1    -0.05  -0.02   0.05    -0.04   0.03   0.19     0.04  -0.10  -0.15
    42   1     0.05  -0.15   0.12     0.21  -0.12   0.16    -0.27   0.14  -0.18
    43   1    -0.11   0.06   0.07    -0.12   0.07   0.05     0.05  -0.09  -0.08
    44   6     0.00   0.01  -0.01     0.00   0.00  -0.02    -0.01  -0.04  -0.04
    45   6    -0.02   0.00   0.02    -0.03  -0.01   0.02    -0.07  -0.01  -0.01
    46   6    -0.02   0.00   0.00    -0.02  -0.02   0.01    -0.04  -0.06  -0.03
    47   6    -0.02   0.01   0.00    -0.03   0.00   0.01    -0.06   0.03   0.02
    48   1    -0.04  -0.01   0.03    -0.05  -0.02   0.04    -0.14  -0.02  -0.02
    49   6    -0.02   0.00   0.01    -0.02  -0.01   0.01    -0.02  -0.01  -0.01
    50   1    -0.03   0.00   0.01    -0.03  -0.03   0.03    -0.03  -0.07  -0.03
    51   6    -0.02   0.02  -0.01    -0.02   0.03  -0.02    -0.04   0.04   0.00
    52   1    -0.01   0.01   0.00    -0.03  -0.01   0.02    -0.08   0.04   0.03
    53   1    -0.02  -0.02   0.03    -0.01  -0.02   0.02     0.04  -0.02   0.01
    54   1    -0.02   0.04  -0.03     0.00   0.07  -0.05    -0.03   0.08   0.01
    55   6     0.03   0.01  -0.01     0.00   0.01   0.03     0.06   0.01   0.19
    56   6     0.10  -0.06  -0.02    -0.01   0.01   0.00    -0.03   0.02  -0.02
    57   1     0.17  -0.05  -0.04    -0.02  -0.02  -0.02    -0.21  -0.08  -0.01
    58   1     0.15  -0.06  -0.03    -0.01   0.04  -0.02     0.11   0.11  -0.14
    59   1     0.07  -0.14   0.00    -0.01   0.01   0.01    -0.08   0.03  -0.16
                     40                     41                     42
                      A                      A                      A
 Frequencies --    408.2723               418.7381               424.1359
 Red. masses --      7.0710                 6.2648                 2.8487
 Frc consts  --      0.6944                 0.6472                 0.3019
 IR Inten    --      1.6521                 0.7783                 0.4063
  Atom  AN      X      Y      Z        X      Y      Z        X      Y      Z
     1   6    -0.04  -0.06  -0.03    -0.03  -0.02  -0.03     0.00   0.00   0.00
     2   6    -0.03  -0.07  -0.09    -0.07  -0.04  -0.08     0.00   0.00   0.00
     3   6    -0.02   0.01  -0.08    -0.06   0.04  -0.12     0.00   0.00   0.00
     4  16     0.02   0.06   0.02    -0.09   0.12   0.07     0.00   0.00   0.00
     5   6    -0.05  -0.05   0.03    -0.01  -0.02  -0.12     0.00   0.00   0.00
     6   6    -0.03  -0.02   0.12     0.01  -0.02  -0.09     0.00   0.00   0.00
     7   6    -0.04  -0.01  -0.13     0.00   0.03   0.04     0.00   0.00   0.00
     8   6    -0.04   0.00   0.02     0.04  -0.02   0.03     0.00   0.00   0.00
     9   6    -0.04   0.00  -0.12     0.05   0.01   0.12     0.00   0.00   0.00
    10   9    -0.07   0.03   0.09     0.05   0.01  -0.07     0.00   0.00   0.00
    11   9     0.14  -0.02   0.07    -0.13  -0.02  -0.06     0.00   0.00   0.00
    12   9     0.08   0.02   0.05    -0.03  -0.04   0.00     0.00   0.00   0.00
    13   9    -0.15   0.07   0.02     0.12   0.01   0.03     0.00   0.00   0.00
    14   9     0.17   0.00  -0.10    -0.09  -0.04   0.10     0.00   0.00   0.00
    15   9    -0.08   0.02  -0.10     0.12   0.05   0.04     0.00   0.00   0.00
    16   6    -0.01   0.03   0.01    -0.02   0.03  -0.05     0.01   0.00   0.00
    17   6     0.07  -0.03  -0.08     0.10  -0.11  -0.09     0.00   0.00   0.00
    18   1     0.12  -0.08  -0.16     0.19  -0.28  -0.21    -0.01   0.00   0.00
    19   1     0.08  -0.03  -0.06     0.12  -0.15  -0.16     0.00   0.00  -0.01
    20   1     0.11  -0.01   0.01     0.18  -0.10   0.16    -0.01   0.00   0.00
    21   6     0.08   0.08  -0.10     0.10   0.05  -0.07     0.00   0.00   0.00
    22   1     0.10   0.10  -0.19     0.14   0.07  -0.08     0.00   0.00   0.00
    23   1     0.15   0.13   0.12     0.16   0.09   0.12     0.00   0.00   0.00
    24   1     0.15   0.20  -0.22     0.20   0.11  -0.24     0.00   0.00   0.00
    25   6     0.02   0.03   0.15    -0.03   0.03   0.02     0.00   0.00   0.00
    26  16    -0.10  -0.06   0.08    -0.10  -0.06   0.06     0.00   0.00   0.00
    27   6    -0.04  -0.02   0.00    -0.04  -0.01   0.12     0.00   0.00   0.00
    28   6    -0.01  -0.01   0.00     0.02  -0.07  -0.02     0.00   0.00   0.00
    29   6     0.02   0.03   0.01     0.05   0.01  -0.06     0.01  -0.01   0.02
    30   6     0.04  -0.01  -0.01     0.02  -0.06  -0.04    -0.01   0.01  -0.01
    31   6     0.04   0.02   0.01     0.06   0.03   0.01    -0.01   0.01  -0.01
    32   1     0.06   0.02   0.00     0.11   0.03  -0.11     0.01  -0.03   0.04
    33   6     0.04   0.00  -0.01    -0.01   0.00  -0.04     0.01  -0.01   0.02
    34   1     0.06   0.01   0.01     0.02  -0.09  -0.03    -0.01   0.02  -0.03
    35   6     0.06   0.03  -0.01     0.04   0.02   0.03     0.00   0.00   0.00
    36   1     0.03   0.00   0.01     0.08   0.04   0.03    -0.01   0.02  -0.03
    37   1     0.02   0.01  -0.01    -0.08   0.03  -0.05     0.01  -0.02   0.03
    38   1     0.05   0.03  -0.01     0.04   0.02   0.08     0.00   0.00  -0.01
    39   6    -0.04  -0.04  -0.02    -0.05   0.01   0.16     0.00   0.00   0.00
    40   6     0.00   0.01   0.00     0.03   0.04  -0.01     0.00   0.00   0.00
    41   1    -0.03   0.08   0.01     0.05   0.07  -0.14     0.00   0.00   0.00
    42   1     0.06   0.01   0.02    -0.08   0.12  -0.10     0.00  -0.01   0.00
    43   1     0.04   0.01   0.01     0.20  -0.04   0.00     0.00   0.00   0.00
    44   6    -0.04  -0.07  -0.04    -0.02  -0.01   0.01     0.00   0.00   0.00
    45   6    -0.06  -0.04  -0.06     0.01  -0.01  -0.03     0.05   0.13  -0.16
    46   6     0.01  -0.07  -0.07     0.03   0.00  -0.01    -0.05  -0.12   0.15
    47   6    -0.03   0.02  -0.01     0.02  -0.01  -0.01    -0.05  -0.12   0.15
    48   1    -0.11  -0.03  -0.08     0.03   0.00  -0.05     0.12   0.28  -0.34
    49   6     0.05  -0.02  -0.01     0.04   0.00  -0.01     0.05   0.13  -0.15
    50   1     0.06  -0.11  -0.11     0.05  -0.02  -0.03    -0.12  -0.28   0.34
    51   6     0.02   0.00   0.04     0.04  -0.03   0.02    -0.01   0.00   0.01
    52   1    -0.07   0.08   0.00     0.01   0.02  -0.01    -0.12  -0.27   0.33
    53   1     0.11  -0.02  -0.01     0.04   0.02  -0.02     0.11   0.27  -0.33
    54   1     0.03   0.01   0.09     0.03  -0.05   0.04    -0.01  -0.01   0.02
    55   6     0.04   0.06   0.25    -0.01   0.03  -0.01     0.01   0.00   0.00
    56   6     0.01   0.00  -0.02     0.02   0.02   0.00     0.02  -0.01   0.01
    57   1    -0.15  -0.11  -0.03     0.06   0.01  -0.03     0.03  -0.04  -0.03
    58   1     0.23   0.12  -0.18     0.01   0.02  -0.01    -0.02   0.03  -0.01
    59   1    -0.09  -0.08  -0.17     0.02  -0.01   0.04     0.03   0.00   0.05
                     43                     44                     45
                      A                      A                      A
 Frequencies --    424.8726               462.3908               468.9710
 Red. masses --      2.8604                 4.6708                 9.8367
 Frc consts  --      0.3042                 0.5884                 1.2746
 IR Inten    --      0.3311                 1.2792                 3.3414
  Atom  AN      X      Y      Z        X      Y      Z        X      Y      Z
     1   6     0.01   0.00   0.00    -0.11  -0.01  -0.09     0.03   0.02   0.09
     2   6     0.00   0.00   0.00    -0.04   0.01  -0.03    -0.02  -0.03  -0.11
     3   6     0.00   0.00  -0.01    -0.06  -0.04   0.05    -0.03  -0.01  -0.12
     4  16    -0.01   0.01   0.00     0.08  -0.02  -0.01     0.01  -0.01   0.03
     5   6     0.00   0.00   0.00    -0.10  -0.02  -0.07    -0.03   0.05   0.27
     6   6     0.00   0.00   0.00    -0.02  -0.01  -0.01     0.00   0.06   0.02
     7   6     0.00   0.00   0.00    -0.10   0.00   0.02    -0.06   0.13   0.32
     8   6     0.00   0.00   0.00     0.00  -0.01   0.02    -0.01   0.13  -0.17
     9   6     0.00   0.00   0.00    -0.01   0.00   0.01    -0.02   0.09   0.03
    10   9     0.00   0.00   0.00     0.04  -0.03   0.04    -0.01  -0.14   0.07
    11   9    -0.01   0.00   0.00     0.03  -0.05  -0.05     0.11   0.08  -0.01
    12   9     0.00   0.00   0.00     0.01  -0.02   0.02     0.01   0.17  -0.18
    13   9     0.00   0.00   0.00     0.02   0.03   0.02     0.00  -0.26  -0.16
    14   9     0.00   0.00   0.00     0.05   0.04   0.04    -0.06   0.10   0.03
    15   9     0.00   0.00   0.00     0.02   0.06  -0.06     0.05  -0.11   0.02
    16   6     0.00   0.00   0.00    -0.11   0.00   0.09    -0.07   0.08   0.11
    17   6     0.00  -0.01  -0.01     0.01   0.05   0.08     0.06   0.03  -0.14
    18   1     0.01  -0.02  -0.01     0.06   0.06   0.00     0.12   0.03  -0.25
    19   1     0.01  -0.01  -0.01     0.00   0.11   0.21     0.07   0.07  -0.02
    20   1     0.01  -0.01   0.01     0.08   0.10   0.04     0.12   0.07  -0.12
    21   6     0.01   0.00  -0.01    -0.02   0.00  -0.04     0.06  -0.03  -0.12
    22   1     0.01   0.01  -0.01    -0.03  -0.01  -0.04     0.10  -0.02  -0.06
    23   1     0.01   0.01   0.01    -0.02  -0.01  -0.04     0.09  -0.03  -0.06
    24   1     0.01   0.01  -0.01    -0.02   0.00  -0.03     0.12  -0.05  -0.22
    25   6     0.00   0.00   0.00    -0.02   0.05  -0.10    -0.05   0.02  -0.04
    26  16    -0.01   0.00   0.01     0.05   0.02  -0.01    -0.04  -0.04   0.04
    27   6     0.00   0.00   0.01    -0.02  -0.03   0.10     0.00  -0.01  -0.03
    28   6     0.00   0.00   0.00     0.03  -0.10   0.09    -0.02   0.03  -0.03
    29   6     0.07  -0.12   0.17     0.01   0.02  -0.02     0.00   0.00   0.01
    30   6    -0.06   0.11  -0.16     0.00   0.00  -0.05     0.01   0.00   0.01
    31   6    -0.06   0.11  -0.15     0.00   0.06  -0.04     0.01  -0.01   0.02
    32   1     0.15  -0.25   0.35     0.03   0.06  -0.10     0.01  -0.02   0.04
    33   6     0.06  -0.11   0.16    -0.01   0.02  -0.05     0.01  -0.01   0.02
    34   1    -0.14   0.24  -0.36    -0.02   0.06  -0.14     0.02  -0.02   0.05
    35   6     0.00   0.00   0.00     0.06  -0.03   0.08     0.00   0.02  -0.03
    36   1    -0.14   0.24  -0.35    -0.03   0.12  -0.13     0.02  -0.04   0.05
    37   1     0.13  -0.24   0.35    -0.07   0.08  -0.12     0.03  -0.03   0.05
    38   1    -0.01   0.01  -0.01     0.09  -0.08   0.16    -0.01   0.04  -0.06
    39   6     0.00   0.00   0.00    -0.12  -0.02  -0.01     0.04  -0.01   0.01
    40   6     0.02   0.01  -0.01    -0.02   0.11  -0.02     0.03  -0.04   0.01
    41   1     0.03   0.01  -0.06    -0.08   0.27  -0.09     0.03  -0.07   0.04
    42   1    -0.02  -0.02   0.00     0.04   0.11  -0.01     0.03  -0.03   0.00
    43   1     0.05   0.03   0.03     0.14   0.09   0.03     0.00  -0.06  -0.01
    44   6     0.00   0.00   0.00     0.03   0.11  -0.10     0.00   0.06  -0.05
    45   6     0.00  -0.01   0.01     0.01  -0.02   0.02     0.01  -0.02   0.00
    46   6     0.01   0.01  -0.02     0.00  -0.01   0.05     0.02   0.00   0.03
    47   6     0.01   0.01  -0.02     0.00  -0.06   0.05     0.01  -0.04   0.01
    48   1    -0.01  -0.03   0.03     0.02  -0.08   0.10     0.03  -0.05   0.04
    49   6     0.00  -0.01   0.01     0.00  -0.03   0.05     0.02  -0.02   0.03
    50   1     0.02   0.03  -0.04    -0.02  -0.09   0.14     0.02  -0.05   0.06
    51   6     0.00   0.00   0.00     0.05   0.04  -0.09     0.05   0.00  -0.04
    52   1     0.01   0.03  -0.03    -0.04  -0.14   0.14    -0.02  -0.07   0.06
    53   1    -0.01  -0.02   0.03    -0.06  -0.09   0.12    -0.03  -0.05   0.06
    54   1     0.00   0.00   0.00     0.08   0.11  -0.18     0.06   0.03  -0.08
    55   6     0.00   0.00   0.00    -0.12   0.03   0.03    -0.11   0.02   0.04
    56   6     0.00   0.00   0.00     0.00  -0.13   0.02    -0.05  -0.08   0.02
    57   1     0.00   0.01   0.00     0.16  -0.12  -0.05     0.04  -0.09  -0.03
    58   1     0.00   0.00   0.00     0.09  -0.12  -0.02     0.00  -0.06  -0.01
    59   1     0.00   0.00   0.00    -0.08  -0.32   0.09    -0.09  -0.19   0.07
                     46                     47                     48
                      A                      A                      A
 Frequencies --    495.9589               511.1288               530.0150
 Red. masses --      4.2554                 5.4165                 5.3267
 Frc consts  --      0.6167                 0.8337                 0.8816
 IR Inten    --      3.4735                 1.7587                 0.7569
  Atom  AN      X      Y      Z        X      Y      Z        X      Y      Z
     1   6    -0.12   0.02   0.02    -0.07   0.04   0.12     0.04  -0.02  -0.02
     2   6    -0.05   0.04   0.07    -0.05   0.05   0.07     0.02  -0.02  -0.02
     3   6     0.03   0.01  -0.05    -0.02   0.01  -0.09    -0.03  -0.02   0.06
     4  16     0.03  -0.03   0.00     0.06   0.04   0.00     0.15   0.14  -0.06
     5   6    -0.05   0.00   0.07    -0.06   0.03  -0.04    -0.02   0.01   0.00
     6   6     0.00   0.01  -0.01    -0.01   0.01  -0.04    -0.01   0.01  -0.01
     7   6    -0.02   0.00   0.06    -0.07   0.01  -0.08    -0.05   0.01   0.02
     8   6     0.00   0.02  -0.03     0.00  -0.02   0.04     0.00   0.01   0.00
     9   6     0.00   0.01   0.03     0.00   0.00   0.04    -0.01   0.00   0.02
    10   9     0.01  -0.04   0.01     0.04  -0.03   0.02     0.01  -0.01   0.02
    11   9     0.01   0.01  -0.02    -0.01  -0.03  -0.06     0.01   0.00  -0.03
    12   9     0.00   0.04  -0.02    -0.01  -0.05   0.00     0.00   0.01  -0.01
    13   9     0.01  -0.04  -0.03     0.03   0.01   0.05     0.01  -0.01   0.00
    14   9     0.00   0.02   0.04     0.00  -0.03   0.05     0.00   0.00   0.03
    15   9     0.04   0.00  -0.02     0.03   0.05  -0.02     0.01   0.01  -0.01
    16   6     0.04   0.00  -0.06    -0.10   0.00  -0.10    -0.10  -0.04  -0.03
    17   6    -0.01  -0.01  -0.10     0.00  -0.03  -0.13    -0.02   0.02   0.11
    18   1    -0.06  -0.01  -0.02    -0.01  -0.06  -0.11     0.00   0.03   0.07
    19   1    -0.03  -0.03  -0.16    -0.02  -0.04  -0.18    -0.04   0.06   0.16
    20   1    -0.05  -0.03  -0.12     0.00  -0.03  -0.11     0.02   0.05   0.08
    21   6    -0.01   0.00   0.13     0.00  -0.01   0.14     0.00   0.00  -0.05
    22   1    -0.01  -0.02   0.24     0.00  -0.04   0.28    -0.01   0.00  -0.11
    23   1     0.05  -0.04   0.14     0.07  -0.07   0.12    -0.03   0.01  -0.07
    24   1     0.04  -0.02   0.05     0.06  -0.04   0.05    -0.04   0.01   0.01
    25   6     0.03  -0.02   0.09    -0.02   0.04   0.06     0.02   0.00   0.07
    26  16     0.06  -0.06  -0.01     0.14  -0.04   0.01    -0.04   0.08  -0.02
    27   6    -0.01  -0.05   0.01     0.02  -0.03  -0.15    -0.01   0.00   0.02
    28   6     0.03  -0.09   0.13    -0.07   0.16  -0.14     0.01  -0.02   0.01
    29   6    -0.01   0.02   0.01    -0.04   0.02   0.05     0.01   0.00  -0.01
    30   6     0.00   0.01  -0.01    -0.01   0.06   0.04     0.00  -0.01  -0.01
    31   6    -0.02   0.05  -0.05     0.00  -0.07   0.07     0.00   0.01  -0.01
    32   1    -0.03   0.09  -0.09    -0.03  -0.07   0.19     0.01   0.00  -0.02
    33   6     0.00   0.03  -0.06     0.05  -0.03   0.08    -0.01   0.00  -0.01
    34   1    -0.02   0.10  -0.11     0.06   0.00   0.19     0.00  -0.01  -0.02
    35   6     0.06  -0.04   0.07    -0.05   0.06  -0.12     0.01   0.00   0.01
    36   1    -0.08   0.11  -0.17     0.04  -0.21   0.22     0.00   0.02  -0.02
    37   1    -0.05   0.11  -0.17     0.17  -0.15   0.24    -0.02   0.01  -0.02
    38   1     0.08  -0.09   0.14    -0.07   0.09  -0.23     0.01  -0.01   0.02
    39   6    -0.13  -0.02  -0.12    -0.03   0.01   0.03     0.06  -0.03   0.02
    40   6    -0.06   0.14  -0.03    -0.02   0.03  -0.01     0.07  -0.09   0.02
    41   1    -0.16   0.35  -0.04    -0.02   0.07  -0.05     0.09  -0.14   0.04
    42   1     0.10   0.09   0.05    -0.02   0.05  -0.03     0.04  -0.09   0.02
    43   1     0.03   0.18   0.03     0.05   0.01  -0.01     0.03  -0.09   0.01
    44   6    -0.04  -0.12   0.10    -0.02   0.01  -0.04    -0.06  -0.17   0.16
    45   6    -0.02   0.00  -0.02    -0.02  -0.03  -0.03    -0.03  -0.02  -0.02
    46   6    -0.01  -0.02  -0.04     0.01  -0.02  -0.01    -0.01  -0.05  -0.02
    47   6     0.00   0.06  -0.05    -0.01  -0.02   0.00     0.01   0.07  -0.08
    48   1    -0.03   0.07  -0.11    -0.02  -0.04  -0.02     0.00   0.11  -0.18
    49   6     0.02   0.03  -0.06     0.03  -0.01   0.01     0.04   0.05  -0.09
    50   1     0.03   0.05  -0.13     0.03  -0.07  -0.01     0.05   0.06  -0.18
    51   6    -0.04  -0.05   0.08     0.04   0.00  -0.01    -0.05  -0.08   0.12
    52   1     0.03   0.15  -0.15    -0.04   0.00   0.04     0.06   0.25  -0.26
    53   1     0.09   0.12  -0.16     0.02  -0.03   0.03     0.15   0.21  -0.28
    54   1    -0.06  -0.09   0.16     0.05   0.02  -0.01    -0.06  -0.12   0.21
    55   6     0.07   0.00  -0.03    -0.11   0.02   0.08    -0.13  -0.06  -0.10
    56   6     0.02   0.08  -0.02    -0.06  -0.11   0.03    -0.10  -0.14   0.04
    57   1    -0.04   0.08   0.02     0.00  -0.12  -0.01     0.07  -0.06   0.03
    58   1    -0.03   0.08   0.01     0.04  -0.08  -0.02    -0.14  -0.23   0.12
    59   1     0.07   0.18  -0.04    -0.13  -0.24   0.04    -0.10  -0.21   0.14
                     49                     50                     51
                      A                      A                      A
 Frequencies --    541.0868               549.9780               566.4561
 Red. masses --      4.6503                 7.6200                 9.3780
 Frc consts  --      0.8022                 1.3580                 1.7729
 IR Inten    --      1.8363                 4.4415                21.5006
  Atom  AN      X      Y      Z        X      Y      Z        X      Y      Z
     1   6     0.06   0.05   0.03    -0.03  -0.05   0.04    -0.08  -0.11   0.23
     2   6    -0.02   0.05   0.10     0.01   0.04   0.02    -0.02   0.00  -0.03
     3   6     0.02   0.03  -0.08     0.01  -0.03  -0.01     0.00   0.00  -0.05
     4  16     0.01   0.03   0.01    -0.06  -0.15   0.02    -0.03   0.14   0.01
     5   6     0.04   0.06  -0.02    -0.12   0.00  -0.04    -0.01  -0.14   0.24
     6   6     0.01   0.03   0.02    -0.06   0.01  -0.05     0.06  -0.10  -0.07
     7   6     0.02   0.04  -0.09    -0.13   0.00   0.04     0.04  -0.12   0.10
     8   6     0.01   0.02   0.03    -0.04  -0.01   0.02     0.02  -0.10  -0.06
     9   6     0.02   0.03   0.00    -0.06  -0.02   0.04     0.00  -0.09  -0.03
    10   9    -0.02   0.00   0.00     0.05  -0.03   0.09     0.10  -0.01  -0.13
    11   9     0.01  -0.03   0.02     0.02  -0.01  -0.13    -0.09   0.12   0.03
    12   9    -0.01  -0.01  -0.04     0.01  -0.02   0.01    -0.01  -0.04   0.16
    13   9    -0.01  -0.03   0.04     0.04   0.02   0.01    -0.01   0.11  -0.12
    14   9    -0.03  -0.05  -0.03     0.06   0.02   0.11     0.01   0.08   0.01
    15   9     0.01  -0.01   0.05     0.01   0.03  -0.11    -0.05   0.02  -0.03
    16   6    -0.03   0.02  -0.11    -0.02   0.05   0.00     0.07  -0.10   0.03
    17   6     0.01  -0.03  -0.14     0.00   0.00  -0.03     0.01   0.00  -0.08
    18   1    -0.03  -0.06  -0.08    -0.01   0.03  -0.01     0.03   0.00  -0.11
    19   1    -0.01  -0.06  -0.24    -0.01   0.02   0.00     0.03   0.00  -0.06
    20   1    -0.03  -0.06  -0.12     0.00   0.01  -0.07     0.01   0.00  -0.05
    21   6    -0.02   0.02   0.18    -0.01  -0.01   0.03     0.03  -0.03  -0.04
    22   1    -0.01   0.02   0.24    -0.01  -0.02   0.10     0.03  -0.05   0.09
    23   1     0.00   0.01   0.17    -0.01  -0.03  -0.02     0.07  -0.08  -0.06
    24   1     0.01   0.00   0.14    -0.01  -0.05   0.04     0.07  -0.09  -0.10
    25   6    -0.01   0.01   0.05    -0.07   0.08   0.03     0.09  -0.08  -0.03
    26  16    -0.08   0.07  -0.04    -0.06   0.17  -0.04     0.01   0.13  -0.02
    27   6     0.03   0.00  -0.01    -0.08  -0.10  -0.03    -0.10  -0.12  -0.13
    28   6     0.07  -0.09   0.13    -0.09   0.00  -0.02    -0.10  -0.04   0.05
    29   6     0.01  -0.02   0.00    -0.02   0.06   0.04    -0.04   0.08   0.08
    30   6     0.00  -0.02   0.02     0.02   0.00  -0.02     0.02   0.00   0.00
    31   6    -0.02   0.03  -0.07     0.01   0.03   0.04    -0.01   0.05   0.02
    32   1    -0.05   0.07  -0.12     0.03   0.04   0.05     0.00   0.11   0.02
    33   6    -0.04   0.04  -0.06     0.05  -0.02  -0.01     0.05  -0.02  -0.05
    34   1    -0.07   0.06  -0.12     0.08   0.04   0.04     0.08   0.12   0.00
    35   6     0.02  -0.07   0.09     0.07   0.05  -0.03     0.12   0.03   0.00
    36   1    -0.07   0.16  -0.22    -0.03  -0.06   0.05    -0.11  -0.01  -0.06
    37   1    -0.10   0.15  -0.23     0.03  -0.05   0.04    -0.01   0.01  -0.08
    38   1     0.03  -0.09   0.14     0.07   0.05  -0.04     0.12   0.02   0.00
    39   6     0.12  -0.04  -0.10     0.04  -0.16   0.04    -0.08  -0.13  -0.02
    40   6     0.10  -0.11   0.03     0.18  -0.20   0.05     0.04  -0.06   0.01
    41   1     0.10  -0.15   0.11     0.16  -0.13   0.02    -0.02   0.08  -0.02
    42   1     0.16  -0.20   0.11     0.20  -0.20   0.06     0.14  -0.07   0.04
    43   1    -0.03  -0.03   0.04     0.24  -0.21   0.07     0.15  -0.07   0.05
    44   6     0.01   0.07  -0.09    -0.08  -0.02   0.04     0.11   0.03  -0.07
    45   6     0.00  -0.01  -0.02    -0.02  -0.05  -0.03     0.03   0.06   0.04
    46   6     0.00   0.00  -0.01     0.02   0.00   0.02    -0.02   0.00  -0.03
    47   6    -0.01  -0.04   0.03     0.01  -0.01  -0.05     0.00   0.01   0.07
    48   1    -0.03  -0.07   0.06     0.04  -0.01  -0.06    -0.05   0.00   0.09
    49   6     0.00  -0.03   0.04     0.05   0.03   0.00    -0.06  -0.04   0.01
    50   1    -0.01  -0.08   0.06     0.08  -0.02  -0.06    -0.10   0.01   0.08
    51   6     0.04   0.04  -0.05     0.06  -0.06   0.03    -0.07   0.08  -0.05
    52   1    -0.06  -0.10   0.14    -0.01   0.08  -0.08     0.01  -0.13   0.13
    53   1    -0.04  -0.11   0.14     0.03   0.08  -0.07    -0.05  -0.13   0.13
    54   1     0.05   0.06  -0.07     0.06  -0.06   0.05    -0.07   0.08  -0.07
    55   6    -0.06  -0.01   0.09     0.04   0.15  -0.01     0.05  -0.12   0.03
    56   6    -0.07  -0.08   0.03     0.16   0.18  -0.06    -0.07  -0.09   0.03
    57   1    -0.09  -0.12   0.01     0.20   0.18  -0.08    -0.18  -0.11   0.06
    58   1     0.00  -0.04  -0.02     0.20   0.20  -0.08    -0.11  -0.07   0.03
    59   1    -0.11  -0.13   0.00     0.13   0.11  -0.04    -0.03   0.03  -0.03
                     52                     53                     54
                      A                      A                      A
 Frequencies --    593.4474               599.1921               612.4213
 Red. masses --      6.8745                 8.0151                 6.9706
 Frc consts  --      1.4264                 1.6955                 1.5403
 IR Inten    --      5.1036                 3.0140                 4.2623
  Atom  AN      X      Y      Z        X      Y      Z        X      Y      Z
     1   6    -0.10   0.01  -0.12    -0.02  -0.03   0.11     0.05  -0.04   0.04
     2   6    -0.03   0.07  -0.01    -0.04  -0.04  -0.05     0.04  -0.07   0.00
     3   6    -0.01   0.06   0.05    -0.10  -0.08   0.06    -0.01  -0.06   0.06
     4  16     0.02   0.01  -0.01     0.02  -0.06  -0.02    -0.04   0.03  -0.02
     5   6    -0.03   0.01  -0.13     0.04  -0.04   0.10    -0.03  -0.01   0.05
     6   6    -0.01   0.04   0.08     0.12  -0.04   0.04    -0.07   0.01  -0.01
     7   6     0.04  -0.02  -0.15     0.02  -0.01  -0.15    -0.04  -0.10  -0.06
     8   6     0.01   0.11  -0.03     0.10   0.02  -0.04    -0.06   0.01  -0.06
     9   6     0.06   0.05   0.05     0.14   0.03  -0.01    -0.05  -0.07   0.09
    10   9    -0.11   0.01   0.05     0.01  -0.01  -0.16    -0.03   0.00   0.10
    11   9     0.06  -0.06   0.06    -0.04   0.01   0.18     0.04   0.03  -0.08
    12   9    -0.01   0.14  -0.12    -0.03   0.05   0.00     0.00   0.07   0.01
    13   9    -0.01  -0.10  -0.01    -0.04  -0.02  -0.05     0.03  -0.02  -0.10
    14   9    -0.07  -0.06   0.03    -0.10  -0.03  -0.11     0.00  -0.01   0.20
    15   9     0.12   0.02   0.08     0.09   0.05   0.17     0.03   0.03  -0.10
    16   6     0.06  -0.02  -0.08    -0.11  -0.06  -0.12    -0.02  -0.13  -0.21
    17   6    -0.02   0.00   0.11    -0.04   0.01   0.14    -0.03  -0.01   0.11
    18   1    -0.03  -0.04   0.14     0.02   0.03   0.04    -0.03  -0.01   0.12
    19   1    -0.02  -0.04   0.03    -0.01   0.04   0.27    -0.03  -0.01   0.11
    20   1    -0.05  -0.03   0.17     0.00   0.03   0.15    -0.04  -0.01   0.11
    21   6    -0.01   0.01   0.00     0.02  -0.02  -0.10     0.02  -0.01  -0.05
    22   1    -0.02   0.00   0.04     0.02  -0.02  -0.08     0.00   0.00  -0.16
    23   1     0.00  -0.01  -0.04     0.04  -0.03  -0.09    -0.01   0.02  -0.04
    24   1    -0.01   0.00   0.00     0.04  -0.01  -0.12    -0.02   0.04   0.01
    25   6     0.10  -0.09   0.02    -0.09   0.16   0.13     0.08   0.02   0.28
    26  16     0.00   0.03  -0.01     0.04   0.03   0.01     0.01   0.00   0.00
    27   6    -0.11  -0.13   0.04    -0.03  -0.05  -0.13     0.06   0.07  -0.02
    28   6    -0.15   0.00  -0.06    -0.03  -0.02   0.06     0.09   0.02   0.01
    29   6    -0.04   0.08   0.04    -0.01   0.04   0.06     0.02  -0.05  -0.03
    30   6     0.02  -0.03  -0.06    -0.01   0.00   0.02     0.00   0.02   0.03
    31   6     0.00   0.04   0.08     0.00   0.02  -0.02     0.00  -0.03  -0.04
    32   1     0.10   0.03   0.09    -0.03   0.08   0.00    -0.05  -0.03  -0.04
    33   6     0.06  -0.07  -0.01     0.00  -0.01  -0.04    -0.03   0.05   0.02
    34   1     0.13   0.01   0.06     0.01   0.09  -0.01    -0.06  -0.02  -0.02
    35   6     0.11   0.09  -0.06     0.05  -0.02   0.01    -0.07  -0.05   0.03
    36   1    -0.03  -0.14   0.16    -0.07   0.02  -0.10     0.03   0.07  -0.06
    37   1     0.02  -0.16   0.14    -0.02   0.03  -0.11     0.01   0.08  -0.05
    38   1     0.11   0.09  -0.06     0.05   0.00   0.02    -0.07  -0.05   0.02
    39   6    -0.10  -0.15   0.04    -0.04  -0.02   0.00     0.05   0.08  -0.01
    40   6     0.06  -0.05   0.02    -0.02   0.02  -0.01    -0.04   0.03  -0.01
    41   1    -0.02   0.18  -0.07    -0.04   0.06  -0.02     0.02  -0.11   0.04
    42   1     0.17  -0.01   0.01     0.00   0.04  -0.02    -0.11   0.02  -0.02
    43   1     0.29  -0.10   0.07     0.03   0.00   0.00    -0.15   0.04  -0.05
    44   6     0.11  -0.01  -0.05    -0.14   0.03  -0.02     0.03   0.01  -0.14
    45   6     0.03   0.06   0.04    -0.05  -0.11  -0.10     0.04  -0.06  -0.10
    46   6    -0.02  -0.02  -0.05    -0.01   0.01   0.02    -0.10  -0.03  -0.13
    47   6     0.00   0.03   0.06     0.00  -0.05  -0.04     0.07   0.00   0.11
    48   1    -0.07   0.02   0.06     0.02  -0.11  -0.08    -0.13  -0.17   0.00
    49   6    -0.05  -0.05  -0.02     0.05   0.06   0.06    -0.05   0.03   0.09
    50   1    -0.10   0.00   0.04     0.09  -0.11  -0.06    -0.11  -0.18  -0.01
    51   6    -0.09   0.08  -0.02     0.14  -0.05   0.02     0.02   0.12  -0.03
    52   1     0.04  -0.10   0.10    -0.10   0.08   0.02    -0.03  -0.11   0.32
    53   1     0.01  -0.11   0.08    -0.01   0.08   0.03     0.00  -0.14   0.31
    54   1    -0.09   0.07  -0.03     0.13  -0.06   0.01    -0.03   0.03  -0.08
    55   6     0.08  -0.10   0.01    -0.08   0.16  -0.01     0.04  -0.02  -0.05
    56   6    -0.03  -0.02   0.01     0.09   0.08  -0.02     0.04   0.04  -0.02
    57   1    -0.17  -0.05   0.05     0.29   0.12  -0.09     0.05   0.08   0.01
    58   1    -0.11   0.00   0.02     0.21   0.05  -0.04    -0.02   0.00   0.04
    59   1     0.04   0.15  -0.05     0.00  -0.15   0.06     0.08   0.09   0.01
                     55                     56                     57
                      A                      A                      A
 Frequencies --    624.8315               631.4563               637.5525
 Red. masses --      6.1214                 7.2466                 7.5191
 Frc consts  --      1.4081                 1.7024                 1.8007
 IR Inten    --      4.8832                 1.2006                10.5697
  Atom  AN      X      Y      Z        X      Y      Z        X      Y      Z
     1   6     0.00  -0.03  -0.10    -0.02   0.05  -0.02     0.00   0.03   0.16
     2   6    -0.02   0.00   0.05     0.00   0.05  -0.02     0.03   0.01  -0.06
     3   6     0.00  -0.02  -0.02     0.01   0.05  -0.01     0.00   0.04   0.03
     4  16     0.00   0.01   0.00     0.02  -0.03  -0.01     0.01  -0.02  -0.01
     5   6     0.00  -0.05   0.02     0.01   0.04   0.02     0.00   0.06   0.09
     6   6     0.03  -0.05   0.02     0.04   0.03  -0.03     0.03   0.08  -0.06
     7   6     0.00  -0.01   0.06     0.01   0.08   0.10    -0.02   0.04  -0.06
     8   6     0.02  -0.04  -0.05     0.01   0.02   0.08     0.00   0.09   0.12
     9   6     0.03  -0.02  -0.01    -0.02   0.05  -0.06    -0.06   0.05  -0.01
    10   9    -0.01   0.01  -0.05     0.06  -0.02  -0.05     0.09  -0.04  -0.04
    11   9     0.01   0.01   0.08    -0.05  -0.01  -0.02    -0.07   0.01  -0.09
    12   9     0.00   0.00   0.06     0.00  -0.06  -0.05    -0.01   0.00  -0.12
    13   9    -0.02   0.02  -0.09     0.00   0.00   0.16     0.02  -0.04   0.24
    14   9    -0.02   0.03  -0.02     0.04   0.01  -0.11     0.04  -0.03  -0.02
    15   9     0.01   0.01   0.02    -0.07  -0.04   0.00    -0.06  -0.02  -0.04
    16   6    -0.02  -0.02  -0.01     0.02   0.08   0.08     0.01   0.04  -0.05
    17   6     0.01  -0.01  -0.06     0.01   0.01  -0.02    -0.02   0.01   0.10
    18   1     0.00   0.00  -0.05     0.01   0.00  -0.01    -0.02   0.00   0.10
    19   1     0.00   0.00  -0.06     0.01   0.00  -0.03     0.00  -0.02   0.07
    20   1     0.01   0.00  -0.09     0.00   0.00   0.00    -0.04  -0.01   0.16
    21   6    -0.02   0.02   0.10     0.00   0.00  -0.02     0.04  -0.03  -0.15
    22   1    -0.02   0.03   0.08     0.00  -0.01   0.04     0.02  -0.05  -0.11
    23   1    -0.03   0.04   0.14     0.01  -0.03  -0.06     0.06  -0.07  -0.22
    24   1    -0.02   0.03   0.10     0.01  -0.03  -0.04     0.03  -0.05  -0.14
    25   6    -0.02   0.03   0.04     0.02  -0.02   0.04     0.03  -0.02   0.08
    26  16     0.02   0.03  -0.04    -0.01  -0.02   0.01    -0.01  -0.04   0.03
    27   6    -0.02   0.03   0.25    -0.03  -0.03   0.03    -0.02  -0.03  -0.18
    28   6     0.00  -0.05  -0.14    -0.05   0.00   0.00     0.01  -0.09   0.00
    29   6    -0.10  -0.18  -0.14     0.00   0.05   0.03    -0.10  -0.15  -0.02
    30   6     0.20  -0.05  -0.16    -0.03  -0.01  -0.01     0.19  -0.05  -0.06
    31   6    -0.19   0.03   0.15     0.03   0.01   0.00    -0.22   0.07   0.09
    32   1     0.10  -0.25  -0.08     0.03   0.04   0.04    -0.02  -0.09  -0.13
    33   6     0.11   0.16   0.13     0.00  -0.06  -0.03     0.10   0.19   0.05
    34   1     0.16  -0.22  -0.09     0.01   0.02   0.03     0.13  -0.03  -0.15
    35   6    -0.05   0.12   0.02     0.04   0.02  -0.02     0.02   0.04   0.09
    36   1    -0.04   0.02   0.34     0.01  -0.06   0.01    -0.24   0.19  -0.02
    37   1     0.01   0.05   0.33    -0.01  -0.08   0.01    -0.06   0.27  -0.04
    38   1     0.05  -0.09  -0.14     0.03   0.05   0.02     0.11  -0.14  -0.11
    39   6     0.00  -0.04  -0.10    -0.02  -0.03   0.01    -0.01   0.00   0.01
    40   6     0.02  -0.02  -0.01     0.01  -0.01   0.00    -0.01   0.01  -0.01
    41   1    -0.04   0.05   0.05    -0.01   0.06  -0.02     0.00   0.01  -0.02
    42   1     0.13  -0.11   0.10     0.04   0.00   0.01    -0.02   0.02  -0.02
    43   1    -0.03   0.07   0.05     0.07  -0.02   0.02     0.01   0.00  -0.01
    44   6    -0.04   0.00  -0.02    -0.02  -0.08  -0.09     0.05   0.01   0.00
    45   6     0.00  -0.06  -0.05     0.12  -0.21  -0.13    -0.02   0.07   0.03
    46   6    -0.04   0.01  -0.01    -0.26  -0.04  -0.12     0.06  -0.01  -0.01
    47   6     0.03  -0.01   0.01     0.28   0.05   0.14    -0.07   0.00  -0.01
    48   1     0.00  -0.06  -0.04    -0.05  -0.21  -0.16    -0.03   0.04   0.07
    49   6    -0.01   0.05   0.04    -0.12   0.22   0.15     0.02  -0.09  -0.04
    50   1     0.00  -0.05  -0.03    -0.19  -0.14  -0.16     0.01   0.01   0.06
    51   6     0.04   0.00   0.01     0.02   0.10   0.08    -0.04   0.01  -0.04
    52   1    -0.01   0.03   0.04     0.20   0.13   0.20    -0.06  -0.09   0.02
    53   1    -0.01   0.04   0.05     0.05   0.21   0.20     0.00  -0.14   0.01
    54   1     0.02  -0.04  -0.03    -0.12  -0.14  -0.16     0.00   0.07   0.04
    55   6    -0.03   0.02  -0.02    -0.01  -0.04  -0.08     0.02  -0.02  -0.01
    56   6     0.00   0.00   0.00    -0.03  -0.02   0.00     0.00   0.00   0.00
    57   1     0.06   0.02  -0.01     0.00   0.04   0.03    -0.03   0.01   0.02
    58   1     0.01  -0.02   0.01    -0.12  -0.10   0.08    -0.04   0.00   0.01
    59   1    -0.01  -0.05   0.02     0.01   0.04   0.03     0.03   0.06  -0.01
                     58                     59                     60
                      A                      A                      A
 Frequencies --    647.9405               656.4229               666.9232
 Red. masses --      6.8712                10.3773                 4.7879
 Frc consts  --      1.6996                 2.6345                 1.2547
 IR Inten    --      3.0541                 1.9898                 3.5429
  Atom  AN      X      Y      Z        X      Y      Z        X      Y      Z
     1   6    -0.01   0.01  -0.09     0.00  -0.05  -0.01     0.07  -0.15  -0.01
     2   6    -0.01   0.02   0.01    -0.04  -0.06   0.03     0.19  -0.10   0.07
     3   6    -0.01   0.01   0.01    -0.04  -0.10  -0.02     0.20   0.08   0.02
     4  16     0.01   0.00  -0.02    -0.03   0.05   0.03     0.00   0.01  -0.01
     5   6     0.02  -0.01   0.11     0.06  -0.09  -0.11     0.01  -0.10  -0.10
     6   6     0.11   0.00  -0.01     0.17  -0.02   0.06    -0.01  -0.07   0.01
     7   6    -0.03   0.00   0.11    -0.03  -0.14  -0.08    -0.01   0.07   0.03
     8   6     0.02   0.06   0.05     0.00   0.16   0.02    -0.03   0.01  -0.01
     9   6    -0.08   0.01  -0.02    -0.16  -0.05   0.06    -0.05   0.05   0.02
    10   9     0.10  -0.03  -0.14     0.07   0.02  -0.20    -0.01   0.03  -0.01
    11   9    -0.06   0.01   0.07    -0.01  -0.04   0.24     0.02   0.00   0.05
    12   9    -0.01   0.02  -0.07    -0.01   0.20  -0.16     0.02   0.03  -0.01
    13   9     0.00  -0.02   0.12     0.00  -0.10   0.09     0.01  -0.01  -0.01
    14   9     0.05   0.02   0.01     0.05  -0.01   0.23     0.01  -0.02   0.05
    15   9    -0.11  -0.03  -0.08    -0.13   0.00  -0.20    -0.01  -0.02  -0.03
    16   6    -0.01  -0.02  -0.08    -0.02  -0.11   0.02     0.07   0.12   0.01
    17   6    -0.01   0.00   0.03     0.01  -0.02  -0.05     0.03   0.00  -0.05
    18   1    -0.01  -0.01   0.03     0.04   0.01  -0.12    -0.13   0.00   0.21
    19   1    -0.01  -0.01   0.00     0.00   0.04   0.08    -0.05  -0.06  -0.29
    20   1    -0.01   0.00   0.04     0.05   0.03  -0.11    -0.09  -0.06  -0.14
    21   6    -0.01   0.01   0.03    -0.02   0.01   0.08     0.01  -0.01   0.02
    22   1    -0.01   0.01   0.02     0.01   0.03   0.04    -0.05   0.01  -0.29
    23   1     0.00   0.00   0.02    -0.02   0.05   0.17    -0.13   0.08  -0.02
    24   1    -0.01   0.01   0.03     0.01   0.04   0.04    -0.15   0.08   0.28
    25   6     0.02   0.03   0.27    -0.02   0.00  -0.28    -0.07  -0.01   0.09
    26  16     0.00   0.01  -0.02     0.03   0.04  -0.01     0.01   0.02  -0.01
    27   6    -0.01   0.03   0.28     0.03   0.01  -0.08    -0.08   0.01  -0.08
    28   6    -0.03   0.05  -0.03     0.04   0.01   0.01    -0.08  -0.04   0.01
    29   6     0.05   0.09  -0.02     0.01  -0.03  -0.01    -0.04   0.03   0.06
    30   6    -0.10   0.01  -0.02     0.01   0.02   0.03     0.01  -0.06  -0.02
    31   6     0.14  -0.04  -0.02    -0.01  -0.01  -0.02    -0.04   0.05   0.03
    32   1     0.08   0.01   0.10    -0.04  -0.01  -0.02     0.02   0.06   0.00
    33   6    -0.05  -0.13  -0.01     0.00   0.05   0.02     0.01  -0.04  -0.05
    34   1    -0.04  -0.05   0.11    -0.02   0.02  -0.01     0.05   0.03  -0.03
    35   6    -0.01   0.02  -0.08    -0.04  -0.03   0.02     0.09   0.03   0.01
    36   1     0.19  -0.18   0.15     0.00   0.05  -0.05    -0.12   0.01  -0.05
    37   1     0.04  -0.26   0.15     0.03   0.08  -0.04    -0.09  -0.01  -0.07
    38   1    -0.05   0.11   0.07    -0.03  -0.04  -0.01     0.08   0.03  -0.01
    39   6     0.00  -0.03  -0.10     0.01   0.02   0.04    -0.03   0.03   0.07
    40   6     0.01  -0.01  -0.01     0.01  -0.01   0.00    -0.09   0.07  -0.01
    41   1    -0.05   0.08   0.04     0.04  -0.06  -0.01    -0.03  -0.02  -0.04
    42   1     0.13  -0.10   0.09    -0.05   0.02  -0.03    -0.21   0.14  -0.09
    43   1    -0.03   0.07   0.05     0.01  -0.03  -0.01    -0.09   0.02  -0.06
    44   6     0.01   0.05  -0.02    -0.01  -0.03   0.03    -0.08   0.05   0.00
    45   6    -0.06   0.09  -0.01     0.04  -0.06   0.03    -0.04  -0.03  -0.06
    46   6     0.11   0.01  -0.01    -0.06  -0.01   0.04     0.02   0.06   0.03
    47   6    -0.15  -0.04  -0.03     0.09   0.03   0.00    -0.04  -0.05  -0.04
    48   1    -0.06   0.00   0.09     0.07   0.03  -0.07     0.02  -0.06   0.00
    49   6     0.05  -0.12  -0.03    -0.03   0.09   0.01     0.02   0.04   0.05
    50   1     0.06  -0.05   0.09    -0.03   0.07  -0.06     0.06  -0.03   0.03
    51   6     0.02   0.01  -0.07    -0.01  -0.03   0.06     0.09  -0.03  -0.02
    52   1    -0.19  -0.17   0.11     0.15   0.15  -0.14    -0.12  -0.01   0.05
    53   1    -0.03  -0.24   0.11     0.02   0.21  -0.14    -0.09   0.00   0.08
    54   1     0.07   0.09   0.08    -0.04  -0.07  -0.06     0.09  -0.04   0.00
    55   6    -0.01  -0.01  -0.09     0.02   0.03   0.13    -0.04  -0.03  -0.07
    56   6     0.01   0.01  -0.01     0.02   0.01   0.01    -0.08  -0.07   0.01
    57   1     0.09   0.09   0.02    -0.05  -0.09  -0.04    -0.07  -0.01   0.06
    58   1    -0.07  -0.07   0.08     0.18   0.12  -0.13    -0.19  -0.13   0.10
    59   1     0.05   0.04   0.05    -0.05  -0.09  -0.06    -0.03   0.01   0.05
                     61                     62                     63
                      A                      A                      A
 Frequencies --    682.3292               709.6491               711.5707
 Red. masses --      5.5400                 7.4599                 6.5377
 Frc consts  --      1.5197                 2.2135                 1.9503
 IR Inten    --      1.2205                 1.7150                 1.0212
  Atom  AN      X      Y      Z        X      Y      Z        X      Y      Z
     1   6     0.03  -0.06   0.16     0.01   0.25  -0.06    -0.12   0.02  -0.02
     2   6     0.11  -0.03   0.00    -0.07   0.21  -0.06     0.03   0.14  -0.03
     3   6     0.09   0.04   0.03    -0.04   0.04   0.00     0.07   0.25   0.01
     4  16     0.00   0.00   0.01     0.07   0.02  -0.01     0.05  -0.09  -0.01
     5   6    -0.03  -0.01   0.19     0.14   0.16   0.03    -0.10  -0.02   0.04
     6   6    -0.03   0.02  -0.04     0.02   0.09   0.02     0.06  -0.06   0.01
     7   6    -0.01  -0.01  -0.19     0.14  -0.09  -0.03    -0.09   0.10  -0.09
     8   6    -0.01   0.02   0.02    -0.03  -0.04  -0.03     0.02  -0.06  -0.05
     9   6     0.00   0.01   0.02    -0.04  -0.11   0.02    -0.04   0.03   0.04
    10   9     0.02  -0.02   0.03    -0.02   0.00   0.02     0.06  -0.02  -0.11
    11   9    -0.03   0.04  -0.10     0.00  -0.01  -0.01     0.01  -0.01   0.12
    12   9    -0.01   0.01  -0.02    -0.02  -0.04   0.05     0.01  -0.05   0.06
    13   9     0.02   0.00   0.04     0.00   0.01  -0.09     0.00   0.01  -0.12
    14   9    -0.02  -0.04   0.04     0.00  -0.01   0.14    -0.01  -0.03   0.10
    15   9     0.04   0.02   0.01    -0.08  -0.02  -0.10     0.01   0.01  -0.03
    16   6     0.02   0.02  -0.13     0.11  -0.09   0.00     0.05   0.21  -0.04
    17   6    -0.01   0.01   0.05    -0.01   0.01   0.05     0.00   0.04   0.07
    18   1    -0.09  -0.01   0.19     0.01  -0.01   0.02    -0.08  -0.08   0.23
    19   1    -0.03  -0.05  -0.12     0.02  -0.01   0.04     0.02  -0.13  -0.27
    20   1    -0.09  -0.05   0.06    -0.01   0.00   0.11    -0.13  -0.08   0.28
    21   6     0.04  -0.01  -0.09     0.00   0.02  -0.04     0.02   0.01  -0.07
    22   1    -0.01  -0.04  -0.16    -0.02  -0.04   0.27    -0.03  -0.04   0.07
    23   1     0.00  -0.03  -0.18     0.10  -0.12  -0.20     0.05  -0.09  -0.23
    24   1    -0.04   0.00   0.04     0.07  -0.11  -0.15     0.01  -0.06  -0.06
    25   6    -0.05  -0.02  -0.21    -0.06  -0.03  -0.01    -0.02  -0.04   0.01
    26  16    -0.01   0.00  -0.01    -0.02  -0.09   0.03    -0.09  -0.02   0.01
    27   6    -0.03   0.06   0.24    -0.01  -0.02  -0.02     0.06  -0.06  -0.03
    28   6    -0.03  -0.01  -0.01    -0.08  -0.04   0.00     0.11   0.06   0.00
    29   6     0.01   0.04  -0.02    -0.05   0.03   0.06     0.06  -0.06  -0.07
    30   6    -0.04  -0.02  -0.05     0.01  -0.08  -0.04     0.01   0.11   0.07
    31   6     0.05   0.00   0.01    -0.06   0.05   0.05     0.06  -0.07  -0.07
    32   1     0.06  -0.01   0.03     0.03   0.05   0.01    -0.05  -0.07  -0.02
    33   6    -0.02  -0.07  -0.01     0.01  -0.06  -0.06     0.01   0.11   0.09
    34   1     0.01  -0.05   0.04     0.05  -0.01  -0.03    -0.07   0.03   0.02
    35   6     0.01   0.03  -0.04     0.09   0.04   0.01    -0.13  -0.06   0.00
    36   1     0.08  -0.10   0.12    -0.15  -0.01  -0.02     0.17   0.04  -0.01
    37   1    -0.01  -0.16   0.12    -0.13  -0.04  -0.05     0.18   0.12   0.03
    38   1     0.01   0.05   0.05     0.09   0.04  -0.01    -0.12  -0.08  -0.02
    39   6     0.00  -0.02  -0.19     0.04   0.01   0.01    -0.06  -0.06   0.03
    40   6    -0.05   0.04  -0.04     0.05  -0.03   0.01     0.04  -0.05   0.01
    41   1    -0.12   0.09   0.10     0.05  -0.02   0.00    -0.01   0.10  -0.05
    42   1     0.12  -0.14   0.14     0.05  -0.03   0.01     0.11  -0.01   0.00
    43   1    -0.23   0.20   0.02     0.06  -0.03   0.02     0.21  -0.09   0.05
    44   6    -0.04   0.01   0.01    -0.14   0.07   0.01     0.01  -0.01   0.00
    45   6     0.00  -0.04   0.01    -0.08  -0.06  -0.09     0.01   0.00   0.01
    46   6    -0.03   0.02   0.05     0.00   0.12   0.09    -0.01  -0.01  -0.01
    47   6     0.03   0.00  -0.02    -0.08  -0.08  -0.09     0.01   0.01   0.01
    48   1     0.06   0.00  -0.04     0.05  -0.09  -0.03    -0.01   0.00   0.00
    49   6    -0.01   0.07   0.02     0.01   0.12   0.11     0.00   0.00  -0.01
    50   1     0.01   0.05  -0.02     0.09   0.02   0.04    -0.01  -0.01   0.00
    51   6     0.02  -0.04   0.03     0.16  -0.07  -0.02    -0.01   0.01   0.00
    52   1     0.05   0.11  -0.11    -0.22   0.04   0.03     0.02   0.00   0.00
    53   1    -0.03   0.16  -0.09    -0.21   0.12   0.08     0.01   0.00   0.00
    54   1     0.01  -0.05  -0.05     0.14  -0.10  -0.02    -0.02   0.00   0.00
    55   6     0.02   0.01   0.16     0.06  -0.06  -0.01    -0.01  -0.02   0.00
    56   6    -0.03  -0.03   0.03    -0.02  -0.03   0.01    -0.06  -0.05   0.02
    57   1    -0.21  -0.18   0.00    -0.14  -0.05   0.05    -0.14  -0.06   0.05
    58   1     0.10   0.11  -0.12    -0.11  -0.03   0.03    -0.11  -0.04   0.03
    59   1    -0.10  -0.06  -0.08     0.03   0.10  -0.03    -0.03   0.04  -0.01
                     64                     65                     66
                      A                      A                      A
 Frequencies --    730.2158               734.3377               734.8434
 Red. masses --      5.8661                 1.5807                 1.5934
 Frc consts  --      1.8429                 0.5022                 0.5070
 IR Inten    --      0.0770                19.4444                48.4456
  Atom  AN      X      Y      Z        X      Y      Z        X      Y      Z
     1   6    -0.10  -0.07   0.04     0.00   0.00   0.00     0.01   0.01   0.00
     2   6    -0.03  -0.03  -0.01     0.00   0.00   0.00     0.00   0.00   0.00
     3   6     0.02  -0.05   0.00     0.00   0.00   0.00     0.00   0.00   0.00
     4  16     0.02   0.06  -0.01     0.00   0.00   0.00     0.00  -0.01   0.00
     5   6    -0.04  -0.09  -0.03     0.00   0.00   0.00     0.01   0.01   0.00
     6   6    -0.04   0.00  -0.01     0.00   0.00   0.00     0.00   0.00   0.00
     7   6     0.06  -0.09   0.01     0.00   0.01   0.00     0.00   0.01   0.00
     8   6     0.00   0.06   0.03     0.00   0.00   0.00     0.00  -0.01   0.00
     9   6     0.04  -0.01  -0.02     0.00   0.00   0.00     0.00   0.00   0.00
    10   9    -0.04   0.01   0.06     0.00   0.00   0.00     0.00   0.00   0.00
    11   9    -0.01   0.01  -0.07     0.00   0.00   0.00     0.00   0.00   0.01
    12   9     0.00   0.07  -0.07     0.00   0.00   0.00     0.00  -0.01   0.01
    13   9     0.00  -0.02   0.10     0.00   0.00   0.00     0.00   0.00  -0.01
    14   9     0.00   0.02  -0.08     0.00   0.00   0.00     0.00   0.00   0.01
    15   9     0.03   0.01   0.05     0.00   0.00   0.00     0.00   0.00  -0.01
    16   6     0.11  -0.07   0.09     0.00   0.00   0.00    -0.01   0.01  -0.01
    17   6     0.01  -0.01  -0.02     0.00   0.00   0.00     0.00   0.00   0.00
    18   1     0.00   0.05  -0.02     0.00   0.00   0.00     0.00   0.00   0.00
    19   1    -0.01   0.04   0.06     0.00   0.00   0.00     0.00   0.00   0.00
    20   1     0.03   0.02  -0.12     0.00   0.00   0.01     0.00   0.00   0.01
    21   6     0.00  -0.01  -0.01     0.00   0.00   0.00     0.00   0.00   0.00
    22   1     0.02   0.01  -0.01     0.00   0.00   0.00     0.00   0.00   0.00
    23   1     0.00   0.02   0.06     0.00   0.00   0.00     0.00   0.00  -0.01
    24   1     0.03   0.00  -0.06     0.00   0.00   0.00     0.00   0.00   0.00
    25   6    -0.03  -0.07   0.01     0.00   0.00   0.00     0.00   0.01   0.00
    26  16    -0.03   0.05  -0.01     0.00   0.00   0.00     0.00   0.00   0.00
    27   6     0.03  -0.07  -0.01     0.00   0.00   0.00     0.00   0.01   0.00
    28   6     0.11   0.03   0.03    -0.01   0.01  -0.02     0.02  -0.05   0.07
    29   6     0.05  -0.03  -0.10     0.00  -0.01   0.02    -0.03   0.04  -0.04
    30   6     0.00   0.13   0.04     0.00  -0.01   0.01    -0.02   0.02  -0.05
    31   6     0.08  -0.09  -0.04    -0.01   0.02  -0.03     0.03  -0.06   0.10
    32   1    -0.08   0.00  -0.11     0.05  -0.08   0.11    -0.15   0.27  -0.37
    33   6     0.02   0.10   0.12    -0.01   0.02  -0.03     0.04  -0.08   0.09
    34   1    -0.10   0.11  -0.06     0.05  -0.08   0.12    -0.14   0.25  -0.39
    35   6    -0.14  -0.04  -0.03     0.01  -0.01   0.01     0.00   0.03  -0.04
    36   1     0.19   0.02   0.03     0.01  -0.03   0.04    -0.07   0.09  -0.13
    37   1     0.21   0.10   0.07     0.01  -0.03   0.04    -0.08   0.09  -0.14
    38   1    -0.16  -0.01  -0.12     0.06  -0.09   0.14    -0.16   0.32  -0.45
    39   6    -0.10  -0.09   0.00     0.00   0.00   0.00     0.01   0.01   0.00
    40   6     0.00  -0.02   0.00     0.00   0.00   0.00     0.00   0.00   0.00
    41   1    -0.09   0.20  -0.06     0.00  -0.01   0.00     0.01  -0.02   0.01
    42   1     0.12   0.01   0.01     0.00  -0.01   0.00    -0.01   0.01  -0.01
    43   1     0.19  -0.06   0.05    -0.01   0.01   0.00    -0.02   0.00  -0.01
    44   6    -0.11   0.03   0.03    -0.02  -0.05   0.06     0.00  -0.02   0.02
    45   6    -0.06  -0.02  -0.10     0.02   0.04  -0.04     0.01   0.01  -0.01
    46   6     0.01   0.13   0.05     0.01   0.03  -0.05     0.00   0.00  -0.02
    47   6    -0.09  -0.09  -0.05    -0.03  -0.07   0.09     0.00  -0.02   0.03
    48   1     0.06  -0.01  -0.09     0.13   0.30  -0.36     0.04   0.09  -0.10
    49   6    -0.01   0.09   0.12    -0.03  -0.08   0.09    -0.01  -0.03   0.02
    50   1     0.09   0.09  -0.03     0.12   0.29  -0.37     0.03   0.08  -0.11
    51   6     0.13  -0.04  -0.04     0.01   0.03  -0.04    -0.01   0.01  -0.01
    52   1    -0.20   0.01   0.06     0.05   0.10  -0.12     0.03   0.03  -0.04
    53   1    -0.21   0.08   0.11     0.06   0.10  -0.13     0.03   0.03  -0.05
    54   1     0.14  -0.02  -0.09     0.15   0.36  -0.43     0.03   0.11  -0.13
    55   6     0.10  -0.10  -0.05     0.00   0.00   0.00    -0.01   0.01   0.01
    56   6     0.00  -0.02   0.00     0.00   0.00   0.00     0.00   0.00   0.00
    57   1    -0.14  -0.02   0.07     0.01  -0.01  -0.01     0.01   0.00  -0.01
    58   1    -0.17  -0.04   0.06     0.01   0.01  -0.01     0.02   0.01  -0.01
    59   1     0.11   0.21  -0.04     0.00  -0.01   0.00    -0.01  -0.02   0.00
                     67                     68                     69
                      A                      A                      A
 Frequencies --    758.0464               788.1096               804.8472
 Red. masses --      5.7414                 4.5776                 2.1365
 Frc consts  --      1.9438                 1.6752                 0.8154
 IR Inten    --      1.4658                18.2834                 2.5086
  Atom  AN      X      Y      Z        X      Y      Z        X      Y      Z
     1   6    -0.01   0.03   0.31    -0.03   0.08  -0.16     0.02   0.01   0.03
     2   6     0.03   0.07  -0.02     0.19   0.10   0.03     0.00   0.00   0.00
     3   6     0.03  -0.06  -0.01     0.19  -0.10   0.06     0.00   0.00   0.00
     4  16    -0.02   0.01   0.00    -0.06   0.04   0.01    -0.01  -0.01   0.00
     5   6     0.01   0.03  -0.17    -0.11   0.10   0.11     0.06   0.00  -0.03
     6   6     0.01   0.02   0.02     0.05   0.11   0.01     0.00  -0.01   0.00
     7   6     0.00  -0.05  -0.19    -0.10  -0.14  -0.03     0.05   0.02   0.03
     8   6     0.01   0.00  -0.01     0.09   0.01   0.00    -0.02   0.00   0.00
     9   6     0.01  -0.04   0.01     0.06  -0.12  -0.02    -0.01   0.01   0.00
    10   9    -0.03   0.01   0.00     0.02  -0.05  -0.03    -0.01   0.01   0.01
    11   9     0.02  -0.04   0.05    -0.02  -0.02   0.00     0.00   0.00   0.00
    12   9    -0.01   0.02   0.00    -0.04   0.01   0.00     0.00  -0.01   0.00
    13   9    -0.01  -0.01  -0.03    -0.02   0.00   0.01     0.00   0.00   0.00
    14   9    -0.02  -0.03   0.07    -0.01   0.03  -0.03     0.00   0.00   0.01
    15   9     0.01   0.02  -0.01     0.01   0.05   0.03    -0.02  -0.01  -0.01
    16   6     0.00   0.06   0.34    -0.03  -0.09   0.04     0.01  -0.01  -0.03
    17   6     0.03  -0.02  -0.10     0.07  -0.03  -0.08     0.00   0.00   0.01
    18   1     0.04   0.09  -0.15    -0.12   0.09   0.20     0.00  -0.01   0.01
    19   1     0.02   0.07   0.06    -0.10   0.05  -0.14     0.00  -0.01   0.00
    20   1     0.07   0.04  -0.24    -0.01  -0.02  -0.46    -0.01   0.00   0.03
    21   6     0.02   0.00  -0.08     0.05   0.02  -0.01     0.00   0.00  -0.01
    22   1     0.01  -0.05   0.10    -0.11  -0.05  -0.14     0.01   0.00   0.00
    23   1     0.07  -0.10  -0.22    -0.07  -0.04  -0.31     0.00   0.00  -0.01
    24   1     0.04  -0.11  -0.10    -0.15   0.02   0.32     0.01   0.00  -0.02
    25   6     0.01   0.04   0.10     0.01   0.04   0.01     0.02   0.03   0.04
    26  16    -0.02  -0.02   0.00    -0.05  -0.03   0.02    -0.01   0.01   0.00
    27   6     0.00   0.02   0.09     0.01  -0.04  -0.04     0.02  -0.04  -0.05
    28   6     0.00  -0.01   0.01     0.00   0.00   0.01     0.05  -0.09   0.13
    29   6     0.00   0.01  -0.01     0.00   0.00   0.00    -0.03   0.04  -0.05
    30   6    -0.01   0.00  -0.01     0.00   0.01   0.00    -0.02   0.04  -0.05
    31   6     0.01   0.00   0.00     0.00   0.00   0.00    -0.01   0.00   0.01
    32   1     0.01   0.00   0.00     0.00   0.00   0.00     0.00  -0.01   0.01
    33   6     0.00  -0.01   0.00     0.01   0.01   0.01     0.01   0.01   0.01
    34   1     0.00  -0.01   0.00     0.00   0.01   0.01     0.00   0.01   0.00
    35   6     0.00   0.01  -0.01    -0.01   0.00   0.00    -0.03   0.05  -0.08
    36   1     0.02  -0.02   0.03     0.01  -0.01   0.02     0.13  -0.25   0.35
    37   1     0.00  -0.04   0.03     0.03   0.00   0.02     0.14  -0.23   0.35
    38   1     0.00   0.00   0.02     0.00  -0.02   0.01     0.11  -0.20   0.26
    39   6     0.02  -0.02  -0.15    -0.03  -0.02   0.07    -0.01  -0.01   0.01
    40   6    -0.01   0.01  -0.04    -0.01   0.00   0.02    -0.02   0.02   0.00
    41   1    -0.09   0.07   0.10    -0.01   0.06  -0.07    -0.02   0.04  -0.03
    42   1     0.17  -0.16   0.14    -0.04   0.10  -0.06    -0.02   0.04  -0.02
    43   1    -0.17   0.17   0.03     0.14  -0.09   0.01     0.02  -0.01   0.00
    44   6     0.02  -0.01   0.01     0.01   0.02  -0.03     0.04   0.08  -0.10
    45   6     0.01   0.01   0.00     0.00  -0.01   0.02    -0.02  -0.04   0.04
    46   6     0.01  -0.02  -0.03     0.00  -0.02   0.00    -0.01  -0.04   0.04
    47   6     0.01   0.01   0.02     0.01   0.01   0.01    -0.01   0.00  -0.01
    48   1    -0.01   0.01   0.00     0.00   0.01  -0.01     0.00   0.00  -0.01
    49   6     0.01  -0.04  -0.02     0.01  -0.02  -0.01     0.00   0.00  -0.01
    50   1    -0.01  -0.02  -0.01     0.00   0.00  -0.02     0.00  -0.01   0.00
    51   6    -0.02   0.02   0.00    -0.02  -0.01   0.02    -0.02  -0.05   0.06
    52   1     0.02  -0.03   0.03     0.05   0.07  -0.09     0.09   0.23  -0.28
    53   1     0.05  -0.06   0.01     0.06   0.05  -0.09     0.10   0.22  -0.28
    54   1    -0.02   0.02   0.02     0.01   0.06  -0.05     0.08   0.19  -0.21
    55   6    -0.06   0.01  -0.16    -0.03   0.03   0.00    -0.01   0.01  -0.01
    56   6    -0.01   0.00  -0.04    -0.01   0.00   0.00    -0.01  -0.01   0.00
    57   1     0.25   0.20   0.00     0.09   0.03  -0.03     0.02   0.01   0.00
    58   1    -0.15  -0.19   0.16     0.04  -0.03   0.01    -0.01  -0.03   0.02
    59   1     0.05  -0.02   0.14    -0.05  -0.11   0.04    -0.02  -0.03   0.02
                     70                     71                     72
                      A                      A                      A
 Frequencies --    808.0695               814.3675               857.1894
 Red. masses --      2.0802                 6.3571                 3.9600
 Frc consts  --      0.8003                 2.4840                 1.7144
 IR Inten    --     40.8109                 7.5805                16.6233
  Atom  AN      X      Y      Z        X      Y      Z        X      Y      Z
     1   6    -0.02  -0.02  -0.02     0.03  -0.05  -0.24     0.03   0.04  -0.03
     2   6    -0.02   0.00  -0.01    -0.07  -0.07  -0.03     0.04   0.03   0.01
     3   6    -0.01   0.02   0.00    -0.09   0.06  -0.02     0.03  -0.03   0.02
     4  16    -0.01  -0.01   0.00     0.02  -0.02  -0.01    -0.02  -0.01   0.00
     5   6     0.00  -0.03   0.03     0.01  -0.07   0.34     0.22  -0.03   0.04
     6   6    -0.01  -0.02   0.00    -0.02  -0.04  -0.01    -0.01  -0.04   0.00
     7   6     0.02  -0.01  -0.02     0.03  -0.03  -0.33     0.22   0.04  -0.02
     8   6    -0.01   0.00   0.00    -0.02   0.01   0.00    -0.07   0.00   0.00
     9   6     0.00   0.00   0.00     0.00   0.01   0.00    -0.02   0.04   0.01
    10   9     0.00   0.00   0.01     0.03  -0.01   0.00    -0.03   0.03   0.04
    11   9     0.00   0.01  -0.02    -0.04   0.06  -0.08    -0.01   0.03  -0.05
    12   9     0.00   0.01  -0.01     0.00   0.02  -0.01     0.01   0.00   0.00
    13   9     0.00   0.00   0.01     0.01   0.00   0.02     0.01   0.00   0.00
    14   9     0.00   0.00   0.00    -0.02  -0.05   0.07     0.00  -0.02   0.04
    15   9     0.00   0.00   0.00     0.03   0.02   0.00    -0.04  -0.04  -0.04
    16   6     0.03   0.00   0.02     0.03   0.10   0.25     0.02  -0.04  -0.02
    17   6     0.00   0.00   0.00    -0.01   0.01  -0.07     0.01  -0.01  -0.01
    18   1     0.01  -0.01  -0.02     0.10  -0.02  -0.25    -0.03   0.02   0.07
    19   1     0.02  -0.01  -0.02     0.08   0.00   0.04    -0.02   0.01  -0.03
    20   1     0.00   0.00   0.04     0.06   0.03   0.08    -0.02  -0.01  -0.09
    21   6    -0.01   0.00   0.01    -0.05   0.00   0.12     0.02   0.01   0.00
    22   1     0.01   0.01   0.03     0.04   0.07   0.01    -0.03  -0.01  -0.04
    23   1     0.01   0.00   0.04    -0.06   0.11   0.37    -0.02  -0.01  -0.09
    24   1     0.01   0.00  -0.03     0.01   0.09   0.01    -0.04   0.00   0.09
    25   6     0.03   0.02   0.06    -0.01   0.01   0.03    -0.03   0.11  -0.02
    26  16     0.01   0.00   0.00     0.02   0.01   0.00    -0.02   0.01   0.00
    27   6    -0.02   0.02   0.05     0.02   0.01  -0.06    -0.03  -0.11   0.02
    28   6    -0.04   0.08  -0.11     0.02  -0.04   0.06    -0.03   0.03  -0.05
    29   6     0.03  -0.03   0.04    -0.02   0.02  -0.01     0.03  -0.01  -0.01
    30   6     0.01  -0.02   0.05    -0.01   0.00  -0.03     0.01   0.04   0.03
    31   6     0.01   0.00  -0.01    -0.02   0.01   0.01     0.04  -0.02  -0.03
    32   1     0.01   0.00  -0.01    -0.01   0.01   0.00     0.04  -0.04   0.03
    33   6     0.00   0.01   0.00     0.00  -0.02  -0.01     0.02   0.06   0.04
    34   1     0.00   0.00   0.01     0.00  -0.01  -0.02     0.02   0.02   0.06
    35   6     0.02  -0.05   0.06     0.00   0.03  -0.03    -0.02  -0.04   0.02
    36   1    -0.09   0.21  -0.29     0.03  -0.12   0.16     0.04   0.09  -0.11
    37   1    -0.10   0.20  -0.28     0.03  -0.13   0.16     0.06   0.13  -0.09
    38   1    -0.10   0.16  -0.22     0.07  -0.09   0.13    -0.07   0.04  -0.12
    39   6    -0.01  -0.01  -0.01     0.03   0.04   0.07    -0.10  -0.11   0.02
    40   6     0.01  -0.02   0.00     0.01   0.01   0.03    -0.07   0.00  -0.01
    41   1    -0.01   0.01   0.01     0.11  -0.15  -0.03    -0.23   0.37  -0.12
    42   1     0.04  -0.03   0.02    -0.16   0.10  -0.09     0.12   0.07  -0.01
    43   1     0.01   0.00   0.01     0.02  -0.08  -0.05     0.23  -0.05   0.08
    44   6     0.04   0.10  -0.13     0.00  -0.01   0.02    -0.03  -0.03   0.05
    45   6    -0.03  -0.04   0.05     0.01   0.01   0.00     0.03   0.01   0.01
    46   6    -0.01  -0.04   0.06     0.00   0.00  -0.01     0.01  -0.03  -0.04
    47   6    -0.02   0.00  -0.01     0.01   0.00   0.01     0.04   0.02   0.03
    48   1    -0.01   0.00   0.00     0.00   0.00   0.00     0.03   0.04  -0.02
    49   6     0.00   0.01   0.00     0.00  -0.01  -0.01     0.02  -0.05  -0.04
    50   1     0.00   0.00   0.01     0.00   0.00  -0.01     0.01  -0.01  -0.06
    51   6    -0.02  -0.06   0.07     0.00   0.01  -0.01    -0.02   0.04  -0.02
    52   1     0.09   0.28  -0.34     0.00  -0.04   0.04     0.05  -0.10   0.10
    53   1     0.10   0.27  -0.33     0.00  -0.04   0.03     0.06  -0.14   0.07
    54   1     0.11   0.22  -0.26    -0.02  -0.02   0.03    -0.06  -0.06   0.12
    55   6     0.01  -0.01  -0.02    -0.02  -0.01  -0.08    -0.10   0.11   0.00
    56   6    -0.01  -0.02  -0.01    -0.01   0.00  -0.02    -0.07   0.00   0.01
    57   1     0.00   0.02   0.02     0.10   0.10   0.01     0.22   0.05  -0.09
    58   1    -0.07  -0.06   0.04    -0.11  -0.11   0.09     0.13  -0.06   0.00
    59   1     0.02   0.02   0.02     0.04   0.02   0.07    -0.21  -0.35   0.13
                     73                     74                     75
                      A                      A                      A
 Frequencies --    892.9193               893.8317               898.4326
 Red. masses --      1.2462                 1.2446                 3.2917
 Frc consts  --      0.5854                 0.5859                 1.5655
 IR Inten    --      0.6825                 0.5147                77.9879
  Atom  AN      X      Y      Z        X      Y      Z        X      Y      Z
     1   6     0.00   0.00   0.00     0.00   0.00   0.00     0.03   0.08   0.00
     2   6     0.00   0.00   0.00     0.00   0.00   0.00    -0.01  -0.15   0.02
     3   6     0.00   0.00   0.00     0.00   0.00   0.00     0.01  -0.14   0.01
     4  16     0.00   0.00   0.00     0.00   0.00   0.00    -0.01   0.03   0.00
     5   6     0.00   0.00   0.00     0.00   0.00   0.00     0.00   0.15   0.03
     6   6     0.00   0.00   0.00     0.00   0.00   0.00     0.03   0.12   0.02
     7   6     0.00   0.00   0.00     0.00   0.00   0.00    -0.01   0.14  -0.07
     8   6     0.00   0.00   0.00     0.00   0.00   0.00     0.01   0.00   0.00
     9   6     0.00   0.00   0.00     0.00   0.00   0.00    -0.03   0.10   0.01
    10   9     0.00   0.00   0.00     0.00   0.00   0.00     0.02  -0.03  -0.03
    11   9     0.00   0.00   0.00     0.00   0.00   0.00     0.00  -0.03   0.03
    12   9     0.00   0.00   0.00     0.00   0.00   0.00     0.00  -0.09   0.04
    13   9     0.00   0.00   0.00     0.00   0.00   0.00     0.00   0.00  -0.06
    14   9     0.00   0.00   0.00     0.00   0.00   0.00     0.00  -0.03   0.04
    15   9     0.00   0.00   0.00     0.00   0.00   0.00    -0.02  -0.02  -0.02
    16   6     0.00   0.00   0.00     0.00   0.00   0.00    -0.03   0.08   0.00
    17   6     0.00   0.00   0.00     0.00   0.00   0.00     0.00  -0.06   0.01
    18   1     0.00   0.00   0.00     0.00   0.00   0.00     0.00   0.13  -0.01
    19   1     0.00   0.00  -0.01     0.00   0.00   0.00    -0.09   0.13   0.32
    20   1     0.00   0.00   0.01     0.00   0.00   0.00     0.09   0.06  -0.31
    21   6     0.00   0.00   0.00     0.00   0.00   0.00     0.00  -0.07   0.00
    22   1     0.00   0.00   0.01     0.00   0.00   0.00     0.10   0.05  -0.37
    23   1     0.00   0.00   0.00     0.00   0.00   0.00    -0.10   0.14   0.32
    24   1     0.00   0.00   0.00     0.00   0.00   0.00     0.01   0.14  -0.02
    25   6     0.00   0.00   0.00     0.00   0.00   0.00     0.01  -0.06   0.00
    26  16     0.00   0.00   0.00     0.00   0.00   0.00     0.01   0.03  -0.01
    27   6     0.00   0.00   0.00     0.00   0.00   0.00    -0.01  -0.06   0.01
    28   6     0.00   0.00   0.00     0.00   0.00   0.00    -0.02   0.00  -0.02
    29   6     0.00   0.00   0.00    -0.02   0.04  -0.05     0.01   0.00   0.00
    30   6     0.00   0.00   0.00     0.02  -0.04   0.06     0.00   0.01   0.01
    31   6     0.00   0.00   0.00    -0.02   0.04  -0.06     0.01  -0.01  -0.01
    32   1    -0.01   0.01  -0.01     0.16  -0.28   0.38     0.03  -0.03   0.03
    33   6     0.00   0.00   0.00     0.02  -0.04   0.06     0.01   0.02   0.02
    34   1     0.00  -0.01   0.01    -0.15   0.26  -0.39     0.01   0.00   0.03
    35   6     0.00   0.00   0.00     0.00   0.00   0.00    -0.01  -0.01   0.01
    36   1     0.00   0.01  -0.01     0.15  -0.27   0.38     0.01   0.02  -0.03
    37   1     0.00  -0.01   0.01    -0.15   0.27  -0.39     0.02   0.05  -0.03
    38   1     0.00   0.00   0.00     0.00   0.00   0.00    -0.03   0.02  -0.06
    39   6     0.00   0.00   0.00     0.00   0.00   0.00    -0.04  -0.06   0.00
    40   6     0.00   0.00   0.00     0.00   0.00   0.00    -0.05   0.00  -0.01
    41   1     0.00   0.00   0.00     0.00  -0.01   0.01    -0.15   0.23  -0.07
    42   1     0.00   0.00   0.00    -0.01  -0.01   0.00     0.09   0.03   0.00
    43   1     0.00   0.00   0.00     0.00   0.01   0.00     0.13  -0.02   0.05
    44   6     0.00   0.00   0.00     0.00   0.00   0.00     0.02   0.01  -0.02
    45   6     0.02   0.05  -0.05     0.00   0.00   0.00    -0.01   0.00  -0.01
    46   6    -0.02  -0.05   0.06     0.00   0.00   0.00     0.00   0.01   0.01
    47   6     0.02   0.05  -0.05     0.00   0.00   0.00    -0.01  -0.01  -0.01
    48   1    -0.14  -0.31   0.37     0.00  -0.01   0.01    -0.03  -0.04   0.04
    49   6    -0.02  -0.04   0.05     0.00   0.00   0.00    -0.01   0.02   0.02
    50   1     0.13   0.30  -0.38     0.00   0.01  -0.01    -0.01   0.01   0.02
    51   6     0.00   0.00   0.00     0.00   0.00   0.00     0.01  -0.01   0.01
    52   1    -0.13  -0.30   0.36     0.00  -0.01   0.01    -0.02   0.01  -0.02
    53   1     0.13   0.30  -0.37     0.00   0.01  -0.01    -0.02   0.06  -0.04
    54   1     0.00  -0.01   0.00     0.00   0.00   0.00     0.02   0.02  -0.06
    55   6     0.00   0.00   0.00     0.00   0.00   0.00     0.04  -0.06   0.01
    56   6     0.00   0.00   0.00     0.00   0.00   0.00     0.05   0.00  -0.01
    57   1     0.00   0.01   0.00     0.00   0.00   0.00    -0.15  -0.04   0.06
    58   1     0.01  -0.01   0.00     0.00   0.00   0.00    -0.08   0.05  -0.01
    59   1     0.00  -0.01   0.01     0.00   0.00   0.00     0.14   0.23  -0.09
                     76                     77                     78
                      A                      A                      A
 Frequencies --    923.9440               937.4630               971.1523
 Red. masses --      2.8103                 1.8128                 2.3932
 Frc consts  --      1.4135                 0.9386                 1.3299
 IR Inten    --     28.6494                 6.3401                 0.7533
  Atom  AN      X      Y      Z        X      Y      Z        X      Y      Z
     1   6    -0.02  -0.01  -0.04     0.05  -0.02   0.02     0.00   0.00   0.01
     2   6     0.02   0.14  -0.01     0.13   0.03  -0.01     0.01   0.00   0.00
     3   6     0.01  -0.14   0.02    -0.13   0.04   0.00     0.01   0.00  -0.01
     4  16    -0.01   0.02   0.01     0.02   0.00  -0.01    -0.03  -0.02   0.00
     5   6    -0.01  -0.06   0.03     0.00   0.01  -0.01    -0.01   0.00   0.00
     6   6    -0.06  -0.15  -0.02     0.00   0.01   0.00    -0.01  -0.01   0.00
     7   6    -0.01   0.07  -0.04    -0.01   0.01   0.00    -0.02  -0.01   0.00
     8   6    -0.14   0.00   0.01     0.00   0.00   0.00    -0.01   0.00   0.00
     9   6    -0.06   0.15   0.02     0.00   0.00   0.00    -0.01   0.01   0.00
    10   9     0.04   0.02  -0.02     0.00   0.00   0.00     0.01   0.00   0.00
    11   9     0.01   0.02   0.02     0.00   0.00   0.00     0.00   0.00   0.01
    12   9     0.04   0.00   0.00     0.00   0.00   0.00     0.00   0.00   0.00
    13   9     0.02   0.00   0.00     0.00   0.00   0.00     0.00   0.00   0.00
    14   9     0.01  -0.02  -0.02     0.00   0.00   0.00     0.00   0.00  -0.01
    15   9     0.05  -0.01   0.02     0.00   0.00   0.00     0.01   0.00   0.00
    16   6    -0.03   0.01  -0.02    -0.05  -0.02   0.00     0.00   0.00   0.00
    17   6     0.00  -0.08   0.01    -0.08   0.01  -0.06    -0.01   0.02   0.00
    18   1    -0.01   0.17  -0.02     0.19  -0.10  -0.49     0.02  -0.04  -0.03
    19   1    -0.12   0.16   0.39     0.15  -0.04   0.13     0.04  -0.03  -0.03
    20   1     0.12   0.07  -0.41     0.09   0.06   0.31    -0.01   0.00   0.10
    21   6     0.01   0.08   0.00     0.08   0.02   0.06    -0.01  -0.02   0.00
    22   1    -0.13  -0.06   0.39    -0.14  -0.07  -0.14     0.04   0.02  -0.02
    23   1     0.11  -0.16  -0.38    -0.10  -0.01  -0.29     0.00   0.02   0.10
    24   1    -0.02  -0.15   0.07    -0.20   0.03   0.51     0.02   0.03  -0.06
    25   6     0.03  -0.01   0.00     0.00  -0.04   0.00     0.14   0.05  -0.01
    26  16    -0.01  -0.02   0.01    -0.02   0.00   0.00    -0.03   0.02   0.00
    27   6     0.03   0.01   0.00     0.00  -0.04   0.01     0.17  -0.06   0.00
    28   6     0.01   0.00   0.00    -0.01   0.00  -0.01     0.07   0.02   0.01
    29   6     0.00   0.00   0.00     0.00   0.00   0.00    -0.04   0.03  -0.04
    30   6     0.00  -0.01   0.00     0.00   0.01   0.00    -0.04   0.03  -0.04
    31   6    -0.01   0.00   0.01     0.01   0.00   0.00    -0.07   0.02   0.06
    32   1    -0.01   0.00   0.00     0.02  -0.02   0.02     0.09  -0.20   0.29
    33   6     0.00  -0.01  -0.01     0.01   0.01   0.01    -0.01  -0.07  -0.03
    34   1     0.00  -0.01  -0.01     0.01  -0.01   0.03     0.07  -0.20   0.28
    35   6     0.01   0.00   0.00     0.00  -0.01   0.00     0.06  -0.02   0.04
    36   1    -0.02  -0.01   0.01     0.00   0.01  -0.01    -0.14   0.00  -0.01
    37   1    -0.02  -0.02   0.00     0.01   0.02  -0.01    -0.06  -0.04  -0.07
    38   1     0.01   0.00   0.00    -0.01   0.01  -0.04    -0.07   0.19  -0.32
    39   6     0.01   0.02   0.00     0.00  -0.03   0.01     0.02  -0.01   0.00
    40   6     0.02   0.01   0.01    -0.04   0.02  -0.01    -0.04   0.02   0.00
    41   1     0.07  -0.09   0.02    -0.07   0.10  -0.03    -0.07   0.12  -0.05
    42   1    -0.07   0.01  -0.01    -0.01   0.04  -0.01    -0.01   0.07  -0.03
    43   1    -0.05   0.00  -0.03     0.01   0.02   0.01     0.06  -0.01   0.01
    44   6     0.01   0.00   0.00     0.01   0.00  -0.01     0.06  -0.01  -0.02
    45   6    -0.01   0.00   0.00     0.00   0.00   0.00    -0.03  -0.03   0.04
    46   6     0.00   0.01   0.00     0.00   0.01   0.00    -0.03  -0.03   0.04
    47   6    -0.01   0.00  -0.01    -0.01   0.00   0.00    -0.06  -0.02  -0.04
    48   1    -0.02  -0.01   0.01    -0.02  -0.02   0.02     0.07   0.21  -0.26
    49   6     0.00   0.01   0.01     0.00   0.01   0.01    -0.01   0.05   0.03
    50   1    -0.01   0.00   0.02    -0.01  -0.01   0.03     0.06   0.21  -0.25
    51   6     0.01  -0.01   0.00     0.00  -0.01   0.00     0.05   0.03  -0.04
    52   1    -0.02   0.01  -0.01    -0.01   0.01  -0.01    -0.11   0.00   0.01
    53   1    -0.02   0.02   0.00    -0.02   0.02  -0.01    -0.05   0.02   0.07
    54   1     0.01   0.01  -0.02     0.01   0.02  -0.04    -0.05  -0.20   0.28
    55   6     0.02  -0.02   0.01     0.01  -0.03   0.00     0.01   0.01   0.00
    56   6     0.02  -0.01   0.00     0.04   0.02  -0.01    -0.03  -0.02   0.00
    57   1    -0.09  -0.03   0.03    -0.02   0.00   0.00     0.04   0.00  -0.01
    58   1    -0.04   0.03  -0.01     0.02   0.05  -0.02     0.00  -0.05   0.02
    59   1     0.07   0.10  -0.04     0.06   0.09  -0.04    -0.06  -0.10   0.04
                     79                     80                     81
                      A                      A                      A
 Frequencies --    974.2386               989.7989               990.9295
 Red. masses --      2.1854                 2.0515                 2.3184
 Frc consts  --      1.2221                 1.1842                 1.3413
 IR Inten    --     25.4607                 1.1815                 2.9729
  Atom  AN      X      Y      Z        X      Y      Z        X      Y      Z
     1   6     0.01   0.00  -0.01    -0.03   0.02   0.01     0.02  -0.01   0.00
     2   6     0.01  -0.01   0.00     0.00  -0.01   0.01     0.00   0.00   0.00
     3   6    -0.01  -0.01   0.00     0.00   0.01   0.01     0.01   0.00   0.00
     4  16    -0.03  -0.01   0.00    -0.01  -0.01   0.00    -0.02  -0.01   0.00
     5   6    -0.01   0.02   0.00     0.00   0.00   0.00     0.00   0.01   0.00
     6   6     0.00   0.02   0.00    -0.01  -0.03   0.00     0.00   0.01   0.00
     7   6     0.00   0.02   0.00     0.00   0.00   0.00     0.00   0.01  -0.01
     8   6     0.00   0.00   0.00    -0.03   0.00   0.00    -0.01   0.00   0.00
     9   6    -0.01   0.02   0.00    -0.01   0.02   0.00     0.00   0.02   0.00
    10   9     0.00   0.00   0.00     0.01   0.00   0.00     0.00   0.00   0.00
    11   9     0.00   0.00   0.00     0.00   0.00   0.00     0.00   0.00   0.00
    12   9     0.00  -0.01   0.01     0.01   0.00   0.00     0.00  -0.01   0.00
    13   9     0.00   0.00  -0.01     0.00   0.00   0.00     0.00   0.00  -0.01
    14   9     0.00   0.00   0.00     0.00   0.00  -0.01     0.00   0.00   0.00
    15   9     0.00   0.00   0.00     0.01   0.00   0.00     0.00   0.00   0.00
    16   6    -0.01   0.00   0.00    -0.02  -0.01   0.01    -0.03  -0.01   0.02
    17   6    -0.01   0.01  -0.01     0.00   0.01  -0.01     0.01   0.02   0.00
    18   1     0.02  -0.02  -0.05     0.00  -0.03   0.00    -0.01  -0.03   0.04
    19   1     0.02  -0.01   0.00     0.02  -0.03  -0.08     0.01  -0.03  -0.10
    20   1     0.00   0.00   0.05    -0.02  -0.01   0.05    -0.03  -0.02   0.05
    21   6     0.01   0.01   0.01     0.01  -0.02  -0.01    -0.01   0.01   0.00
    22   1    -0.02  -0.01   0.00     0.03   0.01  -0.13     0.00   0.00   0.06
    23   1    -0.01  -0.01  -0.05    -0.03   0.04   0.06     0.02  -0.01   0.00
    24   1    -0.02  -0.01   0.06    -0.01   0.05   0.01     0.01  -0.02  -0.04
    25   6     0.14   0.04   0.00     0.07   0.00  -0.02     0.16   0.01  -0.04
    26  16     0.02  -0.01   0.00    -0.02   0.01   0.00     0.01  -0.01   0.00
    27   6    -0.13   0.04   0.00     0.13  -0.01   0.02    -0.09   0.00  -0.01
    28   6    -0.06  -0.01  -0.01     0.05   0.07  -0.06    -0.04  -0.04   0.04
    29   6     0.03  -0.03   0.04     0.01  -0.07   0.06     0.00   0.04  -0.03
    30   6     0.04  -0.03   0.04    -0.01  -0.04   0.08     0.01   0.02  -0.05
    31   6     0.06  -0.02  -0.05    -0.07   0.03   0.04     0.05  -0.02  -0.03
    32   1    -0.08   0.18  -0.26    -0.16   0.22  -0.33     0.09  -0.12   0.18
    33   6     0.01   0.06   0.03    -0.02  -0.06  -0.04     0.01   0.04   0.03
    34   1    -0.07   0.18  -0.25    -0.17   0.21  -0.31     0.10  -0.11   0.17
    35   6    -0.05   0.02  -0.04     0.02   0.06  -0.06    -0.02  -0.03   0.03
    36   1     0.11   0.00   0.00    -0.09  -0.02   0.05     0.07   0.01  -0.03
    37   1     0.05   0.03   0.05    -0.05  -0.06  -0.04     0.03   0.04   0.03
    38   1     0.07  -0.18   0.28     0.18  -0.22   0.32    -0.11   0.12  -0.17
    39   6    -0.01   0.00   0.00    -0.01   0.00   0.00     0.00   0.00   0.00
    40   6     0.03  -0.01   0.00    -0.04  -0.03   0.00     0.02   0.02   0.00
    41   1     0.05  -0.08   0.04    -0.13   0.21  -0.07     0.08  -0.13   0.04
    42   1     0.00  -0.05   0.02     0.13   0.02   0.01    -0.08  -0.01   0.00
    43   1    -0.05   0.01  -0.01     0.16  -0.04   0.07    -0.10   0.03  -0.04
    44   6     0.07   0.00  -0.03     0.03  -0.04   0.03     0.06  -0.08   0.05
    45   6    -0.04  -0.04   0.05     0.00   0.04  -0.03     0.00   0.07  -0.04
    46   6    -0.04  -0.04   0.05    -0.01   0.02  -0.04    -0.02   0.04  -0.08
    47   6    -0.06  -0.02  -0.05    -0.04  -0.02  -0.02    -0.09  -0.03  -0.05
    48   1     0.09   0.25  -0.30    -0.08  -0.13   0.17    -0.14  -0.22   0.30
    49   6    -0.01   0.06   0.03    -0.01   0.03   0.03    -0.02   0.07   0.06
    50   1     0.07   0.25  -0.29    -0.08  -0.13   0.17    -0.15  -0.22   0.28
    51   6     0.05   0.03  -0.05     0.02  -0.03   0.03     0.04  -0.06   0.05
    52   1    -0.11   0.00   0.01    -0.06   0.01  -0.02    -0.12   0.02  -0.04
    53   1    -0.05   0.02   0.08    -0.02   0.04   0.02    -0.05   0.08   0.05
    54   1    -0.07  -0.24   0.33     0.09   0.13  -0.17     0.16   0.23  -0.28
    55   6     0.01   0.00   0.00     0.00   0.00   0.00    -0.01   0.00   0.00
    56   6    -0.03  -0.01   0.00    -0.02   0.02   0.00    -0.04   0.03   0.01
    57   1     0.04   0.00  -0.01     0.09   0.02  -0.05     0.17   0.04  -0.09
    58   1     0.00  -0.04   0.02     0.08  -0.01  -0.01     0.15  -0.02  -0.01
    59   1    -0.05  -0.08   0.03    -0.08  -0.12   0.05    -0.15  -0.24   0.09
                     82                     83                     84
                      A                      A                      A
 Frequencies --   1012.5430              1027.0021              1027.8728
 Red. masses --      2.8435                 4.9809                 4.6178
 Frc consts  --      1.7177                 3.0953                 2.8745
 IR Inten    --     35.1155                18.0435                15.2813
  Atom  AN      X      Y      Z        X      Y      Z        X      Y      Z
     1   6     0.10  -0.10  -0.01     0.02   0.02   0.01     0.05  -0.01   0.00
     2   6     0.05   0.02  -0.09     0.01   0.01   0.00    -0.01   0.01   0.01
     3   6     0.05  -0.04  -0.08     0.01   0.00   0.00     0.00   0.02   0.01
     4  16    -0.02  -0.01   0.00    -0.01   0.00   0.00     0.02   0.01   0.00
     5   6    -0.02  -0.01  -0.01    -0.01   0.03   0.00     0.03  -0.01   0.00
     6   6     0.04   0.06   0.01    -0.03  -0.02  -0.01     0.00  -0.03   0.00
     7   6    -0.03   0.02   0.01    -0.02  -0.03   0.00    -0.02   0.00   0.00
     8   6     0.15   0.00  -0.01    -0.08   0.00   0.00     0.01  -0.01   0.00
     9   6     0.05  -0.06  -0.02    -0.03   0.01   0.01     0.01  -0.03   0.00
    10   9    -0.03  -0.01   0.02     0.02   0.00  -0.02    -0.01   0.00   0.01
    11   9    -0.01   0.00  -0.02     0.01   0.00   0.02     0.00   0.00   0.00
    12   9    -0.02   0.00   0.00     0.01   0.00   0.00     0.00   0.01   0.00
    13   9    -0.02   0.00   0.00     0.01   0.00   0.00     0.00   0.00   0.01
    14   9    -0.01   0.00   0.03     0.01   0.00  -0.02     0.00   0.00   0.00
    15   9    -0.04   0.01  -0.02     0.03   0.00   0.01     0.00   0.00   0.00
    16   6     0.07   0.09  -0.04    -0.02  -0.03   0.02    -0.06  -0.01   0.01
    17   6    -0.07  -0.04   0.07     0.00   0.03   0.00     0.03   0.01   0.00
    18   1     0.07   0.06  -0.18     0.01  -0.06   0.00    -0.05   0.00   0.13
    19   1     0.00   0.08   0.46     0.05  -0.05  -0.11    -0.03  -0.01  -0.14
    20   1     0.12   0.09   0.06    -0.04  -0.02   0.13    -0.05  -0.03  -0.06
    21   6    -0.08   0.07   0.05    -0.02  -0.02   0.00    -0.02   0.02  -0.02
    22   1     0.00   0.03   0.54     0.06   0.03  -0.02     0.01   0.01   0.14
    23   1     0.15  -0.09   0.06     0.00   0.02   0.12     0.06  -0.04  -0.01
    24   1     0.09  -0.13  -0.20     0.03   0.03  -0.10     0.04  -0.05  -0.12
    25   6     0.03   0.06  -0.01     0.06   0.02  -0.01    -0.11  -0.07   0.03
    26  16    -0.02   0.01   0.00    -0.02   0.01   0.00    -0.01   0.01   0.00
    27   6     0.03  -0.07   0.02     0.09  -0.05   0.02     0.07  -0.04   0.01
    28   6    -0.02   0.01  -0.03    -0.02   0.01  -0.03    -0.01   0.01  -0.02
    29   6     0.01  -0.01   0.02     0.01   0.24   0.18     0.01   0.14   0.11
    30   6     0.00  -0.01   0.02     0.19  -0.14  -0.15     0.11  -0.09  -0.09
    31   6     0.00   0.00   0.00     0.02  -0.04  -0.03     0.00  -0.02  -0.01
    32   1    -0.02   0.08  -0.10    -0.12   0.29   0.17    -0.07   0.18   0.09
    33   6     0.01   0.01   0.01    -0.01   0.05   0.04     0.00   0.02   0.02
    34   1    -0.04   0.06  -0.08     0.09  -0.22  -0.26     0.05  -0.13  -0.16
    35   6    -0.01   0.01  -0.02    -0.20  -0.09  -0.01    -0.12  -0.06  -0.01
    36   1    -0.01   0.00  -0.01    -0.11  -0.14  -0.10    -0.07  -0.09  -0.06
    37   1     0.01   0.03  -0.03    -0.15   0.05   0.06    -0.09   0.03   0.02
    38   1     0.05  -0.09   0.08    -0.16  -0.18   0.06    -0.09  -0.12   0.04
    39   6     0.04  -0.06   0.00     0.03  -0.02   0.00     0.03  -0.02   0.00
    40   6    -0.06   0.06   0.00    -0.04   0.03   0.00    -0.05   0.02   0.00
    41   1    -0.05   0.05  -0.04    -0.05   0.08  -0.05    -0.08   0.12  -0.06
    42   1    -0.13   0.13  -0.07    -0.05   0.09  -0.04    -0.02   0.10  -0.04
    43   1    -0.07   0.03  -0.04     0.01  -0.01  -0.01     0.05  -0.02   0.01
    44   6    -0.01  -0.01   0.02    -0.01  -0.01   0.01     0.01   0.02  -0.03
    45   6     0.00   0.01  -0.02     0.00  -0.15  -0.13     0.00   0.21   0.19
    46   6     0.00   0.01  -0.02     0.13   0.09   0.10    -0.19  -0.12  -0.14
    47   6     0.00   0.00   0.00     0.01   0.02   0.02    -0.01  -0.03  -0.02
    48   1    -0.01  -0.06   0.06    -0.09  -0.17  -0.14     0.13   0.27   0.17
    49   6     0.00  -0.01  -0.01    -0.01  -0.03  -0.02     0.01   0.03   0.04
    50   1    -0.03  -0.05   0.06     0.08   0.13   0.18    -0.10  -0.17  -0.26
    51   6     0.00  -0.01   0.01    -0.13   0.06   0.02     0.18  -0.09  -0.03
    52   1    -0.02   0.00   0.01    -0.06   0.08   0.08     0.11  -0.12  -0.11
    53   1     0.01  -0.02   0.01    -0.10  -0.02  -0.04     0.14   0.04   0.04
    54   1     0.03   0.07  -0.05    -0.12   0.10  -0.01     0.15  -0.19   0.03
    55   6     0.03   0.05  -0.01     0.01   0.00   0.00    -0.04  -0.03   0.00
    56   6    -0.04  -0.06   0.02    -0.01  -0.01   0.00     0.06   0.03  -0.01
    57   1    -0.11  -0.07   0.04     0.01   0.01   0.00    -0.03   0.00   0.02
    58   1    -0.10  -0.07   0.04    -0.01  -0.02   0.01     0.02   0.11  -0.05
    59   1    -0.04  -0.03   0.00    -0.01  -0.02   0.02     0.11   0.16  -0.08
                     85                     86                     87
                      A                      A                      A
 Frequencies --   1035.0933              1040.4874              1041.3799
 Red. masses --      2.6511                 1.3839                 1.3832
 Frc consts  --      1.6735                 0.8827                 0.8838
 IR Inten    --      0.5849                 0.5249                 0.8114
  Atom  AN      X      Y      Z        X      Y      Z        X      Y      Z
     1   6    -0.13   0.04   0.02     0.00   0.00   0.00    -0.01   0.00   0.00
     2   6     0.01   0.00  -0.01     0.00   0.00   0.00     0.00   0.00   0.00
     3   6     0.00  -0.01  -0.02     0.00   0.00   0.00     0.00   0.00   0.00
     4  16    -0.01  -0.01   0.00     0.00   0.00   0.00     0.00   0.00   0.00
     5   6    -0.03  -0.02  -0.01     0.00   0.00   0.00     0.00   0.00   0.00
     6   6     0.01  -0.01   0.00     0.00   0.00   0.00     0.00   0.00   0.00
     7   6     0.03  -0.02   0.02     0.00   0.00   0.00     0.00   0.00   0.00
     8   6     0.01   0.00   0.00     0.00   0.00   0.00     0.00   0.00   0.00
     9   6     0.00  -0.01   0.00     0.00   0.00   0.00     0.00   0.00   0.00
    10   9     0.00   0.00   0.00     0.00   0.00   0.00     0.00   0.00   0.00
    11   9     0.00   0.00   0.00     0.00   0.00   0.00     0.00   0.00   0.00
    12   9     0.00   0.01   0.00     0.00   0.00   0.00     0.00   0.00   0.00
    13   9     0.00   0.00   0.00     0.00   0.00   0.00     0.00   0.00   0.00
    14   9     0.00   0.00   0.00     0.00   0.00   0.00     0.00   0.00   0.00
    15   9     0.00   0.00   0.00     0.00   0.00   0.00     0.00   0.00   0.00
    16   6     0.14   0.05  -0.05     0.00   0.00   0.00     0.00   0.00   0.00
    17   6    -0.06  -0.07   0.02     0.00   0.00   0.00     0.00   0.00   0.00
    18   1     0.08   0.09  -0.25     0.00   0.00   0.00     0.00   0.00  -0.01
    19   1    -0.01   0.09   0.44     0.00   0.00   0.01     0.00   0.00   0.01
    20   1     0.15   0.09  -0.06     0.00   0.00  -0.01     0.00   0.00   0.00
    21   6     0.06  -0.06   0.03     0.00   0.00   0.00     0.00   0.00   0.00
    22   1     0.01  -0.02  -0.39     0.00   0.00  -0.01     0.00   0.00  -0.01
    23   1    -0.15   0.10   0.06     0.00   0.00   0.00     0.00   0.00   0.00
    24   1    -0.09   0.14   0.25     0.00   0.00   0.01     0.00   0.00   0.01
    25   6     0.00   0.10  -0.02     0.00   0.01   0.00     0.00   0.00   0.00
    26  16     0.01  -0.01   0.00     0.00   0.00   0.00     0.00   0.00   0.00
    27   6     0.01   0.08  -0.02     0.00   0.00   0.00     0.00   0.01   0.00
    28   6     0.03   0.01   0.02     0.00   0.00   0.00     0.00   0.00   0.00
    29   6     0.00   0.07   0.03     0.00   0.00   0.00     0.03  -0.05   0.07
    30   6     0.05  -0.04  -0.05     0.00   0.00   0.00    -0.02   0.05  -0.08
    31   6    -0.01   0.00   0.01     0.00   0.00   0.00    -0.02   0.05  -0.08
    32   1    -0.03   0.02   0.12     0.00  -0.01   0.01    -0.17   0.27  -0.36
    33   6    -0.02  -0.01  -0.02     0.00   0.00   0.00     0.02  -0.05   0.07
    34   1     0.04  -0.07  -0.05     0.00   0.00  -0.01     0.17  -0.25   0.39
    35   6    -0.05  -0.03   0.01     0.00   0.00   0.00     0.00   0.00   0.01
    36   1    -0.04  -0.02  -0.01     0.00   0.01  -0.01     0.17  -0.27   0.39
    37   1    -0.05  -0.06   0.06     0.00  -0.01   0.01    -0.16   0.26  -0.37
    38   1    -0.08   0.03  -0.02     0.00   0.00   0.00    -0.02   0.03  -0.01
    39   6    -0.05   0.07   0.01     0.00   0.00   0.00     0.00   0.00  -0.01
    40   6     0.07  -0.06  -0.02     0.00   0.00   0.00     0.00  -0.01   0.01
    41   1     0.05  -0.08   0.09     0.00   0.00   0.00     0.01   0.00  -0.03
    42   1     0.17  -0.19   0.10     0.01  -0.01   0.00     0.00   0.03  -0.01
    43   1     0.03   0.02   0.05     0.00   0.00   0.00     0.03  -0.04   0.00
    44   6    -0.03   0.00   0.02     0.00   0.00   0.00     0.00   0.00   0.00
    45   6     0.01   0.05   0.02    -0.02  -0.06   0.07     0.00   0.00   0.00
    46   6    -0.05  -0.03  -0.05     0.02   0.05  -0.07     0.00   0.00   0.00
    47   6     0.01   0.00   0.00     0.02   0.06  -0.07     0.00   0.00   0.00
    48   1     0.04   0.00   0.11     0.15   0.30  -0.35     0.00   0.01  -0.01
    49   6     0.01  -0.01  -0.02    -0.02  -0.06   0.07     0.00   0.00   0.00
    50   1    -0.05  -0.06  -0.03    -0.14  -0.29   0.36     0.00  -0.01   0.01
    51   6     0.04  -0.02   0.01     0.00   0.00   0.00     0.00   0.00   0.00
    52   1     0.02  -0.02   0.00    -0.14  -0.30   0.37     0.00  -0.01   0.01
    53   1     0.05  -0.06   0.04     0.14   0.30  -0.36     0.00   0.00  -0.01
    54   1     0.08   0.05  -0.03     0.01   0.01   0.00     0.00   0.00   0.00
    55   6     0.06   0.08   0.00     0.00   0.00  -0.01     0.00   0.00   0.00
    56   6    -0.07  -0.07   0.00     0.00   0.00   0.01     0.00   0.00   0.00
    57   1    -0.06  -0.02   0.04    -0.04  -0.04   0.00     0.00   0.00   0.00
    58   1    -0.15  -0.16   0.09     0.01   0.04  -0.02    -0.01  -0.01   0.00
    59   1    -0.07  -0.11   0.07    -0.01   0.00  -0.03     0.00   0.00   0.00
                     88                     89                     90
                      A                      A                      A
 Frequencies --   1047.6113              1054.8936              1056.4048
 Red. masses --      3.1259                 1.5948                 1.6428
 Frc consts  --      2.0213                 1.0456                 1.0802
 IR Inten    --     46.6642                 3.6898                 7.7564
  Atom  AN      X      Y      Z        X      Y      Z        X      Y      Z
     1   6    -0.04  -0.05  -0.02    -0.04   0.01   0.03     0.00  -0.02   0.00
     2   6    -0.05  -0.02   0.05    -0.02   0.01   0.04    -0.02  -0.02   0.02
     3   6    -0.05   0.03   0.04    -0.02   0.01   0.03    -0.02   0.00   0.00
     4  16     0.00   0.00   0.00     0.00   0.00   0.00     0.00   0.00   0.00
     5   6     0.02  -0.08   0.01     0.00   0.00  -0.01     0.00  -0.02   0.00
     6   6     0.07  -0.02   0.01     0.01   0.00   0.00     0.02   0.00   0.00
     7   6     0.02   0.08   0.00     0.02   0.00   0.00     0.00   0.02   0.00
     8   6     0.20   0.00  -0.01     0.02   0.00   0.00     0.05   0.00   0.00
     9   6     0.07   0.01  -0.03     0.01   0.00   0.00     0.01   0.01   0.00
    10   9    -0.06   0.01   0.04    -0.01   0.00   0.01    -0.02   0.00   0.01
    11   9    -0.02   0.01  -0.05     0.00   0.00   0.00    -0.01   0.00  -0.01
    12   9    -0.02   0.00   0.00     0.00   0.00   0.00    -0.01  -0.01   0.00
    13   9    -0.02   0.00   0.01     0.00   0.00   0.00    -0.01   0.00   0.00
    14   9    -0.02  -0.01   0.05     0.00   0.00   0.01     0.00   0.00   0.01
    15   9    -0.07  -0.01  -0.03    -0.01   0.00   0.00    -0.02   0.00  -0.01
    16   6    -0.04   0.06  -0.01     0.02   0.01   0.00    -0.02   0.00  -0.03
    17   6     0.04  -0.06  -0.02     0.00  -0.02  -0.02     0.01  -0.01   0.00
    18   1    -0.04   0.12   0.08     0.01   0.03  -0.06    -0.02   0.02   0.06
    19   1    -0.11   0.08   0.08    -0.01   0.02   0.06    -0.03   0.01  -0.02
    20   1     0.04   0.01  -0.33     0.04   0.02  -0.08    -0.01  -0.01  -0.06
    21   6     0.04   0.05  -0.03     0.02  -0.02  -0.03     0.01   0.02  -0.01
    22   1    -0.10  -0.06   0.07     0.01  -0.01  -0.14    -0.05  -0.02   0.05
    23   1     0.03  -0.07  -0.30    -0.03   0.02  -0.02     0.02  -0.04  -0.13
    24   1    -0.04  -0.09   0.11    -0.01   0.03   0.01    -0.02  -0.04   0.05
    25   6     0.03  -0.07   0.02     0.00   0.01   0.01     0.00  -0.04  -0.02
    26  16     0.01   0.00   0.00     0.00   0.00   0.00     0.00   0.00   0.00
    27   6     0.02   0.08  -0.02     0.01   0.00   0.03     0.00   0.03   0.00
    28   6     0.05   0.02   0.01    -0.01   0.01  -0.01     0.01   0.01   0.00
    29   6     0.00   0.04   0.02     0.00   0.00   0.00     0.00   0.01   0.00
    30   6     0.04  -0.02  -0.04     0.00  -0.01   0.01     0.01  -0.01  -0.01
    31   6    -0.03   0.02   0.01     0.00   0.00   0.01    -0.01   0.01   0.00
    32   1    -0.03   0.03   0.06     0.01  -0.02   0.01     0.00   0.00   0.01
    33   6    -0.01  -0.03  -0.03     0.00   0.00   0.00    -0.01  -0.01  -0.02
    34   1     0.04  -0.05  -0.02    -0.01   0.02  -0.03     0.01   0.01  -0.02
    35   6    -0.03  -0.02   0.01     0.00   0.01   0.00    -0.01  -0.01   0.01
    36   1    -0.02  -0.02   0.05    -0.01   0.03  -0.03     0.01   0.00   0.02
    37   1    -0.04  -0.07   0.02    -0.01   0.00  -0.01     0.00  -0.04   0.03
    38   1    -0.07   0.04  -0.04     0.01  -0.01   0.04    -0.03   0.03  -0.02
    39   6    -0.03   0.06   0.02     0.00  -0.02  -0.13     0.00   0.01  -0.03
    40   6     0.00  -0.07  -0.02     0.01   0.03   0.14    -0.01  -0.02   0.04
    41   1    -0.10   0.12   0.01     0.27  -0.23  -0.22     0.01   0.03  -0.10
    42   1     0.26  -0.13   0.08    -0.43   0.44  -0.27    -0.03   0.11  -0.07
    43   1     0.15   0.01   0.11     0.20  -0.40  -0.14     0.16  -0.15   0.01
    44   6     0.05  -0.01  -0.02     0.00   0.00   0.00     0.01  -0.01   0.00
    45   6     0.00  -0.04  -0.03     0.00   0.00   0.00     0.00   0.00   0.00
    46   6     0.04   0.02   0.04     0.00   0.00   0.00     0.02   0.01   0.00
    47   6    -0.03  -0.02  -0.01     0.00   0.00   0.00     0.00   0.00  -0.01
    48   1    -0.04  -0.05  -0.04     0.00  -0.01   0.01     0.01   0.02  -0.03
    49   6    -0.01   0.03   0.02     0.00   0.00   0.00    -0.01   0.01   0.02
    50   1     0.05   0.08   0.00     0.00   0.01  -0.01     0.01  -0.03   0.04
    51   6    -0.03   0.03  -0.01     0.00   0.00   0.00    -0.01   0.01  -0.01
    52   1    -0.03   0.05  -0.06     0.00   0.01   0.00     0.01  -0.02  -0.01
    53   1    -0.04   0.05   0.01     0.00  -0.01   0.00     0.00   0.05  -0.03
    54   1    -0.06  -0.03   0.05     0.01   0.00   0.01    -0.03  -0.04   0.00
    55   6    -0.04  -0.05  -0.05     0.00   0.00  -0.03     0.01   0.00   0.13
    56   6     0.01   0.07   0.07    -0.01   0.00   0.04    -0.02   0.00  -0.15
    57   1     0.02  -0.15  -0.12    -0.06  -0.11  -0.03     0.36   0.46   0.04
    58   1     0.35   0.27  -0.19     0.10   0.10  -0.07    -0.31  -0.43   0.29
    59   1    -0.16  -0.14  -0.10    -0.08  -0.07  -0.05     0.19   0.10   0.26
                     91                     92                     93
                      A                      A                      A
 Frequencies --   1060.1155              1062.7064              1065.6305
 Red. masses --      1.6123                 1.5373                 1.5192
 Frc consts  --      1.0676                 1.0229                 1.0164
 IR Inten    --     24.9450                 0.3853                17.0758
  Atom  AN      X      Y      Z        X      Y      Z        X      Y      Z
     1   6     0.03  -0.01   0.00     0.02   0.00   0.01     0.02   0.00   0.00
     2   6    -0.01  -0.03   0.02     0.03   0.00  -0.04     0.00  -0.02   0.01
     3   6     0.00  -0.03   0.02     0.03  -0.01  -0.04     0.00  -0.02   0.01
     4  16    -0.01  -0.01   0.00     0.00   0.01   0.00    -0.01  -0.01   0.00
     5   6     0.01   0.00   0.00    -0.01   0.01   0.00     0.01   0.00   0.00
     6   6     0.00   0.00   0.00    -0.02   0.01   0.00     0.00   0.00   0.00
     7   6    -0.01   0.00   0.00    -0.01  -0.01   0.00    -0.01   0.00   0.00
     8   6     0.00   0.00   0.00    -0.04   0.00   0.00     0.00   0.00   0.00
     9   6     0.00   0.00   0.00    -0.02  -0.01   0.01     0.00   0.00   0.00
    10   9     0.00   0.00   0.00     0.01   0.00  -0.01     0.00   0.00   0.00
    11   9     0.00   0.00   0.00     0.01   0.00   0.01     0.00   0.00   0.00
    12   9     0.00   0.00   0.00     0.00   0.00   0.00     0.00   0.00   0.00
    13   9     0.00   0.00   0.00     0.00   0.00   0.00     0.00   0.00   0.00
    14   9     0.00   0.00   0.00     0.00   0.00  -0.01     0.00   0.00   0.00
    15   9     0.00   0.00   0.00     0.01   0.00   0.01     0.00   0.00   0.00
    16   6    -0.04  -0.01   0.01     0.02   0.00   0.01    -0.02   0.00   0.01
    17   6     0.01   0.04  -0.02    -0.02   0.00   0.03     0.00   0.02  -0.01
[truncated: 419,648 more chars]
