# Supplementary material for: Wide-range IR spectra of diarylethene derivatives and their simulation using the density functional theory
Source: Sci Rep. 2022 Oct 7;12:16834. doi: 10.1038/s41598-022-20264-x (PMC9546887; doi:10.1038/s41598-022-20264-x)
Supplement: Supplementary file 1 — Supplementary Information 1. [file 41598_2022_20264_MOESM1_ESM.zip › IR_files/1_0018/closed/closed_pbe0_D3.log]

 Entering Gaussian System, Link 0=g09
 Input=closed_pbe0_D3.gjf
 Output=closed_pbe0_D3.log
 Initial command:
 /pbs_home/pkowalski/g09d01/g09/l1.exe "/pbs_home/daria/obliczenia/SP/closed/Gau-24280.inp" -scrdir="/pbs_home/daria/obliczenia/SP/closed/"
 Entering Link 1 = /pbs_home/pkowalski/g09d01/g09/l1.exe PID=     24281.
  
 Copyright (c) 1988,1990,1992,1993,1995,1998,2003,2009,2013,
            Gaussian, Inc.  All Rights Reserved.
  
 This is part of the Gaussian(R) 09 program.  It is based on
 the Gaussian(R) 03 system (copyright 2003, Gaussian, Inc.),
 the Gaussian(R) 98 system (copyright 1998, Gaussian, Inc.),
 the Gaussian(R) 94 system (copyright 1995, Gaussian, Inc.),
 the Gaussian 92(TM) system (copyright 1992, Gaussian, Inc.),
 the Gaussian 90(TM) system (copyright 1990, Gaussian, Inc.),
 the Gaussian 88(TM) system (copyright 1988, Gaussian, Inc.),
 the Gaussian 86(TM) system (copyright 1986, Carnegie Mellon
 University), and the Gaussian 82(TM) system (copyright 1983,
 Carnegie Mellon University). Gaussian is a federally registered
 trademark of Gaussian, Inc.
  
 This software contains proprietary and confidential information,
 including trade secrets, belonging to Gaussian, Inc.
  
 This software is provided under written license and may be
 used, copied, transmitted, or stored only in accord with that
 written license.
  
 The following legend is applicable only to US Government
 contracts under FAR:
  
                    RESTRICTED RIGHTS LEGEND
  
 Use, reproduction and disclosure by the US Government is
 subject to restrictions as set forth in subparagraphs (a)
 and (c) of the Commercial Computer Software - Restricted
 Rights clause in FAR 52.227-19.
  
 Gaussian, Inc.
 340 Quinnipiac St., Bldg. 40, Wallingford CT 06492
  
  
 ---------------------------------------------------------------
 Warning -- This program may not be used in any manner that
 competes with the business of Gaussian, Inc. or will provide
 assistance to any competitor of Gaussian, Inc.  The licensee
 of this program is prohibited from giving any competitor of
 Gaussian, Inc. access to this program.  By using this program,
 the user acknowledges that Gaussian, Inc. is engaged in the
 business of creating and licensing software in the field of
 computational chemistry and represents and warrants to the
 licensee that it is not a competitor of Gaussian, Inc. and that
 it will not use this program in any manner prohibited above.
 ---------------------------------------------------------------
  

 Cite this work as:
 Gaussian 09, Revision D.01,
 M. J. Frisch, G. W. Trucks, H. B. Schlegel, G. E. Scuseria, 
 M. A. Robb, J. R. Cheeseman, G. Scalmani, V. Barone, B. Mennucci, 
 G. A. Petersson, H. Nakatsuji, M. Caricato, X. Li, H. P. Hratchian, 
 A. F. Izmaylov, J. Bloino, G. Zheng, J. L. Sonnenberg, M. Hada, 
 M. Ehara, K. Toyota, R. Fukuda, J. Hasegawa, M. Ishida, T. Nakajima, 
 Y. Honda, O. Kitao, H. Nakai, T. Vreven, J. A. Montgomery, Jr., 
 J. E. Peralta, F. Ogliaro, M. Bearpark, J. J. Heyd, E. Brothers, 
 K. N. Kudin, V. N. Staroverov, T. Keith, R. Kobayashi, J. Normand, 
 K. Raghavachari, A. Rendell, J. C. Burant, S. S. Iyengar, J. Tomasi, 
 M. Cossi, N. Rega, J. M. Millam, M. Klene, J. E. Knox, J. B. Cross, 
 V. Bakken, C. Adamo, J. Jaramillo, R. Gomperts, R. E. Stratmann, 
 O. Yazyev, A. J. Austin, R. Cammi, C. Pomelli, J. W. Ochterski, 
 R. L. Martin, K. Morokuma, V. G. Zakrzewski, G. A. Voth, 
 P. Salvador, J. J. Dannenberg, S. Dapprich, A. D. Daniels, 
 O. Farkas, J. B. Foresman, J. V. Ortiz, J. Cioslowski, 
 and D. J. Fox, Gaussian, Inc., Wallingford CT, 2013.
 
 ******************************************
 Gaussian 09:  ES64L-G09RevD.01 24-Apr-2013
                23-Nov-2018 
 ******************************************
 %NProcShared=7
 Will use up to    7 processors via shared memory.
 %Chk=closed_pbe0_D3.chk
 -----------------------------------------------------------------
 #n PBE1PBE/6-31G(d) TD=(50-50,NStates=10) EmpiricalDispersion=GD3
 -----------------------------------------------------------------
 1/38=1/1;
 2/12=2,17=6,18=5,40=1/2;
 3/5=1,6=6,7=1,11=9,16=1,25=1,30=1,74=-13,124=31/1,2,8,3;
 4//1;
 5/5=2,38=5/2;
 8/6=1,10=2,108=10/1;
 9/41=10,42=1,48=2,70=2/14;
 6/7=2,8=2,9=2,10=2/1;
 99/5=1,9=1/99;
 -----
 Title
 -----
 Symbolic Z-matrix:
 Charge =  0 Multiplicity = 1
 C
 C                    1    B1
 C                    2    B2       1    A2
 S                    3    B3       2    A3       1    D3       0
 C                    1    B4       2    A4       3    D4       0
 C                    5    B5       1    A5       2    D5       0
 C                    5    B6       1    A6       2    D6       0
 C                    6    B7       5    A7       1    D7       0
 C                    7    B8       5    A8       1    D8       0
 F                    6    B9       5    A9       1    D9       0
 F                    6    B10      5    A10      1    D10      0
 F                    8    B11      6    A11      5    D11      0
 F                    8    B12      6    A12      5    D12      0
 F                    9    B13      7    A13      5    D13      0
 F                    9    B14      7    A14      5    D14      0
 C                    7    B15      5    A15      1    D15      0
 C                    3    B16      2    A16      1    D16      0
 H                    17   B17      3    A17      2    D17      0
 H                    17   B18      3    A18      2    D18      0
 H                    17   B19      3    A19      2    D19      0
 C                    2    B20      1    A20      3    D20      0
 H                    21   B21      2    A21      1    D21      0
 H                    21   B22      2    A22      1    D22      0
 H                    21   B23      2    A23      1    D23      0
 C                    4    B24      3    A24      2    D24      0
 S                    2    B25      1    A25      3    D25      0
 C                    26   B26      2    A26      1    D26      0
 C                    27   B27      26   A27      2    D27      0
 C                    28   B28      27   A28      26   D28      0
 C                    28   B29      27   A29      26   D29      0
 C                    29   B30      28   A30      27   D30      0
 H                    29   B31      28   A31      27   D31      0
 C                    30   B32      28   A32      27   D32      0
 H                    30   B33      28   A33      27   D33      0
 C                    31   B34      29   A34      28   D34      0
 H                    31   B35      29   A35      28   D35      0
 H                    33   B36      30   A36      28   D36      0
 H                    35   B37      31   A37      29   D37      0
 C                    27   B38      26   A38      2    D38      0
 C                    39   B39      27   A39      26   D39      0
 H                    40   B40      39   A40      27   D40      0
 H                    40   B41      39   A41      27   D41      0
 H                    40   B42      39   A42      27   D42      0
 C                    25   B43      4    A43      3    D43      0
 C                    44   B44      25   A44      4    D44      0
 C                    44   B45      25   A45      4    D45      0
 C                    45   B46      44   A46      25   D46      0
 H                    45   B47      44   A47      25   D47      0
 C                    46   B48      44   A48      25   D48      0
 H                    46   B49      44   A49      25   D49      0
 C                    47   B50      45   A50      44   D50      0
 H                    47   B51      45   A51      44   D51      0
 H                    49   B52      46   A52      44   D52      0
 H                    51   B53      47   A53      45   D53      0
 C                    25   B54      4    A54      3    D54      0
 C                    55   B55      25   A55      4    D55      0
 H                    56   B56      55   A56      25   D56      0
 H                    56   B57      55   A57      25   D57      0
 H                    56   B58      55   A58      25   D58      0
       Variables:
  B1                    1.5369                   
  B2                    1.5427                   
  A2                  109.79                     
  B3                    1.8597                   
  A3                  113.33                     
  D3                  184.61                     
  B4                    1.3678                   
  A4                  115.88                     
  D4                   38.98                     
  B5                    1.5042                   
  A5                  128.33                     
  D5                  172.24                     
  B6                    1.465                    
  A6                  122.13                     
  D6                  355.53                     
  B7                    1.5494                   
  A7                  104.84                     
  D7                  171.34                     
  B8                    1.5023                   
  A8                  109.07                     
  D8                  171.67                     
  B9                    1.3642                   
  A9                  114.46                     
  D9                   51.02                     
  B10                   1.3731                   
  A10                 112.45                     
  D10                 288.87                     
  B11                   1.3472                   
  A11                 112.76                     
  D11                 146.99                     
  B12                   1.3577                   
  A12                 108.74                     
  D12                 267.74                     
  B13                   1.3741                   
  A13                 113.03                     
  D13                 262.47                     
  B14                   1.3627                   
  A14                 114.56                     
  D14                 139.72                     
  B15                   1.3705                   
  A15                 121.94                     
  D15                 349.67                     
  B16                   1.551                    
  A16                 113.97                     
  D16                  61.96                     
  B17                   1.0919                   
  A17                 109.04                     
  D17                 182.75                     
  B18                   1.0908                   
  A18                 111.3                      
  D18                  62.85                     
  B19                   1.0925                   
  A19                 110.5                      
  D19                 301.96                     
  B20                   1.5517                   
  A20                 107.45                     
  D20                 236.01                     
  B21                   1.0906                   
  A21                 111.17                     
  D21                 183.39                     
  B22                   1.0933                   
  A22                 110.49                     
  D22                  62.45                     
  B23                   1.0919                   
  A23                 109.05                     
  D23                 303.38                     
  B24                   1.7709                   
  A24                  91.46                     
  D24                 129.9                      
  B25                   1.8604                   
  A25                 104.57                     
  D25                 121.65                     
  B26                   1.775                    
  A26                  90.91                     
  D26                  18.31                     
  B27                   1.4749                   
  A27                 116.95                     
  D27                 169.53                     
  B28                   1.407                    
  A28                 120.91                     
  D28                 134.78                     
  B29                   1.4076                   
  A29                 120.65                     
  D29                 316.54                     
  B30                   1.3934                   
  A30                 120.7                      
  D30                 180.71                     
  B31                   1.0844                   
  A31                 119.51                     
  D31                 359.04                     
  B32                   1.3926                   
  A32                 120.7                      
  D32                 179.58                     
  B33                   1.0852                   
  A33                 119.33                     
  D33                 358.66                     
  B34                   1.3957                   
  A34                 120.28                     
  D34                   0.16                     
  B35                   1.0859                   
  A35                 119.58                     
  D35                 179.6                      
  B36                   1.0859                   
  A36                 119.6                      
  D36                 179.28                     
  B37                   1.0859                   
  A37                 120.19                     
  D37                 180.                       
  B38                   1.3737                   
  A38                 114.94                     
  D38                 349.02                     
  B39                   1.5086                   
  A39                 123.48                     
  D39                 176.01                     
  B40                   1.091                    
  A40                 110.7                      
  D40                 342.52                     
  B41                   1.094                    
  A41                 112.09                     
  D41                 103.46                     
  B42                   1.0918                   
  A42                 110.48                     
  D42                 222.38                     
  B43                   1.4741                   
  A43                 116.8                      
  D43                 173.27                     
  B44                   1.4069                   
  A44                 120.98                     
  D44                 224.55                     
  B45                   1.4072                   
  A45                 120.55                     
  D45                  42.71                     
  B46                   1.3934                   
  A46                 120.66                     
  D46                 179.06                     
  B47                   1.0847                   
  A47                 119.46                     
  D47                   0.64                     
  B48                   1.3925                   
  A48                 120.72                     
  D48                 180.72                     
  B49                   1.0857                   
  A49                 119.43                     
  D49                   1.87                     
  B50                   1.3958                   
  A50                 120.27                     
  D50                 359.84                     
  B51                   1.0859                   
  A51                 119.59                     
  D51                 180.38                     
  B52                   1.0859                   
  A52                 119.63                     
  D52                 180.66                     
  B53                   1.0858                   
  A53                 120.17                     
  D53                 180.                       
  B54                   1.3752                   
  A54                 115.33                     
  D54                 352.37                     
  B55                   1.5086                   
  A55                 123.01                     
  D55                 188.36                     
  B56                   1.0928                   
  A56                 110.25                     
  D56                 132.27                     
  B57                   1.0935                   
  A57                 112.3                      
  D57                 251.23                     
  B58                   1.0905                   
  A58                 110.79                     
  D58                  12.62                     
 
 Stoichiometry    C29H22F6S2
 Framework group  C1[X(C29H22F6S2)]
 Deg. of freedom   171
 Full point group                 C1      NOp   1
 Largest Abelian subgroup         C1      NOp   1
 Largest concise Abelian subgroup C1      NOp   1
                         Standard orientation:                         
 ---------------------------------------------------------------------
 Center     Atomic      Atomic             Coordinates (Angstroms)
 Number     Number       Type             X           Y           Z
 ---------------------------------------------------------------------
      1          6           0       -1.443052    0.415590   -0.182307
      2          6           0       -0.613130   -0.870560   -0.320541
      3          6           0        0.651307   -0.773211    0.557892
      4         16           0        1.798473   -2.223605    0.360790
      5          6           0       -0.730659    1.581050   -0.111064
      6          6           0       -1.247778    2.993384   -0.133799
      7          6           0        0.733571    1.597732   -0.066586
      8          6           0       -0.016466    3.872258    0.201001
      9          6           0        1.212487    3.015622   -0.197483
     10          9           0       -2.248929    3.242783    0.758691
     11          9           0       -1.717526    3.359937   -1.370884
     12          9           0       -0.044075    5.066818   -0.421263
     13          9           0        0.020429    4.078544    1.542431
     14          9           0        1.580168    3.342556   -1.480478
     15          9           0        2.263629    3.335128    0.608722
     16          6           0        1.466500    0.454026    0.115134
     17          6           0        0.355973   -0.632566    2.074005
     18          1           0        1.299649   -0.521336    2.611917
     19          1           0       -0.164772   -1.510174    2.459330
     20          1           0       -0.258152    0.250820    2.263833
     21          6           0       -0.307764   -1.067407   -1.829109
     22          1           0        0.231037   -1.999433   -2.003544
     23          1           0        0.292238   -0.236484   -2.209725
     24          1           0       -1.248635   -1.095428   -2.382483
     25          6           0        3.184759   -1.150791    0.109065
     26         16           0       -1.766806   -2.231043    0.207857
     27          6           0       -3.170773   -1.171274   -0.029617
     28          6           0       -4.502209   -1.803496    0.024266
     29          6           0       -5.553067   -1.214589    0.751269
     30          6           0       -4.740271   -3.031242   -0.621724
     31          6           0       -6.805084   -1.823204    0.811313
     32          1           0       -5.376788   -0.291221    1.291863
     33          6           0       -5.994638   -3.633400   -0.564239
     34          1           0       -3.938360   -3.501673   -1.181451
     35          6           0       -7.032579   -3.031565    0.150945
     36          1           0       -7.601320   -1.356055    1.383116
     37          1           0       -6.161774   -4.574832   -1.078971
     38          1           0       -8.008868   -3.504594    0.198716
     39          6           0       -2.868897    0.153482   -0.231965
     40          6           0       -3.905284    1.205541   -0.540096
     41          1           0       -4.834341    0.744268   -0.878269
     42          1           0       -4.129943    1.829092    0.330276
     43          1           0       -3.547471    1.876272   -1.323753
     44          6           0        4.512284   -1.787032    0.032597
     45          6           0        5.615255   -1.245925    0.718181
     46          6           0        4.695112   -2.974751   -0.699597
     47          6           0        6.862716   -1.863713    0.656997
     48          1           0        5.483656   -0.353142    1.320006
     49          6           0        5.944322   -3.586833   -0.761927
     50          1           0        3.855062   -3.405613   -1.235711
     51          6           0        7.032962   -3.033336   -0.085469
     52          1           0        7.700746   -1.434505    1.197983
     53          1           0        6.067857   -4.497123   -1.340969
     54          1           0        8.005760   -3.513395   -0.132028
     55          6           0        2.880808    0.185023   -0.010901
     56          6           0        3.896773    1.226473   -0.409737
     57          1           0        3.490172    1.871098   -1.192902
     58          1           0        4.172537    1.877866    0.424160
     59          1           0        4.802705    0.756342   -0.793733
 ---------------------------------------------------------------------
 Rotational constants (GHZ):      0.1284122      0.0699299      0.0483277
 Standard basis: 6-31G(d) (6D, 7F)
 There are   607 symmetry adapted cartesian basis functions of A   symmetry.
 There are   607 symmetry adapted basis functions of A   symmetry.
   607 basis functions,  1172 primitive gaussians,   607 cartesian basis functions
   141 alpha electrons      141 beta electrons
       nuclear repulsion energy      4682.2388601414 Hartrees.
 NAtoms=   59 NActive=   59 NUniq=   59 SFac= 1.00D+00 NAtFMM=   60 NAOKFM=F Big=F
 Integral buffers will be    131072 words long.
 Regular integral format.
 Two-electron integral symmetry is turned on.
 Nuclear repulsion after empirical dispersion term =     4682.1879398921 Hartrees.
 One-electron integrals computed using PRISM.
 NBasis=   607 RedAO= T EigKep=  4.12D-04  NBF=   607
 NBsUse=   607 1.00D-06 EigRej= -1.00D+00 NBFU=   607
 ExpMin= 1.17D-01 ExpMax= 2.19D+04 ExpMxC= 3.30D+03 IAcc=1 IRadAn=         1 AccDes= 0.00D+00
 Harris functional with IExCor= 1009 and IRadAn=       1 diagonalized for initial guess.
 HarFok:  IExCor= 1009 AccDes= 0.00D+00 IRadAn=         1 IDoV= 1 UseB2=F ITyADJ=14
 ICtDFT=  3500011 ScaDFX=  1.000000  1.000000  1.000000  1.000000
 FoFCou: FMM=F IPFlag=           0 FMFlag=      100000 FMFlg1=           0
         NFxFlg=           0 DoJE=T BraDBF=F KetDBF=T FulRan=T
         wScrn=  0.000000 ICntrl=     500 IOpCl=  0 I1Cent=   200000004 NGrid=           0
         NMat0=    1 NMatS0=      1 NMatT0=    0 NMatD0=    1 NMtDS0=    0 NMtDT0=    0
 Petite list used in FoFCou.
 Requested convergence on RMS density matrix=1.00D-08 within 128 cycles.
 Requested convergence on MAX density matrix=1.00D-06.
 Requested convergence on             energy=1.00D-06.
 No special actions if energy rises.
 Integral accuracy reduced to 1.0D-05 until final iterations.
 Initial convergence to 1.0D-05 achieved.  Increase integral accuracy.
 SCF Done:  E(RPBE1PBE) =  -2511.63332614     A.U. after   16 cycles
            NFock= 16  Conv=0.70D-08     -V/T= 2.0065
 DoSCS=F DFT=T ScalE2(SS,OS)=  1.000000  1.000000
 ExpMin= 1.17D-01 ExpMax= 2.19D+04 ExpMxC= 3.30D+03 IAcc=3 IRadAn=         5 AccDes= 0.00D+00
 HarFok:  IExCor=  205 AccDes= 0.00D+00 IRadAn=         5 IDoV=-2 UseB2=F ITyADJ=14
 ICtDFT= 12500011 ScaDFX=  1.000000  1.000000  1.000000  1.000000
 Range of M.O.s used for correlation:    46   607
 NBasis=   607 NAE=   141 NBE=   141 NFC=    45 NFV=     0
 NROrb=    562 NOA=    96 NOB=    96 NVA=   466 NVB=   466

 **** Warning!!: The largest alpha MO coefficient is  0.11462596D+02

 Would need an additional         51997700000 words for in-memory AO integral storage.
 Orbital symmetries:
       Occupied  (A) (A) (A) (A) (A) (A) (A) (A) (A) (A) (A) (A)
                 (A) (A) (A) (A) (A) (A) (A) (A) (A) (A) (A) (A)
                 (A) (A) (A) (A) (A) (A) (A) (A) (A) (A) (A) (A)
                 (A) (A) (A) (A) (A) (A) (A) (A) (A) (A) (A) (A)
                 (A) (A) (A) (A) (A) (A) (A) (A) (A) (A) (A) (A)
                 (A) (A) (A) (A) (A) (A) (A) (A) (A) (A) (A) (A)
                 (A) (A) (A) (A) (A) (A) (A) (A) (A) (A) (A) (A)
                 (A) (A) (A) (A) (A) (A) (A) (A) (A) (A) (A) (A)
                 (A) (A) (A) (A) (A) (A) (A) (A) (A) (A) (A) (A)
                 (A) (A) (A) (A) (A) (A) (A) (A) (A) (A) (A) (A)
                 (A) (A) (A) (A) (A) (A) (A) (A) (A) (A) (A) (A)
                 (A) (A) (A) (A) (A) (A) (A) (A) (A)
       Virtual   (A) (A) (A) (A) (A) (A) (A) (A) (A) (A) (A) (A)
                 (A) (A) (A) (A) (A) (A) (A) (A) (A) (A) (A) (A)
                 (A) (A) (A) (A) (A) (A) (A) (A) (A) (A) (A) (A)
                 (A) (A) (A) (A) (A) (A) (A) (A) (A) (A) (A) (A)
                 (A) (A) (A) (A) (A) (A) (A) (A) (A) (A) (A) (A)
                 (A) (A) (A) (A) (A) (A) (A) (A) (A) (A) (A) (A)
                 (A) (A) (A) (A) (A) (A) (A) (A) (A) (A) (A) (A)
                 (A) (A) (A) (A) (A) (A) (A) (A) (A) (A) (A) (A)
                 (A) (A) (A) (A) (A) (A) (A) (A) (A) (A) (A) (A)
                 (A) (A) (A) (A) (A) (A) (A) (A) (A) (A) (A) (A)
                 (A) (A) (A) (A) (A) (A) (A) (A) (A) (A) (A) (A)
                 (A) (A) (A) (A) (A) (A) (A) (A) (A) (A) (A) (A)
                 (A) (A) (A) (A) (A) (A) (A) (A) (A) (A) (A) (A)
                 (A) (A) (A) (A) (A) (A) (A) (A) (A) (A) (A) (A)
                 (A) (A) (A) (A) (A) (A) (A) (A) (A) (A) (A) (A)
                 (A) (A) (A) (A) (A) (A) (A) (A) (A) (A) (A) (A)
                 (A) (A) (A) (A) (A) (A) (A) (A) (A) (A) (A) (A)
                 (A) (A) (A) (A) (A) (A) (A) (A) (A) (A) (A) (A)
                 (A) (A) (A) (A) (A) (A) (A) (A) (A) (A) (A) (A)
                 (A) (A) (A) (A) (A) (A) (A) (A) (A) (A) (A) (A)
                 (A) (A) (A) (A) (A) (A) (A) (A) (A) (A) (A) (A)
                 (A) (A) (A) (A) (A) (A) (A) (A) (A) (A) (A) (A)
                 (A) (A) (A) (A) (A) (A) (A) (A) (A) (A) (A) (A)
                 (A) (A) (A) (A) (A) (A) (A) (A) (A) (A) (A) (A)
                 (A) (A) (A) (A) (A) (A) (A) (A) (A) (A) (A) (A)
                 (A) (A) (A) (A) (A) (A) (A) (A) (A) (A) (A) (A)
                 (A) (A) (A) (A) (A) (A) (A) (A) (A) (A) (A) (A)
                 (A) (A) (A) (A) (A) (A) (A) (A) (A) (A) (A) (A)
                 (A) (A) (A) (A) (A) (A) (A) (A) (A) (A) (A) (A)
                 (A) (A) (A) (A) (A) (A) (A) (A) (A) (A) (A) (A)
                 (A) (A) (A) (A) (A) (A) (A) (A) (A) (A) (A) (A)
                 (A) (A) (A) (A) (A) (A) (A) (A) (A) (A) (A) (A)
                 (A) (A) (A) (A) (A) (A) (A) (A) (A) (A) (A) (A)
                 (A) (A) (A) (A) (A) (A) (A) (A) (A) (A) (A) (A)
                 (A) (A) (A) (A) (A) (A) (A) (A) (A) (A) (A) (A)
                 (A) (A) (A) (A) (A) (A) (A) (A) (A) (A) (A) (A)
                 (A) (A) (A) (A) (A) (A) (A) (A) (A) (A) (A) (A)
                 (A) (A) (A) (A) (A) (A) (A) (A) (A) (A) (A) (A)
                 (A) (A) (A) (A) (A) (A) (A) (A) (A) (A)
    80 initial guesses have been made.
 Convergence on wavefunction:    0.001000000000000
 Iteration     1 Dimension    80 NMult     0 NNew     80
 CISAX will form     4 AO SS matrices at one time.
 New state      1 was old state      2
 New state      2 was old state      4
 New state      3 was old state      1
 New state      4 was old state      6
 New state      5 was old state      3
 New state      6 was old state      8
 New state      7 was old state     10
 New state      8 was old state     14
 New state      9 was old state      7
 New state     10 was old state     12
 New state     11 was old state      5
 New state     12 was old state     22
 New state     13 was old state     20
 New state     14 was old state     16
 New state     15 was old state     13
 New state     16 was old state     18
 New state     17 was old state      9
 New state     18 was old state     17
 New state     19 was old state     24
 New state     20 was old state     15
 Vector  16 SDiff=1.13D+00 TDiff=9.54D+00 assumed to be singlet.
 Vector  19 SDiff=1.47D+00 TDiff=1.06D+01 assumed to be singlet.
 Vector  36 SDiff=1.17D+00 TDiff=8.90D+00 assumed to be singlet.
 Vector  39 SDiff=9.99D-01 TDiff=8.24D+00 assumed to be singlet.
 Iteration     2 Dimension   120 NMult    80 NNew     40
 New state      2 was old state      3
 New state      3 was old state      2
 New state      8 was old state     10
 New state     10 was old state      8
 New state     16 was old state     17
 New state     17 was old state     18
 New state     18 was old state     23
 New state     19 was old state     20
 New state     20 was old state     24
 Iteration     3 Dimension   160 NMult   120 NNew     40
 Iteration     4 Dimension   200 NMult   160 NNew     40
 Iteration     5 Dimension   238 NMult   200 NNew     38
 Iteration     6 Dimension   250 NMult   238 NNew     12
 ***********************************************************************
 Excited states from <AA,BB:AA,BB> singles matrix:
 ***********************************************************************
 
 Ground to excited state transition densities written to RWF  633
 Ground to excited state transition electric dipole moments (Au):
       state          X           Y           Z        Dip. S.      Osc.
         1         0.0000      0.0000      0.0000      0.0000      0.0000
         2        -2.3838      0.0241     -0.1295      5.6998      0.3004
         3         0.0000      0.0000      0.0000      0.0000      0.0000
         4         0.0000      0.0000      0.0000      0.0000      0.0000
         5        -0.0744      0.6559     -0.0708      0.4408      0.0338
         6         0.0000      0.0000      0.0000      0.0000      0.0000
         7         0.0000      0.0000      0.0000      0.0000      0.0000
         8         0.0000      0.0000      0.0000      0.0000      0.0000
         9        -0.1815     -1.3812      0.1169      1.9544      0.1718
        10         0.0000      0.0000      0.0000      0.0000      0.0000
        11         0.0166     -0.4243      0.0724      0.1856      0.0173
        12         0.0000      0.0000      0.0000      0.0000      0.0000
        13         0.0000      0.0000      0.0000      0.0000      0.0000
        14         0.0000      0.0000      0.0000      0.0000      0.0000
        15        -1.4254      0.0074      0.0135      2.0320      0.2037
        16        -1.4562      0.0243      0.0771      2.1272      0.2138
        17         0.1374     -0.7505      0.0342      0.5833      0.0603
        18        -0.3347      0.6534      0.0063      0.5389      0.0560
        19        -0.0881      0.0575      0.0452      0.0131      0.0014
        20         0.1769      0.0675      0.1735      0.0659      0.0071
 Ground to excited state transition velocity dipole moments (Au):
       state          X           Y           Z        Dip. S.      Osc.
         1         0.0000      0.0000      0.0000      0.0000      0.0000
         2         0.1863     -0.0012      0.0107      0.0348      0.2937
         3         0.0000      0.0000      0.0000      0.0000      0.0000
         4         0.0000      0.0000      0.0000      0.0000      0.0000
         5         0.0078     -0.0710      0.0066      0.0051      0.0298
         6         0.0000      0.0000      0.0000      0.0000      0.0000
         7         0.0000      0.0000      0.0000      0.0000      0.0000
         8         0.0000      0.0000      0.0000      0.0000      0.0000
         9         0.0235      0.1758     -0.0107      0.0316      0.1596
        10         0.0000      0.0000      0.0000      0.0000      0.0000
        11         0.0025      0.0592     -0.0098      0.0036      0.0172
        12         0.0000      0.0000      0.0000      0.0000      0.0000
        13         0.0000      0.0000      0.0000      0.0000      0.0000
        14         0.0000      0.0000      0.0000      0.0000      0.0000
        15         0.2019     -0.0014     -0.0003      0.0408      0.1807
        16         0.2127     -0.0049     -0.0162      0.0455      0.2012
        17        -0.0190      0.1134     -0.0019      0.0132      0.0569
        18         0.0508     -0.1013      0.0022      0.0128      0.0549
        19         0.0164     -0.0107     -0.0088      0.0005      0.0019
        20        -0.0290     -0.0161     -0.0337      0.0022      0.0093
 Ground to excited state transition magnetic dipole moments (Au):
       state          X           Y           Z
         1         0.0000      0.0000      0.0000
         2         0.1503     -0.1114     -1.9479
         3         0.0000      0.0000      0.0000
         4         0.0000      0.0000      0.0000
         5        -0.0075     -0.0160     -0.0526
         6         0.0000      0.0000      0.0000
         7         0.0000      0.0000      0.0000
         8         0.0000      0.0000      0.0000
         9         0.1193     -0.1708     -0.0488
        10         0.0000      0.0000      0.0000
        11        -0.0173      0.5259     -0.1414
        12         0.0000      0.0000      0.0000
        13         0.0000      0.0000      0.0000
        14         0.0000      0.0000      0.0000
        15         0.0695      0.1946     -0.1114
        16         0.0415     -0.0506      0.0403
        17         0.0822     -0.0643      0.0873
        18        -0.1199      0.0823      0.1034
        19         0.0755     -0.4046      0.4364
        20         0.2630      0.1857     -0.3281
 Ground to excited state transition velocity quadrupole moments (Au):
       state          XX          YY          ZZ          XY          XZ          YZ
         1         0.0000      0.0000      0.0000      0.0000      0.0000      0.0000
         2         0.0243     -0.0079      0.0015     -0.8474      0.0363     -0.0068
         3         0.0000      0.0000      0.0000      0.0000      0.0000      0.0000
         4         0.0000      0.0000      0.0000      0.0000      0.0000      0.0000
         5         0.3415     -0.0085      0.0200     -0.0303      0.0038     -0.0185
         6         0.0000      0.0000      0.0000      0.0000      0.0000      0.0000
         7         0.0000      0.0000      0.0000      0.0000      0.0000      0.0000
         8         0.0000      0.0000      0.0000      0.0000      0.0000      0.0000
         9        -1.5493     -0.0633     -0.0567     -0.0954      0.0361     -0.0417
        10         0.0000      0.0000      0.0000      0.0000      0.0000      0.0000
        11        -0.5194     -0.0391     -0.0212     -0.2346     -0.0299      0.0005
        12         0.0000      0.0000      0.0000      0.0000      0.0000      0.0000
        13         0.0000      0.0000      0.0000      0.0000      0.0000      0.0000
        14         0.0000      0.0000      0.0000      0.0000      0.0000      0.0000
        15         0.0611     -0.0337      0.0098     -0.9636     -0.0102      0.0206
        16        -0.0380      0.0651     -0.0148     -1.2921      0.0559      0.0494
        17        -2.6002     -0.2101      0.0526      0.0399      0.0558     -0.0693
        18         2.1582      0.1864     -0.0316     -0.3094     -0.0352      0.0451
        19        -0.0612      0.1238     -0.0109      0.2110      0.2286      0.0407
        20        -0.8502      0.3072     -0.0047      0.0327     -0.1307      0.1377
 <0|del|b> * <b|rxdel|0> + <0|del|b> * <b|delr+rdel|0>
 Rotatory Strengths (R) in cgs (10**-40 erg-esu-cm/Gauss)
       state          XX          YY          ZZ    R(velocity)    E-M Angle
         1         0.0000      0.0000      0.0000      0.0000       90.00
         2      -132.8480     66.9691    131.2723     21.7978       88.85
         3         0.0000      0.0000      0.0000      0.0000       90.00
         4         0.0000      0.0000      0.0000      0.0000       90.00
         5         2.6328     -1.0723      2.9151      1.4919       79.44
         6         0.0000      0.0000      0.0000      0.0000       90.00
         7         0.0000      0.0000      0.0000      0.0000       90.00
         8         0.0000      0.0000      0.0000      0.0000       90.00
         9       -93.3530      3.5452    -53.3477    -47.7185      134.61
        10         0.0000      0.0000      0.0000      0.0000       90.00
        11        92.2859     -2.4115     73.9426     54.6057        7.07
        12         0.0000      0.0000      0.0000      0.0000       90.00
        13         0.0000      0.0000      0.0000      0.0000       90.00
        14         0.0000      0.0000      0.0000      0.0000       90.00
        15         0.0013     42.2327     22.5699     21.6013       73.10
        16        48.8690     -5.3986     -4.0008     13.1565       59.13
        17       -31.6120     -0.7625     -8.7610    -13.7118      125.21
        18       -28.0026     -6.5924    -29.8070    -21.4673      134.62
        19         2.3482     -0.1939      5.4668      2.5404       82.38
        20        10.6912      1.1667     -9.9610      0.6323       88.87
 1/2[<0|r|b>*<b|rxdel|0> + (<0|rxdel|b>*<b|r|0>)*]
 Rotatory Strengths (R) in cgs (10**-40 erg-esu-cm/Gauss)
       state          XX          YY          ZZ     R(length)
         1         0.0000      0.0000      0.0000      0.0000
         2       253.3502      1.8963   -178.4538     25.5975
         3         0.0000      0.0000      0.0000      0.0000
         4         0.0000      0.0000      0.0000      0.0000
         5        -0.3938      7.4069     -2.6332      1.4600
         6         0.0000      0.0000      0.0000      0.0000
         7         0.0000      0.0000      0.0000      0.0000
         8         0.0000      0.0000      0.0000      0.0000
         9        15.3126   -166.7870      4.0314    -49.1477
        10         0.0000      0.0000      0.0000      0.0000
        11         0.2027    157.7965      7.2426     55.0806
        12         0.0000      0.0000      0.0000      0.0000
        13         0.0000      0.0000      0.0000      0.0000
        14         0.0000      0.0000      0.0000      0.0000
        15        70.0240     -1.0233      1.0660     23.3556
        16        42.7282      0.8692     -2.2006     13.7989
        17        -7.9844    -34.1399     -2.1121    -14.7455
        18       -28.3878    -38.0242     -0.4631    -22.2917
        19         4.7034     16.4493    -13.9553      2.3991
        20       -32.8957     -8.8597     40.2657     -0.4966
  1/2[<0|del|b>*<b|r|0> + (<0|r|b>*<b|del|0>)*] (Au)
       state          X           Y           Z        Dip. S.   Osc.(frdel)
         1         0.0000      0.0000      0.0000      0.0000      0.0000
         2        -0.4442      0.0000     -0.0014      0.4456      0.2970
         3         0.0000      0.0000      0.0000      0.0000      0.0000
         4         0.0000      0.0000      0.0000      0.0000      0.0000
         5        -0.0006     -0.0466     -0.0005      0.0476      0.0317
         6         0.0000      0.0000      0.0000      0.0000      0.0000
         7         0.0000      0.0000      0.0000      0.0000      0.0000
         8         0.0000      0.0000      0.0000      0.0000      0.0000
         9        -0.0043     -0.2428     -0.0013      0.2483      0.1655
        10         0.0000      0.0000      0.0000      0.0000      0.0000
        11         0.0000     -0.0251     -0.0007      0.0258      0.0172
        12         0.0000      0.0000      0.0000      0.0000      0.0000
        13         0.0000      0.0000      0.0000      0.0000      0.0000
        14         0.0000      0.0000      0.0000      0.0000      0.0000
        15        -0.2878      0.0000      0.0000      0.2878      0.1919
        16        -0.3097     -0.0001     -0.0013      0.3111      0.2074
        17        -0.0026     -0.0851     -0.0001      0.0878      0.0585
        18        -0.0170     -0.0662      0.0000      0.0832      0.0554
        19        -0.0014     -0.0006     -0.0004      0.0025      0.0016
        20        -0.0051     -0.0011     -0.0058      0.0121      0.0080

 Excitation energies and oscillator strengths:
 
 Excited State   1:      Triplet-A      0.8826 eV 1404.68 nm  f=0.0000  <S**2>=2.000
     135 ->142        -0.11709
     140 ->143        -0.10811
     141 ->142         0.71866
     141 <-142         0.22713
 This state for optimization and/or second-order correction.
 Total Energy, E(TD-HF/TD-KS) =  -2511.60088943    
 Copying the excited state density for this state as the 1-particle RhoCI density.
 
 Excited State   2:      Singlet-A      2.1515 eV  576.27 nm  f=0.3004  <S**2>=0.000
     141 ->142         0.70559
 
 Excited State   3:      Triplet-A      2.2544 eV  549.96 nm  f=0.0000  <S**2>=2.000
     140 ->142         0.51380
     141 ->143        -0.43391
     141 ->148        -0.14629
 
 Excited State   4:      Triplet-A      2.9770 eV  416.47 nm  f=0.0000  <S**2>=2.000
     138 ->142         0.11978
     140 ->142         0.46800
     141 ->143         0.47100
 
 Excited State   5:      Singlet-A      3.1335 eV  395.68 nm  f=0.0338  <S**2>=0.000
     140 ->142         0.66433
     141 ->143         0.22339
 
 Excited State   6:      Triplet-A      3.1700 eV  391.12 nm  f=0.0000  <S**2>=2.000
     135 ->142         0.30841
     136 ->146        -0.11880
     137 ->145         0.10198
     137 ->146        -0.10181
     138 ->143         0.20333
     139 ->142         0.21272
     139 ->144         0.10282
     139 ->145         0.11156
     140 ->143        -0.23969
     141 ->144         0.29782
     141 ->145         0.20662
 
 Excited State   7:      Triplet-A      3.3770 eV  367.14 nm  f=0.0000  <S**2>=2.000
     135 ->142         0.15484
     136 ->144        -0.14475
     136 ->146         0.19917
     138 ->142         0.34963
     138 ->144         0.12725
     138 ->145         0.13113
     139 ->142        -0.24114
     139 ->143         0.23286
     139 ->148        -0.10238
     141 ->143        -0.11165
     141 ->144         0.11660
     141 ->148        -0.14429
 
 Excited State   8:      Triplet-A      3.4452 eV  359.88 nm  f=0.0000  <S**2>=2.000
     135 ->142        -0.31694
     137 ->145         0.15520
     137 ->146        -0.14889
     137 ->147        -0.10178
     138 ->142         0.19611
     138 ->143         0.16927
     139 ->142         0.36582
     139 ->143         0.14343
     141 ->144        -0.11632
 
 Excited State   9:      Singlet-A      3.5879 eV  345.57 nm  f=0.1718  <S**2>=0.000
     138 ->142        -0.10390
     140 ->142        -0.20604
     141 ->143         0.63582
     141 ->144        -0.14809
 
 Excited State  10:      Triplet-A      3.6238 eV  342.14 nm  f=0.0000  <S**2>=2.000
     135 ->142        -0.16611
     141 ->144         0.47416
     141 ->145        -0.29422
     141 ->147        -0.31852
 
 Excited State  11:      Singlet-A      3.8148 eV  325.01 nm  f=0.0173  <S**2>=0.000
     141 ->143         0.15493
     141 ->144         0.60622
     141 ->145        -0.16680
     141 ->147        -0.23638
 
 Excited State  12:      Triplet-A      3.8799 eV  319.55 nm  f=0.0000  <S**2>=2.000
     135 ->142         0.31860
     137 ->142        -0.12987
     137 ->146        -0.10227
     140 ->143         0.21571
     140 ->144        -0.12711
     141 ->144        -0.17909
     141 ->145        -0.28311
     141 ->146         0.19819
     141 ->149        -0.19516
 
 Excited State  13:      Triplet-A      3.9803 eV  311.50 nm  f=0.0000  <S**2>=2.000
     135 ->142         0.11873
     136 ->142         0.57297
     136 ->143        -0.22574
     136 ->144         0.11345
     141 ->146        -0.17622
 
 Excited State  14:      Triplet-A      4.0068 eV  309.43 nm  f=0.0000  <S**2>=2.000
     135 ->142         0.13582
     137 ->142         0.51491
     137 ->143         0.22806
     137 ->144         0.10859
     138 ->142         0.14349
     140 ->143         0.14538
     141 ->146        -0.10222
     141 ->147        -0.12186
 
 Excited State  15:      Singlet-A      4.0917 eV  303.01 nm  f=0.2037  <S**2>=0.000
     139 ->142         0.58768
     141 ->144        -0.11885
     141 ->145        -0.34613
 
 Excited State  16:      Singlet-A      4.1031 eV  302.17 nm  f=0.2138  <S**2>=0.000
     135 ->142        -0.16134
     139 ->142         0.37001
     141 ->144         0.19044
     141 ->145         0.50851
     141 ->147         0.11865
 
 Excited State  17:      Singlet-A      4.2205 eV  293.77 nm  f=0.0603  <S**2>=0.000
     136 ->142         0.10852
     138 ->142         0.55847
     141 ->146         0.37040
 
 Excited State  18:      Singlet-A      4.2440 eV  292.14 nm  f=0.0560  <S**2>=0.000
     136 ->142         0.22618
     137 ->142         0.17125
     138 ->142        -0.39378
     141 ->146         0.47287
 
 Excited State  19:      Singlet-A      4.3147 eV  287.35 nm  f=0.0014  <S**2>=0.000
     136 ->142        -0.26580
     137 ->142         0.60466
     141 ->147         0.18576
 
 Excited State  20:      Singlet-A      4.3680 eV  283.84 nm  f=0.0071  <S**2>=0.000
     136 ->142         0.57368
     137 ->142         0.23247
     141 ->146        -0.29544
 SavETr:  write IOETrn=   770 NScale= 10 NData=  16 NLR=1 NState=   20 LETran=     370.

 **********************************************************************

            Population analysis using the SCF density.

 **********************************************************************

 Orbital symmetries:
       Occupied  (A) (A) (A) (A) (A) (A) (A) (A) (A) (A) (A) (A)
                 (A) (A) (A) (A) (A) (A) (A) (A) (A) (A) (A) (A)
                 (A) (A) (A) (A) (A) (A) (A) (A) (A) (A) (A) (A)
                 (A) (A) (A) (A) (A) (A) (A) (A) (A) (A) (A) (A)
                 (A) (A) (A) (A) (A) (A) (A) (A) (A) (A) (A) (A)
                 (A) (A) (A) (A) (A) (A) (A) (A) (A) (A) (A) (A)
                 (A) (A) (A) (A) (A) (A) (A) (A) (A) (A) (A) (A)
                 (A) (A) (A) (A) (A) (A) (A) (A) (A) (A) (A) (A)
                 (A) (A) (A) (A) (A) (A) (A) (A) (A) (A) (A) (A)
                 (A) (A) (A) (A) (A) (A) (A) (A) (A) (A) (A) (A)
                 (A) (A) (A) (A) (A) (A) (A) (A) (A) (A) (A) (A)
                 (A) (A) (A) (A) (A) (A) (A) (A) (A)
       Virtual   (A) (A) (A) (A) (A) (A) (A) (A) (A) (A) (A) (A)
                 (A) (A) (A) (A) (A) (A) (A) (A) (A) (A) (A) (A)
                 (A) (A) (A) (A) (A) (A) (A) (A) (A) (A) (A) (A)
                 (A) (A) (A) (A) (A) (A) (A) (A) (A) (A) (A) (A)
                 (A) (A) (A) (A) (A) (A) (A) (A) (A) (A) (A) (A)
                 (A) (A) (A) (A) (A) (A) (A) (A) (A) (A) (A) (A)
                 (A) (A) (A) (A) (A) (A) (A) (A) (A) (A) (A) (A)
                 (A) (A) (A) (A) (A) (A) (A) (A) (A) (A) (A) (A)
                 (A) (A) (A) (A) (A) (A) (A) (A) (A) (A) (A) (A)
                 (A) (A) (A) (A) (A) (A) (A) (A) (A) (A) (A) (A)
                 (A) (A) (A) (A) (A) (A) (A) (A) (A) (A) (A) (A)
                 (A) (A) (A) (A) (A) (A) (A) (A) (A) (A) (A) (A)
                 (A) (A) (A) (A) (A) (A) (A) (A) (A) (A) (A) (A)
                 (A) (A) (A) (A) (A) (A) (A) (A) (A) (A) (A) (A)
                 (A) (A) (A) (A) (A) (A) (A) (A) (A) (A) (A) (A)
                 (A) (A) (A) (A) (A) (A) (A) (A) (A) (A) (A) (A)
                 (A) (A) (A) (A) (A) (A) (A) (A) (A) (A) (A) (A)
                 (A) (A) (A) (A) (A) (A) (A) (A) (A) (A) (A) (A)
                 (A) (A) (A) (A) (A) (A) (A) (A) (A) (A) (A) (A)
                 (A) (A) (A) (A) (A) (A) (A) (A) (A) (A) (A) (A)
                 (A) (A) (A) (A) (A) (A) (A) (A) (A) (A) (A) (A)
                 (A) (A) (A) (A) (A) (A) (A) (A) (A) (A) (A) (A)
                 (A) (A) (A) (A) (A) (A) (A) (A) (A) (A) (A) (A)
                 (A) (A) (A) (A) (A) (A) (A) (A) (A) (A) (A) (A)
                 (A) (A) (A) (A) (A) (A) (A) (A) (A) (A) (A) (A)
                 (A) (A) (A) (A) (A) (A) (A) (A) (A) (A) (A) (A)
                 (A) (A) (A) (A) (A) (A) (A) (A) (A) (A) (A) (A)
                 (A) (A) (A) (A) (A) (A) (A) (A) (A) (A) (A) (A)
                 (A) (A) (A) (A) (A) (A) (A) (A) (A) (A) (A) (A)
                 (A) (A) (A) (A) (A) (A) (A) (A) (A) (A) (A) (A)
                 (A) (A) (A) (A) (A) (A) (A) (A) (A) (A) (A) (A)
                 (A) (A) (A) (A) (A) (A) (A) (A) (A) (A) (A) (A)
                 (A) (A) (A) (A) (A) (A) (A) (A) (A) (A) (A) (A)
                 (A) (A) (A) (A) (A) (A) (A) (A) (A) (A) (A) (A)
                 (A) (A) (A) (A) (A) (A) (A) (A) (A) (A) (A) (A)
                 (A) (A) (A) (A) (A) (A) (A) (A) (A) (A) (A) (A)
                 (A) (A) (A) (A) (A) (A) (A) (A) (A) (A) (A) (A)
                 (A) (A) (A) (A) (A) (A) (A) (A) (A) (A) (A) (A)
                 (A) (A) (A) (A) (A) (A) (A) (A) (A) (A)
 The electronic state is 1-A.
 Alpha  occ. eigenvalues --  -89.05651 -89.05515 -24.80816 -24.80665 -24.80212
 Alpha  occ. eigenvalues --  -24.80202 -24.79936 -24.79876 -10.41436 -10.41431
 Alpha  occ. eigenvalues --  -10.41345 -10.30807 -10.30760 -10.29663 -10.29457
 Alpha  occ. eigenvalues --  -10.27925 -10.27788 -10.26997 -10.26827 -10.26776
 Alpha  occ. eigenvalues --  -10.26705 -10.26697 -10.26595 -10.25587 -10.25511
 Alpha  occ. eigenvalues --  -10.25414 -10.25392 -10.25299 -10.25273 -10.25270
 Alpha  occ. eigenvalues --  -10.25235 -10.25122 -10.25089 -10.23612 -10.23486
 Alpha  occ. eigenvalues --  -10.23202 -10.23100  -8.02374  -8.02225  -5.96177
 Alpha  occ. eigenvalues --   -5.96029  -5.95829  -5.95690  -5.95234  -5.95076
 Alpha  occ. eigenvalues --   -1.31008  -1.28801  -1.27888  -1.24450  -1.22888
 Alpha  occ. eigenvalues --   -1.22537  -0.94349  -0.91191  -0.90161  -0.88675
 Alpha  occ. eigenvalues --   -0.88425  -0.84119  -0.81053  -0.80930  -0.79399
 Alpha  occ. eigenvalues --   -0.78142  -0.77955  -0.77847  -0.76761  -0.74995
 Alpha  occ. eigenvalues --   -0.74575  -0.71904  -0.70313  -0.68499  -0.68477
 Alpha  occ. eigenvalues --   -0.65739  -0.65300  -0.64516  -0.63617  -0.63404
 Alpha  occ. eigenvalues --   -0.61930  -0.61429  -0.59604  -0.59098  -0.58279
 Alpha  occ. eigenvalues --   -0.57016  -0.56347  -0.55918  -0.54899  -0.54255
 Alpha  occ. eigenvalues --   -0.54119  -0.52234  -0.52034  -0.50779  -0.49127
 Alpha  occ. eigenvalues --   -0.48321  -0.48028  -0.47936  -0.47316  -0.47152
 Alpha  occ. eigenvalues --   -0.46657  -0.46258  -0.46171  -0.45872  -0.45133
 Alpha  occ. eigenvalues --   -0.44999  -0.44557  -0.44403  -0.44260  -0.43995
 Alpha  occ. eigenvalues --   -0.43798  -0.43337  -0.42918  -0.42424  -0.42113
 Alpha  occ. eigenvalues --   -0.41836  -0.41727  -0.41242  -0.40909  -0.40835
 Alpha  occ. eigenvalues --   -0.40635  -0.39736  -0.39466  -0.39181  -0.39097
 Alpha  occ. eigenvalues --   -0.38304  -0.37788  -0.37448  -0.36831  -0.36591
 Alpha  occ. eigenvalues --   -0.36186  -0.35665  -0.35324  -0.34832  -0.34314
 Alpha  occ. eigenvalues --   -0.33978  -0.32948  -0.32297  -0.31597  -0.28457
 Alpha  occ. eigenvalues --   -0.27433  -0.27254  -0.26882  -0.26659  -0.23483
 Alpha  occ. eigenvalues --   -0.19198
 Alpha virt. eigenvalues --   -0.09035  -0.03903  -0.01776  -0.01201  -0.00944
 Alpha virt. eigenvalues --    0.00574   0.01579   0.03358   0.05333   0.06848
 Alpha virt. eigenvalues --    0.07666   0.08516   0.09434   0.09558   0.10903
 Alpha virt. eigenvalues --    0.11747   0.12429   0.12580   0.13491   0.13608
 Alpha virt. eigenvalues --    0.14776   0.15260   0.15525   0.15955   0.16018
 Alpha virt. eigenvalues --    0.16435   0.16801   0.17079   0.17233   0.17386
 Alpha virt. eigenvalues --    0.17611   0.17892   0.18137   0.18858   0.19115
 Alpha virt. eigenvalues --    0.19766   0.19896   0.20158   0.20482   0.20603
 Alpha virt. eigenvalues --    0.20937   0.21623   0.21925   0.22369   0.24215
 Alpha virt. eigenvalues --    0.24869   0.25304   0.25865   0.26023   0.26388
 Alpha virt. eigenvalues --    0.27238   0.28262   0.28861   0.29892   0.30106
 Alpha virt. eigenvalues --    0.30393   0.30482   0.31070   0.31121   0.31520
 Alpha virt. eigenvalues --    0.32059   0.33539   0.34093   0.34754   0.36358
 Alpha virt. eigenvalues --    0.36847   0.37990   0.39751   0.40438   0.41494
 Alpha virt. eigenvalues --    0.41693   0.41967   0.43594   0.44401   0.45089
 Alpha virt. eigenvalues --    0.45220   0.46565   0.48144   0.48648   0.49843
 Alpha virt. eigenvalues --    0.50541   0.51069   0.51569   0.52127   0.52242
 Alpha virt. eigenvalues --    0.52985   0.53111   0.54217   0.54413   0.54649
 Alpha virt. eigenvalues --    0.54774   0.55266   0.55596   0.55749   0.56167
 Alpha virt. eigenvalues --    0.56417   0.57435   0.57819   0.58346   0.58729
 Alpha virt. eigenvalues --    0.58819   0.59283   0.60153   0.60343   0.60684
 Alpha virt. eigenvalues --    0.60998   0.61405   0.61825   0.62214   0.62312
 Alpha virt. eigenvalues --    0.62491   0.62729   0.62830   0.63168   0.63428
 Alpha virt. eigenvalues --    0.63713   0.64729   0.65312   0.66383   0.66602
 Alpha virt. eigenvalues --    0.67601   0.68534   0.68776   0.69993   0.70401
 Alpha virt. eigenvalues --    0.70694   0.71090   0.71664   0.72341   0.73080
 Alpha virt. eigenvalues --    0.73577   0.75063   0.75911   0.76212   0.76877
 Alpha virt. eigenvalues --    0.78335   0.80178   0.80418   0.81297   0.81582
 Alpha virt. eigenvalues --    0.82014   0.82431   0.83224   0.83745   0.84267
 Alpha virt. eigenvalues --    0.84988   0.85161   0.85459   0.85526   0.85626
 Alpha virt. eigenvalues --    0.86155   0.86527   0.87084   0.87864   0.88494
 Alpha virt. eigenvalues --    0.88694   0.89231   0.89825   0.90440   0.91400
 Alpha virt. eigenvalues --    0.91970   0.92107   0.92496   0.92976   0.93552
 Alpha virt. eigenvalues --    0.93782   0.93947   0.95065   0.95592   0.96080
 Alpha virt. eigenvalues --    0.96163   0.96525   0.97008   0.97917   0.98522
 Alpha virt. eigenvalues --    0.99474   1.00230   1.00733   1.01357   1.01951
 Alpha virt. eigenvalues --    1.02367   1.02509   1.03292   1.03856   1.04345
 Alpha virt. eigenvalues --    1.04743   1.05587   1.06115   1.06827   1.07114
 Alpha virt. eigenvalues --    1.08375   1.08792   1.09484   1.10191   1.11024
 Alpha virt. eigenvalues --    1.11450   1.11975   1.12750   1.14077   1.14463
 Alpha virt. eigenvalues --    1.14779   1.15405   1.15998   1.16461   1.16707
 Alpha virt. eigenvalues --    1.17754   1.18356   1.19527   1.19810   1.21360
 Alpha virt. eigenvalues --    1.21670   1.22121   1.22916   1.23905   1.25583
 Alpha virt. eigenvalues --    1.26790   1.27423   1.28036   1.29456   1.31206
 Alpha virt. eigenvalues --    1.31693   1.32336   1.33754   1.34656   1.35503
 Alpha virt. eigenvalues --    1.35811   1.36771   1.37719   1.38998   1.39288
 Alpha virt. eigenvalues --    1.40578   1.40716   1.40941   1.41496   1.43081
 Alpha virt. eigenvalues --    1.43187   1.44011   1.45007   1.45164   1.45590
 Alpha virt. eigenvalues --    1.46497   1.47437   1.48179   1.48406   1.48508
 Alpha virt. eigenvalues --    1.48863   1.49161   1.49528   1.50224   1.50724
 Alpha virt. eigenvalues --    1.50840   1.51506   1.52189   1.52660   1.53498
 Alpha virt. eigenvalues --    1.54137   1.55483   1.55712   1.58641   1.59239
 Alpha virt. eigenvalues --    1.60410   1.60920   1.61619   1.64541   1.64975
 Alpha virt. eigenvalues --    1.65221   1.67953   1.68361   1.69597   1.70046
 Alpha virt. eigenvalues --    1.72281   1.73824   1.75634   1.75940   1.76252
 Alpha virt. eigenvalues --    1.78141   1.78472   1.79451   1.80330   1.81037
 Alpha virt. eigenvalues --    1.81221   1.81863   1.81970   1.82574   1.83292
 Alpha virt. eigenvalues --    1.84290   1.84490   1.85515   1.86481   1.87491
 Alpha virt. eigenvalues --    1.88126   1.88605   1.88886   1.89547   1.89874
 Alpha virt. eigenvalues --    1.90752   1.91398   1.91666   1.92225   1.92578
 Alpha virt. eigenvalues --    1.92912   1.93188   1.93463   1.95330   1.95931
 Alpha virt. eigenvalues --    1.97699   1.98029   1.98269   1.99087   1.99499
 Alpha virt. eigenvalues --    2.00076   2.00532   2.01009   2.01476   2.01976
 Alpha virt. eigenvalues --    2.02171   2.02939   2.03490   2.03653   2.04281
 Alpha virt. eigenvalues --    2.05050   2.05734   2.05958   2.06166   2.08384
 Alpha virt. eigenvalues --    2.08961   2.09999   2.10627   2.12069   2.12681
 Alpha virt. eigenvalues --    2.13358   2.13868   2.14172   2.14628   2.14843
 Alpha virt. eigenvalues --    2.15033   2.16535   2.17583   2.18036   2.18604
 Alpha virt. eigenvalues --    2.19399   2.19698   2.20701   2.22130   2.22970
 Alpha virt. eigenvalues --    2.24454   2.26352   2.26946   2.27620   2.27930
 Alpha virt. eigenvalues --    2.29118   2.30095   2.30638   2.31056   2.31150
 Alpha virt. eigenvalues --    2.31675   2.32813   2.33074   2.33808   2.35783
 Alpha virt. eigenvalues --    2.37601   2.38300   2.39271   2.40025   2.40849
 Alpha virt. eigenvalues --    2.41550   2.42139   2.42773   2.43440   2.44475
 Alpha virt. eigenvalues --    2.45175   2.45764   2.46054   2.47395   2.48433
 Alpha virt. eigenvalues --    2.50803   2.53358   2.55317   2.56125   2.56665
 Alpha virt. eigenvalues --    2.57811   2.58065   2.58456   2.59276   2.59496
 Alpha virt. eigenvalues --    2.62761   2.64640   2.64944   2.65506   2.66212
 Alpha virt. eigenvalues --    2.68767   2.69996   2.70396   2.72095   2.73217
 Alpha virt. eigenvalues --    2.74025   2.74668   2.75238   2.75800   2.75883
 Alpha virt. eigenvalues --    2.76303   2.78510   2.79074   2.81463   2.81566
 Alpha virt. eigenvalues --    2.82963   2.83801   2.86107   2.86510   2.87755
 Alpha virt. eigenvalues --    2.92388   2.93672   2.94360   2.96646   3.01590
 Alpha virt. eigenvalues --    3.02751   3.08125   3.10824   3.14121   3.14610
 Alpha virt. eigenvalues --    3.17168   3.20173   3.22107   3.23024   3.24144
 Alpha virt. eigenvalues --    3.26447   3.34458   3.42088   3.42335   3.97920
 Alpha virt. eigenvalues --    4.00283   4.11573   4.11708   4.13749   4.14279
 Alpha virt. eigenvalues --    4.14510   4.15879   4.16697   4.17397   4.18562
 Alpha virt. eigenvalues --    4.19923   4.26456   4.29165   4.29628   4.31816
 Alpha virt. eigenvalues --    4.33422   4.35664   4.35998   4.36193   4.37860
 Alpha virt. eigenvalues --    4.42826   4.44623   4.45309   4.52341   4.59228
 Alpha virt. eigenvalues --    4.65101   4.69167   4.71374   4.73913   4.75227
 Alpha virt. eigenvalues --    4.86508   4.97545   5.32598   5.76534   5.79960
 Alpha virt. eigenvalues --    6.10691
          Condensed to atoms (all electrons):
 Mulliken charges:
               1
     1  C   -0.000245
     2  C   -0.245272
     3  C   -0.256933
     4  S    0.227159
     5  C   -0.030055
     6  C    0.547938
     7  C   -0.043536
     8  C    0.513889
     9  C    0.545614
    10  F   -0.291232
    11  F   -0.287324
    12  F   -0.276746
    13  F   -0.275516
    14  F   -0.288916
    15  F   -0.289481
    16  C    0.003214
    17  C   -0.495705
    18  H    0.195361
    19  H    0.210574
    20  H    0.200494
    21  C   -0.496032
    22  H    0.208052
    23  H    0.200586
    24  H    0.193949
    25  C   -0.277081
    26  S    0.223007
    27  C   -0.271226
    28  C    0.075068
    29  C   -0.185419
    30  C   -0.197161
    31  C   -0.175990
    32  H    0.189186
    33  C   -0.175081
    34  H    0.196333
    35  C   -0.161199
    36  H    0.179432
    37  H    0.179238
    38  H    0.178122
    39  C    0.176225
    40  C   -0.612796
    41  H    0.196212
    42  H    0.204043
    43  H    0.206266
    44  C    0.083415
    45  C   -0.184656
    46  C   -0.200473
    47  C   -0.175907
    48  H    0.188798
    49  C   -0.174406
    50  H    0.194897
    51  C   -0.160881
    52  H    0.180249
    53  H    0.180231
    54  H    0.179096
    55  C    0.179407
    56  C   -0.609262
    57  H    0.204804
    58  H    0.202644
    59  H    0.195030
 Sum of Mulliken charges =   0.00000
 Mulliken charges with hydrogens summed into heavy atoms:
               1
     1  C   -0.000245
     2  C   -0.245272
     3  C   -0.256933
     4  S    0.227159
     5  C   -0.030055
     6  C    0.547938
     7  C   -0.043536
     8  C    0.513889
     9  C    0.545614
    10  F   -0.291232
    11  F   -0.287324
    12  F   -0.276746
    13  F   -0.275516
    14  F   -0.288916
    15  F   -0.289481
    16  C    0.003214
    17  C    0.110724
    21  C    0.106555
    25  C   -0.277081
    26  S    0.223007
    27  C   -0.271226
    28  C    0.075068
    29  C    0.003767
    30  C   -0.000828
    31  C    0.003442
    33  C    0.004156
    35  C    0.016923
    39  C    0.176225
    40  C   -0.006275
    44  C    0.083415
    45  C    0.004142
    46  C   -0.005576
    47  C    0.004342
    49  C    0.005825
    51  C    0.018215
    55  C    0.179407
    56  C   -0.006784
 Electronic spatial extent (au):  <R**2>=          20799.6252
 Charge=              0.0000 electrons
 Dipole moment (field-independent basis, Debye):
    X=              0.2620    Y=             -4.0093    Z=             -0.2550  Tot=              4.0260
 Quadrupole moment (field-independent basis, Debye-Ang):
   XX=           -179.0121   YY=           -231.6220   ZZ=           -224.1410
   XY=             -0.2912   XZ=             -0.3683   YZ=              8.0639
 Traceless Quadrupole moment (field-independent basis, Debye-Ang):
   XX=             32.5796   YY=            -20.0303   ZZ=            -12.5493
   XY=             -0.2912   XZ=             -0.3683   YZ=              8.0639
 Octapole moment (field-independent basis, Debye-Ang**2):
  XXX=             11.7910  YYY=             50.2895  ZZZ=             -0.9432  XYY=             -1.5063
  XXY=            -67.9592  XXZ=             36.0627  XZZ=              0.1691  YZZ=             47.1387
  YYZ=            -34.6711  XYZ=              5.3544
 Hexadecapole moment (field-independent basis, Debye-Ang**3):
 XXXX=         -15362.3571 YYYY=          -7995.4983 ZZZZ=          -1059.4266 XXXY=            -20.0572
 XXXZ=            -58.7085 YYYX=              9.7876 YYYZ=            166.1107 ZZZX=              2.9513
 ZZZY=              8.1343 XXYY=          -3867.0500 XXZZ=          -3269.4033 YYZZ=          -1533.4154
 XXYZ=            149.3679 YYXZ=            -23.7040 ZZXY=             -6.3020
 N-N= 4.682187939892D+03 E-N=-1.527111587550D+04  KE= 2.495445964132D+03
 1\1\GINC-NODE08\SP\RPBE1PBE TD-FC\6-31G(d)\C29H22F6S2\DARIA\23-Nov-201
 8\0\\#n PBE1PBE/6-31G(d) TD=(50-50,NStates=10) EmpiricalDispersion=GD3
 \\Title\\0,1\C\C,1,1.5369\C,2,1.5427,1,109.79\S,3,1.8597,2,113.33,1,18
 4.61,0\C,1,1.3678,2,115.88,3,38.98,0\C,5,1.5042,1,128.33,2,172.24,0\C,
 5,1.465,1,122.13,2,355.53,0\C,6,1.5494,5,104.84,1,171.34,0\C,7,1.5023,
 5,109.07,1,171.67,0\F,6,1.3642,5,114.46,1,51.02,0\F,6,1.3731,5,112.45,
 1,288.87,0\F,8,1.3472,6,112.76,5,146.99,0\F,8,1.3577,6,108.74,5,267.74
 ,0\F,9,1.3741,7,113.03,5,262.47,0\F,9,1.3627,7,114.56,5,139.72,0\C,7,1
 .3705,5,121.94,1,349.67,0\C,3,1.551,2,113.97,1,61.96,0\H,17,1.0919,3,1
 09.04,2,182.75,0\H,17,1.0908,3,111.3,2,62.85,0\H,17,1.0925,3,110.5,2,3
 01.96,0\C,2,1.5517,1,107.45,3,236.01,0\H,21,1.0906,2,111.17,1,183.39,0
 \H,21,1.0933,2,110.49,1,62.45,0\H,21,1.0919,2,109.05,1,303.38,0\C,4,1.
 7709,3,91.46,2,129.9,0\S,2,1.8604,1,104.57,3,121.65,0\C,26,1.775,2,90.
 91,1,18.31,0\C,27,1.4749,26,116.95,2,169.53,0\C,28,1.407,27,120.91,26,
 134.78,0\C,28,1.4076,27,120.65,26,316.54,0\C,29,1.3934,28,120.7,27,180
 .71,0\H,29,1.0844,28,119.51,27,359.04,0\C,30,1.3926,28,120.7,27,179.58
 ,0\H,30,1.0852,28,119.33,27,358.66,0\C,31,1.3957,29,120.28,28,0.16,0\H
 ,31,1.0859,29,119.58,28,179.6,0\H,33,1.0859,30,119.6,28,179.28,0\H,35,
 1.0859,31,120.19,29,180.,0\C,27,1.3737,26,114.94,2,349.02,0\C,39,1.508
 6,27,123.48,26,176.01,0\H,40,1.091,39,110.7,27,342.52,0\H,40,1.094,39,
 112.09,27,103.46,0\H,40,1.0918,39,110.48,27,222.38,0\C,25,1.4741,4,116
 .8,3,173.27,0\C,44,1.4069,25,120.98,4,224.55,0\C,44,1.4072,25,120.55,4
 ,42.71,0\C,45,1.3934,44,120.66,25,179.06,0\H,45,1.0847,44,119.46,25,0.
 64,0\C,46,1.3925,44,120.72,25,180.72,0\H,46,1.0857,44,119.43,25,1.87,0
 \C,47,1.3958,45,120.27,44,359.84,0\H,47,1.0859,45,119.59,44,180.38,0\H
 ,49,1.0859,46,119.63,44,180.66,0\H,51,1.0858,47,120.17,45,180.,0\C,25,
 1.3752,4,115.33,3,352.37,0\C,55,1.5086,25,123.01,4,188.36,0\H,56,1.092
 8,55,110.25,25,132.27,0\H,56,1.0935,55,112.3,25,251.23,0\H,56,1.0905,5
 5,110.79,25,12.62,0\\Version=ES64L-G09RevD.01\State=1-A\HF=-2511.63332
 61\RMSD=6.957e-09\PG=C01 [X(C29H22F6S2)]\\@


 I DO NOT KNOW WHAT I MAY APPEAR TO THE WORLD; BUT TO MYSELF
 I SEEM TO HAVE BEEN ONLY LIKE A BOY PLAYING ON THE SEASHORE,
 AND DIVERTING MYSELF IN NOW AND THEN FINDING A SMOOTHER PEBBLE
 OR A PRETTIER SHELL THAN ORDINARY, WHILST THE GREAT OCEAN OF
 TRUTH LAY ALL UNDISCOVERED BEFORE ME.
                                          -- NEWTON (1642-1726)
 Job cpu time:       0 days 15 hours 21 minutes  7.2 seconds.
 File lengths (MBytes):  RWF=   2135 Int=      0 D2E=      0 Chk=    268 Scr=      1
 Normal termination of Gaussian 09 at Fri Nov 23 21:25:40 2018.
