# Supplementary material for: Wide-range IR spectra of diarylethene derivatives and their simulation using the density functional theory
Source: Sci Rep. 2022 Oct 7;12:16834. doi: 10.1038/s41598-022-20264-x (PMC9546887; doi:10.1038/s41598-022-20264-x)
Supplement: Supplementary file 1 — Supplementary Information 1. [file 41598_2022_20264_MOESM1_ESM.zip › IR_files/1_0018/closed/closed_b3lyp.log]

 Entering Gaussian System, Link 0=g09
 Input=closed_b3lyp.gjf
 Output=closed_b3lyp.log
 AtFile(1): /pbs_home/ewapastorczak/DAE/0068/Def2SVP.gbs
            H     0
            S   3   1.00
                 13.0107010              0.19682158E-01
                  1.9622572              0.13796524
                  0.44453796             0.47831935
            S   1   1.00
                  0.12194962             1.0000000
            P   1   1.00
                  0.8000000              1.0000000
            ****
            C     0
            S   5   1.00
               1238.4016938              0.54568832082E-02
                186.29004992             0.40638409211E-01
                 42.251176346            0.18025593888
                 11.676557932            0.46315121755
                  3.5930506482           0.44087173314
            S   1   1.00
                  0.40245147363          1.0000000
            S   1   1.00
                  0.13090182668          1.0000000
            P   3   1.00
                  9.4680970621           0.38387871728E-01
                  2.0103545142           0.21117025112
                  0.54771004707          0.51328172114
            P   1   1.00
                  0.15268613795          1.0000000
            D   1   1.00
                  0.8000000              1.0000000
            ****
            F     0
            S   5   1.00
               2894.8325990             -0.53408255515E-02
                435.41939120            -0.39904258866E-01
                 98.843328866           -0.17912768038
                 27.485198001           -0.46758090825
                  8.5405498171          -0.44653131020
            S   1   1.00
                  1.0654578038           1.0000000
            S   1   1.00
                  0.33247346748          1.0000000
            P   3   1.00
                 22.696633924           -0.45212874436E-01
                  4.9872339257          -0.23754317067
                  1.3491613954          -0.51287353587
            P   1   1.00
                  0.34829881977          1.0000000
            D   1   1.00
                  1.4000000              1.0000000
            ****
            S     0
            S   5   1.00
               9184.9303010             -0.22294387756E-02
               1381.5105503             -0.16683029937E-01
                313.87147580            -0.75262436116E-01
                 88.053870623           -0.19376827038
                 27.039914905           -0.17718020803
            S   3   1.00
                 45.648731303           -0.10736062573
                  4.9664522326           0.65066293018
                  2.0116242047           0.59712155354
            S   1   1.00
                  0.35661077013          1.0000000
            S   1   1.00
                  0.13507221477          1.0000000
            P   5   1.00
                261.98233439            -0.92729929822E-02
                 61.306894736           -0.66547669241E-01
                 19.103729887           -0.24828595903
                  6.6567720378          -0.48703847402
                  2.3959635161          -0.39337850312
            P   1   1.00
                  0.61776161679          1.0000000
            P   1   1.00
                  0.16993376871          1.0000000
            D   1   1.00
                  0.5500000              1.0000000
            ****
 Initial command:
 /pbs_home/pkowalski/g09d01/g09/l1.exe "/pbs_home/daria/obliczenia/0018/closed/B3LYP/Gau-23250.inp" -scrdir="/pbs_home/daria/obliczenia/0018/closed/B3LYP/"
 Entering Link 1 = /pbs_home/pkowalski/g09d01/g09/l1.exe PID=     23251.
  
 Copyright (c) 1988,1990,1992,1993,1995,1998,2003,2009,2013,
            Gaussian, Inc.  All Rights Reserved.
  
 This is part of the Gaussian(R) 09 program.  It is based on
 the Gaussian(R) 03 system (copyright 2003, Gaussian, Inc.),
 the Gaussian(R) 98 system (copyright 1998, Gaussian, Inc.),
 the Gaussian(R) 94 system (copyright 1995, Gaussian, Inc.),
 the Gaussian 92(TM) system (copyright 1992, Gaussian, Inc.),
 the Gaussian 90(TM) system (copyright 1990, Gaussian, Inc.),
 the Gaussian 88(TM) system (copyright 1988, Gaussian, Inc.),
 the Gaussian 86(TM) system (copyright 1986, Carnegie Mellon
 University), and the Gaussian 82(TM) system (copyright 1983,
 Carnegie Mellon University). Gaussian is a federally registered
 trademark of Gaussian, Inc.
  
 This software contains proprietary and confidential information,
 including trade secrets, belonging to Gaussian, Inc.
  
 This software is provided under written license and may be
 used, copied, transmitted, or stored only in accord with that
 written license.
  
 The following legend is applicable only to US Government
 contracts under FAR:
  
                    RESTRICTED RIGHTS LEGEND
  
 Use, reproduction and disclosure by the US Government is
 subject to restrictions as set forth in subparagraphs (a)
 and (c) of the Commercial Computer Software - Restricted
 Rights clause in FAR 52.227-19.
  
 Gaussian, Inc.
 340 Quinnipiac St., Bldg. 40, Wallingford CT 06492
  
  
 ---------------------------------------------------------------
 Warning -- This program may not be used in any manner that
 competes with the business of Gaussian, Inc. or will provide
 assistance to any competitor of Gaussian, Inc.  The licensee
 of this program is prohibited from giving any competitor of
 Gaussian, Inc. access to this program.  By using this program,
 the user acknowledges that Gaussian, Inc. is engaged in the
 business of creating and licensing software in the field of
 computational chemistry and represents and warrants to the
 licensee that it is not a competitor of Gaussian, Inc. and that
 it will not use this program in any manner prohibited above.
 ---------------------------------------------------------------
  

 Cite this work as:
 Gaussian 09, Revision D.01,
 M. J. Frisch, G. W. Trucks, H. B. Schlegel, G. E. Scuseria, 
 M. A. Robb, J. R. Cheeseman, G. Scalmani, V. Barone, B. Mennucci, 
 G. A. Petersson, H. Nakatsuji, M. Caricato, X. Li, H. P. Hratchian, 
 A. F. Izmaylov, J. Bloino, G. Zheng, J. L. Sonnenberg, M. Hada, 
 M. Ehara, K. Toyota, R. Fukuda, J. Hasegawa, M. Ishida, T. Nakajima, 
 Y. Honda, O. Kitao, H. Nakai, T. Vreven, J. A. Montgomery, Jr., 
 J. E. Peralta, F. Ogliaro, M. Bearpark, J. J. Heyd, E. Brothers, 
 K. N. Kudin, V. N. Staroverov, T. Keith, R. Kobayashi, J. Normand, 
 K. Raghavachari, A. Rendell, J. C. Burant, S. S. Iyengar, J. Tomasi, 
 M. Cossi, N. Rega, J. M. Millam, M. Klene, J. E. Knox, J. B. Cross, 
 V. Bakken, C. Adamo, J. Jaramillo, R. Gomperts, R. E. Stratmann, 
 O. Yazyev, A. J. Austin, R. Cammi, C. Pomelli, J. W. Ochterski, 
 R. L. Martin, K. Morokuma, V. G. Zakrzewski, G. A. Voth, 
 P. Salvador, J. J. Dannenberg, S. Dapprich, A. D. Daniels, 
 O. Farkas, J. B. Foresman, J. V. Ortiz, J. Cioslowski, 
 and D. J. Fox, Gaussian, Inc., Wallingford CT, 2013.
 
 ******************************************
 Gaussian 09:  ES64L-G09RevD.01 24-Apr-2013
                 2-Dec-2018 
 ******************************************
 %chk=dae0068freq_closed_b3lyp.chk
 %NProcShared=8
 Will use up to    8 processors via shared memory.
 %Mem=4GB
 ---------------------------
 #P opt freq=Raman B3LYP/Gen
 ---------------------------
 1/14=-1,18=20,19=15,26=3,38=1/1,3;
 2/9=110,12=2,17=6,18=5,40=1/2;
 3/5=7,11=2,16=1,25=1,30=1,71=1,74=-5/1,2,3;
 4//1;
 5/5=2,38=5/2;
 6/7=2,8=2,9=2,10=2,28=1/1;
 7//1,2,3,16;
 1/14=-1,18=20,19=15,26=3/3(2);
 2/9=110/2;
 99//99;
 2/9=110/2;
 3/5=7,6=1,11=2,16=1,25=1,30=1,71=1,74=-5,82=7/1,2,3;
 4/5=5,16=3,69=1/1;
 5/5=2,38=5/2;
 7//1,2,3,16;
 1/14=-1,18=20,19=15,26=3/3(-5);
 2/9=110/2;
 6/7=2,8=2,9=2,10=2,19=2,28=1/1;
 99/9=1/99;
 Leave Link    1 at Sun Dec  2 17:37:57 2018, MaxMem=   536870912 cpu:         0.6
 (Enter /pbs_home/pkowalski/g09d01/g09/l101.exe)
 -------------------
 Title Card Required
 -------------------
 Symbolic Z-matrix:
 Charge =  0 Multiplicity = 1
 C
 C                    1    B1
 C                    2    B2       1    A2
 S                    3    B3       2    A3       1    D3       0
 C                    1    B4       2    A4       3    D4       0
 C                    5    B5       1    A5       2    D5       0
 C                    5    B6       1    A6       2    D6       0
 C                    6    B7       5    A7       1    D7       0
 C                    7    B8       5    A8       1    D8       0
 F                    6    B9       5    A9       1    D9       0
 F                    6    B10      5    A10      1    D10      0
 F                    8    B11      6    A11      5    D11      0
 F                    8    B12      6    A12      5    D12      0
 F                    9    B13      7    A13      5    D13      0
 F                    9    B14      7    A14      5    D14      0
 C                    7    B15      5    A15      1    D15      0
 C                    3    B16      2    A16      1    D16      0
 H                    17   B17      3    A17      2    D17      0
 H                    17   B18      3    A18      2    D18      0
 H                    17   B19      3    A19      2    D19      0
 C                    2    B20      1    A20      3    D20      0
 H                    21   B21      2    A21      1    D21      0
 H                    21   B22      2    A22      1    D22      0
 H                    21   B23      2    A23      1    D23      0
 C                    4    B24      3    A24      2    D24      0
 S                    2    B25      1    A25      3    D25      0
 C                    26   B26      2    A26      1    D26      0
 C                    27   B27      26   A27      2    D27      0
 C                    28   B28      27   A28      26   D28      0
 C                    28   B29      27   A29      26   D29      0
 C                    29   B30      28   A30      27   D30      0
 H                    29   B31      28   A31      27   D31      0
 C                    30   B32      28   A32      27   D32      0
 H                    30   B33      28   A33      27   D33      0
 C                    31   B34      29   A34      28   D34      0
 H                    31   B35      29   A35      28   D35      0
 H                    33   B36      30   A36      28   D36      0
 H                    35   B37      31   A37      29   D37      0
 C                    27   B38      26   A38      2    D38      0
 C                    39   B39      27   A39      26   D39      0
 H                    40   B40      39   A40      27   D40      0
 H                    40   B41      39   A41      27   D41      0
 H                    40   B42      39   A42      27   D42      0
 C                    25   B43      4    A43      3    D43      0
 C                    44   B44      25   A44      4    D44      0
 C                    44   B45      25   A45      4    D45      0
 C                    45   B46      44   A46      25   D46      0
 H                    45   B47      44   A47      25   D47      0
 C                    46   B48      44   A48      25   D48      0
 H                    46   B49      44   A49      25   D49      0
 C                    47   B50      45   A50      44   D50      0
 H                    47   B51      45   A51      44   D51      0
 H                    49   B52      46   A52      44   D52      0
 H                    51   B53      47   A53      45   D53      0
 C                    25   B54      4    A54      3    D54      0
 C                    55   B55      25   A55      4    D55      0
 H                    56   B56      55   A56      25   D56      0
 H                    56   B57      55   A57      25   D57      0
 H                    56   B58      55   A58      25   D58      0
       Variables:
  B1                    1.5369                   
  B2                    1.5427                   
  A2                  109.79                     
  B3                    1.8597                   
  A3                  113.33                     
  D3                  184.61                     
  B4                    1.3678                   
  A4                  115.88                     
  D4                   38.98                     
  B5                    1.5042                   
  A5                  128.33                     
  D5                  172.24                     
  B6                    1.465                    
  A6                  122.13                     
  D6                  355.53                     
  B7                    1.5494                   
  A7                  104.84                     
  D7                  171.34                     
  B8                    1.5023                   
  A8                  109.07                     
  D8                  171.67                     
  B9                    1.3642                   
  A9                  114.46                     
  D9                   51.02                     
  B10                   1.3731                   
  A10                 112.45                     
  D10                 288.87                     
  B11                   1.3472                   
  A11                 112.76                     
  D11                 146.99                     
  B12                   1.3577                   
  A12                 108.74                     
  D12                 267.74                     
  B13                   1.3741                   
  A13                 113.03                     
  D13                 262.47                     
  B14                   1.3627                   
  A14                 114.56                     
  D14                 139.72                     
  B15                   1.3705                   
  A15                 121.94                     
  D15                 349.67                     
  B16                   1.551                    
  A16                 113.97                     
  D16                  61.96                     
  B17                   1.0919                   
  A17                 109.04                     
  D17                 182.75                     
  B18                   1.0908                   
  A18                 111.3                      
  D18                  62.85                     
  B19                   1.0925                   
  A19                 110.5                      
  D19                 301.96                     
  B20                   1.5517                   
  A20                 107.45                     
  D20                 236.01                     
  B21                   1.0906                   
  A21                 111.17                     
  D21                 183.39                     
  B22                   1.0933                   
  A22                 110.49                     
  D22                  62.45                     
  B23                   1.0919                   
  A23                 109.05                     
  D23                 303.38                     
  B24                   1.7709                   
  A24                  91.46                     
  D24                 129.9                      
  B25                   1.8604                   
  A25                 104.57                     
  D25                 121.65                     
  B26                   1.775                    
  A26                  90.91                     
  D26                  18.31                     
  B27                   1.4749                   
  A27                 116.95                     
  D27                 169.53                     
  B28                   1.407                    
  A28                 120.91                     
  D28                 134.78                     
  B29                   1.4076                   
  A29                 120.65                     
  D29                 316.54                     
  B30                   1.3934                   
  A30                 120.7                      
  D30                 180.71                     
  B31                   1.0844                   
  A31                 119.51                     
  D31                 359.04                     
  B32                   1.3926                   
  A32                 120.7                      
  D32                 179.58                     
  B33                   1.0852                   
  A33                 119.33                     
  D33                 358.66                     
  B34                   1.3957                   
  A34                 120.28                     
  D34                   0.16                     
  B35                   1.0859                   
  A35                 119.58                     
  D35                 179.6                      
  B36                   1.0859                   
  A36                 119.6                      
  D36                 179.28                     
  B37                   1.0859                   
  A37                 120.19                     
  D37                 180.                       
  B38                   1.3737                   
  A38                 114.94                     
  D38                 349.02                     
  B39                   1.5086                   
  A39                 123.48                     
  D39                 176.01                     
  B40                   1.091                    
  A40                 110.7                      
  D40                 342.52                     
  B41                   1.094                    
  A41                 112.09                     
  D41                 103.46                     
  B42                   1.0918                   
  A42                 110.48                     
  D42                 222.38                     
  B43                   1.4741                   
  A43                 116.8                      
  D43                 173.27                     
  B44                   1.4069                   
  A44                 120.98                     
  D44                 224.55                     
  B45                   1.4072                   
  A45                 120.55                     
  D45                  42.71                     
  B46                   1.3934                   
  A46                 120.66                     
  D46                 179.06                     
  B47                   1.0847                   
  A47                 119.46                     
  D47                   0.64                     
  B48                   1.3925                   
  A48                 120.72                     
  D48                 180.72                     
  B49                   1.0857                   
  A49                 119.43                     
  D49                   1.87                     
  B50                   1.3958                   
  A50                 120.27                     
  D50                 359.84                     
  B51                   1.0859                   
  A51                 119.59                     
  D51                 180.38                     
  B52                   1.0859                   
  A52                 119.63                     
  D52                 180.66                     
  B53                   1.0858                   
  A53                 120.17                     
  D53                 180.                       
  B54                   1.3752                   
  A54                 115.33                     
  D54                 352.37                     
  B55                   1.5086                   
  A55                 123.01                     
  D55                 188.36                     
  B56                   1.0928                   
  A56                 110.25                     
  D56                 132.27                     
  B57                   1.0935                   
  A57                 112.3                      
  D57                 251.23                     
  B58                   1.0905                   
  A58                 110.79                     
  D58                  12.62                     
 
 NAtoms=     59 NQM=       59 NQMF=       0 NMMI=      0 NMMIF=      0
                NMic=       0 NMicF=      0.
                    Isotopes and Nuclear Properties:
 (Nuclear quadrupole moments (NQMom) in fm**2, nuclear magnetic moments (NMagM)
  in nuclear magnetons)

  Atom         1           2           3           4           5           6           7           8           9          10
 IAtWgt=          12          12          12          32          12          12          12          12          12          19
 AtmWgt=  12.0000000  12.0000000  12.0000000  31.9720718  12.0000000  12.0000000  12.0000000  12.0000000  12.0000000  18.9984033
 NucSpn=           0           0           0           0           0           0           0           0           0           1
 AtZEff=   0.0000000   0.0000000   0.0000000   0.0000000   0.0000000   0.0000000   0.0000000   0.0000000   0.0000000   0.0000000
 NQMom=    0.0000000   0.0000000   0.0000000   0.0000000   0.0000000   0.0000000   0.0000000   0.0000000   0.0000000   0.0000000
 NMagM=    0.0000000   0.0000000   0.0000000   0.0000000   0.0000000   0.0000000   0.0000000   0.0000000   0.0000000   2.6288670
 AtZNuc=   6.0000000   6.0000000   6.0000000  16.0000000   6.0000000   6.0000000   6.0000000   6.0000000   6.0000000   9.0000000

  Atom        11          12          13          14          15          16          17          18          19          20
 IAtWgt=          19          19          19          19          19          12          12           1           1           1
 AtmWgt=  18.9984033  18.9984033  18.9984033  18.9984033  18.9984033  12.0000000  12.0000000   1.0078250   1.0078250   1.0078250
 NucSpn=           1           1           1           1           1           0           0           1           1           1
 AtZEff=   0.0000000   0.0000000   0.0000000   0.0000000   0.0000000   0.0000000   0.0000000   0.0000000   0.0000000   0.0000000
 NQMom=    0.0000000   0.0000000   0.0000000   0.0000000   0.0000000   0.0000000   0.0000000   0.0000000   0.0000000   0.0000000
 NMagM=    2.6288670   2.6288670   2.6288670   2.6288670   2.6288670   0.0000000   0.0000000   2.7928460   2.7928460   2.7928460
 AtZNuc=   9.0000000   9.0000000   9.0000000   9.0000000   9.0000000   6.0000000   6.0000000   1.0000000   1.0000000   1.0000000

  Atom        21          22          23          24          25          26          27          28          29          30
 IAtWgt=          12           1           1           1          12          32          12          12          12          12
 AtmWgt=  12.0000000   1.0078250   1.0078250   1.0078250  12.0000000  31.9720718  12.0000000  12.0000000  12.0000000  12.0000000
 NucSpn=           0           1           1           1           0           0           0           0           0           0
 AtZEff=   0.0000000   0.0000000   0.0000000   0.0000000   0.0000000   0.0000000   0.0000000   0.0000000   0.0000000   0.0000000
 NQMom=    0.0000000   0.0000000   0.0000000   0.0000000   0.0000000   0.0000000   0.0000000   0.0000000   0.0000000   0.0000000
 NMagM=    0.0000000   2.7928460   2.7928460   2.7928460   0.0000000   0.0000000   0.0000000   0.0000000   0.0000000   0.0000000
 AtZNuc=   6.0000000   1.0000000   1.0000000   1.0000000   6.0000000  16.0000000   6.0000000   6.0000000   6.0000000   6.0000000

  Atom        31          32          33          34          35          36          37          38          39          40
 IAtWgt=          12           1          12           1          12           1           1           1          12          12
 AtmWgt=  12.0000000   1.0078250  12.0000000   1.0078250  12.0000000   1.0078250   1.0078250   1.0078250  12.0000000  12.0000000
 NucSpn=           0           1           0           1           0           1           1           1           0           0
 AtZEff=   0.0000000   0.0000000   0.0000000   0.0000000   0.0000000   0.0000000   0.0000000   0.0000000   0.0000000   0.0000000
 NQMom=    0.0000000   0.0000000   0.0000000   0.0000000   0.0000000   0.0000000   0.0000000   0.0000000   0.0000000   0.0000000
 NMagM=    0.0000000   2.7928460   0.0000000   2.7928460   0.0000000   2.7928460   2.7928460   2.7928460   0.0000000   0.0000000
 AtZNuc=   6.0000000   1.0000000   6.0000000   1.0000000   6.0000000   1.0000000   1.0000000   1.0000000   6.0000000   6.0000000

  Atom        41          42          43          44          45          46          47          48          49          50
 IAtWgt=           1           1           1          12          12          12          12           1          12           1
 AtmWgt=   1.0078250   1.0078250   1.0078250  12.0000000  12.0000000  12.0000000  12.0000000   1.0078250  12.0000000   1.0078250
 NucSpn=           1           1           1           0           0           0           0           1           0           1
 AtZEff=   0.0000000   0.0000000   0.0000000   0.0000000   0.0000000   0.0000000   0.0000000   0.0000000   0.0000000   0.0000000
 NQMom=    0.0000000   0.0000000   0.0000000   0.0000000   0.0000000   0.0000000   0.0000000   0.0000000   0.0000000   0.0000000
 NMagM=    2.7928460   2.7928460   2.7928460   0.0000000   0.0000000   0.0000000   0.0000000   2.7928460   0.0000000   2.7928460
 AtZNuc=   1.0000000   1.0000000   1.0000000   6.0000000   6.0000000   6.0000000   6.0000000   1.0000000   6.0000000   1.0000000

  Atom        51          52          53          54          55          56          57          58          59
 IAtWgt=          12           1           1           1          12          12           1           1           1
 AtmWgt=  12.0000000   1.0078250   1.0078250   1.0078250  12.0000000  12.0000000   1.0078250   1.0078250   1.0078250
 NucSpn=           0           1           1           1           0           0           1           1           1
 AtZEff=   0.0000000   0.0000000   0.0000000   0.0000000   0.0000000   0.0000000   0.0000000   0.0000000   0.0000000
 NQMom=    0.0000000   0.0000000   0.0000000   0.0000000   0.0000000   0.0000000   0.0000000   0.0000000   0.0000000
 NMagM=    0.0000000   2.7928460   2.7928460   2.7928460   0.0000000   0.0000000   2.7928460   2.7928460   2.7928460
 AtZNuc=   6.0000000   1.0000000   1.0000000   1.0000000   6.0000000   6.0000000   1.0000000   1.0000000   1.0000000
 Leave Link  101 at Sun Dec  2 17:37:58 2018, MaxMem=   536870912 cpu:         3.4
 (Enter /pbs_home/pkowalski/g09d01/g09/l103.exe)

 GradGradGradGradGradGradGradGradGradGradGradGradGradGradGradGradGradGrad
 Berny optimization.
 Initialization pass.
                           ----------------------------
                           !    Initial Parameters    !
                           ! (Angstroms and Degrees)  !
 --------------------------                            --------------------------
 ! Name  Definition              Value          Derivative Info.                !
 --------------------------------------------------------------------------------
 ! R1    R(1,2)                  1.5369         estimate D2E/DX2                !
 ! R2    R(1,5)                  1.3678         estimate D2E/DX2                !
 ! R3    R(1,39)                 1.4506         estimate D2E/DX2                !
 ! R4    R(2,3)                  1.5427         estimate D2E/DX2                !
 ! R5    R(2,21)                 1.5517         estimate D2E/DX2                !
 ! R6    R(2,26)                 1.8604         estimate D2E/DX2                !
 ! R7    R(3,4)                  1.8597         estimate D2E/DX2                !
 ! R8    R(3,16)                 1.5384         estimate D2E/DX2                !
 ! R9    R(3,17)                 1.551          estimate D2E/DX2                !
 ! R10   R(4,25)                 1.7709         estimate D2E/DX2                !
 ! R11   R(5,6)                  1.5042         estimate D2E/DX2                !
 ! R12   R(5,7)                  1.465          estimate D2E/DX2                !
 ! R13   R(6,8)                  1.5494         estimate D2E/DX2                !
 ! R14   R(6,10)                 1.3642         estimate D2E/DX2                !
 ! R15   R(6,11)                 1.3731         estimate D2E/DX2                !
 ! R16   R(7,9)                  1.5023         estimate D2E/DX2                !
 ! R17   R(7,16)                 1.3705         estimate D2E/DX2                !
 ! R18   R(8,9)                  1.5501         estimate D2E/DX2                !
 ! R19   R(8,12)                 1.3472         estimate D2E/DX2                !
 ! R20   R(8,13)                 1.3577         estimate D2E/DX2                !
 ! R21   R(9,14)                 1.3741         estimate D2E/DX2                !
 ! R22   R(9,15)                 1.3627         estimate D2E/DX2                !
 ! R23   R(16,55)                1.4452         estimate D2E/DX2                !
 ! R24   R(17,18)                1.0919         estimate D2E/DX2                !
 ! R25   R(17,19)                1.0908         estimate D2E/DX2                !
 ! R26   R(17,20)                1.0925         estimate D2E/DX2                !
 ! R27   R(21,22)                1.0906         estimate D2E/DX2                !
 ! R28   R(21,23)                1.0933         estimate D2E/DX2                !
 ! R29   R(21,24)                1.0919         estimate D2E/DX2                !
 ! R30   R(25,44)                1.4741         estimate D2E/DX2                !
 ! R31   R(25,55)                1.3752         estimate D2E/DX2                !
 ! R32   R(26,27)                1.775          estimate D2E/DX2                !
 ! R33   R(27,28)                1.4749         estimate D2E/DX2                !
 ! R34   R(27,39)                1.3737         estimate D2E/DX2                !
 ! R35   R(28,29)                1.407          estimate D2E/DX2                !
 ! R36   R(28,30)                1.4076         estimate D2E/DX2                !
 ! R37   R(29,31)                1.3934         estimate D2E/DX2                !
 ! R38   R(29,32)                1.0844         estimate D2E/DX2                !
 ! R39   R(30,33)                1.3926         estimate D2E/DX2                !
 ! R40   R(30,34)                1.0852         estimate D2E/DX2                !
 ! R41   R(31,35)                1.3957         estimate D2E/DX2                !
 ! R42   R(31,36)                1.0859         estimate D2E/DX2                !
 ! R43   R(33,35)                1.3968         estimate D2E/DX2                !
 ! R44   R(33,37)                1.0859         estimate D2E/DX2                !
 ! R45   R(35,38)                1.0859         estimate D2E/DX2                !
 ! R46   R(39,40)                1.5086         estimate D2E/DX2                !
 ! R47   R(40,41)                1.091          estimate D2E/DX2                !
 ! R48   R(40,42)                1.094          estimate D2E/DX2                !
 ! R49   R(40,43)                1.0918         estimate D2E/DX2                !
 ! R50   R(44,45)                1.4069         estimate D2E/DX2                !
 ! R51   R(44,46)                1.4072         estimate D2E/DX2                !
 ! R52   R(45,47)                1.3934         estimate D2E/DX2                !
 ! R53   R(45,48)                1.0847         estimate D2E/DX2                !
 ! R54   R(46,49)                1.3925         estimate D2E/DX2                !
 ! R55   R(46,50)                1.0857         estimate D2E/DX2                !
 ! R56   R(47,51)                1.3958         estimate D2E/DX2                !
 ! R57   R(47,52)                1.0859         estimate D2E/DX2                !
 ! R58   R(49,51)                1.3961         estimate D2E/DX2                !
 ! R59   R(49,53)                1.0859         estimate D2E/DX2                !
 ! R60   R(51,54)                1.0858         estimate D2E/DX2                !
 ! R61   R(55,56)                1.5086         estimate D2E/DX2                !
 ! R62   R(56,57)                1.0928         estimate D2E/DX2                !
 ! R63   R(56,58)                1.0935         estimate D2E/DX2                !
 ! R64   R(56,59)                1.0905         estimate D2E/DX2                !
 ! A1    A(2,1,5)              115.88           estimate D2E/DX2                !
 ! A2    A(2,1,39)             112.1169         estimate D2E/DX2                !
 ! A3    A(5,1,39)             131.8893         estimate D2E/DX2                !
 ! A4    A(1,2,3)              109.79           estimate D2E/DX2                !
 ! A5    A(1,2,21)             107.45           estimate D2E/DX2                !
 ! A6    A(1,2,26)             104.57           estimate D2E/DX2                !
 ! A7    A(3,2,21)             113.5965         estimate D2E/DX2                !
 ! A8    A(3,2,26)             113.1218         estimate D2E/DX2                !
 ! A9    A(21,2,26)            107.7819         estimate D2E/DX2                !
 ! A10   A(2,3,4)              113.33           estimate D2E/DX2                !
 ! A11   A(2,3,16)             108.7099         estimate D2E/DX2                !
 ! A12   A(2,3,17)             113.97           estimate D2E/DX2                !
 ! A13   A(4,3,16)             105.3543         estimate D2E/DX2                !
 ! A14   A(4,3,17)             106.9647         estimate D2E/DX2                !
 ! A15   A(16,3,17)            108.0527         estimate D2E/DX2                !
 ! A16   A(3,4,25)              91.46           estimate D2E/DX2                !
 ! A17   A(1,5,6)              128.33           estimate D2E/DX2                !
 ! A18   A(1,5,7)              122.13           estimate D2E/DX2                !
 ! A19   A(6,5,7)              109.4734         estimate D2E/DX2                !
 ! A20   A(5,6,8)              104.84           estimate D2E/DX2                !
 ! A21   A(5,6,10)             114.46           estimate D2E/DX2                !
 ! A22   A(5,6,11)             112.45           estimate D2E/DX2                !
 ! A23   A(8,6,10)             109.7639         estimate D2E/DX2                !
 ! A24   A(8,6,11)             108.3685         estimate D2E/DX2                !
 ! A25   A(10,6,11)            106.831          estimate D2E/DX2                !
 ! A26   A(5,7,9)              109.07           estimate D2E/DX2                !
 ! A27   A(5,7,16)             121.94           estimate D2E/DX2                !
 ! A28   A(9,7,16)             128.954          estimate D2E/DX2                !
 ! A29   A(6,8,9)              105.1311         estimate D2E/DX2                !
 ! A30   A(6,8,12)             112.76           estimate D2E/DX2                !
 ! A31   A(6,8,13)             108.74           estimate D2E/DX2                !
 ! A32   A(9,8,12)             112.8001         estimate D2E/DX2                !
 ! A33   A(9,8,13)             108.4455         estimate D2E/DX2                !
 ! A34   A(12,8,13)            108.7956         estimate D2E/DX2                !
 ! A35   A(7,9,8)              104.2666         estimate D2E/DX2                !
 ! A36   A(7,9,14)             113.03           estimate D2E/DX2                !
 ! A37   A(7,9,15)             114.56           estimate D2E/DX2                !
 ! A38   A(8,9,14)             108.7037         estimate D2E/DX2                !
 ! A39   A(8,9,15)             109.2619         estimate D2E/DX2                !
 ! A40   A(14,9,15)            106.8705         estimate D2E/DX2                !
 ! A41   A(3,16,7)             114.8663         estimate D2E/DX2                !
 ! A42   A(3,16,55)            113.2778         estimate D2E/DX2                !
 ! A43   A(7,16,55)            131.8469         estimate D2E/DX2                !
 ! A44   A(3,17,18)            109.04           estimate D2E/DX2                !
 ! A45   A(3,17,19)            111.3            estimate D2E/DX2                !
 ! A46   A(3,17,20)            110.5            estimate D2E/DX2                !
 ! A47   A(18,17,19)           108.6947         estimate D2E/DX2                !
 ! A48   A(18,17,20)           108.5331         estimate D2E/DX2                !
 ! A49   A(19,17,20)           108.7124         estimate D2E/DX2                !
 ! A50   A(2,21,22)            111.17           estimate D2E/DX2                !
 ! A51   A(2,21,23)            110.49           estimate D2E/DX2                !
 ! A52   A(2,21,24)            109.05           estimate D2E/DX2                !
 ! A53   A(22,21,23)           108.8261         estimate D2E/DX2                !
 ! A54   A(22,21,24)           108.8272         estimate D2E/DX2                !
 ! A55   A(23,21,24)           108.4188         estimate D2E/DX2                !
 ! A56   A(4,25,44)            116.8            estimate D2E/DX2                !
 ! A57   A(4,25,55)            115.33           estimate D2E/DX2                !
 ! A58   A(44,25,55)           127.8628         estimate D2E/DX2                !
 ! A59   A(2,26,27)             90.91           estimate D2E/DX2                !
 ! A60   A(26,27,28)           116.95           estimate D2E/DX2                !
 ! A61   A(26,27,39)           114.94           estimate D2E/DX2                !
 ! A62   A(28,27,39)           128.1077         estimate D2E/DX2                !
 ! A63   A(27,28,29)           120.91           estimate D2E/DX2                !
 ! A64   A(27,28,30)           120.65           estimate D2E/DX2                !
 ! A65   A(29,28,30)           118.4173         estimate D2E/DX2                !
 ! A66   A(28,29,31)           120.7            estimate D2E/DX2                !
 ! A67   A(28,29,32)           119.51           estimate D2E/DX2                !
 ! A68   A(31,29,32)           119.769          estimate D2E/DX2                !
 ! A69   A(28,30,33)           120.7            estimate D2E/DX2                !
 ! A70   A(28,30,34)           119.33           estimate D2E/DX2                !
 ! A71   A(33,30,34)           119.9636         estimate D2E/DX2                !
 ! A72   A(29,31,35)           120.28           estimate D2E/DX2                !
 ! A73   A(29,31,36)           119.58           estimate D2E/DX2                !
 ! A74   A(35,31,36)           120.1376         estimate D2E/DX2                !
 ! A75   A(30,33,35)           120.2755         estimate D2E/DX2                !
 ! A76   A(30,33,37)           119.6            estimate D2E/DX2                !
 ! A77   A(35,33,37)           120.1245         estimate D2E/DX2                !
 ! A78   A(31,35,33)           119.6154         estimate D2E/DX2                !
 ! A79   A(31,35,38)           120.19           estimate D2E/DX2                !
 ! A80   A(33,35,38)           120.1932         estimate D2E/DX2                !
 ! A81   A(1,39,27)            112.6572         estimate D2E/DX2                !
 ! A82   A(1,39,40)            123.797          estimate D2E/DX2                !
 ! A83   A(27,39,40)           123.48           estimate D2E/DX2                !
 ! A84   A(39,40,41)           110.7            estimate D2E/DX2                !
 ! A85   A(39,40,42)           112.09           estimate D2E/DX2                !
 ! A86   A(39,40,43)           110.48           estimate D2E/DX2                !
 ! A87   A(41,40,42)           108.223          estimate D2E/DX2                !
 ! A88   A(41,40,43)           108.4416         estimate D2E/DX2                !
 ! A89   A(42,40,43)           106.7497         estimate D2E/DX2                !
 ! A90   A(25,44,45)           120.98           estimate D2E/DX2                !
 ! A91   A(25,44,46)           120.55           estimate D2E/DX2                !
 ! A92   A(45,44,46)           118.4452         estimate D2E/DX2                !
 ! A93   A(44,45,47)           120.66           estimate D2E/DX2                !
 ! A94   A(44,45,48)           119.46           estimate D2E/DX2                !
 ! A95   A(47,45,48)           119.8612         estimate D2E/DX2                !
 ! A96   A(44,46,49)           120.72           estimate D2E/DX2                !
 ! A97   A(44,46,50)           119.43           estimate D2E/DX2                !
 ! A98   A(49,46,50)           119.84           estimate D2E/DX2                !
 ! A99   A(45,47,51)           120.27           estimate D2E/DX2                !
 ! A100  A(45,47,52)           119.59           estimate D2E/DX2                !
 ! A101  A(51,47,52)           120.1378         estimate D2E/DX2                !
 ! A102  A(46,49,51)           120.237          estimate D2E/DX2                !
 ! A103  A(46,49,53)           119.63           estimate D2E/DX2                !
 ! A104  A(51,49,53)           120.1329         estimate D2E/DX2                !
 ! A105  A(47,51,49)           119.6596         estimate D2E/DX2                !
 ! A106  A(47,51,54)           120.17           estimate D2E/DX2                !
 ! A107  A(49,51,54)           120.1694         estimate D2E/DX2                !
 ! A108  A(16,55,25)           112.9237         estimate D2E/DX2                !
 ! A109  A(16,55,56)           123.6159         estimate D2E/DX2                !
 ! A110  A(25,55,56)           123.01           estimate D2E/DX2                !
 ! A111  A(55,56,57)           110.25           estimate D2E/DX2                !
 ! A112  A(55,56,58)           112.3            estimate D2E/DX2                !
 ! A113  A(55,56,59)           110.79           estimate D2E/DX2                !
 ! A114  A(57,56,58)           106.7957         estimate D2E/DX2                !
 ! A115  A(57,56,59)           108.1226         estimate D2E/DX2                !
 ! A116  A(58,56,59)           108.4116         estimate D2E/DX2                !
 ! D1    D(5,1,2,3)             38.98           estimate D2E/DX2                !
 ! D2    D(5,1,2,21)           -85.01           estimate D2E/DX2                !
 ! D3    D(5,1,2,26)           160.63           estimate D2E/DX2                !
 ! D4    D(39,1,2,3)          -144.4323         estimate D2E/DX2                !
 ! D5    D(39,1,2,21)           91.5777         estimate D2E/DX2                !
 ! D6    D(39,1,2,26)          -22.7823         estimate D2E/DX2                !
 ! D7    D(2,1,5,6)            172.24           estimate D2E/DX2                !
 ! D8    D(2,1,5,7)             -4.47           estimate D2E/DX2                !
 ! D9    D(39,1,5,6)            -3.5121         estimate D2E/DX2                !
 ! D10   D(39,1,5,7)           179.7779         estimate D2E/DX2                !
 ! D11   D(2,1,39,27)           16.3978         estimate D2E/DX2                !
 ! D12   D(2,1,39,40)         -160.738          estimate D2E/DX2                !
 ! D13   D(5,1,39,27)         -167.7274         estimate D2E/DX2                !
 ! D14   D(5,1,39,40)           15.1368         estimate D2E/DX2                !
 ! D15   D(1,2,3,4)           -175.39           estimate D2E/DX2                !
 ! D16   D(1,2,3,16)           -58.613          estimate D2E/DX2                !
 ! D17   D(1,2,3,17)            61.96           estimate D2E/DX2                !
 ! D18   D(21,2,3,4)           -55.0619         estimate D2E/DX2                !
 ! D19   D(21,2,3,16)           61.7151         estimate D2E/DX2                !
 ! D20   D(21,2,3,17)         -177.7119         estimate D2E/DX2                !
 ! D21   D(26,2,3,4)            68.2286         estimate D2E/DX2                !
 ! D22   D(26,2,3,16)         -174.9945         estimate D2E/DX2                !
 ! D23   D(26,2,3,17)          -54.4214         estimate D2E/DX2                !
 ! D24   D(1,2,21,22)         -176.61           estimate D2E/DX2                !
 ! D25   D(1,2,21,23)           62.45           estimate D2E/DX2                !
 ! D26   D(1,2,21,24)          -56.62           estimate D2E/DX2                !
 ! D27   D(3,2,21,22)           61.7488         estimate D2E/DX2                !
 ! D28   D(3,2,21,23)          -59.1912         estimate D2E/DX2                !
 ! D29   D(3,2,21,24)         -178.2612         estimate D2E/DX2                !
 ! D30   D(26,2,21,22)         -64.4161         estimate D2E/DX2                !
 ! D31   D(26,2,21,23)         174.6439         estimate D2E/DX2                !
 ! D32   D(26,2,21,24)          55.5739         estimate D2E/DX2                !
 ! D33   D(1,2,26,27)           18.31           estimate D2E/DX2                !
 ! D34   D(3,2,26,27)          137.7401         estimate D2E/DX2                !
 ! D35   D(21,2,26,27)         -95.8159         estimate D2E/DX2                !
 ! D36   D(2,3,4,25)           129.9            estimate D2E/DX2                !
 ! D37   D(16,3,4,25)           11.1692         estimate D2E/DX2                !
 ! D38   D(17,3,4,25)         -103.6495         estimate D2E/DX2                !
 ! D39   D(2,3,16,7)            46.0831         estimate D2E/DX2                !
 ! D40   D(2,3,16,55)         -134.8816         estimate D2E/DX2                !
 ! D41   D(4,3,16,7)           167.8588         estimate D2E/DX2                !
 ! D42   D(4,3,16,55)          -13.106          estimate D2E/DX2                !
 ! D43   D(17,3,16,7)          -78.0778         estimate D2E/DX2                !
 ! D44   D(17,3,16,55)         100.9574         estimate D2E/DX2                !
 ! D45   D(2,3,17,18)         -177.25           estimate D2E/DX2                !
 ! D46   D(2,3,17,19)           62.85           estimate D2E/DX2                !
 ! D47   D(2,3,17,20)          -58.04           estimate D2E/DX2                !
 ! D48   D(4,3,17,18)           56.6816         estimate D2E/DX2                !
 ! D49   D(4,3,17,19)          -63.2184         estimate D2E/DX2                !
 ! D50   D(4,3,17,20)          175.8916         estimate D2E/DX2                !
 ! D51   D(16,3,17,18)         -56.31           estimate D2E/DX2                !
 ! D52   D(16,3,17,19)        -176.21           estimate D2E/DX2                !
 ! D53   D(16,3,17,20)          62.9            estimate D2E/DX2                !
 ! D54   D(3,4,25,44)          173.27           estimate D2E/DX2                !
 ! D55   D(3,4,25,55)           -7.63           estimate D2E/DX2                !
 ! D56   D(1,5,6,8)            171.34           estimate D2E/DX2                !
 ! D57   D(1,5,6,10)            51.02           estimate D2E/DX2                !
 ! D58   D(1,5,6,11)           -71.13           estimate D2E/DX2                !
 ! D59   D(7,5,6,8)            -11.6148         estimate D2E/DX2                !
 ! D60   D(7,5,6,10)          -131.9348         estimate D2E/DX2                !
 ! D61   D(7,5,6,11)           105.9152         estimate D2E/DX2                !
 ! D62   D(1,5,7,9)            171.67           estimate D2E/DX2                !
 ! D63   D(1,5,7,16)           -10.33           estimate D2E/DX2                !
 ! D64   D(6,5,7,9)             -5.593          estimate D2E/DX2                !
 ! D65   D(6,5,7,16)           172.407          estimate D2E/DX2                !
 ! D66   D(5,6,8,9)             23.7068         estimate D2E/DX2                !
 ! D67   D(5,6,8,12)           146.99           estimate D2E/DX2                !
 ! D68   D(5,6,8,13)           -92.26           estimate D2E/DX2                !
 ! D69   D(10,6,8,9)           147.0985         estimate D2E/DX2                !
 ! D70   D(10,6,8,12)          -89.6184         estimate D2E/DX2                !
 ! D71   D(10,6,8,13)           31.1316         estimate D2E/DX2                !
 ! D72   D(11,6,8,9)           -96.5742         estimate D2E/DX2                !
 ! D73   D(11,6,8,12)           26.709          estimate D2E/DX2                !
 ! D74   D(11,6,8,13)          147.459          estimate D2E/DX2                !
 ! D75   D(5,7,9,8)             20.3502         estimate D2E/DX2                !
 ! D76   D(5,7,9,14)           -97.53           estimate D2E/DX2                !
 ! D77   D(5,7,9,15)           139.72           estimate D2E/DX2                !
 ! D78   D(16,7,9,8)          -157.4672         estimate D2E/DX2                !
 ! D79   D(16,7,9,14)           84.6526         estimate D2E/DX2                !
 ! D80   D(16,7,9,15)          -38.0974         estimate D2E/DX2                !
 ! D81   D(5,7,16,3)           -12.2425         estimate D2E/DX2                !
 ! D82   D(5,7,16,55)          168.9473         estimate D2E/DX2                !
 ! D83   D(9,7,16,3)           165.3266         estimate D2E/DX2                !
 ! D84   D(9,7,16,55)          -13.4837         estimate D2E/DX2                !
 ! D85   D(6,8,9,7)            -26.917          estimate D2E/DX2                !
 ! D86   D(6,8,9,14)            93.8971         estimate D2E/DX2                !
 ! D87   D(6,8,9,15)          -149.816          estimate D2E/DX2                !
 ! D88   D(12,8,9,7)          -150.1745         estimate D2E/DX2                !
 ! D89   D(12,8,9,14)          -29.3604         estimate D2E/DX2                !
 ! D90   D(12,8,9,15)           86.9265         estimate D2E/DX2                !
 ! D91   D(13,8,9,7)            89.2524         estimate D2E/DX2                !
 ! D92   D(13,8,9,14)         -149.9335         estimate D2E/DX2                !
 ! D93   D(13,8,9,15)          -33.6466         estimate D2E/DX2                !
 ! D94   D(3,16,55,25)           8.4809         estimate D2E/DX2                !
 ! D95   D(3,16,55,56)        -179.0267         estimate D2E/DX2                !
 ! D96   D(7,16,55,25)        -172.6942         estimate D2E/DX2                !
 ! D97   D(7,16,55,56)          -0.2018         estimate D2E/DX2                !
 ! D98   D(4,25,44,45)        -135.45           estimate D2E/DX2                !
 ! D99   D(4,25,44,46)          42.71           estimate D2E/DX2                !
 ! D100  D(55,25,44,45)         45.5804         estimate D2E/DX2                !
 ! D101  D(55,25,44,46)       -136.2596         estimate D2E/DX2                !
 ! D102  D(4,25,55,16)           0.9047         estimate D2E/DX2                !
 ! D103  D(4,25,55,56)        -171.64           estimate D2E/DX2                !
 ! D104  D(44,25,55,16)        179.8872         estimate D2E/DX2                !
 ! D105  D(44,25,55,56)          7.3425         estimate D2E/DX2                !
 ! D106  D(2,26,27,28)         169.53           estimate D2E/DX2                !
 ! D107  D(2,26,27,39)         -10.98           estimate D2E/DX2                !
 ! D108  D(26,27,28,29)        134.78           estimate D2E/DX2                !
 ! D109  D(26,27,28,30)        -43.46           estimate D2E/DX2                !
 ! D110  D(39,27,28,29)        -44.6323         estimate D2E/DX2                !
 ! D111  D(39,27,28,30)        137.1277         estimate D2E/DX2                !
 ! D112  D(26,27,39,1)          -1.1363         estimate D2E/DX2                !
 ! D113  D(26,27,39,40)        176.01           estimate D2E/DX2                !
 ! D114  D(28,27,39,1)         178.2859         estimate D2E/DX2                !
 ! D115  D(28,27,39,40)         -4.5678         estimate D2E/DX2                !
 ! D116  D(27,28,29,31)       -179.29           estimate D2E/DX2                !
 ! D117  D(27,28,29,32)         -0.96           estimate D2E/DX2                !
 ! D118  D(30,28,29,31)         -1.0116         estimate D2E/DX2                !
 ! D119  D(30,28,29,32)        177.3184         estimate D2E/DX2                !
 ! D120  D(27,28,30,33)        179.58           estimate D2E/DX2                !
 ! D121  D(27,28,30,34)         -1.34           estimate D2E/DX2                !
 ! D122  D(29,28,30,33)          1.2969         estimate D2E/DX2                !
 ! D123  D(29,28,30,34)       -179.6231         estimate D2E/DX2                !
 ! D124  D(28,29,31,35)          0.16           estimate D2E/DX2                !
 ! D125  D(28,29,31,36)        179.6            estimate D2E/DX2                !
 ! D126  D(32,29,31,35)       -178.1657         estimate D2E/DX2                !
 ! D127  D(32,29,31,36)          1.2743         estimate D2E/DX2                !
 ! D128  D(28,30,33,35)         -0.7322         estimate D2E/DX2                !
 ! D129  D(28,30,33,37)        179.28           estimate D2E/DX2                !
 ! D130  D(34,30,33,35)       -179.8064         estimate D2E/DX2                !
 ! D131  D(34,30,33,37)          0.2058         estimate D2E/DX2                !
 ! D132  D(29,31,35,33)          0.4301         estimate D2E/DX2                !
 ! D133  D(29,31,35,38)        180.0            estimate D2E/DX2                !
 ! D134  D(36,31,35,33)       -179.0068         estimate D2E/DX2                !
 ! D135  D(36,31,35,38)          0.5631         estimate D2E/DX2                !
 ! D136  D(30,33,35,31)         -0.1455         estimate D2E/DX2                !
 ! D137  D(30,33,35,38)       -179.7154         estimate D2E/DX2                !
 ! D138  D(37,33,35,31)        179.8422         estimate D2E/DX2                !
 ! D139  D(37,33,35,38)          0.2723         estimate D2E/DX2                !
 ! D140  D(1,39,40,41)         159.3507         estimate D2E/DX2                !
 ! D141  D(1,39,40,42)         -79.7093         estimate D2E/DX2                !
 ! D142  D(1,39,40,43)          39.2107         estimate D2E/DX2                !
 ! D143  D(27,39,40,41)        -17.48           estimate D2E/DX2                !
 ! D144  D(27,39,40,42)        103.46           estimate D2E/DX2                !
 ! D145  D(27,39,40,43)       -137.62           estimate D2E/DX2                !
 ! D146  D(25,44,45,47)        179.06           estimate D2E/DX2                !
 ! D147  D(25,44,45,48)          0.64           estimate D2E/DX2                !
 ! D148  D(46,44,45,47)          0.8621         estimate D2E/DX2                !
 ! D149  D(46,44,45,48)       -177.5579         estimate D2E/DX2                !
 ! D150  D(25,44,46,49)       -179.28           estimate D2E/DX2                !
 ! D151  D(25,44,46,50)          1.87           estimate D2E/DX2                !
 ! D152  D(45,44,46,49)         -1.0741         estimate D2E/DX2                !
 ! D153  D(45,44,46,50)       -179.9241         estimate D2E/DX2                !
 ! D154  D(44,45,47,51)         -0.16           estimate D2E/DX2                !
 ! D155  D(44,45,47,52)       -179.62           estimate D2E/DX2                !
 ! D156  D(48,45,47,51)        178.2537         estimate D2E/DX2                !
 ! D157  D(48,45,47,52)         -1.2063         estimate D2E/DX2                !
 ! D158  D(44,46,49,51)          0.5841         estimate D2E/DX2                !
 ! D159  D(44,46,49,53)       -179.34           estimate D2E/DX2                !
 ! D160  D(50,46,49,51)        179.4294         estimate D2E/DX2                !
 ! D161  D(50,46,49,53)         -0.4947         estimate D2E/DX2                !
 ! D162  D(45,47,51,49)         -0.3508         estimate D2E/DX2                !
 ! D163  D(45,47,51,54)        180.0            estimate D2E/DX2                !
 ! D164  D(52,47,51,49)        179.1062         estimate D2E/DX2                !
 ! D165  D(52,47,51,54)         -0.543          estimate D2E/DX2                !
 ! D166  D(46,49,51,47)          0.14           estimate D2E/DX2                !
 ! D167  D(46,49,51,54)        179.7892         estimate D2E/DX2                !
 ! D168  D(53,49,51,47)       -179.9363         estimate D2E/DX2                !
 ! D169  D(53,49,51,54)         -0.2871         estimate D2E/DX2                !
 ! D170  D(16,55,56,57)        -39.4793         estimate D2E/DX2                !
 ! D171  D(16,55,56,58)         79.4807         estimate D2E/DX2                !
 ! D172  D(16,55,56,59)       -159.1293         estimate D2E/DX2                !
 ! D173  D(25,55,56,57)        132.27           estimate D2E/DX2                !
 ! D174  D(25,55,56,58)       -108.77           estimate D2E/DX2                !
 ! D175  D(25,55,56,59)         12.62           estimate D2E/DX2                !
 --------------------------------------------------------------------------------
 Trust Radius=3.00D-01 FncErr=1.00D-07 GrdErr=1.00D-06
 Number of steps in this run=    354 maximum allowed number of steps=    354.
 GradGradGradGradGradGradGradGradGradGradGradGradGradGradGradGradGradGrad

 Leave Link  103 at Sun Dec  2 17:37:58 2018, MaxMem=   536870912 cpu:         0.4
 (Enter /pbs_home/pkowalski/g09d01/g09/l202.exe)
 Stoichiometry    C29H22F6S2
 Framework group  C1[X(C29H22F6S2)]
 Deg. of freedom   171
 Full point group                 C1      NOp   1
 Largest Abelian subgroup         C1      NOp   1
 Largest concise Abelian subgroup C1      NOp   1
                         Standard orientation:                         
 ---------------------------------------------------------------------
 Center     Atomic      Atomic             Coordinates (Angstroms)
 Number     Number       Type             X           Y           Z
 ---------------------------------------------------------------------
      1          6           0       -1.443052    0.415590   -0.182307
      2          6           0       -0.613130   -0.870560   -0.320541
      3          6           0        0.651307   -0.773211    0.557892
      4         16           0        1.798473   -2.223605    0.360790
      5          6           0       -0.730659    1.581050   -0.111064
      6          6           0       -1.247778    2.993384   -0.133799
      7          6           0        0.733571    1.597732   -0.066586
      8          6           0       -0.016466    3.872258    0.201001
      9          6           0        1.212487    3.015622   -0.197483
     10          9           0       -2.248929    3.242783    0.758691
     11          9           0       -1.717526    3.359937   -1.370884
     12          9           0       -0.044075    5.066818   -0.421263
     13          9           0        0.020429    4.078544    1.542431
     14          9           0        1.580168    3.342556   -1.480478
     15          9           0        2.263629    3.335128    0.608722
     16          6           0        1.466500    0.454026    0.115134
     17          6           0        0.355973   -0.632566    2.074005
     18          1           0        1.299649   -0.521336    2.611917
     19          1           0       -0.164772   -1.510174    2.459330
     20          1           0       -0.258152    0.250820    2.263833
     21          6           0       -0.307764   -1.067407   -1.829109
     22          1           0        0.231037   -1.999433   -2.003544
     23          1           0        0.292238   -0.236484   -2.209725
     24          1           0       -1.248635   -1.095428   -2.382483
     25          6           0        3.184759   -1.150791    0.109065
     26         16           0       -1.766806   -2.231043    0.207857
     27          6           0       -3.170773   -1.171274   -0.029617
     28          6           0       -4.502209   -1.803496    0.024266
     29          6           0       -5.553067   -1.214589    0.751269
     30          6           0       -4.740271   -3.031242   -0.621724
     31          6           0       -6.805084   -1.823204    0.811313
     32          1           0       -5.376788   -0.291221    1.291863
     33          6           0       -5.994638   -3.633400   -0.564239
     34          1           0       -3.938360   -3.501673   -1.181451
     35          6           0       -7.032579   -3.031565    0.150945
     36          1           0       -7.601320   -1.356055    1.383116
     37          1           0       -6.161774   -4.574832   -1.078971
     38          1           0       -8.008868   -3.504594    0.198716
     39          6           0       -2.868897    0.153482   -0.231965
     40          6           0       -3.905284    1.205541   -0.540096
     41          1           0       -4.834341    0.744268   -0.878269
     42          1           0       -4.129943    1.829092    0.330276
     43          1           0       -3.547471    1.876272   -1.323753
     44          6           0        4.512284   -1.787032    0.032597
     45          6           0        5.615255   -1.245925    0.718181
     46          6           0        4.695112   -2.974751   -0.699597
     47          6           0        6.862716   -1.863713    0.656997
     48          1           0        5.483656   -0.353142    1.320006
     49          6           0        5.944322   -3.586833   -0.761927
     50          1           0        3.855062   -3.405613   -1.235711
     51          6           0        7.032962   -3.033336   -0.085469
     52          1           0        7.700746   -1.434505    1.197983
     53          1           0        6.067857   -4.497123   -1.340969
     54          1           0        8.005760   -3.513395   -0.132028
     55          6           0        2.880808    0.185023   -0.010901
     56          6           0        3.896773    1.226473   -0.409737
     57          1           0        3.490172    1.871098   -1.192902
     58          1           0        4.172537    1.877866    0.424160
     59          1           0        4.802705    0.756342   -0.793733
 ---------------------------------------------------------------------
 Rotational constants (GHZ):      0.1284122      0.0699299      0.0483277
 Leave Link  202 at Sun Dec  2 17:37:58 2018, MaxMem=   536870912 cpu:         0.6
 (Enter /pbs_home/pkowalski/g09d01/g09/l301.exe)
 General basis read from cards:  (5D, 7F)
 Centers:      18     19     20     22     23     24     32     34     36     37
 Centers:      38     41     42     43     48     50     52     53     54     57
 Centers:      58     59
 S 3 1.00
     Exponent=  1.3010701000D+01 Coefficients=  1.9682158000D-02
     Exponent=  1.9622572000D+00 Coefficients=  1.3796524000D-01
     Exponent=  4.4453796000D-01 Coefficients=  4.7831935000D-01
 S 1 1.00
     Exponent=  1.2194962000D-01 Coefficients=  1.0000000000D+00
 P 1 1.00
     Exponent=  8.0000000000D-01 Coefficients=  1.0000000000D+00
 ****
 Centers:       1      2      3      5      6      7      8      9     16     17
 Centers:      21     25     27     28     29     30     31     33     35     39
 Centers:      40     44     45     46     47     49     51     55     56
 S 5 1.00
     Exponent=  1.2384016938D+03 Coefficients=  5.4568832082D-03
     Exponent=  1.8629004992D+02 Coefficients=  4.0638409211D-02
     Exponent=  4.2251176346D+01 Coefficients=  1.8025593888D-01
     Exponent=  1.1676557932D+01 Coefficients=  4.6315121755D-01
     Exponent=  3.5930506482D+00 Coefficients=  4.4087173314D-01
 S 1 1.00
     Exponent=  4.0245147363D-01 Coefficients=  1.0000000000D+00
 S 1 1.00
     Exponent=  1.3090182668D-01 Coefficients=  1.0000000000D+00
 P 3 1.00
     Exponent=  9.4680970621D+00 Coefficients=  3.8387871728D-02
     Exponent=  2.0103545142D+00 Coefficients=  2.1117025112D-01
     Exponent=  5.4771004707D-01 Coefficients=  5.1328172114D-01
 P 1 1.00
     Exponent=  1.5268613795D-01 Coefficients=  1.0000000000D+00
 D 1 1.00
     Exponent=  8.0000000000D-01 Coefficients=  1.0000000000D+00
 ****
 Centers:      10     11     12     13     14     15
 S 5 1.00
     Exponent=  2.8948325990D+03 Coefficients= -5.3408255515D-03
     Exponent=  4.3541939120D+02 Coefficients= -3.9904258866D-02
     Exponent=  9.8843328866D+01 Coefficients= -1.7912768038D-01
     Exponent=  2.7485198001D+01 Coefficients= -4.6758090825D-01
     Exponent=  8.5405498171D+00 Coefficients= -4.4653131020D-01
 S 1 1.00
     Exponent=  1.0654578038D+00 Coefficients=  1.0000000000D+00
 S 1 1.00
     Exponent=  3.3247346748D-01 Coefficients=  1.0000000000D+00
 P 3 1.00
     Exponent=  2.2696633924D+01 Coefficients= -4.5212874436D-02
     Exponent=  4.9872339257D+00 Coefficients= -2.3754317067D-01
     Exponent=  1.3491613954D+00 Coefficients= -5.1287353587D-01
 P 1 1.00
     Exponent=  3.4829881977D-01 Coefficients=  1.0000000000D+00
 D 1 1.00
     Exponent=  1.4000000000D+00 Coefficients=  1.0000000000D+00
 ****
 Centers:       4     26
 S 5 1.00
     Exponent=  9.1849303010D+03 Coefficients= -2.2294387756D-03
     Exponent=  1.3815105503D+03 Coefficients= -1.6683029937D-02
     Exponent=  3.1387147580D+02 Coefficients= -7.5262436116D-02
     Exponent=  8.8053870623D+01 Coefficients= -1.9376827038D-01
     Exponent=  2.7039914905D+01 Coefficients= -1.7718020803D-01
 S 3 1.00
     Exponent=  4.5648731303D+01 Coefficients= -1.0736062573D-01
     Exponent=  4.9664522326D+00 Coefficients=  6.5066293018D-01
     Exponent=  2.0116242047D+00 Coefficients=  5.9712155354D-01
 S 1 1.00
     Exponent=  3.5661077013D-01 Coefficients=  1.0000000000D+00
 S 1 1.00
     Exponent=  1.3507221477D-01 Coefficients=  1.0000000000D+00
 P 5 1.00
     Exponent=  2.6198233439D+02 Coefficients= -9.2729929822D-03
     Exponent=  6.1306894736D+01 Coefficients= -6.6547669241D-02
     Exponent=  1.9103729887D+01 Coefficients= -2.4828595903D-01
     Exponent=  6.6567720378D+00 Coefficients= -4.8703847402D-01
     Exponent=  2.3959635161D+00 Coefficients= -3.9337850312D-01
 P 1 1.00
     Exponent=  6.1776161679D-01 Coefficients=  1.0000000000D+00
 P 1 1.00
     Exponent=  1.6993376871D-01 Coefficients=  1.0000000000D+00
 D 1 1.00
     Exponent=  5.5000000000D-01 Coefficients=  1.0000000000D+00
 ****
 Ernie: Thresh=  0.10000D-02 Tol=  0.10000D-05 Strict=F.
 There are   673 symmetry adapted cartesian basis functions of A   symmetry.
 There are   636 symmetry adapted basis functions of A   symmetry.
   636 basis functions,  1103 primitive gaussians,   673 cartesian basis functions
   141 alpha electrons      141 beta electrons
       nuclear repulsion energy      4682.2388601414 Hartrees.
 IExCor=  402 DFT=T Ex+Corr=B3LYP ExCW=0 ScaHFX=  0.200000
 ScaDFX=  0.800000  0.720000  1.000000  0.810000 ScalE2=  1.000000  1.000000
 IRadAn=      0 IRanWt=     -1 IRanGd=            0 ICorTp=0 IEmpDi=  4
 NAtoms=   59 NActive=   59 NUniq=   59 SFac= 1.00D+00 NAtFMM=   60 NAOKFM=F Big=F
 Integral buffers will be    131072 words long.
 Raffenetti 2 integral format.
 Two-electron integral symmetry is turned on.
 Leave Link  301 at Sun Dec  2 17:37:59 2018, MaxMem=   536870912 cpu:         1.7
 (Enter /pbs_home/pkowalski/g09d01/g09/l302.exe)
 NPDir=0 NMtPBC=     1 NCelOv=     1 NCel=       1 NClECP=     1 NCelD=      1
         NCelK=      1 NCelE2=     1 NClLst=     1 CellRange=     0.0.
 One-electron integrals computed using PRISM.
 NBasis=   636 RedAO= T EigKep=  2.96D-04  NBF=   636
 NBsUse=   636 1.00D-06 EigRej= -1.00D+00 NBFU=   636
 Precomputing XC quadrature grid using
 IXCGrd= 4 IRadAn=           0 IRanWt=          -1 IRanGd=           0 AccXCQ= 0.00D+00.
 Generated NRdTot=       0 NPtTot=           0 NUsed=           0 NTot=          32
 NSgBfM=   628   630   631   631   638 MxSgAt=    59 MxSgA2=    59.
 Leave Link  302 at Sun Dec  2 17:38:01 2018, MaxMem=   536870912 cpu:        17.4
 (Enter /pbs_home/pkowalski/g09d01/g09/l303.exe)
 DipDrv:  MaxL=1.
 Leave Link  303 at Sun Dec  2 17:38:02 2018, MaxMem=   536870912 cpu:         1.9
 (Enter /pbs_home/pkowalski/g09d01/g09/l401.exe)
 ExpMin= 1.22D-01 ExpMax= 9.18D+03 ExpMxC= 1.38D+03 IAcc=1 IRadAn=         1 AccDes= 0.00D+00
 Harris functional with IExCor=  402 and IRadAn=       1 diagonalized for initial guess.
 HarFok:  IExCor=  402 AccDes= 0.00D+00 IRadAn=         1 IDoV= 1 UseB2=F ITyADJ=14
 ICtDFT=  3500011 ScaDFX=  1.000000  1.000000  1.000000  1.000000
 FoFCou: FMM=F IPFlag=           0 FMFlag=      100000 FMFlg1=           0
         NFxFlg=           0 DoJE=T BraDBF=F KetDBF=T FulRan=T
         wScrn=  0.000000 ICntrl=     500 IOpCl=  0 I1Cent=   200000004 NGrid=           0
         NMat0=    1 NMatS0=      1 NMatT0=    0 NMatD0=    1 NMtDS0=    0 NMtDT0=    0
 Petite list used in FoFCou.
 Harris En= -2512.08916855756    
 JPrj=0 DoOrth=F DoCkMO=F.
 Leave Link  401 at Sun Dec  2 17:38:07 2018, MaxMem=   536870912 cpu:        32.5
 (Enter /pbs_home/pkowalski/g09d01/g09/l502.exe)
 Closed shell SCF:
 Using DIIS extrapolation, IDIIS=  1040.
 Integral symmetry usage will be decided dynamically.
 IVT=     1387805 IEndB=     1387805 NGot=   536870912 MDV=   535953350
 LenX=   535953350 LenY=   535499748
 Requested convergence on RMS density matrix=1.00D-08 within 128 cycles.
 Requested convergence on MAX density matrix=1.00D-06.
 Requested convergence on             energy=1.00D-06.
 No special actions if energy rises.
 Fock matrices will be formed incrementally for  20 cycles.
 Integral accuracy reduced to 1.0D-05 until final iterations.

 Cycle   1  Pass 0  IDiag  1:
 FoFJK:  IHMeth= 1 ICntrl=       0 DoSepK=F KAlg= 0 I1Cent=   0 FoldK=F
 IRaf= 660000000 NMat=   1 IRICut=       1 DoRegI=T DoRafI=F ISym2E= 0.
 FoFCou: FMM=F IPFlag=           0 FMFlag=      100000 FMFlg1=           0
         NFxFlg=           0 DoJE=F BraDBF=F KetDBF=F FulRan=T
         wScrn=  0.000000 ICntrl=       0 IOpCl=  0 I1Cent=           0 NGrid=           0
         NMat0=    1 NMatS0=      1 NMatT0=    0 NMatD0=    1 NMtDS0=    0 NMtDT0=    0
 Symmetry not used in FoFCou.
 E= -2511.48731535786    
 DIIS: error= 2.59D-02 at cycle   1 NSaved=   1.
 NSaved= 1 IEnMin= 1 EnMin= -2511.48731535786     IErMin= 1 ErrMin= 2.59D-02
 ErrMax= 2.59D-02  0.00D+00 EMaxC= 1.00D-01 BMatC= 7.21D-01 BMatP= 7.21D-01
 IDIUse=3 WtCom= 7.41D-01 WtEn= 2.59D-01
 Coeff-Com:  0.100D+01
 Coeff-En:   0.100D+01
 Coeff:      0.100D+01
 Gap=     0.165 Goal=   None    Shift=    0.000
 GapD=    0.165 DampG=1.000 DampE=0.500 DampFc=0.5000 IDamp=-1.
 Damping current iteration by 5.00D-01
 RMSDP=4.65D-03 MaxDP=1.87D-01              OVMax= 2.52D-01

 Cycle   2  Pass 0  IDiag  1:
 RMSU=  2.29D-03    CP:  9.76D-01
 E= -2511.75047695129     Delta-E=       -0.263161593432 Rises=F Damp=T
 DIIS: error= 7.41D-03 at cycle   2 NSaved=   2.
 NSaved= 2 IEnMin= 2 EnMin= -2511.75047695129     IErMin= 2 ErrMin= 7.41D-03
 ErrMax= 7.41D-03  0.00D+00 EMaxC= 1.00D-01 BMatC= 7.46D-02 BMatP= 7.21D-01
 IDIUse=3 WtCom= 9.26D-01 WtEn= 7.41D-02
 Coeff-Com:  0.162D+00 0.838D+00
 Coeff-En:   0.280D+00 0.720D+00
 Coeff:      0.171D+00 0.829D+00
 Gap=     0.204 Goal=   None    Shift=    0.000
 RMSDP=2.02D-03 MaxDP=8.66D-02 DE=-2.63D-01 OVMax= 3.27D-01

 Cycle   3  Pass 0  IDiag  1:
 RMSU=  1.82D-03    CP:  9.59D-01  6.27D-01
 E= -2512.17827909801     Delta-E=       -0.427802146718 Rises=F Damp=F
 DIIS: error= 7.45D-03 at cycle   3 NSaved=   3.
 NSaved= 3 IEnMin= 3 EnMin= -2512.17827909801     IErMin= 2 ErrMin= 7.41D-03
 ErrMax= 7.45D-03  0.00D+00 EMaxC= 1.00D-01 BMatC= 7.19D-02 BMatP= 7.46D-02
 IDIUse=3 WtCom= 9.26D-01 WtEn= 7.45D-02
 Coeff-Com:  0.443D-01 0.494D+00 0.462D+00
 Coeff-En:   0.000D+00 0.000D+00 0.100D+01
 Coeff:      0.410D-01 0.457D+00 0.502D+00
 Gap=     0.093 Goal=   None    Shift=    0.000
 RMSDP=1.11D-03 MaxDP=6.68D-02 DE=-4.28D-01 OVMax= 1.84D-01

 Cycle   4  Pass 0  IDiag  1:
 RMSU=  7.73D-04    CP:  9.59D-01  8.01D-01  6.22D-01
 E= -2512.23613250129     Delta-E=       -0.057853403279 Rises=F Damp=F
 DIIS: error= 4.47D-03 at cycle   4 NSaved=   4.
 NSaved= 4 IEnMin= 4 EnMin= -2512.23613250129     IErMin= 4 ErrMin= 4.47D-03
 ErrMax= 4.47D-03  0.00D+00 EMaxC= 1.00D-01 BMatC= 2.39D-02 BMatP= 7.19D-02
 IDIUse=3 WtCom= 9.55D-01 WtEn= 4.47D-02
 Coeff-Com:  0.307D-02 0.152D+00 0.363D+00 0.482D+00
 Coeff-En:   0.000D+00 0.000D+00 0.288D+00 0.712D+00
 Coeff:      0.294D-02 0.145D+00 0.360D+00 0.492D+00
 Gap=     0.092 Goal=   None    Shift=    0.000
 RMSDP=4.56D-04 MaxDP=2.80D-02 DE=-5.79D-02 OVMax= 7.38D-02

 Cycle   5  Pass 0  IDiag  1:
 RMSU=  2.50D-04    CP:  9.59D-01  7.81D-01  7.37D-01  5.90D-01
 E= -2512.26056742620     Delta-E=       -0.024434924907 Rises=F Damp=F
 DIIS: error= 1.39D-03 at cycle   5 NSaved=   5.
 NSaved= 5 IEnMin= 5 EnMin= -2512.26056742620     IErMin= 5 ErrMin= 1.39D-03
 ErrMax= 1.39D-03  0.00D+00 EMaxC= 1.00D-01 BMatC= 2.70D-03 BMatP= 2.39D-02
 IDIUse=3 WtCom= 9.86D-01 WtEn= 1.39D-02
 Coeff-Com: -0.178D-02 0.373D-01 0.186D+00 0.327D+00 0.451D+00
 Coeff-En:   0.000D+00 0.000D+00 0.000D+00 0.522D-01 0.948D+00
 Coeff:     -0.175D-02 0.368D-01 0.183D+00 0.323D+00 0.458D+00
 Gap=     0.090 Goal=   None    Shift=    0.000
 RMSDP=1.59D-04 MaxDP=9.79D-03 DE=-2.44D-02 OVMax= 2.00D-02

 Cycle   6  Pass 0  IDiag  1:
 RMSU=  8.93D-05    CP:  9.58D-01  7.70D-01  7.37D-01  6.69D-01  5.45D-01
 E= -2512.26297435249     Delta-E=       -0.002406926294 Rises=F Damp=F
 DIIS: error= 4.66D-04 at cycle   6 NSaved=   6.
 NSaved= 6 IEnMin= 6 EnMin= -2512.26297435249     IErMin= 6 ErrMin= 4.66D-04
 ErrMax= 4.66D-04  0.00D+00 EMaxC= 1.00D-01 BMatC= 2.72D-04 BMatP= 2.70D-03
 IDIUse=3 WtCom= 9.95D-01 WtEn= 4.66D-03
 Coeff-Com: -0.101D-02-0.332D-02 0.497D-01 0.107D+00 0.277D+00 0.571D+00
 Coeff-En:   0.000D+00 0.000D+00 0.000D+00 0.000D+00 0.100D+00 0.900D+00
 Coeff:     -0.101D-02-0.330D-02 0.495D-01 0.106D+00 0.277D+00 0.572D+00
 Gap=     0.090 Goal=   None    Shift=    0.000
 RMSDP=4.99D-05 MaxDP=3.19D-03 DE=-2.41D-03 OVMax= 7.29D-03

 Cycle   7  Pass 0  IDiag  1:
 RMSU=  3.34D-05    CP:  9.58D-01  7.68D-01  7.42D-01  6.66D-01  6.18D-01
                    CP:  6.56D-01
 E= -2512.26324537450     Delta-E=       -0.000271022008 Rises=F Damp=F
 DIIS: error= 1.28D-04 at cycle   7 NSaved=   7.
 NSaved= 7 IEnMin= 7 EnMin= -2512.26324537450     IErMin= 7 ErrMin= 1.28D-04
 ErrMax= 1.28D-04  0.00D+00 EMaxC= 1.00D-01 BMatC= 3.24D-05 BMatP= 2.72D-04
 IDIUse=3 WtCom= 9.99D-01 WtEn= 1.28D-03
 Coeff-Com: -0.357D-03-0.470D-02 0.159D-01 0.362D-01 0.126D+00 0.348D+00
 Coeff-Com:  0.479D+00
 Coeff-En:   0.000D+00 0.000D+00 0.000D+00 0.000D+00 0.000D+00 0.572D-01
 Coeff-En:   0.943D+00
 Coeff:     -0.356D-03-0.470D-02 0.158D-01 0.361D-01 0.126D+00 0.348D+00
 Coeff:      0.480D+00
 Gap=     0.091 Goal=   None    Shift=    0.000
 RMSDP=1.79D-05 MaxDP=1.11D-03 DE=-2.71D-04 OVMax= 2.29D-03

 Cycle   8  Pass 0  IDiag  1:
 RMSU=  1.07D-05    CP:  9.58D-01  7.68D-01  7.43D-01  6.65D-01  6.08D-01
                    CP:  7.06D-01  6.09D-01
 E= -2512.26328026502     Delta-E=       -0.000034890516 Rises=F Damp=F
 DIIS: error= 2.42D-05 at cycle   8 NSaved=   8.
 NSaved= 8 IEnMin= 8 EnMin= -2512.26328026502     IErMin= 8 ErrMin= 2.42D-05
 ErrMax= 2.42D-05  0.00D+00 EMaxC= 1.00D-01 BMatC= 2.02D-06 BMatP= 3.24D-05
 IDIUse=1 WtCom= 1.00D+00 WtEn= 0.00D+00
 Coeff-Com:  0.264D-04-0.221D-02 0.270D-02 0.512D-02 0.331D-01 0.113D+00
 Coeff-Com:  0.239D+00 0.610D+00
 Coeff:      0.264D-04-0.221D-02 0.270D-02 0.512D-02 0.331D-01 0.113D+00
 Coeff:      0.239D+00 0.610D+00
 Gap=     0.091 Goal=   None    Shift=    0.000
 RMSDP=5.13D-06 MaxDP=2.29D-04 DE=-3.49D-05 OVMax= 9.33D-04

 Initial convergence to 1.0D-05 achieved.  Increase integral accuracy.
 Cycle   9  Pass 1  IDiag  1:
 E= -2512.26347317860     Delta-E=       -0.000192913581 Rises=F Damp=F
 DIIS: error= 2.15D-04 at cycle   1 NSaved=   1.
 NSaved= 1 IEnMin= 1 EnMin= -2512.26347317860     IErMin= 1 ErrMin= 2.15D-04
 ErrMax= 2.15D-04  0.00D+00 EMaxC= 1.00D-01 BMatC= 2.08D-05 BMatP= 2.08D-05
 IDIUse=3 WtCom= 9.98D-01 WtEn= 2.15D-03
 Coeff-Com:  0.100D+01
 Coeff-En:   0.100D+01
 Coeff:      0.100D+01
 Gap=     0.091 Goal=   None    Shift=    0.000
 RMSDP=5.13D-06 MaxDP=2.29D-04 DE=-1.93D-04 OVMax= 1.58D-03

 Cycle  10  Pass 1  IDiag  1:
 RMSU=  1.95D-04    CP:  1.00D+00
 E= -2512.26349208539     Delta-E=       -0.000018906790 Rises=F Damp=F
 DIIS: error= 5.14D-05 at cycle   2 NSaved=   2.
 NSaved= 2 IEnMin= 2 EnMin= -2512.26349208539     IErMin= 2 ErrMin= 5.14D-05
 ErrMax= 5.14D-05  0.00D+00 EMaxC= 1.00D-01 BMatC= 3.89D-06 BMatP= 2.08D-05
 IDIUse=1 WtCom= 1.00D+00 WtEn= 0.00D+00
 Coeff-Com:  0.192D+00 0.808D+00
 Coeff:      0.192D+00 0.808D+00
 Gap=     0.091 Goal=   None    Shift=    0.000
 RMSDP=1.44D-05 MaxDP=1.02D-03 DE=-1.89D-05 OVMax= 3.20D-03

 Cycle  11  Pass 1  IDiag  1:
 RMSU=  1.44D-05    CP:  1.00D+00  1.01D+00
 E= -2512.26348042235     Delta-E=        0.000011663034 Rises=F Damp=F
 DIIS: error= 9.66D-05 at cycle   3 NSaved=   3.
 NSaved= 3 IEnMin= 2 EnMin= -2512.26349208539     IErMin= 2 ErrMin= 5.14D-05
 ErrMax= 9.66D-05  0.00D+00 EMaxC= 1.00D-01 BMatC= 1.37D-05 BMatP= 3.89D-06
 IDIUse=1 WtCom= 1.00D+00 WtEn= 0.00D+00
 Coeff-Com: -0.321D-02 0.655D+00 0.348D+00
 Coeff:     -0.321D-02 0.655D+00 0.348D+00
 Gap=     0.091 Goal=   None    Shift=    0.000
 RMSDP=9.64D-06 MaxDP=6.98D-04 DE= 1.17D-05 OVMax= 2.21D-03

 Cycle  12  Pass 1  IDiag  1:
 RMSU=  1.31D-06    CP:  1.00D+00  1.01D+00  3.38D-01
 E= -2512.26349653166     Delta-E=       -0.000016109310 Rises=F Damp=F
 DIIS: error= 6.78D-06 at cycle   4 NSaved=   4.
 NSaved= 4 IEnMin= 4 EnMin= -2512.26349653166     IErMin= 4 ErrMin= 6.78D-06
 ErrMax= 6.78D-06  0.00D+00 EMaxC= 1.00D-01 BMatC= 1.01D-07 BMatP= 3.89D-06
 IDIUse=1 WtCom= 1.00D+00 WtEn= 0.00D+00
 Coeff-Com: -0.466D-02 0.401D+00 0.218D+00 0.386D+00
 Coeff:     -0.466D-02 0.401D+00 0.218D+00 0.386D+00
 Gap=     0.091 Goal=   None    Shift=    0.000
 RMSDP=7.74D-07 MaxDP=4.13D-05 DE=-1.61D-05 OVMax= 1.04D-04

 Cycle  13  Pass 1  IDiag  1:
 RMSU=  4.81D-07    CP:  1.00D+00  1.01D+00  3.50D-01  5.57D-01
 E= -2512.26349662560     Delta-E=       -0.000000093940 Rises=F Damp=F
 DIIS: error= 1.14D-06 at cycle   5 NSaved=   5.
 NSaved= 5 IEnMin= 5 EnMin= -2512.26349662560     IErMin= 5 ErrMin= 1.14D-06
 ErrMax= 1.14D-06  0.00D+00 EMaxC= 1.00D-01 BMatC= 1.85D-09 BMatP= 1.01D-07
 IDIUse=1 WtCom= 1.00D+00 WtEn= 0.00D+00
 Coeff-Com: -0.232D-02 0.187D+00 0.102D+00 0.206D+00 0.508D+00
 Coeff:     -0.232D-02 0.187D+00 0.102D+00 0.206D+00 0.508D+00
 Gap=     0.091 Goal=   None    Shift=    0.000
 RMSDP=1.86D-07 MaxDP=1.12D-05 DE=-9.39D-08 OVMax= 1.69D-05

 Cycle  14  Pass 1  IDiag  1:
 RMSU=  1.53D-07    CP:  1.00D+00  1.01D+00  3.49D-01  5.68D-01  7.86D-01
 E= -2512.26349662778     Delta-E=       -0.000000002173 Rises=F Damp=F
 DIIS: error= 3.14D-07 at cycle   6 NSaved=   6.
 NSaved= 6 IEnMin= 6 EnMin= -2512.26349662778     IErMin= 6 ErrMin= 3.14D-07
 ErrMax= 3.14D-07  0.00D+00 EMaxC= 1.00D-01 BMatC= 2.27D-10 BMatP= 1.85D-09
 IDIUse=1 WtCom= 1.00D+00 WtEn= 0.00D+00
 Coeff-Com: -0.547D-03 0.400D-01 0.216D-01 0.517D-01 0.275D+00 0.612D+00
 Coeff:     -0.547D-03 0.400D-01 0.216D-01 0.517D-01 0.275D+00 0.612D+00
 Gap=     0.091 Goal=   None    Shift=    0.000
 RMSDP=5.26D-08 MaxDP=3.14D-06 DE=-2.17D-09 OVMax= 5.88D-06

 Cycle  15  Pass 1  IDiag  1:
 RMSU=  3.75D-08    CP:  1.00D+00  1.01D+00  3.49D-01  5.68D-01  8.42D-01
                    CP:  8.38D-01
 E= -2512.26349662791     Delta-E=       -0.000000000130 Rises=F Damp=F
 DIIS: error= 1.70D-07 at cycle   7 NSaved=   7.
 NSaved= 7 IEnMin= 7 EnMin= -2512.26349662791     IErMin= 7 ErrMin= 1.70D-07
 ErrMax= 1.70D-07  0.00D+00 EMaxC= 1.00D-01 BMatC= 6.22D-11 BMatP= 2.27D-10
 IDIUse=1 WtCom= 1.00D+00 WtEn= 0.00D+00
 Coeff-Com:  0.194D-04-0.392D-02-0.219D-02 0.403D-03 0.948D-01 0.396D+00
 Coeff-Com:  0.515D+00
 Coeff:      0.194D-04-0.392D-02-0.219D-02 0.403D-03 0.948D-01 0.396D+00
 Coeff:      0.515D+00
 Gap=     0.091 Goal=   None    Shift=    0.000
 RMSDP=2.40D-08 MaxDP=1.41D-06 DE=-1.30D-10 OVMax= 4.56D-06

 Cycle  16  Pass 1  IDiag  1:
 RMSU=  1.77D-08    CP:  1.00D+00  1.01D+00  3.49D-01  5.73D-01  8.47D-01
                    CP:  8.48D-01  6.19D-01
 E= -2512.26349662791     Delta-E=       -0.000000000005 Rises=F Damp=F
 DIIS: error= 7.44D-08 at cycle   8 NSaved=   8.
 NSaved= 8 IEnMin= 8 EnMin= -2512.26349662791     IErMin= 8 ErrMin= 7.44D-08
 ErrMax= 7.44D-08  0.00D+00 EMaxC= 1.00D-01 BMatC= 8.56D-12 BMatP= 6.22D-11
 IDIUse=1 WtCom= 1.00D+00 WtEn= 0.00D+00
 Coeff-Com:  0.662D-04-0.668D-02-0.365D-02-0.482D-02 0.380D-01 0.207D+00
 Coeff-Com:  0.349D+00 0.421D+00
 Coeff:      0.662D-04-0.668D-02-0.365D-02-0.482D-02 0.380D-01 0.207D+00
 Coeff:      0.349D+00 0.421D+00
 Gap=     0.091 Goal=   None    Shift=    0.000
 RMSDP=9.81D-09 MaxDP=5.29D-07 DE=-4.55D-12 OVMax= 1.92D-06

 SCF Done:  E(RB3LYP) =  -2512.26349663     A.U. after   16 cycles
            NFock= 16  Conv=0.98D-08     -V/T= 2.0071
 KE= 2.494531601596D+03 PE=-1.526745372079D+04 EE= 5.578419762425D+03
 Leave Link  502 at Sun Dec  2 17:48:10 2018, MaxMem=   536870912 cpu:      4807.2
 (Enter /pbs_home/pkowalski/g09d01/g09/l601.exe)
 Copying SCF densities to generalized density rwf, IOpCl= 0 IROHF=0.

 **********************************************************************

            Population analysis using the SCF density.

 **********************************************************************

 Orbital symmetries:
       Occupied  (A) (A) (A) (A) (A) (A) (A) (A) (A) (A) (A) (A)
                 (A) (A) (A) (A) (A) (A) (A) (A) (A) (A) (A) (A)
                 (A) (A) (A) (A) (A) (A) (A) (A) (A) (A) (A) (A)
                 (A) (A) (A) (A) (A) (A) (A) (A) (A) (A) (A) (A)
                 (A) (A) (A) (A) (A) (A) (A) (A) (A) (A) (A) (A)
                 (A) (A) (A) (A) (A) (A) (A) (A) (A) (A) (A) (A)
                 (A) (A) (A) (A) (A) (A) (A) (A) (A) (A) (A) (A)
                 (A) (A) (A) (A) (A) (A) (A) (A) (A) (A) (A) (A)
                 (A) (A) (A) (A) (A) (A) (A) (A) (A) (A) (A) (A)
                 (A) (A) (A) (A) (A) (A) (A) (A) (A) (A) (A) (A)
                 (A) (A) (A) (A) (A) (A) (A) (A) (A) (A) (A) (A)
                 (A) (A) (A) (A) (A) (A) (A) (A) (A)
       Virtual   (A) (A) (A) (A) (A) (A) (A) (A) (A) (A) (A) (A)
                 (A) (A) (A) (A) (A) (A) (A) (A) (A) (A) (A) (A)
                 (A) (A) (A) (A) (A) (A) (A) (A) (A) (A) (A) (A)
                 (A) (A) (A) (A) (A) (A) (A) (A) (A) (A) (A) (A)
                 (A) (A) (A) (A) (A) (A) (A) (A) (A) (A) (A) (A)
                 (A) (A) (A) (A) (A) (A) (A) (A) (A) (A) (A) (A)
                 (A) (A) (A) (A) (A) (A) (A) (A) (A) (A) (A) (A)
                 (A) (A) (A) (A) (A) (A) (A) (A) (A) (A) (A) (A)
                 (A) (A) (A) (A) (A) (A) (A) (A) (A) (A) (A) (A)
                 (A) (A) (A) (A) (A) (A) (A) (A) (A) (A) (A) (A)
                 (A) (A) (A) (A) (A) (A) (A) (A) (A) (A) (A) (A)
                 (A) (A) (A) (A) (A) (A) (A) (A) (A) (A) (A) (A)
                 (A) (A) (A) (A) (A) (A) (A) (A) (A) (A) (A) (A)
                 (A) (A) (A) (A) (A) (A) (A) (A) (A) (A) (A) (A)
                 (A) (A) (A) (A) (A) (A) (A) (A) (A) (A) (A) (A)
                 (A) (A) (A) (A) (A) (A) (A) (A) (A) (A) (A) (A)
                 (A) (A) (A) (A) (A) (A) (A) (A) (A) (A) (A) (A)
                 (A) (A) (A) (A) (A) (A) (A) (A) (A) (A) (A) (A)
                 (A) (A) (A) (A) (A) (A) (A) (A) (A) (A) (A) (A)
                 (A) (A) (A) (A) (A) (A) (A) (A) (A) (A) (A) (A)
                 (A) (A) (A) (A) (A) (A) (A) (A) (A) (A) (A) (A)
                 (A) (A) (A) (A) (A) (A) (A) (A) (A) (A) (A) (A)
                 (A) (A) (A) (A) (A) (A) (A) (A) (A) (A) (A) (A)
                 (A) (A) (A) (A) (A) (A) (A) (A) (A) (A) (A) (A)
                 (A) (A) (A) (A) (A) (A) (A) (A) (A) (A) (A) (A)
                 (A) (A) (A) (A) (A) (A) (A) (A) (A) (A) (A) (A)
                 (A) (A) (A) (A) (A) (A) (A) (A) (A) (A) (A) (A)
                 (A) (A) (A) (A) (A) (A) (A) (A) (A) (A) (A) (A)
                 (A) (A) (A) (A) (A) (A) (A) (A) (A) (A) (A) (A)
                 (A) (A) (A) (A) (A) (A) (A) (A) (A) (A) (A) (A)
                 (A) (A) (A) (A) (A) (A) (A) (A) (A) (A) (A) (A)
                 (A) (A) (A) (A) (A) (A) (A) (A) (A) (A) (A) (A)
                 (A) (A) (A) (A) (A) (A) (A) (A) (A) (A) (A) (A)
                 (A) (A) (A) (A) (A) (A) (A) (A) (A) (A) (A) (A)
                 (A) (A) (A) (A) (A) (A) (A) (A) (A) (A) (A) (A)
                 (A) (A) (A) (A) (A) (A) (A) (A) (A) (A) (A) (A)
                 (A) (A) (A) (A) (A) (A) (A) (A) (A) (A) (A) (A)
                 (A) (A) (A) (A) (A) (A) (A) (A) (A) (A) (A) (A)
                 (A) (A) (A) (A) (A) (A) (A) (A) (A) (A) (A) (A)
                 (A) (A) (A) (A) (A) (A) (A) (A) (A) (A) (A) (A)
                 (A) (A) (A) (A) (A) (A) (A) (A) (A) (A) (A) (A)
                 (A) (A) (A)
 The electronic state is 1-A.
 Alpha  occ. eigenvalues --  -88.86240 -88.86083 -24.71504 -24.71421 -24.70921
 Alpha  occ. eigenvalues --  -24.70909 -24.70704 -24.70657 -10.36661 -10.36654
 Alpha  occ. eigenvalues --  -10.36649 -10.25329 -10.25293 -10.24016 -10.23804
 Alpha  occ. eigenvalues --  -10.22662 -10.22531 -10.21909 -10.21731 -10.21581
 Alpha  occ. eigenvalues --  -10.21512 -10.21469 -10.21346 -10.20761 -10.20691
 Alpha  occ. eigenvalues --  -10.20596 -10.20558 -10.20523 -10.20503 -10.20449
 Alpha  occ. eigenvalues --  -10.20413 -10.20341 -10.20314 -10.19417 -10.19301
 Alpha  occ. eigenvalues --  -10.18872 -10.18752  -7.95757  -7.95590  -5.92646
 Alpha  occ. eigenvalues --   -5.92483  -5.92285  -5.92130  -5.91685  -5.91508
 Alpha  occ. eigenvalues --   -1.26940  -1.24649  -1.23682  -1.20196  -1.18553
 Alpha  occ. eigenvalues --   -1.18179  -0.91509  -0.88419  -0.87409  -0.86043
 Alpha  occ. eigenvalues --   -0.85714  -0.81431  -0.78594  -0.78442  -0.77047
 Alpha  occ. eigenvalues --   -0.75594  -0.75430  -0.75294  -0.74274  -0.72709
 Alpha  occ. eigenvalues --   -0.72286  -0.69673  -0.68240  -0.66438  -0.66347
 Alpha  occ. eigenvalues --   -0.63932  -0.63676  -0.62700  -0.61834  -0.61558
 Alpha  occ. eigenvalues --   -0.60586  -0.59948  -0.58634  -0.57663  -0.57354
 Alpha  occ. eigenvalues --   -0.56142  -0.55408  -0.54940  -0.54211  -0.53197
 Alpha  occ. eigenvalues --   -0.52985  -0.51060  -0.50881  -0.49683  -0.48292
 Alpha  occ. eigenvalues --   -0.47415  -0.47033  -0.46914  -0.46587  -0.46433
 Alpha  occ. eigenvalues --   -0.45882  -0.45593  -0.45515  -0.45258  -0.44435
 Alpha  occ. eigenvalues --   -0.44333  -0.43844  -0.43684  -0.43610  -0.43258
 Alpha  occ. eigenvalues --   -0.43017  -0.42687  -0.42287  -0.41806  -0.41435
 Alpha  occ. eigenvalues --   -0.41279  -0.41128  -0.40775  -0.40383  -0.40277
 Alpha  occ. eigenvalues --   -0.40045  -0.39060  -0.38953  -0.38506  -0.38408
 Alpha  occ. eigenvalues --   -0.37758  -0.37306  -0.36976  -0.36436  -0.36183
 Alpha  occ. eigenvalues --   -0.35822  -0.35276  -0.34777  -0.34382  -0.33930
 Alpha  occ. eigenvalues --   -0.33683  -0.32465  -0.31881  -0.31446  -0.28028
 Alpha  occ. eigenvalues --   -0.27220  -0.27035  -0.26593  -0.26331  -0.23122
 Alpha  occ. eigenvalues --   -0.19076
 Alpha virt. eigenvalues --   -0.10012  -0.05134  -0.02975  -0.02603  -0.02450
 Alpha virt. eigenvalues --   -0.00056   0.00233   0.02206   0.04148   0.04980
 Alpha virt. eigenvalues --    0.05472   0.05777   0.06614   0.06961   0.07381
 Alpha virt. eigenvalues --    0.07861   0.08297   0.09500   0.09575   0.09804
 Alpha virt. eigenvalues --    0.10398   0.10872   0.11080   0.11916   0.12293
 Alpha virt. eigenvalues --    0.12318   0.12525   0.13095   0.13276   0.13942
 Alpha virt. eigenvalues --    0.14218   0.14383   0.14464   0.15210   0.15647
 Alpha virt. eigenvalues --    0.16171   0.16380   0.16549   0.17347   0.17456
 Alpha virt. eigenvalues --    0.18455   0.18759   0.18876   0.20458   0.22069
 Alpha virt. eigenvalues --    0.22572   0.23265   0.23872   0.24555   0.24861
 Alpha virt. eigenvalues --    0.25204   0.26698   0.27033   0.27496   0.27724
 Alpha virt. eigenvalues --    0.27897   0.28166   0.28381   0.28885   0.29084
 Alpha virt. eigenvalues --    0.29763   0.29845   0.30142   0.30675   0.32020
 Alpha virt. eigenvalues --    0.32545   0.34096   0.34364   0.35100   0.35222
 Alpha virt. eigenvalues --    0.36139   0.36201   0.36596   0.37156   0.38308
 Alpha virt. eigenvalues --    0.39352   0.39595   0.39916   0.40236   0.40536
 Alpha virt. eigenvalues --    0.41376   0.41408   0.41939   0.42448   0.43463
 Alpha virt. eigenvalues --    0.43718   0.43982   0.44803   0.45150   0.45738
 Alpha virt. eigenvalues --    0.46234   0.46629   0.46764   0.47047   0.47706
 Alpha virt. eigenvalues --    0.47936   0.48077   0.48405   0.48559   0.48866
 Alpha virt. eigenvalues --    0.49317   0.50070   0.50231   0.50526   0.51385
 Alpha virt. eigenvalues --    0.52095   0.52790   0.53066   0.53400   0.53836
 Alpha virt. eigenvalues --    0.54287   0.54731   0.54847   0.55778   0.56667
 Alpha virt. eigenvalues --    0.57022   0.57360   0.57889   0.57948   0.58637
 Alpha virt. eigenvalues --    0.59368   0.59670   0.60529   0.60766   0.60971
 Alpha virt. eigenvalues --    0.61510   0.61763   0.62042   0.62498   0.62715
 Alpha virt. eigenvalues --    0.63354   0.63430   0.63511   0.64097   0.64486
 Alpha virt. eigenvalues --    0.64589   0.64858   0.65365   0.65439   0.66302
 Alpha virt. eigenvalues --    0.66612   0.66800   0.67214   0.67563   0.67683
 Alpha virt. eigenvalues --    0.67930   0.67955   0.68464   0.68633   0.69383
 Alpha virt. eigenvalues --    0.69443   0.70034   0.70396   0.70897   0.71228
 Alpha virt. eigenvalues --    0.71390   0.71555   0.71876   0.72229   0.72890
 Alpha virt. eigenvalues --    0.73038   0.73447   0.73672   0.74035   0.74619
 Alpha virt. eigenvalues --    0.74831   0.74973   0.75934   0.76111   0.76477
 Alpha virt. eigenvalues --    0.77000   0.77521   0.77869   0.78399   0.78889
 Alpha virt. eigenvalues --    0.79177   0.79990   0.80953   0.81602   0.82045
 Alpha virt. eigenvalues --    0.82783   0.82937   0.84471   0.84846   0.86045
 Alpha virt. eigenvalues --    0.87360   0.88187   0.88542   0.90173   0.91102
 Alpha virt. eigenvalues --    0.91491   0.91882   0.92672   0.93951   0.94263
 Alpha virt. eigenvalues --    0.95192   0.96599   0.97210   0.99822   1.00289
 Alpha virt. eigenvalues --    1.01369   1.02636   1.03782   1.03889   1.04513
 Alpha virt. eigenvalues --    1.05324   1.07330   1.08476   1.08726   1.09532
 Alpha virt. eigenvalues --    1.10549   1.12033   1.12224   1.12684   1.13759
 Alpha virt. eigenvalues --    1.14386   1.14994   1.15995   1.16469   1.17005
 Alpha virt. eigenvalues --    1.18139   1.18784   1.19750   1.19956   1.20821
 Alpha virt. eigenvalues --    1.22368   1.22566   1.23152   1.23932   1.24412
 Alpha virt. eigenvalues --    1.24590   1.25342   1.26096   1.26762   1.26988
 Alpha virt. eigenvalues --    1.27262   1.27807   1.28706   1.29111   1.29293
 Alpha virt. eigenvalues --    1.30277   1.30543   1.30683   1.31426   1.32390
 Alpha virt. eigenvalues --    1.33184   1.34470   1.34913   1.35785   1.36901
 Alpha virt. eigenvalues --    1.38312   1.39709   1.40229   1.42110   1.43776
 Alpha virt. eigenvalues --    1.44253   1.45305   1.47511   1.47887   1.49415
 Alpha virt. eigenvalues --    1.49976   1.51142   1.51561   1.52101   1.52656
 Alpha virt. eigenvalues --    1.52975   1.53554   1.54411   1.55124   1.56530
 Alpha virt. eigenvalues --    1.56773   1.58124   1.58314   1.58581   1.59207
 Alpha virt. eigenvalues --    1.60378   1.60805   1.62083   1.62729   1.63206
 Alpha virt. eigenvalues --    1.65156   1.66406   1.66876   1.67552   1.68112
 Alpha virt. eigenvalues --    1.68887   1.69530   1.69882   1.70264   1.70779
 Alpha virt. eigenvalues --    1.71267   1.72296   1.72944   1.73356   1.73669
 Alpha virt. eigenvalues --    1.74186   1.74248   1.74343   1.74648   1.74962
 Alpha virt. eigenvalues --    1.75469   1.75573   1.76049   1.76398   1.77005
 Alpha virt. eigenvalues --    1.77512   1.78530   1.78666   1.79061   1.79490
 Alpha virt. eigenvalues --    1.79763   1.80541   1.81301   1.81645   1.81766
 Alpha virt. eigenvalues --    1.82164   1.82422   1.82693   1.83057   1.83156
 Alpha virt. eigenvalues --    1.83669   1.84628   1.85524   1.87351   1.87723
 Alpha virt. eigenvalues --    1.88110   1.88734   1.90112   1.90524   1.91247
 Alpha virt. eigenvalues --    1.91849   1.93510   1.93730   1.94084   1.94683
 Alpha virt. eigenvalues --    1.94764   1.95425   1.95886   1.97368   1.97611
 Alpha virt. eigenvalues --    1.97914   1.98013   1.98183   1.98442   1.98778
 Alpha virt. eigenvalues --    1.99352   2.00399   2.00459   2.01310   2.02206
 Alpha virt. eigenvalues --    2.03652   2.05039   2.06054   2.06681   2.07647
 Alpha virt. eigenvalues --    2.08626   2.09108   2.09494   2.09929   2.10626
 Alpha virt. eigenvalues --    2.11034   2.12109   2.12758   2.13182   2.13475
 Alpha virt. eigenvalues --    2.13965   2.14203   2.14395   2.14758   2.16090
 Alpha virt. eigenvalues --    2.16919   2.17919   2.18394   2.20108   2.20640
 Alpha virt. eigenvalues --    2.21599   2.22328   2.23916   2.24729   2.25780
 Alpha virt. eigenvalues --    2.27043   2.27105   2.28624   2.29582   2.29755
 Alpha virt. eigenvalues --    2.30211   2.30789   2.31141   2.31372   2.32220
 Alpha virt. eigenvalues --    2.33857   2.34191   2.34426   2.34750   2.34963
 Alpha virt. eigenvalues --    2.35831   2.37693   2.40805   2.41744   2.42466
 Alpha virt. eigenvalues --    2.43182   2.43838   2.46847   2.47481   2.47828
 Alpha virt. eigenvalues --    2.48445   2.49076   2.51591   2.52096   2.53245
 Alpha virt. eigenvalues --    2.54727   2.56021   2.57385   2.57924   2.59061
 Alpha virt. eigenvalues --    2.59733   2.60331   2.61191   2.61352   2.62371
 Alpha virt. eigenvalues --    2.62845   2.63669   2.64057   2.66553   2.67165
 Alpha virt. eigenvalues --    2.68354   2.69227   2.71743   2.72200   2.72485
 Alpha virt. eigenvalues --    2.72646   2.72897   2.73609   2.74776   2.77864
 Alpha virt. eigenvalues --    2.79131   2.84059   2.84862   2.85628   2.85993
 Alpha virt. eigenvalues --    2.86369   2.87221   2.87648   2.87957   2.93714
 Alpha virt. eigenvalues --    2.95581   2.96059   2.96602   2.97222   2.97905
 Alpha virt. eigenvalues --    2.98362   3.00026   3.00388   3.02260   3.04856
 Alpha virt. eigenvalues --    3.05094   3.05197   3.05511   3.05960   3.06808
 Alpha virt. eigenvalues --    3.08053   3.08222   3.09571   3.10806   3.11370
 Alpha virt. eigenvalues --    3.12416   3.12959   3.13136   3.13653   3.15836
 Alpha virt. eigenvalues --    3.16472   3.18072   3.19309   3.19672   3.21426
 Alpha virt. eigenvalues --    3.22120   3.24853   3.25964   3.28914   3.32804
 Alpha virt. eigenvalues --    3.37300   3.38124   3.41743   3.45220   3.47383
 Alpha virt. eigenvalues --    3.55603   3.58925   3.62117   3.62266   3.67566
 Alpha virt. eigenvalues --    3.71470   3.74694   3.85280   3.87586   3.89465
          Condensed to atoms (all electrons):
 Mulliken charges:
               1
     1  C   -0.005975
     2  C   -0.300525
     3  C   -0.300931
     4  S    0.071682
     5  C   -0.072427
     6  C    0.407013
     7  C   -0.090266
     8  C    0.323106
     9  C    0.400882
    10  F   -0.197034
    11  F   -0.199637
    12  F   -0.172621
    13  F   -0.184535
    14  F   -0.199017
    15  F   -0.196325
    16  C    0.004192
    17  C    0.186273
    18  H    0.013507
    19  H    0.026255
    20  H    0.029961
    21  C    0.192079
    22  H    0.022923
    23  H    0.028060
    24  H    0.012053
    25  C   -0.106869
    26  S    0.072330
    27  C   -0.098181
    28  C    0.027399
    29  C    0.004224
    30  C    0.003062
    31  C    0.022771
    32  H   -0.017278
    33  C    0.027301
    34  H   -0.018029
    35  C    0.030129
    36  H   -0.013299
    37  H   -0.013780
    38  H   -0.012327
    39  C   -0.082658
    40  C    0.133896
    41  H    0.019173
    42  H    0.027139
    43  H    0.022197
    44  C    0.037729
    45  C    0.003182
    46  C   -0.000219
    47  C    0.022898
    48  H   -0.016371
    49  C    0.027761
    50  H   -0.016375
    51  C    0.030537
    52  H   -0.012478
    53  H   -0.012974
    54  H   -0.011435
    55  C   -0.071000
    56  C    0.125479
    57  H    0.023324
    58  H    0.026643
    59  H    0.017405
 Sum of Mulliken charges =   0.00000
 Mulliken charges with hydrogens summed into heavy atoms:
               1
     1  C   -0.005975
     2  C   -0.300525
     3  C   -0.300931
     4  S    0.071682
     5  C   -0.072427
     6  C    0.407013
     7  C   -0.090266
     8  C    0.323106
     9  C    0.400882
    10  F   -0.197034
    11  F   -0.199637
    12  F   -0.172621
    13  F   -0.184535
    14  F   -0.199017
    15  F   -0.196325
    16  C    0.004192
    17  C    0.255997
    21  C    0.255114
    25  C   -0.106869
    26  S    0.072330
    27  C   -0.098181
    28  C    0.027399
    29  C   -0.013055
    30  C   -0.014968
    31  C    0.009472
    33  C    0.013522
    35  C    0.017803
    39  C   -0.082658
    40  C    0.202406
    44  C    0.037729
    45  C   -0.013189
    46  C   -0.016594
    47  C    0.010420
    49  C    0.014787
    51  C    0.019102
    55  C   -0.071000
    56  C    0.192851
 Electronic spatial extent (au):  <R**2>=          20812.1589
 Charge=              0.0000 electrons
 Dipole moment (field-independent basis, Debye):
    X=              0.2810    Y=             -4.4962    Z=             -0.1568  Tot=              4.5077
 Quadrupole moment (field-independent basis, Debye-Ang):
   XX=           -187.0437   YY=           -236.9525   ZZ=           -227.6371
   XY=             -0.3735   XZ=             -0.2987   YZ=              6.9618
 Traceless Quadrupole moment (field-independent basis, Debye-Ang):
   XX=             30.1674   YY=            -19.7414   ZZ=            -10.4260
   XY=             -0.3735   XZ=             -0.2987   YZ=              6.9618
 Octapole moment (field-independent basis, Debye-Ang**2):
  XXX=             11.8781  YYY=             47.3362  ZZZ=             -0.3013  XYY=             -0.8333
  XXY=            -56.0416  XXZ=             31.2506  XZZ=              0.1937  YZZ=             43.5662
  YYZ=            -28.6363  XYZ=              4.5726
 Hexadecapole moment (field-independent basis, Debye-Ang**3):
 XXXX=         -16066.7559 YYYY=          -8193.1865 ZZZZ=          -1083.7268 XXXY=            -22.1015
 XXXZ=            -50.6097 YYYX=              6.1379 YYYZ=            144.5253 ZZZX=              2.9888
 ZZZY=              5.1364 XXYY=          -4023.6757 XXZZ=          -3325.2968 YYZZ=          -1568.6988
 XXYZ=            125.4639 YYXZ=            -20.4100 ZZXY=             -5.7951
 N-N= 4.682238860141D+03 E-N=-1.526745374850D+04  KE= 2.494531601596D+03
 No NMR shielding tensors so no spin-rotation constants.
 Leave Link  601 at Sun Dec  2 17:48:12 2018, MaxMem=   536870912 cpu:         6.9
 (Enter /pbs_home/pkowalski/g09d01/g09/l701.exe)
 Compute integral first derivatives.
 ... and contract with generalized density number  0.
 Leave Link  701 at Sun Dec  2 17:48:14 2018, MaxMem=   536870912 cpu:         6.9
 (Enter /pbs_home/pkowalski/g09d01/g09/l702.exe)
 L702 exits ... SP integral derivatives will be done elsewhere.
 Leave Link  702 at Sun Dec  2 17:48:14 2018, MaxMem=   536870912 cpu:         0.2
 (Enter /pbs_home/pkowalski/g09d01/g09/l703.exe)
 Compute integral first derivatives, UseDBF=F ICtDFT=           0.
 Integral derivatives from FoFJK, PRISM(SPDF).
 Calling FoFJK, ICntrl=      2127 FMM=F ISym2X=0 I1Cent= 0 IOpClX= 0 NMat=1 NMatS=1 NMatT=0.
 FoFJK:  IHMeth= 1 ICntrl=    2127 DoSepK=F KAlg= 0 I1Cent=   0 FoldK=F
 IRaf=         0 NMat=   1 IRICut=       1 DoRegI=T DoRafI=F ISym2E= 0.
 FoFCou: FMM=F IPFlag=           0 FMFlag=      100000 FMFlg1=         800
         NFxFlg=           0 DoJE=F BraDBF=F KetDBF=F FulRan=T
         wScrn=  0.000000 ICntrl=    2127 IOpCl=  0 I1Cent=           0 NGrid=           0
         NMat0=    1 NMatS0=      1 NMatT0=    0 NMatD0=    1 NMtDS0=    0 NMtDT0=    0
 Symmetry not used in FoFCou.
 Leave Link  703 at Sun Dec  2 17:50:36 2018, MaxMem=   536870912 cpu:      1126.3
 (Enter /pbs_home/pkowalski/g09d01/g09/l716.exe)
 Dipole        = 1.10566370D-01-1.76892782D+00-6.16814016D-02
 ***** Axes restored to original set *****
 -------------------------------------------------------------------
 Center     Atomic                   Forces (Hartrees/Bohr)
 Number     Number              X              Y              Z
 -------------------------------------------------------------------
      1        6          -0.001136619    0.000721170    0.001992441
      2        6          -0.000164176   -0.000635294   -0.000169309
      3        6           0.000418835    0.000166177   -0.000517364
      4       16           0.000675618   -0.001053257   -0.000342424
      5        6           0.001583575   -0.001235066   -0.001420603
      6        6          -0.004663564    0.000973547   -0.005017461
      7        6           0.000248818   -0.000481655   -0.002537453
      8        6           0.004687662    0.000493654   -0.005588723
      9        6           0.003883501   -0.005348972    0.001728689
     10        9          -0.000193607   -0.004927031    0.003077317
     11        9           0.003644003    0.003785167    0.001183842
     12        9           0.000546202    0.005094022    0.004356516
     13        9          -0.004134356   -0.004622464    0.000533919
     14        9           0.002180540    0.004645757   -0.000001151
     15        9          -0.005791567   -0.000644315   -0.001112289
     16        6          -0.000386564    0.001459349    0.001858355
     17        6          -0.003044355   -0.004532718    0.002064807
     18        1           0.004349173   -0.000272174    0.001382351
     19        1          -0.002201752    0.003941724    0.001808715
     20        1           0.000238196    0.000468814   -0.004667315
     21        6           0.002788150    0.004877133   -0.001482138
     22        1          -0.000115513    0.000030374    0.004834681
     23        1           0.001836070   -0.003932550   -0.001437186
     24        1          -0.004156788   -0.000051855   -0.001758341
     25        6          -0.001844490    0.002753726    0.002378732
     26       16          -0.000393286   -0.000322756   -0.001032094
     27        6           0.000137148    0.001535783    0.003771657
     28        6           0.001294819   -0.000746471    0.000505319
     29        6          -0.001743316    0.000013749    0.001824020
     30        6          -0.000064481    0.001348715   -0.002182483
     31        6          -0.000017610   -0.001386451    0.001983183
     32        1           0.003300272   -0.000027467   -0.003281596
     33        6           0.001715149    0.000170080   -0.002074414
     34        1           0.000221654   -0.002753894    0.004010470
     35        6           0.001706067   -0.001803030    0.000647464
     36        1          -0.000050566    0.002958294   -0.003909804
     37        1          -0.003594800    0.000361554    0.003301575
     38        1          -0.003610746    0.003193963   -0.000609725
     39        6           0.000756946   -0.001846663   -0.003256204
     40        6           0.001687071    0.000541498    0.005000028
     41        1          -0.004223982    0.001352322   -0.000646297
     42        1           0.002575546    0.002023426   -0.002777605
     43        1          -0.000241454   -0.004093981   -0.001316135
     44        6          -0.000784603    0.000824581   -0.001041771
     45        6          -0.001597496   -0.000277217    0.001975279
     46        6           0.002403243   -0.000528554   -0.000076036
     47        6          -0.002370666    0.000466911   -0.000176366
     48        1           0.002880154    0.000582407   -0.003588875
     49        6           0.001350100    0.000263702   -0.001791844
     50        1          -0.004698819    0.001001544   -0.000163992
     51        6          -0.000928228    0.000652966   -0.001978036
     52        1           0.004811077   -0.000804825    0.000276687
     53        1          -0.002729813   -0.000643009    0.003965363
     54        1           0.002061847   -0.001497768    0.004205694
     55        6           0.001130985   -0.002196152   -0.002942724
     56        6          -0.002826416    0.004310386    0.001272894
     57        1          -0.001958658   -0.002705427   -0.002610783
     58        1           0.003737664    0.001032080   -0.001980646
     59        1           0.000818205   -0.002673558    0.003549190
 -------------------------------------------------------------------
 Cartesian Forces:  Max     0.005791567 RMS     0.002511605
 Leave Link  716 at Sun Dec  2 17:50:36 2018, MaxMem=   536870912 cpu:         0.2
 (Enter /pbs_home/pkowalski/g09d01/g09/l103.exe)

 GradGradGradGradGradGradGradGradGradGradGradGradGradGradGradGradGradGrad
 Berny optimization.
 FormGI is forming the generalized inverse of G from B-inverse, IUseBI=4.
 Internal  Forces:  Max     0.006667153 RMS     0.001551224
 Search for a local minimum.
 Step number   1 out of a maximum of  354
 All quantities printed in internal units (Hartrees-Bohrs-Radians)
 RMS Force = .15512D-02 SwitMx=.10000D-02 MixMth= 1
 Mixed Optimization -- RFO/linear search
 Second derivative matrix not updated -- first step.
 ITU=  0
     Eigenvalues ---    0.00230   0.00230   0.00417   0.00631   0.00652
     Eigenvalues ---    0.00652   0.00846   0.00985   0.01098   0.01109
     Eigenvalues ---    0.01205   0.01265   0.01385   0.01435   0.01458
     Eigenvalues ---    0.01542   0.01575   0.01601   0.01721   0.01727
     Eigenvalues ---    0.01934   0.01934   0.02014   0.02017   0.02077
     Eigenvalues ---    0.02080   0.02094   0.02096   0.02133   0.02135
     Eigenvalues ---    0.02138   0.02142   0.02151   0.02154   0.02161
     Eigenvalues ---    0.02161   0.02164   0.02167   0.04503   0.04703
     Eigenvalues ---    0.04946   0.05447   0.05457   0.05515   0.05679
     Eigenvalues ---    0.05685   0.05963   0.06958   0.07027   0.07069
     Eigenvalues ---    0.07234   0.07265   0.07280   0.07804   0.09051
     Eigenvalues ---    0.09183   0.09411   0.09478   0.10383   0.10730
     Eigenvalues ---    0.11191   0.12257   0.12422   0.14171   0.14632
     Eigenvalues ---    0.15993   0.15994   0.15997   0.15998   0.15999
     Eigenvalues ---    0.15999   0.16000   0.16000   0.16000   0.16000
     Eigenvalues ---    0.16000   0.16000   0.16000   0.16000   0.16000
     Eigenvalues ---    0.16000   0.16000   0.16000   0.16000   0.16000
     Eigenvalues ---    0.16000   0.16000   0.17035   0.17112   0.20357
     Eigenvalues ---    0.21999   0.21999   0.22000   0.22000   0.22211
     Eigenvalues ---    0.22281   0.23466   0.23466   0.24410   0.24520
     Eigenvalues ---    0.24573   0.24707   0.24807   0.24943   0.24961
     Eigenvalues ---    0.24987   0.24988   0.24997   0.24999   0.26749
     Eigenvalues ---    0.26847   0.27142   0.27223   0.27280   0.27507
     Eigenvalues ---    0.27566   0.28043   0.28339   0.30700   0.31492
     Eigenvalues ---    0.31492   0.31788   0.33753   0.34354   0.34411
     Eigenvalues ---    0.34434   0.34491   0.34525   0.34594   0.34594
     Eigenvalues ---    0.34605   0.34697   0.34720   0.34743   0.34755
     Eigenvalues ---    0.35160   0.35254   0.35291   0.35291   0.35291
     Eigenvalues ---    0.35291   0.35291   0.35303   0.35314   0.35373
     Eigenvalues ---    0.35432   0.35468   0.37155   0.37912   0.41295
     Eigenvalues ---    0.41328   0.41747   0.41772   0.45003   0.45036
     Eigenvalues ---    0.45499   0.45549   0.46381   0.46413   0.46805
     Eigenvalues ---    0.46814   0.47366   0.47604   0.48415   0.49687
     Eigenvalues ---    0.50197   0.50385   0.52108   0.52405   0.53415
     Eigenvalues ---    0.55621
 RFO step:  Lambda=-2.30663006D-03 EMin= 2.30000000D-03
 Linear search not attempted -- first point.
 Iteration  1 RMS(Cart)=  0.02418005 RMS(Int)=  0.00006996
 Iteration  2 RMS(Cart)=  0.00020283 RMS(Int)=  0.00000705
 Iteration  3 RMS(Cart)=  0.00000001 RMS(Int)=  0.00000705
 ITry= 1 IFail=0 DXMaxC= 1.02D-01 DCOld= 1.00D+10 DXMaxT= 3.00D-01 DXLimC= 3.00D+00 Rises=F
 Variable       Old X    -DE/DX   Delta X   Delta X   Delta X     New X
                                 (Linear)    (Quad)   (Total)
    R1        2.90432   0.00038   0.00000  -0.00066  -0.00065   2.90367
    R2        2.58477   0.00308   0.00000   0.00659   0.00659   2.59136
    R3        2.74121   0.00134   0.00000   0.00367   0.00367   2.74488
    R4        2.91528  -0.00070   0.00000  -0.00399  -0.00399   2.91129
    R5        2.93229  -0.00087   0.00000  -0.00314  -0.00314   2.92915
    R6        3.51565  -0.00024   0.00000  -0.00244  -0.00244   3.51320
    R7        3.51432  -0.00019   0.00000  -0.00243  -0.00243   3.51190
    R8        2.90716   0.00039   0.00000  -0.00095  -0.00095   2.90621
    R9        2.93097  -0.00082   0.00000  -0.00295  -0.00295   2.92801
   R10        3.34652  -0.00194   0.00000  -0.00590  -0.00590   3.34061
   R11        2.84253   0.00057   0.00000   0.00224   0.00225   2.84477
   R12        2.76845   0.00060   0.00000   0.00358   0.00358   2.77203
   R13        2.92794   0.00103   0.00000   0.00316   0.00317   2.93111
   R14        2.57796  -0.00578   0.00000  -0.01104  -0.01104   2.56692
   R15        2.59478  -0.00533   0.00000  -0.01054  -0.01054   2.58424
   R16        2.83894   0.00053   0.00000   0.00159   0.00158   2.84052
   R17        2.58987   0.00317   0.00000   0.00661   0.00660   2.59647
   R18        2.92934   0.00116   0.00000   0.00345   0.00344   2.93278
   R19        2.54584  -0.00667   0.00000  -0.01194  -0.01194   2.53390
   R20        2.56568  -0.00617   0.00000  -0.01150  -0.01150   2.55418
   R21        2.59667  -0.00510   0.00000  -0.01011  -0.01011   2.58656
   R22        2.57513  -0.00588   0.00000  -0.01116  -0.01116   2.56397
   R23        2.73097   0.00153   0.00000   0.00420   0.00420   2.73517
   R24        2.06339   0.00456   0.00000   0.01311   0.01311   2.07650
   R25        2.06131   0.00485   0.00000   0.01389   0.01389   2.07520
   R26        2.06453   0.00470   0.00000   0.01351   0.01351   2.07804
   R27        2.06094   0.00483   0.00000   0.01380   0.01380   2.07474
   R28        2.06604   0.00457   0.00000   0.01318   0.01318   2.07922
   R29        2.06339   0.00450   0.00000   0.01293   0.01293   2.07632
   R30        2.78565   0.00152   0.00000   0.00428   0.00428   2.78993
   R31        2.59875   0.00395   0.00000   0.00874   0.00874   2.60749
   R32        3.35426  -0.00180   0.00000  -0.00540  -0.00540   3.34886
   R33        2.78716   0.00147   0.00000   0.00415   0.00415   2.79131
   R34        2.59592   0.00390   0.00000   0.00853   0.00853   2.60445
   R35        2.65884   0.00256   0.00000   0.00576   0.00576   2.66461
   R36        2.65998   0.00243   0.00000   0.00546   0.00546   2.66544
   R37        2.63314   0.00262   0.00000   0.00559   0.00559   2.63874
   R38        2.04922   0.00464   0.00000   0.01301   0.01301   2.06223
   R39        2.63163   0.00263   0.00000   0.00555   0.00555   2.63719
   R40        2.05073   0.00487   0.00000   0.01367   0.01367   2.06440
   R41        2.63749   0.00236   0.00000   0.00506   0.00506   2.64255
   R42        2.05205   0.00490   0.00000   0.01380   0.01380   2.06585
   R43        2.63954   0.00188   0.00000   0.00404   0.00404   2.64358
   R44        2.05205   0.00489   0.00000   0.01378   0.01378   2.06583
   R45        2.05205   0.00486   0.00000   0.01368   0.01368   2.06573
   R46        2.85084  -0.00016   0.00000  -0.00050  -0.00050   2.85034
   R47        2.06169   0.00446   0.00000   0.01278   0.01278   2.07447
   R48        2.06736   0.00429   0.00000   0.01241   0.01241   2.07977
   R49        2.06320   0.00430   0.00000   0.01235   0.01235   2.07555
   R50        2.65866   0.00255   0.00000   0.00569   0.00569   2.66434
   R51        2.65922   0.00252   0.00000   0.00564   0.00564   2.66486
   R52        2.63314   0.00254   0.00000   0.00539   0.00539   2.63853
   R53        2.04979   0.00463   0.00000   0.01299   0.01299   2.06277
   R54        2.63144   0.00271   0.00000   0.00576   0.00576   2.63720
   R55        2.05168   0.00480   0.00000   0.01351   0.01351   2.06519
   R56        2.63768   0.00239   0.00000   0.00515   0.00515   2.64283
   R57        2.05205   0.00489   0.00000   0.01376   0.01376   2.06581
   R58        2.63824   0.00242   0.00000   0.00523   0.00523   2.64347
   R59        2.05205   0.00485   0.00000   0.01367   0.01367   2.06572
   R60        2.05186   0.00492   0.00000   0.01384   0.01384   2.06570
   R61        2.85084  -0.00014   0.00000  -0.00044  -0.00044   2.85041
   R62        2.06509   0.00423   0.00000   0.01219   0.01219   2.07729
   R63        2.06642   0.00435   0.00000   0.01256   0.01256   2.07898
   R64        2.06075   0.00450   0.00000   0.01285   0.01285   2.07360
    A1        2.02249   0.00023   0.00000   0.00035   0.00033   2.02282
    A2        1.95681  -0.00025   0.00000  -0.00224  -0.00226   1.95455
    A3        2.30190   0.00003   0.00000   0.00255   0.00253   2.30444
    A4        1.91620   0.00033   0.00000   0.00231   0.00231   1.91851
    A5        1.87536   0.00025   0.00000   0.00601   0.00602   1.88138
    A6        1.82509   0.00030   0.00000   0.00288   0.00288   1.82797
    A7        1.98263  -0.00016   0.00000  -0.00151  -0.00154   1.98109
    A8        1.97435  -0.00064   0.00000  -0.00665  -0.00665   1.96770
    A9        1.88115   0.00000   0.00000  -0.00210  -0.00213   1.87902
   A10        1.97798  -0.00061   0.00000  -0.00596  -0.00596   1.97202
   A11        1.89734   0.00030   0.00000   0.00216   0.00216   1.89950
   A12        1.98915  -0.00014   0.00000  -0.00188  -0.00191   1.98725
   A13        1.83878   0.00032   0.00000   0.00297   0.00298   1.84175
   A14        1.86689  -0.00006   0.00000  -0.00231  -0.00234   1.86454
   A15        1.88588   0.00025   0.00000   0.00592   0.00593   1.89181
   A16        1.59628   0.00095   0.00000   0.00114   0.00114   1.59742
   A17        2.23978   0.00036   0.00000   0.00152   0.00153   2.24131
   A18        2.13157  -0.00054   0.00000  -0.00111  -0.00111   2.13046
   A19        1.91067   0.00019   0.00000  -0.00017  -0.00019   1.91049
   A20        1.82980  -0.00033   0.00000  -0.00242  -0.00243   1.82737
   A21        1.99770   0.00029   0.00000   0.00183   0.00183   1.99953
   A22        1.96262   0.00035   0.00000   0.00355   0.00355   1.96617
   A23        1.91574  -0.00007   0.00000  -0.00089  -0.00088   1.91486
   A24        1.89139   0.00033   0.00000   0.00259   0.00260   1.89399
   A25        1.86455  -0.00054   0.00000  -0.00447  -0.00447   1.86008
   A26        1.90363   0.00019   0.00000  -0.00063  -0.00066   1.90297
   A27        2.12825  -0.00058   0.00000  -0.00140  -0.00140   2.12686
   A28        2.25067   0.00039   0.00000   0.00217   0.00218   2.25286
   A29        1.83488   0.00014   0.00000  -0.00083  -0.00086   1.83402
   A30        1.96803  -0.00004   0.00000   0.00108   0.00109   1.96913
   A31        1.89787   0.00028   0.00000   0.00274   0.00275   1.90062
   A32        1.96873   0.00002   0.00000   0.00106   0.00107   1.96981
   A33        1.89273   0.00022   0.00000   0.00277   0.00278   1.89551
   A34        1.89884  -0.00057   0.00000  -0.00638  -0.00638   1.89246
   A35        1.81980  -0.00036   0.00000  -0.00348  -0.00352   1.81628
   A36        1.97275   0.00025   0.00000   0.00205   0.00206   1.97481
   A37        1.99945   0.00033   0.00000   0.00317   0.00318   2.00263
   A38        1.89724   0.00034   0.00000   0.00255   0.00256   1.89980
   A39        1.90698   0.00005   0.00000   0.00045   0.00048   1.90745
   A40        1.86524  -0.00057   0.00000  -0.00453  -0.00454   1.86070
   A41        2.00479   0.00020   0.00000  -0.00095  -0.00096   2.00384
   A42        1.97707  -0.00033   0.00000  -0.00212  -0.00213   1.97494
   A43        2.30116   0.00013   0.00000   0.00317   0.00317   2.30433
   A44        1.90311   0.00041   0.00000   0.00307   0.00307   1.90618
   A45        1.94255  -0.00044   0.00000  -0.00298  -0.00298   1.93957
   A46        1.92859   0.00014   0.00000   0.00053   0.00053   1.92912
   A47        1.89708   0.00008   0.00000   0.00111   0.00111   1.89819
   A48        1.89426  -0.00022   0.00000  -0.00088  -0.00088   1.89338
   A49        1.89739   0.00004   0.00000  -0.00082  -0.00082   1.89657
   A50        1.94028  -0.00049   0.00000  -0.00322  -0.00322   1.93706
   A51        1.92841   0.00013   0.00000   0.00050   0.00050   1.92891
   A52        1.90328   0.00047   0.00000   0.00344   0.00344   1.90672
   A53        1.89937   0.00008   0.00000  -0.00050  -0.00050   1.89887
   A54        1.89939   0.00007   0.00000   0.00106   0.00106   1.90045
   A55        1.89226  -0.00026   0.00000  -0.00123  -0.00124   1.89103
   A56        2.03854  -0.00103   0.00000  -0.00480  -0.00480   2.03374
   A57        2.01289  -0.00039   0.00000  -0.00020  -0.00021   2.01268
   A58        2.23163   0.00142   0.00000   0.00492   0.00492   2.23655
   A59        1.58668   0.00089   0.00000   0.00174   0.00172   1.58840
   A60        2.04116  -0.00100   0.00000  -0.00468  -0.00468   2.03648
   A61        2.00608  -0.00035   0.00000   0.00011   0.00009   2.00617
   A62        2.23590   0.00135   0.00000   0.00463   0.00463   2.24053
   A63        2.11028   0.00082   0.00000   0.00322   0.00322   2.11350
   A64        2.10574  -0.00045   0.00000  -0.00180  -0.00180   2.10394
   A65        2.06677  -0.00037   0.00000  -0.00147  -0.00147   2.06530
   A66        2.10661   0.00007   0.00000   0.00038   0.00038   2.10699
   A67        2.08584   0.00026   0.00000   0.00162   0.00161   2.08746
   A68        2.09036  -0.00033   0.00000  -0.00198  -0.00198   2.08838
   A69        2.10661   0.00023   0.00000   0.00096   0.00095   2.10757
   A70        2.08270  -0.00018   0.00000  -0.00088  -0.00088   2.08182
   A71        2.09376  -0.00004   0.00000  -0.00003  -0.00003   2.09373
   A72        2.09928   0.00009   0.00000   0.00040   0.00040   2.09969
   A73        2.08706   0.00002   0.00000   0.00018   0.00018   2.08724
   A74        2.09680  -0.00011   0.00000  -0.00058  -0.00058   2.09622
   A75        2.09920   0.00006   0.00000   0.00013   0.00013   2.09934
   A76        2.08741   0.00005   0.00000   0.00041   0.00041   2.08782
   A77        2.09657  -0.00011   0.00000  -0.00054  -0.00054   2.09602
   A78        2.08768  -0.00007   0.00000  -0.00043  -0.00043   2.08726
   A79        2.09771   0.00004   0.00000   0.00026   0.00026   2.09797
   A80        2.09777   0.00003   0.00000   0.00017   0.00017   2.09793
   A81        1.96624  -0.00064   0.00000  -0.00166  -0.00167   1.96457
   A82        2.16066   0.00020   0.00000   0.00043   0.00043   2.16109
   A83        2.15513   0.00044   0.00000   0.00138   0.00138   2.15651
   A84        1.93208   0.00049   0.00000   0.00321   0.00321   1.93529
   A85        1.95634  -0.00023   0.00000  -0.00129  -0.00129   1.95505
   A86        1.92824   0.00020   0.00000   0.00094   0.00094   1.92918
   A87        1.88885  -0.00005   0.00000   0.00024   0.00024   1.88909
   A88        1.89266  -0.00039   0.00000  -0.00263  -0.00263   1.89003
   A89        1.86313  -0.00005   0.00000  -0.00070  -0.00070   1.86243
   A90        2.11150   0.00062   0.00000   0.00248   0.00248   2.11398
   A91        2.10399  -0.00029   0.00000  -0.00115  -0.00115   2.10284
   A92        2.06726  -0.00033   0.00000  -0.00138  -0.00138   2.06588
   A93        2.10591   0.00016   0.00000   0.00061   0.00061   2.10652
   A94        2.08497   0.00021   0.00000   0.00147   0.00147   2.08644
   A95        2.09197  -0.00037   0.00000  -0.00207  -0.00207   2.08990
   A96        2.10696   0.00020   0.00000   0.00090   0.00090   2.10787
   A97        2.08445  -0.00012   0.00000  -0.00052  -0.00052   2.08393
   A98        2.09160  -0.00009   0.00000  -0.00033  -0.00033   2.09127
   A99        2.09911   0.00011   0.00000   0.00044   0.00043   2.09954
   A100       2.08724   0.00002   0.00000   0.00023   0.00023   2.08747
   A101       2.09680  -0.00013   0.00000  -0.00066  -0.00066   2.09614
   A102       2.09853  -0.00001   0.00000  -0.00003  -0.00003   2.09850
   A103       2.08794   0.00007   0.00000   0.00041   0.00041   2.08835
   A104       2.09672  -0.00006   0.00000  -0.00038  -0.00038   2.09634
   A105       2.08845  -0.00013   0.00000  -0.00056  -0.00056   2.08790
   A106       2.09736   0.00004   0.00000   0.00014   0.00014   2.09750
   A107       2.09735   0.00009   0.00000   0.00041   0.00041   2.09777
   A108       1.97089  -0.00057   0.00000  -0.00133  -0.00133   1.96956
   A109       2.15751   0.00022   0.00000   0.00046   0.00046   2.15796
   A110       2.14693   0.00035   0.00000   0.00098   0.00098   2.14791
   A111       1.92423   0.00017   0.00000   0.00061   0.00061   1.92483
   A112       1.96000  -0.00027   0.00000  -0.00166  -0.00166   1.95834
   A113       1.93365   0.00058   0.00000   0.00395   0.00394   1.93759
   A114       1.86394  -0.00008   0.00000  -0.00122  -0.00122   1.86271
   A115       1.88710  -0.00039   0.00000  -0.00245  -0.00245   1.88465
   A116       1.89214  -0.00004   0.00000   0.00053   0.00053   1.89267
    D1        0.68033   0.00009   0.00000  -0.00480  -0.00480   0.67553
    D2       -1.48370  -0.00007   0.00000  -0.00827  -0.00827  -1.49197
    D3        2.80352  -0.00032   0.00000  -0.00980  -0.00980   2.79372
    D4       -2.52082   0.00030   0.00000   0.00517   0.00516  -2.51566
    D5        1.59833   0.00013   0.00000   0.00171   0.00169   1.60002
    D6       -0.39763  -0.00012   0.00000   0.00018   0.00016  -0.39746
    D7        3.00616   0.00026   0.00000   0.00972   0.00973   3.01588
    D8       -0.07802   0.00010   0.00000   0.00369   0.00369  -0.07432
    D9       -0.06130   0.00002   0.00000  -0.00247  -0.00248  -0.06378
   D10        3.13772  -0.00015   0.00000  -0.00850  -0.00851   3.12920
   D11        0.28620   0.00014   0.00000   0.00570   0.00570   0.29190
   D12       -2.80541   0.00005   0.00000   0.00256   0.00257  -2.80284
   D13       -2.92739   0.00040   0.00000   0.01762   0.01762  -2.90977
   D14        0.26419   0.00031   0.00000   0.01448   0.01449   0.27867
   D15       -3.06113  -0.00051   0.00000  -0.00109  -0.00109  -3.06222
   D16       -1.02299  -0.00028   0.00000   0.00046   0.00045  -1.02254
   D17        1.08141   0.00017   0.00000   0.00833   0.00832   1.08972
   D18       -0.96101  -0.00007   0.00000   0.00726   0.00726  -0.95375
   D19        1.07713   0.00017   0.00000   0.00881   0.00880   1.08593
   D20       -3.10166   0.00061   0.00000   0.01668   0.01667  -3.08499
   D21        1.19081  -0.00071   0.00000  -0.00212  -0.00211   1.18870
   D22       -3.05423  -0.00047   0.00000  -0.00057  -0.00057  -3.05480
   D23       -0.94983  -0.00003   0.00000   0.00730   0.00730  -0.94254
   D24       -3.08243  -0.00010   0.00000  -0.00721  -0.00720  -3.08963
   D25        1.08996   0.00004   0.00000  -0.00476  -0.00476   1.08520
   D26       -0.98821  -0.00001   0.00000  -0.00568  -0.00568  -0.99388
   D27        1.07772  -0.00058   0.00000  -0.01342  -0.01342   1.06430
   D28       -1.03308  -0.00044   0.00000  -0.01097  -0.01097  -1.04405
   D29       -3.11124  -0.00050   0.00000  -0.01189  -0.01189  -3.12313
   D30       -1.12427   0.00037   0.00000  -0.00203  -0.00203  -1.12630
   D31        3.04811   0.00051   0.00000   0.00042   0.00042   3.04853
   D32        0.96995   0.00046   0.00000  -0.00050  -0.00050   0.96944
   D33        0.31957   0.00020   0.00000  -0.00390  -0.00389   0.31568
   D34        2.40402   0.00045   0.00000  -0.00284  -0.00285   2.40117
   D35       -1.67230  -0.00022   0.00000  -0.01116  -0.01116  -1.68346
   D36        2.26718   0.00045   0.00000   0.00146   0.00145   2.26863
   D37        0.19494   0.00021   0.00000   0.00019   0.00019   0.19513
   D38       -1.80902  -0.00020   0.00000  -0.00689  -0.00688  -1.81591
   D39        0.80430   0.00024   0.00000   0.00295   0.00295   0.80726
   D40       -2.35413   0.00036   0.00000   0.00766   0.00766  -2.34647
   D41        2.92969  -0.00013   0.00000  -0.00126  -0.00125   2.92843
   D42       -0.22874  -0.00001   0.00000   0.00345   0.00345  -0.22529
   D43       -1.36271   0.00006   0.00000   0.00017   0.00017  -1.36254
   D44        1.76204   0.00018   0.00000   0.00488   0.00488   1.76692
   D45       -3.09360  -0.00050   0.00000  -0.01347  -0.01346  -3.10706
   D46        1.09694  -0.00059   0.00000  -0.01498  -0.01497   1.08197
   D47       -1.01299  -0.00043   0.00000  -0.01231  -0.01231  -1.02530
   D48        0.98928   0.00043   0.00000  -0.00262  -0.00263   0.98665
   D49       -1.10337   0.00035   0.00000  -0.00413  -0.00414  -1.10751
   D50        3.06989   0.00050   0.00000  -0.00147  -0.00147   3.06842
   D51       -0.98280  -0.00003   0.00000  -0.00771  -0.00771  -0.99051
   D52       -3.07545  -0.00011   0.00000  -0.00922  -0.00922  -3.08466
   D53        1.09781   0.00004   0.00000  -0.00655  -0.00655   1.09126
   D54        3.02413  -0.00002   0.00000   0.00213   0.00210   3.02624
   D55       -0.13317  -0.00008   0.00000  -0.00299  -0.00300  -0.13617
   D56        2.99045  -0.00026   0.00000  -0.00745  -0.00746   2.98299
   D57        0.89047  -0.00011   0.00000  -0.00574  -0.00575   0.88472
   D58       -1.24145   0.00011   0.00000  -0.00398  -0.00398  -1.24544
   D59       -0.20272  -0.00013   0.00000  -0.00207  -0.00207  -0.20478
   D60       -2.30270   0.00001   0.00000  -0.00037  -0.00036  -2.30306
   D61        1.84857   0.00024   0.00000   0.00140   0.00140   1.84997
   D62        2.99621   0.00007   0.00000  -0.00204  -0.00205   2.99416
   D63       -0.18029   0.00014   0.00000   0.00185   0.00184  -0.17845
   D64       -0.09762  -0.00007   0.00000  -0.00712  -0.00712  -0.10474
   D65        3.00907  -0.00001   0.00000  -0.00322  -0.00323   3.00584
   D66        0.41376   0.00027   0.00000   0.01020   0.01020   0.42396
   D67        2.56546   0.00036   0.00000   0.01160   0.01159   2.57705
   D68       -1.61024  -0.00019   0.00000   0.00614   0.00614  -1.60410
   D69        2.56735   0.00037   0.00000   0.01043   0.01043   2.57778
   D70       -1.56414   0.00047   0.00000   0.01183   0.01183  -1.55231
   D71        0.54335  -0.00008   0.00000   0.00637   0.00638   0.54973
   D72       -1.68554  -0.00012   0.00000   0.00606   0.00607  -1.67947
   D73        0.46616  -0.00003   0.00000   0.00746   0.00746   0.47362
   D74        2.57364  -0.00058   0.00000   0.00201   0.00201   2.57566
   D75        0.35518   0.00018   0.00000   0.01297   0.01296   0.36814
   D76       -1.70222  -0.00012   0.00000   0.01100   0.01100  -1.69122
   D77        2.43857   0.00019   0.00000   0.01295   0.01294   2.45151
   D78       -2.74832   0.00014   0.00000   0.00882   0.00881  -2.73951
   D79        1.47747  -0.00017   0.00000   0.00684   0.00684   1.48431
   D80       -0.66493   0.00014   0.00000   0.00879   0.00878  -0.65614
   D81       -0.21367   0.00000   0.00000  -0.00401  -0.00401  -0.21768
   D82        2.94869  -0.00014   0.00000  -0.00975  -0.00975   2.93893
   D83        2.88549   0.00007   0.00000   0.00064   0.00065   2.88614
   D84       -0.23533  -0.00007   0.00000  -0.00509  -0.00510  -0.24043
   D85       -0.46979  -0.00028   0.00000  -0.01423  -0.01422  -0.48401
   D86        1.63881  -0.00003   0.00000  -0.01246  -0.01246   1.62635
   D87       -2.61478  -0.00049   0.00000  -0.01620  -0.01620  -2.63098
   D88       -2.62104  -0.00034   0.00000  -0.01564  -0.01563  -2.63667
   D89       -0.51244  -0.00009   0.00000  -0.01387  -0.01387  -0.52631
   D90        1.51715  -0.00055   0.00000  -0.01761  -0.01761   1.49955
   D91        1.55775   0.00021   0.00000  -0.01019  -0.01019   1.54756
   D92       -2.61683   0.00047   0.00000  -0.00843  -0.00843  -2.62527
   D93       -0.58724   0.00000   0.00000  -0.01216  -0.01217  -0.59941
   D94        0.14802  -0.00007   0.00000  -0.00615  -0.00614   0.14188
   D95       -3.12461  -0.00007   0.00000  -0.00519  -0.00519  -3.12980
   D96       -3.01408   0.00007   0.00000  -0.00047  -0.00046  -3.01454
   D97       -0.00352   0.00007   0.00000   0.00048   0.00049  -0.00303
   D98       -2.36405  -0.00001   0.00000  -0.00085  -0.00085  -2.36490
   D99        0.74543  -0.00006   0.00000  -0.00284  -0.00284   0.74259
   D100       0.79553   0.00009   0.00000   0.00509   0.00509   0.80062
   D101      -2.37818   0.00004   0.00000   0.00310   0.00310  -2.37508
   D102       0.01579   0.00007   0.00000   0.00568   0.00569   0.02148
   D103      -2.99568   0.00008   0.00000   0.00478   0.00479  -2.99089
   D104       3.13962  -0.00003   0.00000  -0.00022  -0.00023   3.13939
   D105       0.12815  -0.00002   0.00000  -0.00112  -0.00113   0.12702
   D106       2.95886   0.00002   0.00000   0.00272   0.00274   2.96160
   D107      -0.19164   0.00015   0.00000   0.00889   0.00888  -0.18275
   D108       2.35235   0.00002   0.00000   0.00091   0.00091   2.35326
   D109      -0.75852   0.00007   0.00000   0.00277   0.00277  -0.75575
   D110      -0.77898  -0.00011   0.00000  -0.00616  -0.00616  -0.78514
   D111       2.39333  -0.00007   0.00000  -0.00430  -0.00430   2.38903
   D112      -0.01983  -0.00024   0.00000  -0.01022  -0.01022  -0.03006
   D113       3.07195  -0.00016   0.00000  -0.00713  -0.00713   3.06482
   D114       3.11168  -0.00011   0.00000  -0.00330  -0.00328   3.10839
   D115      -0.07972  -0.00003   0.00000  -0.00020  -0.00019  -0.07991
   D116      -3.12920   0.00003   0.00000   0.00101   0.00102  -3.12818
   D117      -0.01676   0.00003   0.00000   0.00150   0.00150  -0.01525
   D118      -0.01765  -0.00001   0.00000  -0.00082  -0.00082  -0.01847
   D119       3.09479  -0.00001   0.00000  -0.00033  -0.00033   3.09446
   D120       3.13426   0.00001   0.00000  -0.00011  -0.00011   3.13415
   D121      -0.02339   0.00009   0.00000   0.00316   0.00316  -0.02022
   D122       0.02264   0.00003   0.00000   0.00162   0.00162   0.02426
   D123      -3.13501   0.00011   0.00000   0.00490   0.00490  -3.13012
   D124       0.00279  -0.00001   0.00000  -0.00067  -0.00066   0.00213
   D125       3.13461   0.00000   0.00000  -0.00002  -0.00002   3.13459
   D126      -3.10958  -0.00003   0.00000  -0.00121  -0.00121  -3.11079
   D127       0.02224  -0.00001   0.00000  -0.00057  -0.00057   0.02167
   D128      -0.01278  -0.00002   0.00000  -0.00095  -0.00095  -0.01373
   D129       3.12903   0.00000   0.00000  -0.00012  -0.00012   3.12891
   D130      -3.13821  -0.00009   0.00000  -0.00424  -0.00424   3.14074
   D131       0.00359  -0.00008   0.00000  -0.00340  -0.00340   0.00019
   D132       0.00751   0.00003   0.00000   0.00138   0.00138   0.00889
   D133       3.14159   0.00001   0.00000   0.00066   0.00066  -3.14093
   D134      -3.12426   0.00002   0.00000   0.00074   0.00074  -3.12352
   D135       0.00983   0.00000   0.00000   0.00001   0.00001   0.00984
   D136      -0.00254  -0.00001   0.00000  -0.00059  -0.00059  -0.00313
   D137      -3.13663   0.00000   0.00000   0.00014   0.00013  -3.13649
   D138       3.13884  -0.00003   0.00000  -0.00142  -0.00142   3.13742
   D139       0.00475  -0.00002   0.00000  -0.00070  -0.00070   0.00405
   D140       2.78120  -0.00001   0.00000   0.00169   0.00169   2.78288
   D141      -1.39119   0.00011   0.00000   0.00336   0.00336  -1.38783
   D142       0.68436   0.00003   0.00000   0.00227   0.00227   0.68663
   D143      -0.30508  -0.00008   0.00000  -0.00170  -0.00170  -0.30678
   D144       1.80572   0.00004   0.00000  -0.00002  -0.00002   1.80570
   D145      -2.40192  -0.00004   0.00000  -0.00112  -0.00112  -2.40304
   D146       3.12519  -0.00003   0.00000  -0.00117  -0.00117   3.12401
   D147       0.01117  -0.00004   0.00000  -0.00169  -0.00169   0.00948
   D148       0.01505   0.00001   0.00000   0.00077   0.00077   0.01582
   D149      -3.09897   0.00001   0.00000   0.00025   0.00025  -3.09872
   D150      -3.12903   0.00000   0.00000   0.00024   0.00024  -3.12878
   D151       0.03264  -0.00008   0.00000  -0.00284  -0.00284   0.02979
   D152      -0.01875  -0.00003   0.00000  -0.00162  -0.00162  -0.02037
   D153      -3.14027  -0.00010   0.00000  -0.00471  -0.00471   3.13821
   D154      -0.00279   0.00002   0.00000   0.00076   0.00076  -0.00203
   D155      -3.13496   0.00000   0.00000   0.00014   0.00014  -3.13482
   D156       3.11111   0.00003   0.00000   0.00134   0.00134   3.11245
   D157      -0.02105   0.00002   0.00000   0.00072   0.00072  -0.02033
   D158       0.01019   0.00002   0.00000   0.00094   0.00094   0.01114
   D159      -3.13007   0.00000   0.00000   0.00007   0.00007  -3.13001
   D160       3.13163   0.00009   0.00000   0.00404   0.00404   3.13567
   D161      -0.00863   0.00007   0.00000   0.00316   0.00316  -0.00547
   D162      -0.00612  -0.00003   0.00000  -0.00148  -0.00148  -0.00760
   D163       3.14159  -0.00001   0.00000  -0.00055  -0.00055   3.14104
   D164       3.12599  -0.00002   0.00000  -0.00085  -0.00085   3.12514
   D165      -0.00948   0.00000   0.00000   0.00008   0.00008  -0.00940
   D166       0.00244   0.00001   0.00000   0.00063   0.00063   0.00308
   D167       3.13791  -0.00001   0.00000  -0.00030  -0.00030   3.13762
   D168      -3.14048   0.00003   0.00000   0.00152   0.00152  -3.13896
   D169      -0.00501   0.00001   0.00000   0.00059   0.00059  -0.00442
   D170      -0.68904   0.00010   0.00000   0.00141   0.00141  -0.68763
   D171       1.38720  -0.00007   0.00000  -0.00080  -0.00080   1.38640
   D172      -2.77733   0.00010   0.00000   0.00154   0.00154  -2.77579
   D173       2.30855   0.00003   0.00000   0.00228   0.00228   2.31083
   D174      -1.89839  -0.00013   0.00000   0.00007   0.00007  -1.89832
   D175       0.22026   0.00003   0.00000   0.00241   0.00241   0.22267
         Item               Value     Threshold  Converged?
 Maximum Force            0.006667     0.000450     NO 
 RMS     Force            0.001551     0.000300     NO 
 Maximum Displacement     0.102482     0.001800     NO 
 RMS     Displacement     0.024255     0.001200     NO 
 Predicted change in Energy=-1.168279D-03
 Lowest energy point so far.  Saving SCF results.
 GradGradGradGradGradGradGradGradGradGradGradGradGradGradGradGradGradGrad

 Leave Link  103 at Sun Dec  2 17:50:36 2018, MaxMem=   536870912 cpu:         2.5
 (Enter /pbs_home/pkowalski/g09d01/g09/l202.exe)
 Stoichiometry    C29H22F6S2
 Framework group  C1[X(C29H22F6S2)]
 Deg. of freedom   171
 Full point group                 C1      NOp   1
 RotChk:  IX=0 Diff= 1.46D-03
 Largest Abelian subgroup         C1      NOp   1
 Largest concise Abelian subgroup C1      NOp   1
                         Standard orientation:                         
 ---------------------------------------------------------------------
 Center     Atomic      Atomic             Coordinates (Angstroms)
 Number     Number       Type             X           Y           Z
 ---------------------------------------------------------------------
      1          6           0       -1.442745    0.428528   -0.200913
      2          6           0       -0.608793   -0.855419   -0.331320
      3          6           0        0.649495   -0.756087    0.551998
      4         16           0        1.790311   -2.210025    0.356264
      5          6           0       -0.732293    1.598771   -0.122047
      6          6           0       -1.252036    3.011505   -0.137836
      7          6           0        0.733470    1.617815   -0.067650
      8          6           0       -0.021686    3.887522    0.215252
      9          6           0        1.210309    3.037602   -0.195124
     10          9           0       -2.255590    3.253899    0.744918
     11          9           0       -1.715059    3.388665   -1.368070
     12          9           0       -0.049022    5.087624   -0.382222
     13          9           0        0.011402    4.076905    1.553125
     14          9           0        1.572019    3.371103   -1.472392
     15          9           0        2.260954    3.357474    0.601565
     16          6           0        1.467421    0.470690    0.114780
     17          6           0        0.344155   -0.625985    2.065470
     18          1           0        1.288825   -0.525343    2.617657
     19          1           0       -0.190696   -1.509450    2.438771
     20          1           0       -0.269888    0.265318    2.259788
     21          6           0       -0.293995   -1.065187   -1.834490
     22          1           0        0.257980   -2.000783   -1.993784
     23          1           0        0.306137   -0.228910   -2.223192
     24          1           0       -1.235518   -1.107106   -2.399302
     25          6           0        3.180723   -1.146201    0.111174
     26         16           0       -1.754467   -2.219489    0.200684
     27          6           0       -3.163336   -1.170716   -0.035221
     28          6           0       -4.489718   -1.817739    0.027131
     29          6           0       -5.548854   -1.238771    0.756011
     30          6           0       -4.714737   -3.054636   -0.612343
     31          6           0       -6.795013   -1.865224    0.822839
     32          1           0       -5.384565   -0.304481    1.295469
     33          6           0       -5.963657   -3.674061   -0.548801
     34          1           0       -3.901608   -3.522370   -1.172214
     35          6           0       -7.009344   -3.081575    0.167081
     36          1           0       -7.601266   -1.403224    1.398690
     37          1           0       -6.121007   -4.626789   -1.061262
     38          1           0       -7.985725   -3.570283    0.219957
     39          6           0       -2.868978    0.158156   -0.251841
     40          6           0       -3.910470    1.201719   -0.570196
     41          1           0       -4.843913    0.732793   -0.907659
     42          1           0       -4.138551    1.835849    0.299921
     43          1           0       -3.554440    1.871568   -1.364476
     44          6           0        4.503748   -1.797068    0.036135
     45          6           0        5.615203   -1.270234    0.725308
     46          6           0        4.674032   -2.989009   -0.697961
     47          6           0        6.857499   -1.904726    0.664970
     48          1           0        5.495373   -0.370879    1.332211
     49          6           0        5.918483   -3.617496   -0.760389
     50          1           0        3.822969   -3.413990   -1.235922
     51          6           0        7.015387   -3.077140   -0.080945
     52          1           0        7.705761   -1.484220    1.211475
     53          1           0        6.032394   -4.534911   -1.343752
     54          1           0        7.988967   -3.572026   -0.127280
     55          6           0        2.882751    0.195443   -0.011796
     56          6           0        3.903078    1.231770   -0.411967
     57          1           0        3.496777    1.882461   -1.199290
     58          1           0        4.181973    1.886338    0.427130
     59          1           0        4.813570    0.758169   -0.800264
 ---------------------------------------------------------------------
 Rotational constants (GHZ):      0.1270884      0.0702191      0.0482732
 Leave Link  202 at Sun Dec  2 17:50:37 2018, MaxMem=   536870912 cpu:         0.0
 (Enter /pbs_home/pkowalski/g09d01/g09/l301.exe)
 Basis read from rwf:  (5D, 7F)
 No pseudopotential information found on rwf file.
 There are   673 symmetry adapted cartesian basis functions of A   symmetry.
 There are   636 symmetry adapted basis functions of A   symmetry.
   636 basis functions,  1103 primitive gaussians,   673 cartesian basis functions
   141 alpha electrons      141 beta electrons
       nuclear repulsion energy      4679.3245875189 Hartrees.
 IExCor=  402 DFT=T Ex+Corr=B3LYP ExCW=0 ScaHFX=  0.200000
 ScaDFX=  0.800000  0.720000  1.000000  0.810000 ScalE2=  1.000000  1.000000
 IRadAn=      0 IRanWt=     -1 IRanGd=            0 ICorTp=0 IEmpDi=  4
 NAtoms=   59 NActive=   59 NUniq=   59 SFac= 1.00D+00 NAtFMM=   60 NAOKFM=F Big=F
 Integral buffers will be    131072 words long.
 Raffenetti 2 integral format.
 Two-electron integral symmetry is turned on.
 No density basis found on file   724.
 Leave Link  301 at Sun Dec  2 17:50:37 2018, MaxMem=   536870912 cpu:         0.6
 (Enter /pbs_home/pkowalski/g09d01/g09/l302.exe)
 NPDir=0 NMtPBC=     1 NCelOv=     1 NCel=       1 NClECP=     1 NCelD=      1
         NCelK=      1 NCelE2=     1 NClLst=     1 CellRange=     0.0.
 One-electron integrals computed using PRISM.
 NBasis=   636 RedAO= T EigKep=  3.01D-04  NBF=   636
 NBsUse=   636 1.00D-06 EigRej= -1.00D+00 NBFU=   636
 Precomputing XC quadrature grid using
 IXCGrd= 4 IRadAn=           0 IRanWt=          -1 IRanGd=           0 AccXCQ= 0.00D+00.
 Generated NRdTot=       0 NPtTot=           0 NUsed=           0 NTot=          32
 NSgBfM=   622   623   624   627   638 MxSgAt=    59 MxSgA2=    59.
 Leave Link  302 at Sun Dec  2 17:50:39 2018, MaxMem=   536870912 cpu:        16.4
 (Enter /pbs_home/pkowalski/g09d01/g09/l303.exe)
 DipDrv:  MaxL=1.
 Leave Link  303 at Sun Dec  2 17:50:39 2018, MaxMem=   536870912 cpu:         1.5
 (Enter /pbs_home/pkowalski/g09d01/g09/l401.exe)
 Initial guess from the checkpoint file:  "dae0068freq_closed_b3lyp.chk"
 B after Tr=     0.000000    0.000000    0.000000
         Rot=    1.000000   -0.000328    0.000138   -0.000368 Ang=  -0.06 deg.
 Guess basis will be translated and rotated to current coordinates.
 JPrj=2 DoOrth=T DoCkMO=T.
 Generating alternative initial guess.
 ExpMin= 1.22D-01 ExpMax= 9.18D+03 ExpMxC= 1.38D+03 IAcc=1 IRadAn=         1 AccDes= 0.00D+00
 Harris functional with IExCor=  402 and IRadAn=       1 diagonalized for initial guess.
 HarFok:  IExCor=  402 AccDes= 0.00D+00 IRadAn=         1 IDoV= 1 UseB2=F ITyADJ=14
 ICtDFT=  3500011 ScaDFX=  1.000000  1.000000  1.000000  1.000000
 FoFCou: FMM=F IPFlag=           0 FMFlag=      100000 FMFlg1=           0
         NFxFlg=           0 DoJE=T BraDBF=F KetDBF=T FulRan=T
         wScrn=  0.000000 ICntrl=     500 IOpCl=  0 I1Cent=   200000004 NGrid=           0
         NMat0=    1 NMatS0=      1 NMatT0=    0 NMatD0=    1 NMtDS0=    0 NMtDT0=    0
 Petite list used in FoFCou.
 Harris En= -2512.07590195491    
 Leave Link  401 at Sun Dec  2 17:50:45 2018, MaxMem=   536870912 cpu:        41.5
 (Enter /pbs_home/pkowalski/g09d01/g09/l502.exe)
 Closed shell SCF:
 Using DIIS extrapolation, IDIIS=  1040.
 Integral symmetry usage will be decided dynamically.
 IVT=     1387805 IEndB=     1387805 NGot=   536870912 MDV=   535953350
 LenX=   535953350 LenY=   535499748
 Requested convergence on RMS density matrix=1.00D-08 within 128 cycles.
 Requested convergence on MAX density matrix=1.00D-06.
 Requested convergence on             energy=1.00D-06.
 No special actions if energy rises.
 Fock matrices will be formed incrementally for  20 cycles.
 Integral accuracy reduced to 1.0D-05 until final iterations.

 Cycle   1  Pass 0  IDiag  1:
 FoFJK:  IHMeth= 1 ICntrl=       0 DoSepK=F KAlg= 0 I1Cent=   0 FoldK=F
 IRaf= 660000000 NMat=   1 IRICut=       1 DoRegI=T DoRafI=F ISym2E= 0.
 FoFCou: FMM=F IPFlag=           0 FMFlag=      100000 FMFlg1=           0
         NFxFlg=           0 DoJE=F BraDBF=F KetDBF=F FulRan=T
         wScrn=  0.000000 ICntrl=       0 IOpCl=  0 I1Cent=           0 NGrid=           0
         NMat0=    1 NMatS0=      1 NMatT0=    0 NMatD0=    1 NMtDS0=    0 NMtDT0=    0
 Symmetry not used in FoFCou.
 E= -2512.26273073796    
 DIIS: error= 9.68D-04 at cycle   1 NSaved=   1.
 NSaved= 1 IEnMin= 1 EnMin= -2512.26273073796     IErMin= 1 ErrMin= 9.68D-04
 ErrMax= 9.68D-04  0.00D+00 EMaxC= 1.00D-01 BMatC= 1.26D-03 BMatP= 1.26D-03
 IDIUse=3 WtCom= 9.90D-01 WtEn= 9.68D-03
 Coeff-Com:  0.100D+01
 Coeff-En:   0.100D+01
 Coeff:      0.100D+01
 Gap=     0.564 Goal=   None    Shift=    0.000
 RMSDP=2.38D-04 MaxDP=7.36D-03              OVMax= 5.15D-03

 Cycle   2  Pass 0  IDiag  1:
 RMSU=  2.37D-04    CP:  9.98D-01
 E= -2512.26434263944     Delta-E=       -0.001611901474 Rises=F Damp=F
 DIIS: error= 1.39D-04 at cycle   2 NSaved=   2.
 NSaved= 2 IEnMin= 2 EnMin= -2512.26434263944     IErMin= 2 ErrMin= 1.39D-04
 ErrMax= 1.39D-04  0.00D+00 EMaxC= 1.00D-01 BMatC= 4.41D-05 BMatP= 1.26D-03
 IDIUse=3 WtCom= 9.99D-01 WtEn= 1.39D-03
 Coeff-Com:  0.139D-01 0.986D+00
 Coeff-En:   0.000D+00 0.100D+01
 Coeff:      0.138D-01 0.986D+00
 Gap=     0.090 Goal=   None    Shift=    0.000
 RMSDP=3.37D-05 MaxDP=1.63D-03 DE=-1.61D-03 OVMax= 2.81D-03

 Cycle   3  Pass 0  IDiag  1:
 RMSU=  3.36D-05    CP:  9.98D-01  1.01D+00
 E= -2512.26432768951     Delta-E=        0.000014949924 Rises=F Damp=F
 DIIS: error= 1.70D-04 at cycle   3 NSaved=   3.
 NSaved= 3 IEnMin= 2 EnMin= -2512.26434263944     IErMin= 2 ErrMin= 1.39D-04
 ErrMax= 1.70D-04  0.00D+00 EMaxC= 1.00D-01 BMatC= 7.22D-05 BMatP= 4.41D-05
 IDIUse=3 WtCom= 4.34D-01 WtEn= 5.66D-01
 Coeff-Com: -0.237D-01 0.578D+00 0.445D+00
 Coeff-En:   0.000D+00 0.566D+00 0.434D+00
 Coeff:     -0.103D-01 0.571D+00 0.439D+00
 Gap=     0.090 Goal=   None    Shift=    0.000
 RMSDP=2.49D-05 MaxDP=1.33D-03 DE= 1.49D-05 OVMax= 3.06D-03

 Cycle   4  Pass 0  IDiag  1:
 RMSU=  1.20D-05    CP:  9.98D-01  1.02D+00  3.62D-01
 E= -2512.26438828705     Delta-E=       -0.000060597534 Rises=F Damp=F
 DIIS: error= 5.64D-05 at cycle   4 NSaved=   4.
 NSaved= 4 IEnMin= 4 EnMin= -2512.26438828705     IErMin= 4 ErrMin= 5.64D-05
 ErrMax= 5.64D-05  0.00D+00 EMaxC= 1.00D-01 BMatC= 6.27D-06 BMatP= 4.41D-05
 IDIUse=1 WtCom= 1.00D+00 WtEn= 0.00D+00
 Coeff-Com: -0.156D-01 0.282D+00 0.279D+00 0.455D+00
 Coeff:     -0.156D-01 0.282D+00 0.279D+00 0.455D+00
 Gap=     0.090 Goal=   None    Shift=    0.000
 RMSDP=8.77D-06 MaxDP=5.52D-04 DE=-6.06D-05 OVMax= 1.68D-03

 Initial convergence to 1.0D-05 achieved.  Increase integral accuracy.
 Cycle   5  Pass 1  IDiag  1:
 E= -2512.26458672887     Delta-E=       -0.000198441821 Rises=F Damp=F
 DIIS: error= 2.09D-04 at cycle   1 NSaved=   1.
 NSaved= 1 IEnMin= 1 EnMin= -2512.26458672887     IErMin= 1 ErrMin= 2.09D-04
 ErrMax= 2.09D-04  0.00D+00 EMaxC= 1.00D-01 BMatC= 1.82D-05 BMatP= 1.82D-05
 IDIUse=3 WtCom= 9.98D-01 WtEn= 2.09D-03
 Coeff-Com:  0.100D+01
 Coeff-En:   0.100D+01
 Coeff:      0.100D+01
 Gap=     0.090 Goal=   None    Shift=    0.000
 RMSDP=8.77D-06 MaxDP=5.52D-04 DE=-1.98D-04 OVMax= 1.73D-03

 Cycle   6  Pass 1  IDiag  1:
 RMSU=  1.82D-04    CP:  1.00D+00
 E= -2512.26459969025     Delta-E=       -0.000012961385 Rises=F Damp=F
 DIIS: error= 6.75D-05 at cycle   2 NSaved=   2.
 NSaved= 2 IEnMin= 2 EnMin= -2512.26459969025     IErMin= 2 ErrMin= 6.75D-05
 ErrMax= 6.75D-05  0.00D+00 EMaxC= 1.00D-01 BMatC= 6.62D-06 BMatP= 1.82D-05
 IDIUse=1 WtCom= 1.00D+00 WtEn= 0.00D+00
 Coeff-Com:  0.303D+00 0.697D+00
 Coeff:      0.303D+00 0.697D+00
 Gap=     0.090 Goal=   None    Shift=    0.000
 RMSDP=1.65D-05 MaxDP=1.12D-03 DE=-1.30D-05 OVMax= 3.10D-03

 Cycle   7  Pass 1  IDiag  1:
 RMSU=  1.64D-05    CP:  1.00D+00  1.00D+00
 E= -2512.26458886861     Delta-E=        0.000010821645 Rises=F Damp=F
 DIIS: error= 1.08D-04 at cycle   3 NSaved=   3.
 NSaved= 3 IEnMin= 2 EnMin= -2512.26459969025     IErMin= 2 ErrMin= 6.75D-05
 ErrMax= 1.08D-04  0.00D+00 EMaxC= 1.00D-01 BMatC= 1.61D-05 BMatP= 6.62D-06
 IDIUse=3 WtCom= 4.90D-01 WtEn= 5.10D-01
 Coeff-Com: -0.205D-02 0.610D+00 0.392D+00
 Coeff-En:   0.000D+00 0.650D+00 0.350D+00
 Coeff:     -0.100D-02 0.630D+00 0.371D+00
 Gap=     0.090 Goal=   None    Shift=    0.000
 RMSDP=9.20D-06 MaxDP=6.31D-04 DE= 1.08D-05 OVMax= 1.70D-03

 Cycle   8  Pass 1  IDiag  1:
 RMSU=  1.07D-06    CP:  1.00D+00  1.01D+00  4.48D-01
 E= -2512.26460713823     Delta-E=       -0.000018269618 Rises=F Damp=F
 DIIS: error= 7.58D-06 at cycle   4 NSaved=   4.
 NSaved= 4 IEnMin= 4 EnMin= -2512.26460713823     IErMin= 4 ErrMin= 7.58D-06
 ErrMax= 7.58D-06  0.00D+00 EMaxC= 1.00D-01 BMatC= 1.76D-07 BMatP= 6.62D-06
 IDIUse=1 WtCom= 1.00D+00 WtEn= 0.00D+00
 Coeff-Com: -0.448D-02 0.357D+00 0.191D+00 0.457D+00
 Coeff:     -0.448D-02 0.357D+00 0.191D+00 0.457D+00
 Gap=     0.090 Goal=   None    Shift=    0.000
 RMSDP=9.61D-07 MaxDP=7.04D-05 DE=-1.83D-05 OVMax= 1.84D-04

 Cycle   9  Pass 1  IDiag  1:
 RMSU=  3.74D-07    CP:  1.00D+00  1.01D+00  3.99D-01  6.48D-01
 E= -2512.26460732805     Delta-E=       -0.000000189820 Rises=F Damp=F
 DIIS: error= 9.88D-07 at cycle   5 NSaved=   5.
 NSaved= 5 IEnMin= 5 EnMin= -2512.26460732805     IErMin= 5 ErrMin= 9.88D-07
 ErrMax= 9.88D-07  0.00D+00 EMaxC= 1.00D-01 BMatC= 2.10D-09 BMatP= 1.76D-07
 IDIUse=1 WtCom= 1.00D+00 WtEn= 0.00D+00
 Coeff-Com: -0.250D-02 0.190D+00 0.996D-01 0.266D+00 0.447D+00
 Coeff:     -0.250D-02 0.190D+00 0.996D-01 0.266D+00 0.447D+00
 Gap=     0.090 Goal=   None    Shift=    0.000
 RMSDP=1.44D-07 MaxDP=1.01D-05 DE=-1.90D-07 OVMax= 2.29D-05

 Cycle  10  Pass 1  IDiag  1:
 RMSU=  1.25D-07    CP:  1.00D+00  1.01D+00  3.99D-01  6.72D-01  8.25D-01
 E= -2512.26460732982     Delta-E=       -0.000000001773 Rises=F Damp=F
 DIIS: error= 3.31D-07 at cycle   6 NSaved=   6.
 NSaved= 6 IEnMin= 6 EnMin= -2512.26460732982     IErMin= 6 ErrMin= 3.31D-07
 ErrMax= 3.31D-07  0.00D+00 EMaxC= 1.00D-01 BMatC= 2.81D-10 BMatP= 2.10D-09
 IDIUse=1 WtCom= 1.00D+00 WtEn= 0.00D+00
 Coeff-Com: -0.564D-03 0.391D-01 0.192D-01 0.656D-01 0.275D+00 0.602D+00
 Coeff:     -0.564D-03 0.391D-01 0.192D-01 0.656D-01 0.275D+00 0.602D+00
 Gap=     0.090 Goal=   None    Shift=    0.000
 RMSDP=5.86D-08 MaxDP=3.50D-06 DE=-1.77D-09 OVMax= 1.16D-05

 Cycle  11  Pass 1  IDiag  1:
 RMSU=  3.81D-08    CP:  1.00D+00  1.01D+00  3.98D-01  6.71D-01  8.88D-01
                    CP:  7.03D-01
 E= -2512.26460733005     Delta-E=       -0.000000000230 Rises=F Damp=F
 DIIS: error= 1.88D-07 at cycle   7 NSaved=   7.
 NSaved= 7 IEnMin= 7 EnMin= -2512.26460733005     IErMin= 7 ErrMin= 1.88D-07
 ErrMax= 1.88D-07  0.00D+00 EMaxC= 1.00D-01 BMatC= 6.55D-11 BMatP= 2.81D-10
 IDIUse=1 WtCom= 1.00D+00 WtEn= 0.00D+00
 Coeff-Com: -0.669D-04 0.248D-02 0.478D-03 0.108D-01 0.128D+00 0.402D+00
 Coeff-Com:  0.456D+00
 Coeff:     -0.669D-04 0.248D-02 0.478D-03 0.108D-01 0.128D+00 0.402D+00
 Coeff:      0.456D+00
 Gap=     0.090 Goal=   None    Shift=    0.000
 RMSDP=2.57D-08 MaxDP=1.44D-06 DE=-2.30D-10 OVMax= 5.90D-06

 Cycle  12  Pass 1  IDiag  1:
 RMSU=  1.54D-08    CP:  1.00D+00  1.01D+00  3.98D-01  6.75D-01  8.84D-01
                    CP:  7.88D-01  5.53D-01
 E= -2512.26460733049     Delta-E=       -0.000000000439 Rises=F Damp=F
 DIIS: error= 8.20D-08 at cycle   8 NSaved=   8.
 NSaved= 8 IEnMin= 8 EnMin= -2512.26460733049     IErMin= 8 ErrMin= 8.20D-08
 ErrMax= 8.20D-08  0.00D+00 EMaxC= 1.00D-01 BMatC= 8.63D-12 BMatP= 6.55D-11
 IDIUse=1 WtCom= 1.00D+00 WtEn= 0.00D+00
 Coeff-Com:  0.312D-04-0.361D-02-0.225D-02-0.187D-02 0.455D-01 0.179D+00
 Coeff-Com:  0.307D+00 0.476D+00
 Coeff:      0.312D-04-0.361D-02-0.225D-02-0.187D-02 0.455D-01 0.179D+00
 Coeff:      0.307D+00 0.476D+00
 Gap=     0.090 Goal=   None    Shift=    0.000
 RMSDP=9.29D-09 MaxDP=5.56D-07 DE=-4.39D-10 OVMax= 1.79D-06

 SCF Done:  E(RB3LYP) =  -2512.26460733     A.U. after   12 cycles
            NFock= 12  Conv=0.93D-08     -V/T= 2.0072
 KE= 2.494277804144D+03 PE=-1.526142767922D+04 EE= 5.575560680225D+03
 Leave Link  502 at Sun Dec  2 17:58:49 2018, MaxMem=   536870912 cpu:      3858.6
 (Enter /pbs_home/pkowalski/g09d01/g09/l701.exe)
 Compute integral first derivatives.
 ... and contract with generalized density number  0.
 Leave Link  701 at Sun Dec  2 17:58:50 2018, MaxMem=   536870912 cpu:         5.9
 (Enter /pbs_home/pkowalski/g09d01/g09/l702.exe)
 L702 exits ... SP integral derivatives will be done elsewhere.
 Leave Link  702 at Sun Dec  2 17:58:50 2018, MaxMem=   536870912 cpu:         0.3
 (Enter /pbs_home/pkowalski/g09d01/g09/l703.exe)
 Compute integral first derivatives, UseDBF=F ICtDFT=           0.
 Integral derivatives from FoFJK, PRISM(SPDF).
 Calling FoFJK, ICntrl=      2127 FMM=F ISym2X=0 I1Cent= 0 IOpClX= 0 NMat=1 NMatS=1 NMatT=0.
 FoFJK:  IHMeth= 1 ICntrl=    2127 DoSepK=F KAlg= 0 I1Cent=   0 FoldK=F
 IRaf=         0 NMat=   1 IRICut=       1 DoRegI=T DoRafI=F ISym2E= 0.
 FoFCou: FMM=F IPFlag=           0 FMFlag=      100000 FMFlg1=         800
         NFxFlg=           0 DoJE=F BraDBF=F KetDBF=F FulRan=T
         wScrn=  0.000000 ICntrl=    2127 IOpCl=  0 I1Cent=           0 NGrid=           0
         NMat0=    1 NMatS0=      1 NMatT0=    0 NMatD0=    1 NMtDS0=    0 NMtDT0=    0
 Symmetry not used in FoFCou.
 Leave Link  703 at Sun Dec  2 18:01:11 2018, MaxMem=   536870912 cpu:      1125.6
 (Enter /pbs_home/pkowalski/g09d01/g09/l716.exe)
 Dipole        = 1.12425477D-01-1.77571122D+00-6.44553890D-02
 ***** Axes restored to original set *****
 -------------------------------------------------------------------
 Center     Atomic                   Forces (Hartrees/Bohr)
 Number     Number              X              Y              Z
 -------------------------------------------------------------------
      1        6           0.000090646    0.000162489    0.000474875
      2        6          -0.000535843   -0.000627058   -0.000165255
      3        6           0.000589373    0.000323365   -0.000222913
      4       16           0.000864472   -0.000325025    0.000108144
      5        6           0.000118362    0.000145407    0.000660911
      6        6          -0.002105210    0.000116785   -0.002103534
      7        6          -0.000565080    0.000214568    0.000292284
      8        6           0.001639295    0.000362327   -0.001667990
      9        6           0.001751494   -0.002133107    0.000660775
     10        9           0.000143077   -0.000428705    0.000818771
     11        9           0.000839994    0.000649864    0.000767714
     12        9          -0.000405826    0.000235627    0.000736037
     13        9          -0.000781971   -0.000426669    0.000647129
     14        9          -0.000147120    0.001175703   -0.000079380
     15        9          -0.001053051    0.000271984    0.000046993
     16        6          -0.000068715    0.000173794    0.000452992
     17        6          -0.000140702   -0.000467432    0.000373078
     18        1           0.000009834    0.000121939   -0.000176138
     19        1           0.000182231   -0.000054276   -0.000173146
     20        1           0.000118761    0.000124691   -0.000023278
     21        6           0.000098572    0.000644780   -0.000202890
     22        1          -0.000060677   -0.000153310   -0.000222652
     23        1          -0.000111784   -0.000141494    0.000032557
     24        1           0.000024928   -0.000224217    0.000025239
     25        6          -0.000679921    0.000419184    0.000186952
     26       16          -0.000493311    0.000167071   -0.000690024
     27        6           0.000052067   -0.000258648    0.000753698
     28        6           0.000122850    0.000142424   -0.000207726
     29        6          -0.000270257   -0.000140310    0.000210508
     30        6          -0.000206228    0.000165680   -0.000125347
     31        6           0.000069184   -0.000138357    0.000080062
     32        1          -0.000099855   -0.000050917   -0.000017000
     33        6           0.000175322   -0.000014136   -0.000093109
     34        1          -0.000010027    0.000098413   -0.000168915
     35        6           0.000114063   -0.000089987    0.000063618
     36        1           0.000021336   -0.000106147    0.000149484
     37        1           0.000122435   -0.000040674   -0.000126482
     38        1           0.000137195   -0.000127056    0.000002714
     39        6          -0.000051460   -0.000000074   -0.000720268
     40        6           0.000440509    0.000343634    0.000927918
     41        1          -0.000040022    0.000035789   -0.000127913
     42        1          -0.000004289   -0.000052467   -0.000177247
     43        1           0.000026470   -0.000152882   -0.000144152
     44        6           0.000208078    0.000005093   -0.000094452
     45        6          -0.000281393   -0.000142098    0.000182227
     46        6           0.000227038   -0.000133745    0.000180900
     47        6          -0.000164715    0.000023142   -0.000070659
     48        1          -0.000050321   -0.000093501    0.000062255
     49        6           0.000026250    0.000083886   -0.000193241
     50        1           0.000173554   -0.000054997    0.000026905
     51        6          -0.000036453    0.000068381   -0.000120817
     52        1          -0.000180717    0.000044038   -0.000009402
     53        1           0.000095393    0.000001596   -0.000161155
     54        1          -0.000080474    0.000040477   -0.000172780
     55        6           0.000278563   -0.000459603   -0.000444192
     56        6          -0.000382274    0.000991942    0.000229119
     57        1           0.000036620   -0.000136575   -0.000106758
     58        1           0.000105846   -0.000108200   -0.000128397
     59        1           0.000103881   -0.000072406   -0.000016651
 -------------------------------------------------------------------
 Cartesian Forces:  Max     0.002133107 RMS     0.000481467
 Leave Link  716 at Sun Dec  2 18:01:11 2018, MaxMem=   536870912 cpu:         0.2
 (Enter /pbs_home/pkowalski/g09d01/g09/l103.exe)

 GradGradGradGradGradGradGradGradGradGradGradGradGradGradGradGradGradGrad
 Berny optimization.
 Using GEDIIS/GDIIS optimizer.
 FormGI is forming the generalized inverse of G from B-inverse, IUseBI=4.
 Internal  Forces:  Max     0.001253402 RMS     0.000251431
 Search for a local minimum.
 Step number   2 out of a maximum of  354
 All quantities printed in internal units (Hartrees-Bohrs-Radians)
 RMS Force = .25143D-03 SwitMx=.10000D-02 MixMth= 2
 Mixed Optimization -- En-DIIS/RFO-DIIS
 Update second derivatives using D2CorX and points    1    2
 DE= -1.11D-03 DEPred=-1.17D-03 R= 9.51D-01
 TightC=F SS=  1.41D+00  RLast= 1.15D-01 DXNew= 5.0454D-01 3.4439D-01
 Trust test= 9.51D-01 RLast= 1.15D-01 DXMaxT set to 3.44D-01
 ITU=  1  0
 Use linear search instead of GDIIS.
     Eigenvalues ---    0.00230   0.00231   0.00422   0.00628   0.00652
     Eigenvalues ---    0.00652   0.00843   0.00989   0.01099   0.01109
     Eigenvalues ---    0.01208   0.01266   0.01385   0.01445   0.01463
     Eigenvalues ---    0.01544   0.01584   0.01604   0.01722   0.01728
     Eigenvalues ---    0.01936   0.01943   0.02015   0.02018   0.02077
     Eigenvalues ---    0.02079   0.02094   0.02097   0.02133   0.02135
     Eigenvalues ---    0.02138   0.02142   0.02151   0.02154   0.02161
     Eigenvalues ---    0.02161   0.02164   0.02167   0.04504   0.04694
     Eigenvalues ---    0.04949   0.05462   0.05472   0.05536   0.05661
     Eigenvalues ---    0.05665   0.05985   0.07015   0.07037   0.07059
     Eigenvalues ---    0.07223   0.07253   0.07290   0.07788   0.09019
     Eigenvalues ---    0.09179   0.09366   0.09695   0.10400   0.10751
     Eigenvalues ---    0.11184   0.12219   0.12397   0.14187   0.14602
     Eigenvalues ---    0.15921   0.15994   0.15995   0.15998   0.15999
     Eigenvalues ---    0.15999   0.15999   0.16000   0.16000   0.16000
     Eigenvalues ---    0.16000   0.16000   0.16000   0.16000   0.16000
     Eigenvalues ---    0.16000   0.16000   0.16000   0.16000   0.16000
     Eigenvalues ---    0.16000   0.16032   0.17041   0.17102   0.20364
     Eigenvalues ---    0.21999   0.21999   0.22000   0.22000   0.22220
     Eigenvalues ---    0.22292   0.23455   0.23465   0.24379   0.24468
     Eigenvalues ---    0.24536   0.24702   0.24808   0.24944   0.24963
     Eigenvalues ---    0.24985   0.24987   0.24997   0.25155   0.26596
     Eigenvalues ---    0.26815   0.27003   0.27202   0.27276   0.27500
     Eigenvalues ---    0.27563   0.27886   0.28310   0.30686   0.31305
     Eigenvalues ---    0.31492   0.31765   0.33652   0.34174   0.34373
     Eigenvalues ---    0.34425   0.34464   0.34517   0.34567   0.34594
     Eigenvalues ---    0.34610   0.34684   0.34729   0.34745   0.34799
     Eigenvalues ---    0.35152   0.35238   0.35291   0.35291   0.35291
     Eigenvalues ---    0.35291   0.35300   0.35311   0.35362   0.35419
     Eigenvalues ---    0.35459   0.35866   0.37323   0.38332   0.41321
     Eigenvalues ---    0.41366   0.41759   0.41782   0.45003   0.45036
     Eigenvalues ---    0.45522   0.45883   0.46380   0.46414   0.46809
     Eigenvalues ---    0.47106   0.47407   0.47677   0.48409   0.49174
     Eigenvalues ---    0.50247   0.50377   0.51624   0.52273   0.53197
     Eigenvalues ---    0.55398
 RFO step:  Lambda=-1.37953368D-04 EMin= 2.29997013D-03
 Quartic linear search produced a step of -0.03266.
 Iteration  1 RMS(Cart)=  0.01411636 RMS(Int)=  0.00005084
 Iteration  2 RMS(Cart)=  0.00009700 RMS(Int)=  0.00000435
 Iteration  3 RMS(Cart)=  0.00000000 RMS(Int)=  0.00000435
 ITry= 1 IFail=0 DXMaxC= 7.64D-02 DCOld= 1.00D+10 DXMaxT= 3.44D-01 DXLimC= 3.00D+00 Rises=F
 Variable       Old X    -DE/DX   Delta X   Delta X   Delta X     New X
                                 (Linear)    (Quad)   (Total)
    R1        2.90367  -0.00065   0.00002  -0.00146  -0.00145   2.90222
    R2        2.59136  -0.00072  -0.00022  -0.00092  -0.00113   2.59023
    R3        2.74488  -0.00059  -0.00012  -0.00117  -0.00130   2.74358
    R4        2.91129   0.00102   0.00013   0.00360   0.00372   2.91501
    R5        2.92915  -0.00019   0.00010  -0.00095  -0.00085   2.92830
    R6        3.51320   0.00029   0.00008   0.00153   0.00161   3.51481
    R7        3.51190   0.00025   0.00008   0.00142   0.00150   3.51339
    R8        2.90621  -0.00048   0.00003  -0.00107  -0.00105   2.90517
    R9        2.92801  -0.00013   0.00010  -0.00074  -0.00065   2.92736
   R10        3.34061  -0.00038   0.00019  -0.00201  -0.00181   3.33880
   R11        2.84477   0.00019  -0.00007   0.00080   0.00073   2.84550
   R12        2.77203  -0.00038  -0.00012  -0.00139  -0.00150   2.77053
   R13        2.93111   0.00075  -0.00010   0.00338   0.00328   2.93439
   R14        2.56692  -0.00084   0.00036  -0.00259  -0.00223   2.56469
   R15        2.58424  -0.00125   0.00034  -0.00339  -0.00304   2.58120
   R16        2.84052   0.00024  -0.00005   0.00065   0.00059   2.84111
   R17        2.59647  -0.00051  -0.00022  -0.00048  -0.00069   2.59578
   R18        2.93278   0.00071  -0.00011   0.00295   0.00284   2.93562
   R19        2.53390  -0.00071   0.00039  -0.00234  -0.00195   2.53195
   R20        2.55418  -0.00097   0.00038  -0.00282  -0.00244   2.55174
   R21        2.58656  -0.00106   0.00033  -0.00299  -0.00266   2.58390
   R22        2.56397  -0.00104   0.00036  -0.00296  -0.00259   2.56137
   R23        2.73517  -0.00079  -0.00014  -0.00174  -0.00188   2.73330
   R24        2.07650  -0.00006  -0.00043   0.00105   0.00062   2.07712
   R25        2.07520  -0.00019  -0.00045   0.00078   0.00032   2.07552
   R26        2.07804   0.00004  -0.00044   0.00137   0.00093   2.07896
   R27        2.07474  -0.00021  -0.00045   0.00069   0.00024   2.07497
   R28        2.07922   0.00006  -0.00043   0.00140   0.00097   2.08019
   R29        2.07632  -0.00004  -0.00042   0.00108   0.00066   2.07698
   R30        2.78993  -0.00030  -0.00014  -0.00042  -0.00056   2.78937
   R31        2.60749  -0.00017  -0.00029   0.00020  -0.00008   2.60741
   R32        3.34886  -0.00035   0.00018  -0.00214  -0.00195   3.34691
   R33        2.79131  -0.00030  -0.00014  -0.00044  -0.00057   2.79073
   R34        2.60445  -0.00031  -0.00028  -0.00011  -0.00038   2.60406
   R35        2.66461  -0.00045  -0.00019  -0.00046  -0.00065   2.66396
   R36        2.66544  -0.00024  -0.00018   0.00000  -0.00018   2.66526
   R37        2.63874  -0.00042  -0.00018  -0.00036  -0.00054   2.63820
   R38        2.06223  -0.00006  -0.00042   0.00105   0.00062   2.06285
   R39        2.63719  -0.00040  -0.00018  -0.00031  -0.00049   2.63670
   R40        2.06440  -0.00019  -0.00045   0.00074   0.00030   2.06469
   R41        2.64255  -0.00031  -0.00017  -0.00017  -0.00034   2.64221
   R42        2.06585  -0.00018  -0.00045   0.00078   0.00033   2.06618
   R43        2.64358  -0.00033  -0.00013  -0.00031  -0.00045   2.64314
   R44        2.06583  -0.00018  -0.00045   0.00080   0.00035   2.06618
   R45        2.06573  -0.00019  -0.00045   0.00076   0.00032   2.06605
   R46        2.85034  -0.00061   0.00002  -0.00192  -0.00190   2.84844
   R47        2.07447   0.00006  -0.00042   0.00136   0.00094   2.07542
   R48        2.07977   0.00009  -0.00041   0.00141   0.00100   2.08077
   R49        2.07555   0.00019  -0.00040   0.00167   0.00127   2.07682
   R50        2.66434  -0.00045  -0.00019  -0.00045  -0.00063   2.66371
   R51        2.66486  -0.00025  -0.00018  -0.00001  -0.00020   2.66467
   R52        2.63853  -0.00040  -0.00018  -0.00034  -0.00051   2.63802
   R53        2.06277  -0.00009  -0.00042   0.00096   0.00054   2.06331
   R54        2.63720  -0.00044  -0.00019  -0.00037  -0.00056   2.63664
   R55        2.06519  -0.00018  -0.00044   0.00076   0.00032   2.06550
   R56        2.64283  -0.00035  -0.00017  -0.00025  -0.00042   2.64241
   R57        2.06581  -0.00018  -0.00045   0.00078   0.00033   2.06614
   R58        2.64347  -0.00032  -0.00017  -0.00019  -0.00036   2.64312
   R59        2.06572  -0.00019  -0.00045   0.00076   0.00031   2.06604
   R60        2.06570  -0.00019  -0.00045   0.00076   0.00031   2.06601
   R61        2.85041  -0.00062   0.00001  -0.00195  -0.00194   2.84847
   R62        2.07729   0.00013  -0.00040   0.00151   0.00111   2.07839
   R63        2.07898   0.00012  -0.00041   0.00152   0.00111   2.08009
   R64        2.07360   0.00004  -0.00042   0.00131   0.00089   2.07449
    A1        2.02282   0.00020  -0.00001  -0.00022  -0.00025   2.02257
    A2        1.95455   0.00032   0.00007   0.00267   0.00273   1.95728
    A3        2.30444  -0.00053  -0.00008  -0.00255  -0.00260   2.30183
    A4        1.91851  -0.00028  -0.00008  -0.00373  -0.00381   1.91470
    A5        1.88138  -0.00005  -0.00020  -0.00152  -0.00171   1.87966
    A6        1.82797  -0.00016  -0.00009  -0.00101  -0.00110   1.82687
    A7        1.98109   0.00021   0.00005   0.00195   0.00199   1.98308
    A8        1.96770   0.00036   0.00022   0.00360   0.00382   1.97152
    A9        1.87902  -0.00013   0.00007   0.00032   0.00038   1.87941
   A10        1.97202   0.00038   0.00019   0.00426   0.00446   1.97648
   A11        1.89950  -0.00021  -0.00007  -0.00292  -0.00299   1.89651
   A12        1.98725   0.00013   0.00006   0.00125   0.00130   1.98855
   A13        1.84175  -0.00015  -0.00010  -0.00104  -0.00114   1.84062
   A14        1.86454  -0.00012   0.00008  -0.00019  -0.00012   1.86443
   A15        1.89181  -0.00007  -0.00019  -0.00170  -0.00189   1.88992
   A16        1.59742  -0.00017  -0.00004   0.00087   0.00081   1.59823
   A17        2.24131  -0.00045  -0.00005  -0.00069  -0.00073   2.24058
   A18        2.13046   0.00009   0.00004  -0.00054  -0.00051   2.12995
   A19        1.91049   0.00036   0.00001   0.00114   0.00114   1.91163
   A20        1.82737  -0.00038   0.00008  -0.00271  -0.00264   1.82473
   A21        1.99953  -0.00011  -0.00006  -0.00139  -0.00145   1.99808
   A22        1.96617  -0.00006  -0.00012  -0.00059  -0.00070   1.96547
   A23        1.91486   0.00023   0.00003   0.00084   0.00086   1.91572
   A24        1.89399   0.00014  -0.00008   0.00129   0.00120   1.89519
   A25        1.86008   0.00020   0.00015   0.00265   0.00280   1.86288
   A26        1.90297   0.00022   0.00002   0.00028   0.00029   1.90327
   A27        2.12686   0.00001   0.00005  -0.00062  -0.00058   2.12628
   A28        2.25286  -0.00023  -0.00007   0.00029   0.00023   2.25309
   A29        1.83402   0.00009   0.00003  -0.00081  -0.00080   1.83322
   A30        1.96913  -0.00014  -0.00004  -0.00108  -0.00111   1.96801
   A31        1.90062  -0.00007  -0.00009  -0.00004  -0.00013   1.90049
   A32        1.96981  -0.00010  -0.00004  -0.00103  -0.00106   1.96874
   A33        1.89551  -0.00016  -0.00009  -0.00068  -0.00077   1.89474
   A34        1.89246   0.00037   0.00021   0.00351   0.00371   1.89617
   A35        1.81628  -0.00031   0.00011  -0.00300  -0.00290   1.81338
   A36        1.97481  -0.00008  -0.00007  -0.00125  -0.00131   1.97350
   A37        2.00263  -0.00009  -0.00010  -0.00031  -0.00041   2.00222
   A38        1.89980   0.00003  -0.00008  -0.00028  -0.00036   1.89943
   A39        1.90745   0.00022  -0.00002   0.00194   0.00192   1.90938
   A40        1.86070   0.00023   0.00015   0.00286   0.00300   1.86370
   A41        2.00384   0.00010   0.00003  -0.00003  -0.00001   2.00382
   A42        1.97494   0.00030   0.00007   0.00177   0.00183   1.97677
   A43        2.30433  -0.00040  -0.00010  -0.00176  -0.00184   2.30249
   A44        1.90618   0.00019  -0.00010   0.00146   0.00135   1.90753
   A45        1.93957   0.00019   0.00010   0.00110   0.00119   1.94076
   A46        1.92912   0.00014  -0.00002   0.00069   0.00068   1.92980
   A47        1.89819  -0.00015  -0.00004  -0.00036  -0.00040   1.89779
   A48        1.89338  -0.00021   0.00003  -0.00178  -0.00175   1.89163
   A49        1.89657  -0.00018   0.00003  -0.00120  -0.00117   1.89540
   A50        1.93706   0.00018   0.00011   0.00100   0.00110   1.93816
   A51        1.92891   0.00015  -0.00002   0.00073   0.00071   1.92962
   A52        1.90672   0.00021  -0.00011   0.00164   0.00152   1.90825
   A53        1.89887  -0.00018   0.00002  -0.00117  -0.00115   1.89772
   A54        1.90045  -0.00016  -0.00003  -0.00044  -0.00047   1.89998
   A55        1.89103  -0.00022   0.00004  -0.00185  -0.00181   1.88922
   A56        2.03374   0.00052   0.00016   0.00164   0.00180   2.03554
   A57        2.01268   0.00014   0.00001   0.00044   0.00044   2.01311
   A58        2.23655  -0.00065  -0.00016  -0.00198  -0.00214   2.23441
   A59        1.58840  -0.00014  -0.00006   0.00072   0.00066   1.58906
   A60        2.03648   0.00060   0.00015   0.00196   0.00211   2.03859
   A61        2.00617   0.00010   0.00000   0.00023   0.00022   2.00639
   A62        2.24053  -0.00070  -0.00015  -0.00220  -0.00236   2.23817
   A63        2.11350  -0.00024  -0.00011  -0.00058  -0.00069   2.11281
   A64        2.10394   0.00025   0.00006   0.00085   0.00091   2.10485
   A65        2.06530  -0.00001   0.00005  -0.00014  -0.00010   2.06520
   A66        2.10699   0.00004  -0.00001   0.00016   0.00015   2.10714
   A67        2.08746   0.00000  -0.00005   0.00020   0.00014   2.08760
   A68        2.08838  -0.00003   0.00006  -0.00033  -0.00027   2.08812
   A69        2.10757  -0.00001  -0.00003   0.00008   0.00005   2.10762
   A70        2.08182   0.00000   0.00003  -0.00011  -0.00008   2.08174
   A71        2.09373   0.00001   0.00000   0.00004   0.00004   2.09377
   A72        2.09969   0.00000  -0.00001   0.00000  -0.00001   2.09967
   A73        2.08724  -0.00001  -0.00001  -0.00005  -0.00005   2.08719
   A74        2.09622   0.00002   0.00002   0.00005   0.00007   2.09629
   A75        2.09934  -0.00001   0.00000   0.00000  -0.00001   2.09933
   A76        2.08782  -0.00001  -0.00001  -0.00006  -0.00008   2.08775
   A77        2.09602   0.00002   0.00002   0.00007   0.00008   2.09611
   A78        2.08726   0.00000   0.00001  -0.00004  -0.00002   2.08723
   A79        2.09797  -0.00001  -0.00001  -0.00006  -0.00007   2.09790
   A80        2.09793   0.00002  -0.00001   0.00011   0.00010   2.09803
   A81        1.96457  -0.00007   0.00005  -0.00023  -0.00018   1.96439
   A82        2.16109  -0.00013  -0.00001  -0.00057  -0.00058   2.16051
   A83        2.15651   0.00020  -0.00004   0.00080   0.00076   2.15727
   A84        1.93529   0.00013  -0.00010   0.00128   0.00117   1.93646
   A85        1.95505   0.00016   0.00004   0.00074   0.00078   1.95583
   A86        1.92918   0.00005  -0.00003   0.00029   0.00026   1.92944
   A87        1.88909  -0.00013  -0.00001  -0.00064  -0.00065   1.88844
   A88        1.89003  -0.00006   0.00009  -0.00045  -0.00037   1.88967
   A89        1.86243  -0.00016   0.00002  -0.00136  -0.00134   1.86110
   A90        2.11398  -0.00018  -0.00008  -0.00040  -0.00048   2.11349
   A91        2.10284   0.00022   0.00004   0.00078   0.00081   2.10366
   A92        2.06588  -0.00004   0.00005  -0.00025  -0.00021   2.06567
   A93        2.10652   0.00004  -0.00002   0.00022   0.00020   2.10672
   A94        2.08644   0.00000  -0.00005   0.00018   0.00013   2.08657
   A95        2.08990  -0.00004   0.00007  -0.00037  -0.00031   2.08960
   A96        2.10787   0.00001  -0.00003   0.00016   0.00013   2.10799
   A97        2.08393   0.00002   0.00002   0.00006   0.00008   2.08400
   A98        2.09127  -0.00003   0.00001  -0.00021  -0.00020   2.09107
   A99        2.09954   0.00000  -0.00001   0.00002   0.00001   2.09955
   A100       2.08747  -0.00001  -0.00001   0.00000  -0.00001   2.08747
   A101       2.09614   0.00000   0.00002  -0.00002   0.00000   2.09614
   A102       2.09850  -0.00001   0.00000  -0.00001  -0.00001   2.09849
   A103       2.08835  -0.00001  -0.00001  -0.00002  -0.00003   2.08832
   A104       2.09634   0.00001   0.00001   0.00002   0.00004   2.09637
   A105       2.08790  -0.00001   0.00002  -0.00010  -0.00008   2.08781
   A106       2.09750   0.00000   0.00000   0.00002   0.00001   2.09752
   A107       2.09777   0.00001  -0.00001   0.00009   0.00008   2.09784
   A108       1.96956  -0.00009   0.00004  -0.00049  -0.00046   1.96910
   A109       2.15796  -0.00012  -0.00001  -0.00026  -0.00027   2.15770
   A110       2.14791   0.00022  -0.00003   0.00116   0.00113   2.14904
   A111       1.92483   0.00010  -0.00002   0.00061   0.00059   1.92542
   A112       1.95834   0.00013   0.00005   0.00052   0.00057   1.95892
   A113       1.93759   0.00012  -0.00013   0.00125   0.00112   1.93871
   A114       1.86271  -0.00017   0.00004  -0.00139  -0.00135   1.86136
   A115       1.88465  -0.00009   0.00008  -0.00058  -0.00050   1.88415
   A116       1.89267  -0.00012  -0.00002  -0.00056  -0.00058   1.89209
    D1        0.67553   0.00006   0.00016   0.00676   0.00691   0.68244
    D2       -1.49197   0.00000   0.00027   0.00771   0.00797  -1.48400
    D3        2.79372   0.00025   0.00032   0.00847   0.00880   2.80252
    D4       -2.51566  -0.00007  -0.00017   0.00479   0.00462  -2.51105
    D5        1.60002  -0.00012  -0.00006   0.00574   0.00568   1.60570
    D6       -0.39746   0.00012  -0.00001   0.00651   0.00650  -0.39096
    D7        3.01588  -0.00017  -0.00032  -0.00203  -0.00235   3.01353
    D8       -0.07432  -0.00008  -0.00012   0.00024   0.00012  -0.07420
    D9       -0.06378  -0.00005   0.00008   0.00022   0.00029  -0.06349
   D10        3.12920   0.00004   0.00028   0.00249   0.00276   3.13196
   D11        0.29190  -0.00014  -0.00019  -0.00813  -0.00832   0.28357
   D12       -2.80284  -0.00012  -0.00008  -0.00813  -0.00821  -2.81105
   D13       -2.90977  -0.00026  -0.00058  -0.01038  -0.01096  -2.92074
   D14        0.27867  -0.00024  -0.00047  -0.01038  -0.01085   0.26782
   D15       -3.06222   0.00013   0.00004  -0.00719  -0.00715  -3.06937
   D16       -1.02254   0.00004  -0.00001  -0.00783  -0.00784  -1.03038
   D17        1.08972  -0.00011  -0.00027  -0.01127  -0.01155   1.07817
   D18       -0.95375   0.00001  -0.00024  -0.01051  -0.01075  -0.96450
   D19        1.08593  -0.00008  -0.00029  -0.01115  -0.01144   1.07449
   D20       -3.08499  -0.00023  -0.00054  -0.01460  -0.01515  -3.10014
   D21        1.18870   0.00029   0.00007  -0.00573  -0.00564   1.18306
   D22       -3.05480   0.00020   0.00002  -0.00636  -0.00634  -3.06114
   D23       -0.94254   0.00005  -0.00024  -0.00981  -0.01004  -0.95258
   D24       -3.08963   0.00000   0.00024   0.00258   0.00281  -3.08682
   D25        1.08520   0.00000   0.00016   0.00291   0.00306   1.08826
   D26       -0.99388   0.00006   0.00019   0.00372   0.00390  -0.98998
   D27        1.06430   0.00025   0.00044   0.00714   0.00758   1.07188
   D28       -1.04405   0.00025   0.00036   0.00746   0.00783  -1.03623
   D29       -3.12313   0.00030   0.00039   0.00827   0.00867  -3.11446
   D30       -1.12630  -0.00027   0.00007   0.00085   0.00091  -1.12539
   D31        3.04853  -0.00027  -0.00001   0.00117   0.00116   3.04969
   D32        0.96944  -0.00021   0.00002   0.00199   0.00200   0.97145
   D33        0.31568  -0.00009   0.00013  -0.00279  -0.00266   0.31302
   D34        2.40117  -0.00033   0.00009  -0.00600  -0.00591   2.39526
   D35       -1.68346   0.00009   0.00036  -0.00073  -0.00036  -1.68383
   D36        2.26863  -0.00031  -0.00005  -0.00876  -0.00881   2.25982
   D37        0.19513  -0.00017  -0.00001  -0.00689  -0.00689   0.18824
   D38       -1.81591   0.00003   0.00022  -0.00439  -0.00417  -1.82007
   D39        0.80726  -0.00005  -0.00010   0.00244   0.00234   0.80959
   D40       -2.34647  -0.00018  -0.00025   0.00097   0.00071  -2.34576
   D41        2.92843   0.00021   0.00004   0.00533   0.00537   2.93380
   D42       -0.22529   0.00008  -0.00011   0.00386   0.00374  -0.22155
   D43       -1.36254  -0.00004  -0.00001   0.00384   0.00383  -1.35871
   D44        1.76692  -0.00016  -0.00016   0.00237   0.00220   1.76912
   D45       -3.10706   0.00029   0.00044   0.00617   0.00662  -3.10044
   D46        1.08197   0.00023   0.00049   0.00500   0.00549   1.08746
   D47       -1.02530   0.00023   0.00040   0.00532   0.00572  -1.01957
   D48        0.98665  -0.00021   0.00009  -0.00004   0.00004   0.98669
   D49       -1.10751  -0.00027   0.00014  -0.00122  -0.00108  -1.10859
   D50        3.06842  -0.00026   0.00005  -0.00090  -0.00085   3.06756
   D51       -0.99051   0.00006   0.00025   0.00205   0.00230  -0.98821
   D52       -3.08466   0.00000   0.00030   0.00088   0.00118  -3.08349
   D53        1.09126   0.00000   0.00021   0.00120   0.00141   1.09266
   D54        3.02624   0.00011  -0.00007   0.00386   0.00378   3.03002
   D55       -0.13617   0.00017   0.00010   0.00893   0.00903  -0.12714
   D56        2.98299   0.00009   0.00024   0.00025   0.00049   2.98348
   D57        0.88472   0.00012   0.00019   0.00186   0.00204   0.88676
   D58       -1.24544  -0.00001   0.00013  -0.00016  -0.00003  -1.24547
   D59       -0.20478   0.00000   0.00007  -0.00183  -0.00176  -0.20655
   D60       -2.30306   0.00003   0.00001  -0.00022  -0.00021  -2.30327
   D61        1.84997  -0.00009  -0.00005  -0.00224  -0.00229   1.84768
   D62        2.99416  -0.00014   0.00007  -0.00612  -0.00606   2.98810
   D63       -0.17845  -0.00019  -0.00006  -0.00757  -0.00764  -0.18609
   D64       -0.10474  -0.00005   0.00023  -0.00419  -0.00396  -0.10870
   D65        3.00584  -0.00010   0.00011  -0.00564  -0.00554   3.00030
   D66        0.42396   0.00001  -0.00033   0.00676   0.00643   0.43039
   D67        2.57705  -0.00015  -0.00038   0.00429   0.00391   2.58096
   D68       -1.60410   0.00018  -0.00020   0.00799   0.00779  -1.59631
   D69        2.57778  -0.00023  -0.00034   0.00393   0.00358   2.58137
   D70       -1.55231  -0.00038  -0.00039   0.00145   0.00106  -1.55125
   D71        0.54973  -0.00005  -0.00021   0.00515   0.00494   0.55467
   D72       -1.67947   0.00021  -0.00020   0.00828   0.00808  -1.67139
   D73        0.47362   0.00006  -0.00024   0.00580   0.00556   0.47918
   D74        2.57566   0.00039  -0.00007   0.00950   0.00944   2.58510
   D75        0.36814   0.00003  -0.00042   0.00819   0.00776   0.37590
   D76       -1.69122   0.00023  -0.00036   0.01101   0.01065  -1.68057
   D77        2.45151   0.00005  -0.00042   0.00839   0.00797   2.45948
   D78       -2.73951   0.00008  -0.00029   0.00980   0.00951  -2.73000
   D79        1.48431   0.00027  -0.00022   0.01262   0.01240   1.49671
   D80       -0.65614   0.00009  -0.00029   0.01000   0.00972  -0.64643
   D81       -0.21768   0.00001   0.00013   0.00494   0.00507  -0.21261
   D82        2.93893   0.00017   0.00032   0.00673   0.00704   2.94598
   D83        2.88614  -0.00004  -0.00002   0.00316   0.00314   2.88928
   D84       -0.24043   0.00011   0.00017   0.00495   0.00511  -0.23532
   D85       -0.48401  -0.00001   0.00046  -0.00908  -0.00862  -0.49263
   D86        1.62635  -0.00026   0.00041  -0.01232  -0.01191   1.61444
   D87       -2.63098   0.00016   0.00053  -0.00800  -0.00746  -2.63844
   D88       -2.63667   0.00016   0.00051  -0.00657  -0.00606  -2.64273
   D89       -0.52631  -0.00008   0.00045  -0.00981  -0.00935  -0.53566
   D90        1.49955   0.00033   0.00057  -0.00548  -0.00491   1.49464
   D91        1.54756  -0.00012   0.00033  -0.00986  -0.00953   1.53803
   D92       -2.62527  -0.00037   0.00028  -0.01310  -0.01282  -2.63809
   D93       -0.59941   0.00005   0.00040  -0.00878  -0.00838  -0.60779
   D94        0.14188   0.00005   0.00020   0.00250   0.00269   0.14458
   D95       -3.12980   0.00016   0.00017   0.00608   0.00624  -3.12355
   D96       -3.01454  -0.00010   0.00001   0.00072   0.00073  -3.01381
   D97       -0.00303   0.00001  -0.00002   0.00430   0.00428   0.00125
   D98       -2.36490  -0.00011   0.00003  -0.00858  -0.00856  -2.37345
   D99        0.74259  -0.00002   0.00009  -0.00414  -0.00405   0.73854
   D100       0.80062  -0.00020  -0.00017  -0.01445  -0.01462   0.78600
   D101      -2.37508  -0.00011  -0.00010  -0.01001  -0.01011  -2.38519
   D102       0.02148  -0.00012  -0.00019  -0.00807  -0.00826   0.01322
   D103      -2.99089  -0.00021  -0.00016  -0.01151  -0.01166  -3.00256
   D104       3.13939  -0.00003   0.00001  -0.00225  -0.00225   3.13714
   D105       0.12702  -0.00011   0.00004  -0.00569  -0.00565   0.12137
   D106       2.96160   0.00004  -0.00009   0.00238   0.00230   2.96390
   D107      -0.18275  -0.00005  -0.00029  -0.00205  -0.00234  -0.18510
   D108       2.35326   0.00011  -0.00003   0.01015   0.01012   2.36338
   D109      -0.75575   0.00002  -0.00009   0.00532   0.00523  -0.75052
   D110      -0.78514   0.00022   0.00020   0.01528   0.01548  -0.76967
   D111       2.38903   0.00013   0.00014   0.01045   0.01058   2.39962
   D112      -0.03006   0.00018   0.00033   0.00653   0.00686  -0.02319
   D113       3.06482   0.00015   0.00023   0.00648   0.00671   3.07154
   D114       3.10839   0.00009   0.00011   0.00149   0.00160   3.10999
   D115      -0.07991   0.00005   0.00001   0.00144   0.00145  -0.07847
   D116      -3.12818  -0.00003  -0.00003  -0.00163  -0.00166  -3.12984
   D117      -0.01525   0.00000  -0.00005  -0.00039  -0.00043  -0.01569
   D118      -0.01847   0.00006   0.00003   0.00312   0.00314  -0.01533
   D119       3.09446   0.00009   0.00001   0.00436   0.00437   3.09883
   D120       3.13415   0.00002   0.00000   0.00155   0.00156   3.13571
   D121      -0.02022   0.00003  -0.00010   0.00226   0.00216  -0.01806
   D122       0.02426  -0.00006  -0.00005  -0.00314  -0.00319   0.02107
   D123      -3.13012  -0.00005  -0.00016  -0.00243  -0.00259  -3.13271
   D124       0.00213  -0.00002   0.00002  -0.00111  -0.00108   0.00104
   D125       3.13459  -0.00001   0.00000  -0.00064  -0.00064   3.13395
   D126      -3.11079  -0.00005   0.00004  -0.00236  -0.00232  -3.11311
   D127       0.02167  -0.00004   0.00002  -0.00189  -0.00187   0.01980
   D128      -0.01373   0.00002   0.00003   0.00115   0.00118  -0.01255
   D129       3.12891   0.00000   0.00000   0.00033   0.00033   3.12924
   D130       3.14074   0.00001   0.00014   0.00044   0.00058   3.14131
   D131       0.00019   0.00000   0.00011  -0.00039  -0.00028  -0.00009
   D132       0.00889  -0.00002  -0.00005  -0.00095  -0.00100   0.00789
   D133      -3.14093   0.00001  -0.00002   0.00058   0.00055  -3.14038
   D134      -3.12352  -0.00003  -0.00002  -0.00142  -0.00144  -3.12496
   D135       0.00984   0.00000   0.00000   0.00011   0.00011   0.00995
   D136      -0.00313   0.00002   0.00002   0.00093   0.00095  -0.00218
   D137      -3.13649  -0.00001   0.00000  -0.00060  -0.00060  -3.13709
   D138       3.13742   0.00004   0.00005   0.00176   0.00181   3.13922
   D139       0.00405   0.00001   0.00002   0.00023   0.00025   0.00431
   D140       2.78288   0.00000  -0.00006   0.00214   0.00208   2.78497
   D141      -1.38783   0.00003  -0.00011   0.00272   0.00261  -1.38521
   D142       0.68663  -0.00004  -0.00007   0.00168   0.00161   0.68823
   D143      -0.30678   0.00003   0.00006   0.00218   0.00224  -0.30455
   D144       1.80570   0.00006   0.00000   0.00276   0.00276   1.80846
   D145      -2.40304  -0.00001   0.00004   0.00172   0.00176  -2.40128
   D146       3.12401   0.00004   0.00004   0.00173   0.00177   3.12579
   D147       0.00948   0.00001   0.00006   0.00067   0.00072   0.01020
   D148       0.01582  -0.00005  -0.00003  -0.00264  -0.00266   0.01316
   D149      -3.09872  -0.00008  -0.00001  -0.00371  -0.00371  -3.10243
   D150      -3.12878  -0.00003  -0.00001  -0.00170  -0.00171  -3.13049
   D151       0.02979  -0.00003   0.00009  -0.00217  -0.00208   0.02771
   D152      -0.02037   0.00005   0.00005   0.00262   0.00267  -0.01770
   D153       3.13821   0.00005   0.00015   0.00215   0.00230   3.14051
   D154      -0.00203   0.00002  -0.00002   0.00100   0.00097  -0.00106
   D155      -3.13482   0.00001   0.00000   0.00058   0.00057  -3.13425
   D156       3.11245   0.00004  -0.00004   0.00208   0.00203   3.11448
   D157      -0.02033   0.00003  -0.00002   0.00166   0.00163  -0.01870
   D158       0.01114  -0.00002  -0.00003  -0.00096  -0.00099   0.01015
   D159      -3.13001   0.00000   0.00000  -0.00014  -0.00014  -3.13015
   D160       3.13567  -0.00002  -0.00013  -0.00048  -0.00062   3.13506
   D161      -0.00547   0.00000  -0.00010   0.00034   0.00024  -0.00523
   D162      -0.00760   0.00002   0.00005   0.00072   0.00077  -0.00683
   D163       3.14104  -0.00001   0.00002  -0.00066  -0.00064   3.14040
   D164       3.12514   0.00002   0.00003   0.00114   0.00117   3.12631
   D165      -0.00940  -0.00001   0.00000  -0.00023  -0.00024  -0.00964
   D166       0.00308  -0.00002  -0.00002  -0.00074  -0.00076   0.00232
   D167       3.13762   0.00001   0.00001   0.00064   0.00065   3.13827
   D168      -3.13896  -0.00003  -0.00005  -0.00156  -0.00161  -3.14058
   D169      -0.00442   0.00000  -0.00002  -0.00019  -0.00021  -0.00463
   D170      -0.68763  -0.00005  -0.00005  -0.00557  -0.00562  -0.69325
   D171       1.38640  -0.00011   0.00003  -0.00658  -0.00655   1.37985
   D172      -2.77579  -0.00008  -0.00005  -0.00605  -0.00610  -2.78189
   D173       2.31083   0.00005  -0.00007  -0.00176  -0.00184   2.30899
   D174      -1.89832  -0.00001   0.00000  -0.00278  -0.00278  -1.90110
   D175       0.22267   0.00001  -0.00008  -0.00225  -0.00232   0.22035
         Item               Value     Threshold  Converged?
 Maximum Force            0.001253     0.000450     NO 
 RMS     Force            0.000251     0.000300     YES
 Maximum Displacement     0.076435     0.001800     NO 
 RMS     Displacement     0.014104     0.001200     NO 
 Predicted change in Energy=-7.068727D-05
 Lowest energy point so far.  Saving SCF results.
 GradGradGradGradGradGradGradGradGradGradGradGradGradGradGradGradGradGrad

 Leave Link  103 at Sun Dec  2 18:01:12 2018, MaxMem=   536870912 cpu:         1.6
 (Enter /pbs_home/pkowalski/g09d01/g09/l202.exe)
 Stoichiometry    C29H22F6S2
 Framework group  C1[X(C29H22F6S2)]
 Deg. of freedom   171
 Full point group                 C1      NOp   1
 RotChk:  IX=0 Diff= 7.04D-04
 Largest Abelian subgroup         C1      NOp   1
 Largest concise Abelian subgroup C1      NOp   1
                         Standard orientation:                         
 ---------------------------------------------------------------------
 Center     Atomic      Atomic             Coordinates (Angstroms)
 Number     Number       Type             X           Y           Z
 ---------------------------------------------------------------------
      1          6           0       -1.441951    0.423815   -0.194126
      2          6           0       -0.608663   -0.859064   -0.330142
      3          6           0        0.649235   -0.758695    0.557046
      4         16           0        1.794093   -2.212120    0.373990
      5          6           0       -0.731527    1.593557   -0.118034
      6          6           0       -1.252451    3.006281   -0.132559
      7          6           0        0.733727    1.611971   -0.071725
      8          6           0       -0.017679    3.880951    0.216032
      9          6           0        1.211209    3.030966   -0.208947
     10          9           0       -2.250536    3.246839    0.755069
     11          9           0       -1.719072    3.381396   -1.360268
     12          9           0       -0.048823    5.081702   -0.377625
     13          9           0        0.026503    4.061676    1.553476
     14          9           0        1.552950    3.359712   -1.491428
     15          9           0        2.271502    3.350297    0.572699
     16          6           0        1.467062    0.465471    0.114310
     17          6           0        0.342389   -0.617275    2.068845
     18          1           0        1.285879   -0.509850    2.622425
     19          1           0       -0.191794   -1.498105    2.449754
     20          1           0       -0.273444    0.274835    2.256458
     21          6           0       -0.293416   -1.058744   -1.834130
     22          1           0        0.256078   -1.994622   -2.001023
     23          1           0        0.309919   -0.221460   -2.217120
     24          1           0       -1.234018   -1.092940   -2.401669
     25          6           0        3.181079   -1.148878    0.114317
     26         16           0       -1.757929   -2.224940    0.192369
     27          6           0       -3.164344   -1.172937   -0.035912
     28          6           0       -4.492929   -1.814918    0.024420
     29          6           0       -5.551611   -1.228869    0.747616
     30          6           0       -4.722976   -3.050484   -0.615628
     31          6           0       -6.800909   -1.848693    0.811654
     32          1           0       -5.385106   -0.293041    1.284387
     33          6           0       -5.974973   -3.663362   -0.554883
     34          1           0       -3.910751   -3.522654   -1.173388
     35          6           0       -7.019364   -3.064971    0.157508
     36          1           0       -7.606798   -1.381196    1.383898
     37          1           0       -6.135973   -4.615523   -1.067656
     38          1           0       -7.998715   -3.548356    0.207813
     39          6           0       -2.868376    0.157308   -0.240272
     40          6           0       -3.907800    1.206328   -0.542261
     41          1           0       -4.845937    0.744403   -0.877975
     42          1           0       -4.128346    1.834514    0.334754
     43          1           0       -3.554627    1.882914   -1.333025
     44          6           0        4.505551   -1.795963    0.037870
     45          6           0        5.620239   -1.254309    0.709422
     46          6           0        4.676208   -2.995427   -0.683579
     47          6           0        6.864931   -1.883276    0.646943
     48          1           0        5.501719   -0.346340    1.304143
     49          6           0        5.922939   -3.618482   -0.748297
     50          1           0        3.823061   -3.431123   -1.209882
     51          6           0        7.022463   -3.064445   -0.084679
     52          1           0        7.715832   -1.451132    1.180459
     53          1           0        6.036830   -4.542259   -1.321855
     54          1           0        7.998388   -3.554837   -0.133233
     55          6           0        2.881843    0.192195   -0.011325
     56          6           0        3.900387    1.229869   -0.408676
     57          1           0        3.496284    1.878367   -1.199749
     58          1           0        4.173290    1.888314    0.430127
     59          1           0        4.815123    0.758935   -0.791537
 ---------------------------------------------------------------------
 Rotational constants (GHZ):      0.1275964      0.0701265      0.0482901
 Leave Link  202 at Sun Dec  2 18:01:12 2018, MaxMem=   536870912 cpu:         0.0
 (Enter /pbs_home/pkowalski/g09d01/g09/l301.exe)
 Basis read from rwf:  (5D, 7F)
 No pseudopotential information found on rwf file.
 There are   673 symmetry adapted cartesian basis functions of A   symmetry.
 There are   636 symmetry adapted basis functions of A   symmetry.
   636 basis functions,  1103 primitive gaussians,   673 cartesian basis functions
   141 alpha electrons      141 beta electrons
       nuclear repulsion energy      4680.9310721500 Hartrees.
 IExCor=  402 DFT=T Ex+Corr=B3LYP ExCW=0 ScaHFX=  0.200000
 ScaDFX=  0.800000  0.720000  1.000000  0.810000 ScalE2=  1.000000  1.000000
 IRadAn=      0 IRanWt=     -1 IRanGd=            0 ICorTp=0 IEmpDi=  4
 NAtoms=   59 NActive=   59 NUniq=   59 SFac= 1.00D+00 NAtFMM=   60 NAOKFM=F Big=F
 Integral buffers will be    131072 words long.
 Raffenetti 2 integral format.
 Two-electron integral symmetry is turned on.
 No density basis found on file   724.
 Leave Link  301 at Sun Dec  2 18:01:12 2018, MaxMem=   536870912 cpu:         0.6
 (Enter /pbs_home/pkowalski/g09d01/g09/l302.exe)
 NPDir=0 NMtPBC=     1 NCelOv=     1 NCel=       1 NClECP=     1 NCelD=      1
         NCelK=      1 NCelE2=     1 NClLst=     1 CellRange=     0.0.
 One-electron integrals computed using PRISM.
 NBasis=   636 RedAO= T EigKep=  3.00D-04  NBF=   636
 NBsUse=   636 1.00D-06 EigRej= -1.00D+00 NBFU=   636
 Precomputing XC quadrature grid using
 IXCGrd= 4 IRadAn=           0 IRanWt=          -1 IRanGd=           0 AccXCQ= 0.00D+00.
 Generated NRdTot=       0 NPtTot=           0 NUsed=           0 NTot=          32
 NSgBfM=   629   629   630   630   638 MxSgAt=    59 MxSgA2=    59.
 Leave Link  302 at Sun Dec  2 18:01:14 2018, MaxMem=   536870912 cpu:        16.4
 (Enter /pbs_home/pkowalski/g09d01/g09/l303.exe)
 DipDrv:  MaxL=1.
 Leave Link  303 at Sun Dec  2 18:01:15 2018, MaxMem=   536870912 cpu:         1.5
 (Enter /pbs_home/pkowalski/g09d01/g09/l401.exe)
 Initial guess from the checkpoint file:  "dae0068freq_closed_b3lyp.chk"
 B after Tr=     0.000000    0.000000    0.000000
         Rot=    1.000000    0.000190   -0.000161    0.000150 Ang=   0.03 deg.
 Guess basis will be translated and rotated to current coordinates.
 JPrj=2 DoOrth=T DoCkMO=T.
 Generating alternative initial guess.
 ExpMin= 1.22D-01 ExpMax= 9.18D+03 ExpMxC= 1.38D+03 IAcc=1 IRadAn=         1 AccDes= 0.00D+00
 Harris functional with IExCor=  402 and IRadAn=       1 diagonalized for initial guess.
 HarFok:  IExCor=  402 AccDes= 0.00D+00 IRadAn=         1 IDoV= 1 UseB2=F ITyADJ=14
 ICtDFT=  3500011 ScaDFX=  1.000000  1.000000  1.000000  1.000000
 FoFCou: FMM=F IPFlag=           0 FMFlag=      100000 FMFlg1=           0
         NFxFlg=           0 DoJE=T BraDBF=F KetDBF=T FulRan=T
         wScrn=  0.000000 ICntrl=     500 IOpCl=  0 I1Cent=   200000004 NGrid=           0
         NMat0=    1 NMatS0=      1 NMatT0=    0 NMatD0=    1 NMtDS0=    0 NMtDT0=    0
 Petite list used in FoFCou.
 Harris En= -2512.07573903830    
 Leave Link  401 at Sun Dec  2 18:01:20 2018, MaxMem=   536870912 cpu:        41.4
 (Enter /pbs_home/pkowalski/g09d01/g09/l502.exe)
 Closed shell SCF:
 Using DIIS extrapolation, IDIIS=  1040.
 Integral symmetry usage will be decided dynamically.
 IVT=     1387805 IEndB=     1387805 NGot=   536870912 MDV=   535953350
 LenX=   535953350 LenY=   535499748
 Requested convergence on RMS density matrix=1.00D-08 within 128 cycles.
 Requested convergence on MAX density matrix=1.00D-06.
 Requested convergence on             energy=1.00D-06.
 No special actions if energy rises.
 Fock matrices will be formed incrementally for  20 cycles.
 Integral accuracy reduced to 1.0D-05 until final iterations.

 Cycle   1  Pass 0  IDiag  1:
 FoFJK:  IHMeth= 1 ICntrl=       0 DoSepK=F KAlg= 0 I1Cent=   0 FoldK=F
 IRaf= 660000000 NMat=   1 IRICut=       1 DoRegI=T DoRafI=F ISym2E= 0.
 FoFCou: FMM=F IPFlag=           0 FMFlag=      100000 FMFlg1=           0
         NFxFlg=           0 DoJE=F BraDBF=F KetDBF=F FulRan=T
         wScrn=  0.000000 ICntrl=       0 IOpCl=  0 I1Cent=           0 NGrid=           0
         NMat0=    1 NMatS0=      1 NMatT0=    0 NMatD0=    1 NMtDS0=    0 NMtDT0=    0
 Symmetry not used in FoFCou.
 E= -2512.26344542439    
 DIIS: error= 1.01D-03 at cycle   1 NSaved=   1.
 NSaved= 1 IEnMin= 1 EnMin= -2512.26344542439     IErMin= 1 ErrMin= 1.01D-03
 ErrMax= 1.01D-03  0.00D+00 EMaxC= 1.00D-01 BMatC= 6.52D-04 BMatP= 6.52D-04
 IDIUse=3 WtCom= 9.90D-01 WtEn= 1.01D-02
 Coeff-Com:  0.100D+01
 Coeff-En:   0.100D+01
 Coeff:      0.100D+01
 Gap=     0.564 Goal=   None    Shift=    0.000
 GapD=    0.564 DampG=2.000 DampE=1.000 DampFc=2.0000 IDamp=-1.
 RMSDP=2.01D-04 MaxDP=7.31D-03              OVMax= 4.58D-03

 Cycle   2  Pass 0  IDiag  1:
 RMSU=  2.01D-04    CP:  1.00D+00
 E= -2512.26441649445     Delta-E=       -0.000971070051 Rises=F Damp=F
 DIIS: error= 1.26D-04 at cycle   2 NSaved=   2.
 NSaved= 2 IEnMin= 2 EnMin= -2512.26441649445     IErMin= 2 ErrMin= 1.26D-04
 ErrMax= 1.26D-04  0.00D+00 EMaxC= 1.00D-01 BMatC= 1.24D-05 BMatP= 6.52D-04
 IDIUse=3 WtCom= 9.99D-01 WtEn= 1.26D-03
 Coeff-Com: -0.420D-01 0.104D+01
 Coeff-En:   0.000D+00 0.100D+01
 Coeff:     -0.419D-01 0.104D+01
 Gap=     0.090 Goal=   None    Shift=    0.000
 RMSDP=2.34D-05 MaxDP=1.14D-03 DE=-9.71D-04 OVMax= 1.78D-03

 Cycle   3  Pass 0  IDiag  1:
 RMSU=  2.30D-05    CP:  1.00D+00  1.02D+00
 E= -2512.26440790174     Delta-E=        0.000008592704 Rises=F Damp=F
 DIIS: error= 1.27D-04 at cycle   3 NSaved=   3.
 NSaved= 3 IEnMin= 2 EnMin= -2512.26441649445     IErMin= 2 ErrMin= 1.26D-04
 ErrMax= 1.27D-04  0.00D+00 EMaxC= 1.00D-01 BMatC= 2.92D-05 BMatP= 1.24D-05
 IDIUse=3 WtCom= 4.70D-01 WtEn= 5.30D-01
 Coeff-Com: -0.402D-01 0.663D+00 0.377D+00
 Coeff-En:   0.000D+00 0.619D+00 0.381D+00
 Coeff:     -0.189D-01 0.640D+00 0.379D+00
 Gap=     0.090 Goal=   None    Shift=    0.000
 RMSDP=1.58D-05 MaxDP=9.47D-04 DE= 8.59D-06 OVMax= 1.94D-03

 Cycle   4  Pass 0  IDiag  1:
 RMSU=  8.27D-06    CP:  1.00D+00  1.02D+00  4.20D-01
 E= -2512.26443168022     Delta-E=       -0.000023778474 Rises=F Damp=F
 DIIS: error= 3.83D-05 at cycle   4 NSaved=   4.
 NSaved= 4 IEnMin= 4 EnMin= -2512.26443168022     IErMin= 4 ErrMin= 3.83D-05
 ErrMax= 3.83D-05  0.00D+00 EMaxC= 1.00D-01 BMatC= 2.32D-06 BMatP= 1.24D-05
 IDIUse=1 WtCom= 1.00D+00 WtEn= 0.00D+00
 Coeff-Com: -0.183D-01 0.258D+00 0.242D+00 0.519D+00
 Coeff:     -0.183D-01 0.258D+00 0.242D+00 0.519D+00
 Gap=     0.090 Goal=   None    Shift=    0.000
 RMSDP=5.46D-06 MaxDP=3.01D-04 DE=-2.38D-05 OVMax= 9.14D-04

 Initial convergence to 1.0D-05 achieved.  Increase integral accuracy.
 Cycle   5  Pass 1  IDiag  1:
 E= -2512.26461873687     Delta-E=       -0.000187056658 Rises=F Damp=F
 DIIS: error= 2.06D-04 at cycle   1 NSaved=   1.
 NSaved= 1 IEnMin= 1 EnMin= -2512.26461873687     IErMin= 1 ErrMin= 2.06D-04
 ErrMax= 2.06D-04  0.00D+00 EMaxC= 1.00D-01 BMatC= 1.77D-05 BMatP= 1.77D-05
 IDIUse=3 WtCom= 9.98D-01 WtEn= 2.06D-03
 Coeff-Com:  0.100D+01
 Coeff-En:   0.100D+01
 Coeff:      0.100D+01
 Gap=     0.090 Goal=   None    Shift=    0.000
 RMSDP=5.46D-06 MaxDP=3.01D-04 DE=-1.87D-04 OVMax= 1.08D-03

 Cycle   6  Pass 1  IDiag  1:
 RMSU=  1.83D-04    CP:  1.00D+00
 E= -2512.26463535709     Delta-E=       -0.000016620215 Rises=F Damp=F
 DIIS: error= 4.87D-05 at cycle   2 NSaved=   2.
 NSaved= 2 IEnMin= 2 EnMin= -2512.26463535709     IErMin= 2 ErrMin= 4.87D-05
 ErrMax= 4.87D-05  0.00D+00 EMaxC= 1.00D-01 BMatC= 2.85D-06 BMatP= 1.77D-05
 IDIUse=1 WtCom= 1.00D+00 WtEn= 0.00D+00
 Coeff-Com:  0.169D+00 0.831D+00
 Coeff:      0.169D+00 0.831D+00
 Gap=     0.090 Goal=   None    Shift=    0.000
 RMSDP=1.26D-05 MaxDP=7.44D-04 DE=-1.66D-05 OVMax= 2.26D-03

 Cycle   7  Pass 1  IDiag  1:
 RMSU=  1.25D-05    CP:  1.00D+00  1.01D+00
 E= -2512.26462559171     Delta-E=        0.000009765382 Rises=F Damp=F
 DIIS: error= 9.80D-05 at cycle   3 NSaved=   3.
 NSaved= 3 IEnMin= 2 EnMin= -2512.26463535709     IErMin= 2 ErrMin= 4.87D-05
 ErrMax= 9.80D-05  0.00D+00 EMaxC= 1.00D-01 BMatC= 1.12D-05 BMatP= 2.85D-06
 IDIUse=1 WtCom= 1.00D+00 WtEn= 0.00D+00
 Coeff-Com: -0.250D-02 0.667D+00 0.336D+00
 Coeff:     -0.250D-02 0.667D+00 0.336D+00
 Gap=     0.090 Goal=   None    Shift=    0.000
 RMSDP=8.48D-06 MaxDP=5.19D-04 DE= 9.77D-06 OVMax= 1.53D-03

 Cycle   8  Pass 1  IDiag  1:
 RMSU=  1.34D-06    CP:  1.00D+00  1.01D+00  3.34D-01
 E= -2512.26463858673     Delta-E=       -0.000012995019 Rises=F Damp=F
 DIIS: error= 9.86D-06 at cycle   4 NSaved=   4.
 NSaved= 4 IEnMin= 4 EnMin= -2512.26463858673     IErMin= 4 ErrMin= 9.86D-06
 ErrMax= 9.86D-06  0.00D+00 EMaxC= 1.00D-01 BMatC= 1.15D-07 BMatP= 2.85D-06
 IDIUse=1 WtCom= 1.00D+00 WtEn= 0.00D+00
 Coeff-Com: -0.494D-02 0.411D+00 0.213D+00 0.381D+00
 Coeff:     -0.494D-02 0.411D+00 0.213D+00 0.381D+00
 Gap=     0.090 Goal=   None    Shift=    0.000
 RMSDP=7.81D-07 MaxDP=4.29D-05 DE=-1.30D-05 OVMax= 4.23D-05

 Cycle   9  Pass 1  IDiag  1:
 RMSU=  4.01D-07    CP:  1.00D+00  1.01D+00  3.45D-01  5.16D-01
 E= -2512.26463867599     Delta-E=       -0.000000089261 Rises=F Damp=F
 DIIS: error= 5.05D-07 at cycle   5 NSaved=   5.
 NSaved= 5 IEnMin= 5 EnMin= -2512.26463867599     IErMin= 5 ErrMin= 5.05D-07
 ErrMax= 5.05D-07  0.00D+00 EMaxC= 1.00D-01 BMatC= 6.81D-10 BMatP= 1.15D-07
 IDIUse=1 WtCom= 1.00D+00 WtEn= 0.00D+00
 Coeff-Com: -0.207D-02 0.166D+00 0.856D-01 0.167D+00 0.584D+00
 Coeff:     -0.207D-02 0.166D+00 0.856D-01 0.167D+00 0.584D+00
 Gap=     0.090 Goal=   None    Shift=    0.000
 RMSDP=1.17D-07 MaxDP=4.98D-06 DE=-8.93D-08 OVMax= 1.59D-05

 Cycle  10  Pass 1  IDiag  1:
 RMSU=  1.06D-07    CP:  1.00D+00  1.01D+00  3.44D-01  5.34D-01  9.04D-01
 E= -2512.26463867640     Delta-E=       -0.000000000417 Rises=F Damp=F
 DIIS: error= 3.51D-07 at cycle   6 NSaved=   6.
 NSaved= 6 IEnMin= 6 EnMin= -2512.26463867640     IErMin= 6 ErrMin= 3.51D-07
 ErrMax= 3.51D-07  0.00D+00 EMaxC= 1.00D-01 BMatC= 2.87D-10 BMatP= 6.81D-10
 IDIUse=1 WtCom= 1.00D+00 WtEn= 0.00D+00
 Coeff-Com: -0.317D-03 0.213D-01 0.109D-01 0.281D-01 0.396D+00 0.545D+00
 Coeff:     -0.317D-03 0.213D-01 0.109D-01 0.281D-01 0.396D+00 0.545D+00
 Gap=     0.090 Goal=   None    Shift=    0.000
 RMSDP=5.28D-08 MaxDP=2.65D-06 DE=-4.17D-10 OVMax= 1.06D-05

 Cycle  11  Pass 1  IDiag  1:
 RMSU=  3.93D-08    CP:  1.00D+00  1.01D+00  3.44D-01  5.32D-01  9.49D-01
                    CP:  7.17D-01
 E= -2512.26463867673     Delta-E=       -0.000000000324 Rises=F Damp=F
 DIIS: error= 1.69D-07 at cycle   7 NSaved=   7.
 NSaved= 7 IEnMin= 7 EnMin= -2512.26463867673     IErMin= 7 ErrMin= 1.69D-07
 ErrMax= 1.69D-07  0.00D+00 EMaxC= 1.00D-01 BMatC= 4.80D-11 BMatP= 2.87D-10
 IDIUse=1 WtCom= 1.00D+00 WtEn= 0.00D+00
 Coeff-Com:  0.200D-04-0.436D-02-0.234D-02-0.128D-03 0.202D+00 0.363D+00
 Coeff-Com:  0.441D+00
 Coeff:      0.200D-04-0.436D-02-0.234D-02-0.128D-03 0.202D+00 0.363D+00
 Coeff:      0.441D+00
 Gap=     0.090 Goal=   None    Shift=    0.000
 RMSDP=2.43D-08 MaxDP=1.19D-06 DE=-3.24D-10 OVMax= 5.48D-06

 Cycle  12  Pass 1  IDiag  1:
 RMSU=  1.32D-08    CP:  1.00D+00  1.01D+00  3.44D-01  5.34D-01  9.57D-01
                    CP:  7.59D-01  5.06D-01
 E= -2512.26463867662     Delta-E=        0.000000000113 Rises=F Damp=F
 DIIS: error= 5.70D-08 at cycle   8 NSaved=   8.
 NSaved= 8 IEnMin= 7 EnMin= -2512.26463867673     IErMin= 8 ErrMin= 5.70D-08
 ErrMax= 5.70D-08  0.00D+00 EMaxC= 1.00D-01 BMatC= 6.23D-12 BMatP= 4.80D-11
 IDIUse=1 WtCom= 1.00D+00 WtEn= 0.00D+00
 Coeff-Com:  0.495D-04-0.534D-02-0.280D-02-0.344D-02 0.867D-01 0.172D+00
 Coeff-Com:  0.305D+00 0.448D+00
 Coeff:      0.495D-04-0.534D-02-0.280D-02-0.344D-02 0.867D-01 0.172D+00
 Coeff:      0.305D+00 0.448D+00
 Gap=     0.090 Goal=   None    Shift=    0.000
 RMSDP=7.44D-09 MaxDP=3.25D-07 DE= 1.13D-10 OVMax= 1.39D-06

 SCF Done:  E(RB3LYP) =  -2512.26463868     A.U. after   12 cycles
            NFock= 12  Conv=0.74D-08     -V/T= 2.0072
 KE= 2.494300123651D+03 PE=-1.526465417990D+04 EE= 5.577158345422D+03
 Leave Link  502 at Sun Dec  2 18:09:26 2018, MaxMem=   536870912 cpu:      3867.2
 (Enter /pbs_home/pkowalski/g09d01/g09/l701.exe)
 Compute integral first derivatives.
 ... and contract with generalized density number  0.
 Leave Link  701 at Sun Dec  2 18:09:27 2018, MaxMem=   536870912 cpu:         5.9
 (Enter /pbs_home/pkowalski/g09d01/g09/l702.exe)
 L702 exits ... SP integral derivatives will be done elsewhere.
 Leave Link  702 at Sun Dec  2 18:09:27 2018, MaxMem=   536870912 cpu:         0.3
 (Enter /pbs_home/pkowalski/g09d01/g09/l703.exe)
 Compute integral first derivatives, UseDBF=F ICtDFT=           0.
 Integral derivatives from FoFJK, PRISM(SPDF).
 Calling FoFJK, ICntrl=      2127 FMM=F ISym2X=0 I1Cent= 0 IOpClX= 0 NMat=1 NMatS=1 NMatT=0.
 FoFJK:  IHMeth= 1 ICntrl=    2127 DoSepK=F KAlg= 0 I1Cent=   0 FoldK=F
 IRaf=         0 NMat=   1 IRICut=       1 DoRegI=T DoRafI=F ISym2E= 0.
 FoFCou: FMM=F IPFlag=           0 FMFlag=      100000 FMFlg1=         800
         NFxFlg=           0 DoJE=F BraDBF=F KetDBF=F FulRan=T
         wScrn=  0.000000 ICntrl=    2127 IOpCl=  0 I1Cent=           0 NGrid=           0
         NMat0=    1 NMatS0=      1 NMatT0=    0 NMatD0=    1 NMtDS0=    0 NMtDT0=    0
 Symmetry not used in FoFCou.
 Leave Link  703 at Sun Dec  2 18:11:49 2018, MaxMem=   536870912 cpu:      1131.9
 (Enter /pbs_home/pkowalski/g09d01/g09/l716.exe)
 Dipole        = 1.11603416D-01-1.74019695D+00-6.00951884D-02
 ***** Axes restored to original set *****
 -------------------------------------------------------------------
 Center     Atomic                   Forces (Hartrees/Bohr)
 Number     Number              X              Y              Z
 -------------------------------------------------------------------
      1        6          -0.000107961    0.000180739   -0.000042780
      2        6          -0.000102260   -0.000175226   -0.000024116
      3        6           0.000179307    0.000137491   -0.000198519
      4       16          -0.000290874   -0.000336949   -0.000061631
      5        6           0.000091581   -0.000311150    0.000274025
      6        6          -0.000423453   -0.000085065   -0.000289458
      7        6          -0.000260945    0.000180937    0.000166513
      8        6           0.000133122    0.000005328   -0.000115609
      9        6           0.000442709   -0.000248876    0.000107030
     10        9           0.000338626   -0.000111540   -0.000041223
     11        9           0.000393660    0.000080986    0.000045039
     12        9          -0.000001501   -0.000139084   -0.000162748
     13        9          -0.000065042   -0.000026063    0.000048578
     14        9          -0.000013602    0.000255637   -0.000019731
     15        9          -0.000269878    0.000114828   -0.000612394
     16        6           0.000065439    0.000172309   -0.000091989
     17        6          -0.000176168    0.000124310    0.000012442
     18        1          -0.000277325    0.000046499   -0.000058956
     19        1           0.000074117   -0.000112639   -0.000098961
     20        1           0.000071528    0.000047017    0.000353301
     21        6           0.000159766    0.000053767    0.000168843
     22        1           0.000028081   -0.000040177   -0.000133065
     23        1          -0.000223293    0.000233434    0.000108082
     24        1           0.000237181    0.000014830    0.000155009
     25        6           0.000020474    0.000307388    0.000139439
     26       16           0.000060504   -0.000062738   -0.000045310
     27        6           0.000100891    0.000274324    0.000343462
     28        6          -0.000006390   -0.000254980   -0.000129767
     29        6           0.000079737    0.000129460   -0.000155497
     30        6           0.000037429    0.000083843    0.000191582
     31        6           0.000029311    0.000079692   -0.000144882
     32        1          -0.000269691    0.000151968    0.000301107
     33        6          -0.000088481   -0.000027078    0.000139150
     34        1          -0.000011619    0.000160813   -0.000236778
     35        6          -0.000160728    0.000098799   -0.000045791
     36        1           0.000011090   -0.000171735    0.000244385
     37        1           0.000217846   -0.000026480   -0.000204241
     38        1           0.000229763   -0.000184810    0.000038809
     39        6          -0.000025651   -0.000132505   -0.000358874
     40        6          -0.000125680   -0.000116935    0.000059282
     41        1           0.000296236   -0.000216070   -0.000050989
     42        1          -0.000243132   -0.000121111    0.000151771
     43        1          -0.000090496    0.000336779    0.000012570
     44        6          -0.000022388   -0.000132982   -0.000202278
     45        6           0.000203605    0.000033540   -0.000012645
     46        6          -0.000091982    0.000135208    0.000093980
     47        6           0.000153383   -0.000034482   -0.000022357
     48        1          -0.000150591    0.000049281    0.000395223
     49        6          -0.000118175   -0.000009558    0.000089837
     50        1           0.000281627   -0.000050216    0.000008911
     51        6           0.000067732   -0.000086574    0.000154855
     52        1          -0.000290674    0.000062194   -0.000011413
     53        1           0.000162981    0.000032385   -0.000245208
     54        1          -0.000123929    0.000102382   -0.000254388
     55        6           0.000206427   -0.000338675    0.000050956
     56        6          -0.000154479   -0.000110762    0.000176460
     57        1           0.000180325    0.000046382    0.000169223
     58        1          -0.000257722   -0.000131915    0.000235494
     59        1          -0.000110369    0.000063824   -0.000363761
 -------------------------------------------------------------------
 Cartesian Forces:  Max     0.000612394 RMS     0.000179992
 Leave Link  716 at Sun Dec  2 18:11:49 2018, MaxMem=   536870912 cpu:         0.3
 (Enter /pbs_home/pkowalski/g09d01/g09/l103.exe)

 GradGradGradGradGradGradGradGradGradGradGradGradGradGradGradGradGradGrad
 Berny optimization.
 Using GEDIIS/GDIIS optimizer.
 FormGI is forming the generalized inverse of G from B-inverse, IUseBI=4.
 Internal  Forces:  Max     0.000624485 RMS     0.000167946
 Search for a local minimum.
 Step number   3 out of a maximum of  354
 All quantities printed in internal units (Hartrees-Bohrs-Radians)
 RMS Force = .16795D-03 SwitMx=.10000D-02 MixMth= 2
 Mixed Optimization -- En-DIIS/RFO-DIIS
 Swapping is turned off.
 Update second derivatives using D2CorX and points    1    2    3
 DE= -3.13D-05 DEPred=-7.07D-05 R= 4.43D-01
 Trust test= 4.43D-01 RLast= 7.82D-02 DXMaxT set to 3.44D-01
 ITU=  0  1  0
     Eigenvalues ---    0.00230   0.00232   0.00427   0.00644   0.00652
     Eigenvalues ---    0.00677   0.00847   0.00979   0.01100   0.01129
     Eigenvalues ---    0.01210   0.01266   0.01385   0.01447   0.01472
     Eigenvalues ---    0.01550   0.01600   0.01637   0.01723   0.01756
     Eigenvalues ---    0.01934   0.02009   0.02016   0.02070   0.02078
     Eigenvalues ---    0.02092   0.02095   0.02133   0.02135   0.02138
     Eigenvalues ---    0.02142   0.02151   0.02154   0.02160   0.02161
     Eigenvalues ---    0.02164   0.02167   0.02284   0.04505   0.04722
     Eigenvalues ---    0.05009   0.05451   0.05462   0.05545   0.05648
     Eigenvalues ---    0.05652   0.06120   0.07005   0.07044   0.07062
     Eigenvalues ---    0.07222   0.07255   0.07295   0.07800   0.09043
     Eigenvalues ---    0.09173   0.09275   0.09674   0.10554   0.10848
     Eigenvalues ---    0.11147   0.12268   0.12759   0.14189   0.14670
     Eigenvalues ---    0.15413   0.15994   0.15996   0.15998   0.15999
     Eigenvalues ---    0.15999   0.15999   0.16000   0.16000   0.16000
     Eigenvalues ---    0.16000   0.16000   0.16000   0.16000   0.16000
     Eigenvalues ---    0.16000   0.16000   0.16000   0.16000   0.16000
     Eigenvalues ---    0.16011   0.16061   0.17026   0.17081   0.20365
     Eigenvalues ---    0.21999   0.21999   0.22000   0.22000   0.22228
     Eigenvalues ---    0.22334   0.23280   0.23466   0.24212   0.24458
     Eigenvalues ---    0.24594   0.24748   0.24772   0.24873   0.24965
     Eigenvalues ---    0.24968   0.24990   0.24998   0.25707   0.26195
     Eigenvalues ---    0.26872   0.26980   0.27252   0.27282   0.27544
     Eigenvalues ---    0.27690   0.28239   0.29040   0.30676   0.30861
     Eigenvalues ---    0.31492   0.32105   0.33798   0.34363   0.34423
     Eigenvalues ---    0.34460   0.34476   0.34547   0.34594   0.34603
     Eigenvalues ---    0.34648   0.34725   0.34729   0.34794   0.34893
     Eigenvalues ---    0.35171   0.35270   0.35291   0.35291   0.35291
     Eigenvalues ---    0.35291   0.35300   0.35311   0.35362   0.35436
     Eigenvalues ---    0.35472   0.37280   0.37582   0.38943   0.41323
     Eigenvalues ---    0.41397   0.41761   0.41797   0.44945   0.45029
     Eigenvalues ---    0.45347   0.45527   0.45922   0.46384   0.46414
     Eigenvalues ---    0.46810   0.47404   0.47523   0.48097   0.48419
     Eigenvalues ---    0.50278   0.50835   0.51478   0.52270   0.53222
     Eigenvalues ---    0.55561
 En-DIIS/RFO-DIIS IScMMF=        0 using points:     3    2
 RFO step:  Lambda=-2.01397676D-05.
 NNeg= 0 NP= 2 Switch=  2.50D-03 Rises=F DC=  3.13D-05 SmlDif=  1.00D-05
 RMS Error=  0.3918645672D-03 NUsed= 2 EDIIS=F
 DidBck=T Rises=F RFO-DIIS coefs:    0.64155    0.35845
 Iteration  1 RMS(Cart)=  0.00743563 RMS(Int)=  0.00001406
 Iteration  2 RMS(Cart)=  0.00002579 RMS(Int)=  0.00000137
 Iteration  3 RMS(Cart)=  0.00000000 RMS(Int)=  0.00000137
 ITry= 1 IFail=0 DXMaxC= 2.66D-02 DCOld= 1.00D+10 DXMaxT= 3.44D-01 DXLimC= 3.00D+00 Rises=F
 Variable       Old X    -DE/DX   Delta X   Delta X   Delta X     New X
                                 (Linear)    (Quad)   (Total)
    R1        2.90222   0.00023   0.00052  -0.00054  -0.00002   2.90220
    R2        2.59023   0.00048   0.00040  -0.00004   0.00036   2.59059
    R3        2.74358   0.00025   0.00047  -0.00032   0.00015   2.74373
    R4        2.91501  -0.00048  -0.00133   0.00088  -0.00045   2.91456
    R5        2.92830  -0.00022   0.00030  -0.00096  -0.00065   2.92765
    R6        3.51481  -0.00018  -0.00058   0.00018  -0.00040   3.51442
    R7        3.51339  -0.00017  -0.00054   0.00019  -0.00034   3.51305
    R8        2.90517   0.00026   0.00038   0.00001   0.00039   2.90555
    R9        2.92736  -0.00013   0.00023  -0.00064  -0.00040   2.92696
   R10        3.33880  -0.00030   0.00065  -0.00170  -0.00105   3.33775
   R11        2.84550   0.00051  -0.00026   0.00142   0.00116   2.84666
   R12        2.77053   0.00016   0.00054  -0.00044   0.00009   2.77062
   R13        2.93439  -0.00019  -0.00118   0.00126   0.00009   2.93447
   R14        2.56469  -0.00007   0.00080  -0.00124  -0.00044   2.56425
   R15        2.58120  -0.00034   0.00109  -0.00204  -0.00094   2.58025
   R16        2.84111   0.00062  -0.00021   0.00153   0.00132   2.84243
   R17        2.59578   0.00048   0.00025   0.00020   0.00044   2.59622
   R18        2.93562  -0.00014  -0.00102   0.00121   0.00020   2.93582
   R19        2.53195   0.00021   0.00070  -0.00075  -0.00005   2.53190
   R20        2.55174  -0.00007   0.00088  -0.00136  -0.00048   2.55126
   R21        2.58390  -0.00024   0.00095  -0.00170  -0.00074   2.58315
   R22        2.56137  -0.00038   0.00093  -0.00181  -0.00088   2.56049
   R23        2.73330   0.00055   0.00067  -0.00007   0.00060   2.73390
   R24        2.07712  -0.00028  -0.00022  -0.00026  -0.00048   2.07664
   R25        2.07552  -0.00016  -0.00012  -0.00020  -0.00032   2.07520
   R26        2.07896  -0.00035  -0.00033  -0.00021  -0.00054   2.07842
   R27        2.07497  -0.00013  -0.00008  -0.00020  -0.00029   2.07469
   R28        2.08019  -0.00033  -0.00035  -0.00015  -0.00050   2.07970
   R29        2.07698  -0.00028  -0.00024  -0.00023  -0.00046   2.07652
   R30        2.78937  -0.00001   0.00020  -0.00035  -0.00015   2.78922
   R31        2.60741   0.00020   0.00003   0.00019   0.00022   2.60763
   R32        3.34691  -0.00029   0.00070  -0.00151  -0.00081   3.34610
   R33        2.79073  -0.00002   0.00021  -0.00039  -0.00018   2.79055
   R34        2.60406   0.00032   0.00014   0.00026   0.00039   2.60445
   R35        2.66396   0.00001   0.00023  -0.00037  -0.00014   2.66382
   R36        2.66526  -0.00009   0.00006  -0.00025  -0.00019   2.66507
   R37        2.63820  -0.00015   0.00019  -0.00054  -0.00034   2.63786
   R38        2.06285  -0.00041  -0.00022  -0.00047  -0.00069   2.06216
   R39        2.63670  -0.00018   0.00018  -0.00055  -0.00038   2.63632
   R40        2.06469  -0.00029  -0.00011  -0.00043  -0.00054   2.06415
   R41        2.64221  -0.00014   0.00012  -0.00042  -0.00030   2.64192
   R42        2.06618  -0.00030  -0.00012  -0.00044  -0.00056   2.06562
   R43        2.64314  -0.00014   0.00016  -0.00047  -0.00031   2.64282
   R44        2.06618  -0.00030  -0.00012  -0.00043  -0.00056   2.06562
   R45        2.06605  -0.00030  -0.00011  -0.00044  -0.00056   2.06549
   R46        2.84844  -0.00010   0.00068  -0.00124  -0.00056   2.84788
   R47        2.07542  -0.00035  -0.00034  -0.00020  -0.00054   2.07488
   R48        2.08077  -0.00030  -0.00036  -0.00008  -0.00044   2.08033
   R49        2.07682  -0.00033  -0.00045   0.00003  -0.00043   2.07639
   R50        2.66371   0.00002   0.00023  -0.00035  -0.00012   2.66359
   R51        2.66467  -0.00009   0.00007  -0.00028  -0.00021   2.66446
   R52        2.63802  -0.00015   0.00018  -0.00051  -0.00033   2.63769
   R53        2.06331  -0.00040  -0.00019  -0.00050  -0.00069   2.06262
   R54        2.63664  -0.00018   0.00020  -0.00060  -0.00040   2.63624
   R55        2.06550  -0.00029  -0.00011  -0.00043  -0.00054   2.06496
   R56        2.64241  -0.00015   0.00015  -0.00047  -0.00032   2.64209
   R57        2.06614  -0.00030  -0.00012  -0.00044  -0.00056   2.06558
   R58        2.64312  -0.00016   0.00013  -0.00046  -0.00033   2.64279
   R59        2.06604  -0.00030  -0.00011  -0.00045  -0.00056   2.06548
   R60        2.06601  -0.00030  -0.00011  -0.00046  -0.00057   2.06544
   R61        2.84847  -0.00012   0.00069  -0.00130  -0.00061   2.84786
   R62        2.07839  -0.00022  -0.00040   0.00012  -0.00027   2.07812
   R63        2.08009  -0.00036  -0.00040  -0.00012  -0.00052   2.07957
   R64        2.07449  -0.00036  -0.00032  -0.00024  -0.00056   2.07393
    A1        2.02257  -0.00010   0.00009   0.00034   0.00043   2.02300
    A2        1.95728  -0.00015  -0.00098   0.00023  -0.00074   1.95653
    A3        2.30183   0.00026   0.00093  -0.00064   0.00029   2.30213
    A4        1.91470   0.00016   0.00137  -0.00004   0.00133   1.91603
    A5        1.87966   0.00013   0.00061   0.00088   0.00149   1.88116
    A6        1.82687   0.00008   0.00039  -0.00064  -0.00025   1.82662
    A7        1.98308  -0.00016  -0.00071   0.00014  -0.00058   1.98250
    A8        1.97152  -0.00021  -0.00137   0.00020  -0.00117   1.97035
    A9        1.87941   0.00004  -0.00014  -0.00057  -0.00070   1.87870
   A10        1.97648  -0.00033  -0.00160  -0.00086  -0.00246   1.97402
   A11        1.89651   0.00007   0.00107  -0.00041   0.00067   1.89718
   A12        1.98855   0.00000  -0.00047   0.00074   0.00028   1.98882
   A13        1.84062   0.00008   0.00041  -0.00032   0.00008   1.84070
   A14        1.86443   0.00005   0.00004  -0.00040  -0.00035   1.86407
   A15        1.88992   0.00015   0.00068   0.00127   0.00194   1.89186
   A16        1.59823   0.00013  -0.00029   0.00041   0.00013   1.59836
   A17        2.24058   0.00010   0.00026  -0.00066  -0.00041   2.24018
   A18        2.12995  -0.00002   0.00018  -0.00002   0.00017   2.13012
   A19        1.91163  -0.00007  -0.00041   0.00070   0.00029   1.91192
   A20        1.82473   0.00021   0.00095  -0.00074   0.00021   1.82494
   A21        1.99808   0.00013   0.00052  -0.00029   0.00023   1.99831
   A22        1.96547   0.00005   0.00025   0.00021   0.00047   1.96594
   A23        1.91572  -0.00034  -0.00031  -0.00117  -0.00148   1.91424
   A24        1.89519  -0.00023  -0.00043  -0.00026  -0.00069   1.89450
   A25        1.86288   0.00015  -0.00100   0.00209   0.00109   1.86397
   A26        1.90327  -0.00028  -0.00010  -0.00039  -0.00049   1.90277
   A27        2.12628  -0.00007   0.00021  -0.00011   0.00010   2.12638
   A28        2.25309   0.00035  -0.00008   0.00056   0.00047   2.25356
   A29        1.83322  -0.00008   0.00029  -0.00012   0.00017   1.83339
   A30        1.96801  -0.00003   0.00040  -0.00053  -0.00013   1.96788
   A31        1.90049   0.00005   0.00005  -0.00044  -0.00039   1.90010
   A32        1.96874   0.00008   0.00038  -0.00038   0.00000   1.96874
   A33        1.89474  -0.00003   0.00028  -0.00078  -0.00050   1.89424
   A34        1.89617   0.00000  -0.00133   0.00212   0.00079   1.89696
   A35        1.81338   0.00027   0.00104  -0.00057   0.00047   1.81386
   A36        1.97350  -0.00012   0.00047  -0.00112  -0.00065   1.97284
   A37        2.00222   0.00029   0.00015   0.00129   0.00144   2.00366
   A38        1.89943  -0.00011   0.00013  -0.00063  -0.00050   1.89893
   A39        1.90938  -0.00053  -0.00069  -0.00135  -0.00204   1.90734
   A40        1.86370   0.00015  -0.00108   0.00213   0.00105   1.86475
   A41        2.00382  -0.00007   0.00000   0.00011   0.00012   2.00394
   A42        1.97677  -0.00022  -0.00066   0.00048  -0.00018   1.97659
   A43        2.30249   0.00029   0.00066  -0.00053   0.00012   2.30261
   A44        1.90753  -0.00003  -0.00049   0.00056   0.00007   1.90760
   A45        1.94076   0.00002  -0.00043   0.00073   0.00030   1.94106
   A46        1.92980   0.00016  -0.00024   0.00107   0.00083   1.93062
   A47        1.89779  -0.00002   0.00014  -0.00047  -0.00033   1.89746
   A48        1.89163  -0.00005   0.00063  -0.00110  -0.00048   1.89115
   A49        1.89540  -0.00008   0.00042  -0.00086  -0.00044   1.89496
   A50        1.93816   0.00001  -0.00039   0.00065   0.00025   1.93841
   A51        1.92962   0.00013  -0.00025   0.00096   0.00070   1.93032
   A52        1.90825  -0.00002  -0.00055   0.00069   0.00014   1.90838
   A53        1.89772  -0.00006   0.00041  -0.00080  -0.00039   1.89733
   A54        1.89998  -0.00002   0.00017  -0.00048  -0.00031   1.89967
   A55        1.88922  -0.00004   0.00065  -0.00108  -0.00043   1.88878
   A56        2.03554  -0.00038  -0.00065   0.00004  -0.00061   2.03493
   A57        2.01311   0.00005  -0.00016   0.00037   0.00022   2.01333
   A58        2.23441   0.00032   0.00077  -0.00043   0.00033   2.23474
   A59        1.58906   0.00008  -0.00024  -0.00008  -0.00031   1.58875
   A60        2.03859  -0.00034  -0.00076   0.00035  -0.00041   2.03818
   A61        2.00639   0.00007  -0.00008   0.00025   0.00018   2.00657
   A62        2.23817   0.00028   0.00084  -0.00060   0.00024   2.23841
   A63        2.11281   0.00035   0.00025   0.00046   0.00071   2.11352
   A64        2.10485  -0.00022  -0.00033  -0.00008  -0.00040   2.10445
   A65        2.06520  -0.00013   0.00003  -0.00040  -0.00036   2.06484
   A66        2.10714   0.00004  -0.00005   0.00020   0.00015   2.10729
   A67        2.08760   0.00005  -0.00005   0.00028   0.00023   2.08783
   A68        2.08812  -0.00009   0.00010  -0.00050  -0.00040   2.08772
   A69        2.10762   0.00008  -0.00002   0.00025   0.00023   2.10785
   A70        2.08174  -0.00004   0.00003  -0.00016  -0.00013   2.08161
   A71        2.09377  -0.00004  -0.00001  -0.00010  -0.00011   2.09365
   A72        2.09967   0.00002   0.00000   0.00005   0.00005   2.09973
   A73        2.08719  -0.00001   0.00002  -0.00007  -0.00005   2.08714
   A74        2.09629  -0.00001  -0.00003   0.00002  -0.00001   2.09628
   A75        2.09933   0.00001   0.00000  -0.00001   0.00000   2.09933
   A76        2.08775  -0.00001   0.00003  -0.00008  -0.00005   2.08770
   A77        2.09611   0.00000  -0.00003   0.00008   0.00005   2.09616
   A78        2.08723  -0.00002   0.00001  -0.00011  -0.00010   2.08713
   A79        2.09790   0.00001   0.00002   0.00000   0.00002   2.09792
   A80        2.09803   0.00001  -0.00004   0.00011   0.00008   2.09811
   A81        1.96439  -0.00011   0.00007  -0.00060  -0.00054   1.96385
   A82        2.16051   0.00017   0.00021   0.00020   0.00040   2.16092
   A83        2.15727  -0.00007  -0.00027   0.00033   0.00005   2.15732
   A84        1.93646   0.00008  -0.00042   0.00085   0.00043   1.93689
   A85        1.95583   0.00007  -0.00028   0.00082   0.00054   1.95637
   A86        1.92944   0.00012  -0.00009   0.00060   0.00051   1.92994
   A87        1.88844  -0.00008   0.00023  -0.00067  -0.00043   1.88801
   A88        1.88967  -0.00015   0.00013  -0.00097  -0.00084   1.88882
   A89        1.86110  -0.00005   0.00048  -0.00077  -0.00029   1.86081
   A90        2.11349   0.00040   0.00017   0.00069   0.00086   2.11436
   A91        2.10366  -0.00026  -0.00029  -0.00023  -0.00053   2.10313
   A92        2.06567  -0.00014   0.00007  -0.00048  -0.00041   2.06526
   A93        2.10672   0.00004  -0.00007   0.00023   0.00016   2.10689
   A94        2.08657   0.00006  -0.00005   0.00029   0.00024   2.08682
   A95        2.08960  -0.00010   0.00011  -0.00054  -0.00043   2.08916
   A96        2.10799   0.00009  -0.00005   0.00031   0.00026   2.10825
   A97        2.08400  -0.00005  -0.00003  -0.00010  -0.00013   2.08387
   A98        2.09107  -0.00004   0.00007  -0.00021  -0.00014   2.09093
   A99        2.09955   0.00002   0.00000   0.00007   0.00006   2.09961
   A100       2.08747  -0.00001   0.00000  -0.00004  -0.00004   2.08742
   A101       2.09614  -0.00001   0.00000  -0.00002  -0.00002   2.09611
   A102       2.09849   0.00002   0.00000   0.00001   0.00001   2.09850
   A103       2.08832  -0.00002   0.00001  -0.00006  -0.00004   2.08828
   A104       2.09637   0.00000  -0.00001   0.00005   0.00003   2.09641
   A105       2.08781  -0.00003   0.00003  -0.00015  -0.00012   2.08769
   A106       2.09752   0.00001   0.00000   0.00006   0.00006   2.09757
   A107       2.09784   0.00001  -0.00003   0.00008   0.00006   2.09790
   A108       1.96910  -0.00007   0.00016  -0.00032  -0.00015   1.96895
   A109       2.15770   0.00027   0.00010   0.00028   0.00038   2.15807
   A110       2.14904  -0.00022  -0.00041  -0.00021  -0.00062   2.14842
   A111       1.92542   0.00013  -0.00021   0.00084   0.00063   1.92605
   A112       1.95892   0.00006  -0.00021   0.00068   0.00047   1.95939
   A113       1.93871   0.00007  -0.00040   0.00075   0.00035   1.93906
   A114       1.86136  -0.00005   0.00049  -0.00073  -0.00024   1.86112
   A115       1.88415  -0.00015   0.00018  -0.00105  -0.00087   1.88328
   A116       1.89209  -0.00008   0.00021  -0.00064  -0.00043   1.89166
    D1        0.68244   0.00000  -0.00248  -0.00053  -0.00301   0.67943
    D2       -1.48400   0.00001  -0.00286  -0.00125  -0.00410  -1.48811
    D3        2.80252  -0.00013  -0.00315  -0.00068  -0.00383   2.79869
    D4       -2.51105   0.00002  -0.00165  -0.00164  -0.00329  -2.51433
    D5        1.60570   0.00004  -0.00204  -0.00235  -0.00439   1.60132
    D6       -0.39096  -0.00011  -0.00233  -0.00179  -0.00412  -0.39508
    D7        3.01353   0.00014   0.00084   0.00109   0.00193   3.01547
    D8       -0.07420   0.00007  -0.00004   0.00068   0.00063  -0.07357
    D9       -0.06349   0.00013  -0.00011   0.00243   0.00232  -0.06116
   D10        3.13196   0.00005  -0.00099   0.00201   0.00102   3.13299
   D11        0.28357   0.00011   0.00298   0.00058   0.00356   0.28714
   D12       -2.81105   0.00015   0.00294   0.00238   0.00532  -2.80573
   D13       -2.92074   0.00013   0.00393  -0.00071   0.00322  -2.91752
   D14        0.26782   0.00016   0.00389   0.00109   0.00498   0.27280
   D15       -3.06937  -0.00005   0.00256   0.00130   0.00386  -3.06551
   D16       -1.03038  -0.00011   0.00281   0.00012   0.00293  -1.02745
   D17        1.07817   0.00014   0.00414   0.00193   0.00607   1.08425
   D18       -0.96450   0.00013   0.00385   0.00249   0.00634  -0.95815
   D19        1.07449   0.00007   0.00410   0.00132   0.00542   1.07991
   D20       -3.10014   0.00032   0.00543   0.00313   0.00856  -3.09158
   D21        1.18306  -0.00012   0.00202   0.00200   0.00401   1.18708
   D22       -3.06114  -0.00017   0.00227   0.00082   0.00309  -3.05805
   D23       -0.95258   0.00008   0.00360   0.00263   0.00623  -0.94635
   D24       -3.08682  -0.00001  -0.00101  -0.00515  -0.00616  -3.09298
   D25        1.08826  -0.00002  -0.00110  -0.00521  -0.00631   1.08195
   D26       -0.98998  -0.00004  -0.00140  -0.00489  -0.00629  -0.99627
   D27        1.07188  -0.00020  -0.00272  -0.00582  -0.00854   1.06334
   D28       -1.03623  -0.00021  -0.00281  -0.00588  -0.00869  -1.04491
   D29       -3.11446  -0.00023  -0.00311  -0.00556  -0.00867  -3.12314
   D30       -1.12539   0.00016  -0.00033  -0.00574  -0.00607  -1.13146
   D31        3.04969   0.00015  -0.00042  -0.00581  -0.00622   3.04346
   D32        0.97145   0.00013  -0.00072  -0.00549  -0.00620   0.96524
   D33        0.31302   0.00008   0.00095   0.00194   0.00289   0.31590
   D34        2.39526   0.00020   0.00212   0.00159   0.00371   2.39897
   D35       -1.68383  -0.00013   0.00013   0.00148   0.00161  -1.68221
   D36        2.25982   0.00011   0.00316  -0.00304   0.00012   2.25994
   D37        0.18824   0.00015   0.00247  -0.00186   0.00061   0.18884
   D38       -1.82007  -0.00008   0.00149  -0.00297  -0.00148  -1.82155
   D39        0.80959   0.00011  -0.00084   0.00049  -0.00035   0.80925
   D40       -2.34576   0.00026  -0.00026   0.00434   0.00409  -2.34167
   D41        2.93380  -0.00020  -0.00193  -0.00093  -0.00285   2.93095
   D42       -0.22155  -0.00005  -0.00134   0.00292   0.00158  -0.21997
   D43       -1.35871  -0.00003  -0.00137  -0.00097  -0.00234  -1.36105
   D44        1.76912   0.00012  -0.00079   0.00288   0.00209   1.77121
   D45       -3.10044  -0.00023  -0.00237  -0.00499  -0.00736  -3.10780
   D46        1.08746  -0.00020  -0.00197  -0.00522  -0.00719   1.08027
   D47       -1.01957  -0.00022  -0.00205  -0.00534  -0.00740  -1.02697
   D48        0.98669   0.00015  -0.00001  -0.00408  -0.00410   0.98259
   D49       -1.10859   0.00019   0.00039  -0.00432  -0.00393  -1.11252
   D50        3.06756   0.00017   0.00031  -0.00444  -0.00413   3.06343
   D51       -0.98821  -0.00003  -0.00083  -0.00411  -0.00493  -0.99314
   D52       -3.08349   0.00000  -0.00042  -0.00434  -0.00476  -3.08825
   D53        1.09266  -0.00002  -0.00050  -0.00447  -0.00497   1.08769
   D54        3.03002  -0.00008  -0.00136   0.00207   0.00071   3.03073
   D55       -0.12714  -0.00019  -0.00324   0.00045  -0.00279  -0.12993
   D56        2.98348  -0.00002  -0.00018   0.00054   0.00036   2.98385
   D57        0.88676   0.00019  -0.00073   0.00266   0.00192   0.88869
   D58       -1.24547  -0.00015   0.00001  -0.00011  -0.00010  -1.24557
   D59       -0.20655   0.00005   0.00063   0.00090   0.00153  -0.20502
   D60       -2.30327   0.00026   0.00008   0.00302   0.00309  -2.30018
   D61        1.84768  -0.00008   0.00082   0.00025   0.00107   1.84875
   D62        2.98810   0.00008   0.00217  -0.00198   0.00019   2.98829
   D63       -0.18609   0.00011   0.00274  -0.00021   0.00252  -0.18356
   D64       -0.10870   0.00001   0.00142  -0.00229  -0.00087  -0.10957
   D65        3.00030   0.00004   0.00199  -0.00052   0.00146   3.00176
   D66        0.43039  -0.00007  -0.00230   0.00075  -0.00156   0.42883
   D67        2.58096  -0.00004  -0.00140  -0.00012  -0.00152   2.57944
   D68       -1.59631  -0.00002  -0.00279   0.00191  -0.00088  -1.59719
   D69        2.58137   0.00003  -0.00128  -0.00068  -0.00197   2.57940
   D70       -1.55125   0.00006  -0.00038  -0.00155  -0.00193  -1.55318
   D71        0.55467   0.00008  -0.00177   0.00048  -0.00129   0.55337
   D72       -1.67139  -0.00012  -0.00290   0.00103  -0.00187  -1.67326
   D73        0.47918  -0.00009  -0.00199   0.00016  -0.00183   0.47735
   D74        2.58510  -0.00006  -0.00338   0.00219  -0.00119   2.58390
   D75        0.37590  -0.00002  -0.00278   0.00269  -0.00010   0.37581
   D76       -1.68057   0.00000  -0.00382   0.00436   0.00054  -1.68003
   D77        2.45948  -0.00034  -0.00286   0.00135  -0.00151   2.45797
   D78       -2.73000  -0.00004  -0.00341   0.00077  -0.00264  -2.73264
   D79        1.49671  -0.00001  -0.00444   0.00244  -0.00200   1.49471
   D80       -0.64643  -0.00035  -0.00348  -0.00057  -0.00405  -0.65048
   D81       -0.21261  -0.00008  -0.00182  -0.00060  -0.00241  -0.21502
   D82        2.94598  -0.00026  -0.00252  -0.00536  -0.00789   2.93809
   D83        2.88928  -0.00007  -0.00113   0.00153   0.00041   2.88969
   D84       -0.23532  -0.00025  -0.00183  -0.00323  -0.00506  -0.24039
   D85       -0.49263   0.00004   0.00309  -0.00214   0.00095  -0.49168
   D86        1.61444  -0.00001   0.00427  -0.00407   0.00020   1.61464
   D87       -2.63844  -0.00018   0.00267  -0.00263   0.00004  -2.63840
   D88       -2.64273   0.00008   0.00217  -0.00118   0.00099  -2.64174
   D89       -0.53566   0.00003   0.00335  -0.00311   0.00025  -0.53542
   D90        1.49464  -0.00014   0.00176  -0.00167   0.00009   1.49473
   D91        1.53803   0.00004   0.00342  -0.00307   0.00035   1.53837
   D92       -2.63809  -0.00001   0.00460  -0.00500  -0.00040  -2.63849
   D93       -0.60779  -0.00018   0.00300  -0.00356  -0.00056  -0.60834
   D94        0.14458  -0.00008  -0.00097  -0.00272  -0.00368   0.14090
   D95       -3.12355  -0.00022  -0.00224  -0.00486  -0.00710  -3.13065
   D96       -3.01381   0.00010  -0.00026   0.00199   0.00173  -3.01208
   D97        0.00125  -0.00004  -0.00153  -0.00015  -0.00169  -0.00044
   D98       -2.37345   0.00008   0.00307  -0.00032   0.00275  -2.37071
   D99        0.73854  -0.00002   0.00145  -0.00128   0.00017   0.73872
   D100       0.78600   0.00021   0.00524   0.00153   0.00677   0.79277
   D101      -2.38519   0.00011   0.00362   0.00057   0.00420  -2.38099
   D102       0.01322   0.00017   0.00296   0.00124   0.00420   0.01742
   D103      -3.00256   0.00027   0.00418   0.00333   0.00751  -2.99504
   D104       3.13714   0.00004   0.00081  -0.00059   0.00021   3.13736
   D105       0.12137   0.00014   0.00203   0.00150   0.00353   0.12489
   D106       2.96390  -0.00005  -0.00082  -0.00175  -0.00257   2.96132
   D107      -0.18510   0.00002   0.00084  -0.00192  -0.00108  -0.18617
   D108       2.36338  -0.00008  -0.00363   0.00139  -0.00224   2.36114
   D109      -0.75052   0.00002  -0.00188   0.00214   0.00027  -0.75025
   D110      -0.76967  -0.00016  -0.00555   0.00158  -0.00397  -0.77364
   D111       2.39962  -0.00006  -0.00379   0.00233  -0.00146   2.39816
   D112      -0.02319  -0.00011  -0.00246   0.00118  -0.00128  -0.02448
   D113       3.07154  -0.00014  -0.00241  -0.00062  -0.00303   3.06851
   D114       3.10999  -0.00004  -0.00057   0.00099   0.00042   3.11040
   D115      -0.07847  -0.00006  -0.00052  -0.00081  -0.00133  -0.07979
   D116      -3.12984   0.00004   0.00059   0.00039   0.00098  -3.12886
   D117      -0.01569  -0.00001   0.00016  -0.00022  -0.00007  -0.01576
   D118      -0.01533  -0.00006  -0.00113  -0.00035  -0.00148  -0.01681
   D119       3.09883  -0.00010  -0.00157  -0.00096  -0.00253   3.09630
   D120       3.13571  -0.00002  -0.00056  -0.00016  -0.00072   3.13499
   D121      -0.01806  -0.00005  -0.00077  -0.00078  -0.00155  -0.01961
   D122       0.02107   0.00007   0.00114   0.00056   0.00170   0.02277
   D123      -3.13271   0.00004   0.00093  -0.00005   0.00087  -3.13183
   D124       0.00104   0.00001   0.00039  -0.00009   0.00030   0.00135
   D125       3.13395   0.00000   0.00023  -0.00040  -0.00017   3.13378
   D126      -3.11311   0.00006   0.00083   0.00051   0.00134  -3.11176
   D127       0.01980   0.00004   0.00067   0.00020   0.00087   0.02067
   D128      -0.01255  -0.00003  -0.00042  -0.00033  -0.00076  -0.01330
   D129       3.12924  -0.00002  -0.00012  -0.00061  -0.00073   3.12851
   D130       3.14131   0.00000  -0.00021   0.00028   0.00008   3.14139
   D131      -0.00009   0.00001   0.00010   0.00000   0.00010   0.00002
   D132       0.00789   0.00003   0.00036   0.00033   0.00069   0.00858
   D133      -3.14038  -0.00001  -0.00020   0.00004  -0.00015  -3.14053
   D134      -3.12496   0.00004   0.00052   0.00064   0.00116  -3.12381
   D135       0.00995   0.00001  -0.00004   0.00036   0.00032   0.01027
   D136      -0.00218  -0.00002  -0.00034  -0.00012  -0.00046  -0.00264
   D137      -3.13709   0.00002   0.00022   0.00016   0.00038  -3.13671
   D138       3.13922  -0.00002  -0.00065   0.00016  -0.00049   3.13874
   D139       0.00431   0.00001  -0.00009   0.00044   0.00035   0.00466
   D140       2.78497  -0.00006  -0.00075  -0.00198  -0.00273   2.78223
   D141      -1.38521  -0.00006  -0.00094  -0.00168  -0.00261  -1.38783
   D142       0.68823   0.00000  -0.00058  -0.00171  -0.00229   0.68595
   D143      -0.30455  -0.00002  -0.00080   0.00003  -0.00077  -0.30532
   D144       1.80846  -0.00002  -0.00099   0.00034  -0.00065   1.80781
   D145      -2.40128   0.00004  -0.00063   0.00031  -0.00032  -2.40160
   D146       3.12579  -0.00004  -0.00063  -0.00027  -0.00091   3.12488
   D147       0.01020   0.00001  -0.00026   0.00060   0.00034   0.01054
   D148       0.01316   0.00006   0.00095   0.00066   0.00161   0.01477
   D149      -3.10243   0.00011   0.00133   0.00153   0.00286  -3.09957
   D150      -3.13049   0.00002   0.00061   0.00003   0.00064  -3.12985
   D151       0.02771   0.00004   0.00075   0.00061   0.00135   0.02906
   D152      -0.01770  -0.00007  -0.00096  -0.00088  -0.00184  -0.01954
   D153       3.14051  -0.00004  -0.00082  -0.00031  -0.00113   3.13938
   D154      -0.00106  -0.00002  -0.00035  -0.00003  -0.00038  -0.00144
   D155      -3.13425   0.00001  -0.00020   0.00042   0.00021  -3.13403
   D156       3.11448  -0.00007  -0.00073  -0.00089  -0.00162   3.11287
   D157      -0.01870  -0.00004  -0.00059  -0.00044  -0.00103  -0.01973
   D158       0.01015   0.00003   0.00036   0.00048   0.00083   0.01098
   D159      -3.13015   0.00002   0.00005   0.00067   0.00072  -3.12943
   D160       3.13506   0.00001   0.00022  -0.00010   0.00012   3.13518
   D161      -0.00523   0.00000  -0.00008   0.00009   0.00001  -0.00523
   D162      -0.00683  -0.00002  -0.00027  -0.00040  -0.00067  -0.00751
   D163       3.14040   0.00001   0.00023  -0.00004   0.00019   3.14059
   D164       3.12631  -0.00005  -0.00042  -0.00085  -0.00127   3.12504
   D165      -0.00964  -0.00001   0.00008  -0.00049  -0.00040  -0.01004
   D166       0.00232   0.00002   0.00027   0.00018   0.00045   0.00277
   D167       3.13827  -0.00002  -0.00023  -0.00018  -0.00042   3.13785
   D168      -3.14058   0.00003   0.00058  -0.00002   0.00056  -3.14002
   D169      -0.00463  -0.00001   0.00007  -0.00038  -0.00030  -0.00493
   D170      -0.69325   0.00008   0.00201   0.00387   0.00588  -0.68737
   D171       1.37985   0.00015   0.00235   0.00395   0.00630   1.38615
   D172      -2.78189   0.00014   0.00219   0.00415   0.00633  -2.77556
   D173       2.30899  -0.00006   0.00066   0.00150   0.00216   2.31115
   D174      -1.90110   0.00001   0.00100   0.00159   0.00258  -1.89852
   D175       0.22035   0.00000   0.00083   0.00178   0.00261   0.22296
         Item               Value     Threshold  Converged?
 Maximum Force            0.000624     0.000450     NO 
 RMS     Force            0.000168     0.000300     YES
 Maximum Displacement     0.026566     0.001800     NO 
 RMS     Displacement     0.007438     0.001200     NO 
 Predicted change in Energy=-2.726176D-05
 Lowest energy point so far.  Saving SCF results.
 GradGradGradGradGradGradGradGradGradGradGradGradGradGradGradGradGradGrad

 Leave Link  103 at Sun Dec  2 18:11:50 2018, MaxMem=   536870912 cpu:         1.5
 (Enter /pbs_home/pkowalski/g09d01/g09/l202.exe)
 Stoichiometry    C29H22F6S2
 Framework group  C1[X(C29H22F6S2)]
 Deg. of freedom   171
 Full point group                 C1      NOp   1
 RotChk:  IX=0 Diff= 6.69D-04
 Largest Abelian subgroup         C1      NOp   1
 Largest concise Abelian subgroup C1      NOp   1
                         Standard orientation:                         
 ---------------------------------------------------------------------
 Center     Atomic      Atomic             Coordinates (Angstroms)
 Number     Number       Type             X           Y           Z
 ---------------------------------------------------------------------
      1          6           0       -1.441214    0.424652   -0.193657
      2          6           0       -0.607296   -0.858329   -0.324621
      3          6           0        0.650309   -0.756240    0.562372
      4         16           0        1.794553   -2.209456    0.375687
      5          6           0       -0.731632    1.595119   -0.117368
      6          6           0       -1.254306    3.007826   -0.133955
      7          6           0        0.733525    1.614767   -0.067081
      8          6           0       -0.021093    3.884488    0.215351
      9          6           0        1.209767    3.034854   -0.204976
     10          9           0       -2.252335    3.248905    0.753238
     11          9           0       -1.719210    3.381854   -1.362091
     12          9           0       -0.052259    5.083812   -0.381118
     13          9           0        0.020039    4.067246    1.552359
     14          9           0        1.553568    3.361622   -1.486992
     15          9           0        2.266005    3.358811    0.579445
     16          6           0        1.467602    0.468597    0.119791
     17          6           0        0.343854   -0.618973    2.074414
     18          1           0        1.287442   -0.517634    2.628465
     19          1           0       -0.193959   -1.498668    2.452336
     20          1           0       -0.267973    0.274697    2.265990
     21          6           0       -0.291145   -1.065843   -1.827001
     22          1           0        0.264169   -1.999119   -1.988115
     23          1           0        0.306539   -0.227747   -2.216269
     24          1           0       -1.231333   -1.109875   -2.394071
     25          6           0        3.181155   -1.146593    0.116198
     26         16           0       -1.756110   -2.222249    0.203222
     27          6           0       -3.162470   -1.172941   -0.034288
     28          6           0       -4.490215   -1.816669    0.023515
     29          6           0       -5.552253   -1.231652    0.742469
     30          6           0       -4.715367   -3.055063   -0.612576
     31          6           0       -6.800074   -1.854220    0.804674
     32          1           0       -5.389563   -0.295009    1.278242
     33          6           0       -5.965931   -3.670612   -0.553950
     34          1           0       -3.900572   -3.526949   -1.166254
     35          6           0       -7.013861   -3.072583    0.153206
     36          1           0       -7.608274   -1.387473    1.373695
     37          1           0       -6.122963   -4.624460   -1.064185
     38          1           0       -7.991895   -3.558096    0.202203
     39          6           0       -2.867310    0.156801   -0.244417
     40          6           0       -3.906305    1.202343   -0.558242
     41          1           0       -4.841491    0.737709   -0.897509
     42          1           0       -4.133693    1.834842    0.313618
     43          1           0       -3.549958    1.875374   -1.350300
     44          6           0        4.504766   -1.794855    0.036410
     45          6           0        5.620940   -1.258507    0.709613
     46          6           0        4.672399   -2.992782   -0.688083
     47          6           0        6.864080   -1.889856    0.644209
     48          1           0        5.504817   -0.353632    1.308840
     49          6           0        5.917594   -3.618098   -0.755962
     50          1           0        3.818156   -3.425085   -1.214812
     51          6           0        7.018746   -3.068550   -0.091677
     52          1           0        7.715800   -1.461886    1.179178
     53          1           0        6.028945   -4.540060   -1.332368
     54          1           0        7.993275   -3.560830   -0.142359
     55          6           0        2.882142    0.194552   -0.010463
     56          6           0        3.899261    1.229601   -0.416986
     57          1           0        3.490666    1.878435   -1.205270
     58          1           0        4.180860    1.888106    0.418529
     59          1           0        4.809644    0.756972   -0.807211
 ---------------------------------------------------------------------
 Rotational constants (GHZ):      0.1274023      0.0701888      0.0482951
 Leave Link  202 at Sun Dec  2 18:11:50 2018, MaxMem=   536870912 cpu:         0.0
 (Enter /pbs_home/pkowalski/g09d01/g09/l301.exe)
 Basis read from rwf:  (5D, 7F)
 No pseudopotential information found on rwf file.
 There are   673 symmetry adapted cartesian basis functions of A   symmetry.
 There are   636 symmetry adapted basis functions of A   symmetry.
   636 basis functions,  1103 primitive gaussians,   673 cartesian basis functions
   141 alpha electrons      141 beta electrons
       nuclear repulsion energy      4680.7983482925 Hartrees.
 IExCor=  402 DFT=T Ex+Corr=B3LYP ExCW=0 ScaHFX=  0.200000
 ScaDFX=  0.800000  0.720000  1.000000  0.810000 ScalE2=  1.000000  1.000000
 IRadAn=      0 IRanWt=     -1 IRanGd=            0 ICorTp=0 IEmpDi=  4
 NAtoms=   59 NActive=   59 NUniq=   59 SFac= 1.00D+00 NAtFMM=   60 NAOKFM=F Big=F
 Integral buffers will be    131072 words long.
 Raffenetti 2 integral format.
 Two-electron integral symmetry is turned on.
 No density basis found on file   724.
 Leave Link  301 at Sun Dec  2 18:11:50 2018, MaxMem=   536870912 cpu:         1.0
 (Enter /pbs_home/pkowalski/g09d01/g09/l302.exe)
 NPDir=0 NMtPBC=     1 NCelOv=     1 NCel=       1 NClECP=     1 NCelD=      1
         NCelK=      1 NCelE2=     1 NClLst=     1 CellRange=     0.0.
 One-electron integrals computed using PRISM.
 NBasis=   636 RedAO= T EigKep=  3.00D-04  NBF=   636
 NBsUse=   636 1.00D-06 EigRej= -1.00D+00 NBFU=   636
 Precomputing XC quadrature grid using
 IXCGrd= 4 IRadAn=           0 IRanWt=          -1 IRanGd=           0 AccXCQ= 0.00D+00.
 Generated NRdTot=       0 NPtTot=           0 NUsed=           0 NTot=          32
 NSgBfM=   628   629   630   630   638 MxSgAt=    59 MxSgA2=    59.
 Leave Link  302 at Sun Dec  2 18:11:52 2018, MaxMem=   536870912 cpu:        16.4
 (Enter /pbs_home/pkowalski/g09d01/g09/l303.exe)
 DipDrv:  MaxL=1.
 Leave Link  303 at Sun Dec  2 18:11:53 2018, MaxMem=   536870912 cpu:         1.5
 (Enter /pbs_home/pkowalski/g09d01/g09/l401.exe)
 Initial guess from the checkpoint file:  "dae0068freq_closed_b3lyp.chk"
 B after Tr=     0.000000    0.000000    0.000000
         Rot=    1.000000    0.000084    0.000039   -0.000205 Ang=   0.03 deg.
 Guess basis will be translated and rotated to current coordinates.
 JPrj=2 DoOrth=T DoCkMO=T.
 Generating alternative initial guess.
 ExpMin= 1.22D-01 ExpMax= 9.18D+03 ExpMxC= 1.38D+03 IAcc=1 IRadAn=         1 AccDes= 0.00D+00
 Harris functional with IExCor=  402 and IRadAn=       1 diagonalized for initial guess.
 HarFok:  IExCor=  402 AccDes= 0.00D+00 IRadAn=         1 IDoV= 1 UseB2=F ITyADJ=14
 ICtDFT=  3500011 ScaDFX=  1.000000  1.000000  1.000000  1.000000
 FoFCou: FMM=F IPFlag=           0 FMFlag=      100000 FMFlg1=           0
         NFxFlg=           0 DoJE=T BraDBF=F KetDBF=T FulRan=T
         wScrn=  0.000000 ICntrl=     500 IOpCl=  0 I1Cent=   200000004 NGrid=           0
         NMat0=    1 NMatS0=      1 NMatT0=    0 NMatD0=    1 NMtDS0=    0 NMtDT0=    0
 Petite list used in FoFCou.
 Harris En= -2512.07621867151    
 Leave Link  401 at Sun Dec  2 18:11:58 2018, MaxMem=   536870912 cpu:        41.6
 (Enter /pbs_home/pkowalski/g09d01/g09/l502.exe)
 Closed shell SCF:
 Using DIIS extrapolation, IDIIS=  1040.
 Integral symmetry usage will be decided dynamically.
 IVT=     1387805 IEndB=     1387805 NGot=   536870912 MDV=   535953350
 LenX=   535953350 LenY=   535499748
 Requested convergence on RMS density matrix=1.00D-08 within 128 cycles.
 Requested convergence on MAX density matrix=1.00D-06.
 Requested convergence on             energy=1.00D-06.
 No special actions if energy rises.
 Fock matrices will be formed incrementally for  20 cycles.
 Integral accuracy reduced to 1.0D-05 until final iterations.

 Cycle   1  Pass 0  IDiag  1:
 FoFJK:  IHMeth= 1 ICntrl=       0 DoSepK=F KAlg= 0 I1Cent=   0 FoldK=F
 IRaf= 660000000 NMat=   1 IRICut=       1 DoRegI=T DoRafI=F ISym2E= 0.
 FoFCou: FMM=F IPFlag=           0 FMFlag=      100000 FMFlg1=           0
         NFxFlg=           0 DoJE=F BraDBF=F KetDBF=F FulRan=T
         wScrn=  0.000000 ICntrl=       0 IOpCl=  0 I1Cent=           0 NGrid=           0
         NMat0=    1 NMatS0=      1 NMatT0=    0 NMatD0=    1 NMtDS0=    0 NMtDT0=    0
 Symmetry not used in FoFCou.
 E= -2512.26426312383    
 DIIS: error= 3.06D-04 at cycle   1 NSaved=   1.
 NSaved= 1 IEnMin= 1 EnMin= -2512.26426312383     IErMin= 1 ErrMin= 3.06D-04
 ErrMax= 3.06D-04  0.00D+00 EMaxC= 1.00D-01 BMatC= 1.53D-04 BMatP= 1.53D-04
 IDIUse=3 WtCom= 9.97D-01 WtEn= 3.06D-03
 Coeff-Com:  0.100D+01
 Coeff-En:   0.100D+01
 Coeff:      0.100D+01
 Gap=     0.564 Goal=   None    Shift=    0.000
 RMSDP=1.86D-04 MaxDP=7.39D-03              OVMax= 2.02D-03

 Cycle   2  Pass 0  IDiag  1:
 RMSU=  1.86D-04    CP:  1.00D+00
 E= -2512.26443468142     Delta-E=       -0.000171557586 Rises=F Damp=F
 DIIS: error= 2.69D-05 at cycle   2 NSaved=   2.
 NSaved= 2 IEnMin= 2 EnMin= -2512.26443468142     IErMin= 2 ErrMin= 2.69D-05
 ErrMax= 2.69D-05  0.00D+00 EMaxC= 1.00D-01 BMatC= 1.64D-06 BMatP= 1.53D-04
 IDIUse=1 WtCom= 1.00D+00 WtEn= 0.00D+00
 Coeff-Com: -0.458D-01 0.105D+01
 Coeff:     -0.458D-01 0.105D+01
 Gap=     0.090 Goal=   None    Shift=    0.000
 RMSDP=1.03D-05 MaxDP=4.18D-04 DE=-1.72D-04 OVMax= 1.01D-03

 Cycle   3  Pass 0  IDiag  1:
 RMSU=  1.01D-05    CP:  1.00D+00  1.01D+00
 E= -2512.26443486718     Delta-E=       -0.000000185762 Rises=F Damp=F
 DIIS: error= 3.95D-05 at cycle   3 NSaved=   3.
 NSaved= 3 IEnMin= 3 EnMin= -2512.26443486718     IErMin= 2 ErrMin= 2.69D-05
 ErrMax= 3.95D-05  0.00D+00 EMaxC= 1.00D-01 BMatC= 2.90D-06 BMatP= 1.64D-06
 IDIUse=1 WtCom= 1.00D+00 WtEn= 0.00D+00
 Coeff-Com: -0.346D-01 0.642D+00 0.393D+00
 Coeff:     -0.346D-01 0.642D+00 0.393D+00
 Gap=     0.090 Goal=   None    Shift=    0.000
 RMSDP=5.83D-06 MaxDP=3.80D-04 DE=-1.86D-07 OVMax= 9.58D-04

 Initial convergence to 1.0D-05 achieved.  Increase integral accuracy.
 Cycle   4  Pass 1  IDiag  1:
 E= -2512.26464418074     Delta-E=       -0.000209313561 Rises=F Damp=F
 DIIS: error= 2.08D-04 at cycle   1 NSaved=   1.
 NSaved= 1 IEnMin= 1 EnMin= -2512.26464418074     IErMin= 1 ErrMin= 2.08D-04
 ErrMax= 2.08D-04  0.00D+00 EMaxC= 1.00D-01 BMatC= 1.75D-05 BMatP= 1.75D-05
 IDIUse=3 WtCom= 9.98D-01 WtEn= 2.08D-03
 Coeff-Com:  0.100D+01
 Coeff-En:   0.100D+01
 Coeff:      0.100D+01
 Gap=     0.090 Goal=   None    Shift=    0.000
 RMSDP=5.83D-06 MaxDP=3.80D-04 DE=-2.09D-04 OVMax= 9.85D-04

 Cycle   5  Pass 1  IDiag  1:
 RMSU=  1.82D-04    CP:  1.00D+00
 E= -2512.26466123488     Delta-E=       -0.000017054135 Rises=F Damp=F
 DIIS: error= 3.71D-05 at cycle   2 NSaved=   2.
 NSaved= 2 IEnMin= 2 EnMin= -2512.26466123488     IErMin= 2 ErrMin= 3.71D-05
 ErrMax= 3.71D-05  0.00D+00 EMaxC= 1.00D-01 BMatC= 2.33D-06 BMatP= 1.75D-05
 IDIUse=1 WtCom= 1.00D+00 WtEn= 0.00D+00
 Coeff-Com:  0.144D+00 0.856D+00
 Coeff:      0.144D+00 0.856D+00
 Gap=     0.090 Goal=   None    Shift=    0.000
 RMSDP=1.22D-05 MaxDP=8.06D-04 DE=-1.71D-05 OVMax= 2.21D-03

 Cycle   6  Pass 1  IDiag  1:
 RMSU=  1.21D-05    CP:  1.00D+00  1.01D+00
 E= -2512.26465194758     Delta-E=        0.000009287297 Rises=F Damp=F
 DIIS: error= 8.17D-05 at cycle   3 NSaved=   3.
 NSaved= 3 IEnMin= 2 EnMin= -2512.26466123488     IErMin= 2 ErrMin= 3.71D-05
 ErrMax= 8.17D-05  0.00D+00 EMaxC= 1.00D-01 BMatC= 1.05D-05 BMatP= 2.33D-06
 IDIUse=1 WtCom= 1.00D+00 WtEn= 0.00D+00
 Coeff-Com: -0.688D-02 0.684D+00 0.323D+00
 Coeff:     -0.688D-02 0.684D+00 0.323D+00
 Gap=     0.090 Goal=   None    Shift=    0.000
 RMSDP=8.27D-06 MaxDP=5.34D-04 DE= 9.29D-06 OVMax= 1.52D-03

 Cycle   7  Pass 1  IDiag  1:
 RMSU=  8.93D-07    CP:  1.00D+00  1.01D+00  3.23D-01
 E= -2512.26466382084     Delta-E=       -0.000011873260 Rises=F Damp=F
 DIIS: error= 4.44D-06 at cycle   4 NSaved=   4.
 NSaved= 4 IEnMin= 4 EnMin= -2512.26466382084     IErMin= 4 ErrMin= 4.44D-06
 ErrMax= 4.44D-06  0.00D+00 EMaxC= 1.00D-01 BMatC= 2.36D-08 BMatP= 2.33D-06
 IDIUse=1 WtCom= 1.00D+00 WtEn= 0.00D+00
 Coeff-Com: -0.489D-02 0.423D+00 0.202D+00 0.381D+00
 Coeff:     -0.489D-02 0.423D+00 0.202D+00 0.381D+00
 Gap=     0.090 Goal=   None    Shift=    0.000
 RMSDP=4.06D-07 MaxDP=2.00D-05 DE=-1.19D-05 OVMax= 4.25D-05

 Cycle   8  Pass 1  IDiag  1:
 RMSU=  3.22D-07    CP:  1.00D+00  1.01D+00  3.25D-01  7.26D-01
 E= -2512.26466384412     Delta-E=       -0.000000023280 Rises=F Damp=F
 DIIS: error= 6.69D-07 at cycle   5 NSaved=   5.
 NSaved= 5 IEnMin= 5 EnMin= -2512.26466384412     IErMin= 5 ErrMin= 6.69D-07
 ErrMax= 6.69D-07  0.00D+00 EMaxC= 1.00D-01 BMatC= 9.49D-10 BMatP= 2.36D-08
 IDIUse=1 WtCom= 1.00D+00 WtEn= 0.00D+00
 Coeff-Com: -0.177D-02 0.143D+00 0.691D-01 0.199D+00 0.590D+00
 Coeff:     -0.177D-02 0.143D+00 0.691D-01 0.199D+00 0.590D+00
 Gap=     0.090 Goal=   None    Shift=    0.000
 RMSDP=1.22D-07 MaxDP=8.70D-06 DE=-2.33D-08 OVMax= 1.25D-05

 Cycle   9  Pass 1  IDiag  1:
 RMSU=  1.11D-07    CP:  1.00D+00  1.01D+00  3.25D-01  7.41D-01  8.56D-01
 E= -2512.26466384484     Delta-E=       -0.000000000722 Rises=F Damp=F
 DIIS: error= 2.00D-07 at cycle   6 NSaved=   6.
 NSaved= 6 IEnMin= 6 EnMin= -2512.26466384484     IErMin= 6 ErrMin= 2.00D-07
 ErrMax= 2.00D-07  0.00D+00 EMaxC= 1.00D-01 BMatC= 1.46D-10 BMatP= 9.49D-10
 IDIUse=1 WtCom= 1.00D+00 WtEn= 0.00D+00
 Coeff-Com: -0.258D-03 0.173D-01 0.879D-02 0.540D-01 0.328D+00 0.592D+00
 Coeff:     -0.258D-03 0.173D-01 0.879D-02 0.540D-01 0.328D+00 0.592D+00
 Gap=     0.090 Goal=   None    Shift=    0.000
 RMSDP=4.41D-08 MaxDP=2.40D-06 DE=-7.22D-10 OVMax= 7.15D-06

 Cycle  10  Pass 1  IDiag  1:
 RMSU=  3.23D-08    CP:  1.00D+00  1.01D+00  3.26D-01  7.43D-01  9.01D-01
                    CP:  7.68D-01
 E= -2512.26466384522     Delta-E=       -0.000000000377 Rises=F Damp=F
 DIIS: error= 1.79D-07 at cycle   7 NSaved=   7.
 NSaved= 7 IEnMin= 7 EnMin= -2512.26466384522     IErMin= 7 ErrMin= 1.79D-07
 ErrMax= 1.79D-07  0.00D+00 EMaxC= 1.00D-01 BMatC= 3.71D-11 BMatP= 1.46D-10
 IDIUse=1 WtCom= 1.00D+00 WtEn= 0.00D+00
 Coeff-Com:  0.217D-05-0.281D-02-0.106D-02 0.159D-01 0.160D+00 0.401D+00
 Coeff-Com:  0.428D+00
 Coeff:      0.217D-05-0.281D-02-0.106D-02 0.159D-01 0.160D+00 0.401D+00
 Coeff:      0.428D+00
 Gap=     0.090 Goal=   None    Shift=    0.000
 RMSDP=2.05D-08 MaxDP=1.08D-06 DE=-3.77D-10 OVMax= 4.41D-06

 Cycle  11  Pass 1  IDiag  1:
 RMSU=  1.08D-08    CP:  1.00D+00  1.01D+00  3.26D-01  7.49D-01  8.99D-01
                    CP:  7.59D-01  4.97D-01
 E= -2512.26466384516     Delta-E=        0.000000000062 Rises=F Damp=F
 DIIS: error= 5.47D-08 at cycle   8 NSaved=   8.
 NSaved= 8 IEnMin= 7 EnMin= -2512.26466384522     IErMin= 8 ErrMin= 5.47D-08
 ErrMax= 5.47D-08  0.00D+00 EMaxC= 1.00D-01 BMatC= 4.06D-12 BMatP= 3.71D-11
 IDIUse=1 WtCom= 1.00D+00 WtEn= 0.00D+00
 Coeff-Com:  0.383D-04-0.445D-02-0.199D-02 0.338D-02 0.639D-01 0.192D+00
 Coeff-Com:  0.282D+00 0.465D+00
 Coeff:      0.383D-04-0.445D-02-0.199D-02 0.338D-02 0.639D-01 0.192D+00
 Coeff:      0.282D+00 0.465D+00
 Gap=     0.090 Goal=   None    Shift=    0.000
 RMSDP=6.27D-09 MaxDP=3.64D-07 DE= 6.18D-11 OVMax= 1.37D-06

 SCF Done:  E(RB3LYP) =  -2512.26466385     A.U. after   11 cycles
            NFock= 11  Conv=0.63D-08     -V/T= 2.0072
 KE= 2.494312487133D+03 PE=-1.526440147909D+04 EE= 5.577025979820D+03
 Leave Link  502 at Sun Dec  2 18:19:37 2018, MaxMem=   536870912 cpu:      3658.5
 (Enter /pbs_home/pkowalski/g09d01/g09/l701.exe)
 Compute integral first derivatives.
 ... and contract with generalized density number  0.
 Leave Link  701 at Sun Dec  2 18:19:38 2018, MaxMem=   536870912 cpu:         5.9
 (Enter /pbs_home/pkowalski/g09d01/g09/l702.exe)
 L702 exits ... SP integral derivatives will be done elsewhere.
 Leave Link  702 at Sun Dec  2 18:19:38 2018, MaxMem=   536870912 cpu:         0.2
 (Enter /pbs_home/pkowalski/g09d01/g09/l703.exe)
 Compute integral first derivatives, UseDBF=F ICtDFT=           0.
 Integral derivatives from FoFJK, PRISM(SPDF).
 Calling FoFJK, ICntrl=      2127 FMM=F ISym2X=0 I1Cent= 0 IOpClX= 0 NMat=1 NMatS=1 NMatT=0.
 FoFJK:  IHMeth= 1 ICntrl=    2127 DoSepK=F KAlg= 0 I1Cent=   0 FoldK=F
 IRaf=         0 NMat=   1 IRICut=       1 DoRegI=T DoRafI=F ISym2E= 0.
 FoFCou: FMM=F IPFlag=           0 FMFlag=      100000 FMFlg1=         800
         NFxFlg=           0 DoJE=F BraDBF=F KetDBF=F FulRan=T
         wScrn=  0.000000 ICntrl=    2127 IOpCl=  0 I1Cent=           0 NGrid=           0
         NMat0=    1 NMatS0=      1 NMatT0=    0 NMatD0=    1 NMtDS0=    0 NMtDT0=    0
 Symmetry not used in FoFCou.
 Leave Link  703 at Sun Dec  2 18:21:59 2018, MaxMem=   536870912 cpu:      1121.2
 (Enter /pbs_home/pkowalski/g09d01/g09/l716.exe)
 Dipole        = 1.14456625D-01-1.74551847D+00-6.64391711D-02
 ***** Axes restored to original set *****
 -------------------------------------------------------------------
 Center     Atomic                   Forces (Hartrees/Bohr)
 Number     Number              X              Y              Z
 -------------------------------------------------------------------
      1        6           0.000046276   -0.000008945   -0.000031027
      2        6           0.000007949   -0.000090389   -0.000003898
      3        6           0.000130199    0.000160574   -0.000087258
      4       16          -0.000020354   -0.000019589    0.000052412
      5        6           0.000061859   -0.000030303    0.000132360
      6        6           0.000032886   -0.000214600   -0.000021879
      7        6          -0.000121098    0.000040044    0.000135978
      8        6          -0.000159919    0.000121622    0.000296743
      9        6           0.000132350    0.000090429   -0.000172600
     10        9          -0.000088923    0.000118895   -0.000080205
     11        9           0.000062279    0.000066222   -0.000033563
     12        9           0.000080729   -0.000101763   -0.000178831
     13        9           0.000103518    0.000005681   -0.000112829
     14        9          -0.000005360   -0.000081131    0.000049509
     15        9          -0.000007688   -0.000090398    0.000116994
     16        6          -0.000148693   -0.000051567   -0.000045836
     17        6          -0.000066123    0.000007827   -0.000024470
     18        1          -0.000096322   -0.000012531   -0.000036900
     19        1           0.000040112   -0.000069782   -0.000027555
     20        1          -0.000025273   -0.000010468    0.000081736
     21        6           0.000010818   -0.000050209    0.000035073
     22        1          -0.000004936    0.000006505   -0.000098964
     23        1          -0.000024862    0.000080714    0.000036922
     24        1           0.000102587   -0.000007024    0.000022186
     25        6          -0.000050647    0.000055548    0.000026744
     26       16          -0.000011049    0.000040980    0.000057569
     27        6           0.000029495    0.000084697    0.000074056
     28        6           0.000046425   -0.000053478   -0.000036218
     29        6           0.000076742    0.000014322   -0.000083699
     30        6          -0.000010031   -0.000035622    0.000089910
     31        6          -0.000003417    0.000064264   -0.000088599
     32        1          -0.000072701    0.000027669    0.000081043
     33        6          -0.000081232   -0.000015183    0.000092616
     34        1          -0.000004502    0.000055527   -0.000075120
     35        6          -0.000097568    0.000099113   -0.000030527
     36        1           0.000003722   -0.000059981    0.000074034
     37        1           0.000075101   -0.000004382   -0.000062198
     38        1           0.000072155   -0.000061109    0.000010035
     39        6          -0.000089582   -0.000019663   -0.000059206
     40        6          -0.000014707   -0.000067543   -0.000063981
     41        1           0.000109432   -0.000047637   -0.000008545
     42        1          -0.000066980   -0.000040185    0.000043679
     43        1          -0.000021398    0.000149956    0.000024279
     44        6           0.000045630   -0.000002121   -0.000053045
     45        6           0.000043817    0.000017670   -0.000087534
     46        6          -0.000109420    0.000001846    0.000018931
     47        6           0.000109713   -0.000023721    0.000014406
     48        1          -0.000052234   -0.000014264    0.000061292
     49        6          -0.000078740   -0.000016164    0.000087719
     50        1           0.000089750   -0.000018756    0.000007457
     51        6           0.000058961   -0.000036491    0.000111526
     52        1          -0.000095901    0.000011782   -0.000011458
     53        1           0.000050006    0.000016436   -0.000076006
     54        1          -0.000041303    0.000026346   -0.000081470
     55        6           0.000016881   -0.000036249    0.000039119
     56        6           0.000028566   -0.000036986   -0.000109595
     57        1           0.000058893    0.000065919    0.000074196
     58        1          -0.000051659   -0.000049418    0.000023503
     59        1          -0.000004231    0.000047063   -0.000089005
 -------------------------------------------------------------------
 Cartesian Forces:  Max     0.000296743 RMS     0.000073759
 Leave Link  716 at Sun Dec  2 18:21:59 2018, MaxMem=   536870912 cpu:         0.3
 (Enter /pbs_home/pkowalski/g09d01/g09/l103.exe)

 GradGradGradGradGradGradGradGradGradGradGradGradGradGradGradGradGradGrad
 Berny optimization.
 Using GEDIIS/GDIIS optimizer.
 FormGI is forming the generalized inverse of G from B-inverse, IUseBI=4.
 Internal  Forces:  Max     0.000202276 RMS     0.000046017
 Search for a local minimum.
 Step number   4 out of a maximum of  354
 All quantities printed in internal units (Hartrees-Bohrs-Radians)
 RMS Force = .46017D-04 SwitMx=.10000D-02 MixMth= 2
 Mixed Optimization -- En-DIIS/RFO-DIIS
 Swapping is turned off.
 Update second derivatives using D2CorX and points    1    2    3    4
 DE= -2.52D-05 DEPred=-2.73D-05 R= 9.23D-01
 TightC=F SS=  1.41D+00  RLast= 4.43D-02 DXNew= 5.7920D-01 1.3282D-01
 Trust test= 9.23D-01 RLast= 4.43D-02 DXMaxT set to 3.44D-01
 ITU=  1  0  1  0
     Eigenvalues ---    0.00230   0.00241   0.00425   0.00642   0.00652
     Eigenvalues ---    0.00678   0.00890   0.00964   0.01104   0.01130
     Eigenvalues ---    0.01212   0.01277   0.01386   0.01453   0.01475
     Eigenvalues ---    0.01552   0.01599   0.01654   0.01723   0.01757
     Eigenvalues ---    0.01937   0.02011   0.02016   0.02071   0.02078
     Eigenvalues ---    0.02093   0.02095   0.02133   0.02135   0.02138
     Eigenvalues ---    0.02142   0.02151   0.02154   0.02161   0.02161
     Eigenvalues ---    0.02164   0.02167   0.02300   0.04485   0.04744
     Eigenvalues ---    0.05021   0.05446   0.05457   0.05559   0.05641
     Eigenvalues ---    0.05648   0.06002   0.07000   0.07042   0.07088
     Eigenvalues ---    0.07213   0.07247   0.07352   0.07805   0.09037
     Eigenvalues ---    0.09202   0.09374   0.09911   0.10552   0.10844
     Eigenvalues ---    0.11135   0.12303   0.13002   0.14170   0.14961
     Eigenvalues ---    0.15168   0.15994   0.15995   0.15998   0.15999
     Eigenvalues ---    0.15999   0.15999   0.16000   0.16000   0.16000
     Eigenvalues ---    0.16000   0.16000   0.16000   0.16000   0.16000
     Eigenvalues ---    0.16000   0.16000   0.16000   0.16000   0.16002
     Eigenvalues ---    0.16031   0.16067   0.17006   0.17150   0.20387
     Eigenvalues ---    0.21993   0.21999   0.22000   0.22000   0.22227
     Eigenvalues ---    0.22344   0.23124   0.23468   0.24323   0.24418
     Eigenvalues ---    0.24584   0.24695   0.24831   0.24895   0.24956
     Eigenvalues ---    0.24969   0.24991   0.25103   0.25917   0.26001
     Eigenvalues ---    0.26870   0.26950   0.27264   0.27364   0.27544
     Eigenvalues ---    0.27941   0.28252   0.29255   0.30669   0.31098
     Eigenvalues ---    0.31493   0.32022   0.33863   0.34361   0.34426
     Eigenvalues ---    0.34463   0.34490   0.34557   0.34594   0.34610
     Eigenvalues ---    0.34630   0.34715   0.34729   0.34803   0.34836
     Eigenvalues ---    0.35173   0.35268   0.35291   0.35291   0.35291
     Eigenvalues ---    0.35291   0.35300   0.35311   0.35361   0.35440
     Eigenvalues ---    0.35471   0.35934   0.37337   0.38931   0.41319
     Eigenvalues ---    0.41383   0.41759   0.41798   0.44895   0.45016
     Eigenvalues ---    0.45352   0.45523   0.45924   0.46381   0.46417
     Eigenvalues ---    0.46809   0.47365   0.47495   0.48148   0.48838
     Eigenvalues ---    0.50302   0.50811   0.51675   0.52223   0.53231
     Eigenvalues ---    0.55549
 En-DIIS/RFO-DIIS IScMMF=        0 using points:     4    3    2
 RFO step:  Lambda=-1.54861515D-06.
 NNeg= 0 NP= 3 Switch=  2.50D-03 Rises=F DC=  3.13D-05 SmlDif=  1.00D-05
 RMS Error=  0.1128781314D-03 NUsed= 3 EDIIS=F
 DidBck=F Rises=F RFO-DIIS coefs:    0.85622    0.08518    0.05860
 Iteration  1 RMS(Cart)=  0.00342094 RMS(Int)=  0.00000223
 Iteration  2 RMS(Cart)=  0.00000616 RMS(Int)=  0.00000018
 Iteration  3 RMS(Cart)=  0.00000000 RMS(Int)=  0.00000018
 ITry= 1 IFail=0 DXMaxC= 1.40D-02 DCOld= 1.00D+10 DXMaxT= 3.44D-01 DXLimC= 3.00D+00 Rises=F
 Variable       Old X    -DE/DX   Delta X   Delta X   Delta X     New X
                                 (Linear)    (Quad)   (Total)
    R1        2.90220   0.00007   0.00009   0.00015   0.00024   2.90244
    R2        2.59059   0.00010   0.00001   0.00019   0.00020   2.59080
    R3        2.74373   0.00010   0.00005   0.00018   0.00023   2.74397
    R4        2.91456  -0.00010  -0.00015  -0.00018  -0.00033   2.91423
    R5        2.92765  -0.00007   0.00014  -0.00043  -0.00029   2.92736
    R6        3.51442   0.00005  -0.00004   0.00019   0.00016   3.51457
    R7        3.51305   0.00009  -0.00004   0.00035   0.00031   3.51336
    R8        2.90555  -0.00007   0.00001  -0.00017  -0.00016   2.90539
    R9        2.92696  -0.00014   0.00010  -0.00059  -0.00049   2.92647
   R10        3.33775   0.00004   0.00026  -0.00024   0.00002   3.33777
   R11        2.84666   0.00014  -0.00021   0.00075   0.00055   2.84721
   R12        2.77062  -0.00009   0.00007  -0.00030  -0.00023   2.77040
   R13        2.93447   0.00007  -0.00020   0.00045   0.00025   2.93472
   R14        2.56425   0.00014   0.00019  -0.00001   0.00018   2.56444
   R15        2.58025  -0.00007   0.00031  -0.00055  -0.00024   2.58002
   R16        2.84243   0.00006  -0.00022   0.00051   0.00029   2.84272
   R17        2.59622  -0.00017  -0.00002  -0.00024  -0.00027   2.59596
   R18        2.93582   0.00003  -0.00019   0.00030   0.00010   2.93592
   R19        2.53190   0.00020   0.00012   0.00018   0.00030   2.53220
   R20        2.55126   0.00010   0.00021  -0.00011   0.00010   2.55136
   R21        2.58315   0.00008   0.00026  -0.00021   0.00005   2.58320
   R22        2.56049   0.00002   0.00028  -0.00036  -0.00008   2.56042
   R23        2.73390  -0.00007   0.00002  -0.00014  -0.00012   2.73378
   R24        2.07664  -0.00010   0.00003  -0.00034  -0.00031   2.07633
   R25        2.07520  -0.00008   0.00003  -0.00027  -0.00025   2.07496
   R26        2.07842  -0.00008   0.00002  -0.00029  -0.00027   2.07816
   R27        2.07469  -0.00010   0.00003  -0.00030  -0.00027   2.07441
   R28        2.07970  -0.00009   0.00001  -0.00030  -0.00028   2.07941
   R29        2.07652  -0.00010   0.00003  -0.00034  -0.00031   2.07621
   R30        2.78922   0.00001   0.00005  -0.00004   0.00001   2.78923
   R31        2.60763   0.00001  -0.00003   0.00007   0.00005   2.60768
   R32        3.34610   0.00000   0.00023  -0.00031  -0.00008   3.34602
   R33        2.79055   0.00002   0.00006  -0.00003   0.00003   2.79058
   R34        2.60445   0.00010  -0.00003   0.00025   0.00022   2.60467
   R35        2.66382   0.00004   0.00006   0.00000   0.00006   2.66388
   R36        2.66507   0.00004   0.00004   0.00002   0.00005   2.66512
   R37        2.63786   0.00003   0.00008  -0.00007   0.00001   2.63787
   R38        2.06216  -0.00011   0.00006  -0.00041  -0.00035   2.06181
   R39        2.63632   0.00001   0.00008  -0.00010  -0.00002   2.63630
   R40        2.06415  -0.00009   0.00006  -0.00035  -0.00029   2.06387
   R41        2.64192   0.00002   0.00006  -0.00006   0.00000   2.64192
   R42        2.06562  -0.00010   0.00006  -0.00036  -0.00030   2.06533
   R43        2.64282   0.00004   0.00007  -0.00004   0.00003   2.64285
   R44        2.06562  -0.00010   0.00006  -0.00036  -0.00030   2.06533
   R45        2.06549  -0.00010   0.00006  -0.00036  -0.00029   2.06520
   R46        2.84788   0.00000   0.00019  -0.00025  -0.00006   2.84782
   R47        2.07488  -0.00012   0.00002  -0.00037  -0.00035   2.07453
   R48        2.08033  -0.00009   0.00000  -0.00027  -0.00027   2.08006
   R49        2.07639  -0.00015  -0.00001  -0.00041  -0.00042   2.07597
   R50        2.66359   0.00000   0.00005  -0.00007  -0.00001   2.66357
   R51        2.66446   0.00004   0.00004   0.00002   0.00006   2.66452
   R52        2.63769   0.00003   0.00008  -0.00006   0.00001   2.63771
   R53        2.06262  -0.00008   0.00007  -0.00034  -0.00027   2.06235
   R54        2.63624   0.00002   0.00009  -0.00010  -0.00001   2.63623
   R55        2.06496  -0.00009   0.00006  -0.00035  -0.00029   2.06468
   R56        2.64209   0.00003   0.00007  -0.00006   0.00001   2.64210
   R57        2.06558  -0.00010   0.00006  -0.00036  -0.00030   2.06529
   R58        2.64279   0.00003   0.00007  -0.00005   0.00002   2.64281
   R59        2.06548  -0.00009   0.00006  -0.00035  -0.00029   2.06519
   R60        2.06544  -0.00010   0.00006  -0.00036  -0.00030   2.06514
   R61        2.84786   0.00001   0.00020  -0.00023  -0.00003   2.84783
   R62        2.07812  -0.00012  -0.00003  -0.00029  -0.00032   2.07780
   R63        2.07957  -0.00007   0.00001  -0.00023  -0.00022   2.07935
   R64        2.07393  -0.00010   0.00003  -0.00034  -0.00031   2.07362
    A1        2.02300  -0.00005  -0.00005  -0.00013  -0.00017   2.02283
    A2        1.95653  -0.00003  -0.00005  -0.00001  -0.00006   1.95647
    A3        2.30213   0.00008   0.00011   0.00019   0.00030   2.30242
    A4        1.91603   0.00000   0.00003  -0.00012  -0.00008   1.91595
    A5        1.88116  -0.00001  -0.00011   0.00045   0.00034   1.88149
    A6        1.82662   0.00002   0.00010   0.00022   0.00032   1.82694
    A7        1.98250  -0.00001  -0.00003  -0.00021  -0.00024   1.98226
    A8        1.97035  -0.00004  -0.00006  -0.00046  -0.00052   1.96983
    A9        1.87870   0.00004   0.00008   0.00020   0.00027   1.87898
   A10        1.97402   0.00004   0.00009   0.00002   0.00011   1.97414
   A11        1.89718  -0.00002   0.00008  -0.00043  -0.00035   1.89682
   A12        1.98882  -0.00007  -0.00012  -0.00030  -0.00041   1.98841
   A13        1.84070  -0.00004   0.00005  -0.00036  -0.00030   1.84040
   A14        1.86407   0.00004   0.00006   0.00038   0.00043   1.86451
   A15        1.89186   0.00006  -0.00017   0.00073   0.00056   1.89242
   A16        1.59836  -0.00001  -0.00007   0.00000  -0.00007   1.59829
   A17        2.24018   0.00009   0.00010   0.00031   0.00041   2.24058
   A18        2.13012  -0.00004   0.00001  -0.00020  -0.00020   2.12992
   A19        1.91192  -0.00004  -0.00011  -0.00004  -0.00015   1.91177
   A20        1.82494   0.00000   0.00012  -0.00016  -0.00003   1.82490
   A21        1.99831  -0.00004   0.00005  -0.00021  -0.00016   1.99816
   A22        1.96594   0.00004  -0.00003   0.00034   0.00031   1.96625
   A23        1.91424   0.00006   0.00016   0.00011   0.00027   1.91451
   A24        1.89450  -0.00001   0.00003  -0.00016  -0.00014   1.89437
   A25        1.86397  -0.00004  -0.00032   0.00008  -0.00024   1.86373
   A26        1.90277   0.00008   0.00005   0.00006   0.00012   1.90289
   A27        2.12638   0.00004   0.00002   0.00002   0.00004   2.12642
   A28        2.25356  -0.00012  -0.00008  -0.00011  -0.00019   2.25336
   A29        1.83339   0.00000   0.00002  -0.00014  -0.00011   1.83328
   A30        1.96788   0.00002   0.00008   0.00003   0.00011   1.96799
   A31        1.90010   0.00003   0.00006   0.00027   0.00033   1.90043
   A32        1.96874   0.00001   0.00006  -0.00004   0.00002   1.96876
   A33        1.89424   0.00002   0.00012   0.00015   0.00026   1.89450
   A34        1.89696  -0.00007  -0.00033  -0.00024  -0.00057   1.89639
   A35        1.81386  -0.00003   0.00010  -0.00027  -0.00017   1.81368
   A36        1.97284  -0.00002   0.00017  -0.00050  -0.00033   1.97251
   A37        2.00366  -0.00004  -0.00018   0.00021   0.00003   2.00369
   A38        1.89893   0.00006   0.00009   0.00011   0.00020   1.89913
   A39        1.90734   0.00010   0.00018   0.00045   0.00063   1.90797
   A40        1.86475  -0.00006  -0.00033   0.00004  -0.00028   1.86447
   A41        2.00394   0.00005  -0.00002   0.00019   0.00017   2.00411
   A42        1.97659   0.00006  -0.00008   0.00020   0.00012   1.97671
   A43        2.30261  -0.00012   0.00009  -0.00041  -0.00032   2.30229
   A44        1.90760  -0.00002  -0.00009  -0.00001  -0.00010   1.90750
   A45        1.94106   0.00001  -0.00011   0.00022   0.00011   1.94118
   A46        1.93062  -0.00002  -0.00016   0.00012  -0.00003   1.93059
   A47        1.89746   0.00001   0.00007  -0.00003   0.00004   1.89750
   A48        1.89115   0.00002   0.00017  -0.00015   0.00002   1.89118
   A49        1.89496   0.00000   0.00013  -0.00017  -0.00004   1.89492
   A50        1.93841   0.00001  -0.00010   0.00018   0.00008   1.93850
   A51        1.93032  -0.00001  -0.00014   0.00015   0.00001   1.93033
   A52        1.90838  -0.00001  -0.00011   0.00008  -0.00003   1.90835
   A53        1.89733   0.00000   0.00012  -0.00016  -0.00004   1.89729
   A54        1.89967   0.00000   0.00007  -0.00006   0.00001   1.89969
   A55        1.88878   0.00001   0.00017  -0.00020  -0.00003   1.88875
   A56        2.03493   0.00010  -0.00002   0.00032   0.00030   2.03523
   A57        2.01333  -0.00002  -0.00006  -0.00004  -0.00009   2.01324
   A58        2.23474  -0.00008   0.00008  -0.00028  -0.00020   2.23454
   A59        1.58875   0.00001   0.00001   0.00015   0.00016   1.58890
   A60        2.03818  -0.00002  -0.00006  -0.00009  -0.00016   2.03803
   A61        2.00657   0.00002  -0.00004   0.00024   0.00020   2.00677
   A62        2.23841   0.00000   0.00010  -0.00014  -0.00004   2.23838
   A63        2.11352   0.00005  -0.00006   0.00032   0.00025   2.11377
   A64        2.10445  -0.00002   0.00000  -0.00012  -0.00011   2.10434
   A65        2.06484  -0.00003   0.00006  -0.00022  -0.00016   2.06467
   A66        2.10729   0.00001  -0.00003   0.00009   0.00006   2.10735
   A67        2.08783   0.00000  -0.00004   0.00010   0.00005   2.08788
   A68        2.08772  -0.00002   0.00007  -0.00020  -0.00012   2.08759
   A69        2.10785   0.00002  -0.00004   0.00015   0.00011   2.10796
   A70        2.08161  -0.00001   0.00002  -0.00007  -0.00004   2.08157
   A71        2.09365  -0.00001   0.00001  -0.00008  -0.00007   2.09358
   A72        2.09973   0.00001  -0.00001   0.00006   0.00005   2.09978
   A73        2.08714  -0.00001   0.00001  -0.00006  -0.00005   2.08709
   A74        2.09628   0.00000   0.00000   0.00000   0.00000   2.09628
   A75        2.09933   0.00000   0.00000   0.00001   0.00001   2.09933
   A76        2.08770  -0.00001   0.00001  -0.00004  -0.00003   2.08766
   A77        2.09616   0.00000  -0.00001   0.00004   0.00003   2.09619
   A78        2.08713  -0.00002   0.00002  -0.00009  -0.00007   2.08706
   A79        2.09792   0.00001   0.00000   0.00003   0.00003   2.09795
   A80        2.09811   0.00001  -0.00002   0.00006   0.00004   2.09815
   A81        1.96385  -0.00001   0.00009  -0.00007   0.00001   1.96387
   A82        2.16092   0.00001  -0.00002   0.00006   0.00003   2.16095
   A83        2.15732   0.00001  -0.00005   0.00003  -0.00002   2.15731
   A84        1.93689   0.00001  -0.00013   0.00020   0.00007   1.93696
   A85        1.95637   0.00002  -0.00012   0.00033   0.00021   1.95658
   A86        1.92994   0.00003  -0.00009   0.00031   0.00022   1.93017
   A87        1.88801  -0.00002   0.00010  -0.00030  -0.00020   1.88781
   A88        1.88882  -0.00003   0.00014  -0.00043  -0.00029   1.88854
   A89        1.86081  -0.00001   0.00012  -0.00017  -0.00005   1.86076
   A90        2.11436  -0.00002  -0.00010   0.00012   0.00002   2.11438
   A91        2.10313   0.00003   0.00003   0.00003   0.00006   2.10319
   A92        2.06526  -0.00001   0.00007  -0.00015  -0.00008   2.06519
   A93        2.10689   0.00001  -0.00004   0.00007   0.00004   2.10692
   A94        2.08682  -0.00001  -0.00004   0.00004  -0.00001   2.08681
   A95        2.08916   0.00000   0.00008  -0.00011  -0.00003   2.08913
   A96        2.10825   0.00001  -0.00004   0.00010   0.00005   2.10831
   A97        2.08387   0.00000   0.00001  -0.00002  -0.00001   2.08387
   A98        2.09093  -0.00001   0.00003  -0.00008  -0.00004   2.09088
   A99        2.09961   0.00001  -0.00001   0.00004   0.00003   2.09964
   A100       2.08742  -0.00001   0.00001  -0.00006  -0.00005   2.08737
   A101       2.09611   0.00000   0.00000   0.00002   0.00002   2.09613
   A102       2.09850   0.00000   0.00000   0.00001   0.00001   2.09851
   A103       2.08828   0.00000   0.00001  -0.00004  -0.00003   2.08825
   A104       2.09641   0.00000  -0.00001   0.00003   0.00002   2.09643
   A105       2.08769  -0.00001   0.00002  -0.00007  -0.00004   2.08765
   A106       2.09757   0.00001  -0.00001   0.00003   0.00003   2.09760
   A107       2.09790   0.00000  -0.00001   0.00003   0.00002   2.09792
   A108       1.96895   0.00000   0.00005  -0.00013  -0.00008   1.96887
   A109       2.15807  -0.00013  -0.00004  -0.00028  -0.00031   2.15776
   A110       2.14842   0.00013   0.00002   0.00047   0.00049   2.14891
   A111       1.92605  -0.00001  -0.00012   0.00015   0.00003   1.92608
   A112       1.95939   0.00005  -0.00010   0.00043   0.00033   1.95972
   A113       1.93906   0.00001  -0.00012   0.00020   0.00008   1.93915
   A114       1.86112  -0.00002   0.00011  -0.00026  -0.00014   1.86098
   A115       1.88328  -0.00001   0.00015  -0.00031  -0.00016   1.88312
   A116       1.89166  -0.00003   0.00010  -0.00027  -0.00017   1.89149
    D1        0.67943   0.00002   0.00003   0.00055   0.00058   0.68001
    D2       -1.48811   0.00003   0.00012   0.00059   0.00071  -1.48739
    D3        2.79869  -0.00002   0.00004   0.00007   0.00011   2.79879
    D4       -2.51433   0.00003   0.00020   0.00142   0.00162  -2.51271
    D5        1.60132   0.00005   0.00030   0.00146   0.00176   1.60307
    D6       -0.39508   0.00000   0.00021   0.00094   0.00115  -0.39393
    D7        3.01547   0.00001  -0.00014   0.00187   0.00173   3.01719
    D8       -0.07357   0.00000  -0.00010   0.00008  -0.00002  -0.07359
    D9       -0.06116   0.00000  -0.00035   0.00079   0.00044  -0.06072
   D10        3.13299  -0.00001  -0.00031  -0.00100  -0.00131   3.13168
   D11        0.28714   0.00002  -0.00002   0.00043   0.00040   0.28754
   D12       -2.80573   0.00000  -0.00028   0.00008  -0.00021  -2.80594
   D13       -2.91752   0.00003   0.00018   0.00147   0.00165  -2.91587
   D14        0.27280   0.00001  -0.00008   0.00112   0.00104   0.27383
   D15       -3.06551   0.00003  -0.00014   0.00011  -0.00003  -3.06554
   D16       -1.02745   0.00000   0.00004  -0.00060  -0.00056  -1.02801
   D17        1.08425   0.00001  -0.00020  -0.00018  -0.00037   1.08387
   D18       -0.95815   0.00002  -0.00028   0.00046   0.00018  -0.95797
   D19        1.07991  -0.00002  -0.00011  -0.00025  -0.00035   1.07955
   D20       -3.09158  -0.00001  -0.00034   0.00018  -0.00017  -3.09175
   D21        1.18708   0.00003  -0.00025   0.00020  -0.00005   1.18703
   D22       -3.05805  -0.00001  -0.00007  -0.00051  -0.00059  -3.05863
   D23       -0.94635   0.00000  -0.00031  -0.00009  -0.00040  -0.94675
   D24       -3.09298  -0.00001   0.00072   0.00170   0.00242  -3.09056
   D25        1.08195  -0.00001   0.00073   0.00167   0.00240   1.08435
   D26       -0.99627  -0.00001   0.00068   0.00178   0.00246  -0.99381
   D27        1.06334   0.00000   0.00078   0.00166   0.00244   1.06578
   D28       -1.04491   0.00000   0.00079   0.00164   0.00243  -1.04249
   D29       -3.12314   0.00000   0.00074   0.00175   0.00249  -3.12065
   D30       -1.13146   0.00003   0.00082   0.00225   0.00307  -1.12839
   D31        3.04346   0.00003   0.00083   0.00223   0.00306   3.04652
   D32        0.96524   0.00004   0.00077   0.00234   0.00312   0.96836
   D33        0.31590   0.00000  -0.00026  -0.00153  -0.00179   0.31411
   D34        2.39897   0.00000  -0.00019  -0.00178  -0.00197   2.39700
   D35       -1.68221  -0.00002  -0.00021  -0.00223  -0.00244  -1.68465
   D36        2.25994  -0.00001   0.00050   0.00048   0.00098   2.26092
   D37        0.18884   0.00002   0.00032   0.00122   0.00154   0.19038
   D38       -1.82155  -0.00005   0.00046   0.00039   0.00085  -1.82070
   D39        0.80925   0.00001  -0.00009   0.00031   0.00022   0.80947
   D40       -2.34167  -0.00004  -0.00063  -0.00070  -0.00133  -2.34300
   D41        2.93095   0.00002   0.00010  -0.00010   0.00000   2.93095
   D42       -0.21997  -0.00003  -0.00045  -0.00111  -0.00155  -0.22152
   D43       -1.36105   0.00007   0.00011   0.00049   0.00060  -1.36046
   D44        1.77121   0.00003  -0.00043  -0.00052  -0.00095   1.77026
   D45       -3.10780   0.00003   0.00067   0.00164   0.00231  -3.10549
   D46        1.08027   0.00003   0.00071   0.00154   0.00225   1.08253
   D47       -1.02697   0.00003   0.00073   0.00153   0.00226  -1.02471
   D48        0.98259   0.00000   0.00059   0.00153   0.00212   0.98471
   D49       -1.11252   0.00000   0.00063   0.00143   0.00206  -1.11045
   D50        3.06343   0.00000   0.00064   0.00142   0.00206   3.06549
   D51       -0.99314   0.00000   0.00057   0.00141   0.00199  -0.99115
   D52       -3.08825  -0.00001   0.00062   0.00132   0.00193  -3.08632
   D53        1.08769  -0.00001   0.00063   0.00130   0.00193   1.08963
   D54        3.03073  -0.00002  -0.00032  -0.00121  -0.00154   3.02920
   D55       -0.12993  -0.00001  -0.00013  -0.00121  -0.00134  -0.13127
   D56        2.98385  -0.00001  -0.00008  -0.00129  -0.00137   2.98248
   D57        0.88869  -0.00006  -0.00040  -0.00119  -0.00159   0.88710
   D58       -1.24557  -0.00001   0.00002  -0.00141  -0.00139  -1.24696
   D59       -0.20502  -0.00001  -0.00012   0.00032   0.00020  -0.20482
   D60       -2.30018  -0.00006  -0.00043   0.00041  -0.00002  -2.30020
   D61        1.84875   0.00000  -0.00002   0.00020   0.00018   1.84893
   D62        2.98829   0.00001   0.00033   0.00050   0.00083   2.98912
   D63       -0.18356  -0.00001   0.00008  -0.00049  -0.00041  -0.18397
   D64       -0.10957   0.00000   0.00036  -0.00100  -0.00064  -0.11021
   D65        3.00176  -0.00002   0.00011  -0.00199  -0.00188   2.99989
   D66        0.42883   0.00001  -0.00015   0.00045   0.00030   0.42913
   D67        2.57944   0.00003  -0.00001   0.00032   0.00031   2.57975
   D68       -1.59719  -0.00002  -0.00033   0.00023  -0.00010  -1.59730
   D69        2.57940   0.00000   0.00007   0.00016   0.00023   2.57963
   D70       -1.55318   0.00002   0.00022   0.00004   0.00025  -1.55293
   D71        0.55337  -0.00003  -0.00010  -0.00006  -0.00017   0.55321
   D72       -1.67326  -0.00002  -0.00021   0.00022   0.00002  -1.67324
   D73        0.47735   0.00000  -0.00006   0.00010   0.00003   0.47738
   D74        2.58390  -0.00006  -0.00038   0.00000  -0.00038   2.58352
   D75        0.37581   0.00001  -0.00044   0.00126   0.00082   0.37662
   D76       -1.68003  -0.00003  -0.00070   0.00155   0.00085  -1.67918
   D77        2.45797   0.00010  -0.00025   0.00174   0.00149   2.45946
   D78       -2.73264   0.00003  -0.00018   0.00234   0.00216  -2.73048
   D79        1.49471  -0.00001  -0.00044   0.00264   0.00220   1.49690
   D80       -0.65048   0.00012   0.00001   0.00283   0.00284  -0.64764
   D81       -0.21502   0.00002   0.00005   0.00022   0.00027  -0.21475
   D82        2.93809   0.00008   0.00072   0.00146   0.00218   2.94027
   D83        2.88969   0.00000  -0.00024  -0.00099  -0.00123   2.88846
   D84       -0.24039   0.00005   0.00043   0.00025   0.00068  -0.23970
   D85       -0.49168   0.00000   0.00037  -0.00100  -0.00063  -0.49231
   D86        1.61464  -0.00002   0.00067  -0.00168  -0.00101   1.61362
   D87       -2.63840   0.00001   0.00043  -0.00132  -0.00089  -2.63929
   D88       -2.64174  -0.00003   0.00021  -0.00091  -0.00070  -2.64244
   D89       -0.53542  -0.00004   0.00051  -0.00160  -0.00109  -0.53650
   D90        1.49473  -0.00002   0.00027  -0.00124  -0.00097   1.49376
   D91        1.53837   0.00004   0.00051  -0.00069  -0.00018   1.53819
   D92       -2.63849   0.00003   0.00081  -0.00138  -0.00057  -2.63906
   D93       -0.60834   0.00005   0.00057  -0.00102  -0.00045  -0.60879
   D94        0.14090   0.00002   0.00037   0.00034   0.00071   0.14160
   D95       -3.13065   0.00005   0.00065   0.00089   0.00155  -3.12911
   D96       -3.01208  -0.00003  -0.00029  -0.00089  -0.00118  -3.01325
   D97       -0.00044   0.00000  -0.00001  -0.00033  -0.00034  -0.00078
   D98       -2.37071  -0.00001   0.00011  -0.00011   0.00000  -2.37071
   D99        0.73872   0.00000   0.00021  -0.00019   0.00002   0.73874
   D100       0.79277  -0.00001  -0.00012  -0.00011  -0.00023   0.79254
   D101      -2.38099  -0.00001  -0.00001  -0.00019  -0.00020  -2.38120
   D102       0.01742   0.00000  -0.00012   0.00075   0.00063   0.01805
   D103      -2.99504  -0.00001  -0.00040   0.00026  -0.00014  -2.99518
   D104       3.13736   0.00001   0.00010   0.00075   0.00086   3.13821
   D105       0.12489   0.00000  -0.00018   0.00027   0.00009   0.12498
   D106       2.96132   0.00001   0.00024   0.00097   0.00121   2.96253
   D107      -0.18617   0.00002   0.00029   0.00198   0.00228  -0.18390
   D108       2.36114  -0.00001  -0.00027  -0.00065  -0.00092   2.36022
   D109      -0.75025   0.00000  -0.00035   0.00018  -0.00016  -0.75041
   D110      -0.77364  -0.00002  -0.00034  -0.00182  -0.00216  -0.77579
   D111       2.39816  -0.00001  -0.00041  -0.00099  -0.00140   2.39676
   D112      -0.02448  -0.00003  -0.00022  -0.00175  -0.00197  -0.02645
   D113       3.06851  -0.00002   0.00004  -0.00140  -0.00136   3.06715
   D114       3.11040  -0.00002  -0.00015  -0.00060  -0.00075   3.10965
   D115      -0.07979   0.00000   0.00011  -0.00025  -0.00014  -0.07994
   D116      -3.12886   0.00000  -0.00004   0.00021   0.00017  -3.12869
   D117      -0.01576  -0.00001   0.00004  -0.00022  -0.00019  -0.01594
   D118      -0.01681  -0.00001   0.00003  -0.00060  -0.00057  -0.01738
   D119       3.09630  -0.00001   0.00011  -0.00103  -0.00093   3.09538
   D120       3.13499   0.00000   0.00001  -0.00020  -0.00019   3.13480
   D121      -0.01961   0.00000   0.00010  -0.00046  -0.00036  -0.01997
   D122       0.02277   0.00001  -0.00006   0.00060   0.00054   0.02331
   D123      -3.13183   0.00001   0.00003   0.00034   0.00037  -3.13146
   D124       0.00135   0.00001   0.00002   0.00022   0.00024   0.00159
   D125       3.13378   0.00000   0.00006   0.00001   0.00007   3.13385
   D126      -3.11176   0.00001  -0.00006   0.00065   0.00060  -3.11117
   D127       0.02067   0.00001  -0.00002   0.00044   0.00042   0.02109
   D128      -0.01330   0.00000   0.00004  -0.00022  -0.00018  -0.01348
   D129       3.12851   0.00000   0.00009  -0.00013  -0.00004   3.12847
   D130       3.14139   0.00000  -0.00004   0.00004  -0.00001   3.14138
   D131       0.00002   0.00000   0.00000   0.00013   0.00013   0.00014
   D132       0.00858   0.00000  -0.00004   0.00017   0.00013   0.00871
   D133      -3.14053   0.00000  -0.00001  -0.00012  -0.00013  -3.14066
   D134      -3.12381   0.00000  -0.00008   0.00039   0.00031  -3.12350
   D135       0.01027   0.00000  -0.00005   0.00010   0.00005   0.01032
   D136      -0.00264   0.00000   0.00001  -0.00017  -0.00016  -0.00280
   D137      -3.13671   0.00000  -0.00002   0.00012   0.00010  -3.13662
   D138       3.13874  -0.00001  -0.00004  -0.00027  -0.00030   3.13843
   D139       0.00466   0.00000  -0.00007   0.00002  -0.00004   0.00462
   D140       2.78223   0.00001   0.00027   0.00012   0.00040   2.78263
   D141      -1.38783   0.00000   0.00022   0.00012   0.00034  -1.38749
   D142       0.68595   0.00002   0.00023   0.00033   0.00056   0.68651
   D143      -0.30532  -0.00001  -0.00002  -0.00026  -0.00028  -0.30560
   D144       1.80781  -0.00001  -0.00007  -0.00027  -0.00034   1.80747
   D145      -2.40160   0.00000  -0.00006  -0.00006  -0.00012  -2.40172
   D146       3.12488   0.00001   0.00003   0.00010   0.00013   3.12500
   D147       0.01054   0.00000  -0.00009   0.00018   0.00009   0.01063
   D148       0.01477   0.00000  -0.00008   0.00018   0.00010   0.01487
   D149      -3.09957  -0.00001  -0.00019   0.00026   0.00007  -3.09950
   D150      -3.12985   0.00000   0.00001  -0.00002  -0.00001  -3.12987
   D151       0.02906   0.00000  -0.00007   0.00001  -0.00006   0.02900
   D152      -0.01954   0.00000   0.00011  -0.00010   0.00001  -0.01953
   D153       3.13938   0.00000   0.00003  -0.00006  -0.00003   3.13934
   D154      -0.00144   0.00000   0.00000  -0.00014  -0.00015  -0.00158
   D155      -3.13403   0.00000  -0.00006  -0.00006  -0.00012  -3.13415
   D156       3.11287   0.00000   0.00011  -0.00022  -0.00011   3.11276
   D157      -0.01973   0.00000   0.00005  -0.00013  -0.00008  -0.01981
   D158       0.01098   0.00000  -0.00006  -0.00002  -0.00008   0.01090
   D159      -3.12943   0.00000  -0.00010  -0.00003  -0.00012  -3.12955
   D160       3.13518   0.00000   0.00002  -0.00005  -0.00003   3.13514
   D161      -0.00523   0.00000  -0.00001  -0.00006  -0.00008  -0.00531
   D162      -0.00751   0.00000   0.00005   0.00002   0.00007  -0.00744
   D163       3.14059   0.00000   0.00001   0.00006   0.00007   3.14066
   D164       3.12504   0.00000   0.00011  -0.00007   0.00005   3.12509
   D165      -0.01004   0.00000   0.00007  -0.00003   0.00004  -0.01000
   D166       0.00277   0.00000  -0.00002   0.00006   0.00004   0.00281
   D167       3.13785   0.00000   0.00002   0.00002   0.00004   3.13789
   D168      -3.14002   0.00000   0.00001   0.00007   0.00008  -3.13993
   D169      -0.00493   0.00000   0.00006   0.00003   0.00008  -0.00485
   D170      -0.68737  -0.00002  -0.00052  -0.00014  -0.00066  -0.68802
   D171       1.38615  -0.00002  -0.00052  -0.00008  -0.00060   1.38555
   D172      -2.77556  -0.00001  -0.00055   0.00002  -0.00053  -2.77609
   D173       2.31115   0.00000  -0.00020   0.00042   0.00022   2.31137
   D174      -1.89852   0.00001  -0.00021   0.00048   0.00027  -1.89825
   D175       0.22296   0.00001  -0.00024   0.00058   0.00035   0.22330
         Item               Value     Threshold  Converged?
 Maximum Force            0.000202     0.000450     YES
 RMS     Force            0.000046     0.000300     YES
 Maximum Displacement     0.013982     0.001800     NO 
 RMS     Displacement     0.003421     0.001200     NO 
 Predicted change in Energy=-2.260441D-06
 Lowest energy point so far.  Saving SCF results.
 GradGradGradGradGradGradGradGradGradGradGradGradGradGradGradGradGradGrad

 Leave Link  103 at Sun Dec  2 18:21:59 2018, MaxMem=   536870912 cpu:         1.7
 (Enter /pbs_home/pkowalski/g09d01/g09/l202.exe)
 Stoichiometry    C29H22F6S2
 Framework group  C1[X(C29H22F6S2)]
 Deg. of freedom   171
 Full point group                 C1      NOp   1
 RotChk:  IX=0 Diff= 2.82D-04
 Largest Abelian subgroup         C1      NOp   1
 Largest concise Abelian subgroup C1      NOp   1
                         Standard orientation:                         
 ---------------------------------------------------------------------
 Center     Atomic      Atomic             Coordinates (Angstroms)
 Number     Number       Type             X           Y           Z
 ---------------------------------------------------------------------
      1          6           0       -1.441616    0.425312   -0.196906
      2          6           0       -0.608070   -0.857951   -0.328986
      3          6           0        0.649085   -0.757197    0.558494
      4         16           0        1.793152   -2.210645    0.370887
      5          6           0       -0.731378    1.595454   -0.119818
      6          6           0       -1.253025    3.008883   -0.133162
      7          6           0        0.733679    1.614034   -0.069725
      8          6           0       -0.018855    3.883827    0.217648
      9          6           0        1.211071    3.034108   -0.205432
     10          9           0       -2.250800    3.248581    0.754841
     11          9           0       -1.718085    3.386308   -1.360060
     12          9           0       -0.049292    5.084797   -0.375901
     13          9           0        0.023192    4.064002    1.555030
     14          9           0        1.553848    3.362555   -1.487320
     15          9           0        2.268787    3.355489    0.577986
     16          6           0        1.466931    0.467418    0.116617
     17          6           0        0.341510   -0.620929    2.070131
     18          1           0        1.284493   -0.518110    2.624617
     19          1           0       -0.194976   -1.501499    2.447524
     20          1           0       -0.271884    0.271531    2.261533
     21          6           0       -0.291076   -1.064262   -1.831196
     22          1           0        0.261736   -1.998710   -1.993124
     23          1           0        0.309209   -0.227402   -2.218697
     24          1           0       -1.230712   -1.104855   -2.399120
     25          6           0        3.180370   -1.147758    0.114748
     26         16           0       -1.756947   -2.222374    0.197705
     27          6           0       -3.163195   -1.172049   -0.035622
     28          6           0       -4.491087   -1.815310    0.024385
     29          6           0       -5.551241   -1.231462    0.747123
     30          6           0       -4.718040   -3.052855   -0.612782
     31          6           0       -6.799027   -1.853903    0.811378
     32          1           0       -5.387050   -0.296169    1.284423
     33          6           0       -5.968543   -3.668303   -0.552071
     34          1           0       -3.904802   -3.524037   -1.169044
     35          6           0       -7.014703   -3.071170    0.158486
     36          1           0       -7.605546   -1.388040    1.383201
     37          1           0       -6.126847   -4.621297   -1.063170
     38          1           0       -7.992539   -3.556555    0.209200
     39          6           0       -2.867932    0.157703   -0.246296
     40          6           0       -3.907087    1.203496   -0.558602
     41          1           0       -4.842698    0.739265   -0.896646
     42          1           0       -4.133346    1.835928    0.313422
     43          1           0       -3.551989    1.876439   -1.350987
     44          6           0        4.504305   -1.795673    0.037471
     45          6           0        5.618947   -1.259355    0.713217
     46          6           0        4.673832   -2.993279   -0.687175
     47          6           0        6.862424   -1.890284    0.650052
     48          1           0        5.501363   -0.354920    1.312560
     49          6           0        5.919317   -3.618251   -0.752708
     50          1           0        3.820941   -3.425571   -1.215786
     51          6           0        7.018971   -3.068660   -0.085958
     52          1           0        7.712781   -1.462275    1.186836
     53          1           0        6.032033   -4.539872   -1.329102
     54          1           0        7.993602   -3.560572   -0.134821
     55          6           0        2.881596    0.193477   -0.011792
     56          6           0        3.899031    1.229288   -0.415506
     57          1           0        3.491753    1.878518   -1.203911
     58          1           0        4.178987    1.887296    0.420800
     59          1           0        4.810212    0.757529   -0.804456
 ---------------------------------------------------------------------
 Rotational constants (GHZ):      0.1274105      0.0701829      0.0482947
 Leave Link  202 at Sun Dec  2 18:22:00 2018, MaxMem=   536870912 cpu:         0.0
 (Enter /pbs_home/pkowalski/g09d01/g09/l301.exe)
 Basis read from rwf:  (5D, 7F)
 No pseudopotential information found on rwf file.
 There are   673 symmetry adapted cartesian basis functions of A   symmetry.
 There are   636 symmetry adapted basis functions of A   symmetry.
   636 basis functions,  1103 primitive gaussians,   673 cartesian basis functions
   141 alpha electrons      141 beta electrons
       nuclear repulsion energy      4680.7687305879 Hartrees.
 IExCor=  402 DFT=T Ex+Corr=B3LYP ExCW=0 ScaHFX=  0.200000
 ScaDFX=  0.800000  0.720000  1.000000  0.810000 ScalE2=  1.000000  1.000000
 IRadAn=      0 IRanWt=     -1 IRanGd=            0 ICorTp=0 IEmpDi=  4
 NAtoms=   59 NActive=   59 NUniq=   59 SFac= 1.00D+00 NAtFMM=   60 NAOKFM=F Big=F
 Integral buffers will be    131072 words long.
 Raffenetti 2 integral format.
 Two-electron integral symmetry is turned on.
 No density basis found on file   724.
 Leave Link  301 at Sun Dec  2 18:22:00 2018, MaxMem=   536870912 cpu:         0.5
 (Enter /pbs_home/pkowalski/g09d01/g09/l302.exe)
 NPDir=0 NMtPBC=     1 NCelOv=     1 NCel=       1 NClECP=     1 NCelD=      1
         NCelK=      1 NCelE2=     1 NClLst=     1 CellRange=     0.0.
 One-electron integrals computed using PRISM.
 NBasis=   636 RedAO= T EigKep=  3.00D-04  NBF=   636
 NBsUse=   636 1.00D-06 EigRej= -1.00D+00 NBFU=   636
 Precomputing XC quadrature grid using
 IXCGrd= 4 IRadAn=           0 IRanWt=          -1 IRanGd=           0 AccXCQ= 0.00D+00.
 Generated NRdTot=       0 NPtTot=           0 NUsed=           0 NTot=          32
 NSgBfM=   629   629   630   630   638 MxSgAt=    59 MxSgA2=    59.
 Leave Link  302 at Sun Dec  2 18:22:02 2018, MaxMem=   536870912 cpu:        16.4
 (Enter /pbs_home/pkowalski/g09d01/g09/l303.exe)
 DipDrv:  MaxL=1.
 Leave Link  303 at Sun Dec  2 18:22:03 2018, MaxMem=   536870912 cpu:         1.5
 (Enter /pbs_home/pkowalski/g09d01/g09/l401.exe)
 Initial guess from the checkpoint file:  "dae0068freq_closed_b3lyp.chk"
 B after Tr=     0.000000    0.000000    0.000000
         Rot=    1.000000   -0.000125    0.000005    0.000131 Ang=  -0.02 deg.
 Guess basis will be translated and rotated to current coordinates.
 JPrj=2 DoOrth=T DoCkMO=T.
 Leave Link  401 at Sun Dec  2 18:22:05 2018, MaxMem=   536870912 cpu:        12.1
 (Enter /pbs_home/pkowalski/g09d01/g09/l502.exe)
 Closed shell SCF:
 Using DIIS extrapolation, IDIIS=  1040.
 Integral symmetry usage will be decided dynamically.
 IVT=     1387805 IEndB=     1387805 NGot=   536870912 MDV=   535953350
 LenX=   535953350 LenY=   535499748
 Requested convergence on RMS density matrix=1.00D-08 within 128 cycles.
 Requested convergence on MAX density matrix=1.00D-06.
 Requested convergence on             energy=1.00D-06.
 No special actions if energy rises.
 Fock matrices will be formed incrementally for  20 cycles.

 Cycle   1  Pass 1  IDiag  1:
 FoFJK:  IHMeth= 1 ICntrl=       0 DoSepK=F KAlg= 0 I1Cent=   0 FoldK=F
 IRaf= 660000000 NMat=   1 IRICut=       1 DoRegI=T DoRafI=F ISym2E= 0.
 FoFCou: FMM=F IPFlag=           0 FMFlag=      100000 FMFlg1=           0
         NFxFlg=           0 DoJE=F BraDBF=F KetDBF=F FulRan=T
         wScrn=  0.000000 ICntrl=       0 IOpCl=  0 I1Cent=           0 NGrid=           0
         NMat0=    1 NMatS0=      1 NMatT0=    0 NMatD0=    1 NMtDS0=    0 NMtDT0=    0
 Symmetry not used in FoFCou.
 E= -2512.26461996424    
 DIIS: error= 1.48D-04 at cycle   1 NSaved=   1.
 NSaved= 1 IEnMin= 1 EnMin= -2512.26461996424     IErMin= 1 ErrMin= 1.48D-04
 ErrMax= 1.48D-04  0.00D+00 EMaxC= 1.00D-01 BMatC= 2.91D-05 BMatP= 2.91D-05
 IDIUse=3 WtCom= 9.99D-01 WtEn= 1.48D-03
 Coeff-Com:  0.100D+01
 Coeff-En:   0.100D+01
 Coeff:      0.100D+01
 Gap=     0.564 Goal=   None    Shift=    0.000
 RMSDP=1.61D-05 MaxDP=5.95D-04              OVMax= 9.68D-04

 Cycle   2  Pass 1  IDiag  1:
 RMSU=  1.61D-05    CP:  1.00D+00
 E= -2512.26466457794     Delta-E=       -0.000044613701 Rises=F Damp=F
 DIIS: error= 1.60D-05 at cycle   2 NSaved=   2.
 NSaved= 2 IEnMin= 2 EnMin= -2512.26466457794     IErMin= 2 ErrMin= 1.60D-05
 ErrMax= 1.60D-05  0.00D+00 EMaxC= 1.00D-01 BMatC= 3.43D-07 BMatP= 2.91D-05
 IDIUse=1 WtCom= 1.00D+00 WtEn= 0.00D+00
 Coeff-Com: -0.538D-01 0.105D+01
 Coeff:     -0.538D-01 0.105D+01
 Gap=     0.090 Goal=   None    Shift=    0.000
 RMSDP=3.57D-06 MaxDP=1.91D-04 DE=-4.46D-05 OVMax= 1.96D-04

 Cycle   3  Pass 1  IDiag  1:
 RMSU=  3.51D-06    CP:  1.00D+00  1.04D+00
 E= -2512.26466493570     Delta-E=       -0.000000357763 Rises=F Damp=F
 DIIS: error= 1.18D-05 at cycle   3 NSaved=   3.
 NSaved= 3 IEnMin= 3 EnMin= -2512.26466493570     IErMin= 3 ErrMin= 1.18D-05
 ErrMax= 1.18D-05  0.00D+00 EMaxC= 1.00D-01 BMatC= 3.01D-07 BMatP= 3.43D-07
 IDIUse=1 WtCom= 1.00D+00 WtEn= 0.00D+00
 Coeff-Com: -0.344D-01 0.549D+00 0.485D+00
 Coeff:     -0.344D-01 0.549D+00 0.485D+00
 Gap=     0.090 Goal=   None    Shift=    0.000
 RMSDP=2.02D-06 MaxDP=1.13D-04 DE=-3.58D-07 OVMax= 2.18D-04

 Cycle   4  Pass 1  IDiag  1:
 RMSU=  9.78D-07    CP:  1.00D+00  1.06D+00  5.06D-01
 E= -2512.26466517528     Delta-E=       -0.000000239579 Rises=F Damp=F
 DIIS: error= 3.56D-06 at cycle   4 NSaved=   4.
 NSaved= 4 IEnMin= 4 EnMin= -2512.26466517528     IErMin= 4 ErrMin= 3.56D-06
 ErrMax= 3.56D-06  0.00D+00 EMaxC= 1.00D-01 BMatC= 3.26D-08 BMatP= 3.01D-07
 IDIUse=1 WtCom= 1.00D+00 WtEn= 0.00D+00
 Coeff-Com: -0.104D-01 0.145D+00 0.261D+00 0.604D+00
 Coeff:     -0.104D-01 0.145D+00 0.261D+00 0.604D+00
 Gap=     0.090 Goal=   None    Shift=    0.000
 RMSDP=7.15D-07 MaxDP=3.33D-05 DE=-2.40D-07 OVMax= 1.57D-04

 Cycle   5  Pass 1  IDiag  1:
 RMSU=  5.73D-07    CP:  1.00D+00  1.06D+00  5.34D-01  5.74D-01
 E= -2512.26466519299     Delta-E=       -0.000000017708 Rises=F Damp=F
 DIIS: error= 3.03D-06 at cycle   5 NSaved=   5.
 NSaved= 5 IEnMin= 5 EnMin= -2512.26466519299     IErMin= 5 ErrMin= 3.03D-06
 ErrMax= 3.03D-06  0.00D+00 EMaxC= 1.00D-01 BMatC= 1.45D-08 BMatP= 3.26D-08
 IDIUse=1 WtCom= 1.00D+00 WtEn= 0.00D+00
 Coeff-Com: -0.188D-02 0.128D-01 0.109D+00 0.442D+00 0.439D+00
 Coeff:     -0.188D-02 0.128D-01 0.109D+00 0.442D+00 0.439D+00
 Gap=     0.090 Goal=   None    Shift=    0.000
 RMSDP=3.82D-07 MaxDP=1.91D-05 DE=-1.77D-08 OVMax= 9.01D-05

 Cycle   6  Pass 1  IDiag  1:
 RMSU=  1.54D-07    CP:  1.00D+00  1.06D+00  5.49D-01  7.54D-01  4.81D-01
 E= -2512.26466520892     Delta-E=       -0.000000015933 Rises=F Damp=F
 DIIS: error= 8.09D-07 at cycle   6 NSaved=   6.
 NSaved= 6 IEnMin= 6 EnMin= -2512.26466520892     IErMin= 6 ErrMin= 8.09D-07
 ErrMax= 8.09D-07  0.00D+00 EMaxC= 1.00D-01 BMatC= 1.22D-09 BMatP= 1.45D-08
 IDIUse=1 WtCom= 1.00D+00 WtEn= 0.00D+00
 Coeff-Com:  0.518D-04-0.102D-01 0.374D-01 0.208D+00 0.281D+00 0.484D+00
 Coeff:      0.518D-04-0.102D-01 0.374D-01 0.208D+00 0.281D+00 0.484D+00
 Gap=     0.090 Goal=   None    Shift=    0.000
 RMSDP=1.14D-07 MaxDP=5.07D-06 DE=-1.59D-08 OVMax= 1.89D-05

 Cycle   7  Pass 1  IDiag  1:
 RMSU=  5.57D-08    CP:  1.00D+00  1.06D+00  5.64D-01  7.45D-01  5.23D-01
                    CP:  4.64D-01
 E= -2512.26466520991     Delta-E=       -0.000000000986 Rises=F Damp=F
 DIIS: error= 3.67D-07 at cycle   7 NSaved=   7.
 NSaved= 7 IEnMin= 7 EnMin= -2512.26466520991     IErMin= 7 ErrMin= 3.67D-07
 ErrMax= 3.67D-07  0.00D+00 EMaxC= 1.00D-01 BMatC= 1.15D-10 BMatP= 1.22D-09
 IDIUse=1 WtCom= 1.00D+00 WtEn= 0.00D+00
 Coeff-Com:  0.254D-03-0.782D-02 0.881D-02 0.680D-01 0.114D+00 0.287D+00
 Coeff-Com:  0.531D+00
 Coeff:      0.254D-03-0.782D-02 0.881D-02 0.680D-01 0.114D+00 0.287D+00
 Coeff:      0.531D+00
 Gap=     0.090 Goal=   None    Shift=    0.000
 RMSDP=3.53D-08 MaxDP=1.74D-06 DE=-9.86D-10 OVMax= 4.14D-06

 Cycle   8  Pass 1  IDiag  1:
 RMSU=  1.90D-08    CP:  1.00D+00  1.06D+00  5.64D-01  7.48D-01  5.25D-01
                    CP:  5.54D-01  5.31D-01
 E= -2512.26466521008     Delta-E=       -0.000000000170 Rises=F Damp=F
 DIIS: error= 1.31D-07 at cycle   8 NSaved=   8.
 NSaved= 8 IEnMin= 8 EnMin= -2512.26466521008     IErMin= 8 ErrMin= 1.31D-07
 ErrMax= 1.31D-07  0.00D+00 EMaxC= 1.00D-01 BMatC= 1.75D-11 BMatP= 1.15D-10
 IDIUse=1 WtCom= 1.00D+00 WtEn= 0.00D+00
 Coeff-Com:  0.150D-03-0.356D-02 0.646D-03 0.150D-01 0.341D-01 0.113D+00
 Coeff-Com:  0.331D+00 0.510D+00
 Coeff:      0.150D-03-0.356D-02 0.646D-03 0.150D-01 0.341D-01 0.113D+00
 Coeff:      0.331D+00 0.510D+00
 Gap=     0.090 Goal=   None    Shift=    0.000
 RMSDP=1.20D-08 MaxDP=5.64D-07 DE=-1.70D-10 OVMax= 1.11D-06

 Cycle   9  Pass 1  IDiag  1:
 RMSU=  5.93D-09    CP:  1.00D+00  1.06D+00  5.63D-01  7.49D-01  5.31D-01
                    CP:  5.53D-01  6.04D-01  6.11D-01
 E= -2512.26466521004     Delta-E=        0.000000000038 Rises=F Damp=F
 DIIS: error= 2.56D-08 at cycle   9 NSaved=   9.
 NSaved= 9 IEnMin= 8 EnMin= -2512.26466521008     IErMin= 9 ErrMin= 2.56D-08
 ErrMax= 2.56D-08  0.00D+00 EMaxC= 1.00D-01 BMatC= 7.12D-13 BMatP= 1.75D-11
 IDIUse=1 WtCom= 1.00D+00 WtEn= 0.00D+00
 Coeff-Com:  0.440D-04-0.891D-03-0.488D-03 0.528D-03 0.558D-02 0.247D-01
 Coeff-Com:  0.104D+00 0.228D+00 0.639D+00
 Coeff:      0.440D-04-0.891D-03-0.488D-03 0.528D-03 0.558D-02 0.247D-01
 Coeff:      0.104D+00 0.228D+00 0.639D+00
 Gap=     0.090 Goal=   None    Shift=    0.000
 RMSDP=3.53D-09 MaxDP=1.62D-07 DE= 3.82D-11 OVMax= 4.51D-07

 SCF Done:  E(RB3LYP) =  -2512.26466521     A.U. after    9 cycles
            NFock=  9  Conv=0.35D-08     -V/T= 2.0072
 KE= 2.494315372929D+03 PE=-1.526434450512D+04 EE= 5.576995736396D+03
 Leave Link  502 at Sun Dec  2 18:29:06 2018, MaxMem=   536870912 cpu:      3357.1
 (Enter /pbs_home/pkowalski/g09d01/g09/l701.exe)
 Compute integral first derivatives.
 ... and contract with generalized density number  0.
 Leave Link  701 at Sun Dec  2 18:29:07 2018, MaxMem=   536870912 cpu:         6.0
 (Enter /pbs_home/pkowalski/g09d01/g09/l702.exe)
 L702 exits ... SP integral derivatives will be done elsewhere.
 Leave Link  702 at Sun Dec  2 18:29:07 2018, MaxMem=   536870912 cpu:         0.2
 (Enter /pbs_home/pkowalski/g09d01/g09/l703.exe)
 Compute integral first derivatives, UseDBF=F ICtDFT=           0.
 Integral derivatives from FoFJK, PRISM(SPDF).
 Calling FoFJK, ICntrl=      2127 FMM=F ISym2X=0 I1Cent= 0 IOpClX= 0 NMat=1 NMatS=1 NMatT=0.
 FoFJK:  IHMeth= 1 ICntrl=    2127 DoSepK=F KAlg= 0 I1Cent=   0 FoldK=F
 IRaf=         0 NMat=   1 IRICut=       1 DoRegI=T DoRafI=F ISym2E= 0.
 FoFCou: FMM=F IPFlag=           0 FMFlag=      100000 FMFlg1=         800
         NFxFlg=           0 DoJE=F BraDBF=F KetDBF=F FulRan=T
         wScrn=  0.000000 ICntrl=    2127 IOpCl=  0 I1Cent=           0 NGrid=           0
         NMat0=    1 NMatS0=      1 NMatT0=    0 NMatD0=    1 NMtDS0=    0 NMtDT0=    0
 Symmetry not used in FoFCou.
 Leave Link  703 at Sun Dec  2 18:31:29 2018, MaxMem=   536870912 cpu:      1130.7
 (Enter /pbs_home/pkowalski/g09d01/g09/l716.exe)
 Dipole        = 1.11845360D-01-1.74525015D+00-6.47314668D-02
 ***** Axes restored to original set *****
 -------------------------------------------------------------------
 Center     Atomic                   Forces (Hartrees/Bohr)
 Number     Number              X              Y              Z
 -------------------------------------------------------------------
      1        6           0.000029368    0.000002135   -0.000029554
      2        6          -0.000035425   -0.000074223    0.000027459
      3        6           0.000017861    0.000031936   -0.000032777
      4       16           0.000002399    0.000042029    0.000034489
      5        6          -0.000008233    0.000018303   -0.000002236
      6        6           0.000000205   -0.000138071    0.000029502
      7        6          -0.000017571    0.000008120    0.000007862
      8        6          -0.000063640    0.000055378    0.000170799
      9        6           0.000033378    0.000090286   -0.000050414
     10        9          -0.000037336    0.000076233   -0.000022310
     11        9          -0.000009716    0.000050339    0.000000130
     12        9           0.000003347   -0.000059619   -0.000068046
     13        9           0.000046231    0.000018673   -0.000021320
     14        9          -0.000022601   -0.000066676   -0.000010315
     15        9          -0.000015707    0.000017988   -0.000069161
     16        6           0.000031104    0.000019486   -0.000031432
     17        6           0.000000457   -0.000026797    0.000013857
     18        1           0.000012669    0.000003602    0.000004635
     19        1          -0.000000425   -0.000013157    0.000002834
     20        1          -0.000003634   -0.000007529   -0.000001495
     21        6          -0.000009073    0.000003807   -0.000007180
     22        1          -0.000001857    0.000001516   -0.000003922
     23        1          -0.000002377    0.000005838   -0.000000364
     24        1          -0.000014387    0.000006750   -0.000003670
     25        6          -0.000008432   -0.000012812   -0.000008944
     26       16           0.000012838    0.000029372   -0.000027418
     27        6          -0.000012572   -0.000068558    0.000008236
     28        6           0.000013403    0.000036531   -0.000010271
     29        6           0.000010660   -0.000030476    0.000011090
     30        6          -0.000013195   -0.000023184   -0.000005815
     31        6          -0.000006440    0.000010507   -0.000000908
     32        1           0.000020330   -0.000022043   -0.000028332
     33        6          -0.000007026   -0.000002805    0.000010025
     34        1          -0.000004603   -0.000006600    0.000009727
     35        6          -0.000002383    0.000018789   -0.000005374
     36        1           0.000001852    0.000002707   -0.000011988
     37        1          -0.000004390    0.000001635    0.000008761
     38        1          -0.000008355    0.000004558   -0.000003739
     39        6          -0.000006188    0.000041578    0.000024353
     40        6           0.000039493    0.000023137   -0.000013331
     41        1          -0.000013835    0.000020962    0.000002522
     42        1           0.000008192   -0.000000716   -0.000005971
     43        1           0.000019011   -0.000031373    0.000003528
     44        6           0.000009121   -0.000006526   -0.000009707
     45        6          -0.000013285   -0.000001963   -0.000026202
     46        6          -0.000010372   -0.000002481   -0.000002493
     47        6           0.000005029   -0.000001754    0.000013053
     48        1           0.000004772   -0.000004815   -0.000019642
     49        6          -0.000012511   -0.000002895    0.000006470
     50        1          -0.000015049    0.000000916   -0.000000185
     51        6           0.000010920   -0.000003995    0.000009038
     52        1           0.000008993   -0.000004803   -0.000002499
     53        1          -0.000009072    0.000000569    0.000008655
     54        1           0.000002075   -0.000005434    0.000009137
     55        6           0.000040053   -0.000003675    0.000036652
     56        6           0.000016516   -0.000012271    0.000013196
     57        1          -0.000001193    0.000005554    0.000014658
     58        1          -0.000009113   -0.000012507    0.000028248
     59        1          -0.000000279   -0.000001475    0.000028097
 -------------------------------------------------------------------
 Cartesian Forces:  Max     0.000170799 RMS     0.000028943
 Leave Link  716 at Sun Dec  2 18:31:29 2018, MaxMem=   536870912 cpu:         0.2
 (Enter /pbs_home/pkowalski/g09d01/g09/l103.exe)

 GradGradGradGradGradGradGradGradGradGradGradGradGradGradGradGradGradGrad
 Berny optimization.
 Using GEDIIS/GDIIS optimizer.
 FormGI is forming the generalized inverse of G from B-inverse, IUseBI=4.
 Internal  Forces:  Max     0.000143965 RMS     0.000031746
 Search for a local minimum.
 Step number   5 out of a maximum of  354
 All quantities printed in internal units (Hartrees-Bohrs-Radians)
 RMS Force = .31746D-04 SwitMx=.10000D-02 MixMth= 2
 Mixed Optimization -- En-DIIS/RFO-DIIS
 Swapping is turned off.
 Update second derivatives using D2CorX and points    1    2    3    4    5
 DE= -1.36D-06 DEPred=-2.26D-06 R= 6.04D-01
 TightC=F SS=  1.41D+00  RLast= 1.53D-02 DXNew= 5.7920D-01 4.5821D-02
 Trust test= 6.04D-01 RLast= 1.53D-02 DXMaxT set to 3.44D-01
 ITU=  1  1  0  1  0
     Eigenvalues ---    0.00230   0.00237   0.00430   0.00637   0.00652
     Eigenvalues ---    0.00677   0.00935   0.00998   0.01103   0.01143
     Eigenvalues ---    0.01211   0.01293   0.01394   0.01453   0.01468
     Eigenvalues ---    0.01509   0.01604   0.01686   0.01736   0.01767
     Eigenvalues ---    0.01990   0.02015   0.02042   0.02075   0.02086
     Eigenvalues ---    0.02095   0.02111   0.02133   0.02135   0.02139
     Eigenvalues ---    0.02142   0.02151   0.02154   0.02160   0.02161
     Eigenvalues ---    0.02164   0.02167   0.02306   0.04401   0.04766
     Eigenvalues ---    0.05019   0.05445   0.05457   0.05568   0.05641
     Eigenvalues ---    0.05649   0.05999   0.07001   0.07041   0.07090
     Eigenvalues ---    0.07216   0.07231   0.07356   0.07758   0.09016
     Eigenvalues ---    0.09199   0.09489   0.09854   0.10550   0.10844
     Eigenvalues ---    0.11085   0.12525   0.12950   0.14323   0.14949
     Eigenvalues ---    0.15111   0.15947   0.15994   0.15995   0.15998
     Eigenvalues ---    0.15999   0.15999   0.15999   0.16000   0.16000
     Eigenvalues ---    0.16000   0.16000   0.16000   0.16000   0.16000
     Eigenvalues ---    0.16000   0.16000   0.16000   0.16000   0.16014
     Eigenvalues ---    0.16033   0.16077   0.16905   0.17376   0.20395
     Eigenvalues ---    0.21901   0.21999   0.21999   0.22000   0.22122
     Eigenvalues ---    0.22229   0.22952   0.23464   0.24109   0.24491
     Eigenvalues ---    0.24578   0.24619   0.24817   0.24905   0.24967
     Eigenvalues ---    0.24982   0.24991   0.25517   0.25876   0.26296
     Eigenvalues ---    0.26849   0.26990   0.27250   0.27480   0.27634
     Eigenvalues ---    0.28181   0.29089   0.29886   0.31034   0.31370
     Eigenvalues ---    0.31503   0.32305   0.33886   0.34184   0.34366
     Eigenvalues ---    0.34432   0.34488   0.34547   0.34594   0.34609
     Eigenvalues ---    0.34672   0.34720   0.34739   0.34795   0.34935
     Eigenvalues ---    0.35184   0.35291   0.35291   0.35291   0.35291
     Eigenvalues ---    0.35299   0.35305   0.35317   0.35354   0.35410
     Eigenvalues ---    0.35461   0.36018   0.38075   0.40188   0.41338
     Eigenvalues ---    0.41419   0.41774   0.41801   0.44911   0.45024
     Eigenvalues ---    0.45522   0.45730   0.46003   0.46380   0.46426
     Eigenvalues ---    0.46809   0.47484   0.47589   0.48256   0.50116
     Eigenvalues ---    0.50766   0.51510   0.51743   0.52949   0.53339
     Eigenvalues ---    0.55176
 En-DIIS/RFO-DIIS IScMMF=        0 using points:     5    4    3    2
 RFO step:  Lambda=-6.13658083D-07.
 NNeg= 0 NP= 4 Switch=  2.50D-03 Rises=F DC=  3.13D-05 SmlDif=  1.00D-05
 RMS Error=  0.6206857208D-04 NUsed= 4 EDIIS=F
 DidBck=T Rises=F RFO-DIIS coefs:    0.70486    0.27556    0.01426    0.00531
 Iteration  1 RMS(Cart)=  0.00157284 RMS(Int)=  0.00000061
 Iteration  2 RMS(Cart)=  0.00000134 RMS(Int)=  0.00000004
 Iteration  3 RMS(Cart)=  0.00000000 RMS(Int)=  0.00000004
 ITry= 1 IFail=0 DXMaxC= 9.87D-03 DCOld= 1.00D+10 DXMaxT= 3.44D-01 DXLimC= 3.00D+00 Rises=F
 Variable       Old X    -DE/DX   Delta X   Delta X   Delta X     New X
                                 (Linear)    (Quad)   (Total)
    R1        2.90244  -0.00006  -0.00006   0.00002  -0.00004   2.90240
    R2        2.59080  -0.00014  -0.00006  -0.00006  -0.00012   2.59068
    R3        2.74397  -0.00007  -0.00007   0.00000  -0.00007   2.74390
    R4        2.91423   0.00007   0.00009  -0.00001   0.00007   2.91431
    R5        2.92736   0.00000   0.00010  -0.00019  -0.00008   2.92728
    R6        3.51457   0.00003  -0.00005   0.00020   0.00016   3.51473
    R7        3.51336   0.00002  -0.00009   0.00022   0.00012   3.51349
    R8        2.90539   0.00008   0.00005   0.00008   0.00013   2.90552
    R9        2.92647  -0.00004   0.00016  -0.00037  -0.00021   2.92626
   R10        3.33777   0.00000   0.00003  -0.00003   0.00000   3.33776
   R11        2.84721  -0.00007  -0.00019   0.00015  -0.00004   2.84717
   R12        2.77040   0.00000   0.00007  -0.00009  -0.00002   2.77038
   R13        2.93472  -0.00005  -0.00009  -0.00001  -0.00010   2.93462
   R14        2.56444   0.00007  -0.00003   0.00017   0.00014   2.56457
   R15        2.58002  -0.00002   0.00010  -0.00020  -0.00010   2.57992
   R16        2.84272   0.00006  -0.00011   0.00034   0.00023   2.84295
   R17        2.59596   0.00012   0.00007   0.00003   0.00010   2.59606
   R18        2.93592  -0.00004  -0.00005  -0.00002  -0.00007   2.93585
   R19        2.53220   0.00009  -0.00008   0.00026   0.00018   2.53238
   R20        2.55136   0.00005  -0.00001   0.00009   0.00008   2.55144
   R21        2.58320   0.00007   0.00001   0.00009   0.00010   2.58330
   R22        2.56042  -0.00003   0.00005  -0.00012  -0.00006   2.56035
   R23        2.73378   0.00012   0.00003   0.00016   0.00020   2.73398
   R24        2.07633   0.00001   0.00010  -0.00014  -0.00004   2.07629
   R25        2.07496  -0.00001   0.00008  -0.00015  -0.00007   2.07489
   R26        2.07816   0.00000   0.00008  -0.00014  -0.00005   2.07810
   R27        2.07441   0.00000   0.00009  -0.00015  -0.00006   2.07435
   R28        2.07941  -0.00001   0.00009  -0.00016  -0.00007   2.07934
   R29        2.07621   0.00001   0.00010  -0.00013  -0.00004   2.07617
   R30        2.78923  -0.00001   0.00000  -0.00002  -0.00002   2.78922
   R31        2.60768  -0.00003  -0.00002   0.00000  -0.00001   2.60766
   R32        3.34602   0.00002   0.00005  -0.00004   0.00001   3.34603
   R33        2.79058   0.00000   0.00000   0.00001   0.00000   2.79059
   R34        2.60467  -0.00007  -0.00007   0.00002  -0.00005   2.60462
   R35        2.66388  -0.00001  -0.00001   0.00001   0.00000   2.66388
   R36        2.66512   0.00002  -0.00001   0.00006   0.00005   2.66517
   R37        2.63787   0.00002   0.00001   0.00003   0.00004   2.63791
   R38        2.06181   0.00003   0.00011  -0.00012  -0.00001   2.06180
   R39        2.63630   0.00002   0.00002   0.00001   0.00003   2.63633
   R40        2.06387   0.00001   0.00009  -0.00013  -0.00004   2.06383
   R41        2.64192   0.00002   0.00001   0.00003   0.00004   2.64196
   R42        2.06533   0.00001   0.00010  -0.00014  -0.00004   2.06528
   R43        2.64285   0.00003   0.00000   0.00006   0.00006   2.64291
   R44        2.06533   0.00001   0.00010  -0.00014  -0.00004   2.06528
   R45        2.06520   0.00001   0.00010  -0.00014  -0.00004   2.06516
   R46        2.84782  -0.00001   0.00004  -0.00007  -0.00003   2.84780
   R47        2.07453   0.00002   0.00011  -0.00014  -0.00004   2.07449
   R48        2.08006   0.00001   0.00008  -0.00012  -0.00004   2.08002
   R49        2.07597   0.00003   0.00013  -0.00016  -0.00004   2.07593
   R50        2.66357   0.00000   0.00001  -0.00001   0.00000   2.66357
   R51        2.66452   0.00002  -0.00001   0.00006   0.00005   2.66457
   R52        2.63771   0.00003   0.00001   0.00004   0.00005   2.63775
   R53        2.06235   0.00002   0.00009  -0.00011  -0.00002   2.06233
   R54        2.63623   0.00002   0.00001   0.00001   0.00003   2.63626
   R55        2.06468   0.00001   0.00009  -0.00013  -0.00003   2.06464
   R56        2.64210   0.00002   0.00001   0.00003   0.00004   2.64213
   R57        2.06529   0.00001   0.00010  -0.00014  -0.00004   2.06524
   R58        2.64281   0.00003   0.00000   0.00005   0.00005   2.64286
   R59        2.06519   0.00001   0.00009  -0.00013  -0.00004   2.06515
   R60        2.06514   0.00001   0.00010  -0.00014  -0.00004   2.06510
   R61        2.84783   0.00000   0.00003  -0.00003   0.00000   2.84783
   R62        2.07780  -0.00001   0.00009  -0.00019  -0.00009   2.07771
   R63        2.07935  -0.00002   0.00007  -0.00016  -0.00009   2.07926
   R64        2.07362   0.00002   0.00010  -0.00012  -0.00002   2.07360
    A1        2.02283   0.00005   0.00004   0.00007   0.00011   2.02294
    A2        1.95647   0.00004   0.00002   0.00008   0.00010   1.95657
    A3        2.30242  -0.00008  -0.00008  -0.00012  -0.00020   2.30222
    A4        1.91595  -0.00003   0.00002  -0.00024  -0.00022   1.91573
    A5        1.88149   0.00002  -0.00012   0.00024   0.00012   1.88161
    A6        1.82694  -0.00003  -0.00008  -0.00009  -0.00017   1.82677
    A7        1.98226   0.00002   0.00007   0.00012   0.00019   1.98245
    A8        1.96983   0.00003   0.00016  -0.00011   0.00005   1.96988
    A9        1.87898  -0.00002  -0.00007   0.00008   0.00001   1.87899
   A10        1.97414  -0.00002  -0.00001  -0.00001  -0.00002   1.97411
   A11        1.89682   0.00001   0.00011  -0.00009   0.00002   1.89684
   A12        1.98841   0.00003   0.00011  -0.00019  -0.00008   1.98833
   A13        1.84040   0.00003   0.00009   0.00010   0.00019   1.84059
   A14        1.86451  -0.00002  -0.00012   0.00008  -0.00004   1.86446
   A15        1.89242  -0.00003  -0.00019   0.00015  -0.00004   1.89238
   A16        1.59829  -0.00001   0.00001  -0.00004  -0.00003   1.59826
   A17        2.24058  -0.00014  -0.00011  -0.00024  -0.00035   2.24024
   A18        2.12992   0.00006   0.00006   0.00007   0.00013   2.13005
   A19        1.91177   0.00009   0.00003   0.00019   0.00022   1.91199
   A20        1.82490  -0.00003   0.00002  -0.00009  -0.00007   1.82483
   A21        1.99816  -0.00002   0.00005  -0.00029  -0.00024   1.99792
   A22        1.96625   0.00000  -0.00010   0.00018   0.00009   1.96634
   A23        1.91451   0.00004  -0.00005   0.00028   0.00023   1.91473
   A24        1.89437   0.00004   0.00005   0.00015   0.00020   1.89457
   A25        1.86373  -0.00002   0.00004  -0.00021  -0.00017   1.86355
   A26        1.90289  -0.00010  -0.00003  -0.00015  -0.00018   1.90271
   A27        2.12642  -0.00004  -0.00001  -0.00012  -0.00013   2.12629
   A28        2.25336   0.00014   0.00005   0.00025   0.00030   2.25366
   A29        1.83328   0.00002   0.00003   0.00009   0.00012   1.83340
   A30        1.96799  -0.00002  -0.00002  -0.00001  -0.00003   1.96796
   A31        1.90043   0.00002  -0.00009   0.00023   0.00014   1.90057
   A32        1.96876   0.00000   0.00000  -0.00003  -0.00003   1.96873
   A33        1.89450  -0.00001  -0.00006   0.00012   0.00006   1.89456
   A34        1.89639  -0.00001   0.00013  -0.00037  -0.00024   1.89616
   A35        1.81368   0.00002   0.00006   0.00008   0.00013   1.81382
   A36        1.97251   0.00000   0.00012  -0.00017  -0.00005   1.97246
   A37        2.00369   0.00003  -0.00003   0.00021   0.00018   2.00386
   A38        1.89913  -0.00002  -0.00005   0.00000  -0.00005   1.89908
   A39        1.90797  -0.00006  -0.00016  -0.00003  -0.00019   1.90778
   A40        1.86447   0.00002   0.00005  -0.00009  -0.00004   1.86443
   A41        2.00411  -0.00006  -0.00005  -0.00014  -0.00019   2.00392
   A42        1.97671  -0.00006  -0.00004  -0.00004  -0.00008   1.97663
   A43        2.30229   0.00012   0.00010   0.00017   0.00027   2.30256
   A44        1.90750   0.00001   0.00002   0.00001   0.00003   1.90753
   A45        1.94118  -0.00001  -0.00005   0.00001  -0.00004   1.94114
   A46        1.93059  -0.00001  -0.00001  -0.00005  -0.00005   1.93054
   A47        1.89750   0.00000   0.00000   0.00002   0.00001   1.89751
   A48        1.89118   0.00000   0.00001   0.00002   0.00003   1.89120
   A49        1.89492   0.00001   0.00003  -0.00001   0.00002   1.89494
   A50        1.93850   0.00000  -0.00004   0.00005   0.00002   1.93851
   A51        1.93033   0.00000  -0.00002   0.00003   0.00001   1.93034
   A52        1.90835  -0.00001   0.00000  -0.00004  -0.00004   1.90831
   A53        1.89729   0.00000   0.00002  -0.00001   0.00001   1.89730
   A54        1.89969   0.00000   0.00001  -0.00002  -0.00001   1.89967
   A55        1.88875   0.00000   0.00003  -0.00002   0.00001   1.88876
   A56        2.03523   0.00003  -0.00009   0.00020   0.00012   2.03535
   A57        2.01324   0.00004   0.00002   0.00014   0.00016   2.01340
   A58        2.23454  -0.00007   0.00006  -0.00034  -0.00028   2.23426
   A59        1.58890  -0.00002  -0.00004   0.00001  -0.00003   1.58887
   A60        2.03803   0.00009   0.00004   0.00020   0.00025   2.03827
   A61        2.00677  -0.00001  -0.00006   0.00001  -0.00005   2.00672
   A62        2.23838  -0.00008   0.00002  -0.00022  -0.00020   2.23818
   A63        2.11377  -0.00006  -0.00009   0.00000  -0.00009   2.11369
   A64        2.10434   0.00004   0.00004   0.00005   0.00009   2.10443
   A65        2.06467   0.00002   0.00006  -0.00004   0.00001   2.06469
   A66        2.10735   0.00000  -0.00002   0.00002   0.00000   2.10735
   A67        2.08788  -0.00001  -0.00002   0.00000  -0.00002   2.08787
   A68        2.08759   0.00001   0.00005  -0.00002   0.00003   2.08762
   A69        2.10796  -0.00001  -0.00004   0.00004   0.00000   2.10796
   A70        2.08157   0.00001   0.00002   0.00001   0.00002   2.08159
   A71        2.09358   0.00000   0.00002  -0.00004  -0.00002   2.09356
   A72        2.09978   0.00000  -0.00002   0.00003   0.00001   2.09979
   A73        2.08709   0.00000   0.00002  -0.00004  -0.00003   2.08706
   A74        2.09628   0.00000   0.00000   0.00001   0.00001   2.09630
   A75        2.09933   0.00000   0.00000   0.00000   0.00000   2.09933
   A76        2.08766   0.00000   0.00001  -0.00003  -0.00002   2.08765
   A77        2.09619   0.00000  -0.00001   0.00003   0.00002   2.09620
   A78        2.08706   0.00000   0.00002  -0.00004  -0.00002   2.08704
   A79        2.09795   0.00000  -0.00001   0.00002   0.00001   2.09796
   A80        2.09815   0.00000  -0.00002   0.00003   0.00001   2.09816
   A81        1.96387   0.00001   0.00001  -0.00001   0.00000   1.96387
   A82        2.16095  -0.00006  -0.00001  -0.00013  -0.00014   2.16081
   A83        2.15731   0.00005   0.00000   0.00015   0.00015   2.15745
   A84        1.93696   0.00000  -0.00004   0.00006   0.00002   1.93699
   A85        1.95658   0.00000  -0.00008   0.00013   0.00005   1.95663
   A86        1.93017  -0.00003  -0.00008   0.00002  -0.00006   1.93011
   A87        1.88781   0.00000   0.00007  -0.00010  -0.00003   1.88778
   A88        1.88854   0.00002   0.00010  -0.00005   0.00005   1.88859
   A89        1.86076   0.00000   0.00003  -0.00006  -0.00003   1.86073
   A90        2.11438  -0.00003  -0.00002  -0.00004  -0.00006   2.11432
   A91        2.10319   0.00001  -0.00001   0.00006   0.00005   2.10324
   A92        2.06519   0.00001   0.00003  -0.00001   0.00002   2.06520
   A93        2.10692  -0.00001  -0.00002   0.00000  -0.00001   2.10691
   A94        2.08681   0.00000   0.00000  -0.00001  -0.00001   2.08680
   A95        2.08913   0.00001   0.00002   0.00001   0.00003   2.08916
   A96        2.10831  -0.00001  -0.00002   0.00002   0.00000   2.10830
   A97        2.08387   0.00000   0.00000   0.00001   0.00001   2.08388
   A98        2.09088   0.00000   0.00002  -0.00002  -0.00001   2.09088
   A99        2.09964   0.00000  -0.00001   0.00002   0.00001   2.09965
   A100       2.08737   0.00000   0.00002  -0.00004  -0.00003   2.08735
   A101       2.09613   0.00000  -0.00001   0.00002   0.00002   2.09615
   A102       2.09851   0.00000   0.00000   0.00000   0.00000   2.09851
   A103       2.08825   0.00000   0.00001  -0.00002  -0.00001   2.08823
   A104       2.09643   0.00000  -0.00001   0.00002   0.00002   2.09645
   A105       2.08765   0.00000   0.00002  -0.00003  -0.00001   2.08764
   A106       2.09760   0.00000  -0.00001   0.00002   0.00001   2.09761
   A107       2.09792   0.00000  -0.00001   0.00001   0.00000   2.09792
   A108       1.96887   0.00000   0.00003   0.00000   0.00003   1.96889
   A109       2.15776   0.00014   0.00009   0.00017   0.00025   2.15801
   A110       2.14891  -0.00014  -0.00014  -0.00021  -0.00034   2.14857
   A111       1.92608   0.00000  -0.00002   0.00006   0.00003   1.92611
   A112       1.95972   0.00002  -0.00011   0.00029   0.00018   1.95990
   A113       1.93915  -0.00003  -0.00004  -0.00010  -0.00014   1.93901
   A114       1.86098   0.00001   0.00005   0.00002   0.00008   1.86105
   A115       1.88312   0.00001   0.00007  -0.00011  -0.00004   1.88308
   A116       1.89149  -0.00001   0.00006  -0.00017  -0.00011   1.89138
    D1        0.68001   0.00000  -0.00015  -0.00001  -0.00015   0.67985
    D2       -1.48739  -0.00002  -0.00017  -0.00016  -0.00033  -1.48772
    D3        2.79879   0.00001   0.00000  -0.00031  -0.00031   2.79848
    D4       -2.51271  -0.00001  -0.00044   0.00035  -0.00009  -2.51279
    D5        1.60307  -0.00003  -0.00046   0.00020  -0.00026   1.60281
    D6       -0.39393   0.00000  -0.00029   0.00005  -0.00024  -0.39417
    D7        3.01719   0.00000  -0.00053   0.00066   0.00013   3.01732
    D8       -0.07359   0.00000  -0.00001   0.00008   0.00007  -0.07352
    D9       -0.06072   0.00000  -0.00018   0.00021   0.00003  -0.06069
   D10        3.13168   0.00000   0.00035  -0.00038  -0.00003   3.13165
   D11        0.28754  -0.00002  -0.00014  -0.00016  -0.00031   0.28723
   D12       -2.80594  -0.00002   0.00000  -0.00051  -0.00051  -2.80645
   D13       -2.91587  -0.00001  -0.00049   0.00028  -0.00021  -2.91608
   D14        0.27383  -0.00002  -0.00035  -0.00006  -0.00041   0.27343
   D15       -3.06554  -0.00004  -0.00003  -0.00041  -0.00044  -3.06598
   D16       -1.02801   0.00000   0.00015  -0.00036  -0.00021  -1.02823
   D17        1.08387  -0.00002   0.00005  -0.00036  -0.00030   1.08357
   D18       -0.95797  -0.00002  -0.00012  -0.00020  -0.00032  -0.95829
   D19        1.07955   0.00001   0.00006  -0.00015  -0.00009   1.07946
   D20       -3.09175   0.00000  -0.00004  -0.00014  -0.00018  -3.09193
   D21        1.18703   0.00000  -0.00003  -0.00008  -0.00012   1.18691
   D22       -3.05863   0.00003   0.00015  -0.00003   0.00012  -3.05852
   D23       -0.94675   0.00001   0.00005  -0.00002   0.00002  -0.94672
   D24       -3.09056   0.00001  -0.00061   0.00095   0.00035  -3.09021
   D25        1.08435   0.00001  -0.00060   0.00092   0.00031   1.08467
   D26       -0.99381   0.00001  -0.00062   0.00094   0.00031  -0.99350
   D27        1.06578   0.00002  -0.00059   0.00101   0.00042   1.06620
   D28       -1.04249   0.00002  -0.00059   0.00097   0.00038  -1.04210
   D29       -3.12065   0.00001  -0.00061   0.00099   0.00038  -3.12027
   D30       -1.12839  -0.00002  -0.00079   0.00100   0.00021  -1.12818
   D31        3.04652  -0.00003  -0.00079   0.00096   0.00018   3.04670
   D32        0.96836  -0.00003  -0.00081   0.00099   0.00018   0.96854
   D33        0.31411   0.00001   0.00049   0.00006   0.00054   0.31466
   D34        2.39700  -0.00003   0.00054  -0.00035   0.00019   2.39719
   D35       -1.68465   0.00001   0.00069  -0.00021   0.00048  -1.68417
   D36        2.26092   0.00000  -0.00024  -0.00062  -0.00086   2.26006
   D37        0.19038  -0.00002  -0.00043  -0.00056  -0.00099   0.18939
   D38       -1.82070   0.00001  -0.00020  -0.00082  -0.00102  -1.82172
   D39        0.80947   0.00001  -0.00007   0.00074   0.00067   0.81014
   D40       -2.34300   0.00002   0.00031   0.00061   0.00092  -2.34208
   D41        2.93095   0.00001   0.00003   0.00073   0.00076   2.93171
   D42       -0.22152   0.00002   0.00041   0.00060   0.00101  -0.22051
   D43       -1.36046  -0.00001  -0.00015   0.00093   0.00078  -1.35967
   D44        1.77026   0.00000   0.00023   0.00081   0.00104   1.77130
   D45       -3.10549  -0.00001  -0.00057   0.00103   0.00046  -3.10503
   D46        1.08253  -0.00001  -0.00055   0.00100   0.00045   1.08297
   D47       -1.02471  -0.00001  -0.00055   0.00103   0.00048  -1.02423
   D48        0.98471   0.00001  -0.00055   0.00112   0.00058   0.98529
   D49       -1.11045   0.00001  -0.00053   0.00109   0.00056  -1.10989
   D50        3.06549   0.00001  -0.00052   0.00112   0.00060   3.06609
   D51       -0.99115   0.00000  -0.00050   0.00090   0.00040  -0.99075
   D52       -3.08632   0.00000  -0.00048   0.00087   0.00039  -3.08593
   D53        1.08963   0.00000  -0.00048   0.00090   0.00042   1.09005
   D54        3.02920   0.00002   0.00042   0.00043   0.00085   3.03005
   D55       -0.13127   0.00002   0.00040   0.00045   0.00085  -0.13042
   D56        2.98248   0.00000   0.00039  -0.00057  -0.00018   2.98230
   D57        0.88710  -0.00002   0.00042  -0.00070  -0.00028   0.88682
   D58       -1.24696   0.00003   0.00041  -0.00035   0.00007  -1.24689
   D59       -0.20482   0.00000  -0.00008  -0.00004  -0.00012  -0.20494
   D60       -2.30020  -0.00003  -0.00005  -0.00017  -0.00023  -2.30042
   D61        1.84893   0.00003  -0.00006   0.00018   0.00012   1.84905
   D62        2.98912   0.00001  -0.00022   0.00069   0.00047   2.98960
   D63       -0.18397   0.00001   0.00011   0.00023   0.00035  -0.18362
   D64       -0.11021   0.00001   0.00023   0.00021   0.00044  -0.10977
   D65        2.99989   0.00001   0.00055  -0.00024   0.00031   3.00020
   D66        0.42913   0.00000  -0.00009  -0.00011  -0.00020   0.42893
   D67        2.57975   0.00001  -0.00008  -0.00009  -0.00017   2.57958
   D68       -1.59730   0.00000   0.00001  -0.00040  -0.00040  -1.59769
   D69        2.57963  -0.00002  -0.00005  -0.00035  -0.00040   2.57924
   D70       -1.55293  -0.00002  -0.00004  -0.00033  -0.00037  -1.55330
   D71        0.55321  -0.00002   0.00005  -0.00064  -0.00059   0.55262
   D72       -1.67324   0.00000  -0.00001  -0.00035  -0.00036  -1.67360
   D73        0.47738   0.00000   0.00000  -0.00033  -0.00034   0.47704
   D74        2.58352   0.00000   0.00009  -0.00065  -0.00056   2.58296
   D75        0.37662  -0.00001  -0.00028  -0.00027  -0.00055   0.37607
   D76       -1.67918   0.00000  -0.00032  -0.00023  -0.00055  -1.67973
   D77        2.45946  -0.00005  -0.00045  -0.00014  -0.00060   2.45887
   D78       -2.73048  -0.00001  -0.00064   0.00024  -0.00040  -2.73088
   D79        1.49690   0.00000  -0.00068   0.00028  -0.00040   1.49651
   D80       -0.64764  -0.00005  -0.00081   0.00037  -0.00044  -0.64808
   D81       -0.21475  -0.00002  -0.00006  -0.00062  -0.00068  -0.21543
   D82        2.94027  -0.00003  -0.00053  -0.00046  -0.00099   2.93928
   D83        2.88846  -0.00002   0.00034  -0.00118  -0.00085   2.88762
   D84       -0.23970  -0.00004  -0.00013  -0.00103  -0.00115  -0.24086
   D85       -0.49231  -0.00001   0.00021   0.00019   0.00040  -0.49191
   D86        1.61362   0.00000   0.00036   0.00003   0.00039   1.61402
   D87       -2.63929  -0.00003   0.00030  -0.00009   0.00021  -2.63908
   D88       -2.64244   0.00000   0.00022   0.00016   0.00038  -2.64206
   D89       -0.53650   0.00001   0.00037   0.00000   0.00037  -0.53614
   D90        1.49376  -0.00002   0.00031  -0.00012   0.00019   1.49395
   D91        1.53819   0.00001   0.00010   0.00056   0.00066   1.53885
   D92       -2.63906   0.00002   0.00024   0.00040   0.00064  -2.63841
   D93       -0.60879  -0.00001   0.00019   0.00028   0.00047  -0.60832
   D94        0.14160  -0.00001  -0.00015  -0.00032  -0.00047   0.14113
   D95       -3.12911  -0.00004  -0.00035  -0.00067  -0.00102  -3.13013
   D96       -3.01325   0.00001   0.00031  -0.00047  -0.00016  -3.01342
   D97       -0.00078  -0.00002   0.00011  -0.00083  -0.00072  -0.00150
   D98       -2.37071  -0.00002  -0.00001  -0.00091  -0.00091  -2.37162
   D99        0.73874  -0.00001   0.00001  -0.00065  -0.00064   0.73809
   D100       0.79254  -0.00002   0.00001  -0.00093  -0.00092   0.79162
   D101      -2.38120  -0.00001   0.00003  -0.00068  -0.00065  -2.38184
   D102       0.01805  -0.00001  -0.00022  -0.00016  -0.00038   0.01767
   D103      -2.99518  -0.00001  -0.00005   0.00016   0.00012  -2.99506
   D104       3.13821  -0.00001  -0.00024  -0.00013  -0.00037   3.13784
   D105       0.12498  -0.00001  -0.00007   0.00019   0.00013   0.12511
   D106       2.96253  -0.00001  -0.00032   0.00012  -0.00019   2.96234
   D107      -0.18390  -0.00003  -0.00064  -0.00018  -0.00082  -0.18472
   D108       2.36022   0.00001   0.00026   0.00018   0.00045   2.36067
   D109      -0.75041  -0.00001   0.00002  -0.00011  -0.00009  -0.75050
   D110      -0.77579   0.00003   0.00063   0.00054   0.00117  -0.77462
   D111       2.39676   0.00002   0.00039   0.00025   0.00063   2.39739
   D112      -0.02645   0.00004   0.00057   0.00024   0.00081  -0.02563
   D113       3.06715   0.00004   0.00042   0.00058   0.00100   3.06816
   D114       3.10965   0.00001   0.00021  -0.00010   0.00010   3.10975
   D115      -0.07994   0.00001   0.00006   0.00023   0.00029  -0.07964
   D116      -3.12869  -0.00001  -0.00006  -0.00022  -0.00028  -3.12897
   D117      -0.01594   0.00000   0.00006  -0.00015  -0.00009  -0.01603
   D118      -0.01738   0.00001   0.00018   0.00007   0.00025  -0.01713
   D119       3.09538   0.00002   0.00030   0.00014   0.00044   3.09581
   D120       3.13480   0.00000   0.00006   0.00012   0.00019   3.13498
   D121      -0.01997   0.00001   0.00012   0.00015   0.00027  -0.01970
   D122       0.02331  -0.00001  -0.00018  -0.00016  -0.00033   0.02297
   D123      -3.13146  -0.00001  -0.00011  -0.00014  -0.00025  -3.13171
   D124       0.00159   0.00000  -0.00007   0.00006  -0.00001   0.00158
   D125       3.13385   0.00000  -0.00001   0.00010   0.00008   3.13393
   D126      -3.11117  -0.00001  -0.00019  -0.00001  -0.00020  -3.11136
   D127       0.02109  -0.00001  -0.00013   0.00003  -0.00010   0.02099
   D128      -0.01348   0.00001   0.00006   0.00012   0.00018  -0.01330
   D129       3.12847   0.00000   0.00002   0.00014   0.00016   3.12863
   D130       3.14138   0.00000   0.00000   0.00010   0.00010   3.14148
   D131       0.00014   0.00000  -0.00004   0.00011   0.00008   0.00022
   D132       0.00871  -0.00001  -0.00005  -0.00010  -0.00015   0.00856
   D133      -3.14066   0.00000   0.00004   0.00000   0.00004  -3.14062
   D134      -3.12350  -0.00001  -0.00011  -0.00014  -0.00024  -3.12374
   D135       0.01032   0.00000  -0.00002  -0.00004  -0.00006   0.01026
   D136      -0.00280   0.00000   0.00005   0.00001   0.00006  -0.00274
   D137      -3.13662   0.00000  -0.00003  -0.00009  -0.00012  -3.13674
   D138       3.13843   0.00000   0.00009   0.00000   0.00008   3.13852
   D139       0.00462   0.00000   0.00000  -0.00011  -0.00010   0.00452
   D140       2.78263   0.00000  -0.00007   0.00037   0.00029   2.78292
   D141      -1.38749   0.00001  -0.00006   0.00037   0.00031  -1.38718
   D142       0.68651   0.00000  -0.00013   0.00038   0.00025   0.68676
   D143      -0.30560   0.00000   0.00009  -0.00001   0.00008  -0.30552
   D144       1.80747   0.00001   0.00010  -0.00001   0.00009   1.80756
   D145      -2.40172  -0.00001   0.00003   0.00001   0.00004  -2.40168
   D146       3.12500   0.00000  -0.00003   0.00018   0.00015   3.12515
   D147       0.01063   0.00000  -0.00004   0.00006   0.00002   0.01065
   D148       0.01487   0.00000  -0.00005  -0.00007  -0.00012   0.01475
   D149      -3.09950  -0.00001  -0.00006  -0.00019  -0.00024  -3.09974
   D150      -3.12987   0.00000   0.00000  -0.00009  -0.00009  -3.12996
   D151       0.02900   0.00000   0.00000  -0.00016  -0.00016   0.02885
   D152      -0.01953   0.00000   0.00002   0.00015   0.00017  -0.01936
   D153       3.13934   0.00000   0.00002   0.00009   0.00011   3.13945
   D154      -0.00158   0.00000   0.00005  -0.00005   0.00000  -0.00158
   D155      -3.13415   0.00000   0.00003  -0.00010  -0.00007  -3.13422
   D156       3.11276   0.00000   0.00005   0.00007   0.00012   3.11288
   D157      -0.01981   0.00000   0.00004   0.00002   0.00005  -0.01976
   D158       0.01090   0.00000   0.00001  -0.00012  -0.00010   0.01080
   D159      -3.12955   0.00000   0.00002  -0.00014  -0.00011  -3.12966
   D160       3.13514   0.00000   0.00001  -0.00005  -0.00004   3.13510
   D161      -0.00531   0.00000   0.00002  -0.00007  -0.00005  -0.00535
   D162      -0.00744   0.00000  -0.00001   0.00008   0.00007  -0.00736
   D163       3.14066   0.00000  -0.00002   0.00001  -0.00001   3.14066
   D164       3.12509   0.00000   0.00000   0.00014   0.00014   3.12523
   D165      -0.01000   0.00000   0.00000   0.00007   0.00006  -0.00994
   D166       0.00281   0.00000  -0.00002   0.00000  -0.00002   0.00279
   D167       3.13789   0.00000  -0.00001   0.00007   0.00006   3.13795
   D168      -3.13993   0.00000  -0.00003   0.00002  -0.00001  -3.13994
   D169      -0.00485   0.00000  -0.00002   0.00009   0.00007  -0.00478
   D170      -0.68802   0.00000   0.00011   0.00031   0.00041  -0.68761
   D171       1.38555   0.00002   0.00009   0.00056   0.00065   1.38620
   D172      -2.77609   0.00001   0.00006   0.00047   0.00054  -2.77555
   D173       2.31137  -0.00002  -0.00010  -0.00006  -0.00016   2.31121
   D174      -1.89825   0.00001  -0.00012   0.00019   0.00007  -1.89817
   D175       0.22330  -0.00001  -0.00014   0.00010  -0.00004   0.22326
         Item               Value     Threshold  Converged?
 Maximum Force            0.000144     0.000450     YES
 RMS     Force            0.000032     0.000300     YES
 Maximum Displacement     0.009873     0.001800     NO 
 RMS     Displacement     0.001573     0.001200     NO 
 Predicted change in Energy=-6.838079D-07
 Lowest energy point so far.  Saving SCF results.
 GradGradGradGradGradGradGradGradGradGradGradGradGradGradGradGradGradGrad

 Leave Link  103 at Sun Dec  2 18:31:29 2018, MaxMem=   536870912 cpu:         1.5
 (Enter /pbs_home/pkowalski/g09d01/g09/l202.exe)
 Stoichiometry    C29H22F6S2
 Framework group  C1[X(C29H22F6S2)]
 Deg. of freedom   171
 Full point group                 C1      NOp   1
 RotChk:  IX=0 Diff= 3.61D-04
 Largest Abelian subgroup         C1      NOp   1
 Largest concise Abelian subgroup C1      NOp   1
                         Standard orientation:                         
 ---------------------------------------------------------------------
 Center     Atomic      Atomic             Coordinates (Angstroms)
 Number     Number       Type             X           Y           Z
 ---------------------------------------------------------------------
      1          6           0       -1.441196    0.424638   -0.196753
      2          6           0       -0.607359   -0.858478   -0.328138
      3          6           0        0.649563   -0.756752    0.559628
      4         16           0        1.793887   -2.210287    0.373625
      5          6           0       -0.731384    1.594978   -0.119857
      6          6           0       -1.253967    3.008035   -0.133737
      7          6           0        0.733641    1.614232   -0.069406
      8          6           0       -0.020498    3.883778    0.217305
      9          6           0        1.210193    3.034746   -0.204797
     10          9           0       -2.252351    3.246957    0.753902
     11          9           0       -1.719122    3.384838   -1.360732
     12          9           0       -0.051384    5.084587   -0.376760
     13          9           0        0.020836    4.064812    1.554636
     14          9           0        1.553692    3.363351   -1.486509
     15          9           0        2.267039    3.357106    0.579333
     16          6           0        1.467257    0.467811    0.117093
     17          6           0        0.341445   -0.619367    2.070940
     18          1           0        1.284150   -0.515429    2.625649
     19          1           0       -0.194563   -1.499944    2.448890
     20          1           0       -0.272606    0.272829    2.261297
     21          6           0       -0.290205   -1.065655   -1.830150
     22          1           0        0.262506   -2.000224   -1.991498
     23          1           0        0.310175   -0.229097   -2.218046
     24          1           0       -1.229779   -1.106486   -2.398121
     25          6           0        3.180758   -1.147451    0.115417
     26         16           0       -1.756218   -2.222740    0.199301
     27          6           0       -3.162562   -1.172896   -0.035628
     28          6           0       -4.490509   -1.816081    0.024043
     29          6           0       -5.551171   -1.231305    0.745281
     30          6           0       -4.717253   -3.054066   -0.612402
     31          6           0       -6.799168   -1.853424    0.809035
     32          1           0       -5.387279   -0.295441    1.281669
     33          6           0       -5.967926   -3.669243   -0.552118
     34          1           0       -3.903721   -3.525849   -1.167688
     35          6           0       -7.014555   -3.071285    0.157112
     36          1           0       -7.606079   -1.386784    1.379626
     37          1           0       -6.125986   -4.622631   -1.062511
     38          1           0       -7.992532   -3.556377    0.207403
     39          6           0       -2.867435    0.156850   -0.246359
     40          6           0       -3.906526    1.202673   -0.558704
     41          1           0       -4.842176    0.738507   -0.896668
     42          1           0       -4.132732    1.835213    0.313227
     43          1           0       -3.551353    1.875510   -1.351121
     44          6           0        4.504756   -1.795128    0.037390
     45          6           0        5.620099   -1.257395    0.710850
     46          6           0        4.673787   -2.993664   -0.685881
     47          6           0        6.863752   -1.887953    0.646913
     48          1           0        5.502984   -0.352078    1.308932
     49          6           0        5.919420   -3.618298   -0.752147
     50          1           0        3.820385   -3.426988   -1.212784
     51          6           0        7.019768   -3.067355   -0.087603
     52          1           0        7.714652   -1.458791    1.181867
     53          1           0        6.031691   -4.540689   -1.327356
     54          1           0        7.994503   -3.558951   -0.137075
     55          6           0        2.881943    0.193696   -0.011881
     56          6           0        3.899397    1.228753   -0.417481
     57          1           0        3.491723    1.877340   -1.206140
     58          1           0        4.180587    1.887402    0.417842
     59          1           0        4.809962    0.756161   -0.806834
 ---------------------------------------------------------------------
 Rotational constants (GHZ):      0.1274191      0.0701812      0.0482936
 Leave Link  202 at Sun Dec  2 18:31:30 2018, MaxMem=   536870912 cpu:         0.0
 (Enter /pbs_home/pkowalski/g09d01/g09/l301.exe)
 Basis read from rwf:  (5D, 7F)
 No pseudopotential information found on rwf file.
 There are   673 symmetry adapted cartesian basis functions of A   symmetry.
 There are   636 symmetry adapted basis functions of A   symmetry.
   636 basis functions,  1103 primitive gaussians,   673 cartesian basis functions
   141 alpha electrons      141 beta electrons
       nuclear repulsion energy      4680.7466885867 Hartrees.
 IExCor=  402 DFT=T Ex+Corr=B3LYP ExCW=0 ScaHFX=  0.200000
 ScaDFX=  0.800000  0.720000  1.000000  0.810000 ScalE2=  1.000000  1.000000
 IRadAn=      0 IRanWt=     -1 IRanGd=            0 ICorTp=0 IEmpDi=  4
 NAtoms=   59 NActive=   59 NUniq=   59 SFac= 1.00D+00 NAtFMM=   60 NAOKFM=F Big=F
 Integral buffers will be    131072 words long.
 Raffenetti 2 integral format.
 Two-electron integral symmetry is turned on.
 No density basis found on file   724.
 Leave Link  301 at Sun Dec  2 18:31:30 2018, MaxMem=   536870912 cpu:         0.5
 (Enter /pbs_home/pkowalski/g09d01/g09/l302.exe)
 NPDir=0 NMtPBC=     1 NCelOv=     1 NCel=       1 NClECP=     1 NCelD=      1
         NCelK=      1 NCelE2=     1 NClLst=     1 CellRange=     0.0.
 One-electron integrals computed using PRISM.
 NBasis=   636 RedAO= T EigKep=  3.00D-04  NBF=   636
 NBsUse=   636 1.00D-06 EigRej= -1.00D+00 NBFU=   636
 Precomputing XC quadrature grid using
 IXCGrd= 4 IRadAn=           0 IRanWt=          -1 IRanGd=           0 AccXCQ= 0.00D+00.
 Generated NRdTot=       0 NPtTot=           0 NUsed=           0 NTot=          32
 NSgBfM=   629   629   630   630   638 MxSgAt=    59 MxSgA2=    59.
 Leave Link  302 at Sun Dec  2 18:31:32 2018, MaxMem=   536870912 cpu:        16.4
 (Enter /pbs_home/pkowalski/g09d01/g09/l303.exe)
 DipDrv:  MaxL=1.
 Leave Link  303 at Sun Dec  2 18:31:32 2018, MaxMem=   536870912 cpu:         1.5
 (Enter /pbs_home/pkowalski/g09d01/g09/l401.exe)
 Initial guess from the checkpoint file:  "dae0068freq_closed_b3lyp.chk"
 B after Tr=     0.000000    0.000000    0.000000
         Rot=    1.000000    0.000067    0.000010   -0.000098 Ang=   0.01 deg.
 Guess basis will be translated and rotated to current coordinates.
 JPrj=2 DoOrth=T DoCkMO=T.
 Leave Link  401 at Sun Dec  2 18:31:34 2018, MaxMem=   536870912 cpu:        12.2
 (Enter /pbs_home/pkowalski/g09d01/g09/l502.exe)
 Closed shell SCF:
 Using DIIS extrapolation, IDIIS=  1040.
 Integral symmetry usage will be decided dynamically.
 IVT=     1387805 IEndB=     1387805 NGot=   536870912 MDV=   535953350
 LenX=   535953350 LenY=   535499748
 Requested convergence on RMS density matrix=1.00D-08 within 128 cycles.
 Requested convergence on MAX density matrix=1.00D-06.
 Requested convergence on             energy=1.00D-06.
 No special actions if energy rises.
 Fock matrices will be formed incrementally for  20 cycles.

 Cycle   1  Pass 1  IDiag  1:
 FoFJK:  IHMeth= 1 ICntrl=       0 DoSepK=F KAlg= 0 I1Cent=   0 FoldK=F
 IRaf= 660000000 NMat=   1 IRICut=       1 DoRegI=T DoRafI=F ISym2E= 0.
 FoFCou: FMM=F IPFlag=           0 FMFlag=      100000 FMFlg1=           0
         NFxFlg=           0 DoJE=F BraDBF=F KetDBF=F FulRan=T
         wScrn=  0.000000 ICntrl=       0 IOpCl=  0 I1Cent=           0 NGrid=           0
         NMat0=    1 NMatS0=      1 NMatT0=    0 NMatD0=    1 NMtDS0=    0 NMtDT0=    0
 Symmetry not used in FoFCou.
 E= -2512.26465332003    
 DIIS: error= 1.21D-04 at cycle   1 NSaved=   1.
 NSaved= 1 IEnMin= 1 EnMin= -2512.26465332003     IErMin= 1 ErrMin= 1.21D-04
 ErrMax= 1.21D-04  0.00D+00 EMaxC= 1.00D-01 BMatC= 6.72D-06 BMatP= 6.72D-06
 IDIUse=3 WtCom= 9.99D-01 WtEn= 1.21D-03
 Coeff-Com:  0.100D+01
 Coeff-En:   0.100D+01
 Coeff:      0.100D+01
 Gap=     0.564 Goal=   None    Shift=    0.000
 RMSDP=8.36D-06 MaxDP=3.61D-04              OVMax= 5.68D-04

 Cycle   2  Pass 1  IDiag  1:
 RMSU=  8.36D-06    CP:  1.00D+00
 E= -2512.26466531604     Delta-E=       -0.000011996012 Rises=F Damp=F
 DIIS: error= 1.52D-05 at cycle   2 NSaved=   2.
 NSaved= 2 IEnMin= 2 EnMin= -2512.26466531604     IErMin= 2 ErrMin= 1.52D-05
 ErrMax= 1.52D-05  0.00D+00 EMaxC= 1.00D-01 BMatC= 8.87D-08 BMatP= 6.72D-06
 IDIUse=1 WtCom= 1.00D+00 WtEn= 0.00D+00
 Coeff-Com: -0.591D-01 0.106D+01
 Coeff:     -0.591D-01 0.106D+01
 Gap=     0.090 Goal=   None    Shift=    0.000
 RMSDP=1.85D-06 MaxDP=1.06D-04 DE=-1.20D-05 OVMax= 1.32D-04

 Cycle   3  Pass 1  IDiag  1:
 RMSU=  1.82D-06    CP:  1.00D+00  1.04D+00
 E= -2512.26466542127     Delta-E=       -0.000000105230 Rises=F Damp=F
 DIIS: error= 6.33D-06 at cycle   3 NSaved=   3.
 NSaved= 3 IEnMin= 3 EnMin= -2512.26466542127     IErMin= 3 ErrMin= 6.33D-06
 ErrMax= 6.33D-06  0.00D+00 EMaxC= 1.00D-01 BMatC= 9.27D-08 BMatP= 8.87D-08
 IDIUse=1 WtCom= 1.00D+00 WtEn= 0.00D+00
 Coeff-Com: -0.398D-01 0.582D+00 0.458D+00
 Coeff:     -0.398D-01 0.582D+00 0.458D+00
 Gap=     0.090 Goal=   None    Shift=    0.000
 RMSDP=1.15D-06 MaxDP=6.83D-05 DE=-1.05D-07 OVMax= 1.49D-04

 Cycle   4  Pass 1  IDiag  1:
 RMSU=  5.82D-07    CP:  1.00D+00  1.07D+00  4.66D-01
 E= -2512.26466549561     Delta-E=       -0.000000074334 Rises=F Damp=F
 DIIS: error= 2.56D-06 at cycle   4 NSaved=   4.
 NSaved= 4 IEnMin= 4 EnMin= -2512.26466549561     IErMin= 4 ErrMin= 2.56D-06
 ErrMax= 2.56D-06  0.00D+00 EMaxC= 1.00D-01 BMatC= 1.28D-08 BMatP= 8.87D-08
 IDIUse=1 WtCom= 1.00D+00 WtEn= 0.00D+00
 Coeff-Com: -0.151D-01 0.193D+00 0.279D+00 0.542D+00
 Coeff:     -0.151D-01 0.193D+00 0.279D+00 0.542D+00
 Gap=     0.090 Goal=   None    Shift=    0.000
 RMSDP=4.37D-07 MaxDP=3.15D-05 DE=-7.43D-08 OVMax= 9.26D-05

 Cycle   5  Pass 1  IDiag  1:
 RMSU=  3.28D-07    CP:  1.00D+00  1.07D+00  5.09D-01  5.24D-01
 E= -2512.26466550466     Delta-E=       -0.000000009054 Rises=F Damp=F
 DIIS: error= 1.57D-06 at cycle   5 NSaved=   5.
 NSaved= 5 IEnMin= 5 EnMin= -2512.26466550466     IErMin= 5 ErrMin= 1.57D-06
 ErrMax= 1.57D-06  0.00D+00 EMaxC= 1.00D-01 BMatC= 4.67D-09 BMatP= 1.28D-08
 IDIUse=1 WtCom= 1.00D+00 WtEn= 0.00D+00
 Coeff-Com: -0.170D-02 0.271D-02 0.983D-01 0.412D+00 0.488D+00
 Coeff:     -0.170D-02 0.271D-02 0.983D-01 0.412D+00 0.488D+00
 Gap=     0.090 Goal=   None    Shift=    0.000
 RMSDP=2.00D-07 MaxDP=1.32D-05 DE=-9.05D-09 OVMax= 3.71D-05

 Cycle   6  Pass 1  IDiag  1:
 RMSU=  8.79D-08    CP:  1.00D+00  1.07D+00  5.21D-01  6.96D-01  5.50D-01
 E= -2512.26466550992     Delta-E=       -0.000000005258 Rises=F Damp=F
 DIIS: error= 4.23D-07 at cycle   6 NSaved=   6.
 NSaved= 6 IEnMin= 6 EnMin= -2512.26466550992     IErMin= 6 ErrMin= 4.23D-07
 ErrMax= 4.23D-07  0.00D+00 EMaxC= 1.00D-01 BMatC= 3.13D-10 BMatP= 4.67D-09
 IDIUse=1 WtCom= 1.00D+00 WtEn= 0.00D+00
 Coeff-Com:  0.394D-03-0.172D-01 0.324D-01 0.196D+00 0.294D+00 0.495D+00
 Coeff:      0.394D-03-0.172D-01 0.324D-01 0.196D+00 0.294D+00 0.495D+00
 Gap=     0.090 Goal=   None    Shift=    0.000
 RMSDP=5.82D-08 MaxDP=3.51D-06 DE=-5.26D-09 OVMax= 4.95D-06

 Cycle   7  Pass 1  IDiag  1:
 RMSU=  3.02D-08    CP:  1.00D+00  1.07D+00  5.33D-01  6.97D-01  5.72D-01
                    CP:  4.99D-01
 E= -2512.26466551017     Delta-E=       -0.000000000254 Rises=F Damp=F
 DIIS: error= 1.37D-07 at cycle   7 NSaved=   7.
 NSaved= 7 IEnMin= 7 EnMin= -2512.26466551017     IErMin= 7 ErrMin= 1.37D-07
 ErrMax= 1.37D-07  0.00D+00 EMaxC= 1.00D-01 BMatC= 3.55D-11 BMatP= 3.13D-10
 IDIUse=1 WtCom= 1.00D+00 WtEn= 0.00D+00
 Coeff-Com:  0.398D-03-0.105D-01 0.896D-02 0.732D-01 0.123D+00 0.302D+00
 Coeff-Com:  0.503D+00
 Coeff:      0.398D-03-0.105D-01 0.896D-02 0.732D-01 0.123D+00 0.302D+00
 Coeff:      0.503D+00
 Gap=     0.090 Goal=   None    Shift=    0.000
 RMSDP=1.78D-08 MaxDP=1.03D-06 DE=-2.54D-10 OVMax= 1.55D-06

 Cycle   8  Pass 1  IDiag  1:
 RMSU=  9.20D-09    CP:  1.00D+00  1.07D+00  5.34D-01  6.99D-01  5.71D-01
                    CP:  5.69D-01  5.40D-01
 E= -2512.26466551003     Delta-E=        0.000000000148 Rises=F Damp=F
 DIIS: error= 3.44D-08 at cycle   8 NSaved=   8.
 NSaved= 8 IEnMin= 7 EnMin= -2512.26466551017     IErMin= 8 ErrMin= 3.44D-08
 ErrMax= 3.44D-08  0.00D+00 EMaxC= 1.00D-01 BMatC= 3.29D-12 BMatP= 3.55D-11
 IDIUse=1 WtCom= 1.00D+00 WtEn= 0.00D+00
 Coeff-Com:  0.170D-03-0.359D-02 0.710D-03 0.150D-01 0.300D-01 0.104D+00
 Coeff-Com:  0.282D+00 0.572D+00
 Coeff:      0.170D-03-0.359D-02 0.710D-03 0.150D-01 0.300D-01 0.104D+00
 Coeff:      0.282D+00 0.572D+00
 Gap=     0.090 Goal=   None    Shift=    0.000
 RMSDP=5.15D-09 MaxDP=3.25D-07 DE= 1.48D-10 OVMax= 5.45D-07

 SCF Done:  E(RB3LYP) =  -2512.26466551     A.U. after    8 cycles
            NFock=  8  Conv=0.51D-08     -V/T= 2.0072
 KE= 2.494315169283D+03 PE=-1.526429965186D+04 EE= 5.576973128484D+03
 Leave Link  502 at Sun Dec  2 18:37:53 2018, MaxMem=   536870912 cpu:      3017.8
 (Enter /pbs_home/pkowalski/g09d01/g09/l701.exe)
 Compute integral first derivatives.
 ... and contract with generalized density number  0.
 Leave Link  701 at Sun Dec  2 18:37:54 2018, MaxMem=   536870912 cpu:         5.9
 (Enter /pbs_home/pkowalski/g09d01/g09/l702.exe)
 L702 exits ... SP integral derivatives will be done elsewhere.
 Leave Link  702 at Sun Dec  2 18:37:54 2018, MaxMem=   536870912 cpu:         0.2
 (Enter /pbs_home/pkowalski/g09d01/g09/l703.exe)
 Compute integral first derivatives, UseDBF=F ICtDFT=           0.
 Integral derivatives from FoFJK, PRISM(SPDF).
 Calling FoFJK, ICntrl=      2127 FMM=F ISym2X=0 I1Cent= 0 IOpClX= 0 NMat=1 NMatS=1 NMatT=0.
 FoFJK:  IHMeth= 1 ICntrl=    2127 DoSepK=F KAlg= 0 I1Cent=   0 FoldK=F
 IRaf=         0 NMat=   1 IRICut=       1 DoRegI=T DoRafI=F ISym2E= 0.
 FoFCou: FMM=F IPFlag=           0 FMFlag=      100000 FMFlg1=         800
         NFxFlg=           0 DoJE=F BraDBF=F KetDBF=F FulRan=T
         wScrn=  0.000000 ICntrl=    2127 IOpCl=  0 I1Cent=           0 NGrid=           0
         NMat0=    1 NMatS0=      1 NMatT0=    0 NMatD0=    1 NMtDS0=    0 NMtDT0=    0
 Symmetry not used in FoFCou.
 Leave Link  703 at Sun Dec  2 18:40:15 2018, MaxMem=   536870912 cpu:      1127.5
 (Enter /pbs_home/pkowalski/g09d01/g09/l716.exe)
 Dipole        = 1.13813383D-01-1.74577204D+00-6.59737985D-02
 ***** Axes restored to original set *****
 -------------------------------------------------------------------
 Center     Atomic                   Forces (Hartrees/Bohr)
 Number     Number              X              Y              Z
 -------------------------------------------------------------------
      1        6          -0.000006024    0.000012450   -0.000016021
      2        6          -0.000014047   -0.000025775    0.000009395
      3        6          -0.000012469    0.000013287   -0.000003329
      4       16          -0.000002019   -0.000009089   -0.000005883
      5        6           0.000008519   -0.000001878   -0.000023095
      6        6          -0.000009932   -0.000056589    0.000042992
      7        6           0.000019420   -0.000016524   -0.000028007
      8        6          -0.000014398    0.000042311    0.000037185
      9        6          -0.000007639    0.000025042    0.000008189
     10        9           0.000045411    0.000029737   -0.000019840
     11        9           0.000004027   -0.000003278    0.000003650
     12        9          -0.000015041   -0.000035018   -0.000011048
     13        9          -0.000000023    0.000016941    0.000012174
     14        9          -0.000015358   -0.000039387   -0.000006830
     15        9          -0.000001453    0.000000774    0.000054434
     16        6           0.000046948   -0.000011256    0.000013353
     17        6           0.000014720   -0.000010931    0.000010212
     18        1           0.000025547    0.000005087    0.000011569
     19        1          -0.000006980    0.000012207    0.000006281
     20        1           0.000006745    0.000002424   -0.000012774
     21        6           0.000001613    0.000020431   -0.000011765
     22        1           0.000002914    0.000001894    0.000020338
     23        1           0.000008878   -0.000016583   -0.000010918
     24        1          -0.000026447    0.000004076   -0.000006068
     25        6           0.000000701    0.000003922    0.000021576
     26       16          -0.000014924    0.000001218   -0.000001307
     27        6           0.000003165   -0.000005422   -0.000011100
     28        6          -0.000010201    0.000006496   -0.000004406
     29        6          -0.000009322   -0.000004436    0.000017761
     30        6           0.000006616    0.000007646   -0.000018431
     31        6          -0.000003510   -0.000008640    0.000023113
     32        1           0.000020308   -0.000002588   -0.000018486
     33        6           0.000017243   -0.000000709   -0.000017424
     34        1           0.000000887   -0.000014390    0.000021100
     35        6           0.000020586   -0.000015984   -0.000001111
     36        1           0.000001687    0.000015737   -0.000021474
     37        1          -0.000017667    0.000002442    0.000016826
     38        1          -0.000017360    0.000016854   -0.000003309
     39        6           0.000003343    0.000016353    0.000004621
     40        6          -0.000010481    0.000008895    0.000001819
     41        1          -0.000026360    0.000010604    0.000004067
     42        1           0.000004707    0.000010749    0.000001167
     43        1           0.000005785   -0.000029107   -0.000003401
     44        6          -0.000005219   -0.000005325    0.000000398
     45        6          -0.000006528   -0.000003766    0.000016118
     46        6           0.000021231    0.000004995    0.000001565
     47        6          -0.000024938    0.000004003    0.000004235
     48        1           0.000013506    0.000006658   -0.000009754
     49        6           0.000010108    0.000001086   -0.000019151
     50        1          -0.000025408    0.000003976   -0.000001731
     51        6          -0.000008292    0.000004384   -0.000023153
     52        1           0.000024048   -0.000005029    0.000002104
     53        1          -0.000016011   -0.000004085    0.000020004
     54        1           0.000008584   -0.000008147    0.000022017
     55        6          -0.000010406    0.000022890   -0.000018164
     56        6          -0.000007217    0.000004034   -0.000033090
     57        1          -0.000025342   -0.000006207   -0.000040996
     58        1           0.000022150    0.000014589   -0.000019184
     59        1           0.000001619   -0.000014049    0.000012985
 -------------------------------------------------------------------
 Cartesian Forces:  Max     0.000056589 RMS     0.000016924
 Leave Link  716 at Sun Dec  2 18:40:15 2018, MaxMem=   536870912 cpu:         0.2
 (Enter /pbs_home/pkowalski/g09d01/g09/l103.exe)

 GradGradGradGradGradGradGradGradGradGradGradGradGradGradGradGradGradGrad
 Berny optimization.
 Using GEDIIS/GDIIS optimizer.
 FormGI is forming the generalized inverse of G from B-inverse, IUseBI=4.
 Internal  Forces:  Max     0.000141440 RMS     0.000021404
 Search for a local minimum.
 Step number   6 out of a maximum of  354
 All quantities printed in internal units (Hartrees-Bohrs-Radians)
 RMS Force = .21404D-04 SwitMx=.10000D-02 MixMth= 2
 Mixed Optimization -- En-DIIS/RFO-DIIS
 Swapping is turned off.
 Update second derivatives using D2CorX and points    1    2    3    4    5
                                                      6
 DE= -3.00D-07 DEPred=-6.84D-07 R= 4.39D-01
 Trust test= 4.39D-01 RLast= 6.02D-03 DXMaxT set to 3.44D-01
 ITU=  0  1  1  0  1  0
     Eigenvalues ---    0.00230   0.00246   0.00428   0.00633   0.00652
     Eigenvalues ---    0.00701   0.00917   0.00982   0.01108   0.01167
     Eigenvalues ---    0.01227   0.01278   0.01399   0.01457   0.01482
     Eigenvalues ---    0.01598   0.01661   0.01725   0.01746   0.01774
     Eigenvalues ---    0.02003   0.02019   0.02053   0.02081   0.02086
     Eigenvalues ---    0.02095   0.02107   0.02132   0.02136   0.02138
     Eigenvalues ---    0.02142   0.02151   0.02154   0.02158   0.02161
     Eigenvalues ---    0.02164   0.02167   0.02317   0.04372   0.04769
     Eigenvalues ---    0.05021   0.05445   0.05457   0.05636   0.05649
     Eigenvalues ---    0.05666   0.05935   0.07016   0.07042   0.07090
     Eigenvalues ---    0.07216   0.07258   0.07418   0.07720   0.09109
     Eigenvalues ---    0.09196   0.09414   0.10104   0.10615   0.10843
     Eigenvalues ---    0.11190   0.12613   0.12947   0.14328   0.15080
     Eigenvalues ---    0.15154   0.15879   0.15994   0.15996   0.15998
     Eigenvalues ---    0.15999   0.15999   0.15999   0.16000   0.16000
     Eigenvalues ---    0.16000   0.16000   0.16000   0.16000   0.16000
     Eigenvalues ---    0.16000   0.16000   0.16000   0.16009   0.16029
     Eigenvalues ---    0.16063   0.16101   0.16985   0.17392   0.20418
     Eigenvalues ---    0.21619   0.21999   0.22000   0.22000   0.22048
     Eigenvalues ---    0.22238   0.23034   0.23475   0.23874   0.24471
     Eigenvalues ---    0.24596   0.24601   0.24785   0.24951   0.24967
     Eigenvalues ---    0.24990   0.25153   0.25349   0.26146   0.26399
     Eigenvalues ---    0.26818   0.27053   0.27146   0.27566   0.27936
     Eigenvalues ---    0.28212   0.28984   0.30250   0.30994   0.31480
     Eigenvalues ---    0.32130   0.33574   0.33922   0.34311   0.34420
     Eigenvalues ---    0.34487   0.34524   0.34594   0.34604   0.34665
     Eigenvalues ---    0.34700   0.34734   0.34767   0.34909   0.35172
     Eigenvalues ---    0.35234   0.35290   0.35291   0.35291   0.35291
     Eigenvalues ---    0.35300   0.35303   0.35323   0.35366   0.35451
     Eigenvalues ---    0.35613   0.36331   0.38071   0.41337   0.41408
     Eigenvalues ---    0.41767   0.41794   0.43058   0.44899   0.45028
     Eigenvalues ---    0.45523   0.45646   0.45922   0.46373   0.46417
     Eigenvalues ---    0.46809   0.47381   0.47771   0.48200   0.49479
     Eigenvalues ---    0.50866   0.51213   0.51932   0.53078   0.54729
     Eigenvalues ---    0.60474
 En-DIIS/RFO-DIIS IScMMF=        0 using points:     6    5    4    3    2
 RFO step:  Lambda=-2.48860818D-07.
 NNeg= 0 NP= 5 Switch=  2.50D-03 Rises=F DC=  3.13D-05 SmlDif=  1.00D-05
 RMS Error=  0.3801444138D-04 NUsed= 5 EDIIS=F
 DidBck=T Rises=F RFO-DIIS coefs:    0.56002    0.32228    0.11099    0.00877   -0.00206
 Iteration  1 RMS(Cart)=  0.00071998 RMS(Int)=  0.00000013
 Iteration  2 RMS(Cart)=  0.00000026 RMS(Int)=  0.00000002
 ITry= 1 IFail=0 DXMaxC= 3.19D-03 DCOld= 1.00D+10 DXMaxT= 3.44D-01 DXLimC= 3.00D+00 Rises=F
 Variable       Old X    -DE/DX   Delta X   Delta X   Delta X     New X
                                 (Linear)    (Quad)   (Total)
    R1        2.90240   0.00004  -0.00001   0.00007   0.00006   2.90246
    R2        2.59068   0.00005   0.00002  -0.00002   0.00000   2.59068
    R3        2.74390   0.00003   0.00000   0.00002   0.00002   2.74392
    R4        2.91431   0.00004   0.00002   0.00013   0.00014   2.91445
    R5        2.92728   0.00000   0.00007  -0.00009  -0.00002   2.92726
    R6        3.51473   0.00000  -0.00008   0.00012   0.00004   3.51477
    R7        3.51349   0.00000  -0.00009   0.00014   0.00005   3.51354
    R8        2.90552  -0.00005  -0.00004   0.00005   0.00001   2.90553
    R9        2.92626   0.00002   0.00015  -0.00014   0.00001   2.92626
   R10        3.33776   0.00003   0.00000   0.00005   0.00005   3.33781
   R11        2.84717  -0.00001  -0.00005   0.00002  -0.00004   2.84713
   R12        2.77038  -0.00001   0.00003  -0.00007  -0.00004   2.77033
   R13        2.93462  -0.00002   0.00002  -0.00007  -0.00005   2.93457
   R14        2.56457   0.00003  -0.00008   0.00015   0.00007   2.56464
   R15        2.57992   0.00000   0.00007  -0.00009  -0.00001   2.57991
   R16        2.84295  -0.00008  -0.00014   0.00004  -0.00010   2.84285
   R17        2.59606  -0.00009  -0.00002  -0.00004  -0.00006   2.59600
   R18        2.93585  -0.00003   0.00002  -0.00012  -0.00010   2.93575
   R19        2.53238   0.00003  -0.00012   0.00019   0.00007   2.53245
   R20        2.55144   0.00001  -0.00005   0.00008   0.00003   2.55147
   R21        2.58330   0.00004  -0.00005   0.00013   0.00008   2.58338
   R22        2.56035   0.00001   0.00004  -0.00004   0.00000   2.56035
   R23        2.73398  -0.00010  -0.00008  -0.00001  -0.00009   2.73389
   R24        2.07629   0.00003   0.00006  -0.00002   0.00004   2.07633
   R25        2.07489   0.00002   0.00006  -0.00005   0.00001   2.07490
   R26        2.07810   0.00001   0.00006  -0.00005   0.00001   2.07811
   R27        2.07435   0.00002   0.00006  -0.00004   0.00002   2.07437
   R28        2.07934   0.00002   0.00007  -0.00005   0.00002   2.07936
   R29        2.07617   0.00003   0.00006  -0.00002   0.00004   2.07621
   R30        2.78922   0.00001   0.00001   0.00000   0.00001   2.78922
   R31        2.60766   0.00004   0.00000   0.00002   0.00002   2.60769
   R32        3.34603   0.00000   0.00001  -0.00001   0.00000   3.34603
   R33        2.79059   0.00000  -0.00001   0.00000  -0.00001   2.79058
   R34        2.60462  -0.00001  -0.00001  -0.00002  -0.00003   2.60460
   R35        2.66388   0.00000  -0.00001   0.00000  -0.00001   2.66387
   R36        2.66517   0.00000  -0.00003   0.00003   0.00001   2.66518
   R37        2.63791   0.00000  -0.00002   0.00003   0.00002   2.63792
   R38        2.06180   0.00003   0.00005  -0.00001   0.00004   2.06185
   R39        2.63633   0.00000  -0.00001   0.00002   0.00001   2.63634
   R40        2.06383   0.00003   0.00005  -0.00002   0.00004   2.06387
   R41        2.64196   0.00000  -0.00002   0.00002   0.00001   2.64197
   R42        2.06528   0.00003   0.00006  -0.00002   0.00003   2.06532
   R43        2.64291   0.00000  -0.00003   0.00005   0.00002   2.64293
   R44        2.06528   0.00003   0.00006  -0.00003   0.00003   2.06532
   R45        2.06516   0.00002   0.00006  -0.00003   0.00003   2.06519
   R46        2.84780   0.00001   0.00002  -0.00001   0.00001   2.84780
   R47        2.07449   0.00003   0.00006  -0.00002   0.00004   2.07453
   R48        2.08002   0.00001   0.00006  -0.00005   0.00000   2.08002
   R49        2.07593   0.00003   0.00007  -0.00003   0.00004   2.07597
   R50        2.66357   0.00001   0.00000   0.00001   0.00001   2.66359
   R51        2.66457   0.00000  -0.00003   0.00004   0.00001   2.66458
   R52        2.63775   0.00000  -0.00002   0.00004   0.00002   2.63777
   R53        2.06233   0.00002   0.00005  -0.00002   0.00003   2.06235
   R54        2.63626   0.00000  -0.00001   0.00002   0.00001   2.63627
   R55        2.06464   0.00002   0.00005  -0.00002   0.00003   2.06468
   R56        2.64213   0.00000  -0.00002   0.00002   0.00001   2.64214
   R57        2.06524   0.00003   0.00006  -0.00002   0.00003   2.06528
   R58        2.64286   0.00000  -0.00002   0.00004   0.00002   2.64288
   R59        2.06515   0.00002   0.00006  -0.00002   0.00003   2.06518
   R60        2.06510   0.00002   0.00006  -0.00003   0.00003   2.06513
   R61        2.84783   0.00001   0.00000   0.00002   0.00002   2.84785
   R62        2.07771   0.00004   0.00008  -0.00004   0.00005   2.07775
   R63        2.07926   0.00003   0.00007  -0.00004   0.00003   2.07929
   R64        2.07360   0.00002   0.00005  -0.00002   0.00003   2.07362
    A1        2.02294  -0.00003  -0.00003   0.00001  -0.00003   2.02291
    A2        1.95657  -0.00002  -0.00002  -0.00002  -0.00004   1.95653
    A3        2.30222   0.00005   0.00005   0.00000   0.00004   2.30226
    A4        1.91573   0.00000   0.00009   0.00001   0.00010   1.91583
    A5        1.88161  -0.00001  -0.00011   0.00008  -0.00003   1.88158
    A6        1.82677   0.00000   0.00004  -0.00012  -0.00008   1.82669
    A7        1.98245   0.00000  -0.00005   0.00010   0.00005   1.98251
    A8        1.96988   0.00000   0.00006  -0.00004   0.00002   1.96990
    A9        1.87899  -0.00001  -0.00003  -0.00004  -0.00008   1.87891
   A10        1.97411   0.00002   0.00002  -0.00002   0.00000   1.97411
   A11        1.89684  -0.00002   0.00002   0.00002   0.00004   1.89688
   A12        1.98833   0.00002   0.00008   0.00006   0.00014   1.98847
   A13        1.84059  -0.00002  -0.00005  -0.00007  -0.00012   1.84047
   A14        1.86446  -0.00001  -0.00003  -0.00003  -0.00006   1.86440
   A15        1.89238   0.00000  -0.00007   0.00004  -0.00003   1.89235
   A16        1.59826   0.00000   0.00002   0.00001   0.00003   1.59829
   A17        2.24024   0.00007   0.00011  -0.00004   0.00006   2.24030
   A18        2.13005  -0.00002  -0.00004   0.00002  -0.00002   2.13003
   A19        1.91199  -0.00005  -0.00008   0.00003  -0.00005   1.91194
   A20        1.82483   0.00000   0.00003  -0.00002   0.00001   1.82485
   A21        1.99792   0.00001   0.00012  -0.00017  -0.00005   1.99787
   A22        1.96634   0.00000  -0.00008   0.00013   0.00005   1.96639
   A23        1.91473  -0.00003  -0.00012   0.00001  -0.00011   1.91462
   A24        1.89457  -0.00001  -0.00006   0.00012   0.00006   1.89462
   A25        1.86355   0.00002   0.00010  -0.00006   0.00004   1.86360
   A26        1.90271   0.00006   0.00007  -0.00002   0.00004   1.90276
   A27        2.12629   0.00003   0.00005   0.00004   0.00009   2.12638
   A28        2.25366  -0.00009  -0.00011  -0.00002  -0.00013   2.25353
   A29        1.83340   0.00002  -0.00004   0.00009   0.00005   1.83345
   A30        1.96796   0.00000   0.00000  -0.00005  -0.00005   1.96791
   A31        1.90057  -0.00001  -0.00010   0.00011   0.00001   1.90058
   A32        1.96873  -0.00002   0.00001  -0.00006  -0.00005   1.96868
   A33        1.89456   0.00000  -0.00006   0.00006   0.00001   1.89457
   A34        1.89616   0.00002   0.00017  -0.00014   0.00003   1.89619
   A35        1.81382  -0.00003  -0.00005  -0.00002  -0.00007   1.81375
   A36        1.97246   0.00002   0.00006  -0.00003   0.00004   1.97249
   A37        2.00386  -0.00003  -0.00009   0.00000  -0.00009   2.00377
   A38        1.89908   0.00001   0.00000  -0.00001  -0.00001   1.89908
   A39        1.90778   0.00005   0.00003   0.00010   0.00013   1.90791
   A40        1.86443  -0.00001   0.00005  -0.00004   0.00001   1.86444
   A41        2.00392   0.00003   0.00006   0.00005   0.00012   2.00404
   A42        1.97663   0.00005   0.00003   0.00005   0.00008   1.97671
   A43        2.30256  -0.00008  -0.00009  -0.00010  -0.00019   2.30238
   A44        1.90753   0.00001   0.00000   0.00003   0.00003   1.90757
   A45        1.94114   0.00000   0.00000  -0.00003  -0.00003   1.94111
   A46        1.93054   0.00001   0.00002  -0.00001   0.00001   1.93055
   A47        1.89751   0.00000  -0.00001  -0.00001  -0.00002   1.89749
   A48        1.89120  -0.00001  -0.00002   0.00002   0.00000   1.89121
   A49        1.89494   0.00000   0.00000   0.00001   0.00001   1.89495
   A50        1.93851  -0.00001  -0.00002  -0.00001  -0.00003   1.93849
   A51        1.93034   0.00000  -0.00001   0.00000   0.00000   1.93034
   A52        1.90831   0.00000   0.00002  -0.00002   0.00000   1.90831
   A53        1.89730   0.00000   0.00000   0.00002   0.00002   1.89732
   A54        1.89967   0.00000   0.00001  -0.00001   0.00000   1.89967
   A55        1.88876   0.00000   0.00000   0.00002   0.00002   1.88878
   A56        2.03535  -0.00001  -0.00008   0.00009   0.00001   2.03536
   A57        2.01340  -0.00003  -0.00006   0.00000  -0.00006   2.01334
   A58        2.23426   0.00004   0.00014  -0.00010   0.00004   2.23430
   A59        1.58887   0.00000   0.00000  -0.00004  -0.00004   1.58883
   A60        2.03827  -0.00001  -0.00008   0.00013   0.00005   2.03832
   A61        2.00672   0.00001   0.00000   0.00000  -0.00001   2.00671
   A62        2.23818  -0.00001   0.00008  -0.00013  -0.00004   2.23814
   A63        2.11369   0.00000   0.00000  -0.00003  -0.00003   2.11366
   A64        2.10443  -0.00001  -0.00002   0.00003   0.00001   2.10443
   A65        2.06469   0.00001   0.00002   0.00001   0.00002   2.06471
   A66        2.10735   0.00000  -0.00001  -0.00001  -0.00001   2.10734
   A67        2.08787   0.00000   0.00000  -0.00001  -0.00001   2.08786
   A68        2.08762   0.00000   0.00001   0.00001   0.00002   2.08764
   A69        2.10796   0.00000  -0.00001   0.00000  -0.00001   2.10794
   A70        2.08159   0.00000   0.00000   0.00002   0.00001   2.08161
   A71        2.09356   0.00000   0.00002  -0.00002   0.00000   2.09356
   A72        2.09979   0.00000  -0.00001   0.00001   0.00000   2.09979
   A73        2.08706   0.00000   0.00002  -0.00003  -0.00001   2.08706
   A74        2.09630   0.00000  -0.00001   0.00001   0.00001   2.09630
   A75        2.09933   0.00000   0.00000   0.00000   0.00000   2.09933
   A76        2.08765   0.00000   0.00001  -0.00002   0.00000   2.08764
   A77        2.09620   0.00000  -0.00001   0.00001   0.00000   2.09621
   A78        2.08704   0.00000   0.00002  -0.00001   0.00000   2.08704
   A79        2.09796   0.00000  -0.00001   0.00001   0.00000   2.09796
   A80        2.09816   0.00000  -0.00001   0.00001   0.00000   2.09816
   A81        1.96387   0.00000   0.00000  -0.00001  -0.00001   1.96386
   A82        2.16081   0.00003   0.00005  -0.00003   0.00003   2.16084
   A83        2.15745  -0.00003  -0.00006   0.00003  -0.00003   2.15742
   A84        1.93699  -0.00001  -0.00002   0.00000  -0.00002   1.93696
   A85        1.95663  -0.00001  -0.00005   0.00003  -0.00001   1.95661
   A86        1.93011  -0.00001   0.00000  -0.00003  -0.00004   1.93007
   A87        1.88778   0.00001   0.00004  -0.00003   0.00001   1.88779
   A88        1.88859   0.00001   0.00002   0.00003   0.00004   1.88863
   A89        1.86073   0.00001   0.00002   0.00001   0.00003   1.86075
   A90        2.11432   0.00002   0.00002   0.00000   0.00002   2.11433
   A91        2.10324  -0.00001  -0.00002   0.00000  -0.00002   2.10322
   A92        2.06520   0.00000   0.00000   0.00000   0.00000   2.06521
   A93        2.10691   0.00000   0.00000   0.00000   0.00000   2.10691
   A94        2.08680   0.00000   0.00000   0.00000   0.00001   2.08681
   A95        2.08916   0.00000  -0.00001   0.00000  -0.00001   2.08915
   A96        2.10830   0.00000  -0.00001   0.00001   0.00000   2.10830
   A97        2.08388   0.00000   0.00000   0.00000   0.00000   2.08388
   A98        2.09088   0.00000   0.00001  -0.00001   0.00000   2.09088
   A99        2.09965   0.00000  -0.00001   0.00001   0.00000   2.09966
   A100       2.08735   0.00000   0.00002  -0.00003  -0.00001   2.08734
   A101       2.09615   0.00000  -0.00001   0.00001   0.00000   2.09616
   A102       2.09851   0.00000   0.00000   0.00000   0.00000   2.09851
   A103       2.08823   0.00000   0.00001  -0.00001   0.00000   2.08823
   A104       2.09645   0.00000  -0.00001   0.00001   0.00000   2.09645
   A105       2.08764   0.00000   0.00001  -0.00001   0.00000   2.08764
   A106       2.09761   0.00000  -0.00001   0.00001   0.00000   2.09761
   A107       2.09792   0.00000   0.00000   0.00000   0.00000   2.09792
   A108       1.96889   0.00000   0.00000  -0.00001  -0.00001   1.96888
   A109       2.15801  -0.00014  -0.00008  -0.00015  -0.00023   2.15778
   A110       2.14857   0.00014   0.00010   0.00012   0.00022   2.14879
   A111       1.92611  -0.00003  -0.00002  -0.00008  -0.00010   1.92601
   A112       1.95990  -0.00001  -0.00012   0.00010  -0.00002   1.95988
   A113       1.93901   0.00002   0.00005   0.00000   0.00005   1.93906
   A114       1.86105   0.00000  -0.00002   0.00000  -0.00002   1.86104
   A115       1.88308   0.00001   0.00004   0.00002   0.00006   1.88314
   A116       1.89138   0.00001   0.00007  -0.00004   0.00003   1.89141
    D1        0.67985   0.00000   0.00003  -0.00005  -0.00002   0.67984
    D2       -1.48772   0.00000   0.00011  -0.00023  -0.00013  -1.48785
    D3        2.79848   0.00001   0.00017  -0.00016   0.00001   2.79849
    D4       -2.51279  -0.00001  -0.00012  -0.00027  -0.00039  -2.51318
    D5        1.60281  -0.00001  -0.00005  -0.00045  -0.00050   1.60231
    D6       -0.39417   0.00000   0.00001  -0.00037  -0.00036  -0.39453
    D7        3.01732  -0.00001  -0.00028   0.00030   0.00002   3.01735
    D8       -0.07352  -0.00001  -0.00003   0.00005   0.00002  -0.07350
    D9       -0.06069   0.00001  -0.00008   0.00057   0.00049  -0.06020
   D10        3.13165   0.00001   0.00017   0.00032   0.00049   3.13214
   D11        0.28723   0.00000   0.00005   0.00003   0.00008   0.28731
   D12       -2.80645   0.00001   0.00019   0.00026   0.00045  -2.80599
   D13       -2.91608  -0.00002  -0.00015  -0.00023  -0.00038  -2.91645
   D14        0.27343   0.00000   0.00000   0.00000   0.00000   0.27343
   D15       -3.06598   0.00003   0.00016   0.00024   0.00040  -3.06558
   D16       -1.02823   0.00000   0.00012   0.00016   0.00028  -1.02794
   D17        1.08357   0.00001   0.00011   0.00026   0.00037   1.08394
   D18       -0.95829   0.00002   0.00005   0.00042   0.00047  -0.95782
   D19        1.07946   0.00000   0.00002   0.00033   0.00035   1.07981
   D20       -3.09193   0.00000   0.00001   0.00043   0.00044  -3.09149
   D21        1.18691   0.00001   0.00002   0.00041   0.00042   1.18734
   D22       -3.05852  -0.00001  -0.00002   0.00032   0.00030  -3.05821
   D23       -0.94672   0.00000  -0.00003   0.00042   0.00039  -0.94633
   D24       -3.09021   0.00000  -0.00039  -0.00008  -0.00047  -3.09069
   D25        1.08467   0.00000  -0.00037  -0.00010  -0.00047   1.08420
   D26       -0.99350   0.00000  -0.00038  -0.00012  -0.00049  -0.99399
   D27        1.06620   0.00000  -0.00040  -0.00022  -0.00061   1.06559
   D28       -1.04210   0.00000  -0.00038  -0.00023  -0.00061  -1.04272
   D29       -3.12027   0.00000  -0.00039  -0.00025  -0.00063  -3.12090
   D30       -1.12818   0.00000  -0.00041  -0.00021  -0.00062  -1.12880
   D31        3.04670   0.00000  -0.00039  -0.00022  -0.00061   3.04609
   D32        0.96854  -0.00001  -0.00040  -0.00024  -0.00064   0.96790
   D33        0.31466   0.00000  -0.00005   0.00048   0.00043   0.31508
   D34        2.39719   0.00001   0.00011   0.00040   0.00051   2.39770
   D35       -1.68417   0.00001   0.00006   0.00047   0.00053  -1.68364
   D36        2.26006  -0.00002   0.00025   0.00001   0.00026   2.26031
   D37        0.18939   0.00000   0.00024   0.00005   0.00029   0.18968
   D38       -1.82172   0.00001   0.00035   0.00005   0.00040  -1.82132
   D39        0.81014  -0.00001  -0.00031  -0.00023  -0.00055   0.80959
   D40       -2.34208  -0.00001  -0.00028  -0.00004  -0.00032  -2.34240
   D41        2.93171  -0.00001  -0.00030  -0.00029  -0.00059   2.93111
   D42       -0.22051  -0.00001  -0.00027  -0.00010  -0.00036  -0.22087
   D43       -1.35967  -0.00002  -0.00039  -0.00034  -0.00073  -1.36040
   D44        1.77130  -0.00003  -0.00035  -0.00015  -0.00050   1.77080
   D45       -3.10503   0.00001  -0.00041  -0.00003  -0.00044  -3.10548
   D46        1.08297   0.00001  -0.00040  -0.00002  -0.00042   1.08255
   D47       -1.02423   0.00001  -0.00042   0.00000  -0.00042  -1.02465
   D48        0.98529  -0.00002  -0.00048  -0.00002  -0.00050   0.98479
   D49       -1.10989  -0.00002  -0.00047  -0.00001  -0.00047  -1.11036
   D50        3.06609  -0.00002  -0.00048   0.00001  -0.00047   3.06562
   D51       -0.99075   0.00000  -0.00037   0.00005  -0.00032  -0.99107
   D52       -3.08593   0.00000  -0.00036   0.00007  -0.00030  -3.08623
   D53        1.09005   0.00000  -0.00038   0.00008  -0.00029   1.08976
   D54        3.03005   0.00000  -0.00019   0.00003  -0.00016   3.02989
   D55       -0.13042   0.00000  -0.00018   0.00000  -0.00018  -0.13060
   D56        2.98230   0.00001   0.00024   0.00012   0.00036   2.98266
   D57        0.88682   0.00004   0.00030   0.00022   0.00052   0.88734
   D58       -1.24689   0.00000   0.00013   0.00032   0.00046  -1.24643
   D59       -0.20494   0.00000   0.00002   0.00034   0.00036  -0.20458
   D60       -2.30042   0.00003   0.00008   0.00044   0.00052  -2.29990
   D61        1.84905   0.00000  -0.00009   0.00055   0.00046   1.84951
   D62        2.98960  -0.00001  -0.00032  -0.00008  -0.00040   2.98919
   D63       -0.18362  -0.00001  -0.00014  -0.00017  -0.00031  -0.18393
   D64       -0.10977  -0.00001  -0.00012  -0.00029  -0.00041  -0.11018
   D65        3.00020  -0.00001   0.00006  -0.00037  -0.00031   2.99989
   D66        0.42893   0.00001   0.00008  -0.00025  -0.00017   0.42876
   D67        2.57958   0.00000   0.00006  -0.00029  -0.00023   2.57935
   D68       -1.59769   0.00001   0.00021  -0.00042  -0.00021  -1.59790
   D69        2.57924   0.00000   0.00017  -0.00045  -0.00029   2.57895
   D70       -1.55330  -0.00001   0.00015  -0.00049  -0.00034  -1.55364
   D71        0.55262   0.00000   0.00030  -0.00062  -0.00032   0.55229
   D72       -1.67360   0.00000   0.00019  -0.00045  -0.00026  -1.67387
   D73        0.47704  -0.00001   0.00017  -0.00049  -0.00032   0.47672
   D74        2.58296   0.00000   0.00032  -0.00062  -0.00030   2.58265
   D75        0.37607   0.00001   0.00016   0.00011   0.00027   0.37635
   D76       -1.67973   0.00002   0.00016   0.00015   0.00031  -1.67942
   D77        2.45887   0.00003   0.00011   0.00023   0.00034   2.45921
   D78       -2.73088   0.00001  -0.00004   0.00020   0.00016  -2.73072
   D79        1.49651   0.00001  -0.00005   0.00024   0.00019   1.49670
   D80       -0.64808   0.00003  -0.00009   0.00032   0.00023  -0.64786
   D81       -0.21543   0.00001   0.00029   0.00023   0.00053  -0.21490
   D82        2.93928   0.00001   0.00024   0.00000   0.00024   2.93953
   D83        2.88762   0.00002   0.00052   0.00013   0.00065   2.88827
   D84       -0.24086   0.00002   0.00047  -0.00011   0.00037  -0.24049
   D85       -0.49191   0.00000  -0.00013   0.00008  -0.00005  -0.49196
   D86        1.61402   0.00000  -0.00008   0.00003  -0.00005   1.61397
   D87       -2.63908   0.00002  -0.00001   0.00004   0.00003  -2.63905
   D88       -2.64206   0.00000  -0.00010   0.00011   0.00001  -2.64206
   D89       -0.53614   0.00000  -0.00005   0.00006   0.00001  -0.53613
   D90        1.49395   0.00003   0.00002   0.00007   0.00009   1.49404
   D91        1.53885  -0.00001  -0.00029   0.00028  -0.00001   1.53884
   D92       -2.63841  -0.00001  -0.00024   0.00024   0.00000  -2.63842
   D93       -0.60832   0.00001  -0.00017   0.00024   0.00007  -0.60825
   D94        0.14113   0.00001   0.00015   0.00011   0.00026   0.14140
   D95       -3.13013   0.00002   0.00033  -0.00020   0.00013  -3.13000
   D96       -3.01342   0.00000   0.00020   0.00034   0.00054  -3.01287
   D97       -0.00150   0.00002   0.00038   0.00004   0.00041  -0.00108
   D98       -2.37162   0.00001   0.00037  -0.00028   0.00008  -2.37154
   D99        0.73809   0.00000   0.00027  -0.00029  -0.00002   0.73807
   D100       0.79162   0.00001   0.00036  -0.00025   0.00011   0.79173
   D101      -2.38184   0.00000   0.00026  -0.00026   0.00000  -2.38185
   D102       0.01767   0.00000   0.00005  -0.00006  -0.00001   0.01766
   D103      -2.99506   0.00001  -0.00011   0.00027   0.00016  -2.99490
   D104       3.13784   0.00000   0.00006  -0.00009  -0.00003   3.13781
   D105       0.12511   0.00001  -0.00010   0.00024   0.00014   0.12525
   D106       2.96234  -0.00001  -0.00003  -0.00037  -0.00041   2.96193
   D107      -0.18472   0.00000   0.00010  -0.00053  -0.00044  -0.18516
   D108       2.36067   0.00000  -0.00005   0.00025   0.00020   2.36086
   D109      -0.75050   0.00000   0.00007   0.00001   0.00008  -0.75042
   D110      -0.77462   0.00000  -0.00020   0.00043   0.00023  -0.77439
   D111       2.39739   0.00000  -0.00008   0.00020   0.00011   2.39751
   D112      -0.02563  -0.00001  -0.00010   0.00039   0.00029  -0.02535
   D113       3.06816  -0.00002  -0.00025   0.00016  -0.00009   3.06807
   D114       3.10975   0.00000   0.00004   0.00021   0.00025   3.11000
   D115      -0.07964  -0.00001  -0.00010  -0.00002  -0.00012  -0.07977
   D116      -3.12897   0.00000   0.00009  -0.00014  -0.00004  -3.12901
   D117      -0.01603   0.00000   0.00006  -0.00005   0.00001  -0.01602
   D118      -0.01713   0.00000  -0.00003   0.00010   0.00007  -0.01705
   D119       3.09581   0.00000  -0.00006   0.00019   0.00013   3.09594
   D120       3.13498   0.00000  -0.00005   0.00009   0.00003   3.13502
   D121      -0.01970   0.00000  -0.00006   0.00013   0.00006  -0.01964
   D122       0.02297   0.00000   0.00007  -0.00015  -0.00008   0.02289
   D123      -3.13171   0.00000   0.00006  -0.00011  -0.00005  -3.13176
   D124       0.00158   0.00000  -0.00003   0.00001  -0.00002   0.00156
   D125       3.13393   0.00000  -0.00005   0.00007   0.00002   3.13395
   D126      -3.11136   0.00000   0.00000  -0.00008  -0.00008  -3.11145
   D127       0.02099   0.00000  -0.00001  -0.00002  -0.00003   0.02095
   D128      -0.01330   0.00000  -0.00005   0.00009   0.00004  -0.01326
   D129       3.12863   0.00000  -0.00006   0.00010   0.00004   3.12867
   D130       3.14148   0.00000  -0.00004   0.00005   0.00001   3.14148
   D131       0.00022   0.00000  -0.00005   0.00006   0.00001   0.00023
   D132       0.00856   0.00000   0.00004  -0.00006  -0.00002   0.00854
   D133      -3.14062   0.00000   0.00000   0.00002   0.00002  -3.14060
   D134      -3.12374   0.00000   0.00006  -0.00013  -0.00007  -3.12381
   D135       0.01026   0.00000   0.00002  -0.00004  -0.00002   0.01024
   D136      -0.00274   0.00000   0.00000   0.00002   0.00001  -0.00272
   D137      -3.13674   0.00000   0.00004  -0.00007  -0.00003  -3.13677
   D138       3.13852   0.00000   0.00001   0.00001   0.00001   3.13853
   D139       0.00452   0.00000   0.00005  -0.00008  -0.00003   0.00449
   D140       2.78292  -0.00001  -0.00015  -0.00033  -0.00048   2.78245
   D141      -1.38718  -0.00001  -0.00015  -0.00034  -0.00049  -1.38768
   D142       0.68676  -0.00001  -0.00016  -0.00034  -0.00049   0.68627
   D143      -0.30552   0.00000   0.00001  -0.00007  -0.00006  -0.30558
   D144       1.80756   0.00000   0.00001  -0.00009  -0.00008   1.80748
   D145      -2.40168   0.00000   0.00000  -0.00008  -0.00008  -2.40176
   D146       3.12515   0.00000  -0.00007   0.00002  -0.00005   3.12510
   D147       0.01065   0.00000  -0.00002   0.00002   0.00000   0.01065
   D148       0.01475   0.00000   0.00002   0.00003   0.00005   0.01481
   D149      -3.09974   0.00001   0.00007   0.00003   0.00011  -3.09964
   D150      -3.12996   0.00000   0.00003  -0.00001   0.00003  -3.12993
   D151       0.02885   0.00000   0.00006   0.00000   0.00006   0.02891
   D152      -0.01936   0.00000  -0.00006  -0.00002  -0.00008  -0.01944
   D153       3.13945   0.00000  -0.00003  -0.00001  -0.00004   3.13941
   D154      -0.00158   0.00000   0.00002  -0.00002   0.00000  -0.00158
   D155      -3.13422   0.00000   0.00004  -0.00005   0.00000  -3.13423
   D156       3.11288   0.00000  -0.00003  -0.00002  -0.00005   3.11283
   D157      -0.01976   0.00000   0.00000  -0.00005  -0.00005  -0.01981
   D158       0.01080   0.00000   0.00005   0.00000   0.00004   0.01084
   D159      -3.12966   0.00000   0.00006  -0.00004   0.00002  -3.12964
   D160       3.13510   0.00000   0.00002  -0.00001   0.00001   3.13512
   D161      -0.00535   0.00000   0.00003  -0.00004  -0.00001  -0.00537
   D162      -0.00736   0.00000  -0.00003   0.00000  -0.00004  -0.00740
   D163       3.14066   0.00000  -0.00001   0.00000  -0.00001   3.14065
   D164       3.12523   0.00000  -0.00006   0.00002  -0.00003   3.12520
   D165      -0.00994   0.00000  -0.00003   0.00003   0.00000  -0.00993
   D166       0.00279   0.00000   0.00000   0.00001   0.00001   0.00280
   D167       3.13795   0.00000  -0.00003   0.00001  -0.00002   3.13793
   D168      -3.13994   0.00000  -0.00001   0.00005   0.00004  -3.13991
   D169      -0.00478   0.00000  -0.00004   0.00004   0.00001  -0.00478
   D170      -0.68761   0.00001  -0.00016   0.00075   0.00059  -0.68702
   D171       1.38620  -0.00001  -0.00027   0.00076   0.00049   1.38669
   D172      -2.77555   0.00000  -0.00023   0.00078   0.00055  -2.77500
   D173       2.31121   0.00002   0.00003   0.00040   0.00042   2.31163
   D174      -1.89817  -0.00001  -0.00009   0.00041   0.00032  -1.89785
   D175       0.22326   0.00001  -0.00005   0.00043   0.00038   0.22365
         Item               Value     Threshold  Converged?
 Maximum Force            0.000141     0.000450     YES
 RMS     Force            0.000021     0.000300     YES
 Maximum Displacement     0.003193     0.001800     NO 
 RMS     Displacement     0.000720     0.001200     YES
 Predicted change in Energy=-2.563380D-07
 Lowest energy point so far.  Saving SCF results.
 GradGradGradGradGradGradGradGradGradGradGradGradGradGradGradGradGradGrad

 Leave Link  103 at Sun Dec  2 18:40:16 2018, MaxMem=   536870912 cpu:         1.7
 (Enter /pbs_home/pkowalski/g09d01/g09/l202.exe)
 Stoichiometry    C29H22F6S2
 Framework group  C1[X(C29H22F6S2)]
 Deg. of freedom   171
 Full point group                 C1      NOp   1
 RotChk:  IX=0 Diff= 1.01D-04
 Largest Abelian subgroup         C1      NOp   1
 Largest concise Abelian subgroup C1      NOp   1
                         Standard orientation:                         
 ---------------------------------------------------------------------
 Center     Atomic      Atomic             Coordinates (Angstroms)
 Number     Number       Type             X           Y           Z
 ---------------------------------------------------------------------
      1          6           0       -1.441337    0.424671   -0.196005
      2          6           0       -0.607645   -0.858572   -0.327449
      3          6           0        0.649594   -0.757022    0.560021
      4         16           0        1.793955   -2.210467    0.373281
      5          6           0       -0.731357    1.594925   -0.119369
      6          6           0       -1.253665    3.008064   -0.133235
      7          6           0        0.733660    1.613968   -0.069257
      8          6           0       -0.019853    3.883634    0.216923
      9          6           0        1.210455    3.034269   -0.205435
     10          9           0       -2.251388    3.247350    0.755105
     11          9           0       -1.719573    3.384730   -1.359978
     12          9           0       -0.050769    5.084242   -0.377635
     13          9           0        0.022137    4.065162    1.554183
     14          9           0        1.553401    3.362355   -1.487471
     15          9           0        2.267801    3.356558    0.578049
     16          6           0        1.467225    0.467596    0.117511
     17          6           0        0.342124   -0.620017    2.071504
     18          1           0        1.285087   -0.516652    2.625919
     19          1           0       -0.194081   -1.500528    2.449343
     20          1           0       -0.271510    0.272355    2.262410
     21          6           0       -0.291013   -1.065981   -1.829528
     22          1           0        0.261983   -2.000399   -1.990851
     23          1           0        0.308913   -0.229284   -2.217856
     24          1           0       -1.230814   -1.107311   -2.397124
     25          6           0        3.180824   -1.147505    0.115402
     26         16           0       -1.756664   -2.222581    0.200371
     27          6           0       -3.162874   -1.172688   -0.035140
     28          6           0       -4.490900   -1.815745    0.024056
     29          6           0       -5.551824   -1.230685    0.744671
     30          6           0       -4.717499   -3.053790   -0.612330
     31          6           0       -6.799934   -1.852646    0.807953
     32          1           0       -5.388070   -0.294686    1.280909
     33          6           0       -5.968278   -3.668811   -0.552511
     34          1           0       -3.903760   -3.525769   -1.167182
     35          6           0       -7.015164   -3.070603    0.156147
     36          1           0       -7.607076   -1.385770    1.378058
     37          1           0       -6.126219   -4.622280   -1.062824
     38          1           0       -7.993245   -3.555564    0.206052
     39          6           0       -2.867608    0.157025   -0.245791
     40          6           0       -3.906556    1.202832   -0.558679
     41          1           0       -4.842032    0.738617   -0.897125
     42          1           0       -4.133221    1.835358    0.313144
     43          1           0       -3.550936    1.875671   -1.350925
     44          6           0        4.504851   -1.795109    0.037190
     45          6           0        5.620162   -1.257605    0.710900
     46          6           0        4.673901   -2.993439   -0.686427
     47          6           0        6.863822   -1.888154    0.646816
     48          1           0        5.503014   -0.352507    1.309331
     49          6           0        5.919544   -3.618045   -0.752859
     50          1           0        3.820502   -3.426609   -1.213498
     51          6           0        7.019875   -3.067307   -0.088097
     52          1           0        7.714706   -1.459165    1.181971
     53          1           0        6.031834   -4.540273   -1.328358
     54          1           0        7.994627   -3.558896   -0.137687
     55          6           0        2.881896    0.193666   -0.011509
     56          6           0        3.898997    1.229144   -0.416968
     57          1           0        3.490746    1.878092   -1.205066
     58          1           0        4.180380    1.887403    0.418617
     59          1           0        4.809510    0.756979   -0.807001
 ---------------------------------------------------------------------
 Rotational constants (GHZ):      0.1274326      0.0701752      0.0482926
 Leave Link  202 at Sun Dec  2 18:40:16 2018, MaxMem=   536870912 cpu:         0.0
 (Enter /pbs_home/pkowalski/g09d01/g09/l301.exe)
 Basis read from rwf:  (5D, 7F)
 No pseudopotential information found on rwf file.
 There are   673 symmetry adapted cartesian basis functions of A   symmetry.
 There are   636 symmetry adapted basis functions of A   symmetry.
   636 basis functions,  1103 primitive gaussians,   673 cartesian basis functions
   141 alpha electrons      141 beta electrons
       nuclear repulsion energy      4680.7349944129 Hartrees.
 IExCor=  402 DFT=T Ex+Corr=B3LYP ExCW=0 ScaHFX=  0.200000
 ScaDFX=  0.800000  0.720000  1.000000  0.810000 ScalE2=  1.000000  1.000000
 IRadAn=      0 IRanWt=     -1 IRanGd=            0 ICorTp=0 IEmpDi=  4
 NAtoms=   59 NActive=   59 NUniq=   59 SFac= 1.00D+00 NAtFMM=   60 NAOKFM=F Big=F
 Integral buffers will be    131072 words long.
 Raffenetti 2 integral format.
 Two-electron integral symmetry is turned on.
 No density basis found on file   724.
 Leave Link  301 at Sun Dec  2 18:40:16 2018, MaxMem=   536870912 cpu:         0.6
 (Enter /pbs_home/pkowalski/g09d01/g09/l302.exe)
 NPDir=0 NMtPBC=     1 NCelOv=     1 NCel=       1 NClECP=     1 NCelD=      1
         NCelK=      1 NCelE2=     1 NClLst=     1 CellRange=     0.0.
 One-electron integrals computed using PRISM.
 NBasis=   636 RedAO= T EigKep=  3.00D-04  NBF=   636
 NBsUse=   636 1.00D-06 EigRej= -1.00D+00 NBFU=   636
 Precomputing XC quadrature grid using
 IXCGrd= 4 IRadAn=           0 IRanWt=          -1 IRanGd=           0 AccXCQ= 0.00D+00.
 Generated NRdTot=       0 NPtTot=           0 NUsed=           0 NTot=          32
 NSgBfM=   629   629   630   630   638 MxSgAt=    59 MxSgA2=    59.
 Leave Link  302 at Sun Dec  2 18:40:18 2018, MaxMem=   536870912 cpu:        16.4
 (Enter /pbs_home/pkowalski/g09d01/g09/l303.exe)
 DipDrv:  MaxL=1.
 Leave Link  303 at Sun Dec  2 18:40:19 2018, MaxMem=   536870912 cpu:         1.5
 (Enter /pbs_home/pkowalski/g09d01/g09/l401.exe)
 Initial guess from the checkpoint file:  "dae0068freq_closed_b3lyp.chk"
 B after Tr=     0.000000    0.000000    0.000000
[truncated: 752,778 more chars]
