# Supplementary material for: Wide-range IR spectra of diarylethene derivatives and their simulation using the density functional theory
Source: Sci Rep. 2022 Oct 7;12:16834. doi: 10.1038/s41598-022-20264-x (PMC9546887; doi:10.1038/s41598-022-20264-x)
Supplement: Supplementary file 1 — Supplementary Information 1. [file 41598_2022_20264_MOESM1_ESM.zip › IR_files/1_0018/closed/closed_cam-b3lypD3.log]

 Entering Gaussian System, Link 0=g09
 Input=closed_cam-b3lypD3.gjf
 Output=closed_cam-b3lypD3.log
 AtFile(1): /pbs_home/ewapastorczak/DAE/0068/Def2SVP.gbs
            H     0
            S   3   1.00
                 13.0107010              0.19682158E-01
                  1.9622572              0.13796524
                  0.44453796             0.47831935
            S   1   1.00
                  0.12194962             1.0000000
            P   1   1.00
                  0.8000000              1.0000000
            ****
            C     0
            S   5   1.00
               1238.4016938              0.54568832082E-02
                186.29004992             0.40638409211E-01
                 42.251176346            0.18025593888
                 11.676557932            0.46315121755
                  3.5930506482           0.44087173314
            S   1   1.00
                  0.40245147363          1.0000000
            S   1   1.00
                  0.13090182668          1.0000000
            P   3   1.00
                  9.4680970621           0.38387871728E-01
                  2.0103545142           0.21117025112
                  0.54771004707          0.51328172114
            P   1   1.00
                  0.15268613795          1.0000000
            D   1   1.00
                  0.8000000              1.0000000
            ****
            F     0
            S   5   1.00
               2894.8325990             -0.53408255515E-02
                435.41939120            -0.39904258866E-01
                 98.843328866           -0.17912768038
                 27.485198001           -0.46758090825
                  8.5405498171          -0.44653131020
            S   1   1.00
                  1.0654578038           1.0000000
            S   1   1.00
                  0.33247346748          1.0000000
            P   3   1.00
                 22.696633924           -0.45212874436E-01
                  4.9872339257          -0.23754317067
                  1.3491613954          -0.51287353587
            P   1   1.00
                  0.34829881977          1.0000000
            D   1   1.00
                  1.4000000              1.0000000
            ****
            S     0
            S   5   1.00
               9184.9303010             -0.22294387756E-02
               1381.5105503             -0.16683029937E-01
                313.87147580            -0.75262436116E-01
                 88.053870623           -0.19376827038
                 27.039914905           -0.17718020803
            S   3   1.00
                 45.648731303           -0.10736062573
                  4.9664522326           0.65066293018
                  2.0116242047           0.59712155354
            S   1   1.00
                  0.35661077013          1.0000000
            S   1   1.00
                  0.13507221477          1.0000000
            P   5   1.00
                261.98233439            -0.92729929822E-02
                 61.306894736           -0.66547669241E-01
                 19.103729887           -0.24828595903
                  6.6567720378          -0.48703847402
                  2.3959635161          -0.39337850312
            P   1   1.00
                  0.61776161679          1.0000000
            P   1   1.00
                  0.16993376871          1.0000000
            D   1   1.00
                  0.5500000              1.0000000
            ****
 Initial command:
 /pbs_home/pkowalski/g09d01/g09/l1.exe "/pbs_home/daria/obliczenia/0018/closed/CAM-B3LYP/Gau-21826.inp" -scrdir="/pbs_home/daria/obliczenia/0018/closed/CAM-B3LYP/"
 Entering Link 1 = /pbs_home/pkowalski/g09d01/g09/l1.exe PID=     21827.
  
 Copyright (c) 1988,1990,1992,1993,1995,1998,2003,2009,2013,
            Gaussian, Inc.  All Rights Reserved.
  
 This is part of the Gaussian(R) 09 program.  It is based on
 the Gaussian(R) 03 system (copyright 2003, Gaussian, Inc.),
 the Gaussian(R) 98 system (copyright 1998, Gaussian, Inc.),
 the Gaussian(R) 94 system (copyright 1995, Gaussian, Inc.),
 the Gaussian 92(TM) system (copyright 1992, Gaussian, Inc.),
 the Gaussian 90(TM) system (copyright 1990, Gaussian, Inc.),
 the Gaussian 88(TM) system (copyright 1988, Gaussian, Inc.),
 the Gaussian 86(TM) system (copyright 1986, Carnegie Mellon
 University), and the Gaussian 82(TM) system (copyright 1983,
 Carnegie Mellon University). Gaussian is a federally registered
 trademark of Gaussian, Inc.
  
 This software contains proprietary and confidential information,
 including trade secrets, belonging to Gaussian, Inc.
  
 This software is provided under written license and may be
 used, copied, transmitted, or stored only in accord with that
 written license.
  
 The following legend is applicable only to US Government
 contracts under FAR:
  
                    RESTRICTED RIGHTS LEGEND
  
 Use, reproduction and disclosure by the US Government is
 subject to restrictions as set forth in subparagraphs (a)
 and (c) of the Commercial Computer Software - Restricted
 Rights clause in FAR 52.227-19.
  
 Gaussian, Inc.
 340 Quinnipiac St., Bldg. 40, Wallingford CT 06492
  
  
 ---------------------------------------------------------------
 Warning -- This program may not be used in any manner that
 competes with the business of Gaussian, Inc. or will provide
 assistance to any competitor of Gaussian, Inc.  The licensee
 of this program is prohibited from giving any competitor of
 Gaussian, Inc. access to this program.  By using this program,
 the user acknowledges that Gaussian, Inc. is engaged in the
 business of creating and licensing software in the field of
 computational chemistry and represents and warrants to the
 licensee that it is not a competitor of Gaussian, Inc. and that
 it will not use this program in any manner prohibited above.
 ---------------------------------------------------------------
  

 Cite this work as:
 Gaussian 09, Revision D.01,
 M. J. Frisch, G. W. Trucks, H. B. Schlegel, G. E. Scuseria, 
 M. A. Robb, J. R. Cheeseman, G. Scalmani, V. Barone, B. Mennucci, 
 G. A. Petersson, H. Nakatsuji, M. Caricato, X. Li, H. P. Hratchian, 
 A. F. Izmaylov, J. Bloino, G. Zheng, J. L. Sonnenberg, M. Hada, 
 M. Ehara, K. Toyota, R. Fukuda, J. Hasegawa, M. Ishida, T. Nakajima, 
 Y. Honda, O. Kitao, H. Nakai, T. Vreven, J. A. Montgomery, Jr., 
 J. E. Peralta, F. Ogliaro, M. Bearpark, J. J. Heyd, E. Brothers, 
 K. N. Kudin, V. N. Staroverov, T. Keith, R. Kobayashi, J. Normand, 
 K. Raghavachari, A. Rendell, J. C. Burant, S. S. Iyengar, J. Tomasi, 
 M. Cossi, N. Rega, J. M. Millam, M. Klene, J. E. Knox, J. B. Cross, 
 V. Bakken, C. Adamo, J. Jaramillo, R. Gomperts, R. E. Stratmann, 
 O. Yazyev, A. J. Austin, R. Cammi, C. Pomelli, J. W. Ochterski, 
 R. L. Martin, K. Morokuma, V. G. Zakrzewski, G. A. Voth, 
 P. Salvador, J. J. Dannenberg, S. Dapprich, A. D. Daniels, 
 O. Farkas, J. B. Foresman, J. V. Ortiz, J. Cioslowski, 
 and D. J. Fox, Gaussian, Inc., Wallingford CT, 2013.
 
 ******************************************
 Gaussian 09:  ES64L-G09RevD.01 24-Apr-2013
                 2-Dec-2018 
 ******************************************
 %chk=dae0068freq_closed_cam-b3lypd3.chk
 %NProcShared=8
 Will use up to    8 processors via shared memory.
 %Mem=4GB
 -------------------------------------------------------
 #P opt freq=Raman CAM-B3LYP/Gen EmpiricalDispersion=GD3
 -------------------------------------------------------
 1/14=-1,18=20,19=15,26=3,38=1/1,3;
 2/9=110,12=2,17=6,18=5,40=1/2;
 3/5=7,11=2,16=1,25=1,30=1,71=1,74=-40,124=31/1,2,3;
 4//1;
 5/5=2,38=5/2;
 6/7=2,8=2,9=2,10=2,28=1/1;
 7//1,2,3,16;
 1/14=-1,18=20,19=15,26=3/3(2);
 2/9=110/2;
 99//99;
 2/9=110/2;
 3/5=7,6=1,11=2,16=1,25=1,30=1,71=1,74=-40,82=7,124=31/1,2,3;
 4/5=5,16=3,69=1/1;
 5/5=2,38=5/2;
 7//1,2,3,16;
 1/14=-1,18=20,19=15,26=3/3(-5);
 2/9=110/2;
 6/7=2,8=2,9=2,10=2,19=2,28=1/1;
 99/9=1/99;
 Leave Link    1 at Sun Dec  2 17:41:20 2018, MaxMem=   536870912 cpu:         0.7
 (Enter /pbs_home/pkowalski/g09d01/g09/l101.exe)
 -------------------
 Title Card Required
 -------------------
 Symbolic Z-matrix:
 Charge =  0 Multiplicity = 1
 C
 C                    1    B1
 C                    2    B2       1    A2
 S                    3    B3       2    A3       1    D3       0
 C                    1    B4       2    A4       3    D4       0
 C                    5    B5       1    A5       2    D5       0
 C                    5    B6       1    A6       2    D6       0
 C                    6    B7       5    A7       1    D7       0
 C                    7    B8       5    A8       1    D8       0
 F                    6    B9       5    A9       1    D9       0
 F                    6    B10      5    A10      1    D10      0
 F                    8    B11      6    A11      5    D11      0
 F                    8    B12      6    A12      5    D12      0
 F                    9    B13      7    A13      5    D13      0
 F                    9    B14      7    A14      5    D14      0
 C                    7    B15      5    A15      1    D15      0
 C                    3    B16      2    A16      1    D16      0
 H                    17   B17      3    A17      2    D17      0
 H                    17   B18      3    A18      2    D18      0
 H                    17   B19      3    A19      2    D19      0
 C                    2    B20      1    A20      3    D20      0
 H                    21   B21      2    A21      1    D21      0
 H                    21   B22      2    A22      1    D22      0
 H                    21   B23      2    A23      1    D23      0
 C                    4    B24      3    A24      2    D24      0
 S                    2    B25      1    A25      3    D25      0
 C                    26   B26      2    A26      1    D26      0
 C                    27   B27      26   A27      2    D27      0
 C                    28   B28      27   A28      26   D28      0
 C                    28   B29      27   A29      26   D29      0
 C                    29   B30      28   A30      27   D30      0
 H                    29   B31      28   A31      27   D31      0
 C                    30   B32      28   A32      27   D32      0
 H                    30   B33      28   A33      27   D33      0
 C                    31   B34      29   A34      28   D34      0
 H                    31   B35      29   A35      28   D35      0
 H                    33   B36      30   A36      28   D36      0
 H                    35   B37      31   A37      29   D37      0
 C                    27   B38      26   A38      2    D38      0
 C                    39   B39      27   A39      26   D39      0
 H                    40   B40      39   A40      27   D40      0
 H                    40   B41      39   A41      27   D41      0
 H                    40   B42      39   A42      27   D42      0
 C                    25   B43      4    A43      3    D43      0
 C                    44   B44      25   A44      4    D44      0
 C                    44   B45      25   A45      4    D45      0
 C                    45   B46      44   A46      25   D46      0
 H                    45   B47      44   A47      25   D47      0
 C                    46   B48      44   A48      25   D48      0
 H                    46   B49      44   A49      25   D49      0
 C                    47   B50      45   A50      44   D50      0
 H                    47   B51      45   A51      44   D51      0
 H                    49   B52      46   A52      44   D52      0
 H                    51   B53      47   A53      45   D53      0
 C                    25   B54      4    A54      3    D54      0
 C                    55   B55      25   A55      4    D55      0
 H                    56   B56      55   A56      25   D56      0
 H                    56   B57      55   A57      25   D57      0
 H                    56   B58      55   A58      25   D58      0
       Variables:
  B1                    1.5369                   
  B2                    1.5427                   
  A2                  109.79                     
  B3                    1.8597                   
  A3                  113.33                     
  D3                  184.61                     
  B4                    1.3678                   
  A4                  115.88                     
  D4                   38.98                     
  B5                    1.5042                   
  A5                  128.33                     
  D5                  172.24                     
  B6                    1.465                    
  A6                  122.13                     
  D6                  355.53                     
  B7                    1.5494                   
  A7                  104.84                     
  D7                  171.34                     
  B8                    1.5023                   
  A8                  109.07                     
  D8                  171.67                     
  B9                    1.3642                   
  A9                  114.46                     
  D9                   51.02                     
  B10                   1.3731                   
  A10                 112.45                     
  D10                 288.87                     
  B11                   1.3472                   
  A11                 112.76                     
  D11                 146.99                     
  B12                   1.3577                   
  A12                 108.74                     
  D12                 267.74                     
  B13                   1.3741                   
  A13                 113.03                     
  D13                 262.47                     
  B14                   1.3627                   
  A14                 114.56                     
  D14                 139.72                     
  B15                   1.3705                   
  A15                 121.94                     
  D15                 349.67                     
  B16                   1.551                    
  A16                 113.97                     
  D16                  61.96                     
  B17                   1.0919                   
  A17                 109.04                     
  D17                 182.75                     
  B18                   1.0908                   
  A18                 111.3                      
  D18                  62.85                     
  B19                   1.0925                   
  A19                 110.5                      
  D19                 301.96                     
  B20                   1.5517                   
  A20                 107.45                     
  D20                 236.01                     
  B21                   1.0906                   
  A21                 111.17                     
  D21                 183.39                     
  B22                   1.0933                   
  A22                 110.49                     
  D22                  62.45                     
  B23                   1.0919                   
  A23                 109.05                     
  D23                 303.38                     
  B24                   1.7709                   
  A24                  91.46                     
  D24                 129.9                      
  B25                   1.8604                   
  A25                 104.57                     
  D25                 121.65                     
  B26                   1.775                    
  A26                  90.91                     
  D26                  18.31                     
  B27                   1.4749                   
  A27                 116.95                     
  D27                 169.53                     
  B28                   1.407                    
  A28                 120.91                     
  D28                 134.78                     
  B29                   1.4076                   
  A29                 120.65                     
  D29                 316.54                     
  B30                   1.3934                   
  A30                 120.7                      
  D30                 180.71                     
  B31                   1.0844                   
  A31                 119.51                     
  D31                 359.04                     
  B32                   1.3926                   
  A32                 120.7                      
  D32                 179.58                     
  B33                   1.0852                   
  A33                 119.33                     
  D33                 358.66                     
  B34                   1.3957                   
  A34                 120.28                     
  D34                   0.16                     
  B35                   1.0859                   
  A35                 119.58                     
  D35                 179.6                      
  B36                   1.0859                   
  A36                 119.6                      
  D36                 179.28                     
  B37                   1.0859                   
  A37                 120.19                     
  D37                 180.                       
  B38                   1.3737                   
  A38                 114.94                     
  D38                 349.02                     
  B39                   1.5086                   
  A39                 123.48                     
  D39                 176.01                     
  B40                   1.091                    
  A40                 110.7                      
  D40                 342.52                     
  B41                   1.094                    
  A41                 112.09                     
  D41                 103.46                     
  B42                   1.0918                   
  A42                 110.48                     
  D42                 222.38                     
  B43                   1.4741                   
  A43                 116.8                      
  D43                 173.27                     
  B44                   1.4069                   
  A44                 120.98                     
  D44                 224.55                     
  B45                   1.4072                   
  A45                 120.55                     
  D45                  42.71                     
  B46                   1.3934                   
  A46                 120.66                     
  D46                 179.06                     
  B47                   1.0847                   
  A47                 119.46                     
  D47                   0.64                     
  B48                   1.3925                   
  A48                 120.72                     
  D48                 180.72                     
  B49                   1.0857                   
  A49                 119.43                     
  D49                   1.87                     
  B50                   1.3958                   
  A50                 120.27                     
  D50                 359.84                     
  B51                   1.0859                   
  A51                 119.59                     
  D51                 180.38                     
  B52                   1.0859                   
  A52                 119.63                     
  D52                 180.66                     
  B53                   1.0858                   
  A53                 120.17                     
  D53                 180.                       
  B54                   1.3752                   
  A54                 115.33                     
  D54                 352.37                     
  B55                   1.5086                   
  A55                 123.01                     
  D55                 188.36                     
  B56                   1.0928                   
  A56                 110.25                     
  D56                 132.27                     
  B57                   1.0935                   
  A57                 112.3                      
  D57                 251.23                     
  B58                   1.0905                   
  A58                 110.79                     
  D58                  12.62                     
 
 NAtoms=     59 NQM=       59 NQMF=       0 NMMI=      0 NMMIF=      0
                NMic=       0 NMicF=      0.
                    Isotopes and Nuclear Properties:
 (Nuclear quadrupole moments (NQMom) in fm**2, nuclear magnetic moments (NMagM)
  in nuclear magnetons)

  Atom         1           2           3           4           5           6           7           8           9          10
 IAtWgt=          12          12          12          32          12          12          12          12          12          19
 AtmWgt=  12.0000000  12.0000000  12.0000000  31.9720718  12.0000000  12.0000000  12.0000000  12.0000000  12.0000000  18.9984033
 NucSpn=           0           0           0           0           0           0           0           0           0           1
 AtZEff=   0.0000000   0.0000000   0.0000000   0.0000000   0.0000000   0.0000000   0.0000000   0.0000000   0.0000000   0.0000000
 NQMom=    0.0000000   0.0000000   0.0000000   0.0000000   0.0000000   0.0000000   0.0000000   0.0000000   0.0000000   0.0000000
 NMagM=    0.0000000   0.0000000   0.0000000   0.0000000   0.0000000   0.0000000   0.0000000   0.0000000   0.0000000   2.6288670
 AtZNuc=   6.0000000   6.0000000   6.0000000  16.0000000   6.0000000   6.0000000   6.0000000   6.0000000   6.0000000   9.0000000

  Atom        11          12          13          14          15          16          17          18          19          20
 IAtWgt=          19          19          19          19          19          12          12           1           1           1
 AtmWgt=  18.9984033  18.9984033  18.9984033  18.9984033  18.9984033  12.0000000  12.0000000   1.0078250   1.0078250   1.0078250
 NucSpn=           1           1           1           1           1           0           0           1           1           1
 AtZEff=   0.0000000   0.0000000   0.0000000   0.0000000   0.0000000   0.0000000   0.0000000   0.0000000   0.0000000   0.0000000
 NQMom=    0.0000000   0.0000000   0.0000000   0.0000000   0.0000000   0.0000000   0.0000000   0.0000000   0.0000000   0.0000000
 NMagM=    2.6288670   2.6288670   2.6288670   2.6288670   2.6288670   0.0000000   0.0000000   2.7928460   2.7928460   2.7928460
 AtZNuc=   9.0000000   9.0000000   9.0000000   9.0000000   9.0000000   6.0000000   6.0000000   1.0000000   1.0000000   1.0000000

  Atom        21          22          23          24          25          26          27          28          29          30
 IAtWgt=          12           1           1           1          12          32          12          12          12          12
 AtmWgt=  12.0000000   1.0078250   1.0078250   1.0078250  12.0000000  31.9720718  12.0000000  12.0000000  12.0000000  12.0000000
 NucSpn=           0           1           1           1           0           0           0           0           0           0
 AtZEff=   0.0000000   0.0000000   0.0000000   0.0000000   0.0000000   0.0000000   0.0000000   0.0000000   0.0000000   0.0000000
 NQMom=    0.0000000   0.0000000   0.0000000   0.0000000   0.0000000   0.0000000   0.0000000   0.0000000   0.0000000   0.0000000
 NMagM=    0.0000000   2.7928460   2.7928460   2.7928460   0.0000000   0.0000000   0.0000000   0.0000000   0.0000000   0.0000000
 AtZNuc=   6.0000000   1.0000000   1.0000000   1.0000000   6.0000000  16.0000000   6.0000000   6.0000000   6.0000000   6.0000000

  Atom        31          32          33          34          35          36          37          38          39          40
 IAtWgt=          12           1          12           1          12           1           1           1          12          12
 AtmWgt=  12.0000000   1.0078250  12.0000000   1.0078250  12.0000000   1.0078250   1.0078250   1.0078250  12.0000000  12.0000000
 NucSpn=           0           1           0           1           0           1           1           1           0           0
 AtZEff=   0.0000000   0.0000000   0.0000000   0.0000000   0.0000000   0.0000000   0.0000000   0.0000000   0.0000000   0.0000000
 NQMom=    0.0000000   0.0000000   0.0000000   0.0000000   0.0000000   0.0000000   0.0000000   0.0000000   0.0000000   0.0000000
 NMagM=    0.0000000   2.7928460   0.0000000   2.7928460   0.0000000   2.7928460   2.7928460   2.7928460   0.0000000   0.0000000
 AtZNuc=   6.0000000   1.0000000   6.0000000   1.0000000   6.0000000   1.0000000   1.0000000   1.0000000   6.0000000   6.0000000

  Atom        41          42          43          44          45          46          47          48          49          50
 IAtWgt=           1           1           1          12          12          12          12           1          12           1
 AtmWgt=   1.0078250   1.0078250   1.0078250  12.0000000  12.0000000  12.0000000  12.0000000   1.0078250  12.0000000   1.0078250
 NucSpn=           1           1           1           0           0           0           0           1           0           1
 AtZEff=   0.0000000   0.0000000   0.0000000   0.0000000   0.0000000   0.0000000   0.0000000   0.0000000   0.0000000   0.0000000
 NQMom=    0.0000000   0.0000000   0.0000000   0.0000000   0.0000000   0.0000000   0.0000000   0.0000000   0.0000000   0.0000000
 NMagM=    2.7928460   2.7928460   2.7928460   0.0000000   0.0000000   0.0000000   0.0000000   2.7928460   0.0000000   2.7928460
 AtZNuc=   1.0000000   1.0000000   1.0000000   6.0000000   6.0000000   6.0000000   6.0000000   1.0000000   6.0000000   1.0000000

  Atom        51          52          53          54          55          56          57          58          59
 IAtWgt=          12           1           1           1          12          12           1           1           1
 AtmWgt=  12.0000000   1.0078250   1.0078250   1.0078250  12.0000000  12.0000000   1.0078250   1.0078250   1.0078250
 NucSpn=           0           1           1           1           0           0           1           1           1
 AtZEff=   0.0000000   0.0000000   0.0000000   0.0000000   0.0000000   0.0000000   0.0000000   0.0000000   0.0000000
 NQMom=    0.0000000   0.0000000   0.0000000   0.0000000   0.0000000   0.0000000   0.0000000   0.0000000   0.0000000
 NMagM=    0.0000000   2.7928460   2.7928460   2.7928460   0.0000000   0.0000000   2.7928460   2.7928460   2.7928460
 AtZNuc=   6.0000000   1.0000000   1.0000000   1.0000000   6.0000000   6.0000000   1.0000000   1.0000000   1.0000000
 Leave Link  101 at Sun Dec  2 17:41:21 2018, MaxMem=   536870912 cpu:         3.5
 (Enter /pbs_home/pkowalski/g09d01/g09/l103.exe)

 GradGradGradGradGradGradGradGradGradGradGradGradGradGradGradGradGradGrad
 Berny optimization.
 Initialization pass.
                           ----------------------------
                           !    Initial Parameters    !
                           ! (Angstroms and Degrees)  !
 --------------------------                            --------------------------
 ! Name  Definition              Value          Derivative Info.                !
 --------------------------------------------------------------------------------
 ! R1    R(1,2)                  1.5369         estimate D2E/DX2                !
 ! R2    R(1,5)                  1.3678         estimate D2E/DX2                !
 ! R3    R(1,39)                 1.4506         estimate D2E/DX2                !
 ! R4    R(2,3)                  1.5427         estimate D2E/DX2                !
 ! R5    R(2,21)                 1.5517         estimate D2E/DX2                !
 ! R6    R(2,26)                 1.8604         estimate D2E/DX2                !
 ! R7    R(3,4)                  1.8597         estimate D2E/DX2                !
 ! R8    R(3,16)                 1.5384         estimate D2E/DX2                !
 ! R9    R(3,17)                 1.551          estimate D2E/DX2                !
 ! R10   R(4,25)                 1.7709         estimate D2E/DX2                !
 ! R11   R(5,6)                  1.5042         estimate D2E/DX2                !
 ! R12   R(5,7)                  1.465          estimate D2E/DX2                !
 ! R13   R(6,8)                  1.5494         estimate D2E/DX2                !
 ! R14   R(6,10)                 1.3642         estimate D2E/DX2                !
 ! R15   R(6,11)                 1.3731         estimate D2E/DX2                !
 ! R16   R(7,9)                  1.5023         estimate D2E/DX2                !
 ! R17   R(7,16)                 1.3705         estimate D2E/DX2                !
 ! R18   R(8,9)                  1.5501         estimate D2E/DX2                !
 ! R19   R(8,12)                 1.3472         estimate D2E/DX2                !
 ! R20   R(8,13)                 1.3577         estimate D2E/DX2                !
 ! R21   R(9,14)                 1.3741         estimate D2E/DX2                !
 ! R22   R(9,15)                 1.3627         estimate D2E/DX2                !
 ! R23   R(16,55)                1.4452         estimate D2E/DX2                !
 ! R24   R(17,18)                1.0919         estimate D2E/DX2                !
 ! R25   R(17,19)                1.0908         estimate D2E/DX2                !
 ! R26   R(17,20)                1.0925         estimate D2E/DX2                !
 ! R27   R(21,22)                1.0906         estimate D2E/DX2                !
 ! R28   R(21,23)                1.0933         estimate D2E/DX2                !
 ! R29   R(21,24)                1.0919         estimate D2E/DX2                !
 ! R30   R(25,44)                1.4741         estimate D2E/DX2                !
 ! R31   R(25,55)                1.3752         estimate D2E/DX2                !
 ! R32   R(26,27)                1.775          estimate D2E/DX2                !
 ! R33   R(27,28)                1.4749         estimate D2E/DX2                !
 ! R34   R(27,39)                1.3737         estimate D2E/DX2                !
 ! R35   R(28,29)                1.407          estimate D2E/DX2                !
 ! R36   R(28,30)                1.4076         estimate D2E/DX2                !
 ! R37   R(29,31)                1.3934         estimate D2E/DX2                !
 ! R38   R(29,32)                1.0844         estimate D2E/DX2                !
 ! R39   R(30,33)                1.3926         estimate D2E/DX2                !
 ! R40   R(30,34)                1.0852         estimate D2E/DX2                !
 ! R41   R(31,35)                1.3957         estimate D2E/DX2                !
 ! R42   R(31,36)                1.0859         estimate D2E/DX2                !
 ! R43   R(33,35)                1.3968         estimate D2E/DX2                !
 ! R44   R(33,37)                1.0859         estimate D2E/DX2                !
 ! R45   R(35,38)                1.0859         estimate D2E/DX2                !
 ! R46   R(39,40)                1.5086         estimate D2E/DX2                !
 ! R47   R(40,41)                1.091          estimate D2E/DX2                !
 ! R48   R(40,42)                1.094          estimate D2E/DX2                !
 ! R49   R(40,43)                1.0918         estimate D2E/DX2                !
 ! R50   R(44,45)                1.4069         estimate D2E/DX2                !
 ! R51   R(44,46)                1.4072         estimate D2E/DX2                !
 ! R52   R(45,47)                1.3934         estimate D2E/DX2                !
 ! R53   R(45,48)                1.0847         estimate D2E/DX2                !
 ! R54   R(46,49)                1.3925         estimate D2E/DX2                !
 ! R55   R(46,50)                1.0857         estimate D2E/DX2                !
 ! R56   R(47,51)                1.3958         estimate D2E/DX2                !
 ! R57   R(47,52)                1.0859         estimate D2E/DX2                !
 ! R58   R(49,51)                1.3961         estimate D2E/DX2                !
 ! R59   R(49,53)                1.0859         estimate D2E/DX2                !
 ! R60   R(51,54)                1.0858         estimate D2E/DX2                !
 ! R61   R(55,56)                1.5086         estimate D2E/DX2                !
 ! R62   R(56,57)                1.0928         estimate D2E/DX2                !
 ! R63   R(56,58)                1.0935         estimate D2E/DX2                !
 ! R64   R(56,59)                1.0905         estimate D2E/DX2                !
 ! A1    A(2,1,5)              115.88           estimate D2E/DX2                !
 ! A2    A(2,1,39)             112.1169         estimate D2E/DX2                !
 ! A3    A(5,1,39)             131.8893         estimate D2E/DX2                !
 ! A4    A(1,2,3)              109.79           estimate D2E/DX2                !
 ! A5    A(1,2,21)             107.45           estimate D2E/DX2                !
 ! A6    A(1,2,26)             104.57           estimate D2E/DX2                !
 ! A7    A(3,2,21)             113.5965         estimate D2E/DX2                !
 ! A8    A(3,2,26)             113.1218         estimate D2E/DX2                !
 ! A9    A(21,2,26)            107.7819         estimate D2E/DX2                !
 ! A10   A(2,3,4)              113.33           estimate D2E/DX2                !
 ! A11   A(2,3,16)             108.7099         estimate D2E/DX2                !
 ! A12   A(2,3,17)             113.97           estimate D2E/DX2                !
 ! A13   A(4,3,16)             105.3543         estimate D2E/DX2                !
 ! A14   A(4,3,17)             106.9647         estimate D2E/DX2                !
 ! A15   A(16,3,17)            108.0527         estimate D2E/DX2                !
 ! A16   A(3,4,25)              91.46           estimate D2E/DX2                !
 ! A17   A(1,5,6)              128.33           estimate D2E/DX2                !
 ! A18   A(1,5,7)              122.13           estimate D2E/DX2                !
 ! A19   A(6,5,7)              109.4734         estimate D2E/DX2                !
 ! A20   A(5,6,8)              104.84           estimate D2E/DX2                !
 ! A21   A(5,6,10)             114.46           estimate D2E/DX2                !
 ! A22   A(5,6,11)             112.45           estimate D2E/DX2                !
 ! A23   A(8,6,10)             109.7639         estimate D2E/DX2                !
 ! A24   A(8,6,11)             108.3685         estimate D2E/DX2                !
 ! A25   A(10,6,11)            106.831          estimate D2E/DX2                !
 ! A26   A(5,7,9)              109.07           estimate D2E/DX2                !
 ! A27   A(5,7,16)             121.94           estimate D2E/DX2                !
 ! A28   A(9,7,16)             128.954          estimate D2E/DX2                !
 ! A29   A(6,8,9)              105.1311         estimate D2E/DX2                !
 ! A30   A(6,8,12)             112.76           estimate D2E/DX2                !
 ! A31   A(6,8,13)             108.74           estimate D2E/DX2                !
 ! A32   A(9,8,12)             112.8001         estimate D2E/DX2                !
 ! A33   A(9,8,13)             108.4455         estimate D2E/DX2                !
 ! A34   A(12,8,13)            108.7956         estimate D2E/DX2                !
 ! A35   A(7,9,8)              104.2666         estimate D2E/DX2                !
 ! A36   A(7,9,14)             113.03           estimate D2E/DX2                !
 ! A37   A(7,9,15)             114.56           estimate D2E/DX2                !
 ! A38   A(8,9,14)             108.7037         estimate D2E/DX2                !
 ! A39   A(8,9,15)             109.2619         estimate D2E/DX2                !
 ! A40   A(14,9,15)            106.8705         estimate D2E/DX2                !
 ! A41   A(3,16,7)             114.8663         estimate D2E/DX2                !
 ! A42   A(3,16,55)            113.2778         estimate D2E/DX2                !
 ! A43   A(7,16,55)            131.8469         estimate D2E/DX2                !
 ! A44   A(3,17,18)            109.04           estimate D2E/DX2                !
 ! A45   A(3,17,19)            111.3            estimate D2E/DX2                !
 ! A46   A(3,17,20)            110.5            estimate D2E/DX2                !
 ! A47   A(18,17,19)           108.6947         estimate D2E/DX2                !
 ! A48   A(18,17,20)           108.5331         estimate D2E/DX2                !
 ! A49   A(19,17,20)           108.7124         estimate D2E/DX2                !
 ! A50   A(2,21,22)            111.17           estimate D2E/DX2                !
 ! A51   A(2,21,23)            110.49           estimate D2E/DX2                !
 ! A52   A(2,21,24)            109.05           estimate D2E/DX2                !
 ! A53   A(22,21,23)           108.8261         estimate D2E/DX2                !
 ! A54   A(22,21,24)           108.8272         estimate D2E/DX2                !
 ! A55   A(23,21,24)           108.4188         estimate D2E/DX2                !
 ! A56   A(4,25,44)            116.8            estimate D2E/DX2                !
 ! A57   A(4,25,55)            115.33           estimate D2E/DX2                !
 ! A58   A(44,25,55)           127.8628         estimate D2E/DX2                !
 ! A59   A(2,26,27)             90.91           estimate D2E/DX2                !
 ! A60   A(26,27,28)           116.95           estimate D2E/DX2                !
 ! A61   A(26,27,39)           114.94           estimate D2E/DX2                !
 ! A62   A(28,27,39)           128.1077         estimate D2E/DX2                !
 ! A63   A(27,28,29)           120.91           estimate D2E/DX2                !
 ! A64   A(27,28,30)           120.65           estimate D2E/DX2                !
 ! A65   A(29,28,30)           118.4173         estimate D2E/DX2                !
 ! A66   A(28,29,31)           120.7            estimate D2E/DX2                !
 ! A67   A(28,29,32)           119.51           estimate D2E/DX2                !
 ! A68   A(31,29,32)           119.769          estimate D2E/DX2                !
 ! A69   A(28,30,33)           120.7            estimate D2E/DX2                !
 ! A70   A(28,30,34)           119.33           estimate D2E/DX2                !
 ! A71   A(33,30,34)           119.9636         estimate D2E/DX2                !
 ! A72   A(29,31,35)           120.28           estimate D2E/DX2                !
 ! A73   A(29,31,36)           119.58           estimate D2E/DX2                !
 ! A74   A(35,31,36)           120.1376         estimate D2E/DX2                !
 ! A75   A(30,33,35)           120.2755         estimate D2E/DX2                !
 ! A76   A(30,33,37)           119.6            estimate D2E/DX2                !
 ! A77   A(35,33,37)           120.1245         estimate D2E/DX2                !
 ! A78   A(31,35,33)           119.6154         estimate D2E/DX2                !
 ! A79   A(31,35,38)           120.19           estimate D2E/DX2                !
 ! A80   A(33,35,38)           120.1932         estimate D2E/DX2                !
 ! A81   A(1,39,27)            112.6572         estimate D2E/DX2                !
 ! A82   A(1,39,40)            123.797          estimate D2E/DX2                !
 ! A83   A(27,39,40)           123.48           estimate D2E/DX2                !
 ! A84   A(39,40,41)           110.7            estimate D2E/DX2                !
 ! A85   A(39,40,42)           112.09           estimate D2E/DX2                !
 ! A86   A(39,40,43)           110.48           estimate D2E/DX2                !
 ! A87   A(41,40,42)           108.223          estimate D2E/DX2                !
 ! A88   A(41,40,43)           108.4416         estimate D2E/DX2                !
 ! A89   A(42,40,43)           106.7497         estimate D2E/DX2                !
 ! A90   A(25,44,45)           120.98           estimate D2E/DX2                !
 ! A91   A(25,44,46)           120.55           estimate D2E/DX2                !
 ! A92   A(45,44,46)           118.4452         estimate D2E/DX2                !
 ! A93   A(44,45,47)           120.66           estimate D2E/DX2                !
 ! A94   A(44,45,48)           119.46           estimate D2E/DX2                !
 ! A95   A(47,45,48)           119.8612         estimate D2E/DX2                !
 ! A96   A(44,46,49)           120.72           estimate D2E/DX2                !
 ! A97   A(44,46,50)           119.43           estimate D2E/DX2                !
 ! A98   A(49,46,50)           119.84           estimate D2E/DX2                !
 ! A99   A(45,47,51)           120.27           estimate D2E/DX2                !
 ! A100  A(45,47,52)           119.59           estimate D2E/DX2                !
 ! A101  A(51,47,52)           120.1378         estimate D2E/DX2                !
 ! A102  A(46,49,51)           120.237          estimate D2E/DX2                !
 ! A103  A(46,49,53)           119.63           estimate D2E/DX2                !
 ! A104  A(51,49,53)           120.1329         estimate D2E/DX2                !
 ! A105  A(47,51,49)           119.6596         estimate D2E/DX2                !
 ! A106  A(47,51,54)           120.17           estimate D2E/DX2                !
 ! A107  A(49,51,54)           120.1694         estimate D2E/DX2                !
 ! A108  A(16,55,25)           112.9237         estimate D2E/DX2                !
 ! A109  A(16,55,56)           123.6159         estimate D2E/DX2                !
 ! A110  A(25,55,56)           123.01           estimate D2E/DX2                !
 ! A111  A(55,56,57)           110.25           estimate D2E/DX2                !
 ! A112  A(55,56,58)           112.3            estimate D2E/DX2                !
 ! A113  A(55,56,59)           110.79           estimate D2E/DX2                !
 ! A114  A(57,56,58)           106.7957         estimate D2E/DX2                !
 ! A115  A(57,56,59)           108.1226         estimate D2E/DX2                !
 ! A116  A(58,56,59)           108.4116         estimate D2E/DX2                !
 ! D1    D(5,1,2,3)             38.98           estimate D2E/DX2                !
 ! D2    D(5,1,2,21)           -85.01           estimate D2E/DX2                !
 ! D3    D(5,1,2,26)           160.63           estimate D2E/DX2                !
 ! D4    D(39,1,2,3)          -144.4323         estimate D2E/DX2                !
 ! D5    D(39,1,2,21)           91.5777         estimate D2E/DX2                !
 ! D6    D(39,1,2,26)          -22.7823         estimate D2E/DX2                !
 ! D7    D(2,1,5,6)            172.24           estimate D2E/DX2                !
 ! D8    D(2,1,5,7)             -4.47           estimate D2E/DX2                !
 ! D9    D(39,1,5,6)            -3.5121         estimate D2E/DX2                !
 ! D10   D(39,1,5,7)           179.7779         estimate D2E/DX2                !
 ! D11   D(2,1,39,27)           16.3978         estimate D2E/DX2                !
 ! D12   D(2,1,39,40)         -160.738          estimate D2E/DX2                !
 ! D13   D(5,1,39,27)         -167.7274         estimate D2E/DX2                !
 ! D14   D(5,1,39,40)           15.1368         estimate D2E/DX2                !
 ! D15   D(1,2,3,4)           -175.39           estimate D2E/DX2                !
 ! D16   D(1,2,3,16)           -58.613          estimate D2E/DX2                !
 ! D17   D(1,2,3,17)            61.96           estimate D2E/DX2                !
 ! D18   D(21,2,3,4)           -55.0619         estimate D2E/DX2                !
 ! D19   D(21,2,3,16)           61.7151         estimate D2E/DX2                !
 ! D20   D(21,2,3,17)         -177.7119         estimate D2E/DX2                !
 ! D21   D(26,2,3,4)            68.2286         estimate D2E/DX2                !
 ! D22   D(26,2,3,16)         -174.9945         estimate D2E/DX2                !
 ! D23   D(26,2,3,17)          -54.4214         estimate D2E/DX2                !
 ! D24   D(1,2,21,22)         -176.61           estimate D2E/DX2                !
 ! D25   D(1,2,21,23)           62.45           estimate D2E/DX2                !
 ! D26   D(1,2,21,24)          -56.62           estimate D2E/DX2                !
 ! D27   D(3,2,21,22)           61.7488         estimate D2E/DX2                !
 ! D28   D(3,2,21,23)          -59.1912         estimate D2E/DX2                !
 ! D29   D(3,2,21,24)         -178.2612         estimate D2E/DX2                !
 ! D30   D(26,2,21,22)         -64.4161         estimate D2E/DX2                !
 ! D31   D(26,2,21,23)         174.6439         estimate D2E/DX2                !
 ! D32   D(26,2,21,24)          55.5739         estimate D2E/DX2                !
 ! D33   D(1,2,26,27)           18.31           estimate D2E/DX2                !
 ! D34   D(3,2,26,27)          137.7401         estimate D2E/DX2                !
 ! D35   D(21,2,26,27)         -95.8159         estimate D2E/DX2                !
 ! D36   D(2,3,4,25)           129.9            estimate D2E/DX2                !
 ! D37   D(16,3,4,25)           11.1692         estimate D2E/DX2                !
 ! D38   D(17,3,4,25)         -103.6495         estimate D2E/DX2                !
 ! D39   D(2,3,16,7)            46.0831         estimate D2E/DX2                !
 ! D40   D(2,3,16,55)         -134.8816         estimate D2E/DX2                !
 ! D41   D(4,3,16,7)           167.8588         estimate D2E/DX2                !
 ! D42   D(4,3,16,55)          -13.106          estimate D2E/DX2                !
 ! D43   D(17,3,16,7)          -78.0778         estimate D2E/DX2                !
 ! D44   D(17,3,16,55)         100.9574         estimate D2E/DX2                !
 ! D45   D(2,3,17,18)         -177.25           estimate D2E/DX2                !
 ! D46   D(2,3,17,19)           62.85           estimate D2E/DX2                !
 ! D47   D(2,3,17,20)          -58.04           estimate D2E/DX2                !
 ! D48   D(4,3,17,18)           56.6816         estimate D2E/DX2                !
 ! D49   D(4,3,17,19)          -63.2184         estimate D2E/DX2                !
 ! D50   D(4,3,17,20)          175.8916         estimate D2E/DX2                !
 ! D51   D(16,3,17,18)         -56.31           estimate D2E/DX2                !
 ! D52   D(16,3,17,19)        -176.21           estimate D2E/DX2                !
 ! D53   D(16,3,17,20)          62.9            estimate D2E/DX2                !
 ! D54   D(3,4,25,44)          173.27           estimate D2E/DX2                !
 ! D55   D(3,4,25,55)           -7.63           estimate D2E/DX2                !
 ! D56   D(1,5,6,8)            171.34           estimate D2E/DX2                !
 ! D57   D(1,5,6,10)            51.02           estimate D2E/DX2                !
 ! D58   D(1,5,6,11)           -71.13           estimate D2E/DX2                !
 ! D59   D(7,5,6,8)            -11.6148         estimate D2E/DX2                !
 ! D60   D(7,5,6,10)          -131.9348         estimate D2E/DX2                !
 ! D61   D(7,5,6,11)           105.9152         estimate D2E/DX2                !
 ! D62   D(1,5,7,9)            171.67           estimate D2E/DX2                !
 ! D63   D(1,5,7,16)           -10.33           estimate D2E/DX2                !
 ! D64   D(6,5,7,9)             -5.593          estimate D2E/DX2                !
 ! D65   D(6,5,7,16)           172.407          estimate D2E/DX2                !
 ! D66   D(5,6,8,9)             23.7068         estimate D2E/DX2                !
 ! D67   D(5,6,8,12)           146.99           estimate D2E/DX2                !
 ! D68   D(5,6,8,13)           -92.26           estimate D2E/DX2                !
 ! D69   D(10,6,8,9)           147.0985         estimate D2E/DX2                !
 ! D70   D(10,6,8,12)          -89.6184         estimate D2E/DX2                !
 ! D71   D(10,6,8,13)           31.1316         estimate D2E/DX2                !
 ! D72   D(11,6,8,9)           -96.5742         estimate D2E/DX2                !
 ! D73   D(11,6,8,12)           26.709          estimate D2E/DX2                !
 ! D74   D(11,6,8,13)          147.459          estimate D2E/DX2                !
 ! D75   D(5,7,9,8)             20.3502         estimate D2E/DX2                !
 ! D76   D(5,7,9,14)           -97.53           estimate D2E/DX2                !
 ! D77   D(5,7,9,15)           139.72           estimate D2E/DX2                !
 ! D78   D(16,7,9,8)          -157.4672         estimate D2E/DX2                !
 ! D79   D(16,7,9,14)           84.6526         estimate D2E/DX2                !
 ! D80   D(16,7,9,15)          -38.0974         estimate D2E/DX2                !
 ! D81   D(5,7,16,3)           -12.2425         estimate D2E/DX2                !
 ! D82   D(5,7,16,55)          168.9473         estimate D2E/DX2                !
 ! D83   D(9,7,16,3)           165.3266         estimate D2E/DX2                !
 ! D84   D(9,7,16,55)          -13.4837         estimate D2E/DX2                !
 ! D85   D(6,8,9,7)            -26.917          estimate D2E/DX2                !
 ! D86   D(6,8,9,14)            93.8971         estimate D2E/DX2                !
 ! D87   D(6,8,9,15)          -149.816          estimate D2E/DX2                !
 ! D88   D(12,8,9,7)          -150.1745         estimate D2E/DX2                !
 ! D89   D(12,8,9,14)          -29.3604         estimate D2E/DX2                !
 ! D90   D(12,8,9,15)           86.9265         estimate D2E/DX2                !
 ! D91   D(13,8,9,7)            89.2524         estimate D2E/DX2                !
 ! D92   D(13,8,9,14)         -149.9335         estimate D2E/DX2                !
 ! D93   D(13,8,9,15)          -33.6466         estimate D2E/DX2                !
 ! D94   D(3,16,55,25)           8.4809         estimate D2E/DX2                !
 ! D95   D(3,16,55,56)        -179.0267         estimate D2E/DX2                !
 ! D96   D(7,16,55,25)        -172.6942         estimate D2E/DX2                !
 ! D97   D(7,16,55,56)          -0.2018         estimate D2E/DX2                !
 ! D98   D(4,25,44,45)        -135.45           estimate D2E/DX2                !
 ! D99   D(4,25,44,46)          42.71           estimate D2E/DX2                !
 ! D100  D(55,25,44,45)         45.5804         estimate D2E/DX2                !
 ! D101  D(55,25,44,46)       -136.2596         estimate D2E/DX2                !
 ! D102  D(4,25,55,16)           0.9047         estimate D2E/DX2                !
 ! D103  D(4,25,55,56)        -171.64           estimate D2E/DX2                !
 ! D104  D(44,25,55,16)        179.8872         estimate D2E/DX2                !
 ! D105  D(44,25,55,56)          7.3425         estimate D2E/DX2                !
 ! D106  D(2,26,27,28)         169.53           estimate D2E/DX2                !
 ! D107  D(2,26,27,39)         -10.98           estimate D2E/DX2                !
 ! D108  D(26,27,28,29)        134.78           estimate D2E/DX2                !
 ! D109  D(26,27,28,30)        -43.46           estimate D2E/DX2                !
 ! D110  D(39,27,28,29)        -44.6323         estimate D2E/DX2                !
 ! D111  D(39,27,28,30)        137.1277         estimate D2E/DX2                !
 ! D112  D(26,27,39,1)          -1.1363         estimate D2E/DX2                !
 ! D113  D(26,27,39,40)        176.01           estimate D2E/DX2                !
 ! D114  D(28,27,39,1)         178.2859         estimate D2E/DX2                !
 ! D115  D(28,27,39,40)         -4.5678         estimate D2E/DX2                !
 ! D116  D(27,28,29,31)       -179.29           estimate D2E/DX2                !
 ! D117  D(27,28,29,32)         -0.96           estimate D2E/DX2                !
 ! D118  D(30,28,29,31)         -1.0116         estimate D2E/DX2                !
 ! D119  D(30,28,29,32)        177.3184         estimate D2E/DX2                !
 ! D120  D(27,28,30,33)        179.58           estimate D2E/DX2                !
 ! D121  D(27,28,30,34)         -1.34           estimate D2E/DX2                !
 ! D122  D(29,28,30,33)          1.2969         estimate D2E/DX2                !
 ! D123  D(29,28,30,34)       -179.6231         estimate D2E/DX2                !
 ! D124  D(28,29,31,35)          0.16           estimate D2E/DX2                !
 ! D125  D(28,29,31,36)        179.6            estimate D2E/DX2                !
 ! D126  D(32,29,31,35)       -178.1657         estimate D2E/DX2                !
 ! D127  D(32,29,31,36)          1.2743         estimate D2E/DX2                !
 ! D128  D(28,30,33,35)         -0.7322         estimate D2E/DX2                !
 ! D129  D(28,30,33,37)        179.28           estimate D2E/DX2                !
 ! D130  D(34,30,33,35)       -179.8064         estimate D2E/DX2                !
 ! D131  D(34,30,33,37)          0.2058         estimate D2E/DX2                !
 ! D132  D(29,31,35,33)          0.4301         estimate D2E/DX2                !
 ! D133  D(29,31,35,38)        180.0            estimate D2E/DX2                !
 ! D134  D(36,31,35,33)       -179.0068         estimate D2E/DX2                !
 ! D135  D(36,31,35,38)          0.5631         estimate D2E/DX2                !
 ! D136  D(30,33,35,31)         -0.1455         estimate D2E/DX2                !
 ! D137  D(30,33,35,38)       -179.7154         estimate D2E/DX2                !
 ! D138  D(37,33,35,31)        179.8422         estimate D2E/DX2                !
 ! D139  D(37,33,35,38)          0.2723         estimate D2E/DX2                !
 ! D140  D(1,39,40,41)         159.3507         estimate D2E/DX2                !
 ! D141  D(1,39,40,42)         -79.7093         estimate D2E/DX2                !
 ! D142  D(1,39,40,43)          39.2107         estimate D2E/DX2                !
 ! D143  D(27,39,40,41)        -17.48           estimate D2E/DX2                !
 ! D144  D(27,39,40,42)        103.46           estimate D2E/DX2                !
 ! D145  D(27,39,40,43)       -137.62           estimate D2E/DX2                !
 ! D146  D(25,44,45,47)        179.06           estimate D2E/DX2                !
 ! D147  D(25,44,45,48)          0.64           estimate D2E/DX2                !
 ! D148  D(46,44,45,47)          0.8621         estimate D2E/DX2                !
 ! D149  D(46,44,45,48)       -177.5579         estimate D2E/DX2                !
 ! D150  D(25,44,46,49)       -179.28           estimate D2E/DX2                !
 ! D151  D(25,44,46,50)          1.87           estimate D2E/DX2                !
 ! D152  D(45,44,46,49)         -1.0741         estimate D2E/DX2                !
 ! D153  D(45,44,46,50)       -179.9241         estimate D2E/DX2                !
 ! D154  D(44,45,47,51)         -0.16           estimate D2E/DX2                !
 ! D155  D(44,45,47,52)       -179.62           estimate D2E/DX2                !
 ! D156  D(48,45,47,51)        178.2537         estimate D2E/DX2                !
 ! D157  D(48,45,47,52)         -1.2063         estimate D2E/DX2                !
 ! D158  D(44,46,49,51)          0.5841         estimate D2E/DX2                !
 ! D159  D(44,46,49,53)       -179.34           estimate D2E/DX2                !
 ! D160  D(50,46,49,51)        179.4294         estimate D2E/DX2                !
 ! D161  D(50,46,49,53)         -0.4947         estimate D2E/DX2                !
 ! D162  D(45,47,51,49)         -0.3508         estimate D2E/DX2                !
 ! D163  D(45,47,51,54)        180.0            estimate D2E/DX2                !
 ! D164  D(52,47,51,49)        179.1062         estimate D2E/DX2                !
 ! D165  D(52,47,51,54)         -0.543          estimate D2E/DX2                !
 ! D166  D(46,49,51,47)          0.14           estimate D2E/DX2                !
 ! D167  D(46,49,51,54)        179.7892         estimate D2E/DX2                !
 ! D168  D(53,49,51,47)       -179.9363         estimate D2E/DX2                !
 ! D169  D(53,49,51,54)         -0.2871         estimate D2E/DX2                !
 ! D170  D(16,55,56,57)        -39.4793         estimate D2E/DX2                !
 ! D171  D(16,55,56,58)         79.4807         estimate D2E/DX2                !
 ! D172  D(16,55,56,59)       -159.1293         estimate D2E/DX2                !
 ! D173  D(25,55,56,57)        132.27           estimate D2E/DX2                !
 ! D174  D(25,55,56,58)       -108.77           estimate D2E/DX2                !
 ! D175  D(25,55,56,59)         12.62           estimate D2E/DX2                !
 --------------------------------------------------------------------------------
 Trust Radius=3.00D-01 FncErr=1.00D-07 GrdErr=1.00D-06
 Number of steps in this run=    354 maximum allowed number of steps=    354.
 GradGradGradGradGradGradGradGradGradGradGradGradGradGradGradGradGradGrad

 Leave Link  103 at Sun Dec  2 17:41:21 2018, MaxMem=   536870912 cpu:         0.2
 (Enter /pbs_home/pkowalski/g09d01/g09/l202.exe)
 Stoichiometry    C29H22F6S2
 Framework group  C1[X(C29H22F6S2)]
 Deg. of freedom   171
 Full point group                 C1      NOp   1
 Largest Abelian subgroup         C1      NOp   1
 Largest concise Abelian subgroup C1      NOp   1
                         Standard orientation:                         
 ---------------------------------------------------------------------
 Center     Atomic      Atomic             Coordinates (Angstroms)
 Number     Number       Type             X           Y           Z
 ---------------------------------------------------------------------
      1          6           0       -1.443052    0.415590   -0.182307
      2          6           0       -0.613130   -0.870560   -0.320541
      3          6           0        0.651307   -0.773211    0.557892
      4         16           0        1.798473   -2.223605    0.360790
      5          6           0       -0.730659    1.581050   -0.111064
      6          6           0       -1.247778    2.993384   -0.133799
      7          6           0        0.733571    1.597732   -0.066586
      8          6           0       -0.016466    3.872258    0.201001
      9          6           0        1.212487    3.015622   -0.197483
     10          9           0       -2.248929    3.242783    0.758691
     11          9           0       -1.717526    3.359937   -1.370884
     12          9           0       -0.044075    5.066818   -0.421263
     13          9           0        0.020429    4.078544    1.542431
     14          9           0        1.580168    3.342556   -1.480478
     15          9           0        2.263629    3.335128    0.608722
     16          6           0        1.466500    0.454026    0.115134
     17          6           0        0.355973   -0.632566    2.074005
     18          1           0        1.299649   -0.521336    2.611917
     19          1           0       -0.164772   -1.510174    2.459330
     20          1           0       -0.258152    0.250820    2.263833
     21          6           0       -0.307764   -1.067407   -1.829109
     22          1           0        0.231037   -1.999433   -2.003544
     23          1           0        0.292238   -0.236484   -2.209725
     24          1           0       -1.248635   -1.095428   -2.382483
     25          6           0        3.184759   -1.150791    0.109065
     26         16           0       -1.766806   -2.231043    0.207857
     27          6           0       -3.170773   -1.171274   -0.029617
     28          6           0       -4.502209   -1.803496    0.024266
     29          6           0       -5.553067   -1.214589    0.751269
     30          6           0       -4.740271   -3.031242   -0.621724
     31          6           0       -6.805084   -1.823204    0.811313
     32          1           0       -5.376788   -0.291221    1.291863
     33          6           0       -5.994638   -3.633400   -0.564239
     34          1           0       -3.938360   -3.501673   -1.181451
     35          6           0       -7.032579   -3.031565    0.150945
     36          1           0       -7.601320   -1.356055    1.383116
     37          1           0       -6.161774   -4.574832   -1.078971
     38          1           0       -8.008868   -3.504594    0.198716
     39          6           0       -2.868897    0.153482   -0.231965
     40          6           0       -3.905284    1.205541   -0.540096
     41          1           0       -4.834341    0.744268   -0.878269
     42          1           0       -4.129943    1.829092    0.330276
     43          1           0       -3.547471    1.876272   -1.323753
     44          6           0        4.512284   -1.787032    0.032597
     45          6           0        5.615255   -1.245925    0.718181
     46          6           0        4.695112   -2.974751   -0.699597
     47          6           0        6.862716   -1.863713    0.656997
     48          1           0        5.483656   -0.353142    1.320006
     49          6           0        5.944322   -3.586833   -0.761927
     50          1           0        3.855062   -3.405613   -1.235711
     51          6           0        7.032962   -3.033336   -0.085469
     52          1           0        7.700746   -1.434505    1.197983
     53          1           0        6.067857   -4.497123   -1.340969
     54          1           0        8.005760   -3.513395   -0.132028
     55          6           0        2.880808    0.185023   -0.010901
     56          6           0        3.896773    1.226473   -0.409737
     57          1           0        3.490172    1.871098   -1.192902
     58          1           0        4.172537    1.877866    0.424160
     59          1           0        4.802705    0.756342   -0.793733
 ---------------------------------------------------------------------
 Rotational constants (GHZ):      0.1284122      0.0699299      0.0483277
 Leave Link  202 at Sun Dec  2 17:41:21 2018, MaxMem=   536870912 cpu:         0.2
 (Enter /pbs_home/pkowalski/g09d01/g09/l301.exe)
 General basis read from cards:  (5D, 7F)
 Centers:      18     19     20     22     23     24     32     34     36     37
 Centers:      38     41     42     43     48     50     52     53     54     57
 Centers:      58     59
 S 3 1.00
     Exponent=  1.3010701000D+01 Coefficients=  1.9682158000D-02
     Exponent=  1.9622572000D+00 Coefficients=  1.3796524000D-01
     Exponent=  4.4453796000D-01 Coefficients=  4.7831935000D-01
 S 1 1.00
     Exponent=  1.2194962000D-01 Coefficients=  1.0000000000D+00
 P 1 1.00
     Exponent=  8.0000000000D-01 Coefficients=  1.0000000000D+00
 ****
 Centers:       1      2      3      5      6      7      8      9     16     17
 Centers:      21     25     27     28     29     30     31     33     35     39
 Centers:      40     44     45     46     47     49     51     55     56
 S 5 1.00
     Exponent=  1.2384016938D+03 Coefficients=  5.4568832082D-03
     Exponent=  1.8629004992D+02 Coefficients=  4.0638409211D-02
     Exponent=  4.2251176346D+01 Coefficients=  1.8025593888D-01
     Exponent=  1.1676557932D+01 Coefficients=  4.6315121755D-01
     Exponent=  3.5930506482D+00 Coefficients=  4.4087173314D-01
 S 1 1.00
     Exponent=  4.0245147363D-01 Coefficients=  1.0000000000D+00
 S 1 1.00
     Exponent=  1.3090182668D-01 Coefficients=  1.0000000000D+00
 P 3 1.00
     Exponent=  9.4680970621D+00 Coefficients=  3.8387871728D-02
     Exponent=  2.0103545142D+00 Coefficients=  2.1117025112D-01
     Exponent=  5.4771004707D-01 Coefficients=  5.1328172114D-01
 P 1 1.00
     Exponent=  1.5268613795D-01 Coefficients=  1.0000000000D+00
 D 1 1.00
     Exponent=  8.0000000000D-01 Coefficients=  1.0000000000D+00
 ****
 Centers:      10     11     12     13     14     15
 S 5 1.00
     Exponent=  2.8948325990D+03 Coefficients= -5.3408255515D-03
     Exponent=  4.3541939120D+02 Coefficients= -3.9904258866D-02
     Exponent=  9.8843328866D+01 Coefficients= -1.7912768038D-01
     Exponent=  2.7485198001D+01 Coefficients= -4.6758090825D-01
     Exponent=  8.5405498171D+00 Coefficients= -4.4653131020D-01
 S 1 1.00
     Exponent=  1.0654578038D+00 Coefficients=  1.0000000000D+00
 S 1 1.00
     Exponent=  3.3247346748D-01 Coefficients=  1.0000000000D+00
 P 3 1.00
     Exponent=  2.2696633924D+01 Coefficients= -4.5212874436D-02
     Exponent=  4.9872339257D+00 Coefficients= -2.3754317067D-01
     Exponent=  1.3491613954D+00 Coefficients= -5.1287353587D-01
 P 1 1.00
     Exponent=  3.4829881977D-01 Coefficients=  1.0000000000D+00
 D 1 1.00
     Exponent=  1.4000000000D+00 Coefficients=  1.0000000000D+00
 ****
 Centers:       4     26
 S 5 1.00
     Exponent=  9.1849303010D+03 Coefficients= -2.2294387756D-03
     Exponent=  1.3815105503D+03 Coefficients= -1.6683029937D-02
     Exponent=  3.1387147580D+02 Coefficients= -7.5262436116D-02
     Exponent=  8.8053870623D+01 Coefficients= -1.9376827038D-01
     Exponent=  2.7039914905D+01 Coefficients= -1.7718020803D-01
 S 3 1.00
     Exponent=  4.5648731303D+01 Coefficients= -1.0736062573D-01
     Exponent=  4.9664522326D+00 Coefficients=  6.5066293018D-01
     Exponent=  2.0116242047D+00 Coefficients=  5.9712155354D-01
 S 1 1.00
     Exponent=  3.5661077013D-01 Coefficients=  1.0000000000D+00
 S 1 1.00
     Exponent=  1.3507221477D-01 Coefficients=  1.0000000000D+00
 P 5 1.00
     Exponent=  2.6198233439D+02 Coefficients= -9.2729929822D-03
     Exponent=  6.1306894736D+01 Coefficients= -6.6547669241D-02
     Exponent=  1.9103729887D+01 Coefficients= -2.4828595903D-01
     Exponent=  6.6567720378D+00 Coefficients= -4.8703847402D-01
     Exponent=  2.3959635161D+00 Coefficients= -3.9337850312D-01
 P 1 1.00
     Exponent=  6.1776161679D-01 Coefficients=  1.0000000000D+00
 P 1 1.00
     Exponent=  1.6993376871D-01 Coefficients=  1.0000000000D+00
 D 1 1.00
     Exponent=  5.5000000000D-01 Coefficients=  1.0000000000D+00
 ****
 Ernie: Thresh=  0.10000D-02 Tol=  0.10000D-05 Strict=F.
 There are   673 symmetry adapted cartesian basis functions of A   symmetry.
 There are   636 symmetry adapted basis functions of A   symmetry.
   636 basis functions,  1103 primitive gaussians,   673 cartesian basis functions
   141 alpha electrons      141 beta electrons
       nuclear repulsion energy      4682.2388601414 Hartrees.
 IExCor=20419 DFT=T Ex+Corr=CAM-B3LYP ExCW=0 ScaHFX=  1.000000
 ScaDFX=  1.000000  1.000000  1.000000  0.810000 ScalE2=  1.000000  1.000000
 IRadAn=      0 IRanWt=     -1 IRanGd=            0 ICorTp=0 IEmpDi=131
  HFx wShort=  0.000000 wLong=  0.330000 cFull=  0.190000 cShort=  0.000000 cLong=  0.460000
  DFx wShort=  0.000000 wLong=  0.330000 cFull=  0.190000 cShort=  0.000000 cLong=  0.460000
 NAtoms=   59 NActive=   59 NUniq=   59 SFac= 1.00D+00 NAtFMM=   60 NAOKFM=F Big=F
 Integral buffers will be    131072 words long.
 Raffenetti 2 integral format.
 Two-electron integral symmetry is turned on.
 R6Disp:  Grimme-D3 Dispersion energy=       -0.0567929948 Hartrees.
 Nuclear repulsion after empirical dispersion term =     4682.1820671466 Hartrees.
 Leave Link  301 at Sun Dec  2 17:41:21 2018, MaxMem=   536870912 cpu:         1.3
 (Enter /pbs_home/pkowalski/g09d01/g09/l302.exe)
 NPDir=0 NMtPBC=     1 NCelOv=     1 NCel=       1 NClECP=     1 NCelD=      1
         NCelK=      1 NCelE2=     1 NClLst=     1 CellRange=     0.0.
 One-electron integrals computed using PRISM.
 NBasis=   636 RedAO= T EigKep=  2.96D-04  NBF=   636
 NBsUse=   636 1.00D-06 EigRej= -1.00D+00 NBFU=   636
 Precomputing XC quadrature grid using
 IXCGrd= 4 IRadAn=           0 IRanWt=          -1 IRanGd=           0 AccXCQ= 0.00D+00.
 Generated NRdTot=       0 NPtTot=           0 NUsed=           0 NTot=          32
 NSgBfM=   628   630   631   631   638 MxSgAt=    59 MxSgA2=    59.
 Leave Link  302 at Sun Dec  2 17:41:24 2018, MaxMem=   536870912 cpu:        17.4
 (Enter /pbs_home/pkowalski/g09d01/g09/l303.exe)
 DipDrv:  MaxL=1.
 Leave Link  303 at Sun Dec  2 17:41:24 2018, MaxMem=   536870912 cpu:         1.6
 (Enter /pbs_home/pkowalski/g09d01/g09/l401.exe)
 ExpMin= 1.22D-01 ExpMax= 9.18D+03 ExpMxC= 1.38D+03 IAcc=1 IRadAn=         1 AccDes= 0.00D+00
 Harris functional with IExCor=20419 and IRadAn=       1 diagonalized for initial guess.
 HarFok:  IExCor=20419 AccDes= 0.00D+00 IRadAn=         1 IDoV= 1 UseB2=F ITyADJ=14
 ICtDFT=  3500011 ScaDFX=  1.000000  1.000000  1.000000  1.000000
 FoFCou: FMM=F IPFlag=           0 FMFlag=      100000 FMFlg1=           0
         NFxFlg=           0 DoJE=T BraDBF=F KetDBF=T FulRan=T
         wScrn=  0.000000 ICntrl=     500 IOpCl=  0 I1Cent=   200000004 NGrid=           0
         NMat0=    1 NMatS0=      1 NMatT0=    0 NMatD0=    1 NMtDS0=    0 NMtDT0=    0
 Petite list used in FoFCou.
 Harris En= -2437.33716877729    
 JPrj=0 DoOrth=F DoCkMO=F.
 Leave Link  401 at Sun Dec  2 17:41:28 2018, MaxMem=   536870912 cpu:        30.5
 (Enter /pbs_home/pkowalski/g09d01/g09/l502.exe)
 Closed shell SCF:
 Using DIIS extrapolation, IDIIS=  1040.
 Integral symmetry usage will be decided dynamically.
 IVT=     1387805 IEndB=     1387805 NGot=   536870912 MDV=   535953350
 LenX=   535953350 LenY=   535499748
 Requested convergence on RMS density matrix=1.00D-08 within 128 cycles.
 Requested convergence on MAX density matrix=1.00D-06.
 Requested convergence on             energy=1.00D-06.
 No special actions if energy rises.
 Fock matrices will be formed incrementally for  20 cycles.
 Integral accuracy reduced to 1.0D-05 until final iterations.

 Cycle   1  Pass 0  IDiag  1:
 FoFJK:  IHMeth= 1 ICntrl=       0 DoSepK=T KAlg= 0 I1Cent=   0 FoldK=F
 IRaf=         1 NMat=   1 IRICut=       1 DoRegI=T DoRafI=F ISym2E= 0.
 FoFCou: FMM=F IPFlag=           0 FMFlag=      100000 FMFlg1=           0
         NFxFlg=           0 DoJE=T BraDBF=F KetDBF=F FulRan=T
         wScrn=  0.000000 ICntrl=     500 IOpCl=  0 I1Cent=           0 NGrid=           0
         NMat0=    1 NMatS0=      1 NMatT0=    0 NMatD0=    1 NMtDS0=    0 NMtDT0=    0
 Symmetry not used in FoFCou.
 E= -2510.86313572857    
 DIIS: error= 3.70D-02 at cycle   1 NSaved=   1.
 NSaved= 1 IEnMin= 1 EnMin= -2510.86313572857     IErMin= 1 ErrMin= 3.70D-02
 ErrMax= 3.70D-02  0.00D+00 EMaxC= 1.00D-01 BMatC= 1.24D+00 BMatP= 1.24D+00
 IDIUse=3 WtCom= 6.30D-01 WtEn= 3.70D-01
 Coeff-Com:  0.100D+01
 Coeff-En:   0.100D+01
 Coeff:      0.100D+01
 Gap=     0.226 Goal=   None    Shift=    0.000
 GapD=    0.226 DampG=1.000 DampE=0.500 DampFc=0.5000 IDamp=-1.
 Damping current iteration by 5.00D-01
 RMSDP=4.47D-03 MaxDP=3.22D-01              OVMax= 1.82D-01

 Cycle   2  Pass 0  IDiag  1:
 RMSU=  2.10D-03    CP:  9.54D-01
 E= -2511.18145585667     Delta-E=       -0.318320128093 Rises=F Damp=T
 DIIS: error= 1.15D-02 at cycle   2 NSaved=   2.
 NSaved= 2 IEnMin= 2 EnMin= -2511.18145585667     IErMin= 2 ErrMin= 1.15D-02
 ErrMax= 1.15D-02  0.00D+00 EMaxC= 1.00D-01 BMatC= 1.45D-01 BMatP= 1.24D+00
 IDIUse=3 WtCom= 8.85D-01 WtEn= 1.15D-01
 Coeff-Com: -0.123D+00 0.112D+01
 Coeff-En:   0.000D+00 0.100D+01
 Coeff:     -0.109D+00 0.111D+01
 Gap=     0.206 Goal=   None    Shift=    0.000
 RMSDP=1.71D-03 MaxDP=7.33D-02 DE=-3.18D-01 OVMax= 2.15D-01

 Cycle   3  Pass 0  IDiag  1:
 RMSU=  1.65D-03    CP:  9.31D-01  1.13D+00
 E= -2511.46541477635     Delta-E=       -0.283958919680 Rises=F Damp=F
 DIIS: error= 7.81D-03 at cycle   3 NSaved=   3.
 NSaved= 3 IEnMin= 3 EnMin= -2511.46541477635     IErMin= 3 ErrMin= 7.81D-03
 ErrMax= 7.81D-03  0.00D+00 EMaxC= 1.00D-01 BMatC= 7.96D-02 BMatP= 1.45D-01
 IDIUse=3 WtCom= 9.22D-01 WtEn= 7.81D-02
 Coeff-Com: -0.160D+00 0.520D+00 0.640D+00
 Coeff-En:   0.000D+00 0.000D+00 0.100D+01
 Coeff:     -0.148D+00 0.479D+00 0.668D+00
 Gap=     0.182 Goal=   None    Shift=    0.000
 RMSDP=1.12D-03 MaxDP=5.68D-02 DE=-2.84D-01 OVMax= 1.50D-01

 Cycle   4  Pass 0  IDiag  1:
 RMSU=  6.99D-04    CP:  9.19D-01  1.38D+00  5.95D-01
 E= -2511.52452390741     Delta-E=       -0.059109131061 Rises=F Damp=F
 DIIS: error= 3.76D-03 at cycle   4 NSaved=   4.
 NSaved= 4 IEnMin= 4 EnMin= -2511.52452390741     IErMin= 4 ErrMin= 3.76D-03
 ErrMax= 3.76D-03  0.00D+00 EMaxC= 1.00D-01 BMatC= 1.96D-02 BMatP= 7.96D-02
 IDIUse=3 WtCom= 9.62D-01 WtEn= 3.76D-02
 Coeff-Com: -0.616D-01 0.140D+00 0.389D+00 0.533D+00
 Coeff-En:   0.000D+00 0.000D+00 0.216D+00 0.784D+00
 Coeff:     -0.593D-01 0.134D+00 0.382D+00 0.543D+00
 Gap=     0.174 Goal=   None    Shift=    0.000
 RMSDP=4.03D-04 MaxDP=2.05D-02 DE=-5.91D-02 OVMax= 5.36D-02

 Cycle   5  Pass 0  IDiag  1:
 RMSU=  1.58D-04    CP:  9.20D-01  1.34D+00  7.52D-01  6.40D-01
 E= -2511.54443796103     Delta-E=       -0.019914053625 Rises=F Damp=F
 DIIS: error= 7.70D-04 at cycle   5 NSaved=   5.
 NSaved= 5 IEnMin= 5 EnMin= -2511.54443796103     IErMin= 5 ErrMin= 7.70D-04
 ErrMax= 7.70D-04  0.00D+00 EMaxC= 1.00D-01 BMatC= 8.64D-04 BMatP= 1.96D-02
 IDIUse=3 WtCom= 9.92D-01 WtEn= 7.70D-03
 Coeff-Com: -0.202D-01 0.367D-01 0.165D+00 0.282D+00 0.537D+00
 Coeff-En:   0.000D+00 0.000D+00 0.000D+00 0.000D+00 0.100D+01
 Coeff:     -0.201D-01 0.364D-01 0.163D+00 0.280D+00 0.540D+00
 Gap=     0.171 Goal=   None    Shift=    0.000
 RMSDP=8.24D-05 MaxDP=4.02D-03 DE=-1.99D-02 OVMax= 1.06D-02

 Cycle   6  Pass 0  IDiag  1:
 RMSU=  6.06D-05    CP:  9.20D-01  1.34D+00  7.60D-01  6.80D-01  7.09D-01
 E= -2511.54537646331     Delta-E=       -0.000938502279 Rises=F Damp=F
 DIIS: error= 1.71D-04 at cycle   6 NSaved=   6.
 NSaved= 6 IEnMin= 6 EnMin= -2511.54537646331     IErMin= 6 ErrMin= 1.71D-04
 ErrMax= 1.71D-04  0.00D+00 EMaxC= 1.00D-01 BMatC= 5.24D-05 BMatP= 8.64D-04
 IDIUse=3 WtCom= 9.98D-01 WtEn= 1.71D-03
 Coeff-Com:  0.344D-02-0.101D-01-0.419D-02-0.708D-03 0.160D+00 0.851D+00
 Coeff-En:   0.000D+00 0.000D+00 0.000D+00 0.000D+00 0.000D+00 0.100D+01
 Coeff:      0.344D-02-0.101D-01-0.418D-02-0.707D-03 0.160D+00 0.852D+00
 Gap=     0.173 Goal=   None    Shift=    0.000
 RMSDP=3.28D-05 MaxDP=1.42D-03 DE=-9.39D-04 OVMax= 8.08D-03

 Cycle   7  Pass 0  IDiag  1:
 RMSU=  2.26D-05    CP:  9.20D-01  1.34D+00  7.66D-01  6.93D-01  8.27D-01
                    CP:  1.11D+00
 E= -2511.54549670005     Delta-E=       -0.000120236736 Rises=F Damp=F
 DIIS: error= 8.28D-05 at cycle   7 NSaved=   7.
 NSaved= 7 IEnMin= 7 EnMin= -2511.54549670005     IErMin= 7 ErrMin= 8.28D-05
 ErrMax= 8.28D-05  0.00D+00 EMaxC= 1.00D-01 BMatC= 1.13D-05 BMatP= 5.24D-05
 IDIUse=1 WtCom= 1.00D+00 WtEn= 0.00D+00
 Coeff-Com:  0.452D-02-0.927D-02-0.262D-01-0.477D-01-0.225D-01 0.344D+00
 Coeff-Com:  0.757D+00
 Coeff:      0.452D-02-0.927D-02-0.262D-01-0.477D-01-0.225D-01 0.344D+00
 Coeff:      0.757D+00
 Gap=     0.174 Goal=   None    Shift=    0.000
 RMSDP=1.67D-05 MaxDP=7.51D-04 DE=-1.20D-04 OVMax= 4.03D-03

 Cycle   8  Pass 0  IDiag  1:
 RMSU=  8.79D-06    CP:  9.20D-01  1.34D+00  7.69D-01  6.98D-01  8.54D-01
                    CP:  1.30D+00  1.16D+00
 E= -2511.54552382686     Delta-E=       -0.000027126814 Rises=F Damp=F
 DIIS: error= 3.90D-05 at cycle   8 NSaved=   8.
 NSaved= 8 IEnMin= 8 EnMin= -2511.54552382686     IErMin= 8 ErrMin= 3.90D-05
 ErrMax= 3.90D-05  0.00D+00 EMaxC= 1.00D-01 BMatC= 1.35D-06 BMatP= 1.13D-05
 IDIUse=1 WtCom= 1.00D+00 WtEn= 0.00D+00
 Coeff-Com:  0.987D-03-0.159D-02-0.790D-02-0.176D-01-0.313D-01-0.140D-01
 Coeff-Com:  0.230D+00 0.842D+00
 Coeff:      0.987D-03-0.159D-02-0.790D-02-0.176D-01-0.313D-01-0.140D-01
 Coeff:      0.230D+00 0.842D+00
 Gap=     0.174 Goal=   None    Shift=    0.000
 RMSDP=7.47D-06 MaxDP=3.36D-04 DE=-2.71D-05 OVMax= 2.20D-03

 Initial convergence to 1.0D-05 achieved.  Increase integral accuracy.
 Cycle   9  Pass 1  IDiag  1:
 E= -2511.54564206375     Delta-E=       -0.000118236889 Rises=F Damp=F
 DIIS: error= 2.05D-04 at cycle   1 NSaved=   1.
 NSaved= 1 IEnMin= 1 EnMin= -2511.54564206375     IErMin= 1 ErrMin= 2.05D-04
 ErrMax= 2.05D-04  0.00D+00 EMaxC= 1.00D-01 BMatC= 1.70D-05 BMatP= 1.70D-05
 IDIUse=3 WtCom= 9.98D-01 WtEn= 2.05D-03
 Coeff-Com:  0.100D+01
 Coeff-En:   0.100D+01
 Coeff:      0.100D+01
 Gap=     0.174 Goal=   None    Shift=    0.000
 RMSDP=7.47D-06 MaxDP=3.36D-04 DE=-1.18D-04 OVMax= 5.23D-04

 Cycle  10  Pass 1  IDiag  1:
 RMSU=  1.62D-04    CP:  1.00D+00
 E= -2511.54565960576     Delta-E=       -0.000017542013 Rises=F Damp=F
 DIIS: error= 1.83D-05 at cycle   2 NSaved=   2.
 NSaved= 2 IEnMin= 2 EnMin= -2511.54565960576     IErMin= 2 ErrMin= 1.83D-05
 ErrMax= 1.83D-05  0.00D+00 EMaxC= 1.00D-01 BMatC= 4.76D-07 BMatP= 1.70D-05
 IDIUse=1 WtCom= 1.00D+00 WtEn= 0.00D+00
 Coeff-Com:  0.194D-01 0.981D+00
 Coeff:      0.194D-01 0.981D+00
 Gap=     0.174 Goal=   None    Shift=    0.000
 RMSDP=6.48D-06 MaxDP=1.78D-04 DE=-1.75D-05 OVMax= 5.41D-04

 Cycle  11  Pass 1  IDiag  1:
 RMSU=  3.78D-06    CP:  1.00D+00  1.03D+00
 E= -2511.54565937704     Delta-E=        0.000000228724 Rises=F Damp=F
 DIIS: error= 2.34D-05 at cycle   3 NSaved=   3.
 NSaved= 3 IEnMin= 2 EnMin= -2511.54565960576     IErMin= 2 ErrMin= 1.83D-05
 ErrMax= 2.34D-05  0.00D+00 EMaxC= 1.00D-01 BMatC= 7.90D-07 BMatP= 4.76D-07
 IDIUse=1 WtCom= 1.00D+00 WtEn= 0.00D+00
 Coeff-Com: -0.170D-01 0.572D+00 0.445D+00
 Coeff:     -0.170D-01 0.572D+00 0.445D+00
 Gap=     0.174 Goal=   None    Shift=    0.000
 RMSDP=2.13D-06 MaxDP=9.93D-05 DE= 2.29D-07 OVMax= 2.52D-04

 Cycle  12  Pass 1  IDiag  1:
 RMSU=  1.25D-06    CP:  1.00D+00  1.03D+00  5.56D-01
 E= -2511.54566019964     Delta-E=       -0.000000822600 Rises=F Damp=F
 DIIS: error= 2.86D-06 at cycle   4 NSaved=   4.
 NSaved= 4 IEnMin= 4 EnMin= -2511.54566019964     IErMin= 4 ErrMin= 2.86D-06
 ErrMax= 2.86D-06  0.00D+00 EMaxC= 1.00D-01 BMatC= 7.71D-09 BMatP= 4.76D-07
 IDIUse=1 WtCom= 1.00D+00 WtEn= 0.00D+00
 Coeff-Com: -0.727D-02 0.215D+00 0.176D+00 0.616D+00
 Coeff:     -0.727D-02 0.215D+00 0.176D+00 0.616D+00
 Gap=     0.174 Goal=   None    Shift=    0.000
 RMSDP=3.41D-07 MaxDP=1.62D-05 DE=-8.23D-07 OVMax= 8.55D-05

 Cycle  13  Pass 1  IDiag  1:
 RMSU=  3.08D-07    CP:  1.00D+00  1.04D+00  5.93D-01  1.02D+00
 E= -2511.54566021245     Delta-E=       -0.000000012817 Rises=F Damp=F
 DIIS: error= 1.30D-06 at cycle   5 NSaved=   5.
 NSaved= 5 IEnMin= 5 EnMin= -2511.54566021245     IErMin= 5 ErrMin= 1.30D-06
 ErrMax= 1.30D-06  0.00D+00 EMaxC= 1.00D-01 BMatC= 2.71D-09 BMatP= 7.71D-09
 IDIUse=1 WtCom= 1.00D+00 WtEn= 0.00D+00
 Coeff-Com:  0.285D-02-0.109D+00-0.863D-01 0.320D+00 0.872D+00
 Coeff:      0.285D-02-0.109D+00-0.863D-01 0.320D+00 0.872D+00
 Gap=     0.174 Goal=   None    Shift=    0.000
 RMSDP=3.14D-07 MaxDP=1.41D-05 DE=-1.28D-08 OVMax= 7.52D-05

 Cycle  14  Pass 1  IDiag  1:
 RMSU=  2.13D-07    CP:  1.00D+00  1.04D+00  5.99D-01  1.20D+00  1.18D+00
 E= -2511.54566021988     Delta-E=       -0.000000007426 Rises=F Damp=F
 DIIS: error= 6.26D-07 at cycle   6 NSaved=   6.
 NSaved= 6 IEnMin= 6 EnMin= -2511.54566021988     IErMin= 6 ErrMin= 6.26D-07
 ErrMax= 6.26D-07  0.00D+00 EMaxC= 1.00D-01 BMatC= 3.86D-10 BMatP= 2.71D-09
 IDIUse=1 WtCom= 1.00D+00 WtEn= 0.00D+00
 Coeff-Com:  0.257D-02-0.873D-01-0.713D-01 0.557D-01 0.402D+00 0.699D+00
 Coeff:      0.257D-02-0.873D-01-0.713D-01 0.557D-01 0.402D+00 0.699D+00
 Gap=     0.174 Goal=   None    Shift=    0.000
 RMSDP=1.13D-07 MaxDP=5.02D-06 DE=-7.43D-09 OVMax= 3.23D-05

 Cycle  15  Pass 1  IDiag  1:
 RMSU=  6.02D-08    CP:  1.00D+00  1.04D+00  6.04D-01  1.23D+00  1.39D+00
                    CP:  1.23D+00
 E= -2511.54566022108     Delta-E=       -0.000000001197 Rises=F Damp=F
 DIIS: error= 1.83D-07 at cycle   7 NSaved=   7.
 NSaved= 7 IEnMin= 7 EnMin= -2511.54566022108     IErMin= 7 ErrMin= 1.83D-07
 ErrMax= 1.83D-07  0.00D+00 EMaxC= 1.00D-01 BMatC= 5.23D-11 BMatP= 3.86D-10
 IDIUse=1 WtCom= 1.00D+00 WtEn= 0.00D+00
 Coeff-Com:  0.454D-03-0.132D-01-0.115D-01-0.409D-01-0.172D-01 0.261D+00
 Coeff-Com:  0.822D+00
 Coeff:      0.454D-03-0.132D-01-0.115D-01-0.409D-01-0.172D-01 0.261D+00
 Coeff:      0.822D+00
 Gap=     0.174 Goal=   None    Shift=    0.000
 RMSDP=5.10D-08 MaxDP=2.84D-06 DE=-1.20D-09 OVMax= 1.14D-05

 Cycle  16  Pass 1  IDiag  1:
 RMSU=  2.17D-08    CP:  1.00D+00  1.04D+00  6.04D-01  1.24D+00  1.45D+00
                    CP:  1.41D+00  1.01D+00
 E= -2511.54566022088     Delta-E=        0.000000000198 Rises=F Damp=F
 DIIS: error= 8.62D-08 at cycle   8 NSaved=   8.
 NSaved= 8 IEnMin= 7 EnMin= -2511.54566022108     IErMin= 8 ErrMin= 8.62D-08
 ErrMax= 8.62D-08  0.00D+00 EMaxC= 1.00D-01 BMatC= 1.21D-11 BMatP= 5.23D-11
 IDIUse=1 WtCom= 1.00D+00 WtEn= 0.00D+00
 Coeff-Com: -0.132D-03 0.564D-02 0.439D-02-0.269D-01-0.588D-01 0.331D-01
 Coeff-Com:  0.424D+00 0.619D+00
 Coeff:     -0.132D-03 0.564D-02 0.439D-02-0.269D-01-0.588D-01 0.331D-01
 Coeff:      0.424D+00 0.619D+00
 Gap=     0.174 Goal=   None    Shift=    0.000
 RMSDP=1.35D-08 MaxDP=8.94D-07 DE= 1.98D-10 OVMax= 2.72D-06

 Cycle  17  Pass 1  IDiag  1:
 RMSU=  8.70D-09    CP:  1.00D+00  1.04D+00  6.04D-01  1.24D+00  1.47D+00
                    CP:  1.44D+00  1.10D+00  8.51D-01
 E= -2511.54566022083     Delta-E=        0.000000000054 Rises=F Damp=F
 DIIS: error= 2.36D-08 at cycle   9 NSaved=   9.
 NSaved= 9 IEnMin= 7 EnMin= -2511.54566022108     IErMin= 9 ErrMin= 2.36D-08
 ErrMax= 2.36D-08  0.00D+00 EMaxC= 1.00D-01 BMatC= 1.27D-12 BMatP= 1.21D-11
 IDIUse=1 WtCom= 1.00D+00 WtEn= 0.00D+00
 Coeff-Com: -0.101D-03 0.380D-02 0.316D-02-0.105D-01-0.261D-01-0.983D-02
 Coeff-Com:  0.127D+00 0.299D+00 0.613D+00
 Coeff:     -0.101D-03 0.380D-02 0.316D-02-0.105D-01-0.261D-01-0.983D-02
 Coeff:      0.127D+00 0.299D+00 0.613D+00
 Gap=     0.174 Goal=   None    Shift=    0.000
 RMSDP=4.65D-09 MaxDP=1.92D-07 DE= 5.37D-11 OVMax= 6.54D-07

 SCF Done:  E(RCAM-B3LYP) =  -2511.54566022     A.U. after   17 cycles
            NFock= 17  Conv=0.47D-08     -V/T= 2.0072
 KE= 2.493632431998D+03 PE=-1.526589877815D+04 EE= 5.578538618786D+03
 Leave Link  502 at Sun Dec  2 17:54:46 2018, MaxMem=   536870912 cpu:      6362.5
 (Enter /pbs_home/pkowalski/g09d01/g09/l601.exe)
 Copying SCF densities to generalized density rwf, IOpCl= 0 IROHF=0.

 **********************************************************************

            Population analysis using the SCF density.

 **********************************************************************

 Orbital symmetries:
       Occupied  (A) (A) (A) (A) (A) (A) (A) (A) (A) (A) (A) (A)
                 (A) (A) (A) (A) (A) (A) (A) (A) (A) (A) (A) (A)
                 (A) (A) (A) (A) (A) (A) (A) (A) (A) (A) (A) (A)
                 (A) (A) (A) (A) (A) (A) (A) (A) (A) (A) (A) (A)
                 (A) (A) (A) (A) (A) (A) (A) (A) (A) (A) (A) (A)
                 (A) (A) (A) (A) (A) (A) (A) (A) (A) (A) (A) (A)
                 (A) (A) (A) (A) (A) (A) (A) (A) (A) (A) (A) (A)
                 (A) (A) (A) (A) (A) (A) (A) (A) (A) (A) (A) (A)
                 (A) (A) (A) (A) (A) (A) (A) (A) (A) (A) (A) (A)
                 (A) (A) (A) (A) (A) (A) (A) (A) (A) (A) (A) (A)
                 (A) (A) (A) (A) (A) (A) (A) (A) (A) (A) (A) (A)
                 (A) (A) (A) (A) (A) (A) (A) (A) (A)
       Virtual   (A) (A) (A) (A) (A) (A) (A) (A) (A) (A) (A) (A)
                 (A) (A) (A) (A) (A) (A) (A) (A) (A) (A) (A) (A)
                 (A) (A) (A) (A) (A) (A) (A) (A) (A) (A) (A) (A)
                 (A) (A) (A) (A) (A) (A) (A) (A) (A) (A) (A) (A)
                 (A) (A) (A) (A) (A) (A) (A) (A) (A) (A) (A) (A)
                 (A) (A) (A) (A) (A) (A) (A) (A) (A) (A) (A) (A)
                 (A) (A) (A) (A) (A) (A) (A) (A) (A) (A) (A) (A)
                 (A) (A) (A) (A) (A) (A) (A) (A) (A) (A) (A) (A)
                 (A) (A) (A) (A) (A) (A) (A) (A) (A) (A) (A) (A)
                 (A) (A) (A) (A) (A) (A) (A) (A) (A) (A) (A) (A)
                 (A) (A) (A) (A) (A) (A) (A) (A) (A) (A) (A) (A)
                 (A) (A) (A) (A) (A) (A) (A) (A) (A) (A) (A) (A)
                 (A) (A) (A) (A) (A) (A) (A) (A) (A) (A) (A) (A)
                 (A) (A) (A) (A) (A) (A) (A) (A) (A) (A) (A) (A)
                 (A) (A) (A) (A) (A) (A) (A) (A) (A) (A) (A) (A)
                 (A) (A) (A) (A) (A) (A) (A) (A) (A) (A) (A) (A)
                 (A) (A) (A) (A) (A) (A) (A) (A) (A) (A) (A) (A)
                 (A) (A) (A) (A) (A) (A) (A) (A) (A) (A) (A) (A)
                 (A) (A) (A) (A) (A) (A) (A) (A) (A) (A) (A) (A)
                 (A) (A) (A) (A) (A) (A) (A) (A) (A) (A) (A) (A)
                 (A) (A) (A) (A) (A) (A) (A) (A) (A) (A) (A) (A)
                 (A) (A) (A) (A) (A) (A) (A) (A) (A) (A) (A) (A)
                 (A) (A) (A) (A) (A) (A) (A) (A) (A) (A) (A) (A)
                 (A) (A) (A) (A) (A) (A) (A) (A) (A) (A) (A) (A)
                 (A) (A) (A) (A) (A) (A) (A) (A) (A) (A) (A) (A)
                 (A) (A) (A) (A) (A) (A) (A) (A) (A) (A) (A) (A)
                 (A) (A) (A) (A) (A) (A) (A) (A) (A) (A) (A) (A)
                 (A) (A) (A) (A) (A) (A) (A) (A) (A) (A) (A) (A)
                 (A) (A) (A) (A) (A) (A) (A) (A) (A) (A) (A) (A)
                 (A) (A) (A) (A) (A) (A) (A) (A) (A) (A) (A) (A)
                 (A) (A) (A) (A) (A) (A) (A) (A) (A) (A) (A) (A)
                 (A) (A) (A) (A) (A) (A) (A) (A) (A) (A) (A) (A)
                 (A) (A) (A) (A) (A) (A) (A) (A) (A) (A) (A) (A)
                 (A) (A) (A) (A) (A) (A) (A) (A) (A) (A) (A) (A)
                 (A) (A) (A) (A) (A) (A) (A) (A) (A) (A) (A) (A)
                 (A) (A) (A) (A) (A) (A) (A) (A) (A) (A) (A) (A)
                 (A) (A) (A) (A) (A) (A) (A) (A) (A) (A) (A) (A)
                 (A) (A) (A) (A) (A) (A) (A) (A) (A) (A) (A) (A)
                 (A) (A) (A) (A) (A) (A) (A) (A) (A) (A) (A) (A)
                 (A) (A) (A) (A) (A) (A) (A) (A) (A) (A) (A) (A)
                 (A) (A) (A) (A) (A) (A) (A) (A) (A) (A) (A) (A)
                 (A) (A) (A)
 The electronic state is 1-A.
 Alpha  occ. eigenvalues --  -88.93427 -88.93277 -24.79094 -24.79041 -24.78498
 Alpha  occ. eigenvalues --  -24.78494 -24.78295 -24.78236 -10.44406 -10.44393
 Alpha  occ. eigenvalues --  -10.44390 -10.32774 -10.32737 -10.31629 -10.31388
 Alpha  occ. eigenvalues --  -10.30465 -10.30312 -10.29253 -10.29115 -10.29083
 Alpha  occ. eigenvalues --  -10.29030 -10.28833 -10.28727 -10.28093 -10.28028
 Alpha  occ. eigenvalues --  -10.27899 -10.27897 -10.27809 -10.27791 -10.27791
 Alpha  occ. eigenvalues --  -10.27726 -10.27636 -10.27612 -10.26651 -10.26528
 Alpha  occ. eigenvalues --  -10.26088 -10.25975  -8.02981  -8.02821  -5.99989
 Alpha  occ. eigenvalues --   -5.99832  -5.99607  -5.99457  -5.98977  -5.98808
 Alpha  occ. eigenvalues --   -1.35259  -1.32867  -1.31842  -1.28284  -1.26577
 Alpha  occ. eigenvalues --   -1.26180  -1.00144  -0.96884  -0.95836  -0.94434
 Alpha  occ. eigenvalues --   -0.94054  -0.89680  -0.86819  -0.86613  -0.85178
 Alpha  occ. eigenvalues --   -0.83584  -0.83407  -0.83265  -0.82238  -0.80702
 Alpha  occ. eigenvalues --   -0.80197  -0.77553  -0.76086  -0.74119  -0.74038
 Alpha  occ. eigenvalues --   -0.71546  -0.71337  -0.70243  -0.69283  -0.68980
 Alpha  occ. eigenvalues --   -0.68040  -0.67444  -0.65982  -0.64996  -0.64811
 Alpha  occ. eigenvalues --   -0.63540  -0.62588  -0.62176  -0.61310  -0.60393
 Alpha  occ. eigenvalues --   -0.60216  -0.58146  -0.57894  -0.56710  -0.55170
 Alpha  occ. eigenvalues --   -0.54317  -0.53953  -0.53841  -0.53768  -0.53269
 Alpha  occ. eigenvalues --   -0.53003  -0.52706  -0.52610  -0.52294  -0.51418
 Alpha  occ. eigenvalues --   -0.51140  -0.50470  -0.50438  -0.50267  -0.50022
 Alpha  occ. eigenvalues --   -0.49845  -0.49517  -0.49184  -0.48647  -0.48275
 Alpha  occ. eigenvalues --   -0.48077  -0.47953  -0.47719  -0.47351  -0.46821
 Alpha  occ. eigenvalues --   -0.46545  -0.45634  -0.45581  -0.45135  -0.44960
 Alpha  occ. eigenvalues --   -0.43999  -0.43511  -0.43205  -0.42602  -0.42315
 Alpha  occ. eigenvalues --   -0.41881  -0.41300  -0.41099  -0.40456  -0.40151
 Alpha  occ. eigenvalues --   -0.39701  -0.38514  -0.37949  -0.37394  -0.33788
 Alpha  occ. eigenvalues --   -0.32539  -0.32365  -0.31845  -0.31647  -0.28198
 Alpha  occ. eigenvalues --   -0.23631
 Alpha virt. eigenvalues --   -0.06239  -0.00752   0.01822   0.02205   0.02391
 Alpha virt. eigenvalues --    0.05074   0.05334   0.07492   0.09370   0.09567
 Alpha virt. eigenvalues --    0.10132   0.11074   0.11381   0.12240   0.12330
 Alpha virt. eigenvalues --    0.12535   0.12832   0.14080   0.14373   0.14874
 Alpha virt. eigenvalues --    0.15063   0.15766   0.16111   0.16674   0.17053
 Alpha virt. eigenvalues --    0.17210   0.17561   0.17973   0.18338   0.18999
 Alpha virt. eigenvalues --    0.19211   0.19355   0.19805   0.20494   0.21067
 Alpha virt. eigenvalues --    0.21257   0.21348   0.21806   0.22493   0.22864
 Alpha virt. eigenvalues --    0.23888   0.24106   0.24475   0.26005   0.27779
 Alpha virt. eigenvalues --    0.28438   0.29070   0.29376   0.30158   0.30444
 Alpha virt. eigenvalues --    0.31439   0.32450   0.32695   0.33174   0.33232
 Alpha virt. eigenvalues --    0.33408   0.33833   0.34315   0.34479   0.34715
 Alpha virt. eigenvalues --    0.35313   0.35543   0.35684   0.36284   0.37655
 Alpha virt. eigenvalues --    0.38087   0.39532   0.39872   0.40694   0.40763
 Alpha virt. eigenvalues --    0.41726   0.41769   0.42242   0.42759   0.43880
 Alpha virt. eigenvalues --    0.45024   0.45204   0.45619   0.45960   0.46283
 Alpha virt. eigenvalues --    0.46969   0.47112   0.47679   0.48433   0.49402
 Alpha virt. eigenvalues --    0.49545   0.49907   0.50643   0.51050   0.51712
 Alpha virt. eigenvalues --    0.52164   0.52494   0.52704   0.53036   0.53639
 Alpha virt. eigenvalues --    0.53777   0.53951   0.54524   0.54572   0.54985
 Alpha virt. eigenvalues --    0.55212   0.56021   0.56255   0.56592   0.57382
 Alpha virt. eigenvalues --    0.58085   0.58760   0.59143   0.59557   0.59789
 Alpha virt. eigenvalues --    0.60258   0.60687   0.60886   0.61947   0.62843
 Alpha virt. eigenvalues --    0.63159   0.63560   0.64089   0.64227   0.64852
 Alpha virt. eigenvalues --    0.65531   0.65853   0.66307   0.66974   0.67147
 Alpha virt. eigenvalues --    0.67596   0.68127   0.68407   0.68678   0.68973
 Alpha virt. eigenvalues --    0.69520   0.69676   0.69706   0.70379   0.70612
 Alpha virt. eigenvalues --    0.70846   0.71035   0.71538   0.71645   0.72476
 Alpha virt. eigenvalues --    0.72789   0.73140   0.73438   0.73805   0.73984
 Alpha virt. eigenvalues --    0.74050   0.74226   0.74640   0.74853   0.75452
 Alpha virt. eigenvalues --    0.75714   0.76217   0.76605   0.77024   0.77287
 Alpha virt. eigenvalues --    0.77582   0.77765   0.78038   0.78473   0.79131
 Alpha virt. eigenvalues --    0.79386   0.79688   0.79994   0.80226   0.80854
 Alpha virt. eigenvalues --    0.80996   0.81206   0.82129   0.82376   0.82912
 Alpha virt. eigenvalues --    0.83149   0.83936   0.84162   0.84840   0.85234
 Alpha virt. eigenvalues --    0.85456   0.86449   0.87206   0.87849   0.88387
 Alpha virt. eigenvalues --    0.89067   0.89132   0.90750   0.91184   0.92287
 Alpha virt. eigenvalues --    0.93708   0.94443   0.94739   0.96341   0.97359
 Alpha virt. eigenvalues --    0.97829   0.98270   0.99006   1.00343   1.00646
 Alpha virt. eigenvalues --    1.01519   1.02960   1.03553   1.06211   1.06710
 Alpha virt. eigenvalues --    1.07877   1.09148   1.10219   1.10415   1.10888
 Alpha virt. eigenvalues --    1.11803   1.13833   1.14967   1.15177   1.15965
 Alpha virt. eigenvalues --    1.17118   1.18541   1.18753   1.19312   1.20227
 Alpha virt. eigenvalues --    1.20929   1.21551   1.22733   1.23139   1.23712
 Alpha virt. eigenvalues --    1.24732   1.25589   1.26526   1.26879   1.27668
 Alpha virt. eigenvalues --    1.29015   1.29375   1.29793   1.30829   1.31238
 Alpha virt. eigenvalues --    1.31437   1.32115   1.32871   1.33314   1.33791
 Alpha virt. eigenvalues --    1.33954   1.34608   1.35503   1.36179   1.36321
 Alpha virt. eigenvalues --    1.37012   1.37416   1.37601   1.38286   1.39136
 Alpha virt. eigenvalues --    1.39902   1.41252   1.41629   1.42567   1.43606
 Alpha virt. eigenvalues --    1.45099   1.46431   1.47115   1.48835   1.50631
 Alpha virt. eigenvalues --    1.51063   1.52170   1.54314   1.54651   1.56219
 Alpha virt. eigenvalues --    1.56773   1.57975   1.58526   1.58858   1.59472
 Alpha virt. eigenvalues --    1.59843   1.60325   1.61319   1.62158   1.63468
 Alpha virt. eigenvalues --    1.63861   1.65274   1.65349   1.65750   1.66252
 Alpha virt. eigenvalues --    1.67321   1.67808   1.69099   1.69852   1.70156
 Alpha virt. eigenvalues --    1.72165   1.73482   1.73950   1.74658   1.75176
 Alpha virt. eigenvalues --    1.76033   1.76617   1.77046   1.77311   1.77970
 Alpha virt. eigenvalues --    1.78399   1.79439   1.80138   1.80446   1.80860
 Alpha virt. eigenvalues --    1.81404   1.81430   1.81574   1.81915   1.82093
 Alpha virt. eigenvalues --    1.82619   1.82718   1.83214   1.83505   1.84136
 Alpha virt. eigenvalues --    1.84602   1.85585   1.85750   1.86171   1.86556
 Alpha virt. eigenvalues --    1.86905   1.87573   1.88405   1.88714   1.88855
 Alpha virt. eigenvalues --    1.89281   1.89605   1.89747   1.90159   1.90291
 Alpha virt. eigenvalues --    1.90751   1.91683   1.92624   1.94291   1.94716
 Alpha virt. eigenvalues --    1.95251   1.95834   1.97144   1.97644   1.98409
 Alpha virt. eigenvalues --    1.99034   2.00756   2.01096   2.01384   2.01823
 Alpha virt. eigenvalues --    2.01974   2.02607   2.03078   2.04681   2.04964
 Alpha virt. eigenvalues --    2.05327   2.05388   2.05524   2.05661   2.06207
 Alpha virt. eigenvalues --    2.06481   2.07401   2.07650   2.08429   2.09348
 Alpha virt. eigenvalues --    2.10670   2.12197   2.13210   2.13833   2.14654
 Alpha virt. eigenvalues --    2.15700   2.16226   2.16621   2.17014   2.17822
 Alpha virt. eigenvalues --    2.18196   2.19269   2.19936   2.20322   2.20461
 Alpha virt. eigenvalues --    2.21149   2.21399   2.21629   2.22008   2.23311
 Alpha virt. eigenvalues --    2.24167   2.25122   2.25570   2.27149   2.27774
 Alpha virt. eigenvalues --    2.28799   2.29600   2.31110   2.31956   2.33091
 Alpha virt. eigenvalues --    2.34397   2.34437   2.35967   2.37060   2.37221
 Alpha virt. eigenvalues --    2.37619   2.38182   2.38438   2.38700   2.39584
 Alpha virt. eigenvalues --    2.41254   2.41707   2.41928   2.42180   2.42403
 Alpha virt. eigenvalues --    2.43241   2.45018   2.48143   2.49060   2.49757
 Alpha virt. eigenvalues --    2.50511   2.51221   2.54101   2.54846   2.55184
 Alpha virt. eigenvalues --    2.55845   2.56356   2.58972   2.59526   2.60661
 Alpha virt. eigenvalues --    2.62204   2.63382   2.64819   2.65183   2.66479
 Alpha virt. eigenvalues --    2.67140   2.67722   2.68576   2.68738   2.69840
 Alpha virt. eigenvalues --    2.70369   2.71127   2.71465   2.73939   2.74508
 Alpha virt. eigenvalues --    2.75643   2.76629   2.79065   2.79668   2.79975
 Alpha virt. eigenvalues --    2.80144   2.80406   2.81012   2.82173   2.85228
 Alpha virt. eigenvalues --    2.86552   2.91492   2.92308   2.93087   2.93520
 Alpha virt. eigenvalues --    2.93890   2.94690   2.95096   2.95410   3.01181
 Alpha virt. eigenvalues --    3.03080   3.03553   3.04107   3.04712   3.05399
 Alpha virt. eigenvalues --    3.05857   3.07545   3.07874   3.09783   3.12469
 Alpha virt. eigenvalues --    3.12705   3.12792   3.13137   3.13557   3.14420
 Alpha virt. eigenvalues --    3.15635   3.15811   3.17146   3.18394   3.18964
 Alpha virt. eigenvalues --    3.20001   3.20535   3.20722   3.21219   3.23311
 Alpha virt. eigenvalues --    3.24005   3.25538   3.26811   3.27188   3.28937
 Alpha virt. eigenvalues --    3.29631   3.32407   3.33515   3.36432   3.40418
 Alpha virt. eigenvalues --    3.44852   3.45667   3.49286   3.52790   3.54953
 Alpha virt. eigenvalues --    3.63145   3.66451   3.69755   3.69897   3.75115
 Alpha virt. eigenvalues --    3.79005   3.82220   3.92734   3.95059   3.96945
          Condensed to atoms (all electrons):
 Mulliken charges:
               1
     1  C   -0.004243
     2  C   -0.303111
     3  C   -0.303343
     4  S    0.076108
     5  C   -0.072768
     6  C    0.388599
     7  C   -0.092166
     8  C    0.305835
     9  C    0.383859
    10  F   -0.188406
    11  F   -0.191063
    12  F   -0.164323
    13  F   -0.176490
    14  F   -0.190694
    15  F   -0.187657
    16  C    0.006502
    17  C    0.170268
    18  H    0.019647
    19  H    0.033129
    20  H    0.034578
    21  C    0.175665
    22  H    0.029660
    23  H    0.032862
    24  H    0.018151
    25  C   -0.106396
    26  S    0.077002
    27  C   -0.098355
    28  C    0.019199
    29  C   -0.001632
    30  C   -0.003517
    31  C    0.014527
    32  H   -0.008195
    33  C    0.018934
    34  H   -0.008390
    35  C    0.021288
    36  H   -0.004744
    37  H   -0.005146
    38  H   -0.003681
    39  C   -0.082814
    40  C    0.115139
    41  H    0.025666
    42  H    0.032919
    43  H    0.027425
    44  C    0.029336
    45  C   -0.002528
    46  C   -0.006755
    47  C    0.014582
    48  H   -0.007314
    49  C    0.019309
    50  H   -0.006989
    51  C    0.021640
    52  H   -0.003955
    53  H   -0.004376
    54  H   -0.002856
    55  C   -0.071423
    56  C    0.106867
    57  H    0.028393
    58  H    0.032460
    59  H    0.023785
 Sum of Mulliken charges =   0.00000
 Mulliken charges with hydrogens summed into heavy atoms:
               1
     1  C   -0.004243
     2  C   -0.303111
     3  C   -0.303343
     4  S    0.076108
     5  C   -0.072768
     6  C    0.388599
     7  C   -0.092166
     8  C    0.305835
     9  C    0.383859
    10  F   -0.188406
    11  F   -0.191063
    12  F   -0.164323
    13  F   -0.176490
    14  F   -0.190694
    15  F   -0.187657
    16  C    0.006502
    17  C    0.257621
    21  C    0.256338
    25  C   -0.106396
    26  S    0.077002
    27  C   -0.098355
    28  C    0.019199
    29  C   -0.009827
    30  C   -0.011907
    31  C    0.009782
    33  C    0.013787
    35  C    0.017607
    39  C   -0.082814
    40  C    0.201149
    44  C    0.029336
    45  C   -0.009843
    46  C   -0.013744
    47  C    0.010627
    49  C    0.014933
    51  C    0.018783
    55  C   -0.071423
    56  C    0.191505
 Electronic spatial extent (au):  <R**2>=          20813.0247
 Charge=              0.0000 electrons
 Dipole moment (field-independent basis, Debye):
    X=              0.2649    Y=             -4.4209    Z=             -0.1731  Tot=              4.4323
 Quadrupole moment (field-independent basis, Debye-Ang):
   XX=           -187.1896   YY=           -237.4215   ZZ=           -228.1867
   XY=             -0.3338   XZ=             -0.3073   YZ=              7.2343
 Traceless Quadrupole moment (field-independent basis, Debye-Ang):
   XX=             30.4097   YY=            -19.8222   ZZ=            -10.5875
   XY=             -0.3338   XZ=             -0.3073   YZ=              7.2343
 Octapole moment (field-independent basis, Debye-Ang**2):
  XXX=             11.3240  YYY=             46.4631  ZZZ=             -0.2417  XYY=             -1.0999
  XXY=            -58.2605  XXZ=             32.3202  XZZ=              0.1830  YZZ=             43.5880
  YYZ=            -29.8183  XYZ=              4.6931
 Hexadecapole moment (field-independent basis, Debye-Ang**3):
 XXXX=         -16046.1187 YYYY=          -8208.3413 ZZZZ=          -1087.1955 XXXY=            -20.3585
 XXXZ=            -52.2108 YYYX=              7.2927 YYYZ=            149.9358 ZZZX=              3.1208
 ZZZY=              5.5859 XXYY=          -4021.7572 XXZZ=          -3333.9125 YYZZ=          -1572.6255
 XXYZ=            130.4007 YYXZ=            -20.9297 ZZXY=             -5.9141
 N-N= 4.682182067147D+03 E-N=-1.526589878991D+04  KE= 2.493632431998D+03
 No NMR shielding tensors so no spin-rotation constants.
 Leave Link  601 at Sun Dec  2 17:54:47 2018, MaxMem=   536870912 cpu:         6.5
 (Enter /pbs_home/pkowalski/g09d01/g09/l701.exe)
 Compute integral first derivatives.
 ... and contract with generalized density number  0.
 R6Disp: Adding Grimme-D3 dispersion energy 1st derivatives to the gradient.
 Leave Link  701 at Sun Dec  2 17:54:48 2018, MaxMem=   536870912 cpu:         6.2
 (Enter /pbs_home/pkowalski/g09d01/g09/l702.exe)
 L702 exits ... SP integral derivatives will be done elsewhere.
 Leave Link  702 at Sun Dec  2 17:54:48 2018, MaxMem=   536870912 cpu:         0.2
 (Enter /pbs_home/pkowalski/g09d01/g09/l703.exe)
 Compute integral first derivatives, UseDBF=F ICtDFT=           0.
 Integral derivatives from FoFJK, PRISM(SPDF).
 Calling FoFJK, ICntrl=      2127 FMM=F ISym2X=0 I1Cent= 0 IOpClX= 0 NMat=1 NMatS=1 NMatT=0.
 FoFJK:  IHMeth= 1 ICntrl=    2127 DoSepK=T KAlg= 0 I1Cent=   0 FoldK=F
 IRaf=         1 NMat=   1 IRICut=       1 DoRegI=T DoRafI=F ISym2E= 0.
 FoFCou: FMM=F IPFlag=           0 FMFlag=      100000 FMFlg1=         800
         NFxFlg=           0 DoJE=F BraDBF=F KetDBF=F FulRan=T
         wScrn=  0.000000 ICntrl=    2527 IOpCl=  0 I1Cent=           0 NGrid=           0
         NMat0=    1 NMatS0=      1 NMatT0=    0 NMatD0=    1 NMtDS0=    0 NMtDT0=    0
 Symmetry not used in FoFCou.
 Leave Link  703 at Sun Dec  2 17:59:03 2018, MaxMem=   536870912 cpu:      2024.7
 (Enter /pbs_home/pkowalski/g09d01/g09/l716.exe)
 Dipole        = 1.04235916D-01-1.73933394D+00-6.81012992D-02
 ***** Axes restored to original set *****
 -------------------------------------------------------------------
 Center     Atomic                   Forces (Hartrees/Bohr)
 Number     Number              X              Y              Z
 -------------------------------------------------------------------
      1        6           0.008320553   -0.007343771    0.001336353
      2        6          -0.002200962    0.001726795   -0.000159182
      3        6           0.001081527   -0.000733825    0.002557989
      4       16           0.002384923   -0.003080044   -0.006312703
      5        6          -0.006323776    0.005664847    0.000899985
      6        6          -0.006891496    0.001442582   -0.009214243
      7        6           0.003393302   -0.000430934    0.007707769
      8        6           0.006509784    0.000471959   -0.007733597
      9        6           0.006049861   -0.009705821    0.001733461
     10        9          -0.000639205   -0.010520301    0.008082289
     11        9           0.009275940    0.008705532    0.004304702
     12        9          -0.000117581    0.009994293    0.010037376
     13        9          -0.009785313   -0.009242152    0.002928201
     14        9           0.004514423    0.012421867   -0.000269885
     15        9          -0.013255977   -0.000261923   -0.001352426
     16        6          -0.004648234    0.003675387   -0.009807425
     17        6          -0.004700063   -0.007288091    0.001963819
     18        1           0.003678483   -0.000781441    0.001337824
     19        1          -0.002284319    0.002920246    0.001722542
     20        1          -0.000172055   -0.000093762   -0.004183467
     21        6           0.005076426    0.006780627   -0.002807134
     22        1           0.000261226    0.000533435    0.004038406
     23        1           0.002200374   -0.003091899   -0.001507095
     24        1          -0.003503030    0.000417222   -0.001857811
     25        6          -0.003199810    0.002056683   -0.008878637
     26       16           0.001642780   -0.004513735   -0.005533792
     27        6           0.007351989   -0.006260232   -0.000365539
     28        6          -0.003409026    0.003620136   -0.000820653
     29        6          -0.004266861   -0.000755096    0.006324377
     30        6           0.001066670    0.002972328   -0.006880862
     31        6          -0.000241524   -0.003982098    0.005826658
     32        1           0.003192340   -0.000566106   -0.003050531
     33        6           0.004941912    0.000007823   -0.005448520
     34        1           0.000344687   -0.002522383    0.003731273
     35        6           0.005571743   -0.005195598    0.001272222
     36        1          -0.000053385    0.002520661   -0.003408638
     37        1          -0.003079882    0.000322313    0.002878679
     38        1          -0.003141950    0.002780101   -0.000529598
     39        6          -0.007295336    0.006004748    0.001004609
     40        6           0.003180325    0.000491673    0.006084753
     41        1          -0.003596985    0.001130164   -0.000234568
     42        1           0.002672808    0.001517940   -0.001704219
     43        1           0.000469631   -0.003810570   -0.000717429
     44        6           0.002280737   -0.001356042    0.004324057
     45        6          -0.005793485   -0.000009711    0.005028023
     46        6           0.007089626   -0.001461530   -0.001716588
     47        6          -0.006962465    0.001213091   -0.000098063
     48        1           0.002317407    0.000369301   -0.003735568
     49        6           0.004256455    0.000679236   -0.005460402
     50        1          -0.004308826    0.001039520   -0.000191997
     51        6          -0.003064042    0.002234346   -0.006406470
     52        1           0.004152193   -0.000732476    0.000208926
     53        1          -0.002369642   -0.000521212    0.003421902
     54        1           0.001800941   -0.001301499    0.003671590
     55        6           0.002560042   -0.001669323    0.008894339
     56        6          -0.003366253    0.006003345    0.000628222
     57        1          -0.002123304   -0.001731219   -0.002839993
     58        1           0.002661631    0.001373187   -0.001884129
     59        1           0.000494047   -0.002128592    0.003160819
 -------------------------------------------------------------------
 Cartesian Forces:  Max     0.013255977 RMS     0.004500135
 Leave Link  716 at Sun Dec  2 17:59:04 2018, MaxMem=   536870912 cpu:         0.2
 (Enter /pbs_home/pkowalski/g09d01/g09/l103.exe)

 GradGradGradGradGradGradGradGradGradGradGradGradGradGradGradGradGradGrad
 Berny optimization.
 FormGI is forming the generalized inverse of G from B-inverse, IUseBI=4.
 Internal  Forces:  Max     0.014163628 RMS     0.002739253
 Search for a local minimum.
 Step number   1 out of a maximum of  354
 All quantities printed in internal units (Hartrees-Bohrs-Radians)
 RMS Force = .27393D-02 SwitMx=.10000D-02 MixMth= 1
 Mixed Optimization -- RFO/linear search
 Second derivative matrix not updated -- first step.
 ITU=  0
     Eigenvalues ---    0.00230   0.00230   0.00417   0.00631   0.00652
     Eigenvalues ---    0.00652   0.00846   0.00985   0.01098   0.01109
     Eigenvalues ---    0.01205   0.01265   0.01385   0.01435   0.01458
     Eigenvalues ---    0.01542   0.01575   0.01601   0.01721   0.01727
     Eigenvalues ---    0.01934   0.01934   0.02014   0.02017   0.02077
     Eigenvalues ---    0.02080   0.02094   0.02096   0.02133   0.02135
     Eigenvalues ---    0.02138   0.02142   0.02151   0.02154   0.02161
     Eigenvalues ---    0.02161   0.02164   0.02167   0.04503   0.04703
     Eigenvalues ---    0.04946   0.05447   0.05457   0.05515   0.05679
     Eigenvalues ---    0.05685   0.05963   0.06958   0.07027   0.07069
     Eigenvalues ---    0.07234   0.07265   0.07280   0.07804   0.09051
     Eigenvalues ---    0.09183   0.09411   0.09478   0.10383   0.10730
     Eigenvalues ---    0.11191   0.12257   0.12422   0.14171   0.14632
     Eigenvalues ---    0.15993   0.15994   0.15997   0.15998   0.15999
     Eigenvalues ---    0.15999   0.16000   0.16000   0.16000   0.16000
     Eigenvalues ---    0.16000   0.16000   0.16000   0.16000   0.16000
     Eigenvalues ---    0.16000   0.16000   0.16000   0.16000   0.16000
     Eigenvalues ---    0.16000   0.16000   0.17035   0.17112   0.20357
     Eigenvalues ---    0.21999   0.21999   0.22000   0.22000   0.22211
     Eigenvalues ---    0.22281   0.23466   0.23466   0.24410   0.24520
     Eigenvalues ---    0.24573   0.24707   0.24807   0.24943   0.24961
     Eigenvalues ---    0.24987   0.24988   0.24997   0.24999   0.26749
     Eigenvalues ---    0.26847   0.27142   0.27223   0.27280   0.27507
     Eigenvalues ---    0.27566   0.28043   0.28339   0.30700   0.31492
     Eigenvalues ---    0.31492   0.31788   0.33753   0.34354   0.34411
     Eigenvalues ---    0.34434   0.34491   0.34525   0.34594   0.34594
     Eigenvalues ---    0.34605   0.34697   0.34720   0.34743   0.34755
     Eigenvalues ---    0.35160   0.35254   0.35291   0.35291   0.35291
     Eigenvalues ---    0.35291   0.35291   0.35303   0.35314   0.35373
     Eigenvalues ---    0.35432   0.35468   0.37155   0.37912   0.41295
     Eigenvalues ---    0.41328   0.41747   0.41772   0.45003   0.45036
     Eigenvalues ---    0.45499   0.45549   0.46381   0.46413   0.46805
     Eigenvalues ---    0.46814   0.47366   0.47604   0.48415   0.49687
     Eigenvalues ---    0.50197   0.50385   0.52108   0.52405   0.53415
     Eigenvalues ---    0.55621
 RFO step:  Lambda=-6.61582086D-03 EMin= 2.30000000D-03
 Linear search not attempted -- first point.
 Iteration  1 RMS(Cart)=  0.02871111 RMS(Int)=  0.00011765
 Iteration  2 RMS(Cart)=  0.00022600 RMS(Int)=  0.00001549
 Iteration  3 RMS(Cart)=  0.00000002 RMS(Int)=  0.00001549
 ITry= 1 IFail=0 DXMaxC= 1.28D-01 DCOld= 1.00D+10 DXMaxT= 3.00D-01 DXLimC= 3.00D+00 Rises=F
 Variable       Old X    -DE/DX   Delta X   Delta X   Delta X     New X
                                 (Linear)    (Quad)   (Total)
    R1        2.90432  -0.00666   0.00000  -0.01905  -0.01904   2.88528
    R2        2.58477  -0.01256   0.00000  -0.02558  -0.02558   2.55919
    R3        2.74121  -0.00183   0.00000  -0.00529  -0.00529   2.73592
    R4        2.91528  -0.00694   0.00000  -0.02043  -0.02042   2.89486
    R5        2.93229  -0.00646   0.00000  -0.02294  -0.02294   2.90935
    R6        3.51565  -0.00683   0.00000  -0.02807  -0.02808   3.48757
    R7        3.51432  -0.00681   0.00000  -0.02812  -0.02812   3.48620
    R8        2.90716  -0.00670   0.00000  -0.01893  -0.01895   2.88821
    R9        2.93097  -0.00629   0.00000  -0.02227  -0.02227   2.90869
   R10        3.34652  -0.00428   0.00000  -0.01552  -0.01551   3.33100
   R11        2.84253  -0.00508   0.00000  -0.01539  -0.01538   2.82715
   R12        2.76845  -0.00184   0.00000  -0.00843  -0.00844   2.76001
   R13        2.92794  -0.00338   0.00000  -0.01172  -0.01170   2.91624
   R14        2.57796  -0.01326   0.00000  -0.02513  -0.02513   2.55284
   R15        2.59478  -0.01342   0.00000  -0.02630  -0.02630   2.56849
   R16        2.83894  -0.00518   0.00000  -0.01599  -0.01600   2.82294
   R17        2.58987  -0.01243   0.00000  -0.02525  -0.02526   2.56461
   R18        2.92934  -0.00324   0.00000  -0.01161  -0.01162   2.91773
   R19        2.54584  -0.01416   0.00000  -0.02517  -0.02517   2.52067
   R20        2.56568  -0.01377   0.00000  -0.02547  -0.02547   2.54021
   R21        2.59667  -0.01322   0.00000  -0.02599  -0.02599   2.57069
   R22        2.57513  -0.01328   0.00000  -0.02503  -0.02503   2.55010
   R23        2.73097  -0.00171   0.00000  -0.00477  -0.00478   2.72619
   R24        2.06339   0.00397   0.00000   0.01126   0.01126   2.07466
   R25        2.06131   0.00400   0.00000   0.01130   0.01130   2.07262
   R26        2.06453   0.00415   0.00000   0.01181   0.01181   2.07633
   R27        2.06094   0.00399   0.00000   0.01127   0.01127   2.07221
   R28        2.06604   0.00403   0.00000   0.01149   0.01149   2.07753
   R29        2.06339   0.00397   0.00000   0.01126   0.01126   2.07465
   R30        2.78565  -0.00111   0.00000  -0.00310  -0.00310   2.78254
   R31        2.59875  -0.00882   0.00000  -0.01846  -0.01846   2.58029
   R32        3.35426  -0.00409   0.00000  -0.01509  -0.01509   3.33917
   R33        2.78716  -0.00120   0.00000  -0.00334  -0.00334   2.78382
   R34        2.59592  -0.00899   0.00000  -0.01884  -0.01884   2.57708
   R35        2.65884  -0.00486   0.00000  -0.01087  -0.01087   2.64798
   R36        2.65998  -0.00464   0.00000  -0.01040  -0.01040   2.64958
   R37        2.63314  -0.00271   0.00000  -0.00572  -0.00572   2.62742
   R38        2.04922   0.00443   0.00000   0.01227   0.01227   2.06149
   R39        2.63163  -0.00266   0.00000  -0.00560  -0.00561   2.62603
   R40        2.05073   0.00451   0.00000   0.01250   0.01250   2.06323
   R41        2.63749  -0.00304   0.00000  -0.00636  -0.00636   2.63113
   R42        2.05205   0.00424   0.00000   0.01179   0.01179   2.06384
   R43        2.63954  -0.00343   0.00000  -0.00723  -0.00723   2.63232
   R44        2.05205   0.00423   0.00000   0.01176   0.01176   2.06381
   R45        2.05205   0.00423   0.00000   0.01176   0.01176   2.06382
   R46        2.85084  -0.00407   0.00000  -0.01265  -0.01265   2.83819
   R47        2.06169   0.00377   0.00000   0.01066   0.01066   2.07235
   R48        2.06736   0.00340   0.00000   0.00970   0.00970   2.07706
   R49        2.06320   0.00386   0.00000   0.01094   0.01094   2.07414
   R50        2.65866  -0.00489   0.00000  -0.01098  -0.01098   2.64768
   R51        2.65922  -0.00449   0.00000  -0.01006  -0.01006   2.64916
   R52        2.63314  -0.00282   0.00000  -0.00598  -0.00598   2.62716
   R53        2.04979   0.00439   0.00000   0.01217   0.01217   2.06196
   R54        2.63144  -0.00256   0.00000  -0.00536  -0.00536   2.62609
   R55        2.05168   0.00443   0.00000   0.01230   0.01230   2.06398
   R56        2.63768  -0.00299   0.00000  -0.00625  -0.00625   2.63143
   R57        2.05205   0.00422   0.00000   0.01174   0.01174   2.06380
   R58        2.63824  -0.00291   0.00000  -0.00606  -0.00606   2.63218
   R59        2.05205   0.00419   0.00000   0.01166   0.01166   2.06372
   R60        2.05186   0.00429   0.00000   0.01193   0.01193   2.06380
   R61        2.85084  -0.00397   0.00000  -0.01233  -0.01233   2.83851
   R62        2.06509   0.00387   0.00000   0.01102   0.01102   2.07611
   R63        2.06642   0.00344   0.00000   0.00981   0.00981   2.07623
   R64        2.06075   0.00383   0.00000   0.01082   0.01082   2.07157
    A1        2.02249   0.00076   0.00000   0.00513   0.00513   2.02762
    A2        1.95681   0.00051   0.00000   0.00282   0.00282   1.95963
    A3        2.30190  -0.00128   0.00000  -0.00779  -0.00779   2.29411
    A4        1.91620  -0.00057   0.00000  -0.00107  -0.00108   1.91511
    A5        1.87536   0.00012   0.00000  -0.00041  -0.00042   1.87494
    A6        1.82509   0.00008   0.00000   0.00183   0.00183   1.82692
    A7        1.98263  -0.00036   0.00000  -0.00536  -0.00536   1.97727
    A8        1.97435   0.00023   0.00000  -0.00040  -0.00038   1.97397
    A9        1.88115   0.00054   0.00000   0.00602   0.00601   1.88716
   A10        1.97798   0.00025   0.00000  -0.00059  -0.00058   1.97740
   A11        1.89734  -0.00036   0.00000   0.00096   0.00094   1.89828
   A12        1.98915  -0.00048   0.00000  -0.00572  -0.00572   1.98343
   A13        1.83878   0.00012   0.00000   0.00131   0.00130   1.84008
   A14        1.86689   0.00059   0.00000   0.00651   0.00653   1.87341
   A15        1.88588  -0.00007   0.00000  -0.00206  -0.00206   1.88382
   A16        1.59628  -0.00083   0.00000  -0.00061  -0.00060   1.59568
   A17        2.23978  -0.00032   0.00000   0.00160   0.00163   2.24141
   A18        2.13157  -0.00011   0.00000  -0.00313  -0.00314   2.12843
   A19        1.91067   0.00043   0.00000   0.00137   0.00135   1.91202
   A20        1.82980  -0.00117   0.00000  -0.00621  -0.00623   1.82357
   A21        1.99770  -0.00007   0.00000  -0.00054  -0.00052   1.99718
   A22        1.96262   0.00036   0.00000   0.00082   0.00083   1.96346
   A23        1.91574   0.00107   0.00000   0.00608   0.00608   1.92182
   A24        1.89139   0.00044   0.00000   0.00269   0.00269   1.89408
   A25        1.86455  -0.00054   0.00000  -0.00231  -0.00233   1.86222
   A26        1.90363   0.00045   0.00000   0.00070   0.00068   1.90431
   A27        2.12825  -0.00018   0.00000  -0.00243  -0.00246   2.12580
   A28        2.25067  -0.00026   0.00000   0.00183   0.00188   2.25255
   A29        1.83488   0.00135   0.00000   0.00364   0.00360   1.83848
   A30        1.96803  -0.00047   0.00000  -0.00114  -0.00112   1.96691
   A31        1.89787  -0.00032   0.00000  -0.00049  -0.00048   1.89739
   A32        1.96873  -0.00053   0.00000  -0.00140  -0.00139   1.96734
   A33        1.89273  -0.00027   0.00000  -0.00023  -0.00022   1.89251
   A34        1.89884   0.00025   0.00000  -0.00027  -0.00028   1.89856
   A35        1.81980  -0.00120   0.00000  -0.00731  -0.00734   1.81245
   A36        1.97275   0.00051   0.00000   0.00207   0.00209   1.97483
   A37        1.99945  -0.00027   0.00000  -0.00184  -0.00181   1.99764
   A38        1.89724   0.00043   0.00000   0.00285   0.00284   1.90008
   A39        1.90698   0.00121   0.00000   0.00716   0.00719   1.91417
   A40        1.86524  -0.00057   0.00000  -0.00230  -0.00232   1.86292
   A41        2.00479   0.00075   0.00000   0.00697   0.00695   2.01174
   A42        1.97707   0.00046   0.00000   0.00112   0.00110   1.97817
   A43        2.30116  -0.00121   0.00000  -0.00802  -0.00799   2.29318
   A44        1.90311  -0.00018   0.00000  -0.00043  -0.00043   1.90267
   A45        1.94255  -0.00098   0.00000  -0.00599  -0.00600   1.93655
   A46        1.92859  -0.00056   0.00000  -0.00388  -0.00389   1.92470
   A47        1.89708   0.00070   0.00000   0.00520   0.00520   1.90228
   A48        1.89426   0.00039   0.00000   0.00260   0.00260   1.89685
   A49        1.89739   0.00067   0.00000   0.00286   0.00284   1.90023
   A50        1.94028  -0.00101   0.00000  -0.00625  -0.00627   1.93402
   A51        1.92841  -0.00069   0.00000  -0.00466  -0.00468   1.92374
   A52        1.90328  -0.00011   0.00000   0.00003   0.00003   1.90332
   A53        1.89937   0.00075   0.00000   0.00320   0.00318   1.90255
   A54        1.89939   0.00068   0.00000   0.00509   0.00509   1.90448
   A55        1.89226   0.00044   0.00000   0.00297   0.00297   1.89523
   A56        2.03854  -0.00024   0.00000   0.00015   0.00015   2.03870
   A57        2.01289   0.00165   0.00000   0.00431   0.00430   2.01719
   A58        2.23163  -0.00141   0.00000  -0.00441  -0.00441   2.22722
   A59        1.58668  -0.00086   0.00000   0.00018   0.00018   1.58686
   A60        2.04116  -0.00017   0.00000   0.00034   0.00033   2.04150
   A61        2.00608   0.00164   0.00000   0.00439   0.00440   2.01048
   A62        2.23590  -0.00147   0.00000  -0.00474  -0.00475   2.23116
   A63        2.11028  -0.00073   0.00000  -0.00264  -0.00265   2.10763
   A64        2.10574  -0.00041   0.00000  -0.00141  -0.00142   2.10432
   A65        2.06677   0.00115   0.00000   0.00420   0.00420   2.07097
   A66        2.10661  -0.00034   0.00000  -0.00160  -0.00160   2.10501
   A67        2.08584  -0.00001   0.00000  -0.00023  -0.00024   2.08560
   A68        2.09036   0.00036   0.00000   0.00200   0.00199   2.09235
   A69        2.10661  -0.00040   0.00000  -0.00190  -0.00190   2.10471
   A70        2.08270   0.00004   0.00000  -0.00001  -0.00002   2.08268
   A71        2.09376   0.00037   0.00000   0.00198   0.00198   2.09574
   A72        2.09928  -0.00026   0.00000  -0.00086  -0.00086   2.09843
   A73        2.08706   0.00017   0.00000   0.00065   0.00065   2.08772
   A74        2.09680   0.00010   0.00000   0.00022   0.00022   2.09702
   A75        2.09920  -0.00018   0.00000  -0.00051  -0.00051   2.09869
   A76        2.08741   0.00014   0.00000   0.00054   0.00055   2.08796
   A77        2.09657   0.00004   0.00000  -0.00003  -0.00003   2.09653
   A78        2.08768   0.00004   0.00000   0.00071   0.00071   2.08839
   A79        2.09771  -0.00002   0.00000  -0.00031  -0.00031   2.09740
   A80        2.09777  -0.00003   0.00000  -0.00039  -0.00039   2.09738
   A81        1.96624  -0.00139   0.00000  -0.00717  -0.00719   1.95905
   A82        2.16066  -0.00262   0.00000  -0.00910  -0.00913   2.15154
   A83        2.15513   0.00402   0.00000   0.01679   0.01677   2.17191
   A84        1.93208   0.00050   0.00000   0.00451   0.00452   1.93660
   A85        1.95634  -0.00109   0.00000  -0.00706  -0.00707   1.94927
   A86        1.92824  -0.00068   0.00000  -0.00508  -0.00510   1.92314
   A87        1.88885   0.00064   0.00000   0.00562   0.00563   1.89447
   A88        1.89266   0.00030   0.00000   0.00285   0.00285   1.89551
   A89        1.86313   0.00039   0.00000  -0.00055  -0.00059   1.86254
   A90        2.11150  -0.00103   0.00000  -0.00378  -0.00379   2.10771
   A91        2.10399  -0.00015   0.00000  -0.00032  -0.00033   2.10367
   A92        2.06726   0.00118   0.00000   0.00425   0.00425   2.07151
   A93        2.10591  -0.00024   0.00000  -0.00131  -0.00131   2.10460
   A94        2.08497  -0.00008   0.00000  -0.00045  -0.00046   2.08452
   A95        2.09197   0.00032   0.00000   0.00192   0.00191   2.09388
   A96        2.10696  -0.00045   0.00000  -0.00202  -0.00202   2.10494
   A97        2.08445   0.00014   0.00000   0.00054   0.00054   2.08498
   A98        2.09160   0.00031   0.00000   0.00156   0.00155   2.09316
   A99        2.09911  -0.00024   0.00000  -0.00080  -0.00080   2.09830
   A100       2.08724   0.00016   0.00000   0.00067   0.00067   2.08791
   A101       2.09680   0.00008   0.00000   0.00016   0.00015   2.09695
   A102       2.09853  -0.00024   0.00000  -0.00061  -0.00061   2.09792
   A103       2.08794   0.00016   0.00000   0.00051   0.00051   2.08845
   A104       2.09672   0.00009   0.00000   0.00010   0.00010   2.09682
   A105       2.08845  -0.00002   0.00000   0.00053   0.00052   2.08898
   A106       2.09736  -0.00001   0.00000  -0.00038  -0.00038   2.09698
   A107       2.09735   0.00003   0.00000  -0.00014  -0.00014   2.09721
   A108       1.97089  -0.00143   0.00000  -0.00750  -0.00752   1.96337
   A109       2.15751  -0.00266   0.00000  -0.00957  -0.00956   2.14795
   A110       2.14693   0.00409   0.00000   0.01707   0.01708   2.16401
   A111       1.92423  -0.00083   0.00000  -0.00618  -0.00620   1.91802
   A112       1.96000  -0.00095   0.00000  -0.00626  -0.00628   1.95373
   A113       1.93365   0.00060   0.00000   0.00541   0.00542   1.93907
   A114       1.86394   0.00030   0.00000  -0.00159  -0.00164   1.86230
   A115       1.88710   0.00035   0.00000   0.00327   0.00328   1.89037
   A116       1.89214   0.00057   0.00000   0.00557   0.00558   1.89772
    D1        0.68033  -0.00007   0.00000   0.00122   0.00122   0.68155
    D2       -1.48370   0.00065   0.00000   0.00875   0.00875  -1.47496
    D3        2.80352  -0.00005   0.00000   0.00126   0.00126   2.80479
    D4       -2.52082  -0.00020   0.00000   0.00334   0.00335  -2.51747
    D5        1.59833   0.00051   0.00000   0.01087   0.01088   1.60921
    D6       -0.39763  -0.00018   0.00000   0.00338   0.00340  -0.39423
    D7        3.00616  -0.00023   0.00000  -0.00417  -0.00415   3.00200
    D8       -0.07802  -0.00007   0.00000  -0.00025  -0.00025  -0.07826
    D9       -0.06130  -0.00016   0.00000  -0.00742  -0.00739  -0.06869
   D10        3.13772  -0.00001   0.00000  -0.00349  -0.00348   3.13424
   D11        0.28620   0.00006   0.00000  -0.00090  -0.00091   0.28528
   D12       -2.80541  -0.00027   0.00000  -0.01269  -0.01259  -2.81799
   D13       -2.92739   0.00001   0.00000   0.00235   0.00232  -2.92508
   D14        0.26419  -0.00032   0.00000  -0.00944  -0.00935   0.25483
   D15       -3.06113   0.00069   0.00000   0.00564   0.00565  -3.05548
   D16       -1.02299   0.00074   0.00000   0.00754   0.00753  -1.01546
   D17        1.08141   0.00008   0.00000   0.00185   0.00184   1.08325
   D18       -0.96101   0.00020   0.00000   0.00075   0.00076  -0.96025
   D19        1.07713   0.00026   0.00000   0.00265   0.00264   1.07978
   D20       -3.10166  -0.00041   0.00000  -0.00304  -0.00304  -3.10470
   D21        1.19081   0.00082   0.00000   0.00430   0.00431   1.19512
   D22       -3.05423   0.00088   0.00000   0.00620   0.00619  -3.04804
   D23       -0.94983   0.00021   0.00000   0.00051   0.00050  -0.94933
   D24       -3.08243  -0.00053   0.00000  -0.00477  -0.00477  -3.08719
   D25        1.08996  -0.00033   0.00000  -0.00149  -0.00150   1.08846
   D26       -0.98821  -0.00038   0.00000  -0.00234  -0.00234  -0.99054
   D27        1.07772   0.00032   0.00000   0.00029   0.00029   1.07801
   D28       -1.03308   0.00053   0.00000   0.00357   0.00356  -1.02952
   D29       -3.11124   0.00047   0.00000   0.00273   0.00272  -3.10852
   D30       -1.12427  -0.00013   0.00000  -0.00002  -0.00001  -1.12429
   D31        3.04811   0.00007   0.00000   0.00326   0.00326   3.05137
   D32        0.96995   0.00002   0.00000   0.00241   0.00242   0.97236
   D33        0.31957  -0.00006   0.00000  -0.00511  -0.00511   0.31446
   D34        2.40402  -0.00058   0.00000  -0.00546  -0.00547   2.39855
   D35       -1.67230  -0.00047   0.00000  -0.00809  -0.00810  -1.68040
   D36        2.26718  -0.00023   0.00000   0.00434   0.00432   2.27150
   D37        0.19494   0.00000   0.00000   0.00265   0.00266   0.19760
   D38       -1.80902  -0.00023   0.00000   0.00150   0.00148  -1.80754
   D39        0.80430  -0.00035   0.00000  -0.01227  -0.01231   0.79200
   D40       -2.35413  -0.00043   0.00000  -0.00888  -0.00889  -2.36302
   D41        2.92969  -0.00019   0.00000  -0.01171  -0.01175   2.91794
   D42       -0.22874  -0.00026   0.00000  -0.00832  -0.00833  -0.23708
   D43       -1.36271   0.00050   0.00000  -0.00456  -0.00459  -1.36730
   D44        1.76204   0.00043   0.00000  -0.00117  -0.00117   1.76087
   D45       -3.09360   0.00045   0.00000   0.00091   0.00091  -3.09269
   D46        1.09694   0.00030   0.00000  -0.00153  -0.00153   1.09541
   D47       -1.01299   0.00048   0.00000   0.00149   0.00148  -1.01151
   D48        0.98928   0.00001   0.00000   0.00065   0.00065   0.98993
   D49       -1.10337  -0.00014   0.00000  -0.00179  -0.00179  -1.10515
   D50        3.06989   0.00004   0.00000   0.00122   0.00122   3.07111
   D51       -0.98280  -0.00037   0.00000  -0.00304  -0.00303  -0.98583
   D52       -3.07545  -0.00052   0.00000  -0.00548  -0.00547  -3.08092
   D53        1.09781  -0.00034   0.00000  -0.00246  -0.00247   1.09535
   D54        3.02413   0.00009   0.00000   0.00014   0.00016   3.02429
   D55       -0.13317   0.00005   0.00000   0.00319   0.00322  -0.12995
   D56        2.99045   0.00025   0.00000   0.00271   0.00270   2.99315
   D57        0.89047  -0.00023   0.00000  -0.00028  -0.00028   0.89019
   D58       -1.24145   0.00026   0.00000   0.00260   0.00259  -1.23886
   D59       -0.20272   0.00010   0.00000  -0.00094  -0.00095  -0.20366
   D60       -2.30270  -0.00039   0.00000  -0.00393  -0.00393  -2.30662
   D61        1.84857   0.00011   0.00000  -0.00106  -0.00106   1.84751
   D62        2.99621  -0.00039   0.00000  -0.01168  -0.01167   2.98454
   D63       -0.18029  -0.00035   0.00000  -0.00874  -0.00873  -0.18903
   D64       -0.09762  -0.00024   0.00000  -0.00845  -0.00846  -0.10608
   D65        3.00907  -0.00020   0.00000  -0.00551  -0.00552   3.00354
   D66        0.41376   0.00026   0.00000   0.01048   0.01049   0.42426
   D67        2.56546   0.00025   0.00000   0.01054   0.01054   2.57600
   D68       -1.61024   0.00004   0.00000   0.00912   0.00914  -1.60111
   D69        2.56735   0.00007   0.00000   0.00945   0.00944   2.57679
   D70       -1.56414   0.00005   0.00000   0.00950   0.00949  -1.55465
   D71        0.54335  -0.00015   0.00000   0.00809   0.00808   0.55143
   D72       -1.68554   0.00025   0.00000   0.01153   0.01154  -1.67400
   D73        0.46616   0.00024   0.00000   0.01158   0.01159   0.47774
   D74        2.57364   0.00003   0.00000   0.01017   0.01018   2.58383
   D75        0.35518   0.00007   0.00000   0.01345   0.01340   0.36858
   D76       -1.70222   0.00004   0.00000   0.01345   0.01345  -1.68877
   D77        2.43857   0.00061   0.00000   0.01636   0.01635   2.45492
   D78       -2.74832   0.00002   0.00000   0.01035   0.01031  -2.73801
   D79        1.47747  -0.00002   0.00000   0.01036   0.01035   1.48782
   D80       -0.66493   0.00055   0.00000   0.01327   0.01325  -0.65167
   D81       -0.21367   0.00029   0.00000   0.01450   0.01452  -0.19915
   D82        2.94869   0.00035   0.00000   0.01017   0.01018   2.95887
   D83        2.88549   0.00036   0.00000   0.01802   0.01804   2.90353
   D84       -0.23533   0.00042   0.00000   0.01369   0.01370  -0.22163
   D85       -0.46979  -0.00038   0.00000  -0.01516  -0.01516  -0.48495
   D86        1.63881  -0.00022   0.00000  -0.01531  -0.01533   1.62349
   D87       -2.61478   0.00000   0.00000  -0.01253  -0.01252  -2.62730
   D88       -2.62104  -0.00040   0.00000  -0.01539  -0.01538  -2.63642
   D89       -0.51244  -0.00024   0.00000  -0.01554  -0.01554  -0.52798
   D90        1.51715  -0.00002   0.00000  -0.01275  -0.01274   1.50441
   D91        1.55775  -0.00020   0.00000  -0.01399  -0.01400   1.54375
   D92       -2.61683  -0.00004   0.00000  -0.01415  -0.01416  -2.63099
   D93       -0.58724   0.00018   0.00000  -0.01136  -0.01136  -0.59860
   D94        0.14802   0.00026   0.00000   0.01064   0.01062   0.15864
   D95       -3.12461   0.00063   0.00000   0.01198   0.01198  -3.11263
   D96       -3.01408   0.00020   0.00000   0.01498   0.01495  -2.99913
   D97       -0.00352   0.00057   0.00000   0.01632   0.01631   0.01279
   D98       -2.36405  -0.00001   0.00000   0.00313   0.00313  -2.36092
   D99        0.74543   0.00014   0.00000   0.00881   0.00880   0.75423
   D100       0.79553   0.00000   0.00000  -0.00047  -0.00046   0.79507
   D101      -2.37818   0.00016   0.00000   0.00521   0.00521  -2.37297
   D102       0.01579  -0.00014   0.00000  -0.00866  -0.00865   0.00714
   D103      -2.99568   0.00007   0.00000  -0.00770  -0.00770  -3.00338
   D104       3.13962  -0.00017   0.00000  -0.00515  -0.00513   3.13449
   D105       0.12815   0.00004   0.00000  -0.00419  -0.00418   0.12397
   D106       2.95886   0.00007   0.00000   0.00634   0.00638   2.96523
   D107      -0.19164  -0.00001   0.00000   0.00527   0.00528  -0.18636
   D108       2.35235  -0.00006   0.00000  -0.00342  -0.00344   2.34892
   D109      -0.75852  -0.00022   0.00000  -0.00933  -0.00933  -0.76785
   D110      -0.77898   0.00002   0.00000  -0.00224  -0.00223  -0.78121
   D111       2.39333  -0.00014   0.00000  -0.00814  -0.00813   2.38520
   D112      -0.01983   0.00008   0.00000  -0.00346  -0.00344  -0.02328
   D113       3.07195   0.00019   0.00000   0.00744   0.00752   3.07947
   D114       3.11168   0.00000   0.00000  -0.00464  -0.00465   3.10703
   D115      -0.07972   0.00010   0.00000   0.00626   0.00631  -0.07341
   D116      -3.12920  -0.00010   0.00000  -0.00409  -0.00409  -3.13329
   D117      -0.01676   0.00008   0.00000   0.00239   0.00239  -0.01437
   D118      -0.01765   0.00003   0.00000   0.00159   0.00160  -0.01606
   D119       3.09479   0.00021   0.00000   0.00808   0.00808   3.10287
   D120       3.13426   0.00009   0.00000   0.00378   0.00378   3.13805
   D121      -0.02339   0.00022   0.00000   0.00877   0.00877  -0.01461
   D122       0.02264  -0.00003   0.00000  -0.00187  -0.00187   0.02076
   D123      -3.13501   0.00010   0.00000   0.00312   0.00312  -3.13190
   D124       0.00279  -0.00002   0.00000  -0.00055  -0.00055   0.00225
   D125       3.13461   0.00005   0.00000   0.00183   0.00183   3.13644
   D126      -3.10958  -0.00019   0.00000  -0.00701  -0.00702  -3.11659
   D127       0.02224  -0.00013   0.00000  -0.00464  -0.00464   0.01760
   D128      -0.01278   0.00003   0.00000   0.00110   0.00110  -0.01168
   D129       3.12903   0.00005   0.00000   0.00189   0.00189   3.13092
   D130      -3.13821  -0.00011   0.00000  -0.00391  -0.00391   3.14106
   D131       0.00359  -0.00008   0.00000  -0.00311  -0.00312   0.00048
   D132       0.00751  -0.00001   0.00000  -0.00033  -0.00033   0.00718
   D133       3.14159   0.00001   0.00000   0.00048   0.00048  -3.14111
   D134      -3.12426  -0.00007   0.00000  -0.00272  -0.00272  -3.12698
   D135       0.00983  -0.00005   0.00000  -0.00191  -0.00191   0.00792
   D136      -0.00254   0.00000   0.00000   0.00006   0.00006  -0.00248
   D137      -3.13663  -0.00002   0.00000  -0.00075  -0.00075  -3.13738
   D138       3.13884  -0.00002   0.00000  -0.00074  -0.00074   3.13810
   D139       0.00475  -0.00004   0.00000  -0.00155  -0.00155   0.00320
   D140       2.78120  -0.00002   0.00000   0.00094   0.00096   2.78215
   D141      -1.39119   0.00040   0.00000   0.00645   0.00645  -1.38474
   D142       0.68436  -0.00028   0.00000  -0.00224  -0.00220   0.68215
   D143      -0.30508  -0.00020   0.00000  -0.01133  -0.01135  -0.31643
   D144       1.80572   0.00022   0.00000  -0.00582  -0.00586   1.79986
   D145      -2.40192  -0.00046   0.00000  -0.01451  -0.01451  -2.41643
   D146       3.12519   0.00010   0.00000   0.00381   0.00380   3.12899
   D147       0.01117  -0.00009   0.00000  -0.00292  -0.00292   0.00825
   D148       0.01505  -0.00003   0.00000  -0.00168  -0.00168   0.01337
   D149      -3.09897  -0.00022   0.00000  -0.00840  -0.00840  -3.10737
   D150      -3.12903  -0.00008   0.00000  -0.00363  -0.00364  -3.13267
   D151       0.03264  -0.00021   0.00000  -0.00838  -0.00838   0.02426
   D152      -0.01875   0.00003   0.00000   0.00176   0.00177  -0.01698
   D153      -3.14027  -0.00010   0.00000  -0.00298  -0.00298   3.13994
   D154      -0.00279   0.00002   0.00000   0.00068   0.00068  -0.00211
   D155      -3.13496  -0.00005   0.00000  -0.00174  -0.00174  -3.13670
   D156       3.11111   0.00020   0.00000   0.00740   0.00740   3.11851
   D157      -0.02105   0.00014   0.00000   0.00498   0.00498  -0.01607
   D158       0.01019  -0.00002   0.00000  -0.00085  -0.00085   0.00935
   D159      -3.13007  -0.00005   0.00000  -0.00181  -0.00181  -3.13189
   D160       3.13163   0.00011   0.00000   0.00391   0.00391   3.13554
   D161      -0.00863   0.00008   0.00000   0.00294   0.00294  -0.00569
   D162      -0.00612   0.00001   0.00000   0.00033   0.00033  -0.00579
   D163       3.14159  -0.00001   0.00000  -0.00038  -0.00038   3.14121
   D164       3.12599   0.00008   0.00000   0.00276   0.00276   3.12876
   D165      -0.00948   0.00006   0.00000   0.00205   0.00205  -0.00743
   D166       0.00244  -0.00001   0.00000  -0.00025  -0.00025   0.00219
   D167       3.13791   0.00001   0.00000   0.00046   0.00046   3.13837
   D168      -3.14048   0.00002   0.00000   0.00072   0.00072  -3.13976
   D169      -0.00501   0.00004   0.00000   0.00143   0.00143  -0.00358
   D170      -0.68904   0.00049   0.00000   0.01200   0.01198  -0.67707
   D171       1.38720  -0.00031   0.00000   0.00178   0.00180   1.38900
   D172      -2.77733   0.00020   0.00000   0.00845   0.00845  -2.76888
   D173       2.30855   0.00042   0.00000   0.01141   0.01139   2.31993
   D174      -1.89839  -0.00037   0.00000   0.00119   0.00121  -1.89718
   D175       0.22026   0.00014   0.00000   0.00786   0.00786   0.22812
         Item               Value     Threshold  Converged?
 Maximum Force            0.014164     0.000450     NO 
 RMS     Force            0.002739     0.000300     NO 
 Maximum Displacement     0.127566     0.001800     NO 
 RMS     Displacement     0.028799     0.001200     NO 
 Predicted change in Energy=-3.394689D-03
 Lowest energy point so far.  Saving SCF results.
 GradGradGradGradGradGradGradGradGradGradGradGradGradGradGradGradGradGrad

 Leave Link  103 at Sun Dec  2 17:59:05 2018, MaxMem=   536870912 cpu:         6.3
 (Enter /pbs_home/pkowalski/g09d01/g09/l202.exe)
 Stoichiometry    C29H22F6S2
 Framework group  C1[X(C29H22F6S2)]
 Deg. of freedom   171
 Full point group                 C1      NOp   1
 RotChk:  IX=0 Diff= 4.22D-03
 Largest Abelian subgroup         C1      NOp   1
 Largest concise Abelian subgroup C1      NOp   1
                         Standard orientation:                         
 ---------------------------------------------------------------------
 Center     Atomic      Atomic             Coordinates (Angstroms)
 Number     Number       Type             X           Y           Z
 ---------------------------------------------------------------------
      1          6           0       -1.430607    0.408900   -0.185350
      2          6           0       -0.608963   -0.870427   -0.324712
      3          6           0        0.644808   -0.777680    0.550591
      4         16           0        1.784858   -2.213670    0.346684
      5          6           0       -0.728592    1.564636   -0.111323
      6          6           0       -1.244153    2.968840   -0.136018
      7          6           0        0.731119    1.580665   -0.065062
      8          6           0       -0.013878    3.837647    0.200266
      9          6           0        1.209483    2.988625   -0.207742
     10          9           0       -2.240163    3.213867    0.743111
     11          9           0       -1.706910    3.331496   -1.361465
     12          9           0       -0.041669    5.025667   -0.405606
     13          9           0        0.027207    4.030825    1.529900
     14          9           0        1.560747    3.307498   -1.482686
     15          9           0        2.262336    3.303041    0.575628
     16          6           0        1.453127    0.447088    0.123391
     17          6           0        0.339954   -0.643785    2.053361
     18          1           0        1.284706   -0.533101    2.601531
     19          1           0       -0.187850   -1.529646    2.426997
     20          1           0       -0.280415    0.243985    2.238433
     21          6           0       -0.294769   -1.055958   -1.820410
     22          1           0        0.249551   -1.992492   -1.990915
     23          1           0        0.312750   -0.216674   -2.188056
     24          1           0       -1.236521   -1.079649   -2.384179
     25          6           0        3.164492   -1.141594    0.113567
     26         16           0       -1.755221   -2.221001    0.193043
     27          6           0       -3.151293   -1.161749   -0.033471
     28          6           0       -4.482763   -1.789142    0.027243
     29          6           0       -5.519783   -1.199838    0.762641
     30          6           0       -4.728668   -3.004840   -0.626584
     31          6           0       -6.772460   -1.799791    0.825854
     32          1           0       -5.333047   -0.272839    1.306564
     33          6           0       -5.983328   -3.599193   -0.566127
     34          1           0       -3.925750   -3.478271   -1.195134
     35          6           0       -7.010063   -2.998573    0.158726
     36          1           0       -7.567695   -1.328892    1.407767
     37          1           0       -6.160363   -4.541193   -1.089604
     38          1           0       -7.994524   -3.468763    0.208659
     39          6           0       -2.855032    0.154334   -0.233272
     40          6           0       -3.873177    1.219631   -0.523513
     41          1           0       -4.816001    0.777794   -0.867732
     42          1           0       -4.079184    1.836695    0.362427
     43          1           0       -3.500040    1.898390   -1.301173
     44          6           0        4.491841   -1.774413    0.037292
     45          6           0        5.582170   -1.239100    0.735632
     46          6           0        4.681125   -2.944182   -0.711753
     47          6           0        6.830328   -1.848132    0.672924
     48          1           0        5.440964   -0.347313    1.348302
     49          6           0        5.930816   -3.548571   -0.776192
     50          1           0        3.839397   -3.373228   -1.259783
     51          6           0        7.009869   -3.002165   -0.085371
     52          1           0        7.668375   -1.420144    1.227196
     53          1           0        6.062958   -4.454387   -1.371724
     54          1           0        7.990996   -3.479380   -0.134049
     55          6           0        2.867551    0.187078    0.009350
     56          6           0        3.868063    1.244600   -0.360576
     57          1           0        3.446994    1.904259   -1.131642
     58          1           0        4.125503    1.883532    0.495352
     59          1           0        4.787766    0.797055   -0.754993
 ---------------------------------------------------------------------
 Rotational constants (GHZ):      0.1305669      0.0705525      0.0488957
 Leave Link  202 at Sun Dec  2 17:59:06 2018, MaxMem=   536870912 cpu:         0.0
 (Enter /pbs_home/pkowalski/g09d01/g09/l301.exe)
 Basis read from rwf:  (5D, 7F)
 No pseudopotential information found on rwf file.
 There are   673 symmetry adapted cartesian basis functions of A   symmetry.
 There are   636 symmetry adapted basis functions of A   symmetry.
   636 basis functions,  1103 primitive gaussians,   673 cartesian basis functions
   141 alpha electrons      141 beta electrons
       nuclear repulsion energy      4710.1377887223 Hartrees.
 IExCor=20419 DFT=T Ex+Corr=CAM-B3LYP ExCW=0 ScaHFX=  1.000000
 ScaDFX=  1.000000  1.000000  1.000000  0.810000 ScalE2=  1.000000  1.000000
 IRadAn=      0 IRanWt=     -1 IRanGd=            0 ICorTp=0 IEmpDi=131
  HFx wShort=  0.000000 wLong=  0.330000 cFull=  0.190000 cShort=  0.000000 cLong=  0.460000
  DFx wShort=  0.000000 wLong=  0.330000 cFull=  0.190000 cShort=  0.000000 cLong=  0.460000
 NAtoms=   59 NActive=   59 NUniq=   59 SFac= 1.00D+00 NAtFMM=   60 NAOKFM=F Big=F
 Integral buffers will be    131072 words long.
 Raffenetti 2 integral format.
 Two-electron integral symmetry is turned on.
 R6Disp:  Grimme-D3 Dispersion energy=       -0.0572319505 Hartrees.
 Nuclear repulsion after empirical dispersion term =     4710.0805567718 Hartrees.
 No density basis found on file   724.
 Leave Link  301 at Sun Dec  2 17:59:06 2018, MaxMem=   536870912 cpu:         0.6
 (Enter /pbs_home/pkowalski/g09d01/g09/l302.exe)
 NPDir=0 NMtPBC=     1 NCelOv=     1 NCel=       1 NClECP=     1 NCelD=      1
         NCelK=      1 NCelE2=     1 NClLst=     1 CellRange=     0.0.
 One-electron integrals computed using PRISM.
 NBasis=   636 RedAO= T EigKep=  2.81D-04  NBF=   636
 NBsUse=   636 1.00D-06 EigRej= -1.00D+00 NBFU=   636
 Precomputing XC quadrature grid using
 IXCGrd= 4 IRadAn=           0 IRanWt=          -1 IRanGd=           0 AccXCQ= 0.00D+00.
 Generated NRdTot=       0 NPtTot=           0 NUsed=           0 NTot=          32
 NSgBfM=   622   628   630   634   638 MxSgAt=    59 MxSgA2=    59.
 Leave Link  302 at Sun Dec  2 17:59:08 2018, MaxMem=   536870912 cpu:        16.4
 (Enter /pbs_home/pkowalski/g09d01/g09/l303.exe)
 DipDrv:  MaxL=1.
 Leave Link  303 at Sun Dec  2 17:59:09 2018, MaxMem=   536870912 cpu:         1.5
 (Enter /pbs_home/pkowalski/g09d01/g09/l401.exe)
 Initial guess from the checkpoint file:  "dae0068freq_closed_cam-b3lypd3.chk"
 B after Tr=     0.000000    0.000000    0.000000
         Rot=    1.000000   -0.000458    0.000099    0.000109 Ang=  -0.06 deg.
 Guess basis will be translated and rotated to current coordinates.
 JPrj=2 DoOrth=T DoCkMO=T.
 Generating alternative initial guess.
 ExpMin= 1.22D-01 ExpMax= 9.18D+03 ExpMxC= 1.38D+03 IAcc=1 IRadAn=         1 AccDes= 0.00D+00
 Harris functional with IExCor=20419 and IRadAn=       1 diagonalized for initial guess.
 HarFok:  IExCor=20419 AccDes= 0.00D+00 IRadAn=         1 IDoV= 1 UseB2=F ITyADJ=14
 ICtDFT=  3500011 ScaDFX=  1.000000  1.000000  1.000000  1.000000
 FoFCou: FMM=F IPFlag=           0 FMFlag=      100000 FMFlg1=           0
         NFxFlg=           0 DoJE=T BraDBF=F KetDBF=T FulRan=T
         wScrn=  0.000000 ICntrl=     500 IOpCl=  0 I1Cent=   200000004 NGrid=           0
         NMat0=    1 NMatS0=      1 NMatT0=    0 NMatD0=    1 NMtDS0=    0 NMtDT0=    0
 Petite list used in FoFCou.
 Harris En= -2437.30981086148    
 Leave Link  401 at Sun Dec  2 17:59:14 2018, MaxMem=   536870912 cpu:        42.2
 (Enter /pbs_home/pkowalski/g09d01/g09/l502.exe)
 Closed shell SCF:
 Using DIIS extrapolation, IDIIS=  1040.
 Integral symmetry usage will be decided dynamically.
 IVT=     1387805 IEndB=     1387805 NGot=   536870912 MDV=   535953350
 LenX=   535953350 LenY=   535499748
 Requested convergence on RMS density matrix=1.00D-08 within 128 cycles.
 Requested convergence on MAX density matrix=1.00D-06.
 Requested convergence on             energy=1.00D-06.
 No special actions if energy rises.
 Fock matrices will be formed incrementally for  20 cycles.
 Integral accuracy reduced to 1.0D-05 until final iterations.

 Cycle   1  Pass 0  IDiag  1:
 FoFJK:  IHMeth= 1 ICntrl=       0 DoSepK=T KAlg= 0 I1Cent=   0 FoldK=F
 IRaf=         1 NMat=   1 IRICut=       1 DoRegI=T DoRafI=F ISym2E= 0.
 FoFCou: FMM=F IPFlag=           0 FMFlag=      100000 FMFlg1=           0
         NFxFlg=           0 DoJE=T BraDBF=F KetDBF=F FulRan=T
         wScrn=  0.000000 ICntrl=     500 IOpCl=  0 I1Cent=           0 NGrid=           0
         NMat0=    1 NMatS0=      1 NMatT0=    0 NMatD0=    1 NMtDS0=    0 NMtDT0=    0
 Symmetry not used in FoFCou.
 E= -2511.54571234661    
 DIIS: error= 1.46D-03 at cycle   1 NSaved=   1.
 NSaved= 1 IEnMin= 1 EnMin= -2511.54571234661     IErMin= 1 ErrMin= 1.46D-03
 ErrMax= 1.46D-03  0.00D+00 EMaxC= 1.00D-01 BMatC= 2.42D-03 BMatP= 2.42D-03
 IDIUse=3 WtCom= 9.85D-01 WtEn= 1.46D-02
 Coeff-Com:  0.100D+01
 Coeff-En:   0.100D+01
 Coeff:      0.100D+01
 Gap=     0.663 Goal=   None    Shift=    0.000
 GapD=    0.663 DampG=2.000 DampE=1.000 DampFc=2.0000 IDamp=-1.
 RMSDP=2.92D-04 MaxDP=2.05D-02              OVMax= 5.31D-03

 Cycle   2  Pass 0  IDiag  1:
 RMSU=  2.89D-04    CP:  1.00D+00
 E= -2511.54826982811     Delta-E=       -0.002557481502 Rises=F Damp=F
 DIIS: error= 3.50D-04 at cycle   2 NSaved=   2.
 NSaved= 2 IEnMin= 2 EnMin= -2511.54826982811     IErMin= 2 ErrMin= 3.50D-04
 ErrMax= 3.50D-04  0.00D+00 EMaxC= 1.00D-01 BMatC= 1.46D-04 BMatP= 2.42D-03
 IDIUse=3 WtCom= 9.97D-01 WtEn= 3.50D-03
 Coeff-Com:  0.301D-01 0.970D+00
 Coeff-En:   0.000D+00 0.100D+01
 Coeff:      0.300D-01 0.970D+00
 Gap=     0.178 Goal=   None    Shift=    0.000
 RMSDP=5.98D-05 MaxDP=3.61D-03 DE=-2.56D-03 OVMax= 3.87D-03

 Cycle   3  Pass 0  IDiag  1:
 RMSU=  5.84D-05    CP:  1.00D+00  1.04D+00
 E= -2511.54835786451     Delta-E=       -0.000088036398 Rises=F Damp=F
 DIIS: error= 3.17D-04 at cycle   3 NSaved=   3.
 NSaved= 3 IEnMin= 3 EnMin= -2511.54835786451     IErMin= 3 ErrMin= 3.17D-04
 ErrMax= 3.17D-04  0.00D+00 EMaxC= 1.00D-01 BMatC= 1.14D-04 BMatP= 1.46D-04
 IDIUse=3 WtCom= 9.97D-01 WtEn= 3.17D-03
 Coeff-Com: -0.444D-01 0.477D+00 0.568D+00
 Coeff-En:   0.000D+00 0.275D+00 0.725D+00
 Coeff:     -0.443D-01 0.476D+00 0.568D+00
 Gap=     0.177 Goal=   None    Shift=    0.000
 RMSDP=3.69D-05 MaxDP=2.83D-03 DE=-8.80D-05 OVMax= 1.72D-03

 Cycle   4  Pass 0  IDiag  1:
 RMSU=  2.08D-05    CP:  1.00D+00  1.09D+00  5.27D-01
 E= -2511.54847214829     Delta-E=       -0.000114283789 Rises=F Damp=F
 DIIS: error= 6.58D-05 at cycle   4 NSaved=   4.
 NSaved= 4 IEnMin= 4 EnMin= -2511.54847214829     IErMin= 4 ErrMin= 6.58D-05
 ErrMax= 6.58D-05  0.00D+00 EMaxC= 1.00D-01 BMatC= 6.98D-06 BMatP= 1.14D-04
 IDIUse=1 WtCom= 1.00D+00 WtEn= 0.00D+00
 Coeff-Com: -0.213D-01 0.114D+00 0.238D+00 0.669D+00
 Coeff:     -0.213D-01 0.114D+00 0.238D+00 0.669D+00
 Gap=     0.177 Goal=   None    Shift=    0.000
 RMSDP=9.58D-06 MaxDP=6.39D-04 DE=-1.14D-04 OVMax= 7.42D-04

 Initial convergence to 1.0D-05 achieved.  Increase integral accuracy.
 Cycle   5  Pass 1  IDiag  1:
 E= -2511.54861936848     Delta-E=       -0.000147220186 Rises=F Damp=F
 DIIS: error= 1.58D-04 at cycle   1 NSaved=   1.
 NSaved= 1 IEnMin= 1 EnMin= -2511.54861936848     IErMin= 1 ErrMin= 1.58D-04
 ErrMax= 1.58D-04  0.00D+00 EMaxC= 1.00D-01 BMatC= 1.84D-05 BMatP= 1.84D-05
 IDIUse=3 WtCom= 9.98D-01 WtEn= 1.58D-03
 Coeff-Com:  0.100D+01
 Coeff-En:   0.100D+01
 Coeff:      0.100D+01
 Gap=     0.178 Goal=   None    Shift=    0.000
 RMSDP=9.58D-06 MaxDP=6.39D-04 DE=-1.47D-04 OVMax= 5.14D-04

 Cycle   6  Pass 1  IDiag  1:
 RMSU=  1.72D-04    CP:  1.00D+00
 E= -2511.54863713824     Delta-E=       -0.000017769759 Rises=F Damp=F
 DIIS: error= 2.63D-05 at cycle   2 NSaved=   2.
 NSaved= 2 IEnMin= 2 EnMin= -2511.54863713824     IErMin= 2 ErrMin= 2.63D-05
 ErrMax= 2.63D-05  0.00D+00 EMaxC= 1.00D-01 BMatC= 1.63D-06 BMatP= 1.84D-05
 IDIUse=1 WtCom= 1.00D+00 WtEn= 0.00D+00
 Coeff-Com:  0.105D+00 0.895D+00
 Coeff:      0.105D+00 0.895D+00
 Gap=     0.178 Goal=   None    Shift=    0.000
 RMSDP=8.98D-06 MaxDP=5.67D-04 DE=-1.78D-05 OVMax= 5.15D-04

 Cycle   7  Pass 1  IDiag  1:
 RMSU=  7.44D-06    CP:  1.00D+00  1.03D+00
 E= -2511.54863628117     Delta-E=        0.000000857074 Rises=F Damp=F
 DIIS: error= 3.58D-05 at cycle   3 NSaved=   3.
 NSaved= 3 IEnMin= 2 EnMin= -2511.54863713824     IErMin= 2 ErrMin= 2.63D-05
 ErrMax= 3.58D-05  0.00D+00 EMaxC= 1.00D-01 BMatC= 2.54D-06 BMatP= 1.63D-06
 IDIUse=1 WtCom= 1.00D+00 WtEn= 0.00D+00
 Coeff-Com: -0.158D-01 0.560D+00 0.455D+00
 Coeff:     -0.158D-01 0.560D+00 0.455D+00
 Gap=     0.178 Goal=   None    Shift=    0.000
 RMSDP=4.31D-06 MaxDP=3.33D-04 DE= 8.57D-07 OVMax= 3.21D-04

 Cycle   8  Pass 1  IDiag  1:
 RMSU=  1.40D-06    CP:  1.00D+00  1.03D+00  4.66D-01
 E= -2511.54863880982     Delta-E=       -0.000002528654 Rises=F Damp=F
 DIIS: error= 3.68D-06 at cycle   4 NSaved=   4.
 NSaved= 4 IEnMin= 4 EnMin= -2511.54863880982     IErMin= 4 ErrMin= 3.68D-06
 ErrMax= 3.68D-06  0.00D+00 EMaxC= 1.00D-01 BMatC= 1.81D-08 BMatP= 1.63D-06
 IDIUse=1 WtCom= 1.00D+00 WtEn= 0.00D+00
 Coeff-Com: -0.879D-02 0.245D+00 0.209D+00 0.555D+00
 Coeff:     -0.879D-02 0.245D+00 0.209D+00 0.555D+00
 Gap=     0.178 Goal=   None    Shift=    0.000
 RMSDP=3.98D-07 MaxDP=1.79D-05 DE=-2.53D-06 OVMax= 6.16D-05

 Cycle   9  Pass 1  IDiag  1:
 RMSU=  3.71D-07    CP:  1.00D+00  1.04D+00  4.81D-01  9.38D-01
 E= -2511.54863882858     Delta-E=       -0.000000018757 Rises=F Damp=F
 DIIS: error= 1.02D-06 at cycle   5 NSaved=   5.
 NSaved= 5 IEnMin= 5 EnMin= -2511.54863882858     IErMin= 5 ErrMin= 1.02D-06
 ErrMax= 1.02D-06  0.00D+00 EMaxC= 1.00D-01 BMatC= 1.85D-09 BMatP= 1.81D-08
 IDIUse=1 WtCom= 1.00D+00 WtEn= 0.00D+00
 Coeff-Com: -0.120D-02 0.185D-01 0.172D-01 0.214D+00 0.751D+00
 Coeff:     -0.120D-02 0.185D-01 0.172D-01 0.214D+00 0.751D+00
 Gap=     0.178 Goal=   None    Shift=    0.000
 RMSDP=1.85D-07 MaxDP=9.56D-06 DE=-1.88D-08 OVMax= 2.95D-05

 Cycle  10  Pass 1  IDiag  1:
 RMSU=  1.52D-07    CP:  1.00D+00  1.04D+00  4.81D-01  1.01D+00  8.99D-01
 E= -2511.54863883133     Delta-E=       -0.000000002754 Rises=F Damp=F
 DIIS: error= 7.09D-07 at cycle   6 NSaved=   6.
 NSaved= 6 IEnMin= 6 EnMin= -2511.54863883133     IErMin= 6 ErrMin= 7.09D-07
 ErrMax= 7.09D-07  0.00D+00 EMaxC= 1.00D-01 BMatC= 6.71D-10 BMatP= 1.85D-09
 IDIUse=1 WtCom= 1.00D+00 WtEn= 0.00D+00
 Coeff-Com:  0.181D-02-0.591D-01-0.501D-01-0.207D-01 0.446D+00 0.683D+00
 Coeff:      0.181D-02-0.591D-01-0.501D-01-0.207D-01 0.446D+00 0.683D+00
 Gap=     0.178 Goal=   None    Shift=    0.000
 RMSDP=1.08D-07 MaxDP=4.92D-06 DE=-2.75D-09 OVMax= 2.59D-05

 Cycle  11  Pass 1  IDiag  1:
 RMSU=  7.93D-08    CP:  1.00D+00  1.04D+00  4.80D-01  1.03D+00  1.07D+00
                    CP:  1.06D+00
 E= -2511.54863883280     Delta-E=       -0.000000001471 Rises=F Damp=F
 DIIS: error= 1.54D-07 at cycle   7 NSaved=   7.
 NSaved= 7 IEnMin= 7 EnMin= -2511.54863883280     IErMin= 7 ErrMin= 1.54D-07
 ErrMax= 1.54D-07  0.00D+00 EMaxC= 1.00D-01 BMatC= 4.22D-11 BMatP= 6.71D-10
 IDIUse=1 WtCom= 1.00D+00 WtEn= 0.00D+00
 Coeff-Com:  0.754D-03-0.227D-01-0.198D-01-0.279D-01 0.750D-01 0.240D+00
 Coeff-Com:  0.755D+00
 Coeff:      0.754D-03-0.227D-01-0.198D-01-0.279D-01 0.750D-01 0.240D+00
 Coeff:      0.755D+00
 Gap=     0.178 Goal=   None    Shift=    0.000
 RMSDP=3.46D-08 MaxDP=1.39D-06 DE=-1.47D-09 OVMax= 7.17D-06

 Cycle  12  Pass 1  IDiag  1:
 RMSU=  2.08D-08    CP:  1.00D+00  1.04D+00  4.80D-01  1.04D+00  1.08D+00
                    CP:  1.20D+00  1.16D+00
 E= -2511.54863883279     Delta-E=        0.000000000009 Rises=F Damp=F
 DIIS: error= 9.38D-08 at cycle   8 NSaved=   8.
 NSaved= 8 IEnMin= 7 EnMin= -2511.54863883280     IErMin= 8 ErrMin= 9.38D-08
 ErrMax= 9.38D-08  0.00D+00 EMaxC= 1.00D-01 BMatC= 7.38D-12 BMatP= 4.22D-11
 IDIUse=1 WtCom= 1.00D+00 WtEn= 0.00D+00
 Coeff-Com: -0.131D-03 0.511D-02 0.395D-02-0.336D-02-0.746D-01-0.623D-01
 Coeff-Com:  0.274D+00 0.858D+00
 Coeff:     -0.131D-03 0.511D-02 0.395D-02-0.336D-02-0.746D-01-0.623D-01
 Coeff:      0.274D+00 0.858D+00
 Gap=     0.178 Goal=   None    Shift=    0.000
 RMSDP=1.97D-08 MaxDP=9.70D-07 DE= 9.09D-12 OVMax= 4.69D-06

 Cycle  13  Pass 1  IDiag  1:
 RMSU=  8.48D-09    CP:  1.00D+00  1.04D+00  4.80D-01  1.04D+00  1.09D+00
                    CP:  1.28D+00  1.32D+00  1.04D+00
 E= -2511.54863883293     Delta-E=       -0.000000000133 Rises=F Damp=F
 DIIS: error= 2.22D-08 at cycle   9 NSaved=   9.
 NSaved= 9 IEnMin= 9 EnMin= -2511.54863883293     IErMin= 9 ErrMin= 2.22D-08
 ErrMax= 2.22D-08  0.00D+00 EMaxC= 1.00D-01 BMatC= 1.21D-12 BMatP= 7.38D-12
 IDIUse=1 WtCom= 1.00D+00 WtEn= 0.00D+00
 Coeff-Com: -0.135D-03 0.454D-02 0.371D-02 0.173D-02-0.395D-01-0.507D-01
 Coeff-Com:  0.321D-01 0.359D+00 0.690D+00
 Coeff:     -0.135D-03 0.454D-02 0.371D-02 0.173D-02-0.395D-01-0.507D-01
 Coeff:      0.321D-01 0.359D+00 0.690D+00
 Gap=     0.178 Goal=   None    Shift=    0.000
 RMSDP=5.60D-09 MaxDP=3.22D-07 DE=-1.33D-10 OVMax= 1.06D-06

 SCF Done:  E(RCAM-B3LYP) =  -2511.54863883     A.U. after   13 cycles
            NFock= 13  Conv=0.56D-08     -V/T= 2.0070
 KE= 2.494171765584D+03 PE=-1.532208410763D+04 EE= 5.606283146446D+03
 Leave Link  502 at Sun Dec  2 18:10:33 2018, MaxMem=   536870912 cpu:      5409.4
 (Enter /pbs_home/pkowalski/g09d01/g09/l701.exe)
 Compute integral first derivatives.
 ... and contract with generalized density number  0.
 R6Disp: Adding Grimme-D3 dispersion energy 1st derivatives to the gradient.
 Leave Link  701 at Sun Dec  2 18:10:34 2018, MaxMem=   536870912 cpu:         6.1
 (Enter /pbs_home/pkowalski/g09d01/g09/l702.exe)
 L702 exits ... SP integral derivatives will be done elsewhere.
 Leave Link  702 at Sun Dec  2 18:10:34 2018, MaxMem=   536870912 cpu:         0.2
 (Enter /pbs_home/pkowalski/g09d01/g09/l703.exe)
 Compute integral first derivatives, UseDBF=F ICtDFT=           0.
 Integral derivatives from FoFJK, PRISM(SPDF).
 Calling FoFJK, ICntrl=      2127 FMM=F ISym2X=0 I1Cent= 0 IOpClX= 0 NMat=1 NMatS=1 NMatT=0.
 FoFJK:  IHMeth= 1 ICntrl=    2127 DoSepK=T KAlg= 0 I1Cent=   0 FoldK=F
 IRaf=         1 NMat=   1 IRICut=       1 DoRegI=T DoRafI=F ISym2E= 0.
 FoFCou: FMM=F IPFlag=           0 FMFlag=      100000 FMFlg1=         800
         NFxFlg=           0 DoJE=F BraDBF=F KetDBF=F FulRan=T
         wScrn=  0.000000 ICntrl=    2527 IOpCl=  0 I1Cent=           0 NGrid=           0
         NMat0=    1 NMatS0=      1 NMatT0=    0 NMatD0=    1 NMtDS0=    0 NMtDT0=    0
 Symmetry not used in FoFCou.
 Leave Link  703 at Sun Dec  2 18:14:52 2018, MaxMem=   536870912 cpu:      2052.7
 (Enter /pbs_home/pkowalski/g09d01/g09/l716.exe)
 Dipole        = 9.39880598D-02-1.59924589D+00-5.36144242D-02
 ***** Axes restored to original set *****
 -------------------------------------------------------------------
 Center     Atomic                   Forces (Hartrees/Bohr)
 Number     Number              X              Y              Z
 -------------------------------------------------------------------
      1        6           0.002067527   -0.002204304    0.001400920
      2        6          -0.002253665    0.001910346    0.000104262
      3        6           0.001261258   -0.000405494    0.002577508
      4       16           0.000775709   -0.000407427   -0.000677499
      5        6          -0.001252179    0.001156510   -0.000609393
      6        6          -0.002968836    0.000285061   -0.003664742
      7        6           0.001038474   -0.000597519    0.001943758
      8        6           0.002691423    0.000178598   -0.003145799
      9        6           0.002421090   -0.003962058    0.000497347
     10        9           0.001744856   -0.001550563    0.000826462
     11        9           0.001668031    0.000025697    0.000796708
     12        9          -0.000196158    0.000433278    0.000696431
     13        9          -0.000849846   -0.000322839    0.000767879
     14        9          -0.000332299    0.001841165   -0.000512916
     15        9          -0.001551484    0.000940815   -0.002605269
     16        6          -0.001866956    0.002085375   -0.002998240
     17        6           0.000298753   -0.000064557    0.000049914
     18        1           0.000092186    0.000386365   -0.000242721
     19        1           0.000403700    0.000114517   -0.000261335
     20        1           0.000289188    0.000381451    0.000189227
     21        6          -0.000174895    0.000042952   -0.000171023
     22        1          -0.000251771   -0.000357872   -0.000217798
     23        1          -0.000410964   -0.000127326    0.000222995
     24        1          -0.000066442   -0.000442791    0.000179926
     25        6          -0.001274179    0.001766702   -0.001157036
     26       16          -0.000187387   -0.000563372   -0.000973454
     27        6           0.001875258   -0.000552955    0.001651594
     28        6          -0.000838547    0.000585920   -0.000185566
     29        6           0.000518822   -0.000042916   -0.000158985
     30        6          -0.000019451   -0.000446138    0.000199221
     31        6          -0.000101409    0.000418181   -0.000485200
     32        1          -0.000139044   -0.000012673    0.000088743
     33        6          -0.000520055    0.000163128    0.000275665
     34        1           0.000043661    0.000130278   -0.000067379
     35        6          -0.000215877    0.000146327    0.000005070
     36        1          -0.000037772   -0.000011557    0.000104471
     37        1           0.000023231    0.000019275   -0.000097237
     38        1           0.000064069   -0.000046858    0.000006847
     39        6          -0.003382484    0.002035363   -0.001503473
     40        6          -0.000159719   -0.000016979    0.000503622
     41        1          -0.000020270   -0.000093118   -0.000133502
     42        1          -0.000567388   -0.000030741    0.000150513
     43        1          -0.000485313    0.000719002   -0.000123882
     44        6           0.000292950   -0.000474623    0.000879254
     45        6           0.000158564    0.000252150   -0.000446252
     46        6          -0.000378069   -0.000094820   -0.000216182
     47        6           0.000587773   -0.000159584    0.000167764
     48        1          -0.000098508   -0.000047765    0.000131947
     49        6          -0.000200273   -0.000138177    0.000522553
     50        1           0.000132564    0.000055337    0.000044280
     51        6           0.000109581   -0.000101512    0.000237773
     52        1          -0.000090865    0.000020427    0.000071644
     53        1           0.000092500   -0.000027423   -0.000047688
     54        1          -0.000039358    0.000032213   -0.000071072
     55        6           0.002253216   -0.002360633    0.003360690
     56        6          -0.000411411    0.000152391    0.000696958
     57        1           0.000613169   -0.000168156    0.000957978
     58        1          -0.000151109   -0.000334839    0.000501085
     59        1          -0.000023573   -0.000111237   -0.000037367
 -------------------------------------------------------------------
 Cartesian Forces:  Max     0.003962058 RMS     0.001078175
 Leave Link  716 at Sun Dec  2 18:14:52 2018, MaxMem=   536870912 cpu:         0.2
 (Enter /pbs_home/pkowalski/g09d01/g09/l103.exe)

 GradGradGradGradGradGradGradGradGradGradGradGradGradGradGradGradGradGrad
 Berny optimization.
 Using GEDIIS/GDIIS optimizer.
 FormGI is forming the generalized inverse of G from B-inverse, IUseBI=4.
 Internal  Forces:  Max     0.006873060 RMS     0.000938437
 Search for a local minimum.
 Step number   2 out of a maximum of  354
 All quantities printed in internal units (Hartrees-Bohrs-Radians)
 RMS Force = .93844D-03 SwitMx=.10000D-02 MixMth= 2
 Mixed Optimization -- En-DIIS/RFO-DIIS
 Update second derivatives using D2CorX and points    1    2
 DE= -2.98D-03 DEPred=-3.39D-03 R= 8.77D-01
 TightC=F SS=  1.41D+00  RLast= 1.62D-01 DXNew= 5.0454D-01 4.8665D-01
 Trust test= 8.77D-01 RLast= 1.62D-01 DXMaxT set to 4.87D-01
 ITU=  1  0
 Use linear search instead of GDIIS.
     Eigenvalues ---    0.00230   0.00230   0.00421   0.00628   0.00652
     Eigenvalues ---    0.00653   0.00849   0.00995   0.01097   0.01108
     Eigenvalues ---    0.01202   0.01261   0.01382   0.01437   0.01456
     Eigenvalues ---    0.01541   0.01579   0.01608   0.01722   0.01728
     Eigenvalues ---    0.01932   0.01942   0.02014   0.02017   0.02077
     Eigenvalues ---    0.02080   0.02094   0.02096   0.02133   0.02135
     Eigenvalues ---    0.02138   0.02142   0.02151   0.02154   0.02161
     Eigenvalues ---    0.02161   0.02164   0.02167   0.04519   0.04741
     Eigenvalues ---    0.04943   0.05500   0.05512   0.05516   0.05700
     Eigenvalues ---    0.05706   0.05955   0.06977   0.07042   0.07089
     Eigenvalues ---    0.07280   0.07308   0.07333   0.07790   0.08990
     Eigenvalues ---    0.09181   0.09292   0.09488   0.10431   0.10776
     Eigenvalues ---    0.11200   0.12212   0.12382   0.14160   0.14545
     Eigenvalues ---    0.15979   0.15996   0.15997   0.15998   0.15999
     Eigenvalues ---    0.16000   0.16000   0.16000   0.16000   0.16000
     Eigenvalues ---    0.16000   0.16000   0.16000   0.16000   0.16000
     Eigenvalues ---    0.16000   0.16000   0.16000   0.16000   0.16000
     Eigenvalues ---    0.16000   0.16112   0.17034   0.17095   0.20158
     Eigenvalues ---    0.21798   0.21999   0.21999   0.22000   0.22005
     Eigenvalues ---    0.22237   0.23455   0.23470   0.24363   0.24525
     Eigenvalues ---    0.24574   0.24733   0.24838   0.24931   0.24958
     Eigenvalues ---    0.24992   0.24993   0.24998   0.25316   0.26329
     Eigenvalues ---    0.26773   0.27030   0.27166   0.27262   0.27536
     Eigenvalues ---    0.27730   0.28157   0.28255   0.30673   0.31288
     Eigenvalues ---    0.31492   0.32483   0.33325   0.34363   0.34415
     Eigenvalues ---    0.34448   0.34484   0.34545   0.34583   0.34594
     Eigenvalues ---    0.34655   0.34706   0.34732   0.34746   0.34807
     Eigenvalues ---    0.35005   0.35206   0.35291   0.35291   0.35291
     Eigenvalues ---    0.35291   0.35300   0.35311   0.35362   0.35417
     Eigenvalues ---    0.35457   0.35549   0.37460   0.39576   0.41285
     Eigenvalues ---    0.41513   0.41737   0.41766   0.45000   0.45033
     Eigenvalues ---    0.45523   0.45812   0.46380   0.46413   0.46775
     Eigenvalues ---    0.46810   0.47189   0.47590   0.48410   0.48887
     Eigenvalues ---    0.50294   0.51454   0.52268   0.53038   0.54704
     Eigenvalues ---    0.56361
 RFO step:  Lambda=-1.13028764D-03 EMin= 2.29996746D-03
 Quartic linear search produced a step of -0.09786.
 Iteration  1 RMS(Cart)=  0.04361325 RMS(Int)=  0.00031635
 Iteration  2 RMS(Cart)=  0.00083262 RMS(Int)=  0.00003191
 Iteration  3 RMS(Cart)=  0.00000018 RMS(Int)=  0.00003191
 ITry= 1 IFail=0 DXMaxC= 1.68D-01 DCOld= 1.00D+10 DXMaxT= 4.87D-01 DXLimC= 3.00D+00 Rises=F
 Variable       Old X    -DE/DX   Delta X   Delta X   Delta X     New X
                                 (Linear)    (Quad)   (Total)
    R1        2.88528   0.00157   0.00186  -0.00312  -0.00127   2.88402
    R2        2.55919   0.00310   0.00250  -0.00001   0.00253   2.56172
    R3        2.73592   0.00556   0.00052   0.01207   0.01258   2.74850
    R4        2.89486   0.00253   0.00200   0.00020   0.00216   2.89702
    R5        2.90935   0.00118   0.00224  -0.00239  -0.00015   2.90920
    R6        3.48757  -0.00043   0.00275  -0.01112  -0.00838   3.47919
    R7        3.48620  -0.00057   0.00275  -0.01180  -0.00908   3.47713
    R8        2.88821   0.00228   0.00185  -0.00242  -0.00067   2.88755
    R9        2.90869   0.00130   0.00218  -0.00185   0.00033   2.90903
   R10        3.33100  -0.00212   0.00152  -0.01019  -0.00862   3.32239
   R11        2.82715   0.00312   0.00151   0.00499   0.00650   2.83364
   R12        2.76001   0.00409   0.00083   0.01137   0.01223   2.77224
   R13        2.91624   0.00021   0.00115  -0.00327  -0.00212   2.91412
   R14        2.55284  -0.00176   0.00246  -0.00985  -0.00739   2.54545
   R15        2.56849  -0.00146   0.00257  -0.00973  -0.00715   2.56133
   R16        2.82294   0.00380   0.00157   0.00629   0.00786   2.83079
   R17        2.56461   0.00374   0.00247   0.00028   0.00275   2.56736
   R18        2.91773   0.00041   0.00114  -0.00241  -0.00128   2.91645
   R19        2.52067  -0.00080   0.00246  -0.00812  -0.00565   2.51502
   R20        2.54021  -0.00097   0.00249  -0.00853  -0.00604   2.53417
   R21        2.57069  -0.00163   0.00254  -0.00997  -0.00743   2.56326
   R22        2.55010  -0.00202   0.00245  -0.01024  -0.00779   2.54230
   R23        2.72619   0.00687   0.00047   0.01506   0.01551   2.74171
   R24        2.07466  -0.00003  -0.00110   0.00299   0.00188   2.07654
   R25        2.07262  -0.00017  -0.00111   0.00264   0.00153   2.07415
   R26        2.07633  -0.00015  -0.00116   0.00282   0.00167   2.07800
   R27        2.07221  -0.00019  -0.00110   0.00257   0.00147   2.07368
   R28        2.07753  -0.00014  -0.00112   0.00276   0.00163   2.07916
   R29        2.07465  -0.00003  -0.00110   0.00298   0.00188   2.07653
   R30        2.78254   0.00154   0.00030   0.00307   0.00338   2.78592
   R31        2.58029  -0.00042   0.00181  -0.00481  -0.00295   2.57734
   R32        3.33917  -0.00190   0.00148  -0.00926  -0.00777   3.33140
   R33        2.78382   0.00154   0.00033   0.00303   0.00336   2.78718
   R34        2.57708  -0.00020   0.00184  -0.00446  -0.00260   2.57448
   R35        2.64798   0.00036   0.00106  -0.00221  -0.00114   2.64683
   R36        2.64958   0.00038   0.00102  -0.00204  -0.00103   2.64856
   R37        2.62742   0.00052   0.00056  -0.00056   0.00000   2.62742
   R38        2.06149  -0.00016  -0.00120   0.00293   0.00172   2.06322
   R39        2.62603   0.00055   0.00055  -0.00047   0.00008   2.62610
   R40        2.06323  -0.00013  -0.00122   0.00307   0.00185   2.06508
   R41        2.63113   0.00030   0.00062  -0.00115  -0.00053   2.63060
   R42        2.06384  -0.00009  -0.00115   0.00297   0.00182   2.06566
   R43        2.63232   0.00025   0.00071  -0.00148  -0.00077   2.63155
   R44        2.06381  -0.00008  -0.00115   0.00299   0.00184   2.06566
   R45        2.06382  -0.00008  -0.00115   0.00300   0.00185   2.06566
   R46        2.83819  -0.00003   0.00124  -0.00354  -0.00230   2.83589
   R47        2.07235   0.00000  -0.00104   0.00290   0.00186   2.07421
   R48        2.07706  -0.00045  -0.00095   0.00146   0.00051   2.07758
   R49        2.07414  -0.00066  -0.00107   0.00126   0.00019   2.07433
   R50        2.64768   0.00038   0.00107  -0.00221  -0.00114   2.64654
   R51        2.64916   0.00032   0.00098  -0.00207  -0.00109   2.64807
   R52        2.62716   0.00054   0.00059  -0.00058   0.00001   2.62717
   R53        2.06196  -0.00017  -0.00119   0.00288   0.00169   2.06365
   R54        2.62609   0.00052   0.00052  -0.00047   0.00006   2.62614
   R55        2.06398  -0.00012  -0.00120   0.00303   0.00183   2.06580
   R56        2.63143   0.00025   0.00061  -0.00121  -0.00060   2.63083
   R57        2.06380  -0.00009  -0.00115   0.00297   0.00182   2.06562
   R58        2.63218   0.00025   0.00059  -0.00116  -0.00057   2.63162
   R59        2.06372  -0.00009  -0.00114   0.00295   0.00181   2.06552
   R60        2.06380  -0.00009  -0.00117   0.00302   0.00186   2.06565
   R61        2.83851  -0.00005   0.00121  -0.00350  -0.00230   2.83621
   R62        2.07611  -0.00082  -0.00108   0.00087  -0.00021   2.07590
   R63        2.07623  -0.00043  -0.00096   0.00155   0.00059   2.07682
   R64        2.07157   0.00002  -0.00106   0.00300   0.00195   2.07351
    A1        2.02762   0.00030  -0.00050   0.00087   0.00028   2.02790
    A2        1.95963  -0.00201  -0.00028  -0.00854  -0.00882   1.95080
    A3        2.29411   0.00173   0.00076   0.00815   0.00897   2.30309
    A4        1.91511   0.00030   0.00011  -0.00032  -0.00027   1.91484
    A5        1.87494  -0.00016   0.00004  -0.00257  -0.00249   1.87244
    A6        1.82692   0.00045  -0.00018   0.00539   0.00522   1.83214
    A7        1.97727   0.00018   0.00052   0.00032   0.00083   1.97810
    A8        1.97397  -0.00052   0.00004  -0.00292  -0.00283   1.97114
    A9        1.88716  -0.00022  -0.00059   0.00048  -0.00013   1.88703
   A10        1.97740  -0.00088   0.00006  -0.00494  -0.00483   1.97257
   A11        1.89828   0.00023  -0.00009  -0.00205  -0.00219   1.89609
   A12        1.98343   0.00068   0.00056   0.00175   0.00232   1.98575
   A13        1.84008   0.00075  -0.00013   0.00952   0.00935   1.84943
   A14        1.87341  -0.00038  -0.00064  -0.00035  -0.00099   1.87242
   A15        1.88382  -0.00038   0.00020  -0.00329  -0.00307   1.88075
   A16        1.59568   0.00112   0.00006   0.00072   0.00065   1.59632
   A17        2.24141   0.00100  -0.00016   0.00295   0.00286   2.24427
   A18        2.12843  -0.00029   0.00031  -0.00068  -0.00042   2.12801
   A19        1.91202  -0.00070  -0.00013  -0.00259  -0.00276   1.90926
   A20        1.82357   0.00109   0.00061  -0.00151  -0.00096   1.82261
   A21        1.99718   0.00037   0.00005   0.00300   0.00305   2.00023
   A22        1.96346  -0.00002  -0.00008   0.00297   0.00289   1.96635
   A23        1.92182  -0.00166  -0.00059  -0.00910  -0.00967   1.91215
   A24        1.89408  -0.00099  -0.00026  -0.00302  -0.00327   1.89081
   A25        1.86222   0.00102   0.00023   0.00663   0.00682   1.86904
   A26        1.90431  -0.00159  -0.00007  -0.00578  -0.00585   1.89846
   A27        2.12580  -0.00061   0.00024  -0.00302  -0.00289   2.12290
   A28        2.25255   0.00220  -0.00018   0.00891   0.00883   2.26138
   A29        1.83848  -0.00011  -0.00035  -0.00151  -0.00195   1.83653
   A30        1.96691  -0.00026   0.00011   0.00018   0.00031   1.96722
   A31        1.89739   0.00019   0.00005  -0.00119  -0.00112   1.89627
   A32        1.96734  -0.00003   0.00014  -0.00007   0.00010   1.96744
   A33        1.89251  -0.00009   0.00002  -0.00134  -0.00130   1.89121
   A34        1.89856   0.00030   0.00003   0.00364   0.00365   1.90221
   A35        1.81245   0.00127   0.00072  -0.00122  -0.00057   1.81188
   A36        1.97483  -0.00029  -0.00020   0.00096   0.00077   1.97560
   A37        1.99764   0.00084   0.00018   0.00707   0.00723   2.00486
   A38        1.90008  -0.00070  -0.00028  -0.00167  -0.00195   1.89813
   A39        1.91417  -0.00243  -0.00070  -0.01323  -0.01388   1.90028
   A40        1.86292   0.00107   0.00023   0.00665   0.00682   1.86974
   A41        2.01174  -0.00006  -0.00068  -0.00546  -0.00624   2.00550
   A42        1.97817  -0.00262  -0.00011  -0.00737  -0.00760   1.97056
   A43        2.29318   0.00268   0.00078   0.01291   0.01390   2.30708
   A44        1.90267   0.00046   0.00004   0.00239   0.00243   1.90511
   A45        1.93655   0.00047   0.00059   0.00108   0.00167   1.93822
   A46        1.92470   0.00051   0.00038   0.00171   0.00209   1.92679
   A47        1.90228  -0.00046  -0.00051  -0.00107  -0.00158   1.90070
   A48        1.89685  -0.00051  -0.00025  -0.00236  -0.00261   1.89424
   A49        1.90023  -0.00050  -0.00028  -0.00188  -0.00216   1.89808
   A50        1.93402   0.00045   0.00061   0.00089   0.00151   1.93552
   A51        1.92374   0.00047   0.00046   0.00127   0.00173   1.92547
   A52        1.90332   0.00049   0.00000   0.00272   0.00272   1.90603
   A53        1.90255  -0.00047  -0.00031  -0.00163  -0.00194   1.90061
   A54        1.90448  -0.00047  -0.00050  -0.00113  -0.00163   1.90285
   A55        1.89523  -0.00050  -0.00029  -0.00222  -0.00251   1.89272
   A56        2.03870  -0.00008  -0.00002  -0.00089  -0.00089   2.03781
   A57        2.01719   0.00083  -0.00042   0.00537   0.00491   2.02210
   A58        2.22722  -0.00075   0.00043  -0.00455  -0.00410   2.22311
   A59        1.58686   0.00101  -0.00002  -0.00044  -0.00048   1.58638
   A60        2.04150   0.00011  -0.00003   0.00030   0.00026   2.04176
   A61        2.01048   0.00054  -0.00043   0.00356   0.00312   2.01361
   A62        2.23116  -0.00065   0.00046  -0.00379  -0.00334   2.22782
   A63        2.10763  -0.00011   0.00026  -0.00110  -0.00085   2.10679
   A64        2.10432   0.00019   0.00014   0.00031   0.00045   2.10476
   A65        2.07097  -0.00008  -0.00041   0.00088   0.00047   2.07144
   A66        2.10501   0.00006   0.00016  -0.00018  -0.00002   2.10499
   A67        2.08560  -0.00003   0.00002  -0.00018  -0.00016   2.08544
   A68        2.09235  -0.00003  -0.00019   0.00041   0.00021   2.09257
   A69        2.10471   0.00004   0.00019  -0.00036  -0.00018   2.10453
   A70        2.08268  -0.00002   0.00000  -0.00010  -0.00010   2.08259
   A71        2.09574  -0.00002  -0.00019   0.00048   0.00029   2.09603
   A72        2.09843  -0.00006   0.00008  -0.00052  -0.00043   2.09799
   A73        2.08772   0.00009  -0.00006   0.00067   0.00061   2.08832
   A74        2.09702  -0.00003  -0.00002  -0.00015  -0.00017   2.09685
   A75        2.09869  -0.00004   0.00005  -0.00034  -0.00029   2.09841
   A76        2.08796   0.00008  -0.00005   0.00057   0.00051   2.08847
   A77        2.09653  -0.00004   0.00000  -0.00023  -0.00023   2.09631
   A78        2.08839   0.00009  -0.00007   0.00052   0.00045   2.08884
   A79        2.09740  -0.00005   0.00003  -0.00028  -0.00025   2.09715
   A80        2.09738  -0.00004   0.00004  -0.00024  -0.00020   2.09718
   A81        1.95905  -0.00012   0.00070  -0.00229  -0.00160   1.95745
   A82        2.15154   0.00239   0.00089   0.00596   0.00686   2.15840
   A83        2.17191  -0.00228  -0.00164  -0.00375  -0.00538   2.16652
   A84        1.93660  -0.00008  -0.00044  -0.00012  -0.00056   1.93604
   A85        1.94927   0.00026   0.00069  -0.00013   0.00056   1.94982
   A86        1.92314   0.00065   0.00050   0.00276   0.00326   1.92640
   A87        1.89447  -0.00028  -0.00055  -0.00101  -0.00156   1.89291
   A88        1.89551  -0.00046  -0.00028  -0.00254  -0.00282   1.89270
   A89        1.86254  -0.00012   0.00006   0.00096   0.00101   1.86356
   A90        2.10771  -0.00008   0.00037  -0.00132  -0.00095   2.10676
   A91        2.10367   0.00019   0.00003   0.00060   0.00063   2.10430
   A92        2.07151  -0.00011  -0.00042   0.00080   0.00038   2.07190
   A93        2.10460   0.00007   0.00013  -0.00005   0.00008   2.10468
   A94        2.08452  -0.00004   0.00004  -0.00027  -0.00022   2.08429
   A95        2.09388  -0.00004  -0.00019   0.00037   0.00018   2.09406
   A96        2.10494   0.00005   0.00020  -0.00035  -0.00015   2.10479
   A97        2.08498  -0.00001  -0.00005   0.00015   0.00010   2.08508
   A98        2.09316  -0.00004  -0.00015   0.00023   0.00008   2.09323
   A99        2.09830  -0.00006   0.00008  -0.00049  -0.00041   2.09789
   A100       2.08791   0.00010  -0.00007   0.00072   0.00065   2.08856
   A101       2.09695  -0.00004  -0.00002  -0.00023  -0.00024   2.09671
   A102       2.09792  -0.00002   0.00006  -0.00028  -0.00022   2.09770
   A103       2.08845   0.00007  -0.00005   0.00053   0.00048   2.08893
   A104       2.09682  -0.00005  -0.00001  -0.00025  -0.00026   2.09656
   A105       2.08898   0.00006  -0.00005   0.00037   0.00032   2.08930
   A106       2.09698  -0.00003   0.00004  -0.00020  -0.00017   2.09682
   A107       2.09721  -0.00003   0.00001  -0.00017  -0.00015   2.09706
   A108       1.96337  -0.00007   0.00074  -0.00124  -0.00060   1.96277
   A109       2.14795   0.00365   0.00094   0.00990   0.01088   2.15883
   A110       2.16401  -0.00360  -0.00167  -0.00904  -0.01068   2.15334
   A111       1.91802   0.00087   0.00061   0.00388   0.00449   1.92251
   A112       1.95373   0.00034   0.00061   0.00078   0.00139   1.95511
   A113       1.93907  -0.00028  -0.00053  -0.00143  -0.00196   1.93711
   A114       1.86230  -0.00011   0.00016   0.00160   0.00175   1.86405
   A115       1.89037  -0.00057  -0.00032  -0.00355  -0.00387   1.88651
   A116       1.89772  -0.00028  -0.00055  -0.00135  -0.00189   1.89583
    D1        0.68155  -0.00023  -0.00012  -0.01337  -0.01353   0.66802
    D2       -1.47496  -0.00053  -0.00086  -0.01192  -0.01278  -1.48774
    D3        2.80479  -0.00042  -0.00012  -0.01386  -0.01398   2.79081
    D4       -2.51747   0.00019  -0.00033  -0.00551  -0.00591  -2.52338
    D5        1.60921  -0.00012  -0.00106  -0.00407  -0.00517   1.60404
    D6       -0.39423   0.00000  -0.00033  -0.00601  -0.00636  -0.40059
    D7        3.00200   0.00052   0.00041   0.01190   0.01233   3.01433
    D8       -0.07826   0.00026   0.00002   0.01931   0.01932  -0.05894
    D9       -0.06869   0.00017   0.00072   0.00296   0.00364  -0.06505
   D10        3.13424  -0.00009   0.00034   0.01036   0.01063  -3.13832
   D11        0.28528   0.00018   0.00009   0.00717   0.00725   0.29253
   D12       -2.81799   0.00021   0.00123   0.00940   0.01062  -2.80738
   D13       -2.92508   0.00059  -0.00023   0.01612   0.01590  -2.90917
   D14        0.25483   0.00062   0.00092   0.01834   0.01927   0.27410
   D15       -3.05548  -0.00092  -0.00055  -0.01765  -0.01815  -3.07364
   D16       -1.01546  -0.00037  -0.00074  -0.01013  -0.01086  -1.02632
   D17        1.08325  -0.00024  -0.00018  -0.01462  -0.01480   1.06845
   D18       -0.96025  -0.00079  -0.00007  -0.02094  -0.02098  -0.98122
   D19        1.07978  -0.00024  -0.00026  -0.01341  -0.01369   1.06609
   D20       -3.10470  -0.00011   0.00030  -0.01790  -0.01762  -3.12232
   D21        1.19512  -0.00136  -0.00042  -0.02237  -0.02275   1.17237
   D22       -3.04804  -0.00081  -0.00061  -0.01485  -0.01546  -3.06350
   D23       -0.94933  -0.00069  -0.00005  -0.01934  -0.01940  -0.96873
   D24       -3.08719   0.00003   0.00047   0.00122   0.00166  -3.08554
   D25        1.08846   0.00001   0.00015   0.00184   0.00196   1.09042
   D26       -0.99054   0.00005   0.00023   0.00212   0.00232  -0.98822
   D27        1.07801  -0.00035  -0.00003   0.00320   0.00321   1.08123
   D28       -1.02952  -0.00037  -0.00035   0.00383   0.00352  -1.02600
   D29       -3.10852  -0.00034  -0.00027   0.00410   0.00388  -3.10464
   D30       -1.12429   0.00037   0.00000   0.00642   0.00641  -1.11788
   D31        3.05137   0.00035  -0.00032   0.00704   0.00672   3.05808
   D32        0.97236   0.00038  -0.00024   0.00732   0.00707   0.97944
   D33        0.31446   0.00048   0.00050   0.00380   0.00434   0.31880
   D34        2.39855   0.00085   0.00053   0.00527   0.00580   2.40435
   D35       -1.68040   0.00054   0.00079   0.00395   0.00474  -1.67566
   D36        2.27150   0.00051  -0.00042  -0.02017  -0.02076   2.25074
   D37        0.19760   0.00024  -0.00026  -0.02106  -0.02141   0.17618
   D38       -1.80754   0.00049  -0.00014  -0.02165  -0.02189  -1.82944
   D39        0.79200   0.00048   0.00120   0.02460   0.02581   0.81781
   D40       -2.36302   0.00077   0.00087   0.02979   0.03061  -2.33241
   D41        2.91794  -0.00002   0.00115   0.02308   0.02425   2.94219
   D42       -0.23708   0.00028   0.00082   0.02827   0.02905  -0.20803
   D43       -1.36730  -0.00026   0.00045   0.02578   0.02623  -1.34107
   D44        1.76087   0.00003   0.00011   0.03097   0.03103   1.79189
   D45       -3.09269  -0.00045  -0.00009   0.00127   0.00122  -3.09146
   D46        1.09541  -0.00046   0.00015   0.00038   0.00057   1.09598
   D47       -1.01151  -0.00048  -0.00014   0.00089   0.00079  -1.01072
   D48        0.98993   0.00051  -0.00006   0.00673   0.00663   0.99656
   D49       -1.10515   0.00050   0.00017   0.00584   0.00598  -1.09918
   D50        3.07111   0.00048  -0.00012   0.00635   0.00619   3.07730
   D51       -0.98583   0.00001   0.00030  -0.00252  -0.00222  -0.98805
   D52       -3.08092   0.00000   0.00054  -0.00340  -0.00287  -3.08379
   D53        1.09535  -0.00003   0.00024  -0.00289  -0.00265   1.09269
   D54        3.02429  -0.00002  -0.00002   0.01774   0.01773   3.04202
   D55       -0.12995  -0.00008  -0.00032   0.01277   0.01239  -0.11756
   D56        2.99315  -0.00015  -0.00026  -0.00680  -0.00707   2.98608
   D57        0.89019   0.00094   0.00003   0.00377   0.00381   0.89399
   D58       -1.23886  -0.00069  -0.00025  -0.00981  -0.01009  -1.24896
   D59       -0.20366   0.00008   0.00009  -0.01343  -0.01332  -0.21698
   D60       -2.30662   0.00118   0.00038  -0.00287  -0.00244  -2.30907
   D61        1.84751  -0.00045   0.00010  -0.01644  -0.01634   1.83117
   D62        2.98454   0.00029   0.00114  -0.00567  -0.00448   2.98006
   D63       -0.18903   0.00020   0.00085  -0.00245  -0.00158  -0.19060
   D64       -0.10608   0.00002   0.00083   0.00031   0.00115  -0.10493
   D65        3.00354  -0.00006   0.00054   0.00353   0.00404   3.00759
   D66        0.42426   0.00012  -0.00103   0.02228   0.02125   0.44550
   D67        2.57600  -0.00015  -0.00103   0.02128   0.02023   2.59623
   D68       -1.60111   0.00019  -0.00089   0.02516   0.02426  -1.57684
   D69        2.57679   0.00031  -0.00092   0.01996   0.01904   2.59583
   D70       -1.55465   0.00005  -0.00093   0.01896   0.01802  -1.53663
   D71        0.55143   0.00039  -0.00079   0.02284   0.02206   0.57349
   D72       -1.67400   0.00005  -0.00113   0.02113   0.02001  -1.65399
   D73        0.47774  -0.00022  -0.00113   0.02012   0.01899   0.49674
   D74        2.58383   0.00012  -0.00100   0.02401   0.02303   2.60685
   D75        0.36858   0.00009  -0.00131   0.01325   0.01190   0.38048
   D76       -1.68877   0.00031  -0.00132   0.01551   0.01420  -1.67457
   D77        2.45492  -0.00158  -0.00160   0.00006  -0.00159   2.45333
   D78       -2.73801   0.00026  -0.00101   0.01004   0.00902  -2.72900
   D79        1.48782   0.00047  -0.00101   0.01231   0.01132   1.49914
   D80       -0.65167  -0.00141  -0.00130  -0.00315  -0.00447  -0.65615
   D81       -0.19915  -0.00052  -0.00142  -0.01998  -0.02134  -0.22049
   D82        2.95887  -0.00083  -0.00100  -0.02609  -0.02705   2.93182
   D83        2.90353  -0.00071  -0.00177  -0.01642  -0.01815   2.88539
   D84       -0.22163  -0.00102  -0.00134  -0.02253  -0.02385  -0.24548
   D85       -0.48495  -0.00030   0.00148  -0.02274  -0.02125  -0.50620
   D86        1.62349  -0.00030   0.00150  -0.02310  -0.02162   1.60187
   D87       -2.62730  -0.00077   0.00123  -0.02348  -0.02226  -2.64956
   D88       -2.63642   0.00011   0.00151  -0.02190  -0.02037  -2.65679
   D89       -0.52798   0.00012   0.00152  -0.02226  -0.02074  -0.54872
   D90        1.50441  -0.00035   0.00125  -0.02263  -0.02138   1.48304
   D91        1.54375  -0.00018   0.00137  -0.02551  -0.02413   1.51962
   D92       -2.63099  -0.00018   0.00139  -0.02587  -0.02450  -2.65550
   D93       -0.59860  -0.00065   0.00111  -0.02624  -0.02514  -0.62374
   D94        0.15864  -0.00023  -0.00104  -0.02144  -0.02243   0.13621
   D95       -3.11263  -0.00075  -0.00117  -0.02539  -0.02653  -3.13916
   D96       -2.99913   0.00009  -0.00146  -0.01541  -0.01681  -3.01595
   D97        0.01279  -0.00043  -0.00160  -0.01937  -0.02091  -0.00812
   D98       -2.36092   0.00010  -0.00031   0.00744   0.00711  -2.35381
   D99        0.75423   0.00013  -0.00086   0.01105   0.01017   0.76440
   D100       0.79507   0.00015   0.00004   0.01301   0.01307   0.80815
   D101      -2.37297   0.00019  -0.00051   0.01662   0.01613  -2.35684
   D102       0.00714   0.00000   0.00085   0.00207   0.00302   0.01016
   D103      -3.00338  -0.00012   0.00075   0.00442   0.00524  -2.99815
   D104       3.13449  -0.00007   0.00050  -0.00348  -0.00294   3.13155
   D105       0.12397  -0.00018   0.00041  -0.00114  -0.00072   0.12324
   D106       2.96523  -0.00016  -0.00062  -0.00477  -0.00541   2.95982
   D107      -0.18636   0.00003  -0.00052   0.00224   0.00173  -0.18463
   D108       2.34892  -0.00002   0.00034  -0.00770  -0.00737   2.34155
   D109      -0.76785  -0.00006   0.00091  -0.01167  -0.01076  -0.77861
   D110      -0.78121  -0.00025   0.00022  -0.01579  -0.01557  -0.79679
   D111       2.38520  -0.00029   0.00080  -0.01976  -0.01896   2.36624
   D112      -0.02328  -0.00036   0.00034  -0.00667  -0.00635  -0.02962
   D113       3.07947  -0.00027  -0.00074  -0.00868  -0.00941   3.07006
   D114       3.10703  -0.00014   0.00045   0.00128   0.00173   3.10876
   D115      -0.07341  -0.00005  -0.00062  -0.00072  -0.00134  -0.07475
   D116      -3.13329  -0.00004   0.00040  -0.00303  -0.00263  -3.13592
   D117      -0.01437  -0.00002  -0.00023  -0.00027  -0.00050  -0.01487
   D118      -0.01606   0.00001  -0.00016   0.00085   0.00070  -0.01536
   D119       3.10287   0.00002  -0.00079   0.00361   0.00282   3.10569
   D120       3.13805   0.00005  -0.00037   0.00357   0.00320   3.14125
   D121      -0.01461   0.00006  -0.00086   0.00571   0.00485  -0.00976
   D122       0.02076   0.00001   0.00018  -0.00029  -0.00010   0.02066
   D123      -3.13190   0.00002  -0.00031   0.00186   0.00155  -3.13034
   D124       0.00225  -0.00002   0.00005  -0.00085  -0.00080   0.00145
   D125       3.13644  -0.00001  -0.00018   0.00015  -0.00003   3.13641
   D126      -3.11659  -0.00003   0.00069  -0.00362  -0.00293  -3.11952
   D127       0.01760  -0.00003   0.00045  -0.00262  -0.00216   0.01544
   D128      -0.01168  -0.00002  -0.00011  -0.00028  -0.00039  -0.01207
   D129       3.13092  -0.00001  -0.00019   0.00018  -0.00001   3.13091
   D130       3.14106  -0.00003   0.00038  -0.00244  -0.00205   3.13901
   D131       0.00048  -0.00003   0.00031  -0.00198  -0.00167  -0.00120
   D132       0.00718   0.00001   0.00003   0.00026   0.00029   0.00747
   D133      -3.14111   0.00001  -0.00005   0.00042   0.00037  -3.14073
   D134      -3.12698   0.00000   0.00027  -0.00075  -0.00048  -3.12746
   D135       0.00792   0.00000   0.00019  -0.00059  -0.00040   0.00752
   D136      -0.00248   0.00001  -0.00001   0.00030   0.00030  -0.00218
   D137      -3.13738   0.00001   0.00007   0.00014   0.00022  -3.13716
   D138       3.13810   0.00000   0.00007  -0.00016  -0.00009   3.13802
   D139       0.00320   0.00000   0.00015  -0.00032  -0.00017   0.00304
   D140       2.78215   0.00002  -0.00009  -0.00382  -0.00392   2.77824
   D141      -1.38474  -0.00022  -0.00063  -0.00529  -0.00592  -1.39066
   D142       0.68215   0.00022   0.00022  -0.00238  -0.00217   0.67999
   D143      -0.31643  -0.00001   0.00111  -0.00139  -0.00028  -0.31671
   D144       1.79986  -0.00025   0.00057  -0.00286  -0.00228   1.79758
   D145      -2.41643   0.00019   0.00142   0.00005   0.00147  -2.41496
   D146       3.12899   0.00004  -0.00037   0.00287   0.00250   3.13149
   D147       0.00825   0.00003   0.00029   0.00025   0.00054   0.00879
   D148       0.01337   0.00000   0.00016  -0.00067  -0.00050   0.01286
   D149      -3.10737  -0.00001   0.00082  -0.00329  -0.00247  -3.10984
   D150      -3.13267  -0.00005   0.00036  -0.00342  -0.00306  -3.13573
   D151       0.02426  -0.00006   0.00082  -0.00557  -0.00475   0.01951
   D152      -0.01698  -0.00001  -0.00017   0.00008  -0.00009  -0.01707
   D153       3.13994  -0.00003   0.00029  -0.00206  -0.00177   3.13817
   D154      -0.00211   0.00001  -0.00007   0.00079   0.00073  -0.00139
   D155      -3.13670   0.00001   0.00017  -0.00004   0.00013  -3.13657
   D156       3.11851   0.00003  -0.00072   0.00342   0.00270   3.12121
   D157      -0.01607   0.00002  -0.00049   0.00258   0.00210  -0.01398
   D158       0.00935   0.00002   0.00008   0.00038   0.00046   0.00981
   D159      -3.13189   0.00001   0.00018  -0.00016   0.00002  -3.13186
   D160       3.13554   0.00003  -0.00038   0.00254   0.00215   3.13769
   D161      -0.00569   0.00003  -0.00029   0.00200   0.00171  -0.00398
   D162      -0.00579  -0.00001  -0.00003  -0.00031  -0.00035  -0.00614
   D163       3.14121   0.00000   0.00004  -0.00026  -0.00023   3.14098
   D164       3.12876  -0.00001  -0.00027   0.00053   0.00026   3.12902
   D165      -0.00743   0.00000  -0.00020   0.00058   0.00038  -0.00704
   D166       0.00219   0.00000   0.00002  -0.00027  -0.00025   0.00195
   D167       3.13837  -0.00001  -0.00005  -0.00032  -0.00037   3.13801
   D168      -3.13976   0.00000  -0.00007   0.00027   0.00020  -3.13957
   D169      -0.00358  -0.00001  -0.00014   0.00022   0.00008  -0.00350
   D170      -0.67707  -0.00024  -0.00117  -0.00201  -0.00318  -0.68025
   D171       1.38900   0.00040  -0.00018   0.00301   0.00284   1.39185
   D172      -2.76888   0.00007  -0.00083   0.00080  -0.00002  -2.76890
   D173       2.31993  -0.00047  -0.00111  -0.00561  -0.00673   2.31320
   D174      -1.89718   0.00017  -0.00012  -0.00059  -0.00071  -1.89789
   D175       0.22812  -0.00015  -0.00077  -0.00280  -0.00357   0.22455
         Item               Value     Threshold  Converged?
 Maximum Force            0.006873     0.000450     NO 
 RMS     Force            0.000938     0.000300     NO 
 Maximum Displacement     0.167668     0.001800     NO 
 RMS     Displacement     0.043836     0.001200     NO 
 Predicted change in Energy=-6.156671D-04
 Lowest energy point so far.  Saving SCF results.
 GradGradGradGradGradGradGradGradGradGradGradGradGradGradGradGradGradGrad

 Leave Link  103 at Sun Dec  2 18:14:52 2018, MaxMem=   536870912 cpu:         1.7
 (Enter /pbs_home/pkowalski/g09d01/g09/l202.exe)
 Stoichiometry    C29H22F6S2
 Framework group  C1[X(C29H22F6S2)]
 Deg. of freedom   171
 Full point group                 C1      NOp   1
 RotChk:  IX=0 Diff= 6.95D-03
 Largest Abelian subgroup         C1      NOp   1
 Largest concise Abelian subgroup C1      NOp   1
                         Standard orientation:                         
 ---------------------------------------------------------------------
 Center     Atomic      Atomic             Coordinates (Angstroms)
 Number     Number       Type             X           Y           Z
 ---------------------------------------------------------------------
      1          6           0       -1.428184    0.418746   -0.188685
      2          6           0       -0.598823   -0.857077   -0.305257
      3          6           0        0.650258   -0.744201    0.576368
      4         16           0        1.776659   -2.190379    0.416856
      5          6           0       -0.732456    1.579582   -0.110685
      6          6           0       -1.252908    2.985575   -0.139086
      7          6           0        0.733593    1.603718   -0.063565
      8          6           0       -0.029679    3.855300    0.214911
      9          6           0        1.197351    3.020679   -0.208917
     10          9           0       -2.249314    3.232478    0.733042
     11          9           0       -1.696987    3.353408   -1.365708
     12          9           0       -0.063838    5.051534   -0.367436
     13          9           0        0.009737    4.018646    1.545367
     14          9           0        1.527353    3.346682   -1.483550
     15          9           0        2.242155    3.356691    0.569152
     16          6           0        1.459245    0.470548    0.123837
     17          6           0        0.339205   -0.569799    2.073884
     18          1           0        1.281289   -0.445628    2.625743
     19          1           0       -0.192644   -1.444166    2.470533
     20          1           0       -0.280651    0.324070    2.234997
     21          6           0       -0.276183   -1.058147   -1.797062
     22          1           0        0.273507   -1.994508   -1.955895
     23          1           0        0.330339   -0.220716   -2.173066
     24          1           0       -1.214199   -1.092093   -2.368422
     25          6           0        3.156683   -1.140550    0.126304
     26         16           0       -1.730270   -2.209924    0.223242
     27          6           0       -3.133231   -1.172953   -0.030174
     28          6           0       -4.459322   -1.816414    0.022783
     29          6           0       -5.507922   -1.235346    0.747078
     30          6           0       -4.687307   -3.035370   -0.630309
     31          6           0       -6.755253   -1.847217    0.801078
     32          1           0       -5.335138   -0.303225    1.288687
     33          6           0       -5.936759   -3.641606   -0.579889
     34          1           0       -3.873403   -3.503295   -1.189599
     35          6           0       -6.975071   -3.049380    0.134524
     36          1           0       -7.561174   -1.382508    1.375020
     37          1           0       -6.100687   -4.587248   -1.103104
     38          1           0       -7.956254   -3.529336    0.176847
     39          6           0       -2.854794    0.142346   -0.250324
     40          6           0       -3.889765    1.179126   -0.575876
     41          1           0       -4.818432    0.709817   -0.925311
     42          1           0       -4.123843    1.807784    0.295153
     43          1           0       -3.523090    1.851364   -1.362367
     44          6           0        4.477321   -1.789679    0.037164
     45          6           0        5.585079   -1.251848    0.704232
     46          6           0        4.641668   -2.973278   -0.694769
     47          6           0        6.826681   -1.872663    0.628220
     48          1           0        5.463415   -0.346384    1.302457
     49          6           0        5.884819   -3.589425   -0.773452
     50          1           0        3.784490   -3.405646   -1.217589
     51          6           0        6.981396   -3.040684   -0.113363
     52          1           0        7.680063   -1.442407    1.158725
     53          1           0        5.998173   -4.507282   -1.356033
     54          1           0        7.958212   -3.527659   -0.172905
     55          6           0        2.875477    0.186735   -0.012914
     56          6           0        3.891308    1.205586   -0.440237
     57          1           0        3.475343    1.846909   -1.229175
     58          1           0        4.183480    1.868035    0.386570
     59          1           0        4.792481    0.720217   -0.835554
 ---------------------------------------------------------------------
 Rotational constants (GHZ):      0.1290472      0.0710125      0.0489190
 Leave Link  202 at Sun Dec  2 18:14:52 2018, MaxMem=   536870912 cpu:         0.0
 (Enter /pbs_home/pkowalski/g09d01/g09/l301.exe)
 Basis read from rwf:  (5D, 7F)
 No pseudopotential information found on rwf file.
 There are   673 symmetry adapted cartesian basis functions of A   symmetry.
 There are   636 symmetry adapted basis functions of A   symmetry.
   636 basis functions,  1103 primitive gaussians,   673 cartesian basis functions
   141 alpha electrons      141 beta electrons
       nuclear repulsion energy      4708.8274920412 Hartrees.
 IExCor=20419 DFT=T Ex+Corr=CAM-B3LYP ExCW=0 ScaHFX=  1.000000
 ScaDFX=  1.000000  1.000000  1.000000  0.810000 ScalE2=  1.000000  1.000000
 IRadAn=      0 IRanWt=     -1 IRanGd=            0 ICorTp=0 IEmpDi=131
  HFx wShort=  0.000000 wLong=  0.330000 cFull=  0.190000 cShort=  0.000000 cLong=  0.460000
  DFx wShort=  0.000000 wLong=  0.330000 cFull=  0.190000 cShort=  0.000000 cLong=  0.460000
 NAtoms=   59 NActive=   59 NUniq=   59 SFac= 1.00D+00 NAtFMM=   60 NAOKFM=F Big=F
 Integral buffers will be    131072 words long.
 Raffenetti 2 integral format.
 Two-electron integral symmetry is turned on.
 R6Disp:  Grimme-D3 Dispersion energy=       -0.0569657334 Hartrees.
 Nuclear repulsion after empirical dispersion term =     4708.7705263079 Hartrees.
 No density basis found on file   724.
 Leave Link  301 at Sun Dec  2 18:14:53 2018, MaxMem=   536870912 cpu:         0.6
 (Enter /pbs_home/pkowalski/g09d01/g09/l302.exe)
 NPDir=0 NMtPBC=     1 NCelOv=     1 NCel=       1 NClECP=     1 NCelD=      1
         NCelK=      1 NCelE2=     1 NClLst=     1 CellRange=     0.0.
 One-electron integrals computed using PRISM.
 NBasis=   636 RedAO= T EigKep=  2.84D-04  NBF=   636
 NBsUse=   636 1.00D-06 EigRej= -1.00D+00 NBFU=   636
 Precomputing XC quadrature grid using
 IXCGrd= 4 IRadAn=           0 IRanWt=          -1 IRanGd=           0 AccXCQ= 0.00D+00.
 Generated NRdTot=       0 NPtTot=           0 NUsed=           0 NTot=          32
 NSgBfM=   622   623   624   624   637 MxSgAt=    59 MxSgA2=    59.
 Leave Link  302 at Sun Dec  2 18:14:55 2018, MaxMem=   536870912 cpu:        16.4
 (Enter /pbs_home/pkowalski/g09d01/g09/l303.exe)
 DipDrv:  MaxL=1.
 Leave Link  303 at Sun Dec  2 18:14:55 2018, MaxMem=   536870912 cpu:         1.5
 (Enter /pbs_home/pkowalski/g09d01/g09/l401.exe)
 Initial guess from the checkpoint file:  "dae0068freq_closed_cam-b3lypd3.chk"
 B after Tr=     0.000000    0.000000    0.000000
         Rot=    0.999999    0.000859    0.000001   -0.000985 Ang=   0.15 deg.
 Guess basis will be translated and rotated to current coordinates.
 JPrj=2 DoOrth=T DoCkMO=T.
 Generating alternative initial guess.
 ExpMin= 1.22D-01 ExpMax= 9.18D+03 ExpMxC= 1.38D+03 IAcc=1 IRadAn=         1 AccDes= 0.00D+00
 Harris functional with IExCor=20419 and IRadAn=       1 diagonalized for initial guess.
 HarFok:  IExCor=20419 AccDes= 0.00D+00 IRadAn=         1 IDoV= 1 UseB2=F ITyADJ=14
 ICtDFT=  3500011 ScaDFX=  1.000000  1.000000  1.000000  1.000000
 FoFCou: FMM=F IPFlag=           0 FMFlag=      100000 FMFlg1=           0
         NFxFlg=           0 DoJE=T BraDBF=F KetDBF=T FulRan=T
         wScrn=  0.000000 ICntrl=     500 IOpCl=  0 I1Cent=   200000004 NGrid=           0
         NMat0=    1 NMatS0=      1 NMatT0=    0 NMatD0=    1 NMtDS0=    0 NMtDT0=    0
 Petite list used in FoFCou.
 Harris En= -2437.30582232163    
 Leave Link  401 at Sun Dec  2 18:15:01 2018, MaxMem=   536870912 cpu:        41.7
 (Enter /pbs_home/pkowalski/g09d01/g09/l502.exe)
 Closed shell SCF:
 Using DIIS extrapolation, IDIIS=  1040.
 Integral symmetry usage will be decided dynamically.
 IVT=     1387805 IEndB=     1387805 NGot=   536870912 MDV=   535953350
 LenX=   535953350 LenY=   535499748
 Requested convergence on RMS density matrix=1.00D-08 within 128 cycles.
 Requested convergence on MAX density matrix=1.00D-06.
 Requested convergence on             energy=1.00D-06.
 No special actions if energy rises.
 Fock matrices will be formed incrementally for  20 cycles.
 Integral accuracy reduced to 1.0D-05 until final iterations.

 Cycle   1  Pass 0  IDiag  1:
 FoFJK:  IHMeth= 1 ICntrl=       0 DoSepK=T KAlg= 0 I1Cent=   0 FoldK=F
 IRaf=         1 NMat=   1 IRICut=       1 DoRegI=T DoRafI=F ISym2E= 0.
 FoFCou: FMM=F IPFlag=           0 FMFlag=      100000 FMFlg1=           0
         NFxFlg=           0 DoJE=T BraDBF=F KetDBF=F FulRan=T
         wScrn=  0.000000 ICntrl=     500 IOpCl=  0 I1Cent=           0 NGrid=           0
         NMat0=    1 NMatS0=      1 NMatT0=    0 NMatD0=    1 NMtDS0=    0 NMtDT0=    0
 Symmetry not used in FoFCou.
 E= -2511.54254989789    
 DIIS: error= 1.42D-03 at cycle   1 NSaved=   1.
 NSaved= 1 IEnMin= 1 EnMin= -2511.54254989789     IErMin= 1 ErrMin= 1.42D-03
 ErrMax= 1.42D-03  0.00D+00 EMaxC= 1.00D-01 BMatC= 4.24D-03 BMatP= 4.24D-03
 IDIUse=3 WtCom= 9.86D-01 WtEn= 1.42D-02
 Coeff-Com:  0.100D+01
 Coeff-En:   0.100D+01
 Coeff:      0.100D+01
 Gap=     0.668 Goal=   None    Shift=    0.000
 GapD=    0.668 DampG=2.000 DampE=1.000 DampFc=2.0000 IDamp=-1.
 RMSDP=2.72D-04 MaxDP=1.23D-02              OVMax= 8.06D-03

 Cycle   2  Pass 0  IDiag  1:
 RMSU=  2.72D-04    CP:  1.00D+00
 E= -2511.54821324821     Delta-E=       -0.005663350322 Rises=F Damp=F
 DIIS: error= 3.20D-04 at cycle   2 NSaved=   2.
 NSaved= 2 IEnMin= 2 EnMin= -2511.54821324821     IErMin= 2 ErrMin= 3.20D-04
 ErrMax= 3.20D-04  0.00D+00 EMaxC= 1.00D-01 BMatC= 1.16D-04 BMatP= 4.24D-03
 IDIUse=3 WtCom= 9.97D-01 WtEn= 3.20D-03
 Coeff-Com: -0.110D+00 0.111D+01
 Coeff-En:   0.000D+00 0.100D+01
 Coeff:     -0.109D+00 0.111D+01
 Gap=     0.179 Goal=   None    Shift=    0.000
 RMSDP=4.78D-05 MaxDP=2.10D-03 DE=-5.66D-03 OVMax= 3.44D-03

 Cycle   3  Pass 0  IDiag  1:
 RMSU=  4.21D-05    CP:  1.00D+00  1.08D+00
 E= -2511.54846451689     Delta-E=       -0.000251268674 Rises=F Damp=F
 DIIS: error= 1.45D-04 at cycle   3 NSaved=   3.
 NSaved= 3 IEnMin= 3 EnMin= -2511.54846451689     IErMin= 3 ErrMin= 1.45D-04
 ErrMax= 1.45D-04  0.00D+00 EMaxC= 1.00D-01 BMatC= 4.25D-05 BMatP= 1.16D-04
 IDIUse=3 WtCom= 9.99D-01 WtEn= 1.45D-03
 Coeff-Com: -0.580D-01 0.448D+00 0.610D+00
 Coeff-En:   0.000D+00 0.000D+00 0.100D+01
 Coeff:     -0.579D-01 0.447D+00 0.611D+00
 Gap=     0.179 Goal=   None    Shift=    0.000
 RMSDP=2.31D-05 MaxDP=1.25D-03 DE=-2.51D-04 OVMax= 2.31D-03

 Cycle   4  Pass 0  IDiag  1:
 RMSU=  2.00D-05    CP:  1.00D+00  1.10D+00  7.43D-01
 E= -2511.54849971570     Delta-E=       -0.000035198817 Rises=F Damp=F
 DIIS: error= 6.41D-05 at cycle   4 NSaved=   4.
 NSaved= 4 IEnMin= 4 EnMin= -2511.54849971570     IErMin= 4 ErrMin= 6.41D-05
 ErrMax= 6.41D-05  0.00D+00 EMaxC= 1.00D-01 BMatC= 1.02D-05 BMatP= 4.25D-05
 IDIUse=1 WtCom= 1.00D+00 WtEn= 0.00D+00
 Coeff-Com: -0.269D-02-0.461D-01 0.314D+00 0.735D+00
 Coeff:     -0.269D-02-0.461D-01 0.314D+00 0.735D+00
 Gap=     0.179 Goal=   None    Shift=    0.000
 RMSDP=1.03D-05 MaxDP=5.62D-04 DE=-3.52D-05 OVMax= 1.31D-03

 Cycle   5  Pass 0  IDiag  1:
 RMSU=  7.11D-06    CP:  1.00D+00  1.10D+00  8.96D-01  8.06D-01
 E= -2511.54850761516     Delta-E=       -0.000007899457 Rises=F Damp=F
 DIIS: error= 2.06D-05 at cycle   5 NSaved=   5.
 NSaved= 5 IEnMin= 5 EnMin= -2511.54850761516     IErMin= 5 ErrMin= 2.06D-05
 ErrMax= 2.06D-05  0.00D+00 EMaxC= 1.00D-01 BMatC= 1.37D-06 BMatP= 1.02D-05
 IDIUse=1 WtCom= 1.00D+00 WtEn= 0.00D+00
 Coeff-Com:  0.333D-02-0.634D-01 0.119D+00 0.397D+00 0.543D+00
 Coeff:      0.333D-02-0.634D-01 0.119D+00 0.397D+00 0.543D+00
 Gap=     0.179 Goal=   None    Shift=    0.000
 RMSDP=3.41D-06 MaxDP=1.37D-04 DE=-7.90D-06 OVMax= 3.25D-04

 Initial convergence to 1.0D-05 achieved.  Increase integral accuracy.
 Cycle   6  Pass 1  IDiag  1:
 E= -2511.54864967160     Delta-E=       -0.000142056438 Rises=F Damp=F
 DIIS: error= 1.68D-04 at cycle   1 NSaved=   1.
 NSaved= 1 IEnMin= 1 EnMin= -2511.54864967160     IErMin= 1 ErrMin= 1.68D-04
 ErrMax= 1.68D-04  0.00D+00 EMaxC= 1.00D-01 BMatC= 1.79D-05 BMatP= 1.79D-05
 IDIUse=3 WtCom= 9.98D-01 WtEn= 1.68D-03
 Coeff-Com:  0.100D+01
 Coeff-En:   0.100D+01
 Coeff:      0.100D+01
 Gap=     0.179 Goal=   None    Shift=    0.000
 RMSDP=3.41D-06 MaxDP=1.37D-04 DE=-1.42D-04 OVMax= 4.53D-04

 Cycle   7  Pass 1  IDiag  1:
 RMSU=  1.78D-04    CP:  1.00D+00
 E= -2511.54866843313     Delta-E=       -0.000018761528 Rises=F Damp=F
 DIIS: error= 9.10D-06 at cycle   2 NSaved=   2.
 NSaved= 2 IEnMin= 2 EnMin= -2511.54866843313     IErMin= 2 ErrMin= 9.10D-06
 ErrMax= 9.10D-06  0.00D+00 EMaxC= 1.00D-01 BMatC= 1.60D-07 BMatP= 1.79D-05
 IDIUse=1 WtCom= 1.00D+00 WtEn= 0.00D+00
 Coeff-Com: -0.152D-01 0.102D+01
 Coeff:     -0.152D-01 0.102D+01
 Gap=     0.179 Goal=   None    Shift=    0.000
 RMSDP=6.69D-06 MaxDP=2.12D-04 DE=-1.88D-05 OVMax= 2.03D-04

 Cycle   8  Pass 1  IDiag  1:
 RMSU=  2.82D-06    CP:  1.00D+00  1.03D+00
 E= -2511.54866827655     Delta-E=        0.000000156574 Rises=F Damp=F
 DIIS: error= 1.39D-05 at cycle   3 NSaved=   3.
 NSaved= 3 IEnMin= 2 EnMin= -2511.54866843313     IErMin= 2 ErrMin= 9.10D-06
 ErrMax= 1.39D-05  0.00D+00 EMaxC= 1.00D-01 BMatC= 3.42D-07 BMatP= 1.60D-07
 IDIUse=1 WtCom= 1.00D+00 WtEn= 0.00D+00
 Coeff-Com: -0.178D-01 0.614D+00 0.404D+00
 Coeff:     -0.178D-01 0.614D+00 0.404D+00
 Gap=     0.179 Goal=   None    Shift=    0.000
 RMSDP=1.42D-06 MaxDP=8.20D-05 DE= 1.57D-07 OVMax= 1.37D-04

 Cycle   9  Pass 1  IDiag  1:
 RMSU=  1.02D-06    CP:  1.00D+00  1.03D+00  6.53D-01
 E= -2511.54866859866     Delta-E=       -0.000000322105 Rises=F Damp=F
 DIIS: error= 1.34D-06 at cycle   4 NSaved=   4.
 NSaved= 4 IEnMin= 4 EnMin= -2511.54866859866     IErMin= 4 ErrMin= 1.34D-06
 ErrMax= 1.34D-06  0.00D+00 EMaxC= 1.00D-01 BMatC= 3.04D-09 BMatP= 1.60D-07
 IDIUse=1 WtCom= 1.00D+00 WtEn= 0.00D+00
 Coeff-Com: -0.677D-02 0.220D+00 0.164D+00 0.623D+00
 Coeff:     -0.677D-02 0.220D+00 0.164D+00 0.623D+00
 Gap=     0.179 Goal=   None    Shift=    0.000
 RMSDP=2.05D-07 MaxDP=9.27D-06 DE=-3.22D-07 OVMax= 2.62D-05

 Cycle  10  Pass 1  IDiag  1:
 RMSU=  1.57D-07    CP:  1.00D+00  1.04D+00  6.97D-01  9.71D-01
 E= -2511.54866860174     Delta-E=       -0.000000003081 Rises=F Damp=F
 DIIS: error= 8.55D-07 at cycle   5 NSaved=   5.
 NSaved= 5 IEnMin= 5 EnMin= -2511.54866860174     IErMin= 5 ErrMin= 8.55D-07
 ErrMax= 8.55D-07  0.00D+00 EMaxC= 1.00D-01 BMatC= 6.78D-10 BMatP= 3.04D-09
 IDIUse=1 WtCom= 1.00D+00 WtEn= 0.00D+00
 Coeff-Com:  0.114D-02-0.459D-01-0.217D-01 0.312D+00 0.754D+00
 Coeff:      0.114D-02-0.459D-01-0.217D-01 0.312D+00 0.754D+00
 Gap=     0.179 Goal=   None    Shift=    0.000
 RMSDP=9.73D-08 MaxDP=4.06D-06 DE=-3.08D-09 OVMax= 1.14D-05

 Cycle  11  Pass 1  IDiag  1:
 RMSU=  6.51D-08    CP:  1.00D+00  1.04D+00  7.06D-01  1.03D+00  8.92D-01
 E= -2511.54866860227     Delta-E=       -0.000000000534 Rises=F Damp=F
 DIIS: error= 1.19D-07 at cycle   6 NSaved=   6.
 NSaved= 6 IEnMin= 6 EnMin= -2511.54866860227     IErMin= 6 ErrMin= 1.19D-07
 ErrMax= 1.19D-07  0.00D+00 EMaxC= 1.00D-01 BMatC= 2.01D-11 BMatP= 6.78D-10
 IDIUse=1 WtCom= 1.00D+00 WtEn= 0.00D+00
 Coeff-Com:  0.617D-03-0.224D-01-0.139D-01 0.564D-01 0.191D+00 0.788D+00
 Coeff:      0.617D-03-0.224D-01-0.139D-01 0.564D-01 0.191D+00 0.788D+00
 Gap=     0.179 Goal=   None    Shift=    0.000
 RMSDP=2.60D-08 MaxDP=1.99D-06 DE=-5.34D-10 OVMax= 3.98D-06

 Cycle  12  Pass 1  IDiag  1:
 RMSU=  2.20D-08    CP:  1.00D+00  1.04D+00  7.07D-01  1.04D+00  9.40D-01
                    CP:  1.13D+00
 E= -2511.54866860250     Delta-E=       -0.000000000226 Rises=F Damp=F
 DIIS: error= 5.84D-08 at cycle   7 NSaved=   7.
 NSaved= 7 IEnMin= 7 EnMin= -2511.54866860250     IErMin= 7 ErrMin= 5.84D-08
 ErrMax= 5.84D-08  0.00D+00 EMaxC= 1.00D-01 BMatC= 7.73D-12 BMatP= 2.01D-11
 IDIUse=1 WtCom= 1.00D+00 WtEn= 0.00D+00
 Coeff-Com:  0.598D-04-0.125D-02-0.226D-02-0.360D-01-0.650D-01 0.376D+00
 Coeff-Com:  0.728D+00
 Coeff:      0.598D-04-0.125D-02-0.226D-02-0.360D-01-0.650D-01 0.376D+00
 Coeff:      0.728D+00
 Gap=     0.179 Goal=   None    Shift=    0.000
 RMSDP=1.31D-08 MaxDP=5.53D-07 DE=-2.26D-10 OVMax= 2.31D-06

 Cycle  13  Pass 1  IDiag  1:
 RMSU=  8.71D-09    CP:  1.00D+00  1.04D+00  7.07D-01  1.04D+00  9.51D-01
                    CP:  1.27D+00  9.84D-01
 E= -2511.54866860259     Delta-E=       -0.000000000091 Rises=F Damp=F
 DIIS: error= 2.71D-08 at cycle   8 NSaved=   8.
 NSaved= 8 IEnMin= 8 EnMin= -2511.54866860259     IErMin= 8 ErrMin= 2.71D-08
 ErrMax= 2.71D-08  0.00D+00 EMaxC= 1.00D-01 BMatC= 1.33D-12 BMatP= 7.73D-12
 IDIUse=1 WtCom= 1.00D+00 WtEn= 0.00D+00
 Coeff-Com: -0.817D-04 0.340D-02 0.138D-02-0.263D-01-0.657D-01 0.333D-01
 Coeff-Com:  0.348D+00 0.706D+00
 Coeff:     -0.817D-04 0.340D-02 0.138D-02-0.263D-01-0.657D-01 0.333D-01
 Coeff:      0.348D+00 0.706D+00
 Gap=     0.179 Goal=   None    Shift=    0.000
 RMSDP=5.72D-09 MaxDP=2.99D-07 DE=-9.09D-11 OVMax= 1.18D-06

 SCF Done:  E(RCAM-B3LYP) =  -2511.54866860     A.U. after   13 cycles
            NFock= 13  Conv=0.57D-08     -V/T= 2.0070
 KE= 2.494156314783D+03 PE=-1.531946361717D+04 EE= 5.604988107475D+03
 Leave Link  502 at Sun Dec  2 18:25:40 2018, MaxMem=   536870912 cpu:      5098.7
 (Enter /pbs_home/pkowalski/g09d01/g09/l701.exe)
 Compute integral first derivatives.
 ... and contract with generalized density number  0.
 R6Disp: Adding Grimme-D3 dispersion energy 1st derivatives to the gradient.
 Leave Link  701 at Sun Dec  2 18:25:42 2018, MaxMem=   536870912 cpu:         6.1
 (Enter /pbs_home/pkowalski/g09d01/g09/l702.exe)
 L702 exits ... SP integral derivatives will be done elsewhere.
 Leave Link  702 at Sun Dec  2 18:25:42 2018, MaxMem=   536870912 cpu:         0.2
 (Enter /pbs_home/pkowalski/g09d01/g09/l703.exe)
 Compute integral first derivatives, UseDBF=F ICtDFT=           0.
 Integral derivatives from FoFJK, PRISM(SPDF).
 Calling FoFJK, ICntrl=      2127 FMM=F ISym2X=0 I1Cent= 0 IOpClX= 0 NMat=1 NMatS=1 NMatT=0.
 FoFJK:  IHMeth= 1 ICntrl=    2127 DoSepK=T KAlg= 0 I1Cent=   0 FoldK=F
 IRaf=         1 NMat=   1 IRICut=       1 DoRegI=T DoRafI=F ISym2E= 0.
 FoFCou: FMM=F IPFlag=           0 FMFlag=      100000 FMFlg1=         800
         NFxFlg=           0 DoJE=F BraDBF=F KetDBF=F FulRan=T
         wScrn=  0.000000 ICntrl=    2527 IOpCl=  0 I1Cent=           0 NGrid=           0
         NMat0=    1 NMatS0=      1 NMatT0=    0 NMatD0=    1 NMtDS0=    0 NMtDT0=    0
 Symmetry not used in FoFCou.
 Leave Link  703 at Sun Dec  2 18:29:59 2018, MaxMem=   536870912 cpu:      2045.9
 (Enter /pbs_home/pkowalski/g09d01/g09/l716.exe)
 Dipole        = 1.10736713D-01-1.63204255D+00-9.81947084D-02
 ***** Axes restored to original set *****
 -------------------------------------------------------------------
 Center     Atomic                   Forces (Hartrees/Bohr)
 Number     Number              X              Y              Z
 -------------------------------------------------------------------
      1        6           0.001109129   -0.000679148   -0.000566419
      2        6          -0.000860940    0.000631413   -0.000030488
      3        6           0.000473509    0.000451554    0.001110080
      4       16           0.000088101   -0.000057540    0.000384260
      5        6          -0.001252866    0.000434386    0.000250843
      6        6           0.000308501   -0.000446906   -0.000983938
      7        6           0.000232060   -0.000620978    0.001268182
      8        6          -0.000827149    0.000327728    0.000964320
      9        6           0.000326558   -0.000906802   -0.000701158
     10        9          -0.001427842    0.001926251   -0.000540276
     11        9          -0.001396000   -0.000227227    0.000219845
     12        9           0.000165008   -0.001383085   -0.001435404
     13        9           0.001335090    0.001413018   -0.000265768
     14        9          -0.000569043   -0.000743211    0.000782906
     15        9           0.001702332   -0.000889682    0.003232619
     16        6           0.000333232   -0.000638114   -0.000783396
     17        6           0.000423123    0.001186181   -0.000476815
     18        1          -0.000632249    0.000183517   -0.000203388
     19        1           0.000408887   -0.000313981   -0.000289248
     20        1           0.000257359    0.000203499    0.000925756
     21        6          -0.000450347   -0.001135499    0.000441704
     22        1          -0.000082202   -0.000172778   -0.000594873
     23        1          -0.000551195    0.000465103    0.000250262
     24        1           0.000565384   -0.000123481    0.000392281
     25        6          -0.000717938    0.000925720    0.000784010
     26       16          -0.000072301    0.000638236    0.000329460
     27        6           0.000061432    0.000402205    0.000957015
     28        6          -0.000186777   -0.000121633   -0.000114016
     29        6           0.000952827    0.000135044   -0.000897484
     30        6          -0.000051517   -0.000791773    0.001086068
     31        6           0.000007798    0.000792129   -0.001135718
     32        1          -0.000533642    0.000040960    0.000502694
     33        6          -0.000984247    0.000072238    0.000981577
     34        1          -0.000017257    0.000466460   -0.000629338
     35        6          -0.000960545    0.000870823   -0.000185158
     36        1           0.000001749   -0.000430635    0.000620914
     37        1           0.000530090   -0.000055782   -0.000531484
     38        1           0.000552753   -0.000480015    0.000085569
     39        6          -0.000436646   -0.000161364   -0.000777781
     40        6           0.000480330   -0.000418260   -0.000594761
     41        1           0.000657999   -0.000242557   -0.000181852
     42        1          -0.000012530   -0.000288849   -0.000102217
     43        1           0.000280963    0.000024947   -0.000065079
     44        6          -0.000033880   -0.000178520    0.000092162
     45        6           0.000985016    0.000318518   -0.000795841
     46        6          -0.001328203    0.000186406   -0.000012977
     47        6           0.001357124   -0.000259801    0.000038080
     48        1          -0.000400722   -0.000042142    0.000671187
     49        6          -0.000719143   -0.000153957    0.001092855
     50        1           0.000775226   -0.000145540    0.000044338
     51        6           0.000470560   -0.000389953    0.001115310
     52        1          -0.000738995    0.000149271   -0.000015781
     53        1           0.000435629    0.000060775   -0.000602981
     54        1          -0.000309819    0.000227042   -0.000643295
     55        6           0.000192980   -0.000283579   -0.000738785
     56        6           0.000207342    0.000032477   -0.001532516
     57        1          -0.000111942    0.000183534   -0.000784236
     58        1          -0.000060757   -0.000123088   -0.000450876
     59        1           0.000048602    0.000156443   -0.000960953
 -------------------------------------------------------------------
 Cartesian Forces:  Max     0.003232619 RMS     0.000701902
 Leave Link  716 at Sun Dec  2 18:29:59 2018, MaxMem=   536870912 cpu:         0.2
 (Enter /pbs_home/pkowalski/g09d01/g09/l103.exe)

 GradGradGradGradGradGradGradGradGradGradGradGradGradGradGradGradGradGrad
 Berny optimization.
 Using GEDIIS/GDIIS optimizer.
 FormGI is forming the generalized inverse of G from B-inverse, IUseBI=4.
 Internal  Forces:  Max     0.006141820 RMS     0.000901724
 Search for a local minimum.
 Step number   3 out of a maximum of  354
 All quantities printed in internal units (Hartrees-Bohrs-Radians)
 RMS Force = .90172D-03 SwitMx=.10000D-02 MixMth= 2
 Mixed Optimization -- En-DIIS/RFO-DIIS
 Swapping is turned off.
 Update second derivatives using D2CorX and points    1    2    3
 DE= -2.98D-05 DEPred=-6.16D-04 R= 4.84D-02
 Trust test= 4.84D-02 RLast= 1.74D-01 DXMaxT set to 2.43D-01
 ITU= -1  1  0
     Eigenvalues ---    0.00230   0.00230   0.00399   0.00650   0.00652
     Eigenvalues ---    0.00657   0.00892   0.01010   0.01076   0.01104
     Eigenvalues ---    0.01202   0.01267   0.01384   0.01451   0.01470
     Eigenvalues ---    0.01546   0.01587   0.01687   0.01722   0.01731
     Eigenvalues ---    0.01934   0.01979   0.02014   0.02017   0.02076
     Eigenvalues ---    0.02079   0.02094   0.02096   0.02133   0.02135
     Eigenvalues ---    0.02138   0.02142   0.02151   0.02154   0.02161
     Eigenvalues ---    0.02161   0.02164   0.02167   0.04555   0.04780
     Eigenvalues ---    0.04971   0.05481   0.05497   0.05500   0.05677
     Eigenvalues ---    0.05682   0.05958   0.07002   0.07050   0.07090
     Eigenvalues ---    0.07256   0.07291   0.07412   0.07817   0.08984
     Eigenvalues ---    0.09221   0.09305   0.09541   0.10544   0.11000
     Eigenvalues ---    0.11194   0.12233   0.13200   0.14171   0.14855
     Eigenvalues ---    0.15732   0.15997   0.15997   0.15999   0.15999
     Eigenvalues ---    0.16000   0.16000   0.16000   0.16000   0.16000
     Eigenvalues ---    0.16000   0.16000   0.16000   0.16000   0.16000
     Eigenvalues ---    0.16000   0.16000   0.16000   0.16000   0.16000
     Eigenvalues ---    0.16037   0.16069   0.17005   0.17098   0.19120
     Eigenvalues ---    0.21720   0.21999   0.21999   0.22000   0.22014
     Eigenvalues ---    0.22237   0.23459   0.23472   0.24331   0.24383
     Eigenvalues ---    0.24539   0.24698   0.24837   0.24922   0.24942
     Eigenvalues ---    0.24994   0.24994   0.25000   0.25411   0.26709
     Eigenvalues ---    0.26950   0.27080   0.27212   0.27332   0.27535
     Eigenvalues ---    0.27955   0.28238   0.30416   0.30650   0.31492
     Eigenvalues ---    0.31799   0.32815   0.34133   0.34369   0.34437
     Eigenvalues ---    0.34451   0.34540   0.34574   0.34594   0.34632
     Eigenvalues ---    0.34659   0.34709   0.34729   0.34744   0.34900
     Eigenvalues ---    0.35182   0.35205   0.35291   0.35291   0.35291
     Eigenvalues ---    0.35291   0.35300   0.35311   0.35361   0.35417
     Eigenvalues ---    0.35458   0.36950   0.37617   0.41274   0.41380
     Eigenvalues ---    0.41737   0.41763   0.43238   0.45000   0.45033
     Eigenvalues ---    0.45523   0.45799   0.46380   0.46413   0.46611
     Eigenvalues ---    0.46810   0.47550   0.48143   0.48248   0.49660
     Eigenvalues ---    0.50323   0.51818   0.52293   0.53482   0.55644
     Eigenvalues ---    0.59923
 En-DIIS/RFO-DIIS IScMMF=        0 using points:     3    2
 RFO step:  Lambda=-4.31415844D-04.
 NNeg= 0 NP= 2 Switch=  2.50D-03 Rises=F DC=  2.98D-05 SmlDif=  1.00D-05
 RMS Error=  0.1476768045D-02 NUsed= 2 EDIIS=F
 DidBck=T Rises=F RFO-DIIS coefs:    0.52907    0.47093
 Iteration  1 RMS(Cart)=  0.03174489 RMS(Int)=  0.00021979
 Iteration  2 RMS(Cart)=  0.00041634 RMS(Int)=  0.00000848
 Iteration  3 RMS(Cart)=  0.00000009 RMS(Int)=  0.00000848
 ITry= 1 IFail=0 DXMaxC= 1.60D-01 DCOld= 1.00D+10 DXMaxT= 2.43D-01 DXLimC= 3.00D+00 Rises=F
 Variable       Old X    -DE/DX   Delta X   Delta X   Delta X     New X
                                 (Linear)    (Quad)   (Total)
    R1        2.88402   0.00058   0.00060   0.00272   0.00332   2.88734
    R2        2.56172  -0.00084  -0.00119   0.00040  -0.00078   2.56094
    R3        2.74850  -0.00106  -0.00593   0.00743   0.00151   2.75001
    R4        2.89702   0.00185  -0.00102   0.00767   0.00665   2.90367
    R5        2.90920   0.00119   0.00007   0.00272   0.00279   2.91199
    R6        3.47919   0.00074   0.00395  -0.00249   0.00146   3.48065
    R7        3.47713   0.00072   0.00428  -0.00269   0.00158   3.47870
    R8        2.88755  -0.00064   0.00031   0.00277   0.00306   2.89061
    R9        2.90903   0.00126  -0.00016   0.00314   0.00299   2.91201
   R10        3.32239   0.00195   0.00406  -0.00296   0.00111   3.32350
   R11        2.83364   0.00037  -0.00306   0.00576   0.00271   2.83635
   R12        2.77224  -0.00043  -0.00576   0.00574  -0.00001   2.77222
   R13        2.91412   0.00292   0.00100   0.00416   0.00517   2.91928
   R14        2.54545   0.00188   0.00348  -0.00251   0.00097   2.54642
   R15        2.56133   0.00105   0.00337  -0.00305   0.00032   2.56166
   R16        2.83079  -0.00086  -0.00370   0.00451   0.00080   2.83159
   R17        2.56736  -0.00301  -0.00130  -0.00062  -0.00192   2.56544
   R18        2.91645   0.00272   0.00060   0.00367   0.00426   2.92071
   R19        2.51502   0.00200   0.00266  -0.00133   0.00133   2.51635
   R20        2.53417   0.00196   0.00284  -0.00155   0.00130   2.53547
   R21        2.56326   0.00090   0.00350  -0.00338   0.00012   2.56338
   R22        2.54230   0.00224   0.00367  -0.00247   0.00120   2.54350
   R23        2.74171  -0.00365  -0.00731   0.00617  -0.00114   2.74057
   R24        2.07654  -0.00068  -0.00089  -0.00002  -0.00090   2.07564
   R25        2.07415  -0.00053  -0.00072  -0.00005  -0.00077   2.07338
   R26        2.07800  -0.00091  -0.00078  -0.00050  -0.00129   2.07671
   R27        2.07368  -0.00058  -0.00069  -0.00017  -0.00086   2.07282
   R28        2.07916  -0.00071  -0.00077  -0.00025  -0.00101   2.07815
   R29        2.07653  -0.00068  -0.00089  -0.00002  -0.00090   2.07563
   R30        2.78592   0.00111  -0.00159   0.00392   0.00233   2.78825
   R31        2.57734   0.00256   0.00139   0.00035   0.00175   2.57909
   R32        3.33140   0.00155   0.00366  -0.00298   0.00068   3.33209
   R33        2.78718   0.00087  -0.00158   0.00359   0.00200   2.78918
   R34        2.57448   0.00195   0.00123   0.00014   0.00137   2.57584
   R35        2.64683   0.00073   0.00054   0.00036   0.00089   2.64773
   R36        2.64856   0.00066   0.00048   0.00034   0.00083   2.64938
   R37        2.62742   0.00057   0.00000   0.00076   0.00076   2.62819
   R38        2.06322  -0.00074  -0.00081  -0.00021  -0.00102   2.06219
   R39        2.62610   0.00059  -0.00004   0.00084   0.00080   2.62691
   R40        2.06508  -0.00078  -0.00087  -0.00020  -0.00107   2.06401
   R41        2.63060   0.00058   0.00025   0.00044   0.00069   2.63129
   R42        2.06566  -0.00076  -0.00086  -0.00016  -0.00102   2.06464
   R43        2.63155   0.00063   0.00036   0.00036   0.00072   2.63227
   R44        2.06566  -0.00075  -0.00087  -0.00014  -0.00101   2.06465
   R45        2.06566  -0.00074  -0.00087  -0.00012  -0.00099   2.06467
   R46        2.83589   0.00048   0.00108  -0.00043   0.00065   2.83654
   R47        2.07421  -0.00069  -0.00087  -0.00002  -0.00090   2.07331
   R48        2.07758  -0.00008  -0.00024  -0.00007  -0.00031   2.07726
   R49        2.07433  -0.00001  -0.00009  -0.00023  -0.00032   2.07401
   R50        2.64654   0.00086   0.00054   0.00051   0.00105   2.64759
   R51        2.64807   0.00066   0.00051   0.00030   0.00081   2.64888
   R52        2.62717   0.00057   0.00000   0.00079   0.00078   2.62795
   R53        2.06365  -0.00078  -0.00080  -0.00029  -0.00108   2.06256
   R54        2.62614   0.00059  -0.00003   0.00081   0.00078   2.62693
   R55        2.06580  -0.00079  -0.00086  -0.00022  -0.00108   2.06472
   R56        2.63083   0.00055   0.00028   0.00036   0.00064   2.63147
   R57        2.06562  -0.00075  -0.00086  -0.00016  -0.00102   2.06460
   R58        2.63162   0.00050   0.00027   0.00032   0.00059   2.63220
   R59        2.06552  -0.00075  -0.00085  -0.00016  -0.00101   2.06452
   R60        2.06565  -0.00075  -0.00087  -0.00013  -0.00101   2.06464
   R61        2.83621   0.00049   0.00108  -0.00042   0.00066   2.83687
   R62        2.07590   0.00044   0.00010   0.00012   0.00022   2.07612
   R63        2.07682   0.00012  -0.00028   0.00025  -0.00003   2.07679
   R64        2.07351  -0.00089  -0.00092  -0.00024  -0.00116   2.07236
    A1        2.02790   0.00046  -0.00013   0.00295   0.00282   2.03073
    A2        1.95080   0.00084   0.00415  -0.00334   0.00081   1.95162
    A3        2.30309  -0.00132  -0.00423   0.00053  -0.00370   2.29939
    A4        1.91484  -0.00059   0.00013   0.00213   0.00226   1.91710
    A5        1.87244  -0.00023   0.00117  -0.00231  -0.00114   1.87130
    A6        1.83214  -0.00002  -0.00246   0.00125  -0.00121   1.83093
    A7        1.97810   0.00022  -0.00039  -0.00006  -0.00044   1.97765
    A8        1.97114   0.00056   0.00133  -0.00041   0.00092   1.97207
    A9        1.88703   0.00001   0.00006  -0.00063  -0.00057   1.88646
   A10        1.97257   0.00133   0.00227  -0.00047   0.00181   1.97439
   A11        1.89609  -0.00085   0.00103   0.00060   0.00160   1.89769
   A12        1.98575  -0.00029  -0.00109   0.00178   0.00069   1.98644
   A13        1.84943  -0.00064  -0.00441  -0.00029  -0.00470   1.84473
   A14        1.87242  -0.00007   0.00047  -0.00141  -0.00095   1.87147
   A15        1.88075   0.00047   0.00145  -0.00035   0.00111   1.88186
   A16        1.59632  -0.00018  -0.00030   0.00154   0.00122   1.59754
   A17        2.24427   0.00021  -0.00135   0.00335   0.00201   2.24628
   A18        2.12801  -0.00046   0.00020  -0.00140  -0.00120   2.12681
   A19        1.90926   0.00024   0.00130  -0.00186  -0.00057   1.90869
   A20        1.82261  -0.00104   0.00045  -0.00349  -0.00304   1.81957
   A21        2.00023  -0.00064  -0.00143  -0.00007  -0.00149   1.99874
   A22        1.96635  -0.00034  -0.00136  -0.00064  -0.00200   1.96435
   A23        1.91215   0.00172   0.00455  -0.00088   0.00365   1.91580
   A24        1.89081   0.00094   0.00154   0.00070   0.00225   1.89306
   A25        1.86904  -0.00045  -0.00321   0.00418   0.00098   1.87001
   A26        1.89846   0.00186   0.00275  -0.00209   0.00064   1.89910
   A27        2.12290   0.00034   0.00136   0.00028   0.00165   2.12455
   A28        2.26138  -0.00219  -0.00416   0.00189  -0.00224   2.25914
   A29        1.83653   0.00033   0.00092  -0.00366  -0.00274   1.83379
   A30        1.96722   0.00008  -0.00015   0.00079   0.00066   1.96788
   A31        1.89627  -0.00023   0.00053  -0.00029   0.00022   1.89650
   A32        1.96744  -0.00020  -0.00005   0.00031   0.00026   1.96770
   A33        1.89121  -0.00005   0.00061  -0.00047   0.00014   1.89136
   A34        1.90221   0.00007  -0.00172   0.00305   0.00133   1.90354
   A35        1.81188  -0.00147   0.00027  -0.00492  -0.00468   1.80720
   A36        1.97560  -0.00020  -0.00036  -0.00222  -0.00258   1.97302
   A37        2.00486  -0.00124  -0.00340   0.00084  -0.00252   2.00234
   A38        1.89813   0.00103   0.00092   0.00103   0.00195   1.90007
   A39        1.90028   0.00286   0.00654   0.00130   0.00783   1.90811
   A40        1.86974  -0.00066  -0.00321   0.00387   0.00065   1.87039
   A41        2.00550   0.00145   0.00294   0.00460   0.00753   2.01303
   A42        1.97056   0.00206   0.00358  -0.00246   0.00112   1.97168
   A43        2.30708  -0.00352  -0.00655  -0.00212  -0.00864   2.29844
   A44        1.90511  -0.00002  -0.00115   0.00142   0.00027   1.90538
   A45        1.93822   0.00026  -0.00079   0.00216   0.00137   1.93959
   A46        1.92679   0.00048  -0.00099   0.00321   0.00222   1.92901
   A47        1.90070  -0.00021   0.00074  -0.00224  -0.00150   1.89921
   A48        1.89424  -0.00024   0.00123  -0.00264  -0.00141   1.89283
   A49        1.89808  -0.00031   0.00102  -0.00209  -0.00108   1.89700
   A50        1.93552   0.00023  -0.00071   0.00196   0.00125   1.93677
   A51        1.92547   0.00031  -0.00081   0.00238   0.00156   1.92703
   A52        1.90603   0.00010  -0.00128   0.00202   0.00074   1.90677
   A53        1.90061  -0.00023   0.00091  -0.00186  -0.00094   1.89966
   A54        1.90285  -0.00021   0.00077  -0.00213  -0.00136   1.90150
   A55        1.89272  -0.00022   0.00118  -0.00254  -0.00136   1.89136
   A56        2.03781   0.00013   0.00042   0.00015   0.00057   2.03838
   A57        2.02210  -0.00093  -0.00231   0.00041  -0.00190   2.02020
   A58        2.22311   0.00081   0.00193  -0.00060   0.00134   2.22445
   A59        1.58638  -0.00016   0.00022   0.00117   0.00140   1.58778
   A60        2.04176   0.00025  -0.00012   0.00078   0.00066   2.04242
   A61        2.01361  -0.00024  -0.00147   0.00126  -0.00021   2.01340
   A62        2.22782  -0.00002   0.00157  -0.00203  -0.00046   2.22736
   A63        2.10679   0.00002   0.00040  -0.00046  -0.00006   2.10673
   A64        2.10476   0.00004  -0.00021   0.00042   0.00021   2.10497
   A65        2.07144  -0.00006  -0.00022   0.00006  -0.00016   2.07129
   A66        2.10499   0.00004   0.00001   0.00012   0.00013   2.10512
   A67        2.08544  -0.00002   0.00007  -0.00015  -0.00007   2.08537
   A68        2.09257  -0.00002  -0.00010   0.00005  -0.00005   2.09252
   A69        2.10453   0.00002   0.00008  -0.00001   0.00007   2.10460
   A70        2.08259  -0.00001   0.00005  -0.00008  -0.00003   2.08256
   A71        2.09603  -0.00001  -0.00014   0.00010  -0.00004   2.09599
   A72        2.09799  -0.00002   0.00020  -0.00032  -0.00011   2.09788
   A73        2.08832   0.00003  -0.00029   0.00047   0.00019   2.08851
   A74        2.09685  -0.00001   0.00008  -0.00015  -0.00008   2.09678
   A75        2.09841  -0.00001   0.00013  -0.00020  -0.00007   2.09834
   A76        2.08847   0.00001  -0.00024   0.00036   0.00012   2.08860
   A77        2.09631   0.00000   0.00011  -0.00016  -0.00006   2.09625
   A78        2.08884   0.00003  -0.00021   0.00034   0.00013   2.08897
   A79        2.09715  -0.00002   0.00012  -0.00020  -0.00009   2.09706
   A80        2.09718  -0.00001   0.00009  -0.00014  -0.00005   2.09713
   A81        1.95745  -0.00027   0.00075  -0.00082  -0.00006   1.95739
   A82        2.15840  -0.00276  -0.00323  -0.00055  -0.00379   2.15461
   A83        2.16652   0.00303   0.00253   0.00143   0.00396   2.17049
   A84        1.93604   0.00040   0.00027   0.00108   0.00134   1.93738
   A85        1.94982   0.00015  -0.00026   0.00089   0.00062   1.95045
   A86        1.92640  -0.00020  -0.00154   0.00155   0.00002   1.92641
   A87        1.89291  -0.00014   0.00074  -0.00125  -0.00051   1.89240
   A88        1.89270   0.00002   0.00133  -0.00161  -0.00028   1.89241
   A89        1.86356  -0.00025  -0.00048  -0.00085  -0.00132   1.86223
   A90        2.10676   0.00030   0.00045   0.00003   0.00048   2.10724
   A91        2.10430  -0.00013  -0.00030   0.00017  -0.00013   2.10417
   A92        2.07190  -0.00018  -0.00018  -0.00021  -0.00039   2.07151
   A93        2.10468   0.00006  -0.00004   0.00025   0.00022   2.10490
   A94        2.08429   0.00002   0.00011  -0.00008   0.00003   2.08432
   A95        2.09406  -0.00008  -0.00009  -0.00017  -0.00025   2.09381
   A96        2.10479   0.00007   0.00007   0.00011   0.00018   2.10497
   A97        2.08508  -0.00003  -0.00005  -0.00002  -0.00006   2.08502
   A98        2.09323  -0.00004  -0.00004  -0.00009  -0.00012   2.09311
   A99        2.09789  -0.00001   0.00019  -0.00029  -0.00010   2.09780
   A100       2.08856   0.00002  -0.00031   0.00049   0.00019   2.08875
   A101       2.09671  -0.00001   0.00011  -0.00020  -0.00009   2.09662
   A102       2.09770   0.00003   0.00010  -0.00011   0.00000   2.09769
   A103       2.08893   0.00000  -0.00023   0.00033   0.00011   2.08904
   A104       2.09656  -0.00003   0.00012  -0.00023  -0.00010   2.09645
   A105       2.08930   0.00003  -0.00015   0.00022   0.00007   2.08937
   A106       2.09682  -0.00001   0.00008  -0.00010  -0.00002   2.09680
   A107       2.09706  -0.00002   0.00007  -0.00013  -0.00005   2.09700
   A108       1.96277  -0.00034   0.00028  -0.00098  -0.00071   1.96206
   A109       2.15883  -0.00577  -0.00513  -0.00325  -0.00838   2.15045
   A110       2.15334   0.00614   0.00503   0.00419   0.00923   2.16257
   A111       1.92251  -0.00060  -0.00211   0.00092  -0.00120   1.92131
   A112       1.95511   0.00001  -0.00065   0.00084   0.00019   1.95530
   A113       1.93711   0.00085   0.00092   0.00196   0.00289   1.93999
   A114       1.86405  -0.00032  -0.00082  -0.00150  -0.00232   1.86173
   A115       1.88651   0.00014   0.00182  -0.00165   0.00017   1.88668
   A116       1.89583  -0.00012   0.00089  -0.00081   0.00008   1.89590
    D1        0.66802   0.00030   0.00637  -0.00488   0.00148   0.66950
    D2       -1.48774   0.00053   0.00602  -0.00464   0.00137  -1.48637
    D3        2.79081   0.00064   0.00658  -0.00349   0.00307   2.79388
    D4       -2.52338  -0.00013   0.00278  -0.00254   0.00025  -2.52314
    D5        1.60404   0.00011   0.00243  -0.00230   0.00014   1.60418
    D6       -0.40059   0.00021   0.00300  -0.00116   0.00184  -0.39875
    D7        3.01433  -0.00075  -0.00581   0.00349  -0.00231   3.01202
    D8       -0.05894  -0.00050  -0.00910   0.00177  -0.00733  -0.06627
    D9       -0.06505  -0.00031  -0.00171   0.00069  -0.00101  -0.06605
   D10       -3.13832  -0.00006  -0.00501  -0.00103  -0.00602   3.13884
   D11        0.29253  -0.00028  -0.00341   0.00219  -0.00122   0.29131
   D12       -2.80738  -0.00035  -0.00500   0.00057  -0.00443  -2.81180
   D13       -2.90917  -0.00071  -0.00749   0.00506  -0.00242  -2.91159
   D14        0.27410  -0.00077  -0.00907   0.00344  -0.00562   0.26848
   D15       -3.07364   0.00153   0.00855   0.01035   0.01891  -3.05473
   D16       -1.02632   0.00098   0.00512   0.01010   0.01520  -1.01112
   D17        1.06845   0.00079   0.00697   0.01122   0.01819   1.08664
   D18       -0.98122   0.00097   0.00988   0.00886   0.01875  -0.96248
   D19        1.06609   0.00042   0.00645   0.00861   0.01504   1.08113
   D20       -3.12232   0.00023   0.00830   0.00973   0.01803  -3.10429
   D21        1.17237   0.00160   0.01072   0.00764   0.01837   1.19073
   D22       -3.06350   0.00105   0.00728   0.00740   0.01466  -3.04884
   D23       -0.96873   0.00086   0.00914   0.00852   0.01765  -0.95108
   D24       -3.08554  -0.00020  -0.00078  -0.00313  -0.00391  -3.08945
   D25        1.09042  -0.00028  -0.00092  -0.00367  -0.00460   1.08583
   D26       -0.98822  -0.00026  -0.00109  -0.00324  -0.00434  -0.99256
   D27        1.08123   0.00056  -0.00151  -0.00417  -0.00568   1.07555
   D28       -1.02600   0.00049  -0.00166  -0.00471  -0.00636  -1.03236
   D29       -3.10464   0.00051  -0.00183  -0.00428  -0.00610  -3.11074
   D30       -1.11788  -0.00034  -0.00302  -0.00311  -0.00613  -1.12401
   D31        3.05808  -0.00041  -0.00316  -0.00365  -0.00681   3.05127
   D32        0.97944  -0.00039  -0.00333  -0.00322  -0.00655   0.97289
   D33        0.31880  -0.00036  -0.00204   0.00062  -0.00144   0.31736
   D34        2.40435  -0.00079  -0.00273   0.00378   0.00104   2.40539
   D35       -1.67566  -0.00009  -0.00223   0.00293   0.00069  -1.67497
   D36        2.25074  -0.00077   0.00978   0.00716   0.01694   2.26768
   D37        0.17618  -0.00007   0.01008   0.00687   0.01699   0.19317
   D38       -1.82944  -0.00026   0.01031   0.00806   0.01838  -1.81106
   D39        0.81781  -0.00070  -0.01216  -0.00966  -0.02183   0.79598
   D40       -2.33241  -0.00105  -0.01441  -0.00711  -0.02149  -2.35390
   D41        2.94219   0.00005  -0.01142  -0.01006  -0.02150   2.92069
   D42       -0.20803  -0.00029  -0.01368  -0.00750  -0.02116  -0.22919
   D43       -1.34107  -0.00012  -0.01235  -0.01197  -0.02435  -1.36542
   D44        1.79189  -0.00047  -0.01461  -0.00942  -0.02401   1.76789
   D45       -3.09146   0.00074  -0.00058  -0.00442  -0.00499  -3.09645
   D46        1.09598   0.00084  -0.00027  -0.00390  -0.00416   1.09182
   D47       -1.01072   0.00073  -0.00037  -0.00484  -0.00521  -1.01593
   D48        0.99656  -0.00073  -0.00312  -0.00397  -0.00710   0.98946
   D49       -1.09918  -0.00063  -0.00281  -0.00346  -0.00627  -1.10545
   D50        3.07730  -0.00074  -0.00292  -0.00439  -0.00732   3.06999
   D51       -0.98805  -0.00018   0.00105  -0.00279  -0.00175  -0.98980
   D52       -3.08379  -0.00008   0.00135  -0.00227  -0.00092  -3.08471
   D53        1.09269  -0.00019   0.00125  -0.00321  -0.00196   1.09073
   D54        3.04202   0.00000  -0.00835  -0.00276  -0.01112   3.03090
   D55       -0.11756   0.00007  -0.00584  -0.00478  -0.01061  -0.12816
   D56        2.98608   0.00028   0.00333  -0.01150  -0.00819   2.97788
   D57        0.89399  -0.00078  -0.00179  -0.00801  -0.00982   0.88417
   D58       -1.24896   0.00060   0.00475  -0.01309  -0.00834  -1.25730
   D59       -0.21698   0.00003   0.00627  -0.00996  -0.00371  -0.22069
   D60       -2.30907  -0.00103   0.00115  -0.00647  -0.00534  -2.31440
   D61        1.83117   0.00036   0.00770  -0.01156  -0.00386   1.82731
   D62        2.98006  -0.00049   0.00211  -0.00566  -0.00356   2.97650
   D63       -0.19060  -0.00040   0.00074  -0.00298  -0.00222  -0.19283
   D64       -0.10493  -0.00028  -0.00054  -0.00727  -0.00781  -0.11274
   D65        3.00759  -0.00020  -0.00190  -0.00459  -0.00647   3.00112
   D66        0.44550   0.00003  -0.01001   0.02313   0.01313   0.45863
   D67        2.59623   0.00005  -0.00953   0.02151   0.01199   2.60822
   D68       -1.57684   0.00003  -0.01143   0.02566   0.01425  -1.56259
   D69        2.59583  -0.00042  -0.00897   0.02050   0.01152   2.60736
   D70       -1.53663  -0.00040  -0.00849   0.01888   0.01038  -1.52624
   D71        0.57349  -0.00042  -0.01039   0.02303   0.01264   0.58613
   D72       -1.65399   0.00052  -0.00942   0.02540   0.01598  -1.63801
   D73        0.49674   0.00054  -0.00894   0.02378   0.01484   0.51157
   D74        2.60685   0.00051  -0.01084   0.02793   0.01709   2.62394
   D75        0.38048   0.00018  -0.00560   0.02130   0.01570   0.39618
   D76       -1.67457  -0.00005  -0.00669   0.02420   0.01751  -1.65706
   D77        2.45333   0.00205   0.00075   0.02007   0.02083   2.47416
   D78       -2.72900   0.00002  -0.00425   0.01838   0.01413  -2.71486
   D79        1.49914  -0.00021  -0.00533   0.02128   0.01595   1.51508
   D80       -0.65615   0.00188   0.00211   0.01715   0.01927  -0.63688
   D81       -0.22049   0.00054   0.01005   0.00584   0.01591  -0.20458
   D82        2.93182   0.00092   0.01274   0.00266   0.01540   2.94723
   D83        2.88539   0.00073   0.00855   0.00906   0.01763   2.90301
   D84       -0.24548   0.00112   0.01123   0.00587   0.01712  -0.22836
   D85       -0.50620   0.00007   0.01001  -0.02733  -0.01731  -0.52351
   D86        1.60187  -0.00046   0.01018  -0.03208  -0.02189   1.57997
   D87       -2.64956   0.00089   0.01048  -0.02620  -0.01569  -2.66525
   D88       -2.65679  -0.00013   0.00959  -0.02602  -0.01642  -2.67321
   D89       -0.54872  -0.00066   0.00977  -0.03077  -0.02101  -0.56973
   D90        1.48304   0.00069   0.01007  -0.02489  -0.01480   1.46823
   D91        1.51962  -0.00006   0.01137  -0.02973  -0.01836   1.50126
   D92       -2.65550  -0.00059   0.01154  -0.03448  -0.02294  -2.67844
   D93       -0.62374   0.00076   0.01184  -0.02859  -0.01674  -0.64048
   D94        0.13621   0.00027   0.01056   0.00464   0.01518   0.15139
   D95       -3.13916   0.00106   0.01250   0.00469   0.01717  -3.12199
   D96       -3.01595  -0.00011   0.00792   0.00781   0.01571  -3.00024
   D97       -0.00812   0.00068   0.00985   0.00786   0.01770   0.00958
   D98       -2.35381   0.00035  -0.00335   0.01949   0.01615  -2.33766
   D99        0.76440   0.00026  -0.00479   0.01896   0.01418   0.77857
   D100       0.80815   0.00030  -0.00616   0.02177   0.01560   0.82375
   D101      -2.35684   0.00021  -0.00760   0.02123   0.01363  -2.34320
   D102       0.01016  -0.00010  -0.00142   0.00070  -0.00075   0.00941
   D103      -2.99815   0.00017  -0.00247   0.00130  -0.00118  -2.99933
   D104       3.13155  -0.00003   0.00138  -0.00156  -0.00019   3.13137
   D105       0.12324   0.00024   0.00034  -0.00095  -0.00062   0.12262
   D106       2.95982   0.00013   0.00255  -0.00151   0.00105   2.96087
   D107      -0.18463   0.00011  -0.00082   0.00139   0.00056  -0.18407
   D108       2.34155  -0.00015   0.00347  -0.01260  -0.00913   2.33242
   D109      -0.77861  -0.00012   0.00507  -0.01382  -0.00875  -0.78736
   D110      -0.79679  -0.00014   0.00733  -0.01591  -0.00858  -0.80536
   D111       2.36624  -0.00010   0.00893  -0.01712  -0.00819   2.35805
   D112      -0.02962   0.00013   0.00299  -0.00278   0.00022  -0.02940
   D113       3.07006   0.00004   0.00443  -0.00120   0.00324   3.07330
   D114       3.10876   0.00012  -0.00081   0.00049  -0.00033   3.10843
   D115      -0.07475   0.00002   0.00063   0.00206   0.00269  -0.07205
   D116      -3.13592   0.00002   0.00124  -0.00115   0.00009  -3.13584
   D117      -0.01487   0.00001   0.00024  -0.00016   0.00007  -0.01480
   D118      -0.01536  -0.00001  -0.00033   0.00004  -0.00029  -0.01565
   D119       3.10569  -0.00002  -0.00133   0.00103  -0.00030   3.10539
   D120       3.14125  -0.00001  -0.00151   0.00172   0.00021   3.14146
   D121      -0.00976  -0.00002  -0.00229   0.00243   0.00014  -0.00961
   D122       0.02066   0.00002   0.00005   0.00054   0.00058   0.02125
   D123      -3.13034   0.00001  -0.00073   0.00125   0.00052  -3.12982
   D124       0.00145   0.00000   0.00038  -0.00049  -0.00011   0.00134
   D125       3.13641  -0.00001   0.00001  -0.00030  -0.00028   3.13612
   D126      -3.11952   0.00001   0.00138  -0.00148  -0.00010  -3.11962
   D127       0.01544   0.00000   0.00102  -0.00129  -0.00027   0.01517
   D128      -0.01207  -0.00001   0.00018  -0.00067  -0.00049  -0.01256
   D129       3.13091  -0.00002   0.00000  -0.00054  -0.00054   3.13037
   D130       3.13901  -0.00001   0.00097  -0.00139  -0.00042   3.13858
   D131      -0.00120  -0.00001   0.00079  -0.00126  -0.00047  -0.00167
   D132       0.00747   0.00001  -0.00014   0.00035   0.00022   0.00769
   D133      -3.14073   0.00000  -0.00018   0.00027   0.00009  -3.14064
   D134      -3.12746   0.00002   0.00023   0.00016   0.00039  -3.12707
   D135       0.00752   0.00001   0.00019   0.00007   0.00026   0.00778
   D136      -0.00218   0.00000  -0.00014   0.00022   0.00008  -0.00210
   D137      -3.13716   0.00001  -0.00010   0.00031   0.00021  -3.13695
   D138       3.13802   0.00001   0.00004   0.00009   0.00013   3.13815
   D139       0.00304   0.00001   0.00008   0.00018   0.00026   0.00329
   D140       2.77824  -0.00002   0.00184  -0.00015   0.00169   2.77993
   D141      -1.39066   0.00018   0.00279  -0.00039   0.00240  -1.38826
   D142       0.67999  -0.00018   0.00102   0.00014   0.00116   0.68115
   D143      -0.31671   0.00000   0.00013  -0.00191  -0.00178  -0.31849
   D144       1.79758   0.00020   0.00107  -0.00214  -0.00107   1.79651
   D145      -2.41496  -0.00015  -0.00069  -0.00162  -0.00231  -2.41727
   D146       3.13149  -0.00004  -0.00118   0.00046  -0.00072   3.13077
   D147       0.00879   0.00000  -0.00025   0.00020  -0.00005   0.00874
   D148       0.01286   0.00005   0.00024   0.00098   0.00121   0.01408
   D149      -3.10984   0.00008   0.00116   0.00072   0.00188  -3.10796
   D150      -3.13573   0.00002   0.00144  -0.00117   0.00028  -3.13545
   D151       0.01951   0.00005   0.00224  -0.00157   0.00067   0.02018
   D152      -0.01707  -0.00006   0.00004  -0.00168  -0.00164  -0.01871
   D153       3.13817  -0.00003   0.00083  -0.00208  -0.00125   3.13692
   D154      -0.00139  -0.00001  -0.00034   0.00025  -0.00009  -0.00148
   D155      -3.13657   0.00001  -0.00006   0.00032   0.00026  -3.13632
   D156       3.12121  -0.00004  -0.00127   0.00051  -0.00076   3.12045
   D157      -0.01398  -0.00003  -0.00099   0.00058  -0.00041  -0.01439
   D158       0.00981   0.00003  -0.00022   0.00117   0.00095   0.01076
   D159      -3.13186   0.00003  -0.00001   0.00093   0.00092  -3.13095
   D160       3.13769   0.00001  -0.00101   0.00157   0.00056   3.13825
   D161      -0.00398   0.00001  -0.00081   0.00133   0.00052  -0.00346
   D162      -0.00614  -0.00002   0.00016  -0.00079  -0.00063  -0.00676
   D163       3.14098   0.00000   0.00011  -0.00023  -0.00013   3.14086
   D164       3.12902  -0.00004  -0.00012  -0.00085  -0.00098   3.12804
   D165      -0.00704  -0.00002  -0.00018  -0.00030  -0.00048  -0.00752
   D166       0.00195   0.00001   0.00012   0.00008   0.00020   0.00215
   D167       3.13801  -0.00001   0.00017  -0.00047  -0.00030   3.13771
   D168      -3.13957   0.00001  -0.00009   0.00033   0.00024  -3.13933
   D169      -0.00350  -0.00001  -0.00004  -0.00023  -0.00027  -0.00377
   D170      -0.68025   0.00032   0.00150   0.00358   0.00508  -0.67516
   D171       1.39185  -0.00047  -0.00134   0.00285   0.00151   1.39335
   D172      -2.76890  -0.00001   0.00001   0.00378   0.00379  -2.76511
   D173       2.31320   0.00057   0.00317   0.00317   0.00634   2.31955
   D174      -1.89789  -0.00022   0.00033   0.00244   0.00277  -1.89512
   D175       0.22455   0.00024   0.00168   0.00337   0.00505   0.22961
         Item               Value     Threshold  Converged?
 Maximum Force            0.006142     0.000450     NO 
 RMS     Force            0.000902     0.000300     NO 
 Maximum Displacement     0.159676     0.001800     NO 
 RMS     Displacement     0.031695     0.001200     NO 
 Predicted change in Energy=-3.883020D-04
 Lowest energy point so far.  Saving SCF results.
 GradGradGradGradGradGradGradGradGradGradGradGradGradGradGradGradGradGrad

 Leave Link  103 at Sun Dec  2 18:29:59 2018, MaxMem=   536870912 cpu:         1.7
 (Enter /pbs_home/pkowalski/g09d01/g09/l202.exe)
 Stoichiometry    C29H22F6S2
 Framework group  C1[X(C29H22F6S2)]
 Deg. of freedom   171
 Full point group                 C1      NOp   1
 RotChk:  IX=0 Diff= 6.83D-03
 Largest Abelian subgroup         C1      NOp   1
 Largest concise Abelian subgroup C1      NOp   1
                         Standard orientation:                         
 ---------------------------------------------------------------------
 Center     Atomic      Atomic             Coordinates (Angstroms)
 Number     Number       Type             X           Y           Z
 ---------------------------------------------------------------------
      1          6           0       -1.431017    0.415768   -0.191083
      2          6           0       -0.608013   -0.865656   -0.314107
      3          6           0        0.649357   -0.764188    0.563239
      4         16           0        1.782679   -2.202079    0.371461
      5          6           0       -0.732332    1.574489   -0.115312
      6          6           0       -1.247030    2.984170   -0.141464
      7          6           0        0.733757    1.592888   -0.067070
      8          6           0       -0.016749    3.845075    0.221460
      9          6           0        1.204491    3.007150   -0.220409
     10          9           0       -2.247672    3.230341    0.726806
     11          9           0       -1.683551    3.355471   -1.369942
     12          9           0       -0.046291    5.049993   -0.344620
     13          9           0        0.028836    3.988240    1.554731
     14          9           0        1.515804    3.327263   -1.501288
     15          9           0        2.266537    3.332546    0.539721
     16          6           0        1.455996    0.459689    0.125895
     17          6           0        0.348349   -0.617771    2.067415
     18          1           0        1.293757   -0.505573    2.615185
     19          1           0       -0.181325   -1.498174    2.452319
     20          1           0       -0.268404    0.272858    2.252021
     21          6           0       -0.293722   -1.064096   -1.809564
     22          1           0        0.253586   -2.000213   -1.974799
     23          1           0        0.310980   -0.227458   -2.188684
     24          1           0       -1.234161   -1.096031   -2.376116
     25          6           0        3.162736   -1.141104    0.120735
     26         16           0       -1.747258   -2.212974    0.214455
     27          6           0       -3.145710   -1.166975   -0.029102
     28          6           0       -4.476612   -1.802467    0.028679
     29          6           0       -5.515057   -1.222085    0.768896
     30          6           0       -4.718936   -3.013199   -0.635395
     31          6           0       -6.766442   -1.826115    0.827575
     32          1           0       -5.331078   -0.297595    1.318742
     33          6           0       -5.972534   -3.611415   -0.580546
     34          1           0       -3.913635   -3.480579   -1.206363
     35          6           0       -7.000544   -3.019655    0.149716
     36          1           0       -7.563580   -1.362693    1.413666
     37          1           0       -6.147783   -4.549578   -1.112368
     38          1           0       -7.984166   -3.493055    0.195613
     39          6           0       -2.860341    0.148031   -0.246588
     40          6           0       -3.887046    1.197059   -0.560455
     41          1           0       -4.822565    0.740465   -0.906952
     42          1           0       -4.109639    1.823939    0.314648
     43          1           0       -3.518149    1.870168   -1.344923
     44          6           0        4.488674   -1.783010    0.037763
     45          6           0        5.580731   -1.264673    0.746047
     46          6           0        4.672574   -2.942305   -0.728434
     47          6           0        6.826182   -1.879370    0.675967
     48          1           0        5.443417   -0.380829    1.371550
     49          6           0        5.919721   -3.551981   -0.801427
     50          1           0        3.828432   -3.359914   -1.282337
     51          6           0        7.000567   -3.021938   -0.100710
     52          1           0        7.666240   -1.465173    1.238450
     53          1           0        6.048564   -4.449343   -1.411087
     54          1           0        7.979628   -3.503722   -0.155644
     55          6           0        2.875325    0.187962    0.003911
     56          6           0        3.881637    1.231165   -0.386849
     57          1           0        3.463160    1.887227   -1.162385
     58          1           0        4.155043    1.877454    0.458930
     59          1           0        4.793908    0.771314   -0.785506
 ---------------------------------------------------------------------
 Rotational constants (GHZ):      0.1297463      0.0706280      0.0488666
 Leave Link  202 at Sun Dec  2 18:29:59 2018, MaxMem=   536870912 cpu:         0.0
 (Enter /pbs_home/pkowalski/g09d01/g09/l301.exe)
 Basis read from rwf:  (5D, 7F)
 No pseudopotential information found on rwf file.
 There are   673 symmetry adapted cartesian basis functions of A   symmetry.
 There are   636 symmetry adapted basis functions of A   symmetry.
   636 basis functions,  1103 primitive gaussians,   673 cartesian basis functions
   141 alpha electrons      141 beta electrons
       nuclear repulsion energy      4706.7684989112 Hartrees.
 IExCor=20419 DFT=T Ex+Corr=CAM-B3LYP ExCW=0 ScaHFX=  1.000000
 ScaDFX=  1.000000  1.000000  1.000000  0.810000 ScalE2=  1.000000  1.000000
 IRadAn=      0 IRanWt=     -1 IRanGd=            0 ICorTp=0 IEmpDi=131
  HFx wShort=  0.000000 wLong=  0.330000 cFull=  0.190000 cShort=  0.000000 cLong=  0.460000
  DFx wShort=  0.000000 wLong=  0.330000 cFull=  0.190000 cShort=  0.000000 cLong=  0.460000
 NAtoms=   59 NActive=   59 NUniq=   59 SFac= 1.00D+00 NAtFMM=   60 NAOKFM=F Big=F
 Integral buffers will be    131072 words long.
 Raffenetti 2 integral format.
 Two-electron integral symmetry is turned on.
 R6Disp:  Grimme-D3 Dispersion energy=       -0.0571014846 Hartrees.
 Nuclear repulsion after empirical dispersion term =     4706.7113974266 Hartrees.
 No density basis found on file   724.
 Leave Link  301 at Sun Dec  2 18:29:59 2018, MaxMem=   536870912 cpu:         0.6
 (Enter /pbs_home/pkowalski/g09d01/g09/l302.exe)
 NPDir=0 NMtPBC=     1 NCelOv=     1 NCel=       1 NClECP=     1 NCelD=      1
         NCelK=      1 NCelE2=     1 NClLst=     1 CellRange=     0.0.
 One-electron integrals computed using PRISM.
 NBasis=   636 RedAO= T EigKep=  2.85D-04  NBF=   636
 NBsUse=   636 1.00D-06 EigRej= -1.00D+00 NBFU=   636
 Precomputing XC quadrature grid using
 IXCGrd= 4 IRadAn=           0 IRanWt=          -1 IRanGd=           0 AccXCQ= 0.00D+00.
 Generated NRdTot=       0 NPtTot=           0 NUsed=           0 NTot=          32
 NSgBfM=   622   624   624   637   638 MxSgAt=    59 MxSgA2=    59.
 Leave Link  302 at Sun Dec  2 18:30:01 2018, MaxMem=   536870912 cpu:        16.4
 (Enter /pbs_home/pkowalski/g09d01/g09/l303.exe)
 DipDrv:  MaxL=1.
 Leave Link  303 at Sun Dec  2 18:30:02 2018, MaxMem=   536870912 cpu:         1.6
 (Enter /pbs_home/pkowalski/g09d01/g09/l401.exe)
 Initial guess from the checkpoint file:  "dae0068freq_closed_cam-b3lypd3.chk"
 B after Tr=     0.000000    0.000000    0.000000
         Rot=    0.999999   -0.001135   -0.000160    0.000708 Ang=  -0.15 deg.
 Guess basis will be translated and rotated to current coordinates.
 JPrj=2 DoOrth=T DoCkMO=T.
 Generating alternative initial guess.
 ExpMin= 1.22D-01 ExpMax= 9.18D+03 ExpMxC= 1.38D+03 IAcc=1 IRadAn=         1 AccDes= 0.00D+00
 Harris functional with IExCor=20419 and IRadAn=       1 diagonalized for initial guess.
 HarFok:  IExCor=20419 AccDes= 0.00D+00 IRadAn=         1 IDoV= 1 UseB2=F ITyADJ=14
 ICtDFT=  3500011 ScaDFX=  1.000000  1.000000  1.000000  1.000000
 FoFCou: FMM=F IPFlag=           0 FMFlag=      100000 FMFlg1=           0
         NFxFlg=           0 DoJE=T BraDBF=F KetDBF=T FulRan=T
         wScrn=  0.000000 ICntrl=     500 IOpCl=  0 I1Cent=   200000004 NGrid=           0
         NMat0=    1 NMatS0=      1 NMatT0=    0 NMatD0=    1 NMtDS0=    0 NMtDT0=    0
 Petite list used in FoFCou.
 Harris En= -2437.30947631529    
 Leave Link  401 at Sun Dec  2 18:30:08 2018, MaxMem=   536870912 cpu:        42.6
 (Enter /pbs_home/pkowalski/g09d01/g09/l502.exe)
 Closed shell SCF:
 Using DIIS extrapolation, IDIIS=  1040.
 Integral symmetry usage will be decided dynamically.
 IVT=     1387805 IEndB=     1387805 NGot=   536870912 MDV=   535953350
 LenX=   535953350 LenY=   535499748
 Requested convergence on RMS density matrix=1.00D-08 within 128 cycles.
 Requested convergence on MAX density matrix=1.00D-06.
 Requested convergence on             energy=1.00D-06.
 No special actions if energy rises.
 Fock matrices will be formed incrementally for  20 cycles.
 Integral accuracy reduced to 1.0D-05 until final iterations.

 Cycle   1  Pass 0  IDiag  1:
 FoFJK:  IHMeth= 1 ICntrl=       0 DoSepK=T KAlg= 0 I1Cent=   0 FoldK=F
 IRaf=         1 NMat=   1 IRICut=       1 DoRegI=T DoRafI=F ISym2E= 0.
 FoFCou: FMM=F IPFlag=           0 FMFlag=      100000 FMFlg1=           0
         NFxFlg=           0 DoJE=T BraDBF=F KetDBF=F FulRan=T
         wScrn=  0.000000 ICntrl=     500 IOpCl=  0 I1Cent=           0 NGrid=           0
         NMat0=    1 NMatS0=      1 NMatT0=    0 NMatD0=    1 NMtDS0=    0 NMtDT0=    0
 Symmetry not used in FoFCou.
 E= -2511.54455713537    
 DIIS: error= 2.24D-03 at cycle   1 NSaved=   1.
 NSaved= 1 IEnMin= 1 EnMin= -2511.54455713537     IErMin= 1 ErrMin= 2.24D-03
 ErrMax= 2.24D-03  0.00D+00 EMaxC= 1.00D-01 BMatC= 2.63D-03 BMatP= 2.63D-03
 IDIUse=3 WtCom= 9.78D-01 WtEn= 2.24D-02
 Coeff-Com:  0.100D+01
 Coeff-En:   0.100D+01
 Coeff:      0.100D+01
 Gap=     0.666 Goal=   None    Shift=    0.000
 GapD=    0.666 DampG=2.000 DampE=1.000 DampFc=2.0000 IDamp=-1.
 RMSDP=2.29D-04 MaxDP=6.78D-03              OVMax= 9.96D-03

 Cycle   2  Pass 0  IDiag  1:
 RMSU=  2.29D-04    CP:  1.00D+00
 E= -2511.54863581133     Delta-E=       -0.004078675966 Rises=F Damp=F
 DIIS: error= 5.42D-04 at cycle   2 NSaved=   2.
 NSaved= 2 IEnMin= 2 EnMin= -2511.54863581133     IErMin= 2 ErrMin= 5.42D-04
 ErrMax= 5.42D-04  0.00D+00 EMaxC= 1.00D-01 BMatC= 8.26D-05 BMatP= 2.63D-03
 IDIUse=3 WtCom= 9.95D-01 WtEn= 5.42D-03
 Coeff-Com: -0.134D+00 0.113D+01
 Coeff-En:   0.000D+00 0.100D+01
 Coeff:     -0.133D+00 0.113D+01
 Gap=     0.180 Goal=   None    Shift=    0.000
 RMSDP=3.85D-05 MaxDP=1.59D-03 DE=-4.08D-03 OVMax= 3.54D-03

 Cycle   3  Pass 0  IDiag  1:
 RMSU=  3.33D-05    CP:  1.00D+00  1.08D+00
 E= -2511.54886412728     Delta-E=       -0.000228315952 Rises=F Damp=F
 DIIS: error= 1.18D-04 at cycle   3 NSaved=   3.
 NSaved= 3 IEnMin= 3 EnMin= -2511.54886412728     IErMin= 3 ErrMin= 1.18D-04
 ErrMax= 1.18D-04  0.00D+00 EMaxC= 1.00D-01 BMatC= 1.98D-05 BMatP= 8.26D-05
 IDIUse=3 WtCom= 9.99D-01 WtEn= 1.18D-03
 Coeff-Com: -0.590D-01 0.380D+00 0.679D+00
 Coeff-En:   0.000D+00 0.000D+00 0.100D+01
 Coeff:     -0.589D-01 0.380D+00 0.679D+00
 Gap=     0.180 Goal=   None    Shift=    0.000
 RMSDP=1.73D-05 MaxDP=9.80D-04 DE=-2.28D-04 OVMax= 1.35D-03

 Cycle   4  Pass 0  IDiag  1:
 RMSU=  1.61D-05    CP:  1.00D+00  1.09D+00  8.35D-01
 E= -2511.54887866742     Delta-E=       -0.000014540137 Rises=F Damp=F
 DIIS: error= 6.97D-05 at cycle   4 NSaved=   4.
 NSaved= 4 IEnMin= 4 EnMin= -2511.54887866742     IErMin= 4 ErrMin= 6.97D-05
 ErrMax= 6.97D-05  0.00D+00 EMaxC= 1.00D-01 BMatC= 7.49D-06 BMatP= 1.98D-05
 IDIUse=1 WtCom= 1.00D+00 WtEn= 0.00D+00
 Coeff-Com:  0.359D-02-0.102D+00 0.377D+00 0.721D+00
 Coeff:      0.359D-02-0.102D+00 0.377D+00 0.721D+00
 Gap=     0.180 Goal=   None    Shift=    0.000
 RMSDP=8.21D-06 MaxDP=4.49D-04 DE=-1.45D-05 OVMax= 8.33D-04

 Initial convergence to 1.0D-05 achieved.  Increase integral accuracy.
 Cycle   5  Pass 1  IDiag  1:
 E= -2511.54901611870     Delta-E=       -0.000137451282 Rises=F Damp=F
 DIIS: error= 1.64D-04 at cycle   1 NSaved=   1.
 NSaved= 1 IEnMin= 1 EnMin= -2511.54901611870     IErMin= 1 ErrMin= 1.64D-04
 ErrMax= 1.64D-04  0.00D+00 EMaxC= 1.00D-01 BMatC= 1.82D-05 BMatP= 1.82D-05
 IDIUse=3 WtCom= 9.98D-01 WtEn= 1.64D-03
 Coeff-Com:  0.100D+01
 Coeff-En:   0.100D+01
 Coeff:      0.100D+01
 Gap=     0.180 Goal=   None    Shift=    0.000
 RMSDP=8.21D-06 MaxDP=4.49D-04 DE=-1.37D-04 OVMax= 6.00D-04

 Cycle   6  Pass 1  IDiag  1:
 RMSU=  1.77D-04    CP:  1.00D+00
 E= -2511.54903384533     Delta-E=       -0.000017726626 Rises=F Damp=F
 DIIS: error= 2.68D-05 at cycle   2 NSaved=   2.
 NSaved= 2 IEnMin= 2 EnMin= -2511.54903384533     IErMin= 2 ErrMin= 2.68D-05
 ErrMax= 2.68D-05  0.00D+00 EMaxC= 1.00D-01 BMatC= 1.44D-06 BMatP= 1.82D-05
 IDIUse=1 WtCom= 1.00D+00 WtEn= 0.00D+00
 Coeff-Com:  0.878D-01 0.912D+00
 Coeff:      0.878D-01 0.912D+00
 Gap=     0.180 Goal=   None    Shift=    0.000
 RMSDP=9.02D-06 MaxDP=3.81D-04 DE=-1.77D-05 OVMax= 8.86D-04

 Cycle   7  Pass 1  IDiag  1:
 RMSU=  7.31D-06    CP:  1.00D+00  1.03D+00
 E= -2511.54903233068     Delta-E=        0.000001514653 Rises=F Damp=F
 DIIS: error= 3.95D-05 at cycle   3 NSaved=   3.
 NSaved= 3 IEnMin= 2 EnMin= -2511.54903384533     IErMin= 2 ErrMin= 2.68D-05
 ErrMax= 3.95D-05  0.00D+00 EMaxC= 1.00D-01 BMatC= 2.91D-06 BMatP= 1.44D-06
 IDIUse=1 WtCom= 1.00D+00 WtEn= 0.00D+00
 Coeff-Com: -0.169D-01 0.595D+00 0.422D+00
 Coeff:     -0.169D-01 0.595D+00 0.422D+00
 Gap=     0.180 Goal=   None    Shift=    0.000
 RMSDP=4.28D-06 MaxDP=2.30D-04 DE= 1.51D-06 OVMax= 5.26D-04

 Cycle   8  Pass 1  IDiag  1:
 RMSU=  1.35D-06    CP:  1.00D+00  1.03D+00  4.55D-01
 E= -2511.54903534606     Delta-E=       -0.000003015379 Rises=F Damp=F
 DIIS: error= 2.04D-06 at cycle   4 NSaved=   4.
 NSaved= 4 IEnMin= 4 EnMin= -2511.54903534606     IErMin= 4 ErrMin= 2.04D-06
 ErrMax= 2.04D-06  0.00D+00 EMaxC= 1.00D-01 BMatC= 1.21D-08 BMatP= 1.44D-06
 IDIUse=1 WtCom= 1.00D+00 WtEn= 0.00D+00
 Coeff-Com: -0.890D-02 0.270D+00 0.198D+00 0.541D+00
 Coeff:     -0.890D-02 0.270D+00 0.198D+00 0.541D+00
 Gap=     0.180 Goal=   None    Shift=    0.000
 RMSDP=3.28D-07 MaxDP=1.56D-05 DE=-3.02D-06 OVMax= 1.68D-05

 Cycle   9  Pass 1  IDiag  1:
 RMSU=  3.09D-07    CP:  1.00D+00  1.03D+00  4.64D-01  9.46D-01
 E= -2511.54903535690     Delta-E=       -0.000000010848 Rises=F Damp=F
 DIIS: error= 5.58D-07 at cycle   5 NSaved=   5.
 NSaved= 5 IEnMin= 5 EnMin= -2511.54903535690     IErMin= 5 ErrMin= 5.58D-07
 ErrMax= 5.58D-07  0.00D+00 EMaxC= 1.00D-01 BMatC= 4.75D-10 BMatP= 1.21D-08
 IDIUse=1 WtCom= 1.00D+00 WtEn= 0.00D+00
 Coeff-Com: -0.290D-03-0.289D-03 0.167D-02 0.131D+00 0.868D+00
 Coeff:     -0.290D-03-0.289D-03 0.167D-02 0.131D+00 0.868D+00
 Gap=     0.180 Goal=   None    Shift=    0.000
 RMSDP=1.06D-07 MaxDP=5.10D-06 DE=-1.08D-08 OVMax= 8.50D-06

 Cycle  10  Pass 1  IDiag  1:
 RMSU=  8.46D-08    CP:  1.00D+00  1.03D+00  4.65D-01  9.86D-01  1.05D+00
 E= -2511.54903535764     Delta-E=       -0.000000000735 Rises=F Damp=F
 DIIS: error= 2.16D-07 at cycle   6 NSaved=   6.
 NSaved= 6 IEnMin= 6 EnMin= -2511.54903535764     IErMin= 6 ErrMin= 2.16D-07
 ErrMax= 2.16D-07  0.00D+00 EMaxC= 1.00D-01 BMatC= 1.28D-10 BMatP= 4.75D-10
 IDIUse=1 WtCom= 1.00D+00 WtEn= 0.00D+00
 Coeff-Com:  0.949D-03-0.330D-01-0.235D-01-0.390D-02 0.401D+00 0.659D+00
 Coeff:      0.949D-03-0.330D-01-0.235D-01-0.390D-02 0.401D+00 0.659D+00
 Gap=     0.180 Goal=   None    Shift=    0.000
 RMSDP=4.76D-08 MaxDP=2.39D-06 DE=-7.35D-10 OVMax= 5.58D-06

 Cycle  11  Pass 1  IDiag  1:
 RMSU=  4.00D-08    CP:  1.00D+00  1.03D+00  4.65D-01  1.00D+00  1.06D+00
                    CP:  8.22D-01
 E= -2511.54903535776     Delta-E=       -0.000000000126 Rises=F Damp=F
 DIIS: error= 7.72D-08 at cycle   7 NSaved=   7.
 NSaved= 7 IEnMin= 7 EnMin= -2511.54903535776     IErMin= 7 ErrMin= 7.72D-08
 ErrMax= 7.72D-08  0.00D+00 EMaxC= 1.00D-01 BMatC= 1.30D-11 BMatP= 1.28D-10
 IDIUse=1 WtCom= 1.00D+00 WtEn= 0.00D+00
 Coeff-Com:  0.409D-03-0.131D-01-0.955D-02-0.151D-01 0.678D-01 0.263D+00
 Coeff-Com:  0.707D+00
 Coeff:      0.409D-03-0.131D-01-0.955D-02-0.151D-01 0.678D-01 0.263D+00
 Coeff:      0.707D+00
 Gap=     0.180 Goal=   None    Shift=    0.000
 RMSDP=1.60D-08 MaxDP=8.81D-07 DE=-1.26D-10 OVMax= 1.86D-06

 Cycle  12  Pass 1  IDiag  1:
 RMSU=  1.25D-08    CP:  1.00D+00  1.03D+00  4.65D-01  1.00D+00  1.05D+00
                    CP:  9.34D-01  1.04D+00
 E= -2511.54903535747     Delta-E=        0.000000000296 Rises=F Damp=F
 DIIS: error= 4.29D-08 at cycle   8 NSaved=   8.
 NSaved= 8 IEnMin= 7 EnMin= -2511.54903535776     IErMin= 8 ErrMin= 4.29D-08
 ErrMax= 4.29D-08  0.00D+00 EMaxC= 1.00D-01 BMatC= 2.66D-12 BMatP= 1.30D-11
 IDIUse=1 WtCom= 1.00D+00 WtEn= 0.00D+00
 Coeff-Com: -0.241D-04 0.135D-02 0.873D-03-0.604D-02-0.596D-01-0.229D-01
 Coeff-Com:  0.325D+00 0.761D+00
 Coeff:     -0.241D-04 0.135D-02 0.873D-03-0.604D-02-0.596D-01-0.229D-01
 Coeff:      0.325D+00 0.761D+00
 Gap=     0.180 Goal=   None    Shift=    0.000
 RMSDP=8.63D-09 MaxDP=4.33D-07 DE= 2.96D-10 OVMax= 2.14D-06

 SCF Done:  E(RCAM-B3LYP) =  -2511.54903536     A.U. after   12 cycles
            NFock= 12  Conv=0.86D-08     -V/T= 2.0070
 KE= 2.494108443409D+03 PE=-1.531530563958D+04 EE= 5.602936763382D+03
 Leave Link  502 at Sun Dec  2 18:40:33 2018, MaxMem=   536870912 cpu:      4983.3
 (Enter /pbs_home/pkowalski/g09d01/g09/l701.exe)
 Compute integral first derivatives.
 ... and contract with generalized density number  0.
 R6Disp: Adding Grimme-D3 dispersion energy 1st derivatives to the gradient.
 Leave Link  701 at Sun Dec  2 18:40:34 2018, MaxMem=   536870912 cpu:         6.1
 (Enter /pbs_home/pkowalski/g09d01/g09/l702.exe)
 L702 exits ... SP integral derivatives will be done elsewhere.
 Leave Link  702 at Sun Dec  2 18:40:35 2018, MaxMem=   536870912 cpu:         0.2
 (Enter /pbs_home/pkowalski/g09d01/g09/l703.exe)
 Compute integral first derivatives, UseDBF=F ICtDFT=           0.
 Integral derivatives from FoFJK, PRISM(SPDF).
 Calling FoFJK, ICntrl=      2127 FMM=F ISym2X=0 I1Cent= 0 IOpClX= 0 NMat=1 NMatS=1 NMatT=0.
 FoFJK:  IHMeth= 1 ICntrl=    2127 DoSepK=T KAlg= 0 I1Cent=   0 FoldK=F
 IRaf=         1 NMat=   1 IRICut=       1 DoRegI=T DoRafI=F ISym2E= 0.
 FoFCou: FMM=F IPFlag=           0 FMFlag=      100000 FMFlg1=         800
         NFxFlg=           0 DoJE=F BraDBF=F KetDBF=F FulRan=T
         wScrn=  0.000000 ICntrl=    2527 IOpCl=  0 I1Cent=           0 NGrid=           0
         NMat0=    1 NMatS0=      1 NMatT0=    0 NMatD0=    1 NMtDS0=    0 NMtDT0=    0
 Symmetry not used in FoFCou.
 Leave Link  703 at Sun Dec  2 18:44:51 2018, MaxMem=   536870912 cpu:      2043.1
 (Enter /pbs_home/pkowalski/g09d01/g09/l716.exe)
 Dipole        = 9.23786513D-02-1.58656764D+00-7.16565221D-02
 ***** Axes restored to original set *****
 -------------------------------------------------------------------
 Center     Atomic                   Forces (Hartrees/Bohr)
 Number     Number              X              Y              Z
 -------------------------------------------------------------------
      1        6           0.000707963   -0.000009472   -0.000113806
      2        6          -0.000109943   -0.000023648   -0.000070533
      3        6           0.000121289   -0.000011715    0.000060077
      4       16           0.000021988    0.000349099    0.000600429
      5        6          -0.000516577    0.000255849    0.000218791
      6        6           0.000833817   -0.000104374    0.000219223
      7        6          -0.000288109   -0.000248567    0.000920936
      8        6          -0.001276653   -0.000413661    0.001232301
      9        6           0.000225776    0.000957050   -0.000636600
     10        9          -0.000437795    0.000763286   -0.000507057
     11        9          -0.000604880   -0.000119412   -0.000086354
     12        9           0.000133250   -0.000746402   -0.000964291
     13        9           0.000800396    0.000738875   -0.000170063
     14        9          -0.000277731   -0.000410074    0.000111308
     15        9           0.000750218   -0.000173892   -0.000103266
     16        6          -0.000356339    0.000015283   -0.000532261
     17        6           0.000001182    0.000328823   -0.000306292
     18        1          -0.000316651   -0.000036875   -0.000103788
     19        1           0.000168487   -0.000260259   -0.000103826
     20        1          -0.000099552   -0.000102277    0.000160364
     21        6          -0.000117183   -0.000512096    0.000255363
     22        1          -0.000051733   -0.000038370   -0.000336372
     23        1          -0.000056887    0.000246302    0.000092417
     24        1           0.000321454    0.000025691    0.000088734
     25        6          -0.000021169   -0.000035427   -0.000188726
     26       16          -0.000069968    0.000457429    0.000244975
     27        6           0.000017959    0.000016212    0.000164514
     28        6          -0.000123368   -0.000065619   -0.000092115
     29        6           0.000481143   -0.000038471   -0.000369425
     30        6           0.000030286   -0.000443261    0.000469548
     31        6           0.000007908    0.000326625   -0.000490419
     32        1          -0.000223862   -0.000079961    0.000193931
     33        6          -0.000408587    0.000019582    0.000437819
     34        1           0.000016501    0.000221978   -0.000308666
     35        6          -0.000421581    0.000411057   -0.000093348
     36        1           0.000001592   -0.000233825    0.000315046
     37        1           0.000285957   -0.000034130   -0.000267835
     38        1           0.000281032   -0.000249287    0.000046541
     39        6          -0.000135489   -0.000006672   -0.000095546
     40        6           0.000250379   -0.000070527   -0.000274015
     41        1           0.000278839   -0.000014373   -0.000007515
     42        1          -0.000101582   -0.000126515    0.000044456
     43        1           0.000141993   -0.000049467   -0.000002126
     44        6           0.000041311   -0.000130724    0.000044545
     45        6           0.000251668    0.000112317   -0.000572459
     46        6          -0.000678892   -0.000009160   -0.000137128
     47        6           0.000571693   -0.000109699    0.000021022
     48        1          -0.000243444   -0.000152077    0.000105156
     49        6          -0.000309417   -0.000059358    0.000460738
     50        1           0.000375126   -0.000048727   -0.000009305
     51        6           0.000227202   -0.000148839    0.000516802
     52        1          -0.000387691    0.000054678   -0.000028406
     53        1           0.000214072    0.000051562   -0.000314049
     54        1          -0.000164424    0.000107714   -0.000328664
     55        6           0.000038640   -0.000222268    0.000295910
     56        6           0.000257042   -0.000073226   -0.000032922
     57        1           0.000105452    0.000073335    0.000207764
     58        1          -0.000218592   -0.000169596    0.000152245
     59        1           0.000056486    0.000249555   -0.000033778
 -------------------------------------------------------------------
 Cartesian Forces:  Max     0.001276653 RMS     0.000341127
 Leave Link  716 at Sun Dec  2 18:44:51 2018, MaxMem=   536870912 cpu:         0.2
 (Enter /pbs_home/pkowalski/g09d01/g09/l103.exe)

 GradGradGradGradGradGradGradGradGradGradGradGradGradGradGradGradGradGrad
 Berny optimization.
 Using GEDIIS/GDIIS optimizer.
 FormGI is forming the generalized inverse of G from B-inverse, IUseBI=4.
 Internal  Forces:  Max     0.001265677 RMS     0.000255278
 Search for a local minimum.
 Step number   4 out of a maximum of  354
 All quantities printed in internal units (Hartrees-Bohrs-Radians)
 RMS Force = .25528D-03 SwitMx=.10000D-02 MixMth= 2
 Mixed Optimization -- En-DIIS/RFO-DIIS
 Swapping is turned off.
 Update second derivatives using D2CorX and points    1    2    3    4
 DE= -3.67D-04 DEPred=-3.88D-04 R= 9.45D-01
 TightC=F SS=  1.41D+00  RLast= 1.37D-01 DXNew= 4.0922D-01 4.1226D-01
 Trust test= 9.45D-01 RLast= 1.37D-01 DXMaxT set to 4.09D-01
 ITU=  1 -1  1  0
     Eigenvalues ---    0.00230   0.00231   0.00412   0.00649   0.00652
     Eigenvalues ---    0.00673   0.00897   0.01064   0.01096   0.01188
     Eigenvalues ---    0.01202   0.01264   0.01387   0.01448   0.01463
     Eigenvalues ---    0.01549   0.01586   0.01709   0.01722   0.01790
     Eigenvalues ---    0.01938   0.01952   0.02014   0.02023   0.02076
     Eigenvalues ---    0.02082   0.02094   0.02098   0.02133   0.02135
     Eigenvalues ---    0.02138   0.02142   0.02151   0.02154   0.02161
     Eigenvalues ---    0.02161   0.02164   0.02167   0.04563   0.04773
     Eigenvalues ---    0.05001   0.05463   0.05482   0.05538   0.05667
     Eigenvalues ---    0.05671   0.05897   0.06976   0.07050   0.07080
     Eigenvalues ---    0.07252   0.07321   0.07459   0.07838   0.09043
     Eigenvalues ---    0.09216   0.09289   0.09533   0.10487   0.10921
     Eigenvalues ---    0.11147   0.12283   0.12846   0.14252   0.14837
     Eigenvalues ---    0.15809   0.15997   0.15998   0.15999   0.15999
     Eigenvalues ---    0.16000   0.16000   0.16000   0.16000   0.16000
     Eigenvalues ---    0.16000   0.16000   0.16000   0.16000   0.16000
     Eigenvalues ---    0.16000   0.16000   0.16000   0.16000   0.16007
     Eigenvalues ---    0.16058   0.16102   0.16991   0.17180   0.19272
     Eigenvalues ---    0.21969   0.21999   0.21999   0.22000   0.22152
     Eigenvalues ---    0.22245   0.23388   0.23472   0.23775   0.24424
     Eigenvalues ---    0.24560   0.24578   0.24811   0.24940   0.24983
     Eigenvalues ---    0.24993   0.24994   0.25069   0.26387   0.26772
     Eigenvalues ---    0.26958   0.27167   0.27248   0.27530   0.27722
     Eigenvalues ---    0.28102   0.28490   0.30337   0.31261   0.31492
     Eigenvalues ---    0.32192   0.33751   0.34103   0.34372   0.34441
     Eigenvalues ---    0.34448   0.34546   0.34594   0.34616   0.34634
     Eigenvalues ---    0.34702   0.34723   0.34737   0.34788   0.35142
     Eigenvalues ---    0.35162   0.35290   0.35291   0.35291   0.35291
     Eigenvalues ---    0.35299   0.35308   0.35328   0.35363   0.35453
     Eigenvalues ---    0.35456   0.36006   0.37868   0.41278   0.41477
     Eigenvalues ---    0.41739   0.41766   0.43240   0.45000   0.45036
     Eigenvalues ---    0.45520   0.45669   0.46380   0.46413   0.46665
     Eigenvalues ---    0.46810   0.47610   0.48060   0.49042   0.50309
     Eigenvalues ---    0.51720   0.51890   0.52378   0.53469   0.55685
     Eigenvalues ---    0.58560
 En-DIIS/RFO-DIIS IScMMF=        0 using points:     4    3    2
 RFO step:  Lambda=-4.33742574D-05.
 NNeg= 0 NP= 3 Switch=  2.50D-03 Rises=F DC=  2.98D-05 SmlDif=  1.00D-05
 RMS Error=  0.5440573675D-03 NUsed= 3 EDIIS=F
 DidBck=F Rises=F RFO-DIIS coefs:    0.73374    0.11211    0.15415
 Iteration  1 RMS(Cart)=  0.01237693 RMS(Int)=  0.00003919
 Iteration  2 RMS(Cart)=  0.00010313 RMS(Int)=  0.00000572
 Iteration  3 RMS(Cart)=  0.00000000 RMS(Int)=  0.00000572
 ITry= 1 IFail=0 DXMaxC= 8.27D-02 DCOld= 1.00D+10 DXMaxT= 4.09D-01 DXLimC= 3.00D+00 Rises=F
 Variable       Old X    -DE/DX   Delta X   Delta X   Delta X     New X
                                 (Linear)    (Quad)   (Total)
    R1        2.88734  -0.00042  -0.00069   0.00081   0.00011   2.88745
    R2        2.56094  -0.00127  -0.00018  -0.00157  -0.00175   2.55918
    R3        2.75001  -0.00075  -0.00234   0.00141  -0.00093   2.74908
    R4        2.90367   0.00004  -0.00210   0.00337   0.00127   2.90494
    R5        2.91199   0.00020  -0.00072   0.00178   0.00106   2.91305
    R6        3.48065   0.00054   0.00090   0.00112   0.00202   3.48267
    R7        3.47870   0.00054   0.00098   0.00089   0.00187   3.48057
    R8        2.89061   0.00046  -0.00071   0.00239   0.00168   2.89229
    R9        2.91201  -0.00009  -0.00085   0.00119   0.00034   2.91235
   R10        3.32350   0.00024   0.00103  -0.00032   0.00071   3.32421
   R11        2.83635  -0.00008  -0.00172   0.00207   0.00034   2.83669
   R12        2.77222  -0.00002  -0.00188   0.00193   0.00004   2.77227
   R13        2.91928  -0.00002  -0.00105   0.00178   0.00073   2.92002
   R14        2.54642   0.00092   0.00088   0.00046   0.00134   2.54777
   R15        2.56166   0.00053   0.00102  -0.00032   0.00070   2.56236
   R16        2.83159   0.00069  -0.00142   0.00338   0.00196   2.83355
   R17        2.56544   0.00013   0.00009  -0.00032  -0.00023   2.56521
   R18        2.92071   0.00013  -0.00094   0.00226   0.00133   2.92204
   R19        2.51635   0.00122   0.00052   0.00123   0.00175   2.51810
   R20        2.53547   0.00110   0.00059   0.00105   0.00164   2.53711
   R21        2.56338   0.00048   0.00111  -0.00051   0.00060   2.56398
   R22        2.54350   0.00073   0.00088   0.00022   0.00110   2.54460
   R23        2.74057   0.00030  -0.00209   0.00275   0.00067   2.74123
   R24        2.07564  -0.00033  -0.00005  -0.00078  -0.00083   2.07481
   R25        2.07338  -0.00032  -0.00003  -0.00077  -0.00080   2.07258
   R26        2.07671  -0.00017   0.00009  -0.00066  -0.00057   2.07614
   R27        2.07282  -0.00033   0.00000  -0.00083  -0.00083   2.07199
   R28        2.07815  -0.00026   0.00002  -0.00073  -0.00071   2.07743
   R29        2.07563  -0.00033  -0.00005  -0.00078  -0.00083   2.07480
   R30        2.78825  -0.00015  -0.00114   0.00134   0.00020   2.78845
   R31        2.57909  -0.00036  -0.00001  -0.00019  -0.00020   2.57889
   R32        3.33209   0.00048   0.00102   0.00011   0.00113   3.33322
   R33        2.78918  -0.00003  -0.00105   0.00142   0.00037   2.78955
   R34        2.57584   0.00008   0.00004   0.00021   0.00025   2.57609
   R35        2.64773   0.00011  -0.00006   0.00039   0.00033   2.64806
   R36        2.64938   0.00011  -0.00006   0.00037   0.00031   2.64970
   R37        2.62819   0.00018  -0.00020   0.00062   0.00042   2.62861
   R38        2.06219  -0.00029   0.00001  -0.00077  -0.00077   2.06143
   R39        2.62691   0.00018  -0.00023   0.00066   0.00043   2.62734
   R40        2.06401  -0.00038   0.00000  -0.00095  -0.00095   2.06306
   R41        2.63129   0.00024  -0.00010   0.00062   0.00051   2.63181
   R42        2.06464  -0.00039  -0.00001  -0.00096  -0.00097   2.06367
   R43        2.63227   0.00028  -0.00007   0.00064   0.00057   2.63283
   R44        2.06465  -0.00039  -0.00002  -0.00095  -0.00096   2.06368
   R45        2.06467  -0.00038  -0.00002  -0.00091  -0.00093   2.06374
   R46        2.83654   0.00006   0.00018   0.00004   0.00022   2.83676
   R47        2.07331  -0.00026  -0.00005  -0.00064  -0.00069   2.07262
   R48        2.07726  -0.00015   0.00000  -0.00038  -0.00037   2.07689
   R49        2.07401   0.00005   0.00006  -0.00002   0.00003   2.07404
   R50        2.64759   0.00001  -0.00010   0.00030   0.00019   2.64778
   R51        2.64888   0.00009  -0.00005   0.00032   0.00027   2.64915
   R52        2.62795   0.00019  -0.00021   0.00065   0.00044   2.62839
   R53        2.06256  -0.00025   0.00003  -0.00072  -0.00069   2.06188
   R54        2.62693   0.00019  -0.00022   0.00066   0.00044   2.62737
   R55        2.06472  -0.00038   0.00001  -0.00096  -0.00095   2.06377
   R56        2.63147   0.00027  -0.00008   0.00062   0.00054   2.63201
   R57        2.06460  -0.00039  -0.00001  -0.00096  -0.00097   2.06363
   R58        2.63220   0.00024  -0.00007   0.00057   0.00050   2.63270
   R59        2.06452  -0.00038  -0.00001  -0.00094  -0.00095   2.06357
   R60        2.06464  -0.00038  -0.00002  -0.00093  -0.00095   2.06370
   R61        2.83687  -0.00001   0.00018  -0.00012   0.00005   2.83693
   R62        2.07612  -0.00023  -0.00002  -0.00044  -0.00046   2.07566
   R63        2.07679  -0.00029  -0.00008  -0.00054  -0.00062   2.07617
   R64        2.07236  -0.00015   0.00001  -0.00050  -0.00049   2.07186
    A1        2.03073   0.00049  -0.00080   0.00270   0.00191   2.03264
    A2        1.95162   0.00045   0.00114   0.00042   0.00156   1.95318
    A3        2.29939  -0.00095  -0.00040  -0.00324  -0.00364   2.29575
    A4        1.91710  -0.00030  -0.00056  -0.00283  -0.00339   1.91371
    A5        1.87130   0.00018   0.00069  -0.00053   0.00015   1.87145
    A6        1.83093  -0.00015  -0.00048  -0.00068  -0.00116   1.82978
    A7        1.97765  -0.00010  -0.00001  -0.00029  -0.00030   1.97735
    A8        1.97207   0.00032   0.00019   0.00282   0.00300   1.97507
    A9        1.88646   0.00004   0.00017   0.00135   0.00152   1.88798
   A10        1.97439   0.00007   0.00026   0.00210   0.00236   1.97675
   A11        1.89769  -0.00001  -0.00009  -0.00155  -0.00164   1.89606
   A12        1.98644  -0.00018  -0.00054  -0.00141  -0.00196   1.98448
   A13        1.84473   0.00009  -0.00019   0.00105   0.00086   1.84559
   A14        1.87147   0.00017   0.00041   0.00113   0.00154   1.87301
   A15        1.88186  -0.00012   0.00018  -0.00127  -0.00110   1.88076
   A16        1.59754  -0.00026  -0.00042   0.00033  -0.00011   1.59743
   A17        2.24628  -0.00083  -0.00098  -0.00092  -0.00191   2.24436
   A18        2.12681   0.00021   0.00038  -0.00051  -0.00013   2.12668
   A19        1.90869   0.00062   0.00058   0.00133   0.00193   1.91062
   A20        1.81957  -0.00021   0.00096  -0.00175  -0.00076   1.81881
   A21        1.99874  -0.00004  -0.00007  -0.00052  -0.00060   1.99814
   A22        1.96435  -0.00019   0.00009  -0.00188  -0.00180   1.96255
   A23        1.91580   0.00042   0.00052   0.00227   0.00277   1.91858
   A24        1.89306   0.00028  -0.00009   0.00161   0.00150   1.89456
   A25        1.87001  -0.00020  -0.00131   0.00051  -0.00080   1.86921
   A26        1.89910  -0.00057   0.00073  -0.00162  -0.00086   1.89823
   A27        2.12455  -0.00028   0.00001  -0.00168  -0.00167   2.12288
   A28        2.25914   0.00085  -0.00076   0.00328   0.00249   2.26163
   A29        1.83379   0.00012   0.00103  -0.00023   0.00085   1.83464
   A30        1.96788  -0.00006  -0.00022   0.00066   0.00043   1.96831
   A31        1.89650   0.00001   0.00011  -0.00070  -0.00060   1.89590
   A32        1.96770   0.00009  -0.00008   0.00071   0.00061   1.96831
   A33        1.89136  -0.00014   0.00016  -0.00110  -0.00095   1.89041
   A34        1.90354  -0.00003  -0.00092   0.00051  -0.00040   1.90315
   A35        1.80720   0.00017   0.00133  -0.00071   0.00066   1.80786
   A36        1.97302  -0.00023   0.00057  -0.00281  -0.00225   1.97077
   A37        2.00234   0.00021  -0.00044   0.00179   0.00133   2.00368
   A38        1.90007  -0.00008  -0.00022  -0.00019  -0.00041   1.89967
   A39        1.90811  -0.00011   0.00006   0.00071   0.00075   1.90886
   A40        1.87039   0.00002  -0.00122   0.00115  -0.00006   1.87033
   A41        2.01303  -0.00011  -0.00104   0.00130   0.00026   2.01329
   A42        1.97168  -0.00019   0.00087  -0.00093  -0.00006   1.97162
   A43        2.29844   0.00031   0.00016  -0.00035  -0.00020   2.29824
   A44        1.90538  -0.00007  -0.00045   0.00021  -0.00024   1.90514
   A45        1.93959   0.00009  -0.00062   0.00140   0.00078   1.94037
   A46        1.92901  -0.00018  -0.00091   0.00046  -0.00045   1.92856
   A47        1.89921   0.00001   0.00064  -0.00075  -0.00011   1.89910
   A48        1.89283   0.00010   0.00078  -0.00080  -0.00003   1.89281
   A49        1.89700   0.00006   0.00062  -0.00059   0.00003   1.89703
   A50        1.93677   0.00014  -0.00057   0.00157   0.00100   1.93777
   A51        1.92703  -0.00008  -0.00068   0.00063  -0.00005   1.92698
   A52        1.90677  -0.00010  -0.00062   0.00032  -0.00030   1.90647
   A53        1.89966  -0.00002   0.00055  -0.00074  -0.00018   1.89948
   A54        1.90150  -0.00002   0.00061  -0.00094  -0.00032   1.90117
   A55        1.89136   0.00006   0.00075  -0.00092  -0.00017   1.89119
   A56        2.03838   0.00047  -0.00002   0.00125   0.00124   2.03962
   A57        2.02020   0.00036  -0.00025   0.00147   0.00122   2.02142
   A58        2.22445  -0.00083   0.00028  -0.00273  -0.00245   2.22200
   A59        1.58778  -0.00021  -0.00030   0.00015  -0.00015   1.58763
   A60        2.04242   0.00042  -0.00022   0.00157   0.00135   2.04377
   A61        2.01340  -0.00008  -0.00043   0.00020  -0.00022   2.01318
   A62        2.22736  -0.00034   0.00064  -0.00177  -0.00113   2.22623
   A63        2.10673  -0.00019   0.00015  -0.00071  -0.00056   2.10616
   A64        2.10497   0.00002  -0.00012   0.00026   0.00013   2.10510
   A65        2.07129   0.00017  -0.00003   0.00049   0.00046   2.07174
   A66        2.10512  -0.00006  -0.00003  -0.00016  -0.00020   2.10492
   A67        2.08537  -0.00003   0.00004  -0.00025  -0.00020   2.08516
   A68        2.09252   0.00010  -0.00002   0.00044   0.00042   2.09294
   A69        2.10460  -0.00008   0.00001  -0.00027  -0.00026   2.10434
   A70        2.08256   0.00002   0.00002   0.00002   0.00004   2.08260
   A71        2.09599   0.00006  -0.00003   0.00026   0.00022   2.09621
   A72        2.09788  -0.00003   0.00010  -0.00019  -0.00009   2.09778
   A73        2.08851   0.00001  -0.00014   0.00022   0.00008   2.08859
   A74        2.09678   0.00001   0.00005  -0.00003   0.00002   2.09679
   A75        2.09834  -0.00002   0.00006  -0.00010  -0.00004   2.09830
   A76        2.08860   0.00000  -0.00011   0.00012   0.00001   2.08861
   A77        2.09625   0.00002   0.00005  -0.00002   0.00003   2.09628
   A78        2.08897   0.00002  -0.00010   0.00025   0.00015   2.08912
   A79        2.09706  -0.00001   0.00006  -0.00014  -0.00008   2.09699
   A80        2.09713  -0.00001   0.00004  -0.00011  -0.00007   2.09706
   A81        1.95739  -0.00001   0.00026  -0.00033  -0.00006   1.95733
   A82        2.15461  -0.00096  -0.00005  -0.00325  -0.00329   2.15132
   A83        2.17049   0.00096  -0.00023   0.00362   0.00339   2.17388
   A84        1.93738   0.00004  -0.00027   0.00087   0.00060   1.93797
   A85        1.95045   0.00008  -0.00025   0.00058   0.00033   1.95078
   A86        1.92641  -0.00011  -0.00051   0.00007  -0.00043   1.92598
   A87        1.89240  -0.00005   0.00038  -0.00071  -0.00033   1.89207
   A88        1.89241   0.00010   0.00051   0.00013   0.00064   1.89305
   A89        1.86223  -0.00006   0.00020  -0.00104  -0.00084   1.86139
   A90        2.10724  -0.00035   0.00002  -0.00093  -0.00091   2.10632
   A91        2.10417   0.00011  -0.00006   0.00041   0.00035   2.10452
   A92        2.07151   0.00024   0.00004   0.00059   0.00063   2.07214
   A93        2.10490  -0.00009  -0.00007  -0.00021  -0.00028   2.10462
   A94        2.08432  -0.00006   0.00003  -0.00032  -0.00029   2.08402
   A95        2.09381   0.00015   0.00004   0.00056   0.00060   2.09441
   A96        2.10497  -0.00012  -0.00002  -0.00035  -0.00038   2.10460
   A97        2.08502   0.00003   0.00000   0.00006   0.00006   2.08507
   A98        2.09311   0.00009   0.00002   0.00031   0.00033   2.09344
   A99        2.09780  -0.00003   0.00009  -0.00019  -0.00011   2.09769
   A100       2.08875   0.00001  -0.00015   0.00020   0.00005   2.08880
   A101       2.09662   0.00003   0.00006   0.00000   0.00006   2.09668
   A102       2.09769  -0.00002   0.00003  -0.00005  -0.00001   2.09768
   A103       2.08904   0.00000  -0.00010   0.00010   0.00000   2.08904
   A104       2.09645   0.00002   0.00007  -0.00006   0.00001   2.09646
   A105       2.08937   0.00003  -0.00007   0.00024   0.00017   2.08954
   A106       2.09680  -0.00001   0.00003  -0.00009  -0.00006   2.09674
   A107       2.09700  -0.00002   0.00004  -0.00014  -0.00011   2.09690
   A108       1.96206   0.00003   0.00028  -0.00002   0.00026   1.96233
   A109       2.15045   0.00066   0.00055  -0.00006   0.00049   2.15095
   A110       2.16257  -0.00069  -0.00081   0.00011  -0.00070   2.16186
   A111       1.92131   0.00010  -0.00037   0.00096   0.00059   1.92191
   A112       1.95530   0.00017  -0.00026   0.00111   0.00085   1.95615
   A113       1.93999  -0.00025  -0.00047  -0.00043  -0.00090   1.93909
   A114       1.86173  -0.00003   0.00035  -0.00039  -0.00004   1.86169
   A115       1.88668   0.00007   0.00055  -0.00027   0.00028   1.88696
   A116       1.89590  -0.00006   0.00027  -0.00105  -0.00077   1.89513
    D1        0.66950  -0.00002   0.00169   0.00080   0.00251   0.67200
    D2       -1.48637   0.00017   0.00161   0.00323   0.00484  -1.48153
    D3        2.79388   0.00012   0.00134   0.00224   0.00359   2.79747
    D4       -2.52314  -0.00016   0.00085  -0.00134  -0.00050  -2.52363
    D5        1.60418   0.00004   0.00076   0.00108   0.00184   1.60602
    D6       -0.39875  -0.00002   0.00049   0.00009   0.00059  -0.39816
    D7        3.01202   0.00001  -0.00128  -0.00135  -0.00264   3.00937
    D8       -0.06627   0.00005  -0.00103   0.00082  -0.00021  -0.06648
    D9       -0.06605   0.00011  -0.00029   0.00113   0.00084  -0.06522
   D10        3.13884   0.00015  -0.00003   0.00330   0.00327  -3.14107
   D11        0.29131  -0.00007  -0.00079  -0.00230  -0.00309   0.28822
   D12       -2.81180  -0.00008  -0.00046  -0.00369  -0.00414  -2.81595
   D13       -2.91159  -0.00017  -0.00181  -0.00462  -0.00643  -2.91802
   D14        0.26848  -0.00018  -0.00147  -0.00601  -0.00748   0.26100
   D15       -3.05473  -0.00001  -0.00224  -0.00270  -0.00493  -3.05966
   D16       -1.01112   0.00014  -0.00237  -0.00115  -0.00353  -1.01464
   D17        1.08664  -0.00014  -0.00256  -0.00478  -0.00734   1.07930
   D18       -0.96248  -0.00005  -0.00176  -0.00557  -0.00732  -0.96980
   D19        1.08113   0.00009  -0.00190  -0.00402  -0.00591   1.07522
   D20       -3.10429  -0.00019  -0.00209  -0.00765  -0.00973  -3.11402
   D21        1.19073   0.00018  -0.00138  -0.00173  -0.00311   1.18762
   D22       -3.04884   0.00032  -0.00152  -0.00019  -0.00170  -3.05054
   D23       -0.95108   0.00004  -0.00171  -0.00381  -0.00552  -0.95660
   D24       -3.08945  -0.00006   0.00079   0.00368   0.00446  -3.08499
   D25        1.08583  -0.00008   0.00092   0.00315   0.00407   1.08989
   D26       -0.99256  -0.00005   0.00080   0.00370   0.00450  -0.98806
   D27        1.07555   0.00026   0.00102   0.00779   0.00880   1.08435
   D28       -1.03236   0.00023   0.00115   0.00725   0.00840  -1.02396
   D29       -3.11074   0.00026   0.00103   0.00781   0.00883  -3.10191
   D30       -1.12401  -0.00012   0.00064   0.00328   0.00392  -1.12009
   D31        3.05127  -0.00014   0.00078   0.00274   0.00352   3.05479
   D32        0.97289  -0.00012   0.00065   0.00330   0.00395   0.97684
   D33        0.31736  -0.00002  -0.00029   0.00156   0.00127   0.31863
   D34        2.40539  -0.00030  -0.00117  -0.00077  -0.00195   2.40344
   D35       -1.67497  -0.00017  -0.00091   0.00190   0.00099  -1.67398
   D36        2.26768  -0.00006  -0.00131  -0.00778  -0.00908   2.25860
   D37        0.19317  -0.00014  -0.00122  -0.00773  -0.00895   0.18422
   D38       -1.81106  -0.00012  -0.00152  -0.00729  -0.00880  -1.81986
   D39        0.79598   0.00003   0.00183   0.00291   0.00475   0.80073
   D40       -2.35390  -0.00002   0.00100   0.00396   0.00497  -2.34893
   D41        2.92069   0.00016   0.00199   0.00516   0.00715   2.92784
   D42       -0.22919   0.00011   0.00116   0.00622   0.00738  -0.22181
   D43       -1.36542   0.00034   0.00244   0.00638   0.00882  -1.35660
   D44        1.76789   0.00029   0.00161   0.00743   0.00905   1.77694
   D45       -3.09645   0.00014   0.00114   0.00674   0.00787  -3.08858
   D46        1.09182   0.00011   0.00102   0.00666   0.00768   1.09950
   D47       -1.01593   0.00011   0.00126   0.00616   0.00742  -1.00851
   D48        0.98946   0.00005   0.00087   0.00414   0.00501   0.99447
   D49       -1.10545   0.00003   0.00075   0.00406   0.00481  -1.10064
   D50        3.06999   0.00002   0.00099   0.00356   0.00455   3.07454
   D51       -0.98980  -0.00007   0.00081   0.00299   0.00380  -0.98600
   D52       -3.08471  -0.00010   0.00069   0.00291   0.00360  -3.08111
   D53        1.09073  -0.00011   0.00093   0.00241   0.00334   1.09407
   D54        3.03090   0.00016   0.00023   0.00834   0.00857   3.03947
   D55       -0.12816   0.00015   0.00091   0.00849   0.00941  -0.11875
   D56        2.97788   0.00011   0.00327  -0.00166   0.00161   2.97950
   D57        0.88417  -0.00024   0.00203  -0.00298  -0.00096   0.88322
   D58       -1.25730   0.00022   0.00378  -0.00173   0.00205  -1.25525
   D59       -0.22069   0.00007   0.00304  -0.00366  -0.00062  -0.22132
   D60       -2.31440  -0.00029   0.00180  -0.00498  -0.00319  -2.31759
   D61        1.82731   0.00018   0.00355  -0.00373  -0.00018   1.82713
   D62        2.97650   0.00005   0.00164  -0.00093   0.00070   2.97720
   D63       -0.19283  -0.00005   0.00084  -0.00144  -0.00061  -0.19344
   D64       -0.11274   0.00013   0.00190   0.00093   0.00283  -0.10991
   D65        3.00112   0.00003   0.00110   0.00042   0.00152   3.00264
   D66        0.45863  -0.00021  -0.00677   0.00507  -0.00170   0.45694
   D67        2.60822  -0.00005  -0.00631   0.00619  -0.00011   2.60811
   D68       -1.56259  -0.00011  -0.00753   0.00678  -0.00075  -1.56335
   D69        2.60736  -0.00015  -0.00600   0.00463  -0.00137   2.60598
   D70       -1.52624   0.00001  -0.00554   0.00575   0.00021  -1.52603
   D71        0.58613  -0.00005  -0.00677   0.00634  -0.00043   0.58570
   D72       -1.63801  -0.00001  -0.00734   0.00741   0.00007  -1.63794
   D73        0.51157   0.00016  -0.00688   0.00853   0.00165   0.51323
   D74        2.62394   0.00009  -0.00810   0.00912   0.00101   2.62496
   D75        0.39618  -0.00026  -0.00601   0.00219  -0.00381   0.39237
   D76       -1.65706  -0.00015  -0.00685   0.00423  -0.00262  -1.65968
   D77        2.47416  -0.00017  -0.00530   0.00354  -0.00175   2.47241
   D78       -2.71486  -0.00012  -0.00515   0.00287  -0.00227  -2.71714
   D79        1.51508  -0.00002  -0.00599   0.00491  -0.00108   1.51400
   D80       -0.63688  -0.00003  -0.00444   0.00422  -0.00021  -0.63709
   D81       -0.20458  -0.00002  -0.00095  -0.00091  -0.00186  -0.20644
   D82        2.94723   0.00004   0.00007  -0.00220  -0.00214   2.94509
   D83        2.90301  -0.00018  -0.00190  -0.00165  -0.00355   2.89947
   D84       -0.22836  -0.00011  -0.00088  -0.00294  -0.00382  -0.23219
   D85       -0.52351   0.00016   0.00788  -0.00488   0.00301  -0.52051
   D86        1.57997  -0.00005   0.00916  -0.00861   0.00056   1.58053
   D87       -2.66525  -0.00013   0.00761  -0.00694   0.00067  -2.66458
   D88       -2.67321   0.00010   0.00751  -0.00597   0.00154  -2.67167
   D89       -0.56973  -0.00011   0.00879  -0.00970  -0.00091  -0.57064
   D90        1.46823  -0.00019   0.00724  -0.00802  -0.00079   1.46744
   D91        1.50126   0.00017   0.00861  -0.00631   0.00230   1.50357
   D92       -2.67844  -0.00003   0.00989  -0.01004  -0.00014  -2.67858
   D93       -0.64048  -0.00012   0.00833  -0.00836  -0.00003  -0.64051
   D94        0.15139   0.00000  -0.00058  -0.00049  -0.00108   0.15031
   D95       -3.12199  -0.00004  -0.00048  -0.00023  -0.00072  -3.12271
   D96       -3.00024  -0.00007  -0.00159   0.00079  -0.00081  -3.00104
   D97        0.00958  -0.00011  -0.00149   0.00105  -0.00045   0.00913
   D98       -2.33766  -0.00015  -0.00540   0.00036  -0.00503  -2.34269
   D99        0.77857  -0.00006  -0.00534   0.00388  -0.00146   0.77711
   D100       0.82375  -0.00015  -0.00617   0.00014  -0.00603   0.81772
   D101      -2.34320  -0.00006  -0.00612   0.00366  -0.00246  -2.34566
   D102       0.00941  -0.00011  -0.00027  -0.00621  -0.00648   0.00293
   D103      -2.99933  -0.00019  -0.00049  -0.00645  -0.00695  -3.00628
   D104       3.13137  -0.00011   0.00050  -0.00599  -0.00549   3.12588
   D105       0.12262  -0.00019   0.00028  -0.00623  -0.00596   0.11666
   D106       2.96087  -0.00006   0.00056  -0.00313  -0.00257   2.95829
   D107      -0.18407  -0.00012  -0.00042  -0.00324  -0.00366  -0.18773
   D108       2.33242   0.00002   0.00357  -0.00301   0.00056   2.33298
   D109      -0.78736  -0.00001   0.00399  -0.00480  -0.00082  -0.78817
   D110      -0.80536   0.00008   0.00468  -0.00289   0.00179  -0.80357
   D111       2.35805   0.00005   0.00510  -0.00469   0.00042   2.35847
   D112      -0.02940   0.00020   0.00092   0.00380   0.00472  -0.02468
   D113       3.07330   0.00017   0.00059   0.00502   0.00561   3.07891
   D114       3.10843   0.00015  -0.00018   0.00368   0.00351   3.11194
   D115      -0.07205   0.00011  -0.00051   0.00491   0.00440  -0.06765
   D116      -3.13584  -0.00002   0.00038  -0.00110  -0.00072  -3.13655
   D117      -0.01480   0.00002   0.00006   0.00040   0.00046  -0.01434
   D118      -0.01565   0.00001  -0.00003   0.00066   0.00063  -0.01502
   D119       3.10539   0.00005  -0.00036   0.00216   0.00180   3.10719
   D120       3.14146   0.00001  -0.00055   0.00105   0.00050  -3.14123
   D121      -0.00961   0.00002  -0.00079   0.00171   0.00092  -0.00869
   D122       0.02125  -0.00002  -0.00014  -0.00070  -0.00084   0.02041
   D123      -3.12982  -0.00001  -0.00038  -0.00003  -0.00041  -3.13024
   D124       0.00134   0.00000   0.00015  -0.00014   0.00002   0.00135
   D125       3.13612   0.00000   0.00008   0.00001   0.00009   3.13621
   D126      -3.11962  -0.00003   0.00048  -0.00163  -0.00116  -3.12077
   D127       0.01517  -0.00003   0.00040  -0.00149  -0.00108   0.01409
   D128      -0.01256   0.00001   0.00019   0.00022   0.00041  -0.01215
   D129       3.13037   0.00000   0.00014  -0.00008   0.00006   3.13043
   D130       3.13858   0.00000   0.00043  -0.00045  -0.00002   3.13856
   D131      -0.00167  -0.00001   0.00038  -0.00075  -0.00037  -0.00204
   D132       0.00769  -0.00001  -0.00010  -0.00036  -0.00047   0.00722
   D133      -3.14064   0.00000  -0.00008   0.00012   0.00003  -3.14061
   D134      -3.12707  -0.00002  -0.00003  -0.00051  -0.00054  -3.12761
   D135       0.00778   0.00000  -0.00001  -0.00003  -0.00004   0.00774
   D136      -0.00210   0.00001  -0.00007   0.00033   0.00026  -0.00184
   D137      -3.13695  -0.00001  -0.00009  -0.00015  -0.00024  -3.13720
   D138       3.13815   0.00002  -0.00002   0.00063   0.00060   3.13875
   D139       0.00329   0.00000  -0.00004   0.00015   0.00010   0.00340
   D140       2.77993   0.00002   0.00015   0.00060   0.00075   2.78068
   D141      -1.38826   0.00003   0.00027   0.00070   0.00097  -1.38728
   D142       0.68115  -0.00007   0.00003  -0.00018  -0.00016   0.68099
   D143      -0.31849   0.00003   0.00052  -0.00085  -0.00033  -0.31882
   D144       1.79651   0.00005   0.00064  -0.00075  -0.00011   1.79640
   D145      -2.41727  -0.00005   0.00039  -0.00163  -0.00124  -2.41851
   D146       3.13077   0.00004  -0.00019   0.00169   0.00150   3.13227
   D147       0.00874  -0.00002  -0.00007  -0.00041  -0.00048   0.00825
   D148       0.01408  -0.00005  -0.00025  -0.00176  -0.00200   0.01207
   D149      -3.10796  -0.00011  -0.00012  -0.00386  -0.00398  -3.11195
   D150      -3.13545  -0.00002   0.00040  -0.00143  -0.00103  -3.13648
   D151       0.02018  -0.00004   0.00055  -0.00257  -0.00201   0.01816
   D152      -0.01871   0.00007   0.00045   0.00200   0.00245  -0.01626
   D153       3.13692   0.00004   0.00061   0.00086   0.00147   3.13839
   D154      -0.00148   0.00001  -0.00009   0.00037   0.00028  -0.00120
   D155      -3.13632  -0.00001  -0.00009  -0.00004  -0.00013  -3.13645
   D156       3.12045   0.00006  -0.00021   0.00247   0.00226   3.12271
   D157      -0.01439   0.00005  -0.00021   0.00207   0.00185  -0.01253
   D158       0.01076  -0.00004  -0.00032  -0.00085  -0.00117   0.00959
   D159      -3.13095  -0.00002  -0.00025  -0.00037  -0.00062  -3.13156
   D160       3.13825  -0.00001  -0.00048   0.00030  -0.00018   3.13807
   D161      -0.00346   0.00001  -0.00040   0.00077   0.00037  -0.00309
   D162      -0.00676   0.00003   0.00022   0.00083   0.00105  -0.00572
   D163       3.14086   0.00000   0.00007  -0.00024  -0.00017   3.14069
   D164       3.12804   0.00004   0.00022   0.00124   0.00146   3.12950
   D165      -0.00752   0.00001   0.00007   0.00017   0.00024  -0.00728
   D166       0.00215  -0.00002  -0.00002  -0.00059  -0.00060   0.00154
   D167       3.13771   0.00002   0.00014   0.00048   0.00061   3.13832
   D168      -3.13933  -0.00003  -0.00009  -0.00107  -0.00116  -3.14049
   D169      -0.00377   0.00000   0.00006   0.00000   0.00006  -0.00371
   D170      -0.67516  -0.00013  -0.00086  -0.00661  -0.00748  -0.68264
   D171       1.39335   0.00001  -0.00084  -0.00576  -0.00660   1.38675
   D172      -2.76511  -0.00013  -0.00101  -0.00663  -0.00764  -2.77274
   D173       2.31955  -0.00010  -0.00065  -0.00634  -0.00699   2.31256
   D174      -1.89512   0.00003  -0.00063  -0.00548  -0.00611  -1.90123
   D175       0.22961  -0.00010  -0.00080  -0.00635  -0.00715   0.22246
         Item               Value     Threshold  Converged?
 Maximum Force            0.001266     0.000450     NO 
 RMS     Force            0.000255     0.000300     YES
 Maximum Displacement     0.082673     0.001800     NO 
 RMS     Displacement     0.012368     0.001200     NO 
 Predicted change in Energy=-5.235591D-05
 Lowest energy point so far.  Saving SCF results.
 GradGradGradGradGradGradGradGradGradGradGradGradGradGradGradGradGradGrad

 Leave Link  103 at Sun Dec  2 18:44:51 2018, MaxMem=   536870912 cpu:         1.7
 (Enter /pbs_home/pkowalski/g09d01/g09/l202.exe)
 Stoichiometry    C29H22F6S2
 Framework group  C1[X(C29H22F6S2)]
 Deg. of freedom   171
 Full point group                 C1      NOp   1
 RotChk:  IX=0 Diff= 1.08D-03
 Largest Abelian subgroup         C1      NOp   1
 Largest concise Abelian subgroup C1      NOp   1
                         Standard orientation:                         
 ---------------------------------------------------------------------
 Center     Atomic      Atomic             Coordinates (Angstroms)
 Number     Number       Type             X           Y           Z
 ---------------------------------------------------------------------
      1          6           0       -1.427545    0.410073   -0.183725
      2          6           0       -0.604375   -0.871480   -0.305017
      3          6           0        0.651465   -0.764367    0.575021
      4         16           0        1.788284   -2.202691    0.398288
      5          6           0       -0.731727    1.569656   -0.111421
      6          6           0       -1.251955    2.977378   -0.143367
      7          6           0        0.734396    1.591100   -0.064793
      8          6           0       -0.023885    3.843837    0.215459
      9          6           0        1.201192    3.007439   -0.221106
     10          9           0       -2.255738    3.221927    0.722839
     11          9           0       -1.690514    3.339426   -1.374287
     12          9           0       -0.056961    5.047237   -0.355806
     13          9           0        0.020767    3.993058    1.548972
     14          9           0        1.512493    3.322643   -1.503540
     15          9           0        2.262297    3.339554    0.538463
     16          6           0        1.457109    0.458799    0.130801
     17          6           0        0.343865   -0.604616    2.076690
     18          1           0        1.286245   -0.480952    2.626330
     19          1           0       -0.181689   -1.483631    2.469136
     20          1           0       -0.278618    0.284021    2.249486
     21          6           0       -0.285892   -1.069693   -1.800196
     22          1           0        0.257565   -2.007488   -1.965710
     23          1           0        0.323272   -0.235411   -2.176257
     24          1           0       -1.224369   -1.096660   -2.369402
     25          6           0        3.164969   -1.141413    0.128388
     26         16           0       -1.746742   -2.217922    0.222768
     27          6           0       -3.144037   -1.170648   -0.026217
     28          6           0       -4.476559   -1.803743    0.025200
     29          6           0       -5.517054   -1.220849    0.760879
     30          6           0       -4.718655   -3.013244   -0.641543
     31          6           0       -6.770439   -1.821824    0.813182
     32          1           0       -5.333344   -0.296879    1.310884
     33          6           0       -5.974161   -3.608513   -0.592863
     34          1           0       -3.912135   -3.481764   -1.208884
     35          6           0       -7.004208   -3.014637    0.133374
     36          1           0       -7.568923   -1.356935    1.395308
     37          1           0       -6.149316   -4.545212   -1.126246
     38          1           0       -7.988797   -3.485345    0.174197
     39          6           0       -2.856748    0.144618   -0.240420
     40          6           0       -3.878405    1.199607   -0.551316
     41          1           0       -4.815905    0.749335   -0.899571
     42          1           0       -4.098374    1.824946    0.325304
     43          1           0       -3.505225    1.873783   -1.332860
     44          6           0        4.491855   -1.780565    0.037780
     45          6           0        5.589511   -1.250456    0.728686
     46          6           0        4.672034   -2.945460   -0.721035
     47          6           0        6.836834   -1.860914    0.650671
     48          1           0        5.455435   -0.360146    1.345019
     49          6           0        5.920911   -3.551167   -0.801561
     50          1           0        3.823983   -3.370760   -1.261973
     51          6           0        7.007165   -3.010530   -0.116963
     52          1           0        7.681108   -1.437902    1.199112
     53          1           0        6.046900   -4.452878   -1.404463
     54          1           0        7.987095   -3.488628   -0.178269
     55          6           0        2.876517    0.186827    0.006106
     56          6           0        3.882044    1.228068   -0.391947
     57          1           0        3.465083    1.876211   -1.174579
     58          1           0        4.153308    1.882542    0.447777
     59          1           0        4.795593    0.765280   -0.783493
 ---------------------------------------------------------------------
 Rotational constants (GHZ):      0.1299478      0.0705667      0.0488611
 Leave Link  202 at Sun Dec  2 18:44:51 2018, MaxMem=   536870912 cpu:         0.0
 (Enter /pbs_home/pkowalski/g09d01/g09/l301.exe)
 Basis read from rwf:  (5D, 7F)
 No pseudopotential information found on rwf file.
 There are   673 symmetry adapted cartesian basis functions of A   symmetry.
 There are   636 symmetry adapted basis functions of A   symmetry.
   636 basis functions,  1103 primitive gaussians,   673 cartesian basis functions
   141 alpha electrons      141 beta electrons
       nuclear repulsion energy      4706.5130547766 Hartrees.
 IExCor=20419 DFT=T Ex+Corr=CAM-B3LYP ExCW=0 ScaHFX=  1.000000
 ScaDFX=  1.000000  1.000000  1.000000  0.810000 ScalE2=  1.000000  1.000000
 IRadAn=      0 IRanWt=     -1 IRanGd=            0 ICorTp=0 IEmpDi=131
  HFx wShort=  0.000000 wLong=  0.330000 cFull=  0.190000 cShort=  0.000000 cLong=  0.460000
  DFx wShort=  0.000000 wLong=  0.330000 cFull=  0.190000 cShort=  0.000000 cLong=  0.460000
 NAtoms=   59 NActive=   59 NUniq=   59 SFac= 1.00D+00 NAtFMM=   60 NAOKFM=F Big=F
 Integral buffers will be    131072 words long.
 Raffenetti 2 integral format.
 Two-electron integral symmetry is turned on.
 R6Disp:  Grimme-D3 Dispersion energy=       -0.0571600901 Hartrees.
 Nuclear repulsion after empirical dispersion term =     4706.4558946865 Hartrees.
 No density basis found on file   724.
 Leave Link  301 at Sun Dec  2 18:44:52 2018, MaxMem=   536870912 cpu:         0.6
 (Enter /pbs_home/pkowalski/g09d01/g09/l302.exe)
 NPDir=0 NMtPBC=     1 NCelOv=     1 NCel=       1 NClECP=     1 NCelD=      1
         NCelK=      1 NCelE2=     1 NClLst=     1 CellRange=     0.0.
 One-electron integrals computed using PRISM.
 NBasis=   636 RedAO= T EigKep=  2.85D-04  NBF=   636
 NBsUse=   636 1.00D-06 EigRej= -1.00D+00 NBFU=   636
 Precomputing XC quadrature grid using
 IXCGrd= 4 IRadAn=           0 IRanWt=          -1 IRanGd=           0 AccXCQ= 0.00D+00.
 Generated NRdTot=       0 NPtTot=           0 NUsed=           0 NTot=          32
 NSgBfM=   629   631   631   631   636 MxSgAt=    59 MxSgA2=    59.
 Leave Link  302 at Sun Dec  2 18:44:54 2018, MaxMem=   536870912 cpu:        16.4
 (Enter /pbs_home/pkowalski/g09d01/g09/l303.exe)
 DipDrv:  MaxL=1.
 Leave Link  303 at Sun Dec  2 18:44:54 2018, MaxMem=   536870912 cpu:         1.5
 (Enter /pbs_home/pkowalski/g09d01/g09/l401.exe)
 Initial guess from the checkpoint file:  "dae0068freq_closed_cam-b3lypd3.chk"
 B after Tr=     0.000000    0.000000    0.000000
         Rot=    1.000000    0.000482    0.000055   -0.000394 Ang=   0.07 deg.
 Guess basis will be translated and rotated to current coordinates.
 JPrj=2 DoOrth=T DoCkMO=T.
 Generating alternative initial guess.
 ExpMin= 1.22D-01 ExpMax= 9.18D+03 ExpMxC= 1.38D+03 IAcc=1 IRadAn=         1 AccDes= 0.00D+00
 Harris functional with IExCor=20419 and IRadAn=       1 diagonalized for initial guess.
 HarFok:  IExCor=20419 AccDes= 0.00D+00 IRadAn=         1 IDoV= 1 UseB2=F ITyADJ=14
 ICtDFT=  3500011 ScaDFX=  1.000000  1.000000  1.000000  1.000000
 FoFCou: FMM=F IPFlag=           0 FMFlag=      100000 FMFlg1=           0
         NFxFlg=           0 DoJE=T BraDBF=F KetDBF=T FulRan=T
         wScrn=  0.000000 ICntrl=     500 IOpCl=  0 I1Cent=   200000004 NGrid=           0
         NMat0=    1 NMatS0=      1 NMatT0=    0 NMatD0=    1 NMtDS0=    0 NMtDT0=    0
 Petite list used in FoFCou.
 Harris En= -2437.31087281728    
 Leave Link  401 at Sun Dec  2 18:45:00 2018, MaxMem=   536870912 cpu:        42.3
 (Enter /pbs_home/pkowalski/g09d01/g09/l502.exe)
 Closed shell SCF:
 Using DIIS extrapolation, IDIIS=  1040.
 Integral symmetry usage will be decided dynamically.
 IVT=     1387805 IEndB=     1387805 NGot=   536870912 MDV=   535953350
 LenX=   535953350 LenY=   535499748
 Requested convergence on RMS density matrix=1.00D-08 within 128 cycles.
 Requested convergence on MAX density matrix=1.00D-06.
 Requested convergence on             energy=1.00D-06.
 No special actions if energy rises.
 Fock matrices will be formed incrementally for  20 cycles.
 Integral accuracy reduced to 1.0D-05 until final iterations.

 Cycle   1  Pass 0  IDiag  1:
 FoFJK:  IHMeth= 1 ICntrl=       0 DoSepK=T KAlg= 0 I1Cent=   0 FoldK=F
 IRaf=         1 NMat=   1 IRICut=       1 DoRegI=T DoRafI=F ISym2E= 0.
 FoFCou: FMM=F IPFlag=           0 FMFlag=      100000 FMFlg1=           0
         NFxFlg=           0 DoJE=T BraDBF=F KetDBF=F FulRan=T
         wScrn=  0.000000 ICntrl=     500 IOpCl=  0 I1Cent=           0 NGrid=           0
         NMat0=    1 NMatS0=      1 NMatT0=    0 NMatD0=    1 NMtDS0=    0 NMtDT0=    0
 Symmetry not used in FoFCou.
 E= -2511.54830157778    
 DIIS: error= 7.05D-04 at cycle   1 NSaved=   1.
 NSaved= 1 IEnMin= 1 EnMin= -2511.54830157778     IErMin= 1 ErrMin= 7.05D-04
 ErrMax= 7.05D-04  0.00D+00 EMaxC= 1.00D-01 BMatC= 3.82D-04 BMatP= 3.82D-04
 IDIUse=3 WtCom= 9.93D-01 WtEn= 7.05D-03
 Coeff-Com:  0.100D+01
 Coeff-En:   0.100D+01
 Coeff:      0.100D+01
 Gap=     0.666 Goal=   None    Shift=    0.000
 RMSDP=1.85D-04 MaxDP=6.45D-03              OVMax= 3.51D-03

 Cycle   2  Pass 0  IDiag  1:
 RMSU=  1.85D-04    CP:  1.00D+00
 E= -2511.54886600836     Delta-E=       -0.000564430583 Rises=F Damp=F
 DIIS: error= 1.66D-04 at cycle   2 NSaved=   2.
 NSaved= 2 IEnMin= 2 EnMin= -2511.54886600836     IErMin= 2 ErrMin= 1.66D-04
 ErrMax= 1.66D-04  0.00D+00 EMaxC= 1.00D-01 BMatC= 1.26D-05 BMatP= 3.82D-04
 IDIUse=3 WtCom= 9.98D-01 WtEn= 1.66D-03
 Coeff-Com: -0.131D+00 0.113D+01
 Coeff-En:   0.000D+00 0.100D+01
 Coeff:     -0.131D+00 0.113D+01
 Gap=     0.180 Goal=   None    Shift=    0.000
 RMSDP=1.79D-05 MaxDP=6.63D-04 DE=-5.64D-04 OVMax= 1.17D-03

 Cycle   3  Pass 0  IDiag  1:
 RMSU=  1.55D-05    CP:  1.00D+00  1.05D+00
 E= -2511.54889997590     Delta-E=       -0.000033967540 Rises=F Damp=F
 DIIS: error= 3.59D-05 at cycle   3 NSaved=   3.
 NSaved= 3 IEnMin= 3 EnMin= -2511.54889997590     IErMin= 3 ErrMin= 3.59D-05
 ErrMax= 3.59D-05  0.00D+00 EMaxC= 1.00D-01 BMatC= 2.79D-06 BMatP= 1.26D-05
 IDIUse=1 WtCom= 1.00D+00 WtEn= 0.00D+00
 Coeff-Com: -0.575D-01 0.356D+00 0.702D+00
 Coeff:     -0.575D-01 0.356D+00 0.702D+00
 Gap=     0.180 Goal=   None    Shift=    0.000
 RMSDP=6.72D-06 MaxDP=4.29D-04 DE=-3.40D-05 OVMax= 3.69D-04

 Initial convergence to 1.0D-05 achieved.  Increase integral accuracy.
 Cycle   4  Pass 1  IDiag  1:
 E= -2511.54903844201     Delta-E=       -0.000138466107 Rises=F Damp=F
 DIIS: error= 1.73D-04 at cycle   1 NSaved=   1.
 NSaved= 1 IEnMin= 1 EnMin= -2511.54903844201     IErMin= 1 ErrMin= 1.73D-04
 ErrMax= 1.73D-04  0.00D+00 EMaxC= 1.00D-01 BMatC= 1.84D-05 BMatP= 1.84D-05
 IDIUse=3 WtCom= 9.98D-01 WtEn= 1.73D-03
 Coeff-Com:  0.100D+01
 Coeff-En:   0.100D+01
 Coeff:      0.100D+01
 Gap=     0.180 Goal=   None    Shift=    0.000
 RMSDP=6.72D-06 MaxDP=4.29D-04 DE=-1.38D-04 OVMax= 4.55D-04

 Cycle   5  Pass 1  IDiag  1:
 RMSU=  1.76D-04    CP:  1.00D+00
 E= -2511.54905673603     Delta-E=       -0.000018294022 Rises=F Damp=F
 DIIS: error= 2.54D-05 at cycle   2 NSaved=   2.
 NSaved= 2 IEnMin= 2 EnMin= -2511.54905673603     IErMin= 2 ErrMin= 2.54D-05
 ErrMax= 2.54D-05  0.00D+00 EMaxC= 1.00D-01 BMatC= 1.28D-06 BMatP= 1.84D-05
 IDIUse=1 WtCom= 1.00D+00 WtEn= 0.00D+00
 Coeff-Com:  0.831D-01 0.917D+00
 Coeff:      0.831D-01 0.917D+00
 Gap=     0.180 Goal=   None    Shift=    0.000
 RMSDP=8.08D-06 MaxDP=2.88D-04 DE=-1.83D-05 OVMax= 4.98D-04

 Cycle   6  Pass 1  IDiag  1:
 RMSU=  6.03D-06    CP:  1.00D+00  1.03D+00
 E= -2511.54905638039     Delta-E=        0.000000355640 Rises=F Damp=F
 DIIS: error= 2.72D-05 at cycle   3 NSaved=   3.
 NSaved= 3 IEnMin= 2 EnMin= -2511.54905673603     IErMin= 2 ErrMin= 2.54D-05
 ErrMax= 2.72D-05  0.00D+00 EMaxC= 1.00D-01 BMatC= 1.68D-06 BMatP= 1.28D-06
 IDIUse=1 WtCom= 1.00D+00 WtEn= 0.00D+00
 Coeff-Com: -0.164D-01 0.539D+00 0.478D+00
 Coeff:     -0.164D-01 0.539D+00 0.478D+00
 Gap=     0.180 Goal=   None    Shift=    0.000
 RMSDP=3.29D-06 MaxDP=1.49D-04 DE= 3.56D-07 OVMax= 3.15D-04

 Cycle   7  Pass 1  IDiag  1:
 RMSU=  1.27D-06    CP:  1.00D+00  1.03D+00  5.13D-01
 E= -2511.54905788103     Delta-E=       -0.000001500635 Rises=F Damp=F
 DIIS: error= 2.92D-06 at cycle   4 NSaved=   4.
 NSaved= 4 IEnMin= 4 EnMin= -2511.54905788103     IErMin= 4 ErrMin= 2.92D-06
 ErrMax= 2.92D-06  0.00D+00 EMaxC= 1.00D-01 BMatC= 1.78D-08 BMatP= 1.28D-06
 IDIUse=1 WtCom= 1.00D+00 WtEn= 0.00D+00
 Coeff-Com: -0.976D-02 0.281D+00 0.257D+00 0.471D+00
 Coeff:     -0.976D-02 0.281D+00 0.257D+00 0.471D+00
 Gap=     0.180 Goal=   None    Shift=    0.000
 RMSDP=3.56D-07 MaxDP=2.11D-05 DE=-1.50D-06 OVMax= 3.83D-05

 Cycle   8  Pass 1  IDiag  1:
 RMSU=  3.24D-07    CP:  1.00D+00  1.03D+00  5.28D-01  9.20D-01
 E= -2511.54905789677     Delta-E=       -0.000000015745 Rises=F Damp=F
 DIIS: error= 8.27D-07 at cycle   5 NSaved=   5.
 NSaved= 5 IEnMin= 5 EnMin= -2511.54905789677     IErMin= 5 ErrMin= 8.27D-07
 ErrMax= 8.27D-07  0.00D+00 EMaxC= 1.00D-01 BMatC= 7.77D-10 BMatP= 1.78D-08
 IDIUse=1 WtCom= 1.00D+00 WtEn= 0.00D+00
 Coeff-Com:  0.858D-03-0.374D-01-0.310D-01 0.114D+00 0.954D+00
 Coeff:      0.858D-03-0.374D-01-0.310D-01 0.114D+00 0.954D+00
 Gap=     0.180 Goal=   None    Shift=    0.000
 RMSDP=1.46D-07 MaxDP=8.79D-06 DE=-1.57D-08 OVMax= 1.19D-05

 Cycle   9  Pass 1  IDiag  1:
 RMSU=  1.08D-07    CP:  1.00D+00  1.04D+00  5.30D-01  9.90D-01  9.31D-01
 E= -2511.54905789808     Delta-E=       -0.000000001305 Rises=F Damp=F
 DIIS: error= 4.01D-07 at cycle   6 NSaved=   6.
 NSaved= 6 IEnMin= 6 EnMin= -2511.54905789808     IErMin= 6 ErrMin= 4.01D-07
 ErrMax= 4.01D-07  0.00D+00 EMaxC= 1.00D-01 BMatC= 2.87D-10 BMatP= 7.77D-10
 IDIUse=1 WtCom= 1.00D+00 WtEn= 0.00D+00
 Coeff-Com:  0.148D-02-0.499D-01-0.439D-01 0.118D-01 0.528D+00 0.552D+00
 Coeff:      0.148D-02-0.499D-01-0.439D-01 0.118D-01 0.528D+00 0.552D+00
 Gap=     0.180 Goal=   None    Shift=    0.000
 RMSDP=5.46D-08 MaxDP=3.92D-06 DE=-1.31D-09 OVMax= 3.77D-06

 Cycle  10  Pass 1  IDiag  1:
 RMSU=  4.49D-08    CP:  1.00D+00  1.04D+00  5.30D-01  9.98D-01  9.90D-01
                    CP:  7.98D-01
 E= -2511.54905789835     Delta-E=       -0.000000000276 Rises=F Damp=F
 DIIS: error= 8.40D-08 at cycle   7 NSaved=   7.
 NSaved= 7 IEnMin= 7 EnMin= -2511.54905789835     IErMin= 7 ErrMin= 8.40D-08
 ErrMax= 8.40D-08  0.00D+00 EMaxC= 1.00D-01 BMatC= 1.31D-11 BMatP= 2.87D-10
 IDIUse=1 WtCom= 1.00D+00 WtEn= 0.00D+00
 Coeff-Com:  0.397D-03-0.124D-01-0.110D-01-0.940D-02 0.715D-01 0.183D+00
 Coeff-Com:  0.777D+00
 Coeff:      0.397D-03-0.124D-01-0.110D-01-0.940D-02 0.715D-01 0.183D+00
 Coeff:      0.777D+00
 Gap=     0.180 Goal=   None    Shift=    0.000
 RMSDP=1.61D-08 MaxDP=7.55D-07 DE=-2.76D-10 OVMax= 1.95D-06

 Cycle  11  Pass 1  IDiag  1:
 RMSU=  1.20D-08    CP:  1.00D+00  1.04D+00  5.31D-01  9.97D-01  9.86D-01
                    CP:  8.86D-01  1.04D+00
 E= -2511.54905789814     Delta-E=        0.000000000216 Rises=F Damp=F
 DIIS: error= 4.60D-08 at cycle   8 NSaved=   8.
 NSaved= 8 IEnMin= 7 EnMin= -2511.54905789835     IErMin= 8 ErrMin= 4.60D-08
 ErrMax= 4.60D-08  0.00D+00 EMaxC= 1.00D-01 BMatC= 4.58D-12 BMatP= 1.31D-11
 IDIUse=1 WtCom= 1.00D+00 WtEn= 0.00D+00
 Coeff-Com: -0.630D-04 0.263D-02 0.229D-02-0.806D-02-0.608D-01-0.542D-02
 Coeff-Com:  0.423D+00 0.646D+00
 Coeff:     -0.630D-04 0.263D-02 0.229D-02-0.806D-02-0.608D-01-0.542D-02
 Coeff:      0.423D+00 0.646D+00
 Gap=     0.180 Goal=   None    Shift=    0.000
 RMSDP=7.75D-09 MaxDP=4.03D-07 DE= 2.16D-10 OVMax= 1.16D-06

 SCF Done:  E(RCAM-B3LYP) =  -2511.54905790     A.U. after   11 cycles
            NFock= 11  Conv=0.78D-08     -V/T= 2.0070
 KE= 2.494096061445D+03 PE=-1.531477901583D+04 EE= 5.602678001801D+03
 Leave Link  502 at Sun Dec  2 18:54:51 2018, MaxMem=   536870912 cpu:      4710.7
 (Enter /pbs_home/pkowalski/g09d01/g09/l701.exe)
 Compute integral first derivatives.
 ... and contract with generalized density number  0.
 R6Disp: Adding Grimme-D3 dispersion energy 1st derivatives to the gradient.
 Leave Link  701 at Sun Dec  2 18:54:52 2018, MaxMem=   536870912 cpu:         6.1
 (Enter /pbs_home/pkowalski/g09d01/g09/l702.exe)
 L702 exits ... SP integral derivatives will be done elsewhere.
 Leave Link  702 at Sun Dec  2 18:54:53 2018, MaxMem=   536870912 cpu:         0.2
 (Enter /pbs_home/pkowalski/g09d01/g09/l703.exe)
 Compute integral first derivatives, UseDBF=F ICtDFT=           0.
 Integral derivatives from FoFJK, PRISM(SPDF).
 Calling FoFJK, ICntrl=      2127 FMM=F ISym2X=0 I1Cent= 0 IOpClX= 0 NMat=1 NMatS=1 NMatT=0.
 FoFJK:  IHMeth= 1 ICntrl=    2127 DoSepK=T KAlg= 0 I1Cent=   0 FoldK=F
 IRaf=         1 NMat=   1 IRICut=       1 DoRegI=T DoRafI=F ISym2E= 0.
 FoFCou: FMM=F IPFlag=           0 FMFlag=      100000 FMFlg1=         800
         NFxFlg=           0 DoJE=F BraDBF=F KetDBF=F FulRan=T
         wScrn=  0.000000 ICntrl=    2527 IOpCl=  0 I1Cent=           0 NGrid=           0
         NMat0=    1 NMatS0=      1 NMatT0=    0 NMatD0=    1 NMtDS0=    0 NMtDT0=    0
 Symmetry not used in FoFCou.
 Leave Link  703 at Sun Dec  2 18:59:10 2018, MaxMem=   536870912 cpu:      2050.2
 (Enter /pbs_home/pkowalski/g09d01/g09/l716.exe)
 Dipole        = 1.02535827D-01-1.57679376D+00-7.63311059D-02
 ***** Axes restored to original set *****
 -------------------------------------------------------------------
 Center     Atomic                   Forces (Hartrees/Bohr)
 Number     Number              X              Y              Z
 -------------------------------------------------------------------
      1        6          -0.000158346    0.000136314    0.000065780
      2        6           0.000151855   -0.000136489   -0.000055972
      3        6           0.000002853    0.000111675   -0.000210750
      4       16          -0.000256846   -0.000144749   -0.000067708
      5        6           0.000142685   -0.000303870   -0.000106742
      6        6           0.000551416    0.000088337    0.000586370
      7        6           0.000089618   -0.000080969    0.000047084
      8        6          -0.000712316   -0.000169240    0.000567957
      9        6          -0.000141551    0.000585371   -0.000101391
     10        9           0.000480312   -0.000093757   -0.000274430
     11        9           0.000041745   -0.000359561   -0.000249425
     12        9           0.000040005   -0.000168071   -0.000173612
     13        9           0.000278026    0.000276468   -0.000114089
     14        9          -0.000045135   -0.000296227   -0.000022333
     15        9           0.000030667   -0.000053968   -0.000034346
     16        6           0.000039781    0.000068669   -0.000003895
     17        6          -0.000078735    0.000058862   -0.000044196
     18        1          -0.000048354   -0.000009426    0.000052895
     19        1          -0.000062808   -0.000025876    0.000026917
     20        1          -0.000001834   -0.000027690    0.000097260
     21        6           0.000088369    0.000009743    0.000081082
     22        1           0.000070984    0.000074028    0.000035367
     23        1          -0.000003347    0.000092339   -0.000012464
     24        1           0.000024811    0.000073612    0.000025726
     25        6           0.000128960    0.000008311    0.000020195
     26       16           0.000078934   -0.000028262    0.000194106
     27        6           0.000033079    0.000071228   -0.000166846
     28        6          -0.000034511   -0.000084379   -0.000054310
     29        6           0.000046851   -0.000009080   -0.000060599
     30        6           0.000065068   -0.000019714    0.000051987
     31        6          -0.000008577   -0.000010765    0.000006000
     32        1          -0.000012924    0.000002049    0.000047379
     33        6           0.000005817   -0.000010053    0.000000078
     34        1           0.000020635    0.000018656   -0.000031148
     35        6          -0.000010361    0.000009219   -0.000016360
     36        1           0.000000362   -0.000021618    0.000035397
     37        1           0.000032270   -0.000001235   -0.000031064
     38        1           0.000034486   -0.000021335    0.000008637
     39        6          -0.000092787    0.000050300   -0.000026576
     40        6          -0.000226274   -0.000008514   -0.000031303
     41        1          -0.000000207    0.000032085    0.000048337
     42        1          -0.000201851    0.000026022    0.000147592
     43        1          -0.000134978    0.000225985    0.000053588
     44        6          -0.000008845   -0.000093362   -0.000021853
     45        6           0.000114683    0.000054412    0.000046328
     46        6          -0.000060318    0.000102637   -0.000030211
     47        6          -0.000003733   -0.000006181   -0.000018022
     48        1          -0.000021112    0.000061704    0.000098258
     49        6           0.000028125   -0.000015056   -0.000001685
     50        1           0.000046371    0.000005636   -0.000020806
     51        6          -0.000017042   -0.000026579    0.000011317
     52        1          -0.000041273    0.000010618    0.000002544
     53        1           0.000022004    0.000002775   -0.000033958
     54        1          -0.000016550    0.000023659   -0.000030255
     55        6          -0.000114255   -0.000034060    0.000005892
     56        6          -0.000046145   -0.000062388   -0.000103363
     57        1          -0.000056902    0.000012522   -0.000103243
     58        1          -0.000057821    0.000031397    0.000011230
     59        1          -0.000015032   -0.000002162   -0.000122350
 -------------------------------------------------------------------
 Cartesian Forces:  Max     0.000712316 RMS     0.000143503
 Leave Link  716 at Sun Dec  2 18:59:10 2018, MaxMem=   536870912 cpu:         0.3
 (Enter /pbs_home/pkowalski/g09d01/g09/l103.exe)

 GradGradGradGradGradGradGradGradGradGradGradGradGradGradGradGradGradGrad
 Berny optimization.
 Using GEDIIS/GDIIS optimizer.
 FormGI is forming the generalized inverse of G from B-inverse, IUseBI=4.
 Internal  Forces:  Max     0.001112965 RMS     0.000199171
 Search for a local minimum.
 Step number   5 out of a maximum of  354
 All quantities printed in internal units (Hartrees-Bohrs-Radians)
 RMS Force = .19917D-03 SwitMx=.10000D-02 MixMth= 2
 Mixed Optimization -- En-DIIS/RFO-DIIS
 Swapping is turned off.
 Update second derivatives using D2CorX and points    1    2    3    4    5
 DE= -2.25D-05 DEPred=-5.24D-05 R= 4.31D-01
 Trust test= 4.31D-01 RLast= 5.35D-02 DXMaxT set to 4.09D-01
 ITU=  0  1 -1  1  0
     Eigenvalues ---    0.00230   0.00234   0.00428   0.00647   0.00652
     Eigenvalues ---    0.00689   0.00865   0.01069   0.01101   0.01190
     Eigenvalues ---    0.01202   0.01262   0.01389   0.01448   0.01462
     Eigenvalues ---    0.01550   0.01580   0.01713   0.01721   0.01799
     Eigenvalues ---    0.01936   0.01989   0.02015   0.02038   0.02075
     Eigenvalues ---    0.02087   0.02094   0.02105   0.02133   0.02135
     Eigenvalues ---    0.02138   0.02143   0.02151   0.02154   0.02160
     Eigenvalues ---    0.02161   0.02164   0.02167   0.04563   0.04791
     Eigenvalues ---    0.04978   0.05460   0.05476   0.05563   0.05671
     Eigenvalues ---    0.05676   0.06055   0.06984   0.07054   0.07083
     Eigenvalues ---    0.07264   0.07318   0.07375   0.07835   0.08975
     Eigenvalues ---    0.09082   0.09234   0.09698   0.10461   0.10794
     Eigenvalues ---    0.11123   0.12396   0.13425   0.14455   0.14842
     Eigenvalues ---    0.15884   0.15987   0.15997   0.15999   0.15999
     Eigenvalues ---    0.16000   0.16000   0.16000   0.16000   0.16000
     Eigenvalues ---    0.16000   0.16000   0.16000   0.16000   0.16000
     Eigenvalues ---    0.16000   0.16000   0.16000   0.16000   0.16053
     Eigenvalues ---    0.16070   0.16139   0.17000   0.17263   0.19474
     Eigenvalues ---    0.21976   0.21999   0.21999   0.22000   0.22067
     Eigenvalues ---    0.22246   0.22972   0.23472   0.23869   0.24427
     Eigenvalues ---    0.24565   0.24583   0.24830   0.24942   0.24988
     Eigenvalues ---    0.24994   0.24995   0.25703   0.26476   0.26796
     Eigenvalues ---    0.27062   0.27154   0.27447   0.27528   0.28058
     Eigenvalues ---    0.28249   0.30256   0.30887   0.31490   0.32098
     Eigenvalues ---    0.33236   0.33920   0.34153   0.34345   0.34419
     Eigenvalues ---    0.34448   0.34547   0.34548   0.34594   0.34659
     Eigenvalues ---    0.34704   0.34732   0.34734   0.34949   0.35050
     Eigenvalues ---    0.35162   0.35285   0.35291   0.35291   0.35291
     Eigenvalues ---    0.35295   0.35305   0.35322   0.35372   0.35449
     Eigenvalues ---    0.35580   0.35851   0.41048   0.41326   0.41569
     Eigenvalues ---    0.41745   0.41821   0.43010   0.45000   0.45042
     Eigenvalues ---    0.45518   0.45603   0.46380   0.46414   0.46674
     Eigenvalues ---    0.46809   0.47646   0.48249   0.49855   0.50299
     Eigenvalues ---    0.51470   0.52325   0.53017   0.55022   0.57961
     Eigenvalues ---    0.60027
 En-DIIS/RFO-DIIS IScMMF=        0 using points:     5    4    3    2
 RFO step:  Lambda=-2.11835245D-05.
 NNeg= 0 NP= 4 Switch=  2.50D-03 Rises=F DC=  2.98D-05 SmlDif=  1.00D-05
 RMS Error=  0.3273056424D-03 NUsed= 4 EDIIS=F
 DidBck=T Rises=F RFO-DIIS coefs:    0.60519    0.34408    0.01441    0.03632
 Iteration  1 RMS(Cart)=  0.00604028 RMS(Int)=  0.00000927
 Iteration  2 RMS(Cart)=  0.00002094 RMS(Int)=  0.00000139
 Iteration  3 RMS(Cart)=  0.00000000 RMS(Int)=  0.00000139
 ITry= 1 IFail=0 DXMaxC= 2.77D-02 DCOld= 1.00D+10 DXMaxT= 4.09D-01 DXLimC= 3.00D+00 Rises=F
 Variable       Old X    -DE/DX   Delta X   Delta X   Delta X     New X
                                 (Linear)    (Quad)   (Total)
    R1        2.88745   0.00057  -0.00017   0.00090   0.00074   2.88819
    R2        2.55918   0.00111   0.00064   0.00009   0.00073   2.55991
    R3        2.74908   0.00071  -0.00017   0.00084   0.00067   2.74975
    R4        2.90494  -0.00052  -0.00092  -0.00009  -0.00101   2.90393
    R5        2.91305  -0.00025  -0.00056   0.00016  -0.00039   2.91266
    R6        3.48267  -0.00010  -0.00057   0.00058   0.00002   3.48269
    R7        3.48057  -0.00008  -0.00049   0.00081   0.00033   3.48090
    R8        2.89229  -0.00036  -0.00079   0.00043  -0.00036   2.89193
    R9        2.91235  -0.00014  -0.00030  -0.00006  -0.00036   2.91200
   R10        3.32421   0.00009  -0.00002   0.00037   0.00034   3.32455
   R11        2.83669   0.00034  -0.00051   0.00112   0.00061   2.83730
   R12        2.77227   0.00007  -0.00046   0.00047   0.00001   2.77228
   R13        2.92002  -0.00054  -0.00047  -0.00053  -0.00100   2.91901
   R14        2.54777   0.00008  -0.00031   0.00075   0.00044   2.54821
   R15        2.56236   0.00028  -0.00003   0.00056   0.00052   2.56288
   R16        2.83355  -0.00029  -0.00110   0.00086  -0.00024   2.83331
   R17        2.56521  -0.00057   0.00009  -0.00075  -0.00067   2.56455
   R18        2.92204  -0.00063  -0.00069  -0.00058  -0.00127   2.92077
   R19        2.51810   0.00024  -0.00055   0.00123   0.00067   2.51877
   R20        2.53711   0.00041  -0.00049   0.00133   0.00084   2.53794
   R21        2.56398   0.00029   0.00003   0.00050   0.00052   2.56450
   R22        2.54460   0.00003  -0.00021   0.00053   0.00032   2.54492
   R23        2.74123  -0.00036  -0.00077   0.00027  -0.00050   2.74073
   R24        2.07481  -0.00003   0.00030  -0.00053  -0.00023   2.07458
   R25        2.07258   0.00001   0.00030  -0.00045  -0.00015   2.07243
   R26        2.07614  -0.00010   0.00023  -0.00049  -0.00026   2.07587
   R27        2.07199   0.00003   0.00032  -0.00045  -0.00013   2.07185
   R28        2.07743  -0.00008   0.00027  -0.00055  -0.00027   2.07716
   R29        2.07480  -0.00003   0.00031  -0.00054  -0.00023   2.07456
   R30        2.78845  -0.00002  -0.00032   0.00021  -0.00011   2.78834
   R31        2.57889   0.00007   0.00010  -0.00016  -0.00007   2.57882
   R32        3.33322  -0.00020  -0.00020   0.00026   0.00006   3.33327
   R33        2.78955  -0.00019  -0.00037   0.00003  -0.00034   2.78921
   R34        2.57609  -0.00026  -0.00007  -0.00007  -0.00015   2.57595
   R35        2.64806  -0.00004  -0.00013   0.00013  -0.00001   2.64805
   R36        2.64970  -0.00009  -0.00013   0.00005  -0.00008   2.64962
   R37        2.62861  -0.00003  -0.00020   0.00024   0.00003   2.62864
   R38        2.06143  -0.00004   0.00029  -0.00052  -0.00023   2.06120
   R39        2.62734  -0.00004  -0.00021   0.00023   0.00002   2.62735
   R40        2.06306  -0.00003   0.00036  -0.00062  -0.00026   2.06280
   R41        2.63181  -0.00002  -0.00022   0.00030   0.00008   2.63188
   R42        2.06367  -0.00004   0.00037  -0.00065  -0.00028   2.06339
   R43        2.63283  -0.00001  -0.00023   0.00033   0.00010   2.63293
   R44        2.06368  -0.00004   0.00037  -0.00065  -0.00028   2.06340
   R45        2.06374  -0.00004   0.00035  -0.00062  -0.00027   2.06347
   R46        2.83676  -0.00004  -0.00003  -0.00001  -0.00005   2.83671
   R47        2.07262   0.00001   0.00025  -0.00039  -0.00014   2.07248
   R48        2.07689  -0.00020   0.00014  -0.00056  -0.00041   2.07648
   R49        2.07404  -0.00023   0.00000  -0.00035  -0.00035   2.07370
   R50        2.64778   0.00005  -0.00009   0.00017   0.00008   2.64786
   R51        2.64915  -0.00008  -0.00011   0.00004  -0.00006   2.64909
   R52        2.62839  -0.00004  -0.00021   0.00024   0.00002   2.62842
   R53        2.06188  -0.00008   0.00027  -0.00053  -0.00027   2.06161
   R54        2.62737  -0.00002  -0.00022   0.00026   0.00004   2.62741
   R55        2.06377  -0.00004   0.00036  -0.00064  -0.00028   2.06349
   R56        2.63201  -0.00003  -0.00022   0.00030   0.00008   2.63209
   R57        2.06363  -0.00004   0.00037  -0.00065  -0.00028   2.06335
   R58        2.63270  -0.00005  -0.00021   0.00025   0.00004   2.63274
   R59        2.06357  -0.00004   0.00036  -0.00064  -0.00028   2.06329
   R60        2.06370  -0.00004   0.00036  -0.00063  -0.00027   2.06343
   R61        2.83693  -0.00002   0.00003  -0.00006  -0.00004   2.83689
   R62        2.07566   0.00009   0.00018  -0.00014   0.00004   2.07569
   R63        2.07617  -0.00005   0.00023  -0.00046  -0.00023   2.07594
   R64        2.07186  -0.00010   0.00018  -0.00044  -0.00026   2.07160
    A1        2.03264  -0.00041  -0.00091   0.00075  -0.00015   2.03249
    A2        1.95318  -0.00047  -0.00034  -0.00100  -0.00133   1.95184
    A3        2.29575   0.00088   0.00130   0.00013   0.00143   2.29717
    A4        1.91371   0.00024   0.00123   0.00004   0.00127   1.91498
    A5        1.87145  -0.00002   0.00009   0.00086   0.00095   1.87240
    A6        1.82978   0.00017   0.00033  -0.00003   0.00030   1.83008
    A7        1.97735  -0.00014   0.00011  -0.00112  -0.00101   1.97635
    A8        1.97507  -0.00026  -0.00113  -0.00003  -0.00116   1.97392
    A9        1.88798   0.00006  -0.00057   0.00042  -0.00015   1.88783
   A10        1.97675  -0.00010  -0.00085   0.00003  -0.00082   1.97593
   A11        1.89606   0.00000   0.00064  -0.00077  -0.00013   1.89593
   A12        1.98448  -0.00005   0.00065  -0.00102  -0.00037   1.98411
   A13        1.84559  -0.00010  -0.00044  -0.00001  -0.00045   1.84514
   A14        1.87301   0.00007  -0.00052   0.00115   0.00062   1.87363
   A15        1.88076   0.00019   0.00049   0.00075   0.00124   1.88200
   A16        1.59743   0.00003  -0.00004  -0.00002  -0.00005   1.59738
   A17        2.24436   0.00096   0.00055   0.00088   0.00143   2.24580
   A18        2.12668  -0.00028   0.00013  -0.00069  -0.00057   2.12612
   A19        1.91062  -0.00067  -0.00063  -0.00018  -0.00081   1.90980
   A20        1.81881   0.00032   0.00049   0.00048   0.00097   1.81978
   A21        1.99814   0.00022   0.00020   0.00082   0.00103   1.99916
   A22        1.96255   0.00013   0.00071  -0.00023   0.00047   1.96302
   A23        1.91858  -0.00051  -0.00093  -0.00062  -0.00155   1.91703
   A24        1.89456  -0.00039  -0.00059  -0.00054  -0.00113   1.89343
   A25        1.86921   0.00017   0.00002   0.00001   0.00003   1.86924
   A26        1.89823   0.00031   0.00052  -0.00013   0.00039   1.89862
   A27        2.12288   0.00023   0.00068  -0.00029   0.00039   2.12327
   A28        2.26163  -0.00054  -0.00119   0.00044  -0.00076   2.26087
   A29        1.83464   0.00005  -0.00013   0.00086   0.00074   1.83539
   A30        1.96831   0.00002  -0.00021   0.00034   0.00012   1.96843
   A31        1.89590  -0.00004   0.00027  -0.00055  -0.00029   1.89561
   A32        1.96831  -0.00005  -0.00026   0.00033   0.00007   1.96838
   A33        1.89041   0.00003   0.00042  -0.00065  -0.00023   1.89017
   A34        1.90315  -0.00001  -0.00004  -0.00037  -0.00042   1.90273
   A35        1.80786   0.00000   0.00000   0.00029   0.00029   1.80816
   A36        1.97077   0.00002   0.00099  -0.00123  -0.00024   1.97054
   A37        2.00368   0.00005  -0.00066   0.00119   0.00053   2.00420
   A38        1.89967   0.00002   0.00013  -0.00026  -0.00012   1.89955
   A39        1.90886  -0.00006  -0.00019   0.00008  -0.00011   1.90874
   A40        1.87033  -0.00004  -0.00026  -0.00010  -0.00035   1.86998
   A41        2.01329   0.00025  -0.00026   0.00097   0.00071   2.01401
   A42        1.97162   0.00024   0.00024   0.00024   0.00049   1.97211
   A43        2.29824  -0.00049   0.00001  -0.00120  -0.00120   2.29704
   A44        1.90514  -0.00004  -0.00001  -0.00023  -0.00024   1.90490
   A45        1.94037  -0.00010  -0.00044   0.00014  -0.00030   1.94007
   A46        1.92856   0.00001  -0.00001  -0.00013  -0.00013   1.92843
   A47        1.89910   0.00005   0.00018  -0.00007   0.00010   1.89920
   A48        1.89281   0.00004   0.00018   0.00018   0.00036   1.89316
   A49        1.89703   0.00005   0.00012   0.00011   0.00023   1.89727
   A50        1.93777  -0.00013  -0.00051   0.00016  -0.00035   1.93742
   A51        1.92698  -0.00003  -0.00012  -0.00006  -0.00018   1.92680
   A52        1.90647  -0.00005  -0.00002  -0.00026  -0.00028   1.90620
   A53        1.89948   0.00008   0.00019   0.00007   0.00026   1.89974
   A54        1.90117   0.00007   0.00026  -0.00008   0.00018   1.90135
   A55        1.89119   0.00006   0.00023   0.00017   0.00040   1.89158
   A56        2.03962  -0.00020  -0.00049   0.00041  -0.00008   2.03955
   A57        2.02142  -0.00017  -0.00056   0.00034  -0.00022   2.02120
   A58        2.22200   0.00037   0.00105  -0.00078   0.00027   2.22227
   A59        1.58763  -0.00003   0.00000  -0.00086  -0.00085   1.58678
   A60        2.04377  -0.00007  -0.00058   0.00076   0.00018   2.04395
   A61        2.01318   0.00028  -0.00001   0.00052   0.00051   2.01368
   A62        2.22623  -0.00021   0.00059  -0.00128  -0.00069   2.22555
   A63        2.10616   0.00001   0.00026  -0.00037  -0.00011   2.10605
   A64        2.10510  -0.00009  -0.00008  -0.00011  -0.00019   2.10491
   A65        2.07174   0.00008  -0.00019   0.00049   0.00030   2.07204
   A66        2.10492  -0.00005   0.00007  -0.00025  -0.00018   2.10474
   A67        2.08516   0.00001   0.00009  -0.00015  -0.00006   2.08511
   A68        2.09294   0.00004  -0.00017   0.00041   0.00024   2.09317
   A69        2.10434  -0.00003   0.00011  -0.00027  -0.00016   2.10418
   A70        2.08260   0.00000  -0.00001   0.00000  -0.00001   2.08258
   A71        2.09621   0.00004  -0.00010   0.00027   0.00018   2.09639
   A72        2.09778   0.00000   0.00006  -0.00007  -0.00001   2.09778
   A73        2.08859   0.00000  -0.00006   0.00008   0.00001   2.08860
   A74        2.09679   0.00000   0.00000  -0.00001  -0.00001   2.09679
   A75        2.09830   0.00000   0.00003  -0.00004  -0.00001   2.09829
   A76        2.08861   0.00000  -0.00003   0.00002   0.00000   2.08860
   A77        2.09628   0.00000   0.00000   0.00001   0.00001   2.09629
   A78        2.08912   0.00001  -0.00008   0.00014   0.00006   2.08917
   A79        2.09699   0.00000   0.00004  -0.00007  -0.00002   2.09697
   A80        2.09706   0.00000   0.00004  -0.00007  -0.00003   2.09703
   A81        1.95733   0.00000   0.00009  -0.00024  -0.00015   1.95718
   A82        2.15132   0.00107   0.00124   0.00043   0.00168   2.15300
   A83        2.17388  -0.00107  -0.00135  -0.00027  -0.00161   2.17227
   A84        1.93797  -0.00015  -0.00028  -0.00040  -0.00068   1.93729
   A85        1.95078   0.00002  -0.00018   0.00038   0.00020   1.95097
   A86        1.92598   0.00013   0.00005   0.00045   0.00050   1.92648
   A87        1.89207  -0.00003   0.00021  -0.00070  -0.00048   1.89159
   A88        1.89305  -0.00004  -0.00014   0.00006  -0.00007   1.89298
   A89        1.86139   0.00007   0.00036   0.00021   0.00057   1.86196
   A90        2.10632   0.00022   0.00037  -0.00014   0.00023   2.10656
   A91        2.10452  -0.00022  -0.00015  -0.00029  -0.00044   2.10408
   A92        2.07214   0.00000  -0.00024   0.00043   0.00019   2.07233
   A93        2.10462  -0.00002   0.00010  -0.00022  -0.00012   2.10449
   A94        2.08402   0.00003   0.00012  -0.00012   0.00000   2.08403
   A95        2.09441  -0.00001  -0.00023   0.00035   0.00012   2.09453
   A96        2.10460   0.00000   0.00014  -0.00026  -0.00012   2.10448
   A97        2.08507  -0.00003  -0.00002  -0.00005  -0.00008   2.08500
   A98        2.09344   0.00003  -0.00013   0.00032   0.00019   2.09363
   A99        2.09769   0.00000   0.00006  -0.00007   0.00000   2.09769
   A100       2.08880   0.00000  -0.00005   0.00005   0.00000   2.08880
   A101       2.09668   0.00000  -0.00001   0.00001   0.00000   2.09669
   A102       2.09768   0.00001   0.00001   0.00001   0.00002   2.09770
   A103       2.08904  -0.00001  -0.00002   0.00000  -0.00002   2.08902
   A104       2.09646  -0.00001   0.00001  -0.00001   0.00000   2.09647
   A105       2.08954   0.00000  -0.00008   0.00011   0.00003   2.08957
   A106       2.09674   0.00000   0.00003  -0.00004  -0.00001   2.09673
   A107       2.09690   0.00000   0.00005  -0.00008  -0.00002   2.09687
   A108       1.96233  -0.00002  -0.00005  -0.00004  -0.00008   1.96225
   A109       2.15095  -0.00061  -0.00017  -0.00090  -0.00107   2.14988
   A110       2.16186   0.00063   0.00020   0.00092   0.00111   2.16298
   A111       1.92191  -0.00009  -0.00034   0.00006  -0.00027   1.92163
   A112       1.95615  -0.00008  -0.00040   0.00026  -0.00014   1.95601
   A113       1.93909   0.00013   0.00028   0.00001   0.00029   1.93938
   A114       1.86169   0.00002   0.00007  -0.00017  -0.00010   1.86159
   A115       1.88696   0.00001   0.00002   0.00022   0.00025   1.88721
   A116       1.89513   0.00001   0.00037  -0.00038  -0.00001   1.89511
    D1        0.67200  -0.00002  -0.00057  -0.00145  -0.00202   0.66998
    D2       -1.48153   0.00003  -0.00152  -0.00064  -0.00216  -1.48369
    D3        2.79747  -0.00011  -0.00107  -0.00148  -0.00255   2.79492
    D4       -2.52363   0.00002   0.00040  -0.00338  -0.00298  -2.52661
    D5        1.60602   0.00006  -0.00055  -0.00257  -0.00312   1.60291
    D6       -0.39816  -0.00007  -0.00009  -0.00340  -0.00350  -0.40166
    D7        3.00937   0.00010   0.00071   0.00244   0.00315   3.01253
    D8       -0.06648   0.00004  -0.00025   0.00234   0.00210  -0.06439
    D9       -0.06522   0.00012  -0.00041   0.00487   0.00446  -0.06076
   D10       -3.14107   0.00006  -0.00137   0.00477   0.00340  -3.13767
   D11        0.28822   0.00009   0.00102   0.00126   0.00228   0.29050
   D12       -2.81595   0.00016   0.00148   0.00323   0.00471  -2.81124
   D13       -2.91802   0.00007   0.00208  -0.00103   0.00105  -2.91697
   D14        0.26100   0.00014   0.00254   0.00094   0.00348   0.26448
   D15       -3.05966   0.00012   0.00165   0.00116   0.00280  -3.05686
   D16       -1.01464  -0.00007   0.00102   0.00065   0.00166  -1.01298
   D17        1.07930   0.00014   0.00251   0.00040   0.00291   1.08221
   D18       -0.96980   0.00017   0.00270   0.00153   0.00423  -0.96557
   D19        1.07522  -0.00002   0.00207   0.00103   0.00310   1.07832
   D20       -3.11402   0.00019   0.00357   0.00078   0.00434  -3.10968
   D21        1.18762  -0.00008   0.00112   0.00118   0.00230   1.18992
   D22       -3.05054  -0.00027   0.00049   0.00067   0.00116  -3.04938
   D23       -0.95660  -0.00006   0.00199   0.00042   0.00241  -0.95419
   D24       -3.08499  -0.00002  -0.00162  -0.00116  -0.00278  -3.08777
   D25        1.08989  -0.00001  -0.00144  -0.00131  -0.00276   1.08714
   D26       -0.98806  -0.00004  -0.00164  -0.00132  -0.00296  -0.99102
   D27        1.08435  -0.00021  -0.00330  -0.00110  -0.00440   1.07994
   D28       -1.02396  -0.00020  -0.00312  -0.00125  -0.00438  -1.02833
   D29       -3.10191  -0.00023  -0.00332  -0.00126  -0.00458  -3.10649
   D30       -1.12009   0.00019  -0.00147  -0.00058  -0.00205  -1.12214
   D31        3.05479   0.00020  -0.00129  -0.00073  -0.00202   3.05277
   D32        0.97684   0.00017  -0.00149  -0.00074  -0.00223   0.97461
   D33        0.31863   0.00009  -0.00059   0.00357   0.00298   0.32162
   D34        2.40344   0.00034   0.00050   0.00358   0.00409   2.40753
   D35       -1.67398   0.00001  -0.00060   0.00243   0.00183  -1.67215
   D36        2.25860  -0.00002   0.00348  -0.00300   0.00048   2.25908
   D37        0.18422   0.00010   0.00345  -0.00206   0.00139   0.18561
   D38       -1.81986  -0.00009   0.00334  -0.00343  -0.00010  -1.81995
   D39        0.80073   0.00005  -0.00171   0.00072  -0.00099   0.79974
   D40       -2.34893   0.00007  -0.00199   0.00233   0.00035  -2.34858
   D41        2.92784  -0.00012  -0.00261   0.00033  -0.00229   2.92555
   D42       -0.22181  -0.00010  -0.00289   0.00194  -0.00095  -0.22277
   D43       -1.35660  -0.00001  -0.00320   0.00197  -0.00123  -1.35782
   D44        1.77694   0.00001  -0.00348   0.00359   0.00011   1.77704
   D45       -3.08858  -0.00011  -0.00290  -0.00028  -0.00318  -3.09176
   D46        1.09950  -0.00008  -0.00284  -0.00013  -0.00297   1.09652
   D47       -1.00851  -0.00008  -0.00269  -0.00028  -0.00297  -1.01148
   D48        0.99447   0.00000  -0.00186  -0.00048  -0.00234   0.99213
   D49       -1.10064   0.00003  -0.00180  -0.00033  -0.00212  -1.10277
   D50        3.07454   0.00003  -0.00165  -0.00048  -0.00213   3.07241
   D51       -0.98600   0.00000  -0.00133  -0.00138  -0.00271  -0.98871
   D52       -3.08111   0.00003  -0.00127  -0.00123  -0.00250  -3.08361
   D53        1.09407   0.00003  -0.00112  -0.00138  -0.00250   1.09157
   D54        3.03947  -0.00007  -0.00346   0.00308  -0.00039   3.03908
   D55       -0.11875  -0.00012  -0.00363   0.00186  -0.00177  -0.12052
   D56        2.97950   0.00004   0.00003   0.00326   0.00329   2.98279
   D57        0.88322   0.00033   0.00074   0.00324   0.00398   0.88719
   D58       -1.25525  -0.00018  -0.00002   0.00278   0.00276  -1.25249
   D59       -0.22132   0.00009   0.00092   0.00332   0.00424  -0.21708
   D60       -2.31759   0.00039   0.00162   0.00331   0.00493  -2.31267
   D61        1.82713  -0.00012   0.00086   0.00284   0.00371   1.83083
   D62        2.97720   0.00001   0.00007  -0.00202  -0.00196   2.97524
   D63       -0.19344   0.00001   0.00041  -0.00155  -0.00114  -0.19458
   D64       -0.10991  -0.00009  -0.00076  -0.00215  -0.00291  -0.11282
   D65        3.00264  -0.00009  -0.00042  -0.00168  -0.00210   3.00054
   D66        0.45694   0.00001  -0.00077  -0.00302  -0.00379   0.45314
   D67        2.60811   0.00000  -0.00130  -0.00182  -0.00312   2.60499
   D68       -1.56335  -0.00003  -0.00131  -0.00246  -0.00376  -1.56711
   D69        2.60598   0.00019  -0.00073  -0.00209  -0.00282   2.60316
   D70       -1.52603   0.00017  -0.00126  -0.00089  -0.00215  -1.52819
   D71        0.58570   0.00014  -0.00127  -0.00152  -0.00280   0.58290
   D72       -1.63794  -0.00013  -0.00157  -0.00274  -0.00431  -1.64225
   D73        0.51323  -0.00014  -0.00210  -0.00154  -0.00364   0.50959
   D74        2.62496  -0.00017  -0.00210  -0.00218  -0.00428   2.62068
   D75        0.39237   0.00007   0.00028   0.00008   0.00036   0.39273
   D76       -1.65968   0.00003  -0.00037   0.00081   0.00045  -1.65923
   D77        2.47241   0.00002  -0.00031   0.00100   0.00070   2.47311
   D78       -2.71714   0.00005  -0.00015  -0.00042  -0.00057  -2.71771
   D79        1.51400   0.00001  -0.00079   0.00031  -0.00048   1.51352
   D80       -0.63709   0.00000  -0.00073   0.00050  -0.00023  -0.63732
   D81       -0.20644   0.00004   0.00070  -0.00016   0.00055  -0.20590
   D82        2.94509   0.00000   0.00104  -0.00216  -0.00111   2.94398
   D83        2.89947   0.00006   0.00117   0.00041   0.00157   2.90104
   D84       -0.23219   0.00002   0.00151  -0.00159  -0.00008  -0.23227
   D85       -0.52051   0.00002   0.00046   0.00178   0.00224  -0.51826
   D86        1.58053   0.00006   0.00167   0.00039   0.00207   1.58260
   D87       -2.66458  -0.00001   0.00134   0.00017   0.00151  -2.66307
   D88       -2.67167  -0.00001   0.00097   0.00058   0.00154  -2.67013
   D89       -0.57064   0.00003   0.00218  -0.00081   0.00136  -0.56927
   D90        1.46744  -0.00004   0.00184  -0.00103   0.00081   1.46825
   D91        1.50357   0.00001   0.00090   0.00128   0.00218   1.50574
   D92       -2.67858   0.00005   0.00211  -0.00011   0.00200  -2.67658
   D93       -0.64051  -0.00002   0.00177  -0.00033   0.00145  -0.63906
   D94        0.15031   0.00001   0.00047  -0.00071  -0.00024   0.15007
   D95       -3.12271   0.00005   0.00038  -0.00078  -0.00040  -3.12311
   D96       -3.00104   0.00005   0.00013   0.00126   0.00139  -2.99965
   D97        0.00913   0.00008   0.00004   0.00119   0.00122   0.01036
   D98       -2.34269   0.00009   0.00091   0.00195   0.00285  -2.33984
   D99        0.77711   0.00002  -0.00051   0.00216   0.00165   0.77876
   D100       0.81772   0.00016   0.00111   0.00331   0.00443   0.82215
   D101      -2.34566   0.00009  -0.00031   0.00353   0.00323  -2.34244
   D102       0.00293   0.00010   0.00249  -0.00098   0.00151   0.00444
   D103      -3.00628   0.00018   0.00261  -0.00074   0.00187  -3.00441
   D104       3.12588   0.00003   0.00228  -0.00233  -0.00005   3.12583
   D105       0.11666   0.00011   0.00241  -0.00210   0.00031   0.11698
   D106       2.95829  -0.00008   0.00116  -0.00523  -0.00407   2.95422
   D107      -0.18773   0.00002   0.00135  -0.00319  -0.00183  -0.18956
   D108       2.33298   0.00007   0.00051   0.00247   0.00298   2.33595
   D109      -0.78817   0.00008   0.00116   0.00175   0.00290  -0.78527
   D110      -0.80357  -0.00004   0.00029   0.00014   0.00043  -0.80314
   D111       2.35847  -0.00003   0.00094  -0.00059   0.00035   2.35882
   D112      -0.02468  -0.00013  -0.00164   0.00159  -0.00005  -0.02474
   D113       3.07891  -0.00014  -0.00204  -0.00039  -0.00243   3.07648
   D114       3.11194  -0.00003  -0.00143   0.00389   0.00246   3.11440
   D115      -0.06765  -0.00004  -0.00182   0.00191   0.00008  -0.06757
   D116      -3.13655   0.00000   0.00037  -0.00062  -0.00025  -3.13680
   D117      -0.01434  -0.00001  -0.00017   0.00011  -0.00005  -0.01439
   D118      -0.01502  -0.00001  -0.00026   0.00008  -0.00018  -0.01520
   D119       3.10719  -0.00002  -0.00080   0.00082   0.00002   3.10721
   D120      -3.14123   0.00000  -0.00032   0.00052   0.00020  -3.14103
   D121      -0.00869   0.00000  -0.00055   0.00076   0.00021  -0.00848
   D122       0.02041   0.00001   0.00031  -0.00018   0.00012   0.02053
   D123      -3.13024   0.00001   0.00008   0.00006   0.00014  -3.13010
   D124       0.00135   0.00000   0.00003   0.00010   0.00013   0.00148
   D125       3.13621   0.00000  -0.00002   0.00006   0.00004   3.13626
   D126      -3.12077   0.00001   0.00057  -0.00063  -0.00006  -3.12084
   D127       0.01409   0.00000   0.00052  -0.00067  -0.00015   0.01394
   D128      -0.01215   0.00000  -0.00012   0.00009  -0.00003  -0.01218
   D129       3.13043   0.00000   0.00000  -0.00007  -0.00007   3.13037
   D130       3.13856   0.00000   0.00011  -0.00014  -0.00004   3.13852
   D131      -0.00204   0.00000   0.00023  -0.00031  -0.00008  -0.00212
   D132       0.00722   0.00000   0.00016  -0.00020  -0.00003   0.00719
   D133      -3.14061   0.00000  -0.00003  -0.00007  -0.00010  -3.14071
   D134      -3.12761   0.00001   0.00021  -0.00016   0.00005  -3.12755
   D135       0.00774   0.00000   0.00002  -0.00003  -0.00001   0.00774
   D136      -0.00184   0.00000  -0.00012   0.00010  -0.00002  -0.00186
   D137      -3.13720   0.00000   0.00008  -0.00003   0.00005  -3.13715
   D138       3.13875   0.00000  -0.00024   0.00026   0.00002   3.13877
   D139       0.00340   0.00000  -0.00005   0.00013   0.00009   0.00348
   D140       2.78068   0.00000  -0.00024  -0.00110  -0.00134   2.77934
   D141      -1.38728  -0.00013  -0.00029  -0.00201  -0.00230  -1.38958
   D142       0.68099   0.00006   0.00008  -0.00121  -0.00113   0.67986
   D143      -0.31882   0.00004   0.00023   0.00111   0.00135  -0.31747
   D144       1.79640  -0.00009   0.00018   0.00021   0.00039   1.79679
   D145      -2.41851   0.00010   0.00055   0.00100   0.00155  -2.41696
   D146       3.13227  -0.00002  -0.00065   0.00036  -0.00029   3.13199
   D147       0.00825   0.00001   0.00017  -0.00024  -0.00006   0.00819
   D148       0.01207   0.00005   0.00075   0.00015   0.00090   0.01297
   D149      -3.11195   0.00008   0.00157  -0.00045   0.00112  -3.11082
   D150      -3.13648   0.00001   0.00050  -0.00027   0.00024  -3.13625
   D151       0.01816   0.00003   0.00093  -0.00043   0.00050   0.01867
   D152      -0.01626  -0.00005  -0.00088  -0.00006  -0.00094  -0.01720
   D153       3.13839  -0.00003  -0.00045  -0.00022  -0.00067   3.13771
   D154      -0.00120  -0.00001  -0.00013  -0.00019  -0.00032  -0.00152
   D155      -3.13645   0.00000   0.00003  -0.00010  -0.00007  -3.13651
   D156       3.12271  -0.00004  -0.00095   0.00041  -0.00054   3.12217
   D157      -0.01253  -0.00003  -0.00079   0.00050  -0.00029  -0.01282
   D158       0.00959   0.00002   0.00040   0.00000   0.00040   0.00999
   D159      -3.13156   0.00002   0.00020   0.00015   0.00034  -3.13122
   D160       3.13807   0.00001  -0.00003   0.00016   0.00013   3.13819
   D161      -0.00309   0.00000  -0.00023   0.00031   0.00007  -0.00302
   D162      -0.00572  -0.00002  -0.00037   0.00013  -0.00024  -0.00596
   D163       3.14069   0.00001   0.00008   0.00008   0.00016   3.14085
   D164       3.12950  -0.00003  -0.00054   0.00004  -0.00050   3.12900
   D165      -0.00728  -0.00001  -0.00008  -0.00001  -0.00009  -0.00737
   D166       0.00154   0.00001   0.00024  -0.00003   0.00020   0.00174
   D167       3.13832  -0.00001  -0.00021   0.00001  -0.00020   3.13812
   D168      -3.14049   0.00002   0.00044  -0.00018   0.00026  -3.14023
   D169      -0.00371  -0.00001  -0.00001  -0.00014  -0.00015  -0.00386
   D170      -0.68264   0.00008   0.00281  -0.00204   0.00077  -0.68187
   D171       1.38675  -0.00001   0.00242  -0.00205   0.00037   1.38713
   D172      -2.77274   0.00004   0.00282  -0.00237   0.00046  -2.77228
   D173       2.31256   0.00005   0.00268  -0.00222   0.00047   2.31302
   D174      -1.90123  -0.00003   0.00230  -0.00223   0.00007  -1.90116
   D175       0.22246   0.00002   0.00270  -0.00254   0.00016   0.22261
         Item               Value     Threshold  Converged?
 Maximum Force            0.001113     0.000450     NO 
 RMS     Force            0.000199     0.000300     YES
 Maximum Displacement     0.027666     0.001800     NO 
 RMS     Displacement     0.006042     0.001200     NO 
 Predicted change in Energy=-1.901453D-05
 Lowest energy point so far.  Saving SCF results.
 GradGradGradGradGradGradGradGradGradGradGradGradGradGradGradGradGradGrad

 Leave Link  103 at Sun Dec  2 18:59:10 2018, MaxMem=   536870912 cpu:         1.7
 (Enter /pbs_home/pkowalski/g09d01/g09/l202.exe)
 Stoichiometry    C29H22F6S2
 Framework group  C1[X(C29H22F6S2)]
 Deg. of freedom   171
 Full point group                 C1      NOp   1
 RotChk:  IX=0 Diff= 6.80D-04
 Largest Abelian subgroup         C1      NOp   1
 Largest concise Abelian subgroup C1      NOp   1
                         Standard orientation:                         
 ---------------------------------------------------------------------
 Center     Atomic      Atomic             Coordinates (Angstroms)
 Number     Number       Type             X           Y           Z
 ---------------------------------------------------------------------
      1          6           0       -1.428487    0.411753   -0.180300
      2          6           0       -0.605972   -0.870936   -0.298910
      3          6           0        0.650591   -0.764209    0.579208
      4         16           0        1.786354   -2.203204    0.399358
      5          6           0       -0.731473    1.571125   -0.108892
      6          6           0       -1.248787    2.980293   -0.139543
      7          6           0        0.734718    1.590560   -0.063380
      8          6           0       -0.018339    3.845211    0.212505
      9          6           0        1.203961    3.005562   -0.223222
     10          9           0       -2.247565    3.229388    0.731502
     11          9           0       -1.691990    3.343203   -1.368850
     12          9           0       -0.050513    5.047012   -0.362993
     13          9           0        0.029761    3.999559    1.545762
     14          9           0        1.514423    3.317202   -1.507024
     15          9           0        2.266831    3.337914    0.534068
     16          6           0        1.456232    0.458099    0.133274
     17          6           0        0.344459   -0.605271    2.081069
     18          1           0        1.287580   -0.485084    2.629966
     19          1           0       -0.183234   -1.483326    2.472567
     20          1           0       -0.275353    0.284821    2.255082
     21          6           0       -0.288032   -1.074411   -1.793285
     22          1           0        0.257148   -2.011783   -1.955021
     23          1           0        0.319183   -0.240454   -2.172780
     24          1           0       -1.226853   -1.105642   -2.361466
     25          6           0        3.163449   -1.142335    0.128780
     26         16           0       -1.748156   -2.215618    0.233765
     27          6           0       -3.144885   -1.169157   -0.021940
     28          6           0       -4.477329   -1.802325    0.025278
     29          6           0       -5.521599   -1.216616    0.753326
     30          6           0       -4.715497   -3.014515   -0.637901
     31          6           0       -6.775145   -1.817643    0.801412
     32          1           0       -5.340754   -0.290494    1.300415
     33          6           0       -5.971142   -3.609837   -0.593391
     34          1           0       -3.905918   -3.484955   -1.198997
     35          6           0       -7.005102   -3.013236    0.125112
     36          1           0       -7.576651   -1.350724    1.377448
     37          1           0       -6.143328   -4.548548   -1.123890
     38          1           0       -7.989655   -3.483954    0.162696
     39          6           0       -2.857795    0.145497   -0.239638
     40          6           0       -3.880666    1.196709   -0.559102
     41          1           0       -4.815603    0.742054   -0.908327
     42          1           0       -4.105850    1.825120    0.313713
     43          1           0       -3.506878    1.868005   -1.342573
     44          6           0        4.489793   -1.782197    0.036217
     45          6           0        5.587983   -1.255502    0.728967
     46          6           0        4.668258   -2.945443   -0.725464
     47          6           0        6.834583   -1.867218    0.649045
     48          1           0        5.454796   -0.367254    1.348212
     49          6           0        5.916460   -3.552337   -0.807883
     50          1           0        3.819597   -3.368165   -1.267168
     51          6           0        7.003476   -3.014808   -0.122005
     52          1           0        7.679237   -1.447019    1.198766
     53          1           0        6.041279   -4.452439   -1.413163
     54          1           0        7.982668   -3.493911   -0.184671
     55          6           0        2.875113    0.185870    0.006252
     56          6           0        3.878898    1.227743   -0.394467
     57          1           0        3.459216    1.875405   -1.176069
     58          1           0        4.151467    1.882558    0.444409
     59          1           0        4.791872    0.765875   -0.788047
 ---------------------------------------------------------------------
 Rotational constants (GHZ):      0.1298796      0.0705887      0.0488609
 Leave Link  202 at Sun Dec  2 18:59:11 2018, MaxMem=   536870912 cpu:         0.0
 (Enter /pbs_home/pkowalski/g09d01/g09/l301.exe)
 Basis read from rwf:  (5D, 7F)
 No pseudopotential information found on rwf file.
 There are   673 symmetry adapted cartesian basis functions of A   symmetry.
 There are   636 symmetry adapted basis functions of A   symmetry.
   636 basis functions,  1103 primitive gaussians,   673 cartesian basis functions
   141 alpha electrons      141 beta electrons
       nuclear repulsion energy      4706.4111442574 Hartrees.
 IExCor=20419 DFT=T Ex+Corr=CAM-B3LYP ExCW=0 ScaHFX=  1.000000
 ScaDFX=  1.000000  1.000000  1.000000  0.810000 ScalE2=  1.000000  1.000000
 IRadAn=      0 IRanWt=     -1 IRanGd=            0 ICorTp=0 IEmpDi=131
  HFx wShort=  0.000000 wLong=  0.330000 cFull=  0.190000 cShort=  0.000000 cLong=  0.460000
  DFx wShort=  0.000000 wLong=  0.330000 cFull=  0.190000 cShort=  0.000000 cLong=  0.460000
 NAtoms=   59 NActive=   59 NUniq=   59 SFac= 1.00D+00 NAtFMM=   60 NAOKFM=F Big=F
 Integral buffers will be    131072 words long.
 Raffenetti 2 integral format.
 Two-electron integral symmetry is turned on.
 R6Disp:  Grimme-D3 Dispersion energy=       -0.0571382368 Hartrees.
 Nuclear repulsion after empirical dispersion term =     4706.3540060206 Hartrees.
 No density basis found on file   724.
 Leave Link  301 at Sun Dec  2 18:59:11 2018, MaxMem=   536870912 cpu:         1.0
 (Enter /pbs_home/pkowalski/g09d01/g09/l302.exe)
 NPDir=0 NMtPBC=     1 NCelOv=     1 NCel=       1 NClECP=     1 NCelD=      1
         NCelK=      1 NCelE2=     1 NClLst=     1 CellRange=     0.0.
 One-electron integrals computed using PRISM.
 NBasis=   636 RedAO= T EigKep=  2.85D-04  NBF=   636
 NBsUse=   636 1.00D-06 EigRej= -1.00D+00 NBFU=   636
 Precomputing XC quadrature grid using
 IXCGrd= 4 IRadAn=           0 IRanWt=          -1 IRanGd=           0 AccXCQ= 0.00D+00.
 Generated NRdTot=       0 NPtTot=           0 NUsed=           0 NTot=          32
 NSgBfM=   622   623   624   624   636 MxSgAt=    59 MxSgA2=    59.
 Leave Link  302 at Sun Dec  2 18:59:13 2018, MaxMem=   536870912 cpu:        16.4
 (Enter /pbs_home/pkowalski/g09d01/g09/l303.exe)
 DipDrv:  MaxL=1.
 Leave Link  303 at Sun Dec  2 18:59:13 2018, MaxMem=   536870912 cpu:         1.5
 (Enter /pbs_home/pkowalski/g09d01/g09/l401.exe)
 Initial guess from the checkpoint file:  "dae0068freq_closed_cam-b3lypd3.chk"
 B after Tr=     0.000000    0.000000    0.000000
         Rot=    1.000000    0.000138   -0.000043    0.000299 Ang=   0.04 deg.
 Guess basis will be translated and rotated to current coordinates.
 JPrj=2 DoOrth=T DoCkMO=T.
 Generating alternative initial guess.
 ExpMin= 1.22D-01 ExpMax= 9.18D+03 ExpMxC= 1.38D+03 IAcc=1 IRadAn=         1 AccDes= 0.00D+00
 Harris functional with IExCor=20419 and IRadAn=       1 diagonalized for initial guess.
 HarFok:  IExCor=20419 AccDes= 0.00D+00 IRadAn=         1 IDoV= 1 UseB2=F ITyADJ=14
 ICtDFT=  3500011 ScaDFX=  1.000000  1.000000  1.000000  1.000000
 FoFCou: FMM=F IPFlag=           0 FMFlag=      100000 FMFlg1=           0
         NFxFlg=           0 DoJE=T BraDBF=F KetDBF=T FulRan=T
         wScrn=  0.000000 ICntrl=     500 IOpCl=  0 I1Cent=   200000004 NGrid=           0
         NMat0=    1 NMatS0=      1 NMatT0=    0 NMatD0=    1 NMtDS0=    0 NMtDT0=    0
 Petite list used in FoFCou.
 Harris En= -2437.31088467580    
 Leave Link  401 at Sun Dec  2 18:59:19 2018, MaxMem=   536870912 cpu:        41.6
 (Enter /pbs_home/pkowalski/g09d01/g09/l502.exe)
 Closed shell SCF:
 Using DIIS extrapolation, IDIIS=  1040.
 Integral symmetry usage will be decided dynamically.
 IVT=     1387805 IEndB=     1387805 NGot=   536870912 MDV=   535953350
 LenX=   535953350 LenY=   535499748
 Requested convergence on RMS density matrix=1.00D-08 within 128 cycles.
 Requested convergence on MAX density matrix=1.00D-06.
 Requested convergence on             energy=1.00D-06.
 No special actions if energy rises.
 Fock matrices will be formed incrementally for  20 cycles.
 Integral accuracy reduced to 1.0D-05 until final iterations.

 Cycle   1  Pass 0  IDiag  1:
 FoFJK:  IHMeth= 1 ICntrl=       0 DoSepK=T KAlg= 0 I1Cent=   0 FoldK=F
 IRaf=         1 NMat=   1 IRICut=       1 DoRegI=T DoRafI=F ISym2E= 0.
 FoFCou: FMM=F IPFlag=           0 FMFlag=      100000 FMFlg1=           0
         NFxFlg=           0 DoJE=T BraDBF=F KetDBF=F FulRan=T
         wScrn=  0.000000 ICntrl=     500 IOpCl=  0 I1Cent=           0 NGrid=           0
         NMat0=    1 NMatS0=      1 NMatT0=    0 NMatD0=    1 NMtDS0=    0 NMtDT0=    0
 Symmetry not used in FoFCou.
 E= -2511.54876404464    
 DIIS: error= 2.97D-04 at cycle   1 NSaved=   1.
 NSaved= 1 IEnMin= 1 EnMin= -2511.54876404464     IErMin= 1 ErrMin= 2.97D-04
 ErrMax= 2.97D-04  0.00D+00 EMaxC= 1.00D-01 BMatC= 1.36D-04 BMatP= 1.36D-04
 IDIUse=3 WtCom= 9.97D-01 WtEn= 2.97D-03
 Coeff-Com:  0.100D+01
 Coeff-En:   0.100D+01
 Coeff:      0.100D+01
 Gap=     0.666 Goal=   None    Shift=    0.000
 RMSDP=1.78D-04 MaxDP=6.43D-03              OVMax= 1.54D-03

 Cycle   2  Pass 0  IDiag  1:
 RMSU=  1.78D-04    CP:  1.00D+00
 E= -2511.54889517146     Delta-E=       -0.000131126822 Rises=F Damp=F
 DIIS: error= 7.58D-05 at cycle   2 NSaved=   2.
 NSaved= 2 IEnMin= 2 EnMin= -2511.54889517146     IErMin= 2 ErrMin= 7.58D-05
 ErrMax= 7.58D-05  0.00D+00 EMaxC= 1.00D-01 BMatC= 3.77D-06 BMatP= 1.36D-04
 IDIUse=1 WtCom= 1.00D+00 WtEn= 0.00D+00
 Coeff-Com: -0.110D+00 0.111D+01
 Coeff:     -0.110D+00 0.111D+01
 Gap=     0.180 Goal=   None    Shift=    0.000
 RMSDP=1.16D-05 MaxDP=4.09D-04 DE=-1.31D-04 OVMax= 5.10D-04

 Cycle   3  Pass 0  IDiag  1:
 RMSU=  9.35D-06    CP:  1.00D+00  1.04D+00
 E= -2511.54890283449     Delta-E=       -0.000007663032 Rises=F Damp=F
 DIIS: error= 3.39D-05 at cycle   3 NSaved=   3.
 NSaved= 3 IEnMin= 3 EnMin= -2511.54890283449     IErMin= 3 ErrMin= 3.39D-05
 ErrMax= 3.39D-05  0.00D+00 EMaxC= 1.00D-01 BMatC= 1.23D-06 BMatP= 3.77D-06
 IDIUse=1 WtCom= 1.00D+00 WtEn= 0.00D+00
 Coeff-Com: -0.558D-01 0.420D+00 0.636D+00
 Coeff:     -0.558D-01 0.420D+00 0.636D+00
 Gap=     0.180 Goal=   None    Shift=    0.000
 RMSDP=3.19D-06 MaxDP=1.74D-04 DE=-7.66D-06 OVMax= 1.62D-04

 Initial convergence to 1.0D-05 achieved.  Increase integral accuracy.
 Cycle   4  Pass 1  IDiag  1:
 E= -2511.54905369447     Delta-E=       -0.000150859981 Rises=F Damp=F
 DIIS: error= 1.68D-04 at cycle   1 NSaved=   1.
 NSaved= 1 IEnMin= 1 EnMin= -2511.54905369447     IErMin= 1 ErrMin= 1.68D-04
 ErrMax= 1.68D-04  0.00D+00 EMaxC= 1.00D-01 BMatC= 1.78D-05 BMatP= 1.78D-05
 IDIUse=3 WtCom= 9.98D-01 WtEn= 1.68D-03
 Coeff-Com:  0.100D+01
 Coeff-En:   0.100D+01
 Coeff:      0.100D+01
 Gap=     0.180 Goal=   None    Shift=    0.000
 RMSDP=3.19D-06 MaxDP=1.74D-04 DE=-1.51D-04 OVMax= 4.49D-04

 Cycle   5  Pass 1  IDiag  1:
 RMSU=  1.75D-04    CP:  1.00D+00
 E= -2511.54907196314     Delta-E=       -0.000018268673 Rises=F Damp=F
 DIIS: error= 2.09D-05 at cycle   2 NSaved=   2.
 NSaved= 2 IEnMin= 2 EnMin= -2511.54907196314     IErMin= 2 ErrMin= 2.09D-05
 ErrMax= 2.09D-05  0.00D+00 EMaxC= 1.00D-01 BMatC= 5.02D-07 BMatP= 1.78D-05
 IDIUse=1 WtCom= 1.00D+00 WtEn= 0.00D+00
 Coeff-Com:  0.182D-01 0.982D+00
 Coeff:      0.182D-01 0.982D+00
 Gap=     0.180 Goal=   None    Shift=    0.000
 RMSDP=7.02D-06 MaxDP=2.34D-04 DE=-1.83D-05 OVMax= 3.35D-04

 Cycle   6  Pass 1  IDiag  1:
 RMSU=  4.01D-06    CP:  1.00D+00  1.03D+00
 E= -2511.54907159812     Delta-E=        0.000000365023 Rises=F Damp=F
 DIIS: error= 2.67D-05 at cycle   3 NSaved=   3.
 NSaved= 3 IEnMin= 2 EnMin= -2511.54907196314     IErMin= 2 ErrMin= 2.09D-05
 ErrMax= 2.67D-05  0.00D+00 EMaxC= 1.00D-01 BMatC= 9.57D-07 BMatP= 5.02D-07
 IDIUse=1 WtCom= 1.00D+00 WtEn= 0.00D+00
 Coeff-Com: -0.172D-01 0.590D+00 0.428D+00
 Coeff:     -0.172D-01 0.590D+00 0.428D+00
 Gap=     0.180 Goal=   None    Shift=    0.000
 RMSDP=2.30D-06 MaxDP=1.60D-04 DE= 3.65D-07 OVMax= 2.33D-04

 Cycle   7  Pass 1  IDiag  1:
 RMSU=  1.17D-06    CP:  1.00D+00  1.03D+00  5.18D-01
 E= -2511.54907236311     Delta-E=       -0.000000764985 Rises=F Damp=F
 DIIS: error= 2.02D-06 at cycle   4 NSaved=   4.
 NSaved= 4 IEnMin= 4 EnMin= -2511.54907236311     IErMin= 4 ErrMin= 2.02D-06
 ErrMax= 2.02D-06  0.00D+00 EMaxC= 1.00D-01 BMatC= 8.86D-09 BMatP= 5.02D-07
 IDIUse=1 WtCom= 1.00D+00 WtEn= 0.00D+00
 Coeff-Com: -0.922D-02 0.294D+00 0.224D+00 0.492D+00
 Coeff:     -0.922D-02 0.294D+00 0.224D+00 0.492D+00
 Gap=     0.180 Goal=   None    Shift=    0.000
 RMSDP=2.63D-07 MaxDP=1.26D-05 DE=-7.65D-07 OVMax= 3.12D-05

 Cycle   8  Pass 1  IDiag  1:
 RMSU=  2.09D-07    CP:  1.00D+00  1.04D+00  5.55D-01  9.52D-01
 E= -2511.54907237148     Delta-E=       -0.000000008371 Rises=F Damp=F
 DIIS: error= 5.35D-07 at cycle   5 NSaved=   5.
 NSaved= 5 IEnMin= 5 EnMin= -2511.54907237148     IErMin= 5 ErrMin= 5.35D-07
 ErrMax= 5.35D-07  0.00D+00 EMaxC= 1.00D-01 BMatC= 4.75D-10 BMatP= 8.86D-09
 IDIUse=1 WtCom= 1.00D+00 WtEn= 0.00D+00
 Coeff-Com:  0.123D-02-0.480D-01-0.319D-01 0.147D+00 0.932D+00
 Coeff:      0.123D-02-0.480D-01-0.319D-01 0.147D+00 0.932D+00
 Gap=     0.180 Goal=   None    Shift=    0.000
 RMSDP=1.08D-07 MaxDP=5.85D-06 DE=-8.37D-09 OVMax= 6.53D-06

 Cycle   9  Pass 1  IDiag  1:
 RMSU=  6.43D-08    CP:  1.00D+00  1.04D+00  5.58D-01  1.02D+00  9.51D-01
 E= -2511.54907237228     Delta-E=       -0.000000000805 Rises=F Damp=F
 DIIS: error= 1.74D-07 at cycle   6 NSaved=   6.
 NSaved= 6 IEnMin= 6 EnMin= -2511.54907237228     IErMin= 6 ErrMin= 1.74D-07
 ErrMax= 1.74D-07  0.00D+00 EMaxC= 1.00D-01 BMatC= 5.42D-11 BMatP= 4.75D-10
 IDIUse=1 WtCom= 1.00D+00 WtEn= 0.00D+00
 Coeff-Com:  0.911D-03-0.332D-01-0.231D-01 0.500D-01 0.433D+00 0.572D+00
 Coeff:      0.911D-03-0.332D-01-0.231D-01 0.500D-01 0.433D+00 0.572D+00
 Gap=     0.180 Goal=   None    Shift=    0.000
 RMSDP=2.45D-08 MaxDP=1.17D-06 DE=-8.05D-10 OVMax= 2.89D-06

 Cycle  10  Pass 1  IDiag  1:
 RMSU=  2.33D-08    CP:  1.00D+00  1.04D+00  5.58D-01  1.02D+00  9.77D-01
                    CP:  9.63D-01
 E= -2511.54907237212     Delta-E=        0.000000000166 Rises=F Damp=F
 DIIS: error= 7.28D-08 at cycle   7 NSaved=   7.
 NSaved= 7 IEnMin= 6 EnMin= -2511.54907237228     IErMin= 7 ErrMin= 7.28D-08
 ErrMax= 7.28D-08  0.00D+00 EMaxC= 1.00D-01 BMatC= 7.87D-12 BMatP= 5.42D-11
 IDIUse=1 WtCom= 1.00D+00 WtEn= 0.00D+00
 Coeff-Com:  0.582D-04-0.126D-02-0.127D-02-0.177D-01-0.653D-01 0.244D+00
 Coeff-Com:  0.841D+00
 Coeff:      0.582D-04-0.126D-02-0.127D-02-0.177D-01-0.653D-01 0.244D+00
 Coeff:      0.841D+00
 Gap=     0.180 Goal=   None    Shift=    0.000
 RMSDP=1.27D-08 MaxDP=8.39D-07 DE= 1.66D-10 OVMax= 1.19D-06

 Cycle  11  Pass 1  IDiag  1:
 RMSU=  7.04D-09    CP:  1.00D+00  1.04D+00  5.58D-01  1.02D+00  9.82D-01
                    CP:  1.12D+00  9.47D-01
 E= -2511.54907237211     Delta-E=        0.000000000005 Rises=F Damp=F
 DIIS: error= 1.53D-08 at cycle   8 NSaved=   8.
 NSaved= 8 IEnMin= 6 EnMin= -2511.54907237228     IErMin= 8 ErrMin= 1.53D-08
 ErrMax= 1.53D-08  0.00D+00 EMaxC= 1.00D-01 BMatC= 9.04D-13 BMatP= 7.87D-12
 IDIUse=1 WtCom= 1.00D+00 WtEn= 0.00D+00
 Coeff-Com: -0.597D-04 0.256D-02 0.162D-02-0.127D-01-0.710D-01 0.600D-01
 Coeff-Com:  0.375D+00 0.645D+00
 Coeff:     -0.597D-04 0.256D-02 0.162D-02-0.127D-01-0.710D-01 0.600D-01
 Coeff:      0.375D+00 0.645D+00
 Gap=     0.180 Goal=   None    Shift=    0.000
 RMSDP=3.85D-09 MaxDP=2.33D-07 DE= 5.46D-12 OVMax= 6.08D-07

 SCF Done:  E(RCAM-B3LYP) =  -2511.54907237     A.U. after   11 cycles
            NFock= 11  Conv=0.39D-08     -V/T= 2.0070
 KE= 2.494098339030D+03 PE=-1.531457577999D+04 EE= 5.602574362563D+03
 Leave Link  502 at Sun Dec  2 19:09:02 2018, MaxMem=   536870912 cpu:      4650.8
 (Enter /pbs_home/pkowalski/g09d01/g09/l701.exe)
 Compute integral first derivatives.
 ... and contract with generalized density number  0.
 R6Disp: Adding Grimme-D3 dispersion energy 1st derivatives to the gradient.
 Leave Link  701 at Sun Dec  2 19:09:03 2018, MaxMem=   536870912 cpu:         6.1
 (Enter /pbs_home/pkowalski/g09d01/g09/l702.exe)
 L702 exits ... SP integral derivatives will be done elsewhere.
 Leave Link  702 at Sun Dec  2 19:09:03 2018, MaxMem=   536870912 cpu:         0.2
 (Enter /pbs_home/pkowalski/g09d01/g09/l703.exe)
 Compute integral first derivatives, UseDBF=F ICtDFT=           0.
 Integral derivatives from FoFJK, PRISM(SPDF).
 Calling FoFJK, ICntrl=      2127 FMM=F ISym2X=0 I1Cent= 0 IOpClX= 0 NMat=1 NMatS=1 NMatT=0.
 FoFJK:  IHMeth= 1 ICntrl=    2127 DoSepK=T KAlg= 0 I1Cent=   0 FoldK=F
 IRaf=         1 NMat=   1 IRICut=       1 DoRegI=T DoRafI=F ISym2E= 0.
 FoFCou: FMM=F IPFlag=           0 FMFlag=      100000 FMFlg1=         800
         NFxFlg=           0 DoJE=F BraDBF=F KetDBF=F FulRan=T
         wScrn=  0.000000 ICntrl=    2527 IOpCl=  0 I1Cent=           0 NGrid=           0
         NMat0=    1 NMatS0=      1 NMatT0=    0 NMatD0=    1 NMtDS0=    0 NMtDT0=    0
 Symmetry not used in FoFCou.
 Leave Link  703 at Sun Dec  2 19:13:19 2018, MaxMem=   536870912 cpu:      2041.6
 (Enter /pbs_home/pkowalski/g09d01/g09/l716.exe)
 Dipole        = 9.73838607D-02-1.58398098D+00-8.02932066D-02
 ***** Axes restored to original set *****
 -------------------------------------------------------------------
 Center     Atomic                   Forces (Hartrees/Bohr)
 Number     Number              X              Y              Z
 -------------------------------------------------------------------
      1        6          -0.000068595    0.000001592    0.000031085
      2        6           0.000091789   -0.000139108   -0.000024275
      3        6           0.000095410    0.000068559   -0.000167401
      4       16           0.000004502   -0.000017377   -0.000056735
      5        6           0.000000852   -0.000022883   -0.000143691
      6        6           0.000065977   -0.000037855    0.000166321
      7        6           0.000117018   -0.000027222   -0.000171126
      8        6          -0.000093102   -0.000027415    0.000167396
      9        6          -0.000021464    0.000256537   -0.000035465
     10        9          -0.000145159    0.000013280    0.000096622
     11        9          -0.000015247   -0.000082515   -0.000094126
     12        9          -0.000013003    0.000073639    0.000087016
     13        9           0.000088426    0.000037045   -0.000040266
     14        9          -0.000043562   -0.000176895   -0.000030761
     15        9          -0.000134125    0.000043533   -0.000149011
     16        6          -0.000001405    0.000115986    0.000191882
     17        6           0.000014641   -0.000076132    0.000060514
     18        1           0.000053268    0.000004614    0.000024020
     19        1          -0.000028943    0.000014893    0.000026449
     20        1          -0.000016487   -0.000009195   -0.000013521
     21        6          -0.000041639    0.000060523   -0.000053297
     22        1           0.000022729    0.000041924    0.000022332
     23        1           0.000032766   -0.000014679   -0.000024450
     24        1          -0.000052002   -0.000000037   -0.000023864
     25        6           0.000048486   -0.000050688   -0.000039045
     26       16          -0.000035280   -0.000082364    0.000001146
     27        6          -0.000085644    0.000062647   -0.000024900
     28        6           0.000029658    0.000006487   -0.000027537
     29        6          -0.000092318    0.000047175    0.000029934
     30        6           0.000009017    0.000089534   -0.000053067
     31        6           0.000000081   -0.000070513    0.000101005
     32        1           0.000035317    0.000044481    0.000005333
     33        6           0.000078992   -0.000003477   -0.000096963
     34        1           0.000008604   -0.000029185    0.000039611
     35        6           0.000080009   -0.000078791    0.000013508
     36        1          -0.000002774    0.000042174   -0.000047301
     37        1          -0.000044832    0.000010102    0.000037443
     38        1          -0.000039593    0.000041163   -0.000006568
     39        6           0.000033967   -0.000034687    0.000052273
     40        6           0.000040704   -0.000135512    0.000018473
     41        1          -0.000014746   -0.000003613   -0.000025460
     42        1           0.000103223    0.000031600   -0.000044793
     43        1          -0.000001485    0.000024367    0.000027605
     44        6           0.000026303   -0.000002772    0.000023631
     45        6          -0.000034680   -0.000016896    0.000083022
     46        6           0.000076029    0.000003209   -0.000001052
     47        6          -0.000120330    0.000019565   -0.000003337
     48        1           0.000022523    0.000027694   -0.000034027
     49        6           0.000083972    0.000001399   -0.000083951
     50        1          -0.000051173    0.000014702   -0.000010121
     51        6          -0.000057397    0.000031296   -0.000098467
     52        1           0.000058153   -0.000011570    0.000007813
     53        1          -0.000032450   -0.000009004    0.000051872
     54        1           0.000023604   -0.000016190    0.000051724
     55        6          -0.000019984   -0.000027645    0.000061788
     56        6          -0.000023098   -0.000027891    0.000056281
     57        1          -0.000011467   -0.000002700    0.000030622
     58        1          -0.000006989    0.000025438    0.000027442
     59        1           0.000002953   -0.000020350    0.000030416
 -------------------------------------------------------------------
 Cartesian Forces:  Max     0.000256537 RMS     0.000065154
 Leave Link  716 at Sun Dec  2 19:13:19 2018, MaxMem=   536870912 cpu:         0.2
 (Enter /pbs_home/pkowalski/g09d01/g09/l103.exe)

 GradGradGradGradGradGradGradGradGradGradGradGradGradGradGradGradGradGrad
 Berny optimization.
 Using GEDIIS/GDIIS optimizer.
 FormGI is forming the generalized inverse of G from B-inverse, IUseBI=4.
 Internal  Forces:  Max     0.000293914 RMS     0.000065206
 Search for a local minimum.
 Step number   6 out of a maximum of  354
 All quantities printed in internal units (Hartrees-Bohrs-Radians)
 RMS Force = .65206D-04 SwitMx=.10000D-02 MixMth= 2
 Mixed Optimization -- En-DIIS/RFO-DIIS
 Swapping is turned off.
 Update second derivatives using D2CorX and points    1    2    3    4    5
                                                      6
 DE= -1.45D-05 DEPred=-1.90D-05 R= 7.61D-01
 TightC=F SS=  1.41D+00  RLast= 2.88D-02 DXNew= 6.8822D-01 8.6421D-02
 Trust test= 7.61D-01 RLast= 2.88D-02 DXMaxT set to 4.09D-01
 ITU=  1  0  1 -1  1  0
     Eigenvalues ---    0.00230   0.00233   0.00427   0.00645   0.00654
     Eigenvalues ---    0.00689   0.00921   0.01064   0.01108   0.01169
     Eigenvalues ---    0.01260   0.01271   0.01401   0.01448   0.01466
     Eigenvalues ---    0.01548   0.01676   0.01708   0.01737   0.01805
     Eigenvalues ---    0.01950   0.01998   0.02018   0.02043   0.02080
     Eigenvalues ---    0.02089   0.02096   0.02119   0.02134   0.02138
     Eigenvalues ---    0.02138   0.02143   0.02151   0.02154   0.02160
     Eigenvalues ---    0.02161   0.02164   0.02167   0.04551   0.04778
     Eigenvalues ---    0.05073   0.05463   0.05480   0.05554   0.05672
     Eigenvalues ---    0.05676   0.06003   0.07000   0.07053   0.07093
     Eigenvalues ---    0.07281   0.07320   0.07449   0.07843   0.09013
     Eigenvalues ---    0.09222   0.09370   0.09697   0.10557   0.10902
     Eigenvalues ---    0.11115   0.12520   0.13488   0.14432   0.14816
     Eigenvalues ---    0.15885   0.15976   0.15998   0.15999   0.15999
     Eigenvalues ---    0.16000   0.16000   0.16000   0.16000   0.16000
     Eigenvalues ---    0.16000   0.16000   0.16000   0.16000   0.16000
     Eigenvalues ---    0.16000   0.16000   0.16000   0.16028   0.16048
     Eigenvalues ---    0.16057   0.16166   0.16929   0.17327   0.19406
     Eigenvalues ---    0.21968   0.21998   0.21999   0.22000   0.22109
     Eigenvalues ---    0.22251   0.22964   0.23473   0.23900   0.24474
     Eigenvalues ---    0.24575   0.24635   0.24831   0.24944   0.24970
     Eigenvalues ---    0.24992   0.25018   0.25917   0.26435   0.26500
     Eigenvalues ---    0.27007   0.27145   0.27491   0.27616   0.27922
     Eigenvalues ---    0.28247   0.30267   0.30780   0.31490   0.31976
     Eigenvalues ---    0.33517   0.33948   0.34225   0.34375   0.34445
     Eigenvalues ---    0.34524   0.34547   0.34594   0.34638   0.34701
     Eigenvalues ---    0.34720   0.34733   0.34801   0.35049   0.35163
     Eigenvalues ---    0.35185   0.35291   0.35291   0.35291   0.35291
     Eigenvalues ---    0.35301   0.35314   0.35365   0.35425   0.35482
     Eigenvalues ---    0.35858   0.35980   0.41226   0.41422   0.41733
     Eigenvalues ---    0.41743   0.42059   0.42977   0.44990   0.45035
     Eigenvalues ---    0.45522   0.45835   0.46380   0.46403   0.46645
     Eigenvalues ---    0.46809   0.47065   0.47691   0.49489   0.50317
     Eigenvalues ---    0.51832   0.52418   0.52597   0.55517   0.59302
     Eigenvalues ---    0.65791
 En-DIIS/RFO-DIIS IScMMF=        0 using points:     6    5    4    3    2
 RFO step:  Lambda=-2.59465708D-06.
 NNeg= 0 NP= 5 Switch=  2.50D-03 Rises=F DC=  2.98D-05 SmlDif=  1.00D-05
 RMS Error=  0.1382360263D-03 NUsed= 5 EDIIS=F
 DidBck=T Rises=F RFO-DIIS coefs:    0.63944    0.20834    0.12389    0.01492    0.01341
 Iteration  1 RMS(Cart)=  0.00400405 RMS(Int)=  0.00000362
 Iteration  2 RMS(Cart)=  0.00000798 RMS(Int)=  0.00000057
 Iteration  3 RMS(Cart)=  0.00000000 RMS(Int)=  0.00000057
 ITry= 1 IFail=0 DXMaxC= 1.91D-02 DCOld= 1.00D+10 DXMaxT= 4.09D-01 DXLimC= 3.00D+00 Rises=F
 Variable       Old X    -DE/DX   Delta X   Delta X   Delta X     New X
                                 (Linear)    (Quad)   (Total)
    R1        2.88819  -0.00024  -0.00036  -0.00002  -0.00038   2.88781
    R2        2.55991  -0.00024  -0.00001  -0.00011  -0.00012   2.55979
    R3        2.74975  -0.00014  -0.00031   0.00011  -0.00020   2.74955
    R4        2.90393   0.00009  -0.00005  -0.00004  -0.00009   2.90385
    R5        2.91266  -0.00007  -0.00010  -0.00014  -0.00024   2.91242
    R6        3.48269  -0.00002  -0.00024   0.00034   0.00010   3.48279
    R7        3.48090  -0.00007  -0.00033   0.00020  -0.00013   3.48077
    R8        2.89193   0.00001  -0.00020   0.00015  -0.00006   2.89187
    R9        2.91200  -0.00007  -0.00001  -0.00020  -0.00021   2.91179
   R10        3.32455  -0.00007  -0.00015   0.00011  -0.00004   3.32451
   R11        2.83730  -0.00028  -0.00044  -0.00006  -0.00050   2.83680
   R12        2.77228  -0.00001  -0.00017   0.00020   0.00002   2.77230
   R13        2.91901  -0.00016   0.00013  -0.00078  -0.00065   2.91837
   R14        2.54821  -0.00005  -0.00029   0.00036   0.00007   2.54828
   R15        2.56288   0.00009  -0.00021   0.00048   0.00027   2.56315
   R16        2.83331  -0.00004  -0.00034   0.00018  -0.00016   2.83315
   R17        2.56455   0.00029   0.00029  -0.00001   0.00028   2.56483
   R18        2.92077  -0.00016   0.00015  -0.00070  -0.00055   2.92022
   R19        2.51877  -0.00011  -0.00047   0.00049   0.00002   2.51879
   R20        2.53794   0.00010  -0.00051   0.00081   0.00030   2.53825
   R21        2.56450   0.00018  -0.00018   0.00057   0.00038   2.56488
   R22        2.54492  -0.00016  -0.00021   0.00012  -0.00009   2.54483
   R23        2.74073   0.00018  -0.00010   0.00020   0.00011   2.74084
   R24        2.07458   0.00006   0.00021  -0.00015   0.00006   2.07464
   R25        2.07243   0.00003   0.00018  -0.00015   0.00003   2.07246
   R26        2.07587   0.00001   0.00020  -0.00023  -0.00004   2.07583
   R27        2.07185   0.00002   0.00018  -0.00017   0.00001   2.07186
   R28        2.07716   0.00003   0.00021  -0.00021   0.00001   2.07717
   R29        2.07456   0.00006   0.00021  -0.00016   0.00006   2.07462
   R30        2.78834  -0.00003  -0.00010   0.00001  -0.00009   2.78825
   R31        2.57882  -0.00008   0.00005  -0.00011  -0.00007   2.57876
   R32        3.33327   0.00006  -0.00011   0.00027   0.00017   3.33344
   R33        2.78921   0.00002  -0.00004  -0.00001  -0.00005   2.78916
   R34        2.57595   0.00009   0.00001   0.00006   0.00007   2.57601
   R35        2.64805   0.00001  -0.00006   0.00008   0.00002   2.64807
   R36        2.64962  -0.00003  -0.00003  -0.00002  -0.00005   2.64957
   R37        2.62864  -0.00005  -0.00010   0.00004  -0.00006   2.62858
   R38        2.06120   0.00002   0.00020  -0.00022  -0.00002   2.06118
   R39        2.62735  -0.00004  -0.00010   0.00003  -0.00006   2.62729
   R40        2.06280   0.00005   0.00024  -0.00021   0.00004   2.06284
   R41        2.63188  -0.00007  -0.00012   0.00003  -0.00008   2.63180
   R42        2.06339   0.00006   0.00025  -0.00020   0.00006   2.06344
   R43        2.63293  -0.00007  -0.00013   0.00005  -0.00009   2.63285
   R44        2.06340   0.00006   0.00025  -0.00020   0.00005   2.06345
   R45        2.06347   0.00006   0.00024  -0.00019   0.00005   2.06352
   R46        2.83671  -0.00001   0.00000  -0.00001  -0.00001   2.83670
   R47        2.07248   0.00001   0.00015  -0.00016  -0.00001   2.07248
   R48        2.07648   0.00010   0.00021  -0.00009   0.00011   2.07659
   R49        2.07370  -0.00003   0.00013  -0.00026  -0.00013   2.07356
   R50        2.64786  -0.00004  -0.00007   0.00004  -0.00003   2.64783
   R51        2.64909  -0.00005  -0.00003  -0.00005  -0.00007   2.64902
   R52        2.62842  -0.00005  -0.00010   0.00003  -0.00007   2.62835
   R53        2.06161   0.00005   0.00021  -0.00019   0.00002   2.06163
   R54        2.62741  -0.00004  -0.00011   0.00006  -0.00004   2.62737
   R55        2.06349   0.00005   0.00025  -0.00021   0.00004   2.06353
   R56        2.63209  -0.00005  -0.00012   0.00006  -0.00006   2.63203
   R57        2.06335   0.00006   0.00025  -0.00020   0.00005   2.06341
   R58        2.63274  -0.00006  -0.00010   0.00002  -0.00008   2.63266
   R59        2.06329   0.00006   0.00025  -0.00019   0.00005   2.06335
   R60        2.06343   0.00006   0.00025  -0.00019   0.00005   2.06348
   R61        2.83689  -0.00003   0.00002  -0.00006  -0.00004   2.83685
   R62        2.07569  -0.00001   0.00005  -0.00007  -0.00001   2.07568
   R63        2.07594  -0.00001   0.00017  -0.00023  -0.00006   2.07588
   R64        2.07160   0.00004   0.00018  -0.00017   0.00000   2.07160
    A1        2.03249   0.00005  -0.00032   0.00019  -0.00012   2.03236
    A2        1.95184   0.00013   0.00034   0.00011   0.00045   1.95230
    A3        2.29717  -0.00018   0.00002  -0.00028  -0.00026   2.29692
    A4        1.91498   0.00000   0.00000   0.00018   0.00018   1.91515
    A5        1.87240  -0.00002  -0.00030   0.00028  -0.00002   1.87238
    A6        1.83008  -0.00004   0.00003   0.00011   0.00014   1.83022
    A7        1.97635   0.00007   0.00041  -0.00028   0.00013   1.97648
    A8        1.97392   0.00001  -0.00003  -0.00007  -0.00010   1.97381
    A9        1.88783  -0.00004  -0.00016  -0.00017  -0.00032   1.88751
   A10        1.97593  -0.00003  -0.00005  -0.00044  -0.00049   1.97543
   A11        1.89593   0.00002   0.00028  -0.00002   0.00026   1.89620
   A12        1.98411   0.00005   0.00038  -0.00012   0.00026   1.98437
   A13        1.84514   0.00002   0.00004  -0.00011  -0.00007   1.84507
   A14        1.87363  -0.00005  -0.00042   0.00011  -0.00031   1.87332
   A15        1.88200  -0.00001  -0.00027   0.00063   0.00036   1.88236
   A16        1.59738   0.00003  -0.00001  -0.00001  -0.00001   1.59737
   A17        2.24580  -0.00024  -0.00032  -0.00001  -0.00033   2.24546
   A18        2.12612   0.00009   0.00026   0.00001   0.00027   2.12639
   A19        1.90980   0.00015   0.00005   0.00007   0.00013   1.90993
   A20        1.81978  -0.00005  -0.00013  -0.00008  -0.00021   1.81956
   A21        1.99916  -0.00010  -0.00028  -0.00001  -0.00029   1.99887
   A22        1.96302   0.00009   0.00012   0.00044   0.00056   1.96358
   A23        1.91703   0.00013   0.00016   0.00022   0.00038   1.91741
   A24        1.89343  -0.00002   0.00016  -0.00047  -0.00031   1.89312
   A25        1.86924  -0.00004  -0.00001  -0.00012  -0.00012   1.86911
   A26        1.89862  -0.00018   0.00005  -0.00042  -0.00037   1.89826
   A27        2.12327  -0.00008   0.00011  -0.00009   0.00002   2.12329
   A28        2.26087   0.00026  -0.00016   0.00050   0.00034   2.26121
   A29        1.83539   0.00002  -0.00029   0.00023  -0.00006   1.83532
   A30        1.96843  -0.00005  -0.00013   0.00001  -0.00013   1.96830
   A31        1.89561   0.00005   0.00020   0.00008   0.00029   1.89590
   A32        1.96838   0.00000  -0.00013  -0.00001  -0.00014   1.96824
   A33        1.89017  -0.00001   0.00024  -0.00005   0.00020   1.89037
   A34        1.90273  -0.00001   0.00012  -0.00024  -0.00012   1.90261
   A35        1.80816   0.00004  -0.00007   0.00015   0.00009   1.80825
   A36        1.97054   0.00004   0.00049  -0.00019   0.00030   1.97084
   A37        2.00420   0.00003  -0.00042   0.00063   0.00021   2.00441
   A38        1.89955  -0.00004   0.00008  -0.00010  -0.00002   1.89952
   A39        1.90874  -0.00011  -0.00011  -0.00048  -0.00059   1.90815
   A40        1.86998   0.00002   0.00003  -0.00006  -0.00004   1.86994
   A41        2.01401  -0.00011  -0.00043   0.00028  -0.00014   2.01386
   A42        1.97211  -0.00007  -0.00010   0.00007  -0.00003   1.97208
   A43        2.29704   0.00018   0.00052  -0.00034   0.00017   2.29722
   A44        1.90490   0.00002   0.00008  -0.00002   0.00006   1.90497
   A45        1.94007  -0.00004  -0.00007  -0.00019  -0.00026   1.93981
   A46        1.92843  -0.00002   0.00003  -0.00012  -0.00010   1.92833
   A47        1.89920   0.00001   0.00004  -0.00001   0.00003   1.89923
   A48        1.89316   0.00001  -0.00005   0.00024   0.00019   1.89335
   A49        1.89727   0.00002  -0.00003   0.00012   0.00009   1.89735
   A50        1.93742  -0.00007  -0.00008  -0.00029  -0.00037   1.93705
   A51        1.92680  -0.00003   0.00001  -0.00016  -0.00016   1.92664
   A52        1.90620   0.00002   0.00009  -0.00004   0.00005   1.90625
   A53        1.89974   0.00004  -0.00001   0.00019   0.00018   1.89992
   A54        1.90135   0.00002   0.00004   0.00010   0.00015   1.90150
   A55        1.89158   0.00001  -0.00004   0.00021   0.00017   1.89175
   A56        2.03955  -0.00006  -0.00017  -0.00001  -0.00018   2.03937
   A57        2.02120   0.00002  -0.00012   0.00004  -0.00008   2.02112
   A58        2.22227   0.00004   0.00029  -0.00004   0.00025   2.22252
   A59        1.58678   0.00005   0.00030   0.00009   0.00039   1.58717
   A60        2.04395  -0.00005  -0.00029   0.00013  -0.00017   2.04379
   A61        2.01368  -0.00013  -0.00019   0.00003  -0.00015   2.01353
   A62        2.22555   0.00018   0.00048  -0.00016   0.00032   2.22587
   A63        2.10605   0.00011   0.00014   0.00013   0.00027   2.10633
   A64        2.10491  -0.00007   0.00004  -0.00026  -0.00023   2.10469
   A65        2.07204  -0.00004  -0.00018   0.00012  -0.00006   2.07198
   A66        2.10474   0.00001   0.00009  -0.00010   0.00000   2.10474
   A67        2.08511   0.00001   0.00006  -0.00002   0.00003   2.08514
   A68        2.09317  -0.00002  -0.00015   0.00011  -0.00004   2.09313
   A69        2.10418   0.00002   0.00010  -0.00007   0.00003   2.10421
   A70        2.08258  -0.00002   0.00000  -0.00006  -0.00006   2.08253
   A71        2.09639   0.00000  -0.00010   0.00013   0.00003   2.09642
   A72        2.09778   0.00001   0.00003   0.00000   0.00003   2.09781
   A73        2.08860   0.00000  -0.00003   0.00004   0.00001   2.08861
   A74        2.09679  -0.00001   0.00000  -0.00005  -0.00004   2.09674
   A75        2.09829   0.00001   0.00001   0.00000   0.00001   2.09830
   A76        2.08860   0.00000  -0.00001   0.00002   0.00001   2.08861
   A77        2.09629  -0.00001   0.00000  -0.00002  -0.00003   2.09627
   A78        2.08917   0.00000  -0.00005   0.00003  -0.00002   2.08915
   A79        2.09697   0.00000   0.00003  -0.00001   0.00001   2.09698
   A80        2.09703   0.00000   0.00003  -0.00002   0.00001   2.09704
   A81        1.95718   0.00001   0.00009   0.00004   0.00013   1.95730
   A82        2.15300  -0.00028  -0.00009  -0.00032  -0.00041   2.15259
   A83        2.17227   0.00027   0.00002   0.00031   0.00034   2.17260
   A84        1.93729   0.00006   0.00012   0.00004   0.00017   1.93746
   A85        1.95097  -0.00006  -0.00015  -0.00007  -0.00021   1.95076
   A86        1.92648  -0.00003  -0.00016   0.00007  -0.00009   1.92639
   A87        1.89159   0.00002   0.00026  -0.00018   0.00008   1.89167
   A88        1.89298  -0.00001  -0.00003   0.00001  -0.00001   1.89297
   A89        1.86196   0.00002  -0.00005   0.00013   0.00008   1.86204
   A90        2.10656   0.00003   0.00005   0.00008   0.00013   2.10669
   A91        2.10408  -0.00003   0.00010  -0.00029  -0.00018   2.10390
   A92        2.07233   0.00001  -0.00016   0.00020   0.00004   2.07236
   A93        2.10449  -0.00001   0.00008  -0.00012  -0.00004   2.10445
   A94        2.08403   0.00000   0.00005  -0.00006  -0.00001   2.08402
   A95        2.09453   0.00001  -0.00013   0.00018   0.00005   2.09457
   A96        2.10448  -0.00001   0.00010  -0.00013  -0.00003   2.10444
   A97        2.08500   0.00000   0.00002  -0.00006  -0.00004   2.08495
   A98        2.09363   0.00001  -0.00012   0.00019   0.00007   2.09371
   A99        2.09769   0.00000   0.00003  -0.00001   0.00001   2.09770
   A100       2.08880   0.00000  -0.00002   0.00003   0.00001   2.08880
   A101       2.09669  -0.00001   0.00000  -0.00002  -0.00002   2.09666
   A102       2.09770   0.00000   0.00000   0.00001   0.00001   2.09771
   A103       2.08902   0.00000   0.00000   0.00001   0.00001   2.08903
   A104       2.09647  -0.00001   0.00000  -0.00002  -0.00002   2.09645
   A105       2.08957   0.00000  -0.00004   0.00005   0.00001   2.08958
   A106       2.09673   0.00000   0.00001  -0.00002   0.00000   2.09673
   A107       2.09687   0.00000   0.00003  -0.00003  -0.00001   2.09687
   A108       1.96225   0.00000   0.00002  -0.00002   0.00000   1.96225
   A109       2.14988   0.00019   0.00040  -0.00021   0.00019   2.15007
   A110       2.16298  -0.00019  -0.00041   0.00022  -0.00020   2.16278
   A111       1.92163   0.00000  -0.00002  -0.00004  -0.00006   1.92158
   A112       1.95601  -0.00004  -0.00010  -0.00008  -0.00018   1.95583
   A113       1.93938   0.00000  -0.00002   0.00007   0.00005   1.93943
   A114       1.86159   0.00004   0.00009   0.00009   0.00018   1.86177
   A115       1.88721  -0.00001  -0.00008   0.00010   0.00001   1.88722
   A116       1.89511   0.00001   0.00015  -0.00014   0.00001   1.89512
    D1        0.66998   0.00002   0.00049   0.00017   0.00066   0.67064
    D2       -1.48369  -0.00005   0.00018   0.00023   0.00041  -1.48329
    D3        2.79492   0.00001   0.00047   0.00025   0.00072   2.79564
    D4       -2.52661   0.00005   0.00122   0.00058   0.00181  -2.52480
    D5        1.60291  -0.00002   0.00091   0.00064   0.00155   1.60446
    D6       -0.40166   0.00005   0.00120   0.00066   0.00186  -0.39980
    D7        3.01253  -0.00001  -0.00083   0.00043  -0.00041   3.01212
    D8       -0.06439  -0.00003  -0.00078  -0.00113  -0.00190  -0.06629
    D9       -0.06076  -0.00007  -0.00175  -0.00010  -0.00185  -0.06262
   D10       -3.13767  -0.00008  -0.00170  -0.00166  -0.00335  -3.14103
   D11        0.29050  -0.00001  -0.00041   0.00041   0.00000   0.29050
   D12       -2.81124  -0.00005  -0.00108  -0.00053  -0.00161  -2.81285
   D13       -2.91697   0.00004   0.00045   0.00093   0.00138  -2.91559
   D14        0.26448   0.00000  -0.00022  -0.00001  -0.00023   0.26425
   D15       -3.05686  -0.00006  -0.00055   0.00102   0.00046  -3.05640
   D16       -1.01298  -0.00004  -0.00035   0.00061   0.00026  -1.01272
   D17        1.08221  -0.00001  -0.00025   0.00132   0.00107   1.08329
   D18       -0.96557  -0.00004  -0.00066   0.00131   0.00065  -0.96492
   D19        1.07832  -0.00002  -0.00046   0.00090   0.00044   1.07876
   D20       -3.10968   0.00001  -0.00036   0.00161   0.00126  -3.10842
   D21        1.18992  -0.00002  -0.00057   0.00081   0.00024   1.19016
   D22       -3.04938  -0.00001  -0.00037   0.00040   0.00003  -3.04935
   D23       -0.95419   0.00003  -0.00027   0.00111   0.00084  -0.95334
   D24       -3.08777   0.00003   0.00041  -0.00096  -0.00054  -3.08831
   D25        1.08714   0.00004   0.00048  -0.00089  -0.00042   1.08672
   D26       -0.99102   0.00003   0.00047  -0.00103  -0.00056  -0.99158
   D27        1.07994   0.00000   0.00037  -0.00120  -0.00083   1.07911
   D28       -1.02833   0.00001   0.00043  -0.00114  -0.00070  -1.02904
   D29       -3.10649   0.00000   0.00043  -0.00127  -0.00085  -3.10734
   D30       -1.12214  -0.00004   0.00023  -0.00078  -0.00055  -1.12268
   D31        3.05277  -0.00003   0.00030  -0.00071  -0.00042   3.05235
   D32        0.97461  -0.00004   0.00029  -0.00085  -0.00056   0.97405
   D33        0.32162  -0.00006  -0.00129  -0.00116  -0.00245   0.31917
   D34        2.40753  -0.00008  -0.00129  -0.00091  -0.00220   2.40534
   D35       -1.67215  -0.00001  -0.00089  -0.00145  -0.00235  -1.67450
   D36        2.25908   0.00003   0.00101   0.00003   0.00103   2.26012
   D37        0.18561   0.00001   0.00067   0.00036   0.00103   0.18664
   D38       -1.81995   0.00003   0.00115  -0.00036   0.00078  -1.81917
   D39        0.79974   0.00000  -0.00009  -0.00011  -0.00021   0.79953
   D40       -2.34858   0.00003  -0.00068   0.00075   0.00007  -2.34851
   D41        2.92555  -0.00001   0.00002  -0.00070  -0.00068   2.92487
   D42       -0.22277   0.00001  -0.00057   0.00016  -0.00041  -0.22318
   D43       -1.35782  -0.00006  -0.00056  -0.00034  -0.00090  -1.35873
   D44        1.77704  -0.00003  -0.00115   0.00052  -0.00063   1.77641
   D45       -3.09176  -0.00004   0.00007  -0.00114  -0.00106  -3.09283
   D46        1.09652  -0.00003   0.00001  -0.00100  -0.00098   1.09554
   D47       -1.01148  -0.00002   0.00008  -0.00094  -0.00086  -1.01234
   D48        0.99213   0.00001   0.00019  -0.00056  -0.00037   0.99176
   D49       -1.10277   0.00001   0.00013  -0.00042  -0.00029  -1.10305
   D50        3.07241   0.00002   0.00020  -0.00036  -0.00016   3.07225
   D51       -0.98871   0.00001   0.00048  -0.00079  -0.00031  -0.98902
   D52       -3.08361   0.00001   0.00042  -0.00065  -0.00023  -3.08384
   D53        1.09157   0.00003   0.00048  -0.00059  -0.00011   1.09147
   D54        3.03908  -0.00002  -0.00109   0.00018  -0.00091   3.03818
   D55       -0.12052  -0.00002  -0.00066  -0.00089  -0.00155  -0.12207
   D56        2.98279  -0.00005  -0.00111  -0.00178  -0.00289   2.97990
   D57        0.88719  -0.00012  -0.00106  -0.00199  -0.00305   0.88414
   D58       -1.25249  -0.00007  -0.00093  -0.00217  -0.00310  -1.25560
   D59       -0.21708  -0.00004  -0.00115  -0.00038  -0.00153  -0.21861
   D60       -2.31267  -0.00011  -0.00111  -0.00059  -0.00169  -2.31436
   D61        1.83083  -0.00005  -0.00098  -0.00077  -0.00175   1.82908
   D62        2.97524   0.00002   0.00076   0.00173   0.00249   2.97773
   D63       -0.19458   0.00004   0.00059   0.00165   0.00224  -0.19234
   D64       -0.11282   0.00002   0.00082   0.00044   0.00126  -0.11156
   D65        3.00054   0.00004   0.00065   0.00036   0.00102   3.00156
   D66        0.45314   0.00005   0.00097   0.00031   0.00128   0.45442
   D67        2.60499   0.00004   0.00053   0.00045   0.00099   2.60597
   D68       -1.56711   0.00003   0.00074   0.00021   0.00095  -1.56616
   D69        2.60316  -0.00003   0.00065   0.00036   0.00101   2.60416
   D70       -1.52819  -0.00004   0.00021   0.00050   0.00071  -1.52747
   D71        0.58290  -0.00005   0.00042   0.00026   0.00068   0.58358
   D72       -1.64225  -0.00002   0.00082   0.00007   0.00089  -1.64136
   D73        0.50959  -0.00003   0.00038   0.00022   0.00060   0.51019
   D74        2.62068  -0.00003   0.00060  -0.00003   0.00057   2.62125
   D75        0.39273   0.00001  -0.00015  -0.00027  -0.00042   0.39231
   D76       -1.65923   0.00001  -0.00045  -0.00015  -0.00060  -1.65983
   D77        2.47311  -0.00009  -0.00055  -0.00042  -0.00097   2.47214
   D78       -2.71771   0.00000   0.00003  -0.00017  -0.00014  -2.71785
   D79        1.51352  -0.00001  -0.00027  -0.00005  -0.00032   1.51320
   D80       -0.63732  -0.00010  -0.00037  -0.00032  -0.00069  -0.63801
   D81       -0.20590  -0.00005  -0.00008  -0.00094  -0.00102  -0.20692
   D82        2.94398  -0.00008   0.00065  -0.00201  -0.00136   2.94262
   D83        2.90104  -0.00004  -0.00028  -0.00105  -0.00134   2.89970
   D84       -0.23227  -0.00007   0.00045  -0.00212  -0.00167  -0.23395
   D85       -0.51826  -0.00007  -0.00049  -0.00014  -0.00064  -0.51890
   D86        1.58260  -0.00002   0.00008  -0.00033  -0.00025   1.58235
   D87       -2.66307  -0.00008   0.00009  -0.00073  -0.00063  -2.66370
   D88       -2.67013  -0.00003  -0.00005  -0.00030  -0.00035  -2.67049
   D89       -0.56927   0.00003   0.00052  -0.00048   0.00004  -0.56924
   D90        1.46825  -0.00003   0.00053  -0.00088  -0.00035   1.46790
   D91        1.50574  -0.00001  -0.00029   0.00004  -0.00025   1.50549
   D92       -2.67658   0.00005   0.00028  -0.00014   0.00014  -2.67645
   D93       -0.63906  -0.00001   0.00029  -0.00054  -0.00025  -0.63931
   D94        0.15007  -0.00003   0.00012  -0.00079  -0.00067   0.14940
   D95       -3.12311  -0.00005   0.00012  -0.00091  -0.00079  -3.12390
   D96       -2.99965   0.00000  -0.00060   0.00026  -0.00034  -2.99999
   D97        0.01036  -0.00002  -0.00059   0.00014  -0.00046   0.00990
   D98       -2.33984   0.00002  -0.00082   0.00233   0.00151  -2.33832
   D99        0.77876   0.00001  -0.00091   0.00180   0.00089   0.77965
   D100       0.82215   0.00002  -0.00130   0.00354   0.00225   0.82440
   D101      -2.34244   0.00001  -0.00139   0.00302   0.00163  -2.34081
   D102       0.00444   0.00003   0.00042   0.00113   0.00155   0.00600
   D103      -3.00441   0.00002   0.00035   0.00129   0.00164  -3.00277
   D104       3.12583   0.00002   0.00090  -0.00007   0.00082   3.12665
   D105       0.11698   0.00001   0.00082   0.00008   0.00091   0.11788
   D106       2.95422   0.00007   0.00190   0.00068   0.00258   2.95681
   D107      -0.18956   0.00006   0.00118   0.00154   0.00272  -0.18684
   D108       2.33595  -0.00006  -0.00080  -0.00119  -0.00199   2.33397
   D109      -0.78527  -0.00003  -0.00053  -0.00059  -0.00112  -0.78640
   D110      -0.80314  -0.00004   0.00002  -0.00217  -0.00215  -0.80529
   D111       2.35882  -0.00001   0.00030  -0.00158  -0.00128   2.35754
   D112      -0.02474  -0.00001  -0.00062  -0.00137  -0.00199  -0.02673
   D113       3.07648   0.00001   0.00006  -0.00044  -0.00038   3.07610
   D114       3.11440  -0.00003  -0.00143  -0.00041  -0.00184   3.11256
   D115      -0.06757  -0.00001  -0.00076   0.00053  -0.00023  -0.06780
   D116      -3.13680   0.00001   0.00023  -0.00004   0.00019  -3.13661
   D117      -0.01439  -0.00001  -0.00005  -0.00037  -0.00042  -0.01481
   D118      -0.01520  -0.00002  -0.00003  -0.00063  -0.00066  -0.01586
   D119       3.10721  -0.00004  -0.00031  -0.00096  -0.00127   3.10595
   D120      -3.14103   0.00000  -0.00020   0.00016  -0.00003  -3.14107
   D121      -0.00848  -0.00001  -0.00029  -0.00007  -0.00036  -0.00884
   D122       0.02053   0.00002   0.00007   0.00075   0.00081   0.02134
   D123      -3.13010   0.00001  -0.00002   0.00051   0.00048  -3.12961
   D124       0.00148   0.00000  -0.00004   0.00014   0.00010   0.00158
   D125       3.13626   0.00000  -0.00002  -0.00005  -0.00007   3.13618
   D126      -3.12084   0.00002   0.00024   0.00047   0.00071  -3.12013
   D127       0.01394   0.00002   0.00026   0.00028   0.00054   0.01447
   D128      -0.01218  -0.00001  -0.00003  -0.00038  -0.00041  -0.01259
   D129       3.13037  -0.00001   0.00003  -0.00030  -0.00027   3.13010
   D130       3.13852   0.00000   0.00006  -0.00014  -0.00008   3.13844
   D131      -0.00212   0.00000   0.00012  -0.00006   0.00006  -0.00206
   D132       0.00719   0.00001   0.00007   0.00024   0.00032   0.00750
   D133      -3.14071   0.00000   0.00002  -0.00008  -0.00005  -3.14076
   D134      -3.12755   0.00001   0.00006   0.00043   0.00049  -3.12707
   D135       0.00774   0.00000   0.00001   0.00011   0.00012   0.00786
   D136      -0.00186   0.00000  -0.00004  -0.00012  -0.00016  -0.00202
   D137      -3.13715   0.00001   0.00001   0.00020   0.00021  -3.13694
   D138       3.13877  -0.00001  -0.00010  -0.00020  -0.00030   3.13847
   D139       0.00348   0.00000  -0.00005   0.00012   0.00007   0.00355
   D140       2.77934   0.00003   0.00037   0.00181   0.00218   2.78152
   D141      -1.38958   0.00005   0.00069   0.00156   0.00225  -1.38733
   D142       0.67986   0.00002   0.00043   0.00172   0.00215   0.68201
[truncated: 893,516 more chars]
