# Supplementary material for: Wide-range IR spectra of diarylethene derivatives and their simulation using the density functional theory
Source: Sci Rep. 2022 Oct 7;12:16834. doi: 10.1038/s41598-022-20264-x (PMC9546887; doi:10.1038/s41598-022-20264-x)
Supplement: Supplementary file 1 — Supplementary Information 1. [file 41598_2022_20264_MOESM1_ESM.zip › IR_files/1_0018/closed/closed_PBE0D3.log]

 Entering Gaussian System, Link 0=g09
 Input=closed_PBE0D3.gjf
 Output=closed_PBE0D3.log
 AtFile(1): /pbs_home/ewapastorczak/DAE/0068/Def2SVP.gbs
            H     0
            S   3   1.00
                 13.0107010              0.19682158E-01
                  1.9622572              0.13796524
                  0.44453796             0.47831935
            S   1   1.00
                  0.12194962             1.0000000
            P   1   1.00
                  0.8000000              1.0000000
            ****
            C     0
            S   5   1.00
               1238.4016938              0.54568832082E-02
                186.29004992             0.40638409211E-01
                 42.251176346            0.18025593888
                 11.676557932            0.46315121755
                  3.5930506482           0.44087173314
            S   1   1.00
                  0.40245147363          1.0000000
            S   1   1.00
                  0.13090182668          1.0000000
            P   3   1.00
                  9.4680970621           0.38387871728E-01
                  2.0103545142           0.21117025112
                  0.54771004707          0.51328172114
            P   1   1.00
                  0.15268613795          1.0000000
            D   1   1.00
                  0.8000000              1.0000000
            ****
            F     0
            S   5   1.00
               2894.8325990             -0.53408255515E-02
                435.41939120            -0.39904258866E-01
                 98.843328866           -0.17912768038
                 27.485198001           -0.46758090825
                  8.5405498171          -0.44653131020
            S   1   1.00
                  1.0654578038           1.0000000
            S   1   1.00
                  0.33247346748          1.0000000
            P   3   1.00
                 22.696633924           -0.45212874436E-01
                  4.9872339257          -0.23754317067
                  1.3491613954          -0.51287353587
            P   1   1.00
                  0.34829881977          1.0000000
            D   1   1.00
                  1.4000000              1.0000000
            ****
            S     0
            S   5   1.00
               9184.9303010             -0.22294387756E-02
               1381.5105503             -0.16683029937E-01
                313.87147580            -0.75262436116E-01
                 88.053870623           -0.19376827038
                 27.039914905           -0.17718020803
            S   3   1.00
                 45.648731303           -0.10736062573
                  4.9664522326           0.65066293018
                  2.0116242047           0.59712155354
            S   1   1.00
                  0.35661077013          1.0000000
            S   1   1.00
                  0.13507221477          1.0000000
            P   5   1.00
                261.98233439            -0.92729929822E-02
                 61.306894736           -0.66547669241E-01
                 19.103729887           -0.24828595903
                  6.6567720378          -0.48703847402
                  2.3959635161          -0.39337850312
            P   1   1.00
                  0.61776161679          1.0000000
            P   1   1.00
                  0.16993376871          1.0000000
            D   1   1.00
                  0.5500000              1.0000000
            ****
 Initial command:
 /pbs_home/pkowalski/g09d01/g09/l1.exe "/pbs_home/daria/obliczenia/0018/closed/pbe0/Gau-30854.inp" -scrdir="/pbs_home/daria/obliczenia/0018/closed/pbe0/"
 Entering Link 1 = /pbs_home/pkowalski/g09d01/g09/l1.exe PID=     30855.
  
 Copyright (c) 1988,1990,1992,1993,1995,1998,2003,2009,2013,
            Gaussian, Inc.  All Rights Reserved.
  
 This is part of the Gaussian(R) 09 program.  It is based on
 the Gaussian(R) 03 system (copyright 2003, Gaussian, Inc.),
 the Gaussian(R) 98 system (copyright 1998, Gaussian, Inc.),
 the Gaussian(R) 94 system (copyright 1995, Gaussian, Inc.),
 the Gaussian 92(TM) system (copyright 1992, Gaussian, Inc.),
 the Gaussian 90(TM) system (copyright 1990, Gaussian, Inc.),
 the Gaussian 88(TM) system (copyright 1988, Gaussian, Inc.),
 the Gaussian 86(TM) system (copyright 1986, Carnegie Mellon
 University), and the Gaussian 82(TM) system (copyright 1983,
 Carnegie Mellon University). Gaussian is a federally registered
 trademark of Gaussian, Inc.
  
 This software contains proprietary and confidential information,
 including trade secrets, belonging to Gaussian, Inc.
  
 This software is provided under written license and may be
 used, copied, transmitted, or stored only in accord with that
 written license.
  
 The following legend is applicable only to US Government
 contracts under FAR:
  
                    RESTRICTED RIGHTS LEGEND
  
 Use, reproduction and disclosure by the US Government is
 subject to restrictions as set forth in subparagraphs (a)
 and (c) of the Commercial Computer Software - Restricted
 Rights clause in FAR 52.227-19.
  
 Gaussian, Inc.
 340 Quinnipiac St., Bldg. 40, Wallingford CT 06492
  
  
 ---------------------------------------------------------------
 Warning -- This program may not be used in any manner that
 competes with the business of Gaussian, Inc. or will provide
 assistance to any competitor of Gaussian, Inc.  The licensee
 of this program is prohibited from giving any competitor of
 Gaussian, Inc. access to this program.  By using this program,
 the user acknowledges that Gaussian, Inc. is engaged in the
 business of creating and licensing software in the field of
 computational chemistry and represents and warrants to the
 licensee that it is not a competitor of Gaussian, Inc. and that
 it will not use this program in any manner prohibited above.
 ---------------------------------------------------------------
  

 Cite this work as:
 Gaussian 09, Revision D.01,
 M. J. Frisch, G. W. Trucks, H. B. Schlegel, G. E. Scuseria, 
 M. A. Robb, J. R. Cheeseman, G. Scalmani, V. Barone, B. Mennucci, 
 G. A. Petersson, H. Nakatsuji, M. Caricato, X. Li, H. P. Hratchian, 
 A. F. Izmaylov, J. Bloino, G. Zheng, J. L. Sonnenberg, M. Hada, 
 M. Ehara, K. Toyota, R. Fukuda, J. Hasegawa, M. Ishida, T. Nakajima, 
 Y. Honda, O. Kitao, H. Nakai, T. Vreven, J. A. Montgomery, Jr., 
 J. E. Peralta, F. Ogliaro, M. Bearpark, J. J. Heyd, E. Brothers, 
 K. N. Kudin, V. N. Staroverov, T. Keith, R. Kobayashi, J. Normand, 
 K. Raghavachari, A. Rendell, J. C. Burant, S. S. Iyengar, J. Tomasi, 
 M. Cossi, N. Rega, J. M. Millam, M. Klene, J. E. Knox, J. B. Cross, 
 V. Bakken, C. Adamo, J. Jaramillo, R. Gomperts, R. E. Stratmann, 
 O. Yazyev, A. J. Austin, R. Cammi, C. Pomelli, J. W. Ochterski, 
 R. L. Martin, K. Morokuma, V. G. Zakrzewski, G. A. Voth, 
 P. Salvador, J. J. Dannenberg, S. Dapprich, A. D. Daniels, 
 O. Farkas, J. B. Foresman, J. V. Ortiz, J. Cioslowski, 
 and D. J. Fox, Gaussian, Inc., Wallingford CT, 2013.
 
 ******************************************
 Gaussian 09:  ES64L-G09RevD.01 24-Apr-2013
                28-Jan-2019 
 ******************************************
 %chk=dae0068freq_closed_pbe0d3.chk
 %NProcShared=8
 Will use up to    8 processors via shared memory.
 %Mem=6GB
 -----------------------------------------------------
 #P opt freq=Raman PBE1PBE/Gen EmpiricalDispersion=GD3
 -----------------------------------------------------
 1/14=-1,18=20,19=15,26=3,38=1/1,3;
 2/9=110,12=2,17=6,18=5,40=1/2;
 3/5=7,11=2,16=1,25=1,30=1,71=1,74=-13,124=31/1,2,3;
 4//1;
 5/5=2,38=5/2;
 6/7=2,8=2,9=2,10=2,28=1/1;
 7//1,2,3,16;
 1/14=-1,18=20,19=15,26=3/3(2);
 2/9=110/2;
 99//99;
 2/9=110/2;
 3/5=7,6=1,11=2,16=1,25=1,30=1,71=1,74=-13,82=7,124=31/1,2,3;
 4/5=5,16=3,69=1/1;
 5/5=2,38=5/2;
 7//1,2,3,16;
 1/14=-1,18=20,19=15,26=3/3(-5);
 2/9=110/2;
 6/7=2,8=2,9=2,10=2,19=2,28=1/1;
 99/9=1/99;
 Leave Link    1 at Mon Jan 28 18:22:52 2019, MaxMem=   805306368 cpu:         1.2
 (Enter /pbs_home/pkowalski/g09d01/g09/l101.exe)
 -------------------
 Title Card Required
 -------------------
 Symbolic Z-matrix:
 Charge =  0 Multiplicity = 1
 C
 C                    1    B1
 C                    2    B2       1    A2
 S                    3    B3       2    A3       1    D3       0
 C                    1    B4       2    A4       3    D4       0
 C                    5    B5       1    A5       2    D5       0
 C                    5    B6       1    A6       2    D6       0
 C                    6    B7       5    A7       1    D7       0
 C                    7    B8       5    A8       1    D8       0
 F                    6    B9       5    A9       1    D9       0
 F                    6    B10      5    A10      1    D10      0
 F                    8    B11      6    A11      5    D11      0
 F                    8    B12      6    A12      5    D12      0
 F                    9    B13      7    A13      5    D13      0
 F                    9    B14      7    A14      5    D14      0
 C                    7    B15      5    A15      1    D15      0
 C                    3    B16      2    A16      1    D16      0
 H                    17   B17      3    A17      2    D17      0
 H                    17   B18      3    A18      2    D18      0
 H                    17   B19      3    A19      2    D19      0
 C                    2    B20      1    A20      3    D20      0
 H                    21   B21      2    A21      1    D21      0
 H                    21   B22      2    A22      1    D22      0
 H                    21   B23      2    A23      1    D23      0
 C                    4    B24      3    A24      2    D24      0
 S                    2    B25      1    A25      3    D25      0
 C                    26   B26      2    A26      1    D26      0
 C                    27   B27      26   A27      2    D27      0
 C                    28   B28      27   A28      26   D28      0
 C                    28   B29      27   A29      26   D29      0
 C                    29   B30      28   A30      27   D30      0
 H                    29   B31      28   A31      27   D31      0
 C                    30   B32      28   A32      27   D32      0
 H                    30   B33      28   A33      27   D33      0
 C                    31   B34      29   A34      28   D34      0
 H                    31   B35      29   A35      28   D35      0
 H                    33   B36      30   A36      28   D36      0
 H                    35   B37      31   A37      29   D37      0
 C                    27   B38      26   A38      2    D38      0
 C                    39   B39      27   A39      26   D39      0
 H                    40   B40      39   A40      27   D40      0
 H                    40   B41      39   A41      27   D41      0
 H                    40   B42      39   A42      27   D42      0
 C                    25   B43      4    A43      3    D43      0
 C                    44   B44      25   A44      4    D44      0
 C                    44   B45      25   A45      4    D45      0
 C                    45   B46      44   A46      25   D46      0
 H                    45   B47      44   A47      25   D47      0
 C                    46   B48      44   A48      25   D48      0
 H                    46   B49      44   A49      25   D49      0
 C                    47   B50      45   A50      44   D50      0
 H                    47   B51      45   A51      44   D51      0
 H                    49   B52      46   A52      44   D52      0
 H                    51   B53      47   A53      45   D53      0
 C                    25   B54      4    A54      3    D54      0
 C                    55   B55      25   A55      4    D55      0
 H                    56   B56      55   A56      25   D56      0
 H                    56   B57      55   A57      25   D57      0
 H                    56   B58      55   A58      25   D58      0
       Variables:
  B1                    1.5369                   
  B2                    1.5427                   
  A2                  109.79                     
  B3                    1.8597                   
  A3                  113.33                     
  D3                  184.61                     
  B4                    1.3678                   
  A4                  115.88                     
  D4                   38.98                     
  B5                    1.5042                   
  A5                  128.33                     
  D5                  172.24                     
  B6                    1.465                    
  A6                  122.13                     
  D6                  355.53                     
  B7                    1.5494                   
  A7                  104.84                     
  D7                  171.34                     
  B8                    1.5023                   
  A8                  109.07                     
  D8                  171.67                     
  B9                    1.3642                   
  A9                  114.46                     
  D9                   51.02                     
  B10                   1.3731                   
  A10                 112.45                     
  D10                 288.87                     
  B11                   1.3472                   
  A11                 112.76                     
  D11                 146.99                     
  B12                   1.3577                   
  A12                 108.74                     
  D12                 267.74                     
  B13                   1.3741                   
  A13                 113.03                     
  D13                 262.47                     
  B14                   1.3627                   
  A14                 114.56                     
  D14                 139.72                     
  B15                   1.3705                   
  A15                 121.94                     
  D15                 349.67                     
  B16                   1.551                    
  A16                 113.97                     
  D16                  61.96                     
  B17                   1.0919                   
  A17                 109.04                     
  D17                 182.75                     
  B18                   1.0908                   
  A18                 111.3                      
  D18                  62.85                     
  B19                   1.0925                   
  A19                 110.5                      
  D19                 301.96                     
  B20                   1.5517                   
  A20                 107.45                     
  D20                 236.01                     
  B21                   1.0906                   
  A21                 111.17                     
  D21                 183.39                     
  B22                   1.0933                   
  A22                 110.49                     
  D22                  62.45                     
  B23                   1.0919                   
  A23                 109.05                     
  D23                 303.38                     
  B24                   1.7709                   
  A24                  91.46                     
  D24                 129.9                      
  B25                   1.8604                   
  A25                 104.57                     
  D25                 121.65                     
  B26                   1.775                    
  A26                  90.91                     
  D26                  18.31                     
  B27                   1.4749                   
  A27                 116.95                     
  D27                 169.53                     
  B28                   1.407                    
  A28                 120.91                     
  D28                 134.78                     
  B29                   1.4076                   
  A29                 120.65                     
  D29                 316.54                     
  B30                   1.3934                   
  A30                 120.7                      
  D30                 180.71                     
  B31                   1.0844                   
  A31                 119.51                     
  D31                 359.04                     
  B32                   1.3926                   
  A32                 120.7                      
  D32                 179.58                     
  B33                   1.0852                   
  A33                 119.33                     
  D33                 358.66                     
  B34                   1.3957                   
  A34                 120.28                     
  D34                   0.16                     
  B35                   1.0859                   
  A35                 119.58                     
  D35                 179.6                      
  B36                   1.0859                   
  A36                 119.6                      
  D36                 179.28                     
  B37                   1.0859                   
  A37                 120.19                     
  D37                 180.                       
  B38                   1.3737                   
  A38                 114.94                     
  D38                 349.02                     
  B39                   1.5086                   
  A39                 123.48                     
  D39                 176.01                     
  B40                   1.091                    
  A40                 110.7                      
  D40                 342.52                     
  B41                   1.094                    
  A41                 112.09                     
  D41                 103.46                     
  B42                   1.0918                   
  A42                 110.48                     
  D42                 222.38                     
  B43                   1.4741                   
  A43                 116.8                      
  D43                 173.27                     
  B44                   1.4069                   
  A44                 120.98                     
  D44                 224.55                     
  B45                   1.4072                   
  A45                 120.55                     
  D45                  42.71                     
  B46                   1.3934                   
  A46                 120.66                     
  D46                 179.06                     
  B47                   1.0847                   
  A47                 119.46                     
  D47                   0.64                     
  B48                   1.3925                   
  A48                 120.72                     
  D48                 180.72                     
  B49                   1.0857                   
  A49                 119.43                     
  D49                   1.87                     
  B50                   1.3958                   
  A50                 120.27                     
  D50                 359.84                     
  B51                   1.0859                   
  A51                 119.59                     
  D51                 180.38                     
  B52                   1.0859                   
  A52                 119.63                     
  D52                 180.66                     
  B53                   1.0858                   
  A53                 120.17                     
  D53                 180.                       
  B54                   1.3752                   
  A54                 115.33                     
  D54                 352.37                     
  B55                   1.5086                   
  A55                 123.01                     
  D55                 188.36                     
  B56                   1.0928                   
  A56                 110.25                     
  D56                 132.27                     
  B57                   1.0935                   
  A57                 112.3                      
  D57                 251.23                     
  B58                   1.0905                   
  A58                 110.79                     
  D58                  12.62                     
 
 NAtoms=     59 NQM=       59 NQMF=       0 NMMI=      0 NMMIF=      0
                NMic=       0 NMicF=      0.
                    Isotopes and Nuclear Properties:
 (Nuclear quadrupole moments (NQMom) in fm**2, nuclear magnetic moments (NMagM)
  in nuclear magnetons)

  Atom         1           2           3           4           5           6           7           8           9          10
 IAtWgt=          12          12          12          32          12          12          12          12          12          19
 AtmWgt=  12.0000000  12.0000000  12.0000000  31.9720718  12.0000000  12.0000000  12.0000000  12.0000000  12.0000000  18.9984033
 NucSpn=           0           0           0           0           0           0           0           0           0           1
 AtZEff=   0.0000000   0.0000000   0.0000000   0.0000000   0.0000000   0.0000000   0.0000000   0.0000000   0.0000000   0.0000000
 NQMom=    0.0000000   0.0000000   0.0000000   0.0000000   0.0000000   0.0000000   0.0000000   0.0000000   0.0000000   0.0000000
 NMagM=    0.0000000   0.0000000   0.0000000   0.0000000   0.0000000   0.0000000   0.0000000   0.0000000   0.0000000   2.6288670
 AtZNuc=   6.0000000   6.0000000   6.0000000  16.0000000   6.0000000   6.0000000   6.0000000   6.0000000   6.0000000   9.0000000

  Atom        11          12          13          14          15          16          17          18          19          20
 IAtWgt=          19          19          19          19          19          12          12           1           1           1
 AtmWgt=  18.9984033  18.9984033  18.9984033  18.9984033  18.9984033  12.0000000  12.0000000   1.0078250   1.0078250   1.0078250
 NucSpn=           1           1           1           1           1           0           0           1           1           1
 AtZEff=   0.0000000   0.0000000   0.0000000   0.0000000   0.0000000   0.0000000   0.0000000   0.0000000   0.0000000   0.0000000
 NQMom=    0.0000000   0.0000000   0.0000000   0.0000000   0.0000000   0.0000000   0.0000000   0.0000000   0.0000000   0.0000000
 NMagM=    2.6288670   2.6288670   2.6288670   2.6288670   2.6288670   0.0000000   0.0000000   2.7928460   2.7928460   2.7928460
 AtZNuc=   9.0000000   9.0000000   9.0000000   9.0000000   9.0000000   6.0000000   6.0000000   1.0000000   1.0000000   1.0000000

  Atom        21          22          23          24          25          26          27          28          29          30
 IAtWgt=          12           1           1           1          12          32          12          12          12          12
 AtmWgt=  12.0000000   1.0078250   1.0078250   1.0078250  12.0000000  31.9720718  12.0000000  12.0000000  12.0000000  12.0000000
 NucSpn=           0           1           1           1           0           0           0           0           0           0
 AtZEff=   0.0000000   0.0000000   0.0000000   0.0000000   0.0000000   0.0000000   0.0000000   0.0000000   0.0000000   0.0000000
 NQMom=    0.0000000   0.0000000   0.0000000   0.0000000   0.0000000   0.0000000   0.0000000   0.0000000   0.0000000   0.0000000
 NMagM=    0.0000000   2.7928460   2.7928460   2.7928460   0.0000000   0.0000000   0.0000000   0.0000000   0.0000000   0.0000000
 AtZNuc=   6.0000000   1.0000000   1.0000000   1.0000000   6.0000000  16.0000000   6.0000000   6.0000000   6.0000000   6.0000000

  Atom        31          32          33          34          35          36          37          38          39          40
 IAtWgt=          12           1          12           1          12           1           1           1          12          12
 AtmWgt=  12.0000000   1.0078250  12.0000000   1.0078250  12.0000000   1.0078250   1.0078250   1.0078250  12.0000000  12.0000000
 NucSpn=           0           1           0           1           0           1           1           1           0           0
 AtZEff=   0.0000000   0.0000000   0.0000000   0.0000000   0.0000000   0.0000000   0.0000000   0.0000000   0.0000000   0.0000000
 NQMom=    0.0000000   0.0000000   0.0000000   0.0000000   0.0000000   0.0000000   0.0000000   0.0000000   0.0000000   0.0000000
 NMagM=    0.0000000   2.7928460   0.0000000   2.7928460   0.0000000   2.7928460   2.7928460   2.7928460   0.0000000   0.0000000
 AtZNuc=   6.0000000   1.0000000   6.0000000   1.0000000   6.0000000   1.0000000   1.0000000   1.0000000   6.0000000   6.0000000

  Atom        41          42          43          44          45          46          47          48          49          50
 IAtWgt=           1           1           1          12          12          12          12           1          12           1
 AtmWgt=   1.0078250   1.0078250   1.0078250  12.0000000  12.0000000  12.0000000  12.0000000   1.0078250  12.0000000   1.0078250
 NucSpn=           1           1           1           0           0           0           0           1           0           1
 AtZEff=   0.0000000   0.0000000   0.0000000   0.0000000   0.0000000   0.0000000   0.0000000   0.0000000   0.0000000   0.0000000
 NQMom=    0.0000000   0.0000000   0.0000000   0.0000000   0.0000000   0.0000000   0.0000000   0.0000000   0.0000000   0.0000000
 NMagM=    2.7928460   2.7928460   2.7928460   0.0000000   0.0000000   0.0000000   0.0000000   2.7928460   0.0000000   2.7928460
 AtZNuc=   1.0000000   1.0000000   1.0000000   6.0000000   6.0000000   6.0000000   6.0000000   1.0000000   6.0000000   1.0000000

  Atom        51          52          53          54          55          56          57          58          59
 IAtWgt=          12           1           1           1          12          12           1           1           1
 AtmWgt=  12.0000000   1.0078250   1.0078250   1.0078250  12.0000000  12.0000000   1.0078250   1.0078250   1.0078250
 NucSpn=           0           1           1           1           0           0           1           1           1
 AtZEff=   0.0000000   0.0000000   0.0000000   0.0000000   0.0000000   0.0000000   0.0000000   0.0000000   0.0000000
 NQMom=    0.0000000   0.0000000   0.0000000   0.0000000   0.0000000   0.0000000   0.0000000   0.0000000   0.0000000
 NMagM=    0.0000000   2.7928460   2.7928460   2.7928460   0.0000000   0.0000000   2.7928460   2.7928460   2.7928460
 AtZNuc=   6.0000000   1.0000000   1.0000000   1.0000000   6.0000000   6.0000000   1.0000000   1.0000000   1.0000000
 Leave Link  101 at Mon Jan 28 18:22:53 2019, MaxMem=   805306368 cpu:         4.5
 (Enter /pbs_home/pkowalski/g09d01/g09/l103.exe)

 GradGradGradGradGradGradGradGradGradGradGradGradGradGradGradGradGradGrad
 Berny optimization.
 Initialization pass.
                           ----------------------------
                           !    Initial Parameters    !
                           ! (Angstroms and Degrees)  !
 --------------------------                            --------------------------
 ! Name  Definition              Value          Derivative Info.                !
 --------------------------------------------------------------------------------
 ! R1    R(1,2)                  1.5369         estimate D2E/DX2                !
 ! R2    R(1,5)                  1.3678         estimate D2E/DX2                !
 ! R3    R(1,39)                 1.4506         estimate D2E/DX2                !
 ! R4    R(2,3)                  1.5427         estimate D2E/DX2                !
 ! R5    R(2,21)                 1.5517         estimate D2E/DX2                !
 ! R6    R(2,26)                 1.8604         estimate D2E/DX2                !
 ! R7    R(3,4)                  1.8597         estimate D2E/DX2                !
 ! R8    R(3,16)                 1.5384         estimate D2E/DX2                !
 ! R9    R(3,17)                 1.551          estimate D2E/DX2                !
 ! R10   R(4,25)                 1.7709         estimate D2E/DX2                !
 ! R11   R(5,6)                  1.5042         estimate D2E/DX2                !
 ! R12   R(5,7)                  1.465          estimate D2E/DX2                !
 ! R13   R(6,8)                  1.5494         estimate D2E/DX2                !
 ! R14   R(6,10)                 1.3642         estimate D2E/DX2                !
 ! R15   R(6,11)                 1.3731         estimate D2E/DX2                !
 ! R16   R(7,9)                  1.5023         estimate D2E/DX2                !
 ! R17   R(7,16)                 1.3705         estimate D2E/DX2                !
 ! R18   R(8,9)                  1.5501         estimate D2E/DX2                !
 ! R19   R(8,12)                 1.3472         estimate D2E/DX2                !
 ! R20   R(8,13)                 1.3577         estimate D2E/DX2                !
 ! R21   R(9,14)                 1.3741         estimate D2E/DX2                !
 ! R22   R(9,15)                 1.3627         estimate D2E/DX2                !
 ! R23   R(16,55)                1.4452         estimate D2E/DX2                !
 ! R24   R(17,18)                1.0919         estimate D2E/DX2                !
 ! R25   R(17,19)                1.0908         estimate D2E/DX2                !
 ! R26   R(17,20)                1.0925         estimate D2E/DX2                !
 ! R27   R(21,22)                1.0906         estimate D2E/DX2                !
 ! R28   R(21,23)                1.0933         estimate D2E/DX2                !
 ! R29   R(21,24)                1.0919         estimate D2E/DX2                !
 ! R30   R(25,44)                1.4741         estimate D2E/DX2                !
 ! R31   R(25,55)                1.3752         estimate D2E/DX2                !
 ! R32   R(26,27)                1.775          estimate D2E/DX2                !
 ! R33   R(27,28)                1.4749         estimate D2E/DX2                !
 ! R34   R(27,39)                1.3737         estimate D2E/DX2                !
 ! R35   R(28,29)                1.407          estimate D2E/DX2                !
 ! R36   R(28,30)                1.4076         estimate D2E/DX2                !
 ! R37   R(29,31)                1.3934         estimate D2E/DX2                !
 ! R38   R(29,32)                1.0844         estimate D2E/DX2                !
 ! R39   R(30,33)                1.3926         estimate D2E/DX2                !
 ! R40   R(30,34)                1.0852         estimate D2E/DX2                !
 ! R41   R(31,35)                1.3957         estimate D2E/DX2                !
 ! R42   R(31,36)                1.0859         estimate D2E/DX2                !
 ! R43   R(33,35)                1.3968         estimate D2E/DX2                !
 ! R44   R(33,37)                1.0859         estimate D2E/DX2                !
 ! R45   R(35,38)                1.0859         estimate D2E/DX2                !
 ! R46   R(39,40)                1.5086         estimate D2E/DX2                !
 ! R47   R(40,41)                1.091          estimate D2E/DX2                !
 ! R48   R(40,42)                1.094          estimate D2E/DX2                !
 ! R49   R(40,43)                1.0918         estimate D2E/DX2                !
 ! R50   R(44,45)                1.4069         estimate D2E/DX2                !
 ! R51   R(44,46)                1.4072         estimate D2E/DX2                !
 ! R52   R(45,47)                1.3934         estimate D2E/DX2                !
 ! R53   R(45,48)                1.0847         estimate D2E/DX2                !
 ! R54   R(46,49)                1.3925         estimate D2E/DX2                !
 ! R55   R(46,50)                1.0857         estimate D2E/DX2                !
 ! R56   R(47,51)                1.3958         estimate D2E/DX2                !
 ! R57   R(47,52)                1.0859         estimate D2E/DX2                !
 ! R58   R(49,51)                1.3961         estimate D2E/DX2                !
 ! R59   R(49,53)                1.0859         estimate D2E/DX2                !
 ! R60   R(51,54)                1.0858         estimate D2E/DX2                !
 ! R61   R(55,56)                1.5086         estimate D2E/DX2                !
 ! R62   R(56,57)                1.0928         estimate D2E/DX2                !
 ! R63   R(56,58)                1.0935         estimate D2E/DX2                !
 ! R64   R(56,59)                1.0905         estimate D2E/DX2                !
 ! A1    A(2,1,5)              115.88           estimate D2E/DX2                !
 ! A2    A(2,1,39)             112.1169         estimate D2E/DX2                !
 ! A3    A(5,1,39)             131.8893         estimate D2E/DX2                !
 ! A4    A(1,2,3)              109.79           estimate D2E/DX2                !
 ! A5    A(1,2,21)             107.45           estimate D2E/DX2                !
 ! A6    A(1,2,26)             104.57           estimate D2E/DX2                !
 ! A7    A(3,2,21)             113.5965         estimate D2E/DX2                !
 ! A8    A(3,2,26)             113.1218         estimate D2E/DX2                !
 ! A9    A(21,2,26)            107.7819         estimate D2E/DX2                !
 ! A10   A(2,3,4)              113.33           estimate D2E/DX2                !
 ! A11   A(2,3,16)             108.7099         estimate D2E/DX2                !
 ! A12   A(2,3,17)             113.97           estimate D2E/DX2                !
 ! A13   A(4,3,16)             105.3543         estimate D2E/DX2                !
 ! A14   A(4,3,17)             106.9647         estimate D2E/DX2                !
 ! A15   A(16,3,17)            108.0527         estimate D2E/DX2                !
 ! A16   A(3,4,25)              91.46           estimate D2E/DX2                !
 ! A17   A(1,5,6)              128.33           estimate D2E/DX2                !
 ! A18   A(1,5,7)              122.13           estimate D2E/DX2                !
 ! A19   A(6,5,7)              109.4734         estimate D2E/DX2                !
 ! A20   A(5,6,8)              104.84           estimate D2E/DX2                !
 ! A21   A(5,6,10)             114.46           estimate D2E/DX2                !
 ! A22   A(5,6,11)             112.45           estimate D2E/DX2                !
 ! A23   A(8,6,10)             109.7639         estimate D2E/DX2                !
 ! A24   A(8,6,11)             108.3685         estimate D2E/DX2                !
 ! A25   A(10,6,11)            106.831          estimate D2E/DX2                !
 ! A26   A(5,7,9)              109.07           estimate D2E/DX2                !
 ! A27   A(5,7,16)             121.94           estimate D2E/DX2                !
 ! A28   A(9,7,16)             128.954          estimate D2E/DX2                !
 ! A29   A(6,8,9)              105.1311         estimate D2E/DX2                !
 ! A30   A(6,8,12)             112.76           estimate D2E/DX2                !
 ! A31   A(6,8,13)             108.74           estimate D2E/DX2                !
 ! A32   A(9,8,12)             112.8001         estimate D2E/DX2                !
 ! A33   A(9,8,13)             108.4455         estimate D2E/DX2                !
 ! A34   A(12,8,13)            108.7956         estimate D2E/DX2                !
 ! A35   A(7,9,8)              104.2666         estimate D2E/DX2                !
 ! A36   A(7,9,14)             113.03           estimate D2E/DX2                !
 ! A37   A(7,9,15)             114.56           estimate D2E/DX2                !
 ! A38   A(8,9,14)             108.7037         estimate D2E/DX2                !
 ! A39   A(8,9,15)             109.2619         estimate D2E/DX2                !
 ! A40   A(14,9,15)            106.8705         estimate D2E/DX2                !
 ! A41   A(3,16,7)             114.8663         estimate D2E/DX2                !
 ! A42   A(3,16,55)            113.2778         estimate D2E/DX2                !
 ! A43   A(7,16,55)            131.8469         estimate D2E/DX2                !
 ! A44   A(3,17,18)            109.04           estimate D2E/DX2                !
 ! A45   A(3,17,19)            111.3            estimate D2E/DX2                !
 ! A46   A(3,17,20)            110.5            estimate D2E/DX2                !
 ! A47   A(18,17,19)           108.6947         estimate D2E/DX2                !
 ! A48   A(18,17,20)           108.5331         estimate D2E/DX2                !
 ! A49   A(19,17,20)           108.7124         estimate D2E/DX2                !
 ! A50   A(2,21,22)            111.17           estimate D2E/DX2                !
 ! A51   A(2,21,23)            110.49           estimate D2E/DX2                !
 ! A52   A(2,21,24)            109.05           estimate D2E/DX2                !
 ! A53   A(22,21,23)           108.8261         estimate D2E/DX2                !
 ! A54   A(22,21,24)           108.8272         estimate D2E/DX2                !
 ! A55   A(23,21,24)           108.4188         estimate D2E/DX2                !
 ! A56   A(4,25,44)            116.8            estimate D2E/DX2                !
 ! A57   A(4,25,55)            115.33           estimate D2E/DX2                !
 ! A58   A(44,25,55)           127.8628         estimate D2E/DX2                !
 ! A59   A(2,26,27)             90.91           estimate D2E/DX2                !
 ! A60   A(26,27,28)           116.95           estimate D2E/DX2                !
 ! A61   A(26,27,39)           114.94           estimate D2E/DX2                !
 ! A62   A(28,27,39)           128.1077         estimate D2E/DX2                !
 ! A63   A(27,28,29)           120.91           estimate D2E/DX2                !
 ! A64   A(27,28,30)           120.65           estimate D2E/DX2                !
 ! A65   A(29,28,30)           118.4173         estimate D2E/DX2                !
 ! A66   A(28,29,31)           120.7            estimate D2E/DX2                !
 ! A67   A(28,29,32)           119.51           estimate D2E/DX2                !
 ! A68   A(31,29,32)           119.769          estimate D2E/DX2                !
 ! A69   A(28,30,33)           120.7            estimate D2E/DX2                !
 ! A70   A(28,30,34)           119.33           estimate D2E/DX2                !
 ! A71   A(33,30,34)           119.9636         estimate D2E/DX2                !
 ! A72   A(29,31,35)           120.28           estimate D2E/DX2                !
 ! A73   A(29,31,36)           119.58           estimate D2E/DX2                !
 ! A74   A(35,31,36)           120.1376         estimate D2E/DX2                !
 ! A75   A(30,33,35)           120.2755         estimate D2E/DX2                !
 ! A76   A(30,33,37)           119.6            estimate D2E/DX2                !
 ! A77   A(35,33,37)           120.1245         estimate D2E/DX2                !
 ! A78   A(31,35,33)           119.6154         estimate D2E/DX2                !
 ! A79   A(31,35,38)           120.19           estimate D2E/DX2                !
 ! A80   A(33,35,38)           120.1932         estimate D2E/DX2                !
 ! A81   A(1,39,27)            112.6572         estimate D2E/DX2                !
 ! A82   A(1,39,40)            123.797          estimate D2E/DX2                !
 ! A83   A(27,39,40)           123.48           estimate D2E/DX2                !
 ! A84   A(39,40,41)           110.7            estimate D2E/DX2                !
 ! A85   A(39,40,42)           112.09           estimate D2E/DX2                !
 ! A86   A(39,40,43)           110.48           estimate D2E/DX2                !
 ! A87   A(41,40,42)           108.223          estimate D2E/DX2                !
 ! A88   A(41,40,43)           108.4416         estimate D2E/DX2                !
 ! A89   A(42,40,43)           106.7497         estimate D2E/DX2                !
 ! A90   A(25,44,45)           120.98           estimate D2E/DX2                !
 ! A91   A(25,44,46)           120.55           estimate D2E/DX2                !
 ! A92   A(45,44,46)           118.4452         estimate D2E/DX2                !
 ! A93   A(44,45,47)           120.66           estimate D2E/DX2                !
 ! A94   A(44,45,48)           119.46           estimate D2E/DX2                !
 ! A95   A(47,45,48)           119.8612         estimate D2E/DX2                !
 ! A96   A(44,46,49)           120.72           estimate D2E/DX2                !
 ! A97   A(44,46,50)           119.43           estimate D2E/DX2                !
 ! A98   A(49,46,50)           119.84           estimate D2E/DX2                !
 ! A99   A(45,47,51)           120.27           estimate D2E/DX2                !
 ! A100  A(45,47,52)           119.59           estimate D2E/DX2                !
 ! A101  A(51,47,52)           120.1378         estimate D2E/DX2                !
 ! A102  A(46,49,51)           120.237          estimate D2E/DX2                !
 ! A103  A(46,49,53)           119.63           estimate D2E/DX2                !
 ! A104  A(51,49,53)           120.1329         estimate D2E/DX2                !
 ! A105  A(47,51,49)           119.6596         estimate D2E/DX2                !
 ! A106  A(47,51,54)           120.17           estimate D2E/DX2                !
 ! A107  A(49,51,54)           120.1694         estimate D2E/DX2                !
 ! A108  A(16,55,25)           112.9237         estimate D2E/DX2                !
 ! A109  A(16,55,56)           123.6159         estimate D2E/DX2                !
 ! A110  A(25,55,56)           123.01           estimate D2E/DX2                !
 ! A111  A(55,56,57)           110.25           estimate D2E/DX2                !
 ! A112  A(55,56,58)           112.3            estimate D2E/DX2                !
 ! A113  A(55,56,59)           110.79           estimate D2E/DX2                !
 ! A114  A(57,56,58)           106.7957         estimate D2E/DX2                !
 ! A115  A(57,56,59)           108.1226         estimate D2E/DX2                !
 ! A116  A(58,56,59)           108.4116         estimate D2E/DX2                !
 ! D1    D(5,1,2,3)             38.98           estimate D2E/DX2                !
 ! D2    D(5,1,2,21)           -85.01           estimate D2E/DX2                !
 ! D3    D(5,1,2,26)           160.63           estimate D2E/DX2                !
 ! D4    D(39,1,2,3)          -144.4323         estimate D2E/DX2                !
 ! D5    D(39,1,2,21)           91.5777         estimate D2E/DX2                !
 ! D6    D(39,1,2,26)          -22.7823         estimate D2E/DX2                !
 ! D7    D(2,1,5,6)            172.24           estimate D2E/DX2                !
 ! D8    D(2,1,5,7)             -4.47           estimate D2E/DX2                !
 ! D9    D(39,1,5,6)            -3.5121         estimate D2E/DX2                !
 ! D10   D(39,1,5,7)           179.7779         estimate D2E/DX2                !
 ! D11   D(2,1,39,27)           16.3978         estimate D2E/DX2                !
 ! D12   D(2,1,39,40)         -160.738          estimate D2E/DX2                !
 ! D13   D(5,1,39,27)         -167.7274         estimate D2E/DX2                !
 ! D14   D(5,1,39,40)           15.1368         estimate D2E/DX2                !
 ! D15   D(1,2,3,4)           -175.39           estimate D2E/DX2                !
 ! D16   D(1,2,3,16)           -58.613          estimate D2E/DX2                !
 ! D17   D(1,2,3,17)            61.96           estimate D2E/DX2                !
 ! D18   D(21,2,3,4)           -55.0619         estimate D2E/DX2                !
 ! D19   D(21,2,3,16)           61.7151         estimate D2E/DX2                !
 ! D20   D(21,2,3,17)         -177.7119         estimate D2E/DX2                !
 ! D21   D(26,2,3,4)            68.2286         estimate D2E/DX2                !
 ! D22   D(26,2,3,16)         -174.9945         estimate D2E/DX2                !
 ! D23   D(26,2,3,17)          -54.4214         estimate D2E/DX2                !
 ! D24   D(1,2,21,22)         -176.61           estimate D2E/DX2                !
 ! D25   D(1,2,21,23)           62.45           estimate D2E/DX2                !
 ! D26   D(1,2,21,24)          -56.62           estimate D2E/DX2                !
 ! D27   D(3,2,21,22)           61.7488         estimate D2E/DX2                !
 ! D28   D(3,2,21,23)          -59.1912         estimate D2E/DX2                !
 ! D29   D(3,2,21,24)         -178.2612         estimate D2E/DX2                !
 ! D30   D(26,2,21,22)         -64.4161         estimate D2E/DX2                !
 ! D31   D(26,2,21,23)         174.6439         estimate D2E/DX2                !
 ! D32   D(26,2,21,24)          55.5739         estimate D2E/DX2                !
 ! D33   D(1,2,26,27)           18.31           estimate D2E/DX2                !
 ! D34   D(3,2,26,27)          137.7401         estimate D2E/DX2                !
 ! D35   D(21,2,26,27)         -95.8159         estimate D2E/DX2                !
 ! D36   D(2,3,4,25)           129.9            estimate D2E/DX2                !
 ! D37   D(16,3,4,25)           11.1692         estimate D2E/DX2                !
 ! D38   D(17,3,4,25)         -103.6495         estimate D2E/DX2                !
 ! D39   D(2,3,16,7)            46.0831         estimate D2E/DX2                !
 ! D40   D(2,3,16,55)         -134.8816         estimate D2E/DX2                !
 ! D41   D(4,3,16,7)           167.8588         estimate D2E/DX2                !
 ! D42   D(4,3,16,55)          -13.106          estimate D2E/DX2                !
 ! D43   D(17,3,16,7)          -78.0778         estimate D2E/DX2                !
 ! D44   D(17,3,16,55)         100.9574         estimate D2E/DX2                !
 ! D45   D(2,3,17,18)         -177.25           estimate D2E/DX2                !
 ! D46   D(2,3,17,19)           62.85           estimate D2E/DX2                !
 ! D47   D(2,3,17,20)          -58.04           estimate D2E/DX2                !
 ! D48   D(4,3,17,18)           56.6816         estimate D2E/DX2                !
 ! D49   D(4,3,17,19)          -63.2184         estimate D2E/DX2                !
 ! D50   D(4,3,17,20)          175.8916         estimate D2E/DX2                !
 ! D51   D(16,3,17,18)         -56.31           estimate D2E/DX2                !
 ! D52   D(16,3,17,19)        -176.21           estimate D2E/DX2                !
 ! D53   D(16,3,17,20)          62.9            estimate D2E/DX2                !
 ! D54   D(3,4,25,44)          173.27           estimate D2E/DX2                !
 ! D55   D(3,4,25,55)           -7.63           estimate D2E/DX2                !
 ! D56   D(1,5,6,8)            171.34           estimate D2E/DX2                !
 ! D57   D(1,5,6,10)            51.02           estimate D2E/DX2                !
 ! D58   D(1,5,6,11)           -71.13           estimate D2E/DX2                !
 ! D59   D(7,5,6,8)            -11.6148         estimate D2E/DX2                !
 ! D60   D(7,5,6,10)          -131.9348         estimate D2E/DX2                !
 ! D61   D(7,5,6,11)           105.9152         estimate D2E/DX2                !
 ! D62   D(1,5,7,9)            171.67           estimate D2E/DX2                !
 ! D63   D(1,5,7,16)           -10.33           estimate D2E/DX2                !
 ! D64   D(6,5,7,9)             -5.593          estimate D2E/DX2                !
 ! D65   D(6,5,7,16)           172.407          estimate D2E/DX2                !
 ! D66   D(5,6,8,9)             23.7068         estimate D2E/DX2                !
 ! D67   D(5,6,8,12)           146.99           estimate D2E/DX2                !
 ! D68   D(5,6,8,13)           -92.26           estimate D2E/DX2                !
 ! D69   D(10,6,8,9)           147.0985         estimate D2E/DX2                !
 ! D70   D(10,6,8,12)          -89.6184         estimate D2E/DX2                !
 ! D71   D(10,6,8,13)           31.1316         estimate D2E/DX2                !
 ! D72   D(11,6,8,9)           -96.5742         estimate D2E/DX2                !
 ! D73   D(11,6,8,12)           26.709          estimate D2E/DX2                !
 ! D74   D(11,6,8,13)          147.459          estimate D2E/DX2                !
 ! D75   D(5,7,9,8)             20.3502         estimate D2E/DX2                !
 ! D76   D(5,7,9,14)           -97.53           estimate D2E/DX2                !
 ! D77   D(5,7,9,15)           139.72           estimate D2E/DX2                !
 ! D78   D(16,7,9,8)          -157.4672         estimate D2E/DX2                !
 ! D79   D(16,7,9,14)           84.6526         estimate D2E/DX2                !
 ! D80   D(16,7,9,15)          -38.0974         estimate D2E/DX2                !
 ! D81   D(5,7,16,3)           -12.2425         estimate D2E/DX2                !
 ! D82   D(5,7,16,55)          168.9473         estimate D2E/DX2                !
 ! D83   D(9,7,16,3)           165.3266         estimate D2E/DX2                !
 ! D84   D(9,7,16,55)          -13.4837         estimate D2E/DX2                !
 ! D85   D(6,8,9,7)            -26.917          estimate D2E/DX2                !
 ! D86   D(6,8,9,14)            93.8971         estimate D2E/DX2                !
 ! D87   D(6,8,9,15)          -149.816          estimate D2E/DX2                !
 ! D88   D(12,8,9,7)          -150.1745         estimate D2E/DX2                !
 ! D89   D(12,8,9,14)          -29.3604         estimate D2E/DX2                !
 ! D90   D(12,8,9,15)           86.9265         estimate D2E/DX2                !
 ! D91   D(13,8,9,7)            89.2524         estimate D2E/DX2                !
 ! D92   D(13,8,9,14)         -149.9335         estimate D2E/DX2                !
 ! D93   D(13,8,9,15)          -33.6466         estimate D2E/DX2                !
 ! D94   D(3,16,55,25)           8.4809         estimate D2E/DX2                !
 ! D95   D(3,16,55,56)        -179.0267         estimate D2E/DX2                !
 ! D96   D(7,16,55,25)        -172.6942         estimate D2E/DX2                !
 ! D97   D(7,16,55,56)          -0.2018         estimate D2E/DX2                !
 ! D98   D(4,25,44,45)        -135.45           estimate D2E/DX2                !
 ! D99   D(4,25,44,46)          42.71           estimate D2E/DX2                !
 ! D100  D(55,25,44,45)         45.5804         estimate D2E/DX2                !
 ! D101  D(55,25,44,46)       -136.2596         estimate D2E/DX2                !
 ! D102  D(4,25,55,16)           0.9047         estimate D2E/DX2                !
 ! D103  D(4,25,55,56)        -171.64           estimate D2E/DX2                !
 ! D104  D(44,25,55,16)        179.8872         estimate D2E/DX2                !
 ! D105  D(44,25,55,56)          7.3425         estimate D2E/DX2                !
 ! D106  D(2,26,27,28)         169.53           estimate D2E/DX2                !
 ! D107  D(2,26,27,39)         -10.98           estimate D2E/DX2                !
 ! D108  D(26,27,28,29)        134.78           estimate D2E/DX2                !
 ! D109  D(26,27,28,30)        -43.46           estimate D2E/DX2                !
 ! D110  D(39,27,28,29)        -44.6323         estimate D2E/DX2                !
 ! D111  D(39,27,28,30)        137.1277         estimate D2E/DX2                !
 ! D112  D(26,27,39,1)          -1.1363         estimate D2E/DX2                !
 ! D113  D(26,27,39,40)        176.01           estimate D2E/DX2                !
 ! D114  D(28,27,39,1)         178.2859         estimate D2E/DX2                !
 ! D115  D(28,27,39,40)         -4.5678         estimate D2E/DX2                !
 ! D116  D(27,28,29,31)       -179.29           estimate D2E/DX2                !
 ! D117  D(27,28,29,32)         -0.96           estimate D2E/DX2                !
 ! D118  D(30,28,29,31)         -1.0116         estimate D2E/DX2                !
 ! D119  D(30,28,29,32)        177.3184         estimate D2E/DX2                !
 ! D120  D(27,28,30,33)        179.58           estimate D2E/DX2                !
 ! D121  D(27,28,30,34)         -1.34           estimate D2E/DX2                !
 ! D122  D(29,28,30,33)          1.2969         estimate D2E/DX2                !
 ! D123  D(29,28,30,34)       -179.6231         estimate D2E/DX2                !
 ! D124  D(28,29,31,35)          0.16           estimate D2E/DX2                !
 ! D125  D(28,29,31,36)        179.6            estimate D2E/DX2                !
 ! D126  D(32,29,31,35)       -178.1657         estimate D2E/DX2                !
 ! D127  D(32,29,31,36)          1.2743         estimate D2E/DX2                !
 ! D128  D(28,30,33,35)         -0.7322         estimate D2E/DX2                !
 ! D129  D(28,30,33,37)        179.28           estimate D2E/DX2                !
 ! D130  D(34,30,33,35)       -179.8064         estimate D2E/DX2                !
 ! D131  D(34,30,33,37)          0.2058         estimate D2E/DX2                !
 ! D132  D(29,31,35,33)          0.4301         estimate D2E/DX2                !
 ! D133  D(29,31,35,38)        180.0            estimate D2E/DX2                !
 ! D134  D(36,31,35,33)       -179.0068         estimate D2E/DX2                !
 ! D135  D(36,31,35,38)          0.5631         estimate D2E/DX2                !
 ! D136  D(30,33,35,31)         -0.1455         estimate D2E/DX2                !
 ! D137  D(30,33,35,38)       -179.7154         estimate D2E/DX2                !
 ! D138  D(37,33,35,31)        179.8422         estimate D2E/DX2                !
 ! D139  D(37,33,35,38)          0.2723         estimate D2E/DX2                !
 ! D140  D(1,39,40,41)         159.3507         estimate D2E/DX2                !
 ! D141  D(1,39,40,42)         -79.7093         estimate D2E/DX2                !
 ! D142  D(1,39,40,43)          39.2107         estimate D2E/DX2                !
 ! D143  D(27,39,40,41)        -17.48           estimate D2E/DX2                !
 ! D144  D(27,39,40,42)        103.46           estimate D2E/DX2                !
 ! D145  D(27,39,40,43)       -137.62           estimate D2E/DX2                !
 ! D146  D(25,44,45,47)        179.06           estimate D2E/DX2                !
 ! D147  D(25,44,45,48)          0.64           estimate D2E/DX2                !
 ! D148  D(46,44,45,47)          0.8621         estimate D2E/DX2                !
 ! D149  D(46,44,45,48)       -177.5579         estimate D2E/DX2                !
 ! D150  D(25,44,46,49)       -179.28           estimate D2E/DX2                !
 ! D151  D(25,44,46,50)          1.87           estimate D2E/DX2                !
 ! D152  D(45,44,46,49)         -1.0741         estimate D2E/DX2                !
 ! D153  D(45,44,46,50)       -179.9241         estimate D2E/DX2                !
 ! D154  D(44,45,47,51)         -0.16           estimate D2E/DX2                !
 ! D155  D(44,45,47,52)       -179.62           estimate D2E/DX2                !
 ! D156  D(48,45,47,51)        178.2537         estimate D2E/DX2                !
 ! D157  D(48,45,47,52)         -1.2063         estimate D2E/DX2                !
 ! D158  D(44,46,49,51)          0.5841         estimate D2E/DX2                !
 ! D159  D(44,46,49,53)       -179.34           estimate D2E/DX2                !
 ! D160  D(50,46,49,51)        179.4294         estimate D2E/DX2                !
 ! D161  D(50,46,49,53)         -0.4947         estimate D2E/DX2                !
 ! D162  D(45,47,51,49)         -0.3508         estimate D2E/DX2                !
 ! D163  D(45,47,51,54)        180.0            estimate D2E/DX2                !
 ! D164  D(52,47,51,49)        179.1062         estimate D2E/DX2                !
 ! D165  D(52,47,51,54)         -0.543          estimate D2E/DX2                !
 ! D166  D(46,49,51,47)          0.14           estimate D2E/DX2                !
 ! D167  D(46,49,51,54)        179.7892         estimate D2E/DX2                !
 ! D168  D(53,49,51,47)       -179.9363         estimate D2E/DX2                !
 ! D169  D(53,49,51,54)         -0.2871         estimate D2E/DX2                !
 ! D170  D(16,55,56,57)        -39.4793         estimate D2E/DX2                !
 ! D171  D(16,55,56,58)         79.4807         estimate D2E/DX2                !
 ! D172  D(16,55,56,59)       -159.1293         estimate D2E/DX2                !
 ! D173  D(25,55,56,57)        132.27           estimate D2E/DX2                !
 ! D174  D(25,55,56,58)       -108.77           estimate D2E/DX2                !
 ! D175  D(25,55,56,59)         12.62           estimate D2E/DX2                !
 --------------------------------------------------------------------------------
 Trust Radius=3.00D-01 FncErr=1.00D-07 GrdErr=1.00D-06
 Number of steps in this run=    354 maximum allowed number of steps=    354.
 GradGradGradGradGradGradGradGradGradGradGradGradGradGradGradGradGradGrad

 Leave Link  103 at Mon Jan 28 18:22:53 2019, MaxMem=   805306368 cpu:         0.2
 (Enter /pbs_home/pkowalski/g09d01/g09/l202.exe)
 Stoichiometry    C29H22F6S2
 Framework group  C1[X(C29H22F6S2)]
 Deg. of freedom   171
 Full point group                 C1      NOp   1
 Largest Abelian subgroup         C1      NOp   1
 Largest concise Abelian subgroup C1      NOp   1
                         Standard orientation:                         
 ---------------------------------------------------------------------
 Center     Atomic      Atomic             Coordinates (Angstroms)
 Number     Number       Type             X           Y           Z
 ---------------------------------------------------------------------
      1          6           0       -1.443052    0.415590   -0.182307
      2          6           0       -0.613130   -0.870560   -0.320541
      3          6           0        0.651307   -0.773211    0.557892
      4         16           0        1.798473   -2.223605    0.360790
      5          6           0       -0.730659    1.581050   -0.111064
      6          6           0       -1.247778    2.993384   -0.133799
      7          6           0        0.733571    1.597732   -0.066586
      8          6           0       -0.016466    3.872258    0.201001
      9          6           0        1.212487    3.015622   -0.197483
     10          9           0       -2.248929    3.242783    0.758691
     11          9           0       -1.717526    3.359937   -1.370884
     12          9           0       -0.044075    5.066818   -0.421263
     13          9           0        0.020429    4.078544    1.542431
     14          9           0        1.580168    3.342556   -1.480478
     15          9           0        2.263629    3.335128    0.608722
     16          6           0        1.466500    0.454026    0.115134
     17          6           0        0.355973   -0.632566    2.074005
     18          1           0        1.299649   -0.521336    2.611917
     19          1           0       -0.164772   -1.510174    2.459330
     20          1           0       -0.258152    0.250820    2.263833
     21          6           0       -0.307764   -1.067407   -1.829109
     22          1           0        0.231037   -1.999433   -2.003544
     23          1           0        0.292238   -0.236484   -2.209725
     24          1           0       -1.248635   -1.095428   -2.382483
     25          6           0        3.184759   -1.150791    0.109065
     26         16           0       -1.766806   -2.231043    0.207857
     27          6           0       -3.170773   -1.171274   -0.029617
     28          6           0       -4.502209   -1.803496    0.024266
     29          6           0       -5.553067   -1.214589    0.751269
     30          6           0       -4.740271   -3.031242   -0.621724
     31          6           0       -6.805084   -1.823204    0.811313
     32          1           0       -5.376788   -0.291221    1.291863
     33          6           0       -5.994638   -3.633400   -0.564239
     34          1           0       -3.938360   -3.501673   -1.181451
     35          6           0       -7.032579   -3.031565    0.150945
     36          1           0       -7.601320   -1.356055    1.383116
     37          1           0       -6.161774   -4.574832   -1.078971
     38          1           0       -8.008868   -3.504594    0.198716
     39          6           0       -2.868897    0.153482   -0.231965
     40          6           0       -3.905284    1.205541   -0.540096
     41          1           0       -4.834341    0.744268   -0.878269
     42          1           0       -4.129943    1.829092    0.330276
     43          1           0       -3.547471    1.876272   -1.323753
     44          6           0        4.512284   -1.787032    0.032597
     45          6           0        5.615255   -1.245925    0.718181
     46          6           0        4.695112   -2.974751   -0.699597
     47          6           0        6.862716   -1.863713    0.656997
     48          1           0        5.483656   -0.353142    1.320006
     49          6           0        5.944322   -3.586833   -0.761927
     50          1           0        3.855062   -3.405613   -1.235711
     51          6           0        7.032962   -3.033336   -0.085469
     52          1           0        7.700746   -1.434505    1.197983
     53          1           0        6.067857   -4.497123   -1.340969
     54          1           0        8.005760   -3.513395   -0.132028
     55          6           0        2.880808    0.185023   -0.010901
     56          6           0        3.896773    1.226473   -0.409737
     57          1           0        3.490172    1.871098   -1.192902
     58          1           0        4.172537    1.877866    0.424160
     59          1           0        4.802705    0.756342   -0.793733
 ---------------------------------------------------------------------
 Rotational constants (GHZ):      0.1284122      0.0699299      0.0483277
 Leave Link  202 at Mon Jan 28 18:22:53 2019, MaxMem=   805306368 cpu:         0.1
 (Enter /pbs_home/pkowalski/g09d01/g09/l301.exe)
 General basis read from cards:  (5D, 7F)
 Centers:      18     19     20     22     23     24     32     34     36     37
 Centers:      38     41     42     43     48     50     52     53     54     57
 Centers:      58     59
 S 3 1.00
     Exponent=  1.3010701000D+01 Coefficients=  1.9682158000D-02
     Exponent=  1.9622572000D+00 Coefficients=  1.3796524000D-01
     Exponent=  4.4453796000D-01 Coefficients=  4.7831935000D-01
 S 1 1.00
     Exponent=  1.2194962000D-01 Coefficients=  1.0000000000D+00
 P 1 1.00
     Exponent=  8.0000000000D-01 Coefficients=  1.0000000000D+00
 ****
 Centers:       1      2      3      5      6      7      8      9     16     17
 Centers:      21     25     27     28     29     30     31     33     35     39
 Centers:      40     44     45     46     47     49     51     55     56
 S 5 1.00
     Exponent=  1.2384016938D+03 Coefficients=  5.4568832082D-03
     Exponent=  1.8629004992D+02 Coefficients=  4.0638409211D-02
     Exponent=  4.2251176346D+01 Coefficients=  1.8025593888D-01
     Exponent=  1.1676557932D+01 Coefficients=  4.6315121755D-01
     Exponent=  3.5930506482D+00 Coefficients=  4.4087173314D-01
 S 1 1.00
     Exponent=  4.0245147363D-01 Coefficients=  1.0000000000D+00
 S 1 1.00
     Exponent=  1.3090182668D-01 Coefficients=  1.0000000000D+00
 P 3 1.00
     Exponent=  9.4680970621D+00 Coefficients=  3.8387871728D-02
     Exponent=  2.0103545142D+00 Coefficients=  2.1117025112D-01
     Exponent=  5.4771004707D-01 Coefficients=  5.1328172114D-01
 P 1 1.00
     Exponent=  1.5268613795D-01 Coefficients=  1.0000000000D+00
 D 1 1.00
     Exponent=  8.0000000000D-01 Coefficients=  1.0000000000D+00
 ****
 Centers:      10     11     12     13     14     15
 S 5 1.00
     Exponent=  2.8948325990D+03 Coefficients= -5.3408255515D-03
     Exponent=  4.3541939120D+02 Coefficients= -3.9904258866D-02
     Exponent=  9.8843328866D+01 Coefficients= -1.7912768038D-01
     Exponent=  2.7485198001D+01 Coefficients= -4.6758090825D-01
     Exponent=  8.5405498171D+00 Coefficients= -4.4653131020D-01
 S 1 1.00
     Exponent=  1.0654578038D+00 Coefficients=  1.0000000000D+00
 S 1 1.00
     Exponent=  3.3247346748D-01 Coefficients=  1.0000000000D+00
 P 3 1.00
     Exponent=  2.2696633924D+01 Coefficients= -4.5212874436D-02
     Exponent=  4.9872339257D+00 Coefficients= -2.3754317067D-01
     Exponent=  1.3491613954D+00 Coefficients= -5.1287353587D-01
 P 1 1.00
     Exponent=  3.4829881977D-01 Coefficients=  1.0000000000D+00
 D 1 1.00
     Exponent=  1.4000000000D+00 Coefficients=  1.0000000000D+00
 ****
 Centers:       4     26
 S 5 1.00
     Exponent=  9.1849303010D+03 Coefficients= -2.2294387756D-03
     Exponent=  1.3815105503D+03 Coefficients= -1.6683029937D-02
     Exponent=  3.1387147580D+02 Coefficients= -7.5262436116D-02
     Exponent=  8.8053870623D+01 Coefficients= -1.9376827038D-01
     Exponent=  2.7039914905D+01 Coefficients= -1.7718020803D-01
 S 3 1.00
     Exponent=  4.5648731303D+01 Coefficients= -1.0736062573D-01
     Exponent=  4.9664522326D+00 Coefficients=  6.5066293018D-01
     Exponent=  2.0116242047D+00 Coefficients=  5.9712155354D-01
 S 1 1.00
     Exponent=  3.5661077013D-01 Coefficients=  1.0000000000D+00
 S 1 1.00
     Exponent=  1.3507221477D-01 Coefficients=  1.0000000000D+00
 P 5 1.00
     Exponent=  2.6198233439D+02 Coefficients= -9.2729929822D-03
     Exponent=  6.1306894736D+01 Coefficients= -6.6547669241D-02
     Exponent=  1.9103729887D+01 Coefficients= -2.4828595903D-01
     Exponent=  6.6567720378D+00 Coefficients= -4.8703847402D-01
     Exponent=  2.3959635161D+00 Coefficients= -3.9337850312D-01
 P 1 1.00
     Exponent=  6.1776161679D-01 Coefficients=  1.0000000000D+00
 P 1 1.00
     Exponent=  1.6993376871D-01 Coefficients=  1.0000000000D+00
 D 1 1.00
     Exponent=  5.5000000000D-01 Coefficients=  1.0000000000D+00
 ****
 Ernie: Thresh=  0.10000D-02 Tol=  0.10000D-05 Strict=F.
 There are   673 symmetry adapted cartesian basis functions of A   symmetry.
 There are   636 symmetry adapted basis functions of A   symmetry.
   636 basis functions,  1103 primitive gaussians,   673 cartesian basis functions
   141 alpha electrons      141 beta electrons
       nuclear repulsion energy      4682.2388601414 Hartrees.
 IExCor= 1009 DFT=T Ex+Corr=PBE1PBE ExCW=0 ScaHFX=  0.250000
 ScaDFX=  0.750000  0.750000  1.000000  1.000000 ScalE2=  1.000000  1.000000
 IRadAn=      0 IRanWt=     -1 IRanGd=            0 ICorTp=0 IEmpDi=131
 NAtoms=   59 NActive=   59 NUniq=   59 SFac= 1.00D+00 NAtFMM=   60 NAOKFM=F Big=F
 Integral buffers will be    131072 words long.
 Raffenetti 2 integral format.
 Two-electron integral symmetry is turned on.
 R6Disp:  Grimme-D3 Dispersion energy=       -0.0509202492 Hartrees.
 Nuclear repulsion after empirical dispersion term =     4682.1879398921 Hartrees.
 Leave Link  301 at Mon Jan 28 18:22:53 2019, MaxMem=   805306368 cpu:         1.3
 (Enter /pbs_home/pkowalski/g09d01/g09/l302.exe)
 NPDir=0 NMtPBC=     1 NCelOv=     1 NCel=       1 NClECP=     1 NCelD=      1
         NCelK=      1 NCelE2=     1 NClLst=     1 CellRange=     0.0.
 One-electron integrals computed using PRISM.
 NBasis=   636 RedAO= T EigKep=  2.96D-04  NBF=   636
 NBsUse=   636 1.00D-06 EigRej= -1.00D+00 NBFU=   636
 Precomputing XC quadrature grid using
 IXCGrd= 4 IRadAn=           0 IRanWt=          -1 IRanGd=           0 AccXCQ= 0.00D+00.
 Generated NRdTot=       0 NPtTot=           0 NUsed=           0 NTot=          32
 NSgBfM=   628   630   631   631   638 MxSgAt=    59 MxSgA2=    59.
 Leave Link  302 at Mon Jan 28 18:22:55 2019, MaxMem=   805306368 cpu:        15.4
 (Enter /pbs_home/pkowalski/g09d01/g09/l303.exe)
 DipDrv:  MaxL=1.
 Leave Link  303 at Mon Jan 28 18:22:56 2019, MaxMem=   805306368 cpu:         1.6
 (Enter /pbs_home/pkowalski/g09d01/g09/l401.exe)
 ExpMin= 1.22D-01 ExpMax= 9.18D+03 ExpMxC= 1.38D+03 IAcc=1 IRadAn=         1 AccDes= 0.00D+00
 Harris functional with IExCor= 1009 and IRadAn=       1 diagonalized for initial guess.
 HarFok:  IExCor= 1009 AccDes= 0.00D+00 IRadAn=         1 IDoV= 1 UseB2=F ITyADJ=14
 ICtDFT=  3500011 ScaDFX=  1.000000  1.000000  1.000000  1.000000
 FoFCou: FMM=F IPFlag=           0 FMFlag=      100000 FMFlg1=           0
         NFxFlg=           0 DoJE=T BraDBF=F KetDBF=T FulRan=T
         wScrn=  0.000000 ICntrl=     500 IOpCl=  0 I1Cent=   200000004 NGrid=           0
         NMat0=    1 NMatS0=      1 NMatT0=    0 NMatD0=    1 NMtDS0=    0 NMtDT0=    0
 Petite list used in FoFCou.
 Harris En= -2510.31678033503    
 JPrj=0 DoOrth=F DoCkMO=F.
 Leave Link  401 at Mon Jan 28 18:23:00 2019, MaxMem=   805306368 cpu:        30.2
 (Enter /pbs_home/pkowalski/g09d01/g09/l502.exe)
 Closed shell SCF:
 Using DIIS extrapolation, IDIIS=  1040.
 Integral symmetry usage will be decided dynamically.
 IVT=     1387805 IEndB=     1387805 NGot=   805306368 MDV=   804388806
 LenX=   804388806 LenY=   803935204
 Requested convergence on RMS density matrix=1.00D-08 within 128 cycles.
 Requested convergence on MAX density matrix=1.00D-06.
 Requested convergence on             energy=1.00D-06.
 No special actions if energy rises.
 Fock matrices will be formed incrementally for  20 cycles.
 Integral accuracy reduced to 1.0D-05 until final iterations.

 Cycle   1  Pass 0  IDiag  1:
 FoFJK:  IHMeth= 1 ICntrl=       0 DoSepK=F KAlg= 0 I1Cent=   0 FoldK=F
 IRaf= 660000000 NMat=   1 IRICut=       1 DoRegI=T DoRafI=F ISym2E= 0.
 FoFCou: FMM=F IPFlag=           0 FMFlag=      100000 FMFlg1=           0
         NFxFlg=           0 DoJE=F BraDBF=F KetDBF=F FulRan=T
         wScrn=  0.000000 ICntrl=       0 IOpCl=  0 I1Cent=           0 NGrid=           0
         NMat0=    1 NMatS0=      1 NMatT0=    0 NMatD0=    1 NMtDS0=    0 NMtDT0=    0
 Symmetry not used in FoFCou.
 E= -2509.47185088906    
 DIIS: error= 2.42D-02 at cycle   1 NSaved=   1.
 NSaved= 1 IEnMin= 1 EnMin= -2509.47185088906     IErMin= 1 ErrMin= 2.42D-02
 ErrMax= 2.42D-02  0.00D+00 EMaxC= 1.00D-01 BMatC= 6.60D-01 BMatP= 6.60D-01
 IDIUse=3 WtCom= 7.58D-01 WtEn= 2.42D-01
 Coeff-Com:  0.100D+01
 Coeff-En:   0.100D+01
 Coeff:      0.100D+01
 Gap=     0.172 Goal=   None    Shift=    0.000
 GapD=    0.172 DampG=1.000 DampE=0.500 DampFc=0.5000 IDamp=-1.
 Damping current iteration by 5.00D-01
 RMSDP=4.21D-03 MaxDP=1.45D-01              OVMax= 2.42D-01

 Cycle   2  Pass 0  IDiag  1:
 RMSU=  2.08D-03    CP:  9.79D-01
 E= -2509.73217696840     Delta-E=       -0.260326079342 Rises=F Damp=T
 DIIS: error= 6.51D-03 at cycle   2 NSaved=   2.
 NSaved= 2 IEnMin= 2 EnMin= -2509.73217696840     IErMin= 2 ErrMin= 6.51D-03
 ErrMax= 6.51D-03  0.00D+00 EMaxC= 1.00D-01 BMatC= 6.23D-02 BMatP= 6.60D-01
 IDIUse=3 WtCom= 9.35D-01 WtEn= 6.51D-02
 Coeff-Com:  0.127D+00 0.873D+00
 Coeff-En:   0.238D+00 0.762D+00
 Coeff:      0.135D+00 0.865D+00
 Gap=     0.219 Goal=   None    Shift=    0.000
 RMSDP=1.87D-03 MaxDP=7.68D-02 DE=-2.60D-01 OVMax= 3.11D-01

 Cycle   3  Pass 0  IDiag  1:
 RMSU=  1.70D-03    CP:  9.68D-01  6.35D-01
 E= -2510.09847946575     Delta-E=       -0.366302497349 Rises=F Damp=F
 DIIS: error= 7.18D-03 at cycle   3 NSaved=   3.
 NSaved= 3 IEnMin= 3 EnMin= -2510.09847946575     IErMin= 2 ErrMin= 6.51D-03
 ErrMax= 7.18D-03  0.00D+00 EMaxC= 1.00D-01 BMatC= 6.35D-02 BMatP= 6.23D-02
 IDIUse=3 WtCom= 9.28D-01 WtEn= 7.18D-02
 Coeff-Com:  0.171D-01 0.501D+00 0.482D+00
 Coeff-En:   0.000D+00 0.000D+00 0.100D+01
 Coeff:      0.158D-01 0.465D+00 0.520D+00
 Gap=     0.103 Goal=   None    Shift=    0.000
 RMSDP=1.06D-03 MaxDP=7.40D-02 DE=-3.66D-01 OVMax= 1.71D-01

 Cycle   4  Pass 0  IDiag  1:
 RMSU=  7.30D-04    CP:  9.66D-01  8.37D-01  6.22D-01
 E= -2510.15143659629     Delta-E=       -0.052957130543 Rises=F Damp=F
 DIIS: error= 4.12D-03 at cycle   4 NSaved=   4.
 NSaved= 4 IEnMin= 4 EnMin= -2510.15143659629     IErMin= 4 ErrMin= 4.12D-03
 ErrMax= 4.12D-03  0.00D+00 EMaxC= 1.00D-01 BMatC= 1.99D-02 BMatP= 6.23D-02
 IDIUse=3 WtCom= 9.59D-01 WtEn= 4.12D-02
 Coeff-Com: -0.827D-02 0.132D+00 0.363D+00 0.513D+00
 Coeff-En:   0.000D+00 0.000D+00 0.272D+00 0.728D+00
 Coeff:     -0.793D-02 0.127D+00 0.359D+00 0.522D+00
 Gap=     0.101 Goal=   None    Shift=    0.000
 RMSDP=4.23D-04 MaxDP=2.40D-02 DE=-5.30D-02 OVMax= 6.38D-02

 Cycle   5  Pass 0  IDiag  1:
 RMSU=  2.24D-04    CP:  9.67D-01  8.11D-01  7.36D-01  5.94D-01
 E= -2510.17169195732     Delta-E=       -0.020255361026 Rises=F Damp=F
 DIIS: error= 1.19D-03 at cycle   5 NSaved=   5.
 NSaved= 5 IEnMin= 5 EnMin= -2510.17169195732     IErMin= 5 ErrMin= 1.19D-03
 ErrMax= 1.19D-03  0.00D+00 EMaxC= 1.00D-01 BMatC= 2.10D-03 BMatP= 1.99D-02
 IDIUse=3 WtCom= 9.88D-01 WtEn= 1.19D-02
 Coeff-Com: -0.533D-02 0.285D-01 0.182D+00 0.334D+00 0.461D+00
 Coeff-En:   0.000D+00 0.000D+00 0.000D+00 0.278D-01 0.972D+00
 Coeff:     -0.527D-02 0.282D-01 0.180D+00 0.330D+00 0.467D+00
 Gap=     0.100 Goal=   None    Shift=    0.000
 RMSDP=1.41D-04 MaxDP=8.21D-03 DE=-2.03D-02 OVMax= 1.53D-02

 Cycle   6  Pass 0  IDiag  1:
 RMSU=  7.64D-05    CP:  9.66D-01  8.00D-01  7.41D-01  6.72D-01  5.51D-01
 E= -2510.17360847134     Delta-E=       -0.001916514021 Rises=F Damp=F
 DIIS: error= 3.75D-04 at cycle   6 NSaved=   6.
 NSaved= 6 IEnMin= 6 EnMin= -2510.17360847134     IErMin= 6 ErrMin= 3.75D-04
 ErrMax= 3.75D-04  0.00D+00 EMaxC= 1.00D-01 BMatC= 1.75D-04 BMatP= 2.10D-03
 IDIUse=3 WtCom= 9.96D-01 WtEn= 3.75D-03
 Coeff-Com: -0.112D-02-0.393D-02 0.480D-01 0.102D+00 0.262D+00 0.594D+00
 Coeff-En:   0.000D+00 0.000D+00 0.000D+00 0.000D+00 0.586D-01 0.941D+00
 Coeff:     -0.111D-02-0.391D-02 0.479D-01 0.101D+00 0.261D+00 0.595D+00
 Gap=     0.100 Goal=   None    Shift=    0.000
 RMSDP=4.09D-05 MaxDP=2.27D-03 DE=-1.92D-03 OVMax= 5.29D-03

 Cycle   7  Pass 0  IDiag  1:
 RMSU=  2.84D-05    CP:  9.66D-01  7.97D-01  7.46D-01  6.72D-01  6.16D-01
                    CP:  6.95D-01
 E= -2510.17378980548     Delta-E=       -0.000181334136 Rises=F Damp=F
 DIIS: error= 9.96D-05 at cycle   7 NSaved=   7.
 NSaved= 7 IEnMin= 7 EnMin= -2510.17378980548     IErMin= 7 ErrMin= 9.96D-05
 ErrMax= 9.96D-05  0.00D+00 EMaxC= 1.00D-01 BMatC= 1.98D-05 BMatP= 1.75D-04
 IDIUse=1 WtCom= 1.00D+00 WtEn= 0.00D+00
 Coeff-Com: -0.941D-04-0.437D-02 0.137D-01 0.287D-01 0.105D+00 0.337D+00
 Coeff-Com:  0.520D+00
 Coeff:     -0.941D-04-0.437D-02 0.137D-01 0.287D-01 0.105D+00 0.337D+00
 Coeff:      0.520D+00
 Gap=     0.100 Goal=   None    Shift=    0.000
 RMSDP=1.50D-05 MaxDP=1.05D-03 DE=-1.81D-04 OVMax= 1.81D-03

 Cycle   8  Pass 0  IDiag  1:
 RMSU=  1.07D-05    CP:  9.66D-01  7.97D-01  7.47D-01  6.71D-01  6.10D-01
                    CP:  7.60D-01  6.90D-01
 E= -2510.17381104363     Delta-E=       -0.000021238158 Rises=F Damp=F
 DIIS: error= 2.41D-05 at cycle   8 NSaved=   8.
 NSaved= 8 IEnMin= 8 EnMin= -2510.17381104363     IErMin= 8 ErrMin= 2.41D-05
 ErrMax= 2.41D-05  0.00D+00 EMaxC= 1.00D-01 BMatC= 1.76D-06 BMatP= 1.98D-05
 IDIUse=1 WtCom= 1.00D+00 WtEn= 0.00D+00
 Coeff-Com:  0.243D-03-0.178D-02-0.106D-03-0.274D-02 0.122D-01 0.752D-01
 Coeff-Com:  0.246D+00 0.671D+00
 Coeff:      0.243D-03-0.178D-02-0.106D-03-0.274D-02 0.122D-01 0.752D-01
 Coeff:      0.246D+00 0.671D+00
 Gap=     0.100 Goal=   None    Shift=    0.000
 RMSDP=4.86D-06 MaxDP=1.99D-04 DE=-2.12D-05 OVMax= 7.14D-04

 Initial convergence to 1.0D-05 achieved.  Increase integral accuracy.
 Cycle   9  Pass 1  IDiag  1:
 E= -2510.17395635163     Delta-E=       -0.000145307991 Rises=F Damp=F
 DIIS: error= 2.14D-04 at cycle   1 NSaved=   1.
 NSaved= 1 IEnMin= 1 EnMin= -2510.17395635163     IErMin= 1 ErrMin= 2.14D-04
 ErrMax= 2.14D-04  0.00D+00 EMaxC= 1.00D-01 BMatC= 2.04D-05 BMatP= 2.04D-05
 IDIUse=3 WtCom= 9.98D-01 WtEn= 2.14D-03
 Coeff-Com:  0.100D+01
 Coeff-En:   0.100D+01
 Coeff:      0.100D+01
 Gap=     0.100 Goal=   None    Shift=    0.000
 RMSDP=4.86D-06 MaxDP=1.99D-04 DE=-1.45D-04 OVMax= 9.96D-04

 Cycle  10  Pass 1  IDiag  1:
 RMSU=  1.88D-04    CP:  1.00D+00
 E= -2510.17397674788     Delta-E=       -0.000020396251 Rises=F Damp=F
 DIIS: error= 3.56D-05 at cycle   2 NSaved=   2.
 NSaved= 2 IEnMin= 2 EnMin= -2510.17397674788     IErMin= 2 ErrMin= 3.56D-05
 ErrMax= 3.56D-05  0.00D+00 EMaxC= 1.00D-01 BMatC= 1.91D-06 BMatP= 2.04D-05
 IDIUse=1 WtCom= 1.00D+00 WtEn= 0.00D+00
 Coeff-Com:  0.108D+00 0.892D+00
 Coeff:      0.108D+00 0.892D+00
 Gap=     0.101 Goal=   None    Shift=    0.000
 RMSDP=1.05D-05 MaxDP=6.69D-04 DE=-2.04D-05 OVMax= 1.88D-03

 Cycle  11  Pass 1  IDiag  1:
 RMSU=  1.03D-05    CP:  1.00D+00  1.01D+00
 E= -2510.17397079262     Delta-E=        0.000005955253 Rises=F Damp=F
 DIIS: error= 7.22D-05 at cycle   3 NSaved=   3.
 NSaved= 3 IEnMin= 2 EnMin= -2510.17397674788     IErMin= 2 ErrMin= 3.56D-05
 ErrMax= 7.22D-05  0.00D+00 EMaxC= 1.00D-01 BMatC= 7.08D-06 BMatP= 1.91D-06
 IDIUse=1 WtCom= 1.00D+00 WtEn= 0.00D+00
 Coeff-Com: -0.573D-02 0.662D+00 0.343D+00
 Coeff:     -0.573D-02 0.662D+00 0.343D+00
 Gap=     0.100 Goal=   None    Shift=    0.000
 RMSDP=7.06D-06 MaxDP=4.79D-04 DE= 5.96D-06 OVMax= 1.37D-03

 Cycle  12  Pass 1  IDiag  1:
 RMSU=  1.24D-06    CP:  1.00D+00  1.01D+00  3.29D-01
 E= -2510.17397884220     Delta-E=       -0.000008049576 Rises=F Damp=F
 DIIS: error= 5.40D-06 at cycle   4 NSaved=   4.
 NSaved= 4 IEnMin= 4 EnMin= -2510.17397884220     IErMin= 4 ErrMin= 5.40D-06
 ErrMax= 5.40D-06  0.00D+00 EMaxC= 1.00D-01 BMatC= 6.62D-08 BMatP= 1.91D-06
 IDIUse=1 WtCom= 1.00D+00 WtEn= 0.00D+00
 Coeff-Com: -0.542D-02 0.394D+00 0.212D+00 0.399D+00
 Coeff:     -0.542D-02 0.394D+00 0.212D+00 0.399D+00
 Gap=     0.100 Goal=   None    Shift=    0.000
 RMSDP=6.65D-07 MaxDP=3.04D-05 DE=-8.05D-06 OVMax= 9.73D-05

 Cycle  13  Pass 1  IDiag  1:
 RMSU=  4.72D-07    CP:  1.00D+00  1.01D+00  3.44D-01  6.46D-01
 E= -2510.17397890641     Delta-E=       -0.000000064208 Rises=F Damp=F
 DIIS: error= 1.03D-06 at cycle   5 NSaved=   5.
 NSaved= 5 IEnMin= 5 EnMin= -2510.17397890641     IErMin= 5 ErrMin= 1.03D-06
 ErrMax= 1.03D-06  0.00D+00 EMaxC= 1.00D-01 BMatC= 1.54D-09 BMatP= 6.62D-08
 IDIUse=1 WtCom= 1.00D+00 WtEn= 0.00D+00
 Coeff-Com: -0.243D-02 0.165D+00 0.890D-01 0.204D+00 0.545D+00
 Coeff:     -0.243D-02 0.165D+00 0.890D-01 0.204D+00 0.545D+00
 Gap=     0.100 Goal=   None    Shift=    0.000
 RMSDP=1.75D-07 MaxDP=9.66D-06 DE=-6.42D-08 OVMax= 1.95D-05

 Cycle  14  Pass 1  IDiag  1:
 RMSU=  1.55D-07    CP:  1.00D+00  1.01D+00  3.44D-01  6.61D-01  8.33D-01
 E= -2510.17397890823     Delta-E=       -0.000000001818 Rises=F Damp=F
 DIIS: error= 2.67D-07 at cycle   6 NSaved=   6.
 NSaved= 6 IEnMin= 6 EnMin= -2510.17397890823     IErMin= 6 ErrMin= 2.67D-07
 ErrMax= 2.67D-07  0.00D+00 EMaxC= 1.00D-01 BMatC= 1.96D-10 BMatP= 1.54D-09
 IDIUse=1 WtCom= 1.00D+00 WtEn= 0.00D+00
 Coeff-Com: -0.231D-03 0.109D-01 0.595D-02 0.273D-01 0.272D+00 0.684D+00
 Coeff:     -0.231D-03 0.109D-01 0.595D-02 0.273D-01 0.272D+00 0.684D+00
 Gap=     0.100 Goal=   None    Shift=    0.000
 RMSDP=6.00D-08 MaxDP=2.65D-06 DE=-1.82D-09 OVMax= 1.02D-05

 Cycle  15  Pass 1  IDiag  1:
 RMSU=  4.14D-08    CP:  1.00D+00  1.01D+00  3.44D-01  6.68D-01  9.04D-01
                    CP:  8.32D-01
 E= -2510.17397890863     Delta-E=       -0.000000000406 Rises=F Damp=F
 DIIS: error= 1.86D-07 at cycle   7 NSaved=   7.
 NSaved= 7 IEnMin= 7 EnMin= -2510.17397890863     IErMin= 7 ErrMin= 1.86D-07
 ErrMax= 1.86D-07  0.00D+00 EMaxC= 1.00D-01 BMatC= 5.11D-11 BMatP= 1.96D-10
 IDIUse=1 WtCom= 1.00D+00 WtEn= 0.00D+00
 Coeff-Com:  0.164D-03-0.141D-01-0.752D-02-0.891D-02 0.959D-01 0.417D+00
 Coeff-Com:  0.518D+00
 Coeff:      0.164D-03-0.141D-01-0.752D-02-0.891D-02 0.959D-01 0.417D+00
 Coeff:      0.518D+00
 Gap=     0.100 Goal=   None    Shift=    0.000
 RMSDP=2.07D-08 MaxDP=1.41D-06 DE=-4.06D-10 OVMax= 2.90D-06

 Cycle  16  Pass 1  IDiag  1:
 RMSU=  1.69D-08    CP:  1.00D+00  1.01D+00  3.44D-01  6.73D-01  9.09D-01
                    CP:  8.50D-01  7.81D-01
 E= -2510.17397890831     Delta-E=        0.000000000322 Rises=F Damp=F
 DIIS: error= 4.10D-08 at cycle   8 NSaved=   8.
 NSaved= 8 IEnMin= 7 EnMin= -2510.17397890863     IErMin= 8 ErrMin= 4.10D-08
 ErrMax= 4.10D-08  0.00D+00 EMaxC= 1.00D-01 BMatC= 3.40D-12 BMatP= 5.11D-11
 IDIUse=1 WtCom= 1.00D+00 WtEn= 0.00D+00
 Coeff-Com:  0.111D-03-0.870D-02-0.463D-02-0.746D-02 0.267D-01 0.162D+00
 Coeff-Com:  0.272D+00 0.559D+00
 Coeff:      0.111D-03-0.870D-02-0.463D-02-0.746D-02 0.267D-01 0.162D+00
 Coeff:      0.272D+00 0.559D+00
 Gap=     0.100 Goal=   None    Shift=    0.000
 RMSDP=7.14D-09 MaxDP=3.37D-07 DE= 3.22D-10 OVMax= 1.20D-06

 SCF Done:  E(RPBE1PBE) =  -2510.17397891     A.U. after   16 cycles
            NFock= 16  Conv=0.71D-08     -V/T= 2.0067
 KE= 2.493366672764D+03 PE=-1.526537208499D+04 EE= 5.579643493429D+03
 Leave Link  502 at Mon Jan 28 18:31:33 2019, MaxMem=   805306368 cpu:      4085.0
 (Enter /pbs_home/pkowalski/g09d01/g09/l601.exe)
 Copying SCF densities to generalized density rwf, IOpCl= 0 IROHF=0.

 **********************************************************************

            Population analysis using the SCF density.

 **********************************************************************

 Orbital symmetries:
       Occupied  (A) (A) (A) (A) (A) (A) (A) (A) (A) (A) (A) (A)
                 (A) (A) (A) (A) (A) (A) (A) (A) (A) (A) (A) (A)
                 (A) (A) (A) (A) (A) (A) (A) (A) (A) (A) (A) (A)
                 (A) (A) (A) (A) (A) (A) (A) (A) (A) (A) (A) (A)
                 (A) (A) (A) (A) (A) (A) (A) (A) (A) (A) (A) (A)
                 (A) (A) (A) (A) (A) (A) (A) (A) (A) (A) (A) (A)
                 (A) (A) (A) (A) (A) (A) (A) (A) (A) (A) (A) (A)
                 (A) (A) (A) (A) (A) (A) (A) (A) (A) (A) (A) (A)
                 (A) (A) (A) (A) (A) (A) (A) (A) (A) (A) (A) (A)
                 (A) (A) (A) (A) (A) (A) (A) (A) (A) (A) (A) (A)
                 (A) (A) (A) (A) (A) (A) (A) (A) (A) (A) (A) (A)
                 (A) (A) (A) (A) (A) (A) (A) (A) (A)
       Virtual   (A) (A) (A) (A) (A) (A) (A) (A) (A) (A) (A) (A)
                 (A) (A) (A) (A) (A) (A) (A) (A) (A) (A) (A) (A)
                 (A) (A) (A) (A) (A) (A) (A) (A) (A) (A) (A) (A)
                 (A) (A) (A) (A) (A) (A) (A) (A) (A) (A) (A) (A)
                 (A) (A) (A) (A) (A) (A) (A) (A) (A) (A) (A) (A)
                 (A) (A) (A) (A) (A) (A) (A) (A) (A) (A) (A) (A)
                 (A) (A) (A) (A) (A) (A) (A) (A) (A) (A) (A) (A)
                 (A) (A) (A) (A) (A) (A) (A) (A) (A) (A) (A) (A)
                 (A) (A) (A) (A) (A) (A) (A) (A) (A) (A) (A) (A)
                 (A) (A) (A) (A) (A) (A) (A) (A) (A) (A) (A) (A)
                 (A) (A) (A) (A) (A) (A) (A) (A) (A) (A) (A) (A)
                 (A) (A) (A) (A) (A) (A) (A) (A) (A) (A) (A) (A)
                 (A) (A) (A) (A) (A) (A) (A) (A) (A) (A) (A) (A)
                 (A) (A) (A) (A) (A) (A) (A) (A) (A) (A) (A) (A)
                 (A) (A) (A) (A) (A) (A) (A) (A) (A) (A) (A) (A)
                 (A) (A) (A) (A) (A) (A) (A) (A) (A) (A) (A) (A)
                 (A) (A) (A) (A) (A) (A) (A) (A) (A) (A) (A) (A)
                 (A) (A) (A) (A) (A) (A) (A) (A) (A) (A) (A) (A)
                 (A) (A) (A) (A) (A) (A) (A) (A) (A) (A) (A) (A)
                 (A) (A) (A) (A) (A) (A) (A) (A) (A) (A) (A) (A)
                 (A) (A) (A) (A) (A) (A) (A) (A) (A) (A) (A) (A)
                 (A) (A) (A) (A) (A) (A) (A) (A) (A) (A) (A) (A)
                 (A) (A) (A) (A) (A) (A) (A) (A) (A) (A) (A) (A)
                 (A) (A) (A) (A) (A) (A) (A) (A) (A) (A) (A) (A)
                 (A) (A) (A) (A) (A) (A) (A) (A) (A) (A) (A) (A)
                 (A) (A) (A) (A) (A) (A) (A) (A) (A) (A) (A) (A)
                 (A) (A) (A) (A) (A) (A) (A) (A) (A) (A) (A) (A)
                 (A) (A) (A) (A) (A) (A) (A) (A) (A) (A) (A) (A)
                 (A) (A) (A) (A) (A) (A) (A) (A) (A) (A) (A) (A)
                 (A) (A) (A) (A) (A) (A) (A) (A) (A) (A) (A) (A)
                 (A) (A) (A) (A) (A) (A) (A) (A) (A) (A) (A) (A)
                 (A) (A) (A) (A) (A) (A) (A) (A) (A) (A) (A) (A)
                 (A) (A) (A) (A) (A) (A) (A) (A) (A) (A) (A) (A)
                 (A) (A) (A) (A) (A) (A) (A) (A) (A) (A) (A) (A)
                 (A) (A) (A) (A) (A) (A) (A) (A) (A) (A) (A) (A)
                 (A) (A) (A) (A) (A) (A) (A) (A) (A) (A) (A) (A)
                 (A) (A) (A) (A) (A) (A) (A) (A) (A) (A) (A) (A)
                 (A) (A) (A) (A) (A) (A) (A) (A) (A) (A) (A) (A)
                 (A) (A) (A) (A) (A) (A) (A) (A) (A) (A) (A) (A)
                 (A) (A) (A) (A) (A) (A) (A) (A) (A) (A) (A) (A)
                 (A) (A) (A) (A) (A) (A) (A) (A) (A) (A) (A) (A)
                 (A) (A) (A)
 The electronic state is 1-A.
 Alpha  occ. eigenvalues --  -89.02729 -89.02573 -24.80242 -24.80164 -24.79635
 Alpha  occ. eigenvalues --  -24.79626 -24.79426 -24.79376 -10.41615 -10.41605
 Alpha  occ. eigenvalues --  -10.41526 -10.30910 -10.30870 -10.29465 -10.29252
 Alpha  occ. eigenvalues --  -10.28053 -10.27913 -10.27051 -10.26871 -10.26826
 Alpha  occ. eigenvalues --  -10.26755 -10.26686 -10.26572 -10.25744 -10.25665
 Alpha  occ. eigenvalues --  -10.25540 -10.25510 -10.25421 -10.25421 -10.25397
 Alpha  occ. eigenvalues --  -10.25326 -10.25238 -10.25209 -10.24136 -10.24009
 Alpha  occ. eigenvalues --  -10.23604 -10.23486  -8.02726  -8.02559  -5.96940
 Alpha  occ. eigenvalues --   -5.96775  -5.96582  -5.96426  -5.95996  -5.95819
 Alpha  occ. eigenvalues --   -1.30283  -1.27952  -1.26978  -1.23436  -1.21773
 Alpha  occ. eigenvalues --   -1.21399  -0.94343  -0.91149  -0.90124  -0.88724
 Alpha  occ. eigenvalues --   -0.88377  -0.83989  -0.81019  -0.80899  -0.79368
 Alpha  occ. eigenvalues --   -0.77944  -0.77778  -0.77625  -0.76608  -0.74880
 Alpha  occ. eigenvalues --   -0.74479  -0.71881  -0.70365  -0.68438  -0.68308
 Alpha  occ. eigenvalues --   -0.66017  -0.65699  -0.64683  -0.63774  -0.63449
 Alpha  occ. eigenvalues --   -0.62520  -0.61829  -0.60561  -0.59508  -0.59224
 Alpha  occ. eigenvalues --   -0.57973  -0.57198  -0.56686  -0.55961  -0.54894
 Alpha  occ. eigenvalues --   -0.54716  -0.52737  -0.52469  -0.51280  -0.49857
 Alpha  occ. eigenvalues --   -0.48949  -0.48482  -0.48404  -0.48288  -0.47902
 Alpha  occ. eigenvalues --   -0.47448  -0.47195  -0.47128  -0.46864  -0.45906
 Alpha  occ. eigenvalues --   -0.45798  -0.45084  -0.45028  -0.44907  -0.44659
 Alpha  occ. eigenvalues --   -0.44443  -0.44178  -0.43755  -0.43248  -0.42857
 Alpha  occ. eigenvalues --   -0.42693  -0.42544  -0.42340  -0.41960  -0.41525
 Alpha  occ. eigenvalues --   -0.41213  -0.40318  -0.40259  -0.39829  -0.39685
 Alpha  occ. eigenvalues --   -0.38891  -0.38417  -0.38037  -0.37483  -0.37210
 Alpha  occ. eigenvalues --   -0.36902  -0.36393  -0.36023  -0.35535  -0.35141
 Alpha  occ. eigenvalues --   -0.34812  -0.33658  -0.33094  -0.32584  -0.29197
 Alpha  occ. eigenvalues --   -0.28305  -0.28118  -0.27684  -0.27431  -0.24112
 Alpha  occ. eigenvalues --   -0.19931
 Alpha virt. eigenvalues --   -0.09882  -0.04837  -0.02589  -0.02195  -0.02016
 Alpha virt. eigenvalues --    0.00406   0.00696   0.02704   0.04711   0.05949
 Alpha virt. eigenvalues --    0.06429   0.06531   0.07384   0.07595   0.08363
 Alpha virt. eigenvalues --    0.09027   0.09458   0.10367   0.10710   0.10916
 Alpha virt. eigenvalues --    0.11494   0.11688   0.12287   0.13046   0.13292
 Alpha virt. eigenvalues --    0.13407   0.13674   0.14182   0.14368   0.14932
 Alpha virt. eigenvalues --    0.15346   0.15523   0.15607   0.16236   0.16779
 Alpha virt. eigenvalues --    0.17375   0.17457   0.17672   0.18280   0.18445
 Alpha virt. eigenvalues --    0.19152   0.19451   0.19707   0.21049   0.22820
 Alpha virt. eigenvalues --    0.23562   0.24141   0.24575   0.25357   0.25679
 Alpha virt. eigenvalues --    0.26465   0.27594   0.27780   0.28438   0.28501
 Alpha virt. eigenvalues --    0.28669   0.28975   0.29411   0.29690   0.29855
 Alpha virt. eigenvalues --    0.30626   0.30863   0.31060   0.31562   0.33007
 Alpha virt. eigenvalues --    0.33512   0.35080   0.35418   0.36177   0.36268
 Alpha virt. eigenvalues --    0.37169   0.37257   0.37706   0.38202   0.39369
 Alpha virt. eigenvalues --    0.40401   0.40749   0.41096   0.41469   0.41735
 Alpha virt. eigenvalues --    0.42641   0.42711   0.43188   0.43638   0.44595
 Alpha virt. eigenvalues --    0.44903   0.45214   0.46035   0.46391   0.47078
 Alpha virt. eigenvalues --    0.47740   0.48059   0.48296   0.48685   0.49140
 Alpha virt. eigenvalues --    0.49475   0.49588   0.49871   0.49919   0.50321
 Alpha virt. eigenvalues --    0.50788   0.51582   0.51760   0.52022   0.52812
 Alpha virt. eigenvalues --    0.53710   0.54308   0.54591   0.54950   0.55311
 Alpha virt. eigenvalues --    0.55878   0.56429   0.56599   0.57394   0.58298
 Alpha virt. eigenvalues --    0.58718   0.58859   0.59470   0.59579   0.60388
 Alpha virt. eigenvalues --    0.61145   0.61426   0.62279   0.62579   0.62619
 Alpha virt. eigenvalues --    0.63340   0.63489   0.63708   0.64221   0.64493
 Alpha virt. eigenvalues --    0.65062   0.65191   0.65289   0.65916   0.66263
 Alpha virt. eigenvalues --    0.66438   0.66677   0.67061   0.67260   0.68128
 Alpha virt. eigenvalues --    0.68414   0.68650   0.69037   0.69446   0.69480
 Alpha virt. eigenvalues --    0.69774   0.69905   0.70192   0.70432   0.71224
 Alpha virt. eigenvalues --    0.71331   0.71918   0.72323   0.72605   0.73064
 Alpha virt. eigenvalues --    0.73243   0.73366   0.73691   0.73982   0.74747
 Alpha virt. eigenvalues --    0.74993   0.75291   0.75600   0.75711   0.76330
 Alpha virt. eigenvalues --    0.76581   0.76869   0.77671   0.77791   0.78265
 Alpha virt. eigenvalues --    0.78776   0.79314   0.79589   0.80037   0.80579
 Alpha virt. eigenvalues --    0.80836   0.81868   0.82706   0.83265   0.83823
 Alpha virt. eigenvalues --    0.84484   0.84582   0.86088   0.86460   0.87553
 Alpha virt. eigenvalues --    0.88920   0.89618   0.90158   0.91685   0.92570
 Alpha virt. eigenvalues --    0.93245   0.93936   0.94408   0.95349   0.95611
 Alpha virt. eigenvalues --    0.96744   0.98006   0.98650   1.01310   1.01689
 Alpha virt. eigenvalues --    1.02721   1.04075   1.05023   1.05461   1.06072
 Alpha virt. eigenvalues --    1.06700   1.08741   1.10065   1.10156   1.11093
 Alpha virt. eigenvalues --    1.12364   1.13619   1.14066   1.14323   1.15348
 Alpha virt. eigenvalues --    1.15889   1.16649   1.17038   1.18215   1.18352
 Alpha virt. eigenvalues --    1.19614   1.20104   1.20598   1.21412   1.22047
 Alpha virt. eigenvalues --    1.23581   1.23672   1.24374   1.24803   1.25290
 Alpha virt. eigenvalues --    1.25991   1.26498   1.27368   1.28097   1.28429
 Alpha virt. eigenvalues --    1.28769   1.29120   1.29817   1.30003   1.30502
 Alpha virt. eigenvalues --    1.31534   1.31690   1.32326   1.32939   1.33933
 Alpha virt. eigenvalues --    1.35015   1.36431   1.36911   1.37619   1.38734
 Alpha virt. eigenvalues --    1.39852   1.40958   1.41861   1.43995   1.45582
 Alpha virt. eigenvalues --    1.45667   1.46871   1.49183   1.49753   1.51073
 Alpha virt. eigenvalues --    1.51552   1.52835   1.53269   1.53791   1.54026
 Alpha virt. eigenvalues --    1.54477   1.55127   1.55601   1.56575   1.57867
 Alpha virt. eigenvalues --    1.57931   1.59134   1.59490   1.59741   1.60241
 Alpha virt. eigenvalues --    1.61674   1.61951   1.63154   1.63934   1.64456
 Alpha virt. eigenvalues --    1.66318   1.67532   1.68024   1.68573   1.69161
 Alpha virt. eigenvalues --    1.69851   1.70676   1.70986   1.71475   1.71924
 Alpha virt. eigenvalues --    1.72451   1.73420   1.74001   1.74553   1.74652
 Alpha virt. eigenvalues --    1.75293   1.75389   1.75515   1.75856   1.76139
 Alpha virt. eigenvalues --    1.76622   1.76657   1.77154   1.77503   1.78175
 Alpha virt. eigenvalues --    1.78741   1.79705   1.79762   1.80226   1.80652
 Alpha virt. eigenvalues --    1.80875   1.81734   1.82502   1.82916   1.82951
 Alpha virt. eigenvalues --    1.83446   1.83685   1.83879   1.84334   1.84434
 Alpha virt. eigenvalues --    1.84812   1.85854   1.86741   1.88451   1.89000
 Alpha virt. eigenvalues --    1.89332   1.89922   1.91249   1.91704   1.92542
 Alpha virt. eigenvalues --    1.93149   1.94591   1.94721   1.95232   1.95841
 Alpha virt. eigenvalues --    1.96025   1.96617   1.97150   1.98556   1.98739
 Alpha virt. eigenvalues --    1.99111   1.99269   1.99397   1.99813   2.00028
 Alpha virt. eigenvalues --    2.00636   2.01564   2.02007   2.02703   2.03466
 Alpha virt. eigenvalues --    2.04961   2.06389   2.07330   2.07962   2.09098
 Alpha virt. eigenvalues --    2.10012   2.10592   2.10967   2.11426   2.12051
 Alpha virt. eigenvalues --    2.12388   2.13495   2.14233   2.14557   2.14911
 Alpha virt. eigenvalues --    2.15477   2.15729   2.15859   2.16236   2.17438
 Alpha virt. eigenvalues --    2.18330   2.19110   2.19728   2.21403   2.22019
 Alpha virt. eigenvalues --    2.22906   2.23737   2.25241   2.26041   2.27150
 Alpha virt. eigenvalues --    2.28144   2.28230   2.29787   2.30508   2.30719
 Alpha virt. eigenvalues --    2.31539   2.32139   2.32655   2.32929   2.33575
 Alpha virt. eigenvalues --    2.35049   2.35146   2.35427   2.36269   2.36509
 Alpha virt. eigenvalues --    2.37181   2.38948   2.42007   2.43271   2.43994
 Alpha virt. eigenvalues --    2.44474   2.45464   2.48192   2.48955   2.49131
 Alpha virt. eigenvalues --    2.49810   2.50480   2.52823   2.53511   2.54710
 Alpha virt. eigenvalues --    2.55937   2.57374   2.58671   2.59287   2.60423
 Alpha virt. eigenvalues --    2.61340   2.61715   2.62738   2.62962   2.63496
 Alpha virt. eigenvalues --    2.63853   2.64961   2.65499   2.68272   2.68860
 Alpha virt. eigenvalues --    2.69972   2.71190   2.73437   2.74403   2.74972
 Alpha virt. eigenvalues --    2.75198   2.75453   2.75617   2.76792   2.79559
 Alpha virt. eigenvalues --    2.80850   2.85945   2.86833   2.87491   2.87797
 Alpha virt. eigenvalues --    2.88156   2.88930   2.89337   2.89676   2.95583
 Alpha virt. eigenvalues --    2.97964   2.98377   2.98917   2.99582   3.00294
 Alpha virt. eigenvalues --    3.00657   3.02132   3.02623   3.04344   3.06073
 Alpha virt. eigenvalues --    3.06292   3.06604   3.06765   3.07527   3.08081
 Alpha virt. eigenvalues --    3.09497   3.09596   3.11474   3.12144   3.13019
 Alpha virt. eigenvalues --    3.14166   3.14341   3.14497   3.15550   3.17326
 Alpha virt. eigenvalues --    3.17960   3.19655   3.20634   3.20996   3.23113
 Alpha virt. eigenvalues --    3.23508   3.26742   3.27587   3.30366   3.34088
 Alpha virt. eigenvalues --    3.38618   3.39449   3.43132   3.46520   3.48724
 Alpha virt. eigenvalues --    3.56965   3.60265   3.64105   3.64256   3.69296
 Alpha virt. eigenvalues --    3.73206   3.76445   3.87095   3.89415   3.91236
          Condensed to atoms (all electrons):
 Mulliken charges:
               1
     1  C   -0.007779
     2  C   -0.391520
     3  C   -0.393142
     4  S    0.100631
     5  C   -0.091869
     6  C    0.446284
     7  C   -0.114045
     8  C    0.344925
     9  C    0.442020
    10  F   -0.208016
    11  F   -0.209969
    12  F   -0.184716
    13  F   -0.193725
    14  F   -0.209306
    15  F   -0.206949
    16  C   -0.002849
    17  C    0.130125
    18  H    0.048867
    19  H    0.061574
    20  H    0.065455
    21  C    0.136154
    22  H    0.057783
    23  H    0.063289
    24  H    0.047765
    25  C   -0.114599
    26  S    0.101801
    27  C   -0.107043
    28  C   -0.035123
    29  C   -0.008340
    30  C   -0.004821
    31  C   -0.015681
    32  H    0.022906
    33  C   -0.014521
    34  H    0.021984
    35  C   -0.006275
    36  H    0.025924
    37  H    0.025573
    38  H    0.026725
    39  C   -0.084859
    40  C    0.055686
    41  H    0.056261
    42  H    0.062677
    43  H    0.058428
    44  C   -0.027462
    45  C   -0.007839
    46  C   -0.008038
    47  C   -0.015759
    48  H    0.023607
    49  C   -0.013861
    50  H    0.023326
    51  C   -0.005789
    52  H    0.026705
    53  H    0.026331
    54  H    0.027570
    55  C   -0.071911
    56  C    0.049803
    57  H    0.059074
    58  H    0.062015
    59  H    0.054541
 Sum of Mulliken charges =   0.00000
 Mulliken charges with hydrogens summed into heavy atoms:
               1
     1  C   -0.007779
     2  C   -0.391520
     3  C   -0.393142
     4  S    0.100631
     5  C   -0.091869
     6  C    0.446284
     7  C   -0.114045
     8  C    0.344925
     9  C    0.442020
    10  F   -0.208016
    11  F   -0.209969
    12  F   -0.184716
    13  F   -0.193725
    14  F   -0.209306
    15  F   -0.206949
    16  C   -0.002849
    17  C    0.306020
    21  C    0.304991
    25  C   -0.114599
    26  S    0.101801
    27  C   -0.107043
    28  C   -0.035123
    29  C    0.014566
    30  C    0.017163
    31  C    0.010243
    33  C    0.011051
    35  C    0.020450
    39  C   -0.084859
    40  C    0.233053
    44  C   -0.027462
    45  C    0.015768
    46  C    0.015288
    47  C    0.010946
    49  C    0.012470
    51  C    0.021781
    55  C   -0.071911
    56  C    0.225433
 Electronic spatial extent (au):  <R**2>=          20808.3982
 Charge=              0.0000 electrons
 Dipole moment (field-independent basis, Debye):
    X=              0.2823    Y=             -4.4256    Z=             -0.2058  Tot=              4.4394
 Quadrupole moment (field-independent basis, Debye-Ang):
   XX=           -183.5256   YY=           -235.6701   ZZ=           -227.3793
   XY=             -0.3599   XZ=             -0.3357   YZ=              7.6511
 Traceless Quadrupole moment (field-independent basis, Debye-Ang):
   XX=             31.9994   YY=            -20.1451   ZZ=            -11.8543
   XY=             -0.3599   XZ=             -0.3357   YZ=              7.6511
 Octapole moment (field-independent basis, Debye-Ang**2):
  XXX=             12.2686  YYY=             43.1832  ZZZ=             -0.2945  XYY=             -1.1271
  XXY=            -62.8407  XXZ=             34.2250  XZZ=              0.2539  YZZ=             43.4774
  YYZ=            -32.3704  XYZ=              4.9189
 Hexadecapole moment (field-independent basis, Debye-Ang**3):
 XXXX=         -15754.8323 YYYY=          -8157.3242 ZZZZ=          -1076.4092 XXXY=            -21.6571
 XXXZ=            -55.8535 YYYX=              8.2615 YYYZ=            162.3758 ZZZX=              3.5875
 ZZZY=              7.1580 XXYY=          -3961.8363 XXZZ=          -3318.6081 YYZZ=          -1564.8570
 XXYZ=            140.2011 YYXZ=            -22.1938 ZZXY=             -6.3833
 N-N= 4.682187939892D+03 E-N=-1.526537208887D+04  KE= 2.493366672764D+03
 No NMR shielding tensors so no spin-rotation constants.
 Leave Link  601 at Mon Jan 28 18:31:34 2019, MaxMem=   805306368 cpu:         6.0
 (Enter /pbs_home/pkowalski/g09d01/g09/l701.exe)
 Compute integral first derivatives.
 ... and contract with generalized density number  0.
 R6Disp: Adding Grimme-D3 dispersion energy 1st derivatives to the gradient.
 Leave Link  701 at Mon Jan 28 18:31:35 2019, MaxMem=   805306368 cpu:         6.3
 (Enter /pbs_home/pkowalski/g09d01/g09/l702.exe)
 L702 exits ... SP integral derivatives will be done elsewhere.
 Leave Link  702 at Mon Jan 28 18:31:36 2019, MaxMem=   805306368 cpu:         0.3
 (Enter /pbs_home/pkowalski/g09d01/g09/l703.exe)
 Compute integral first derivatives, UseDBF=F ICtDFT=           0.
 Integral derivatives from FoFJK, PRISM(SPDF).
 Calling FoFJK, ICntrl=      2127 FMM=F ISym2X=0 I1Cent= 0 IOpClX= 0 NMat=1 NMatS=1 NMatT=0.
 FoFJK:  IHMeth= 1 ICntrl=    2127 DoSepK=F KAlg= 0 I1Cent=   0 FoldK=F
 IRaf=         0 NMat=   1 IRICut=       1 DoRegI=T DoRafI=F ISym2E= 0.
 FoFCou: FMM=F IPFlag=           0 FMFlag=      100000 FMFlg1=         800
         NFxFlg=           0 DoJE=F BraDBF=F KetDBF=F FulRan=T
         wScrn=  0.000000 ICntrl=    2127 IOpCl=  0 I1Cent=           0 NGrid=           0
         NMat0=    1 NMatS0=      1 NMatT0=    0 NMatD0=    1 NMtDS0=    0 NMtDT0=    0
 Symmetry not used in FoFCou.
 Leave Link  703 at Mon Jan 28 18:33:29 2019, MaxMem=   805306368 cpu:       903.3
 (Enter /pbs_home/pkowalski/g09d01/g09/l716.exe)
 Dipole        = 1.11079307D-01-1.74117966D+00-8.09628850D-02
 ***** Axes restored to original set *****
 -------------------------------------------------------------------
 Center     Atomic                   Forces (Hartrees/Bohr)
 Number     Number              X              Y              Z
 -------------------------------------------------------------------
      1        6          -0.000563110    0.000959790    0.003629718
      2        6          -0.001609672   -0.000161725   -0.000010881
      3        6           0.001185904    0.000295070    0.000594460
      4       16           0.003371204   -0.004918808   -0.006983849
      5        6           0.002249562   -0.001425478   -0.000827344
      6        6          -0.008158887    0.001556642   -0.009475924
      7        6          -0.000445810    0.000041668   -0.002815225
      8        6           0.007690697    0.001106140   -0.008724716
      9        6           0.006783005   -0.010134762    0.002587896
     10        9          -0.000278491   -0.011292204    0.008632829
     11        9           0.009688120    0.009060651    0.004409692
     12        9           0.000031729    0.010562314    0.010380852
     13        9          -0.010316118   -0.010011518    0.002944534
     14        9           0.004640460    0.012944853   -0.000198624
     15        9          -0.014144716   -0.000115512   -0.001957073
     16        6          -0.001670889    0.002675496    0.002280116
     17        6          -0.005312553   -0.008558163    0.003228012
     18        1           0.004172563   -0.000971833    0.001629091
     19        1          -0.002852496    0.003646220    0.001977089
     20        1          -0.000399038   -0.000384207   -0.005145283
     21        6           0.005387521    0.008480489   -0.003208249
     22        1           0.000458472    0.000546433    0.005017041
     23        1           0.002822268   -0.003638320   -0.001904130
     24        1          -0.004061523    0.000689300   -0.002245928
     25        6          -0.004190715    0.005297172    0.001029398
     26       16           0.001128688   -0.004871678   -0.007561463
     27        6           0.002382077    0.000229774    0.006381821
     28        6           0.000406682   -0.000146842    0.000345962
     29        6          -0.003825473   -0.000391803    0.004488802
     30        6           0.000513089    0.003011941   -0.005247737
     31        6           0.000020616   -0.003702667    0.004929551
     32        1           0.003815737   -0.000438092   -0.003394373
     33        6           0.004436623   -0.000120158   -0.004615757
     34        1           0.000517348   -0.003178063    0.004311947
     35        6           0.004548115   -0.004318311    0.001109516
     36        1           0.000017924    0.002823028   -0.003803388
     37        1          -0.003431737    0.000305877    0.003232557
     38        1          -0.003511299    0.003118342   -0.000588598
     39        6          -0.000016381   -0.002106994   -0.004327297
     40        6           0.003606817    0.001032859    0.008612510
     41        1          -0.004293436    0.001534736   -0.000083173
     42        1           0.002791652    0.001919009   -0.002088765
     43        1           0.000209787   -0.004167310   -0.000760894
     44        6          -0.000370631    0.000435316   -0.000110205
     45        6          -0.004109959   -0.000512537    0.004200244
     46        6           0.005827968   -0.000984256   -0.000675905
     47        6          -0.006070283    0.001023730   -0.000401531
     48        1           0.002738664    0.000692265   -0.004225536
     49        6           0.003430658    0.000711111   -0.004847722
     50        1          -0.005111613    0.001150469   -0.000455941
     51        6          -0.002516239    0.001803701   -0.005281160
     52        1           0.004655811   -0.000757460    0.000190404
     53        1          -0.002690568   -0.000591477    0.003794456
     54        1           0.002011084   -0.001450908    0.004103017
     55        6           0.001757539   -0.003349241   -0.002968048
     56        6          -0.004652550    0.008002576    0.001709665
     57        1          -0.002389935   -0.002088832   -0.002850756
     58        1           0.003169898    0.001479806   -0.001921520
     59        1           0.000525840   -0.002347621    0.003955818
 -------------------------------------------------------------------
 Cartesian Forces:  Max     0.014144716 RMS     0.004320680
 Leave Link  716 at Mon Jan 28 18:33:29 2019, MaxMem=   805306368 cpu:         0.3
 (Enter /pbs_home/pkowalski/g09d01/g09/l103.exe)

 GradGradGradGradGradGradGradGradGradGradGradGradGradGradGradGradGradGrad
 Berny optimization.
 FormGI is forming the generalized inverse of G from B-inverse, IUseBI=4.
 Internal  Forces:  Max     0.014805192 RMS     0.002743744
 Search for a local minimum.
 Step number   1 out of a maximum of  354
 All quantities printed in internal units (Hartrees-Bohrs-Radians)
 RMS Force = .27437D-02 SwitMx=.10000D-02 MixMth= 1
 Mixed Optimization -- RFO/linear search
 Second derivative matrix not updated -- first step.
 ITU=  0
     Eigenvalues ---    0.00230   0.00230   0.00417   0.00631   0.00652
     Eigenvalues ---    0.00652   0.00846   0.00985   0.01098   0.01109
     Eigenvalues ---    0.01205   0.01265   0.01385   0.01435   0.01458
     Eigenvalues ---    0.01542   0.01575   0.01601   0.01721   0.01727
     Eigenvalues ---    0.01934   0.01934   0.02014   0.02017   0.02077
     Eigenvalues ---    0.02080   0.02094   0.02096   0.02133   0.02135
     Eigenvalues ---    0.02138   0.02142   0.02151   0.02154   0.02161
     Eigenvalues ---    0.02161   0.02164   0.02167   0.04503   0.04703
     Eigenvalues ---    0.04946   0.05447   0.05457   0.05515   0.05679
     Eigenvalues ---    0.05685   0.05963   0.06958   0.07027   0.07069
     Eigenvalues ---    0.07234   0.07265   0.07280   0.07804   0.09051
     Eigenvalues ---    0.09183   0.09411   0.09478   0.10383   0.10730
     Eigenvalues ---    0.11191   0.12257   0.12422   0.14171   0.14632
     Eigenvalues ---    0.15993   0.15994   0.15997   0.15998   0.15999
     Eigenvalues ---    0.15999   0.16000   0.16000   0.16000   0.16000
     Eigenvalues ---    0.16000   0.16000   0.16000   0.16000   0.16000
     Eigenvalues ---    0.16000   0.16000   0.16000   0.16000   0.16000
     Eigenvalues ---    0.16000   0.16000   0.17035   0.17112   0.20357
     Eigenvalues ---    0.21999   0.21999   0.22000   0.22000   0.22211
     Eigenvalues ---    0.22281   0.23466   0.23466   0.24410   0.24520
     Eigenvalues ---    0.24573   0.24707   0.24807   0.24943   0.24961
     Eigenvalues ---    0.24987   0.24988   0.24997   0.24999   0.26749
     Eigenvalues ---    0.26847   0.27142   0.27223   0.27280   0.27507
     Eigenvalues ---    0.27566   0.28043   0.28339   0.30700   0.31492
     Eigenvalues ---    0.31492   0.31788   0.33753   0.34354   0.34411
     Eigenvalues ---    0.34434   0.34491   0.34525   0.34594   0.34594
     Eigenvalues ---    0.34605   0.34697   0.34720   0.34743   0.34755
     Eigenvalues ---    0.35160   0.35254   0.35291   0.35291   0.35291
     Eigenvalues ---    0.35291   0.35291   0.35303   0.35314   0.35373
     Eigenvalues ---    0.35432   0.35468   0.37155   0.37912   0.41295
     Eigenvalues ---    0.41328   0.41747   0.41772   0.45003   0.45036
     Eigenvalues ---    0.45499   0.45549   0.46381   0.46413   0.46805
     Eigenvalues ---    0.46814   0.47366   0.47604   0.48415   0.49687
     Eigenvalues ---    0.50197   0.50385   0.52108   0.52405   0.53415
     Eigenvalues ---    0.55621
 RFO step:  Lambda=-7.10189360D-03 EMin= 2.30000000D-03
 Linear search not attempted -- first point.
 Iteration  1 RMS(Cart)=  0.04125710 RMS(Int)=  0.00012356
 Iteration  2 RMS(Cart)=  0.00027053 RMS(Int)=  0.00001263
 Iteration  3 RMS(Cart)=  0.00000002 RMS(Int)=  0.00001263
 ITry= 1 IFail=0 DXMaxC= 1.59D-01 DCOld= 1.00D+10 DXMaxT= 3.00D-01 DXLimC= 3.00D+00 Rises=F
 Variable       Old X    -DE/DX   Delta X   Delta X   Delta X     New X
                                 (Linear)    (Quad)   (Total)
    R1        2.90432  -0.00593   0.00000  -0.02214  -0.02212   2.88220
    R2        2.58477  -0.00403   0.00000  -0.00758  -0.00759   2.57718
    R3        2.74121  -0.00582   0.00000  -0.01539  -0.01539   2.72582
    R4        2.91528  -0.00915   0.00000  -0.03195  -0.03194   2.88334
    R5        2.93229  -0.00797   0.00000  -0.02823  -0.02823   2.90406
    R6        3.51565  -0.00736   0.00000  -0.03309  -0.03307   3.48257
    R7        3.51432  -0.00731   0.00000  -0.03269  -0.03267   3.48165
    R8        2.90716  -0.00600   0.00000  -0.02234  -0.02233   2.88484
    R9        2.93097  -0.00782   0.00000  -0.02766  -0.02766   2.90330
   R10        3.34652  -0.00825   0.00000  -0.02682  -0.02684   3.31968
   R11        2.84253  -0.00508   0.00000  -0.01561  -0.01560   2.82693
   R12        2.76845  -0.00565   0.00000  -0.01512  -0.01512   2.75333
   R13        2.92794  -0.00327   0.00000  -0.01104  -0.01104   2.91690
   R14        2.57796  -0.01421   0.00000  -0.02690  -0.02690   2.55106
   R15        2.59478  -0.01397   0.00000  -0.02735  -0.02735   2.56744
   R16        2.83894  -0.00515   0.00000  -0.01600  -0.01600   2.82294
   R17        2.58987  -0.00395   0.00000  -0.00741  -0.00741   2.58246
   R18        2.92934  -0.00318   0.00000  -0.01078  -0.01080   2.91855
   R19        2.54584  -0.01481   0.00000  -0.02628  -0.02628   2.51956
   R20        2.56568  -0.01467   0.00000  -0.02711  -0.02711   2.53857
   R21        2.59667  -0.01375   0.00000  -0.02701  -0.02701   2.56966
   R22        2.57513  -0.01426   0.00000  -0.02685  -0.02685   2.54828
   R23        2.73097  -0.00568   0.00000  -0.01477  -0.01477   2.71620
   R24        2.06339   0.00455   0.00000   0.01289   0.01289   2.07628
   R25        2.06131   0.00493   0.00000   0.01391   0.01391   2.07522
   R26        2.06453   0.00508   0.00000   0.01442   0.01442   2.07894
   R27        2.06094   0.00495   0.00000   0.01396   0.01396   2.07489
   R28        2.06604   0.00489   0.00000   0.01391   0.01391   2.07995
   R29        2.06339   0.00465   0.00000   0.01317   0.01317   2.07656
   R30        2.78565  -0.00456   0.00000  -0.01269  -0.01269   2.77296
   R31        2.59875  -0.00203   0.00000  -0.00343  -0.00345   2.59530
   R32        3.35426  -0.00814   0.00000  -0.02673  -0.02675   3.32751
   R33        2.78716  -0.00470   0.00000  -0.01310  -0.01310   2.77405
   R34        2.59592  -0.00207   0.00000  -0.00345  -0.00348   2.59244
   R35        2.65884  -0.00244   0.00000  -0.00545  -0.00545   2.65339
   R36        2.65998  -0.00246   0.00000  -0.00553  -0.00553   2.65445
   R37        2.63314  -0.00145   0.00000  -0.00305  -0.00305   2.63009
   R38        2.04922   0.00512   0.00000   0.01415   0.01415   2.06337
   R39        2.63163  -0.00137   0.00000  -0.00289  -0.00289   2.62874
   R40        2.05073   0.00536   0.00000   0.01486   0.01486   2.06560
   R41        2.63749  -0.00109   0.00000  -0.00225  -0.00225   2.63524
   R42        2.05205   0.00473   0.00000   0.01315   0.01315   2.06521
   R43        2.63954  -0.00153   0.00000  -0.00321  -0.00321   2.63633
   R44        2.05205   0.00473   0.00000   0.01313   0.01313   2.06518
   R45        2.05205   0.00473   0.00000   0.01315   0.01315   2.06520
   R46        2.85084  -0.00613   0.00000  -0.01904  -0.01904   2.83180
   R47        2.06169   0.00455   0.00000   0.01285   0.01285   2.07454
   R48        2.06736   0.00391   0.00000   0.01116   0.01116   2.07852
   R49        2.06320   0.00422   0.00000   0.01194   0.01194   2.07514
   R50        2.65866  -0.00244   0.00000  -0.00549  -0.00549   2.65317
   R51        2.65922  -0.00231   0.00000  -0.00520  -0.00520   2.65402
   R52        2.63314  -0.00151   0.00000  -0.00321  -0.00321   2.62993
   R53        2.04979   0.00508   0.00000   0.01405   0.01405   2.06384
   R54        2.63144  -0.00129   0.00000  -0.00270  -0.00270   2.62875
   R55        2.05168   0.00525   0.00000   0.01456   0.01456   2.06624
   R56        2.63768  -0.00107   0.00000  -0.00219  -0.00219   2.63548
   R57        2.05205   0.00472   0.00000   0.01312   0.01312   2.06517
   R58        2.63824  -0.00101   0.00000  -0.00205  -0.00205   2.63619
   R59        2.05205   0.00469   0.00000   0.01302   0.01302   2.06507
   R60        2.05186   0.00479   0.00000   0.01331   0.01331   2.06518
   R61        2.85084  -0.00611   0.00000  -0.01899  -0.01899   2.83185
   R62        2.06509   0.00423   0.00000   0.01200   0.01200   2.07710
   R63        2.06642   0.00393   0.00000   0.01118   0.01118   2.07760
   R64        2.06075   0.00462   0.00000   0.01302   0.01302   2.07377
    A1        2.02249   0.00063   0.00000   0.00065   0.00064   2.02312
    A2        1.95681   0.00024   0.00000  -0.00197  -0.00195   1.95486
    A3        2.30190  -0.00086   0.00000   0.00105   0.00104   2.30294
    A4        1.91620   0.00013   0.00000  -0.00043  -0.00043   1.91577
    A5        1.87536  -0.00001   0.00000   0.00275   0.00273   1.87809
    A6        1.82509   0.00078   0.00000   0.00746   0.00746   1.83255
    A7        1.98263  -0.00015   0.00000  -0.00341  -0.00340   1.97924
    A8        1.97435  -0.00116   0.00000  -0.00952  -0.00952   1.96483
    A9        1.88115   0.00054   0.00000   0.00462   0.00457   1.88572
   A10        1.97798  -0.00119   0.00000  -0.01039  -0.01038   1.96760
   A11        1.89734   0.00014   0.00000  -0.00065  -0.00064   1.89670
   A12        1.98915  -0.00011   0.00000  -0.00338  -0.00337   1.98578
   A13        1.83878   0.00076   0.00000   0.00766   0.00766   1.84644
   A14        1.86689   0.00057   0.00000   0.00575   0.00570   1.87259
   A15        1.88588  -0.00006   0.00000   0.00239   0.00236   1.88824
   A16        1.59628  -0.00054   0.00000  -0.00281  -0.00279   1.59349
   A17        2.23978  -0.00011   0.00000   0.00217   0.00219   2.24197
   A18        2.13157  -0.00081   0.00000  -0.00460  -0.00461   2.12696
   A19        1.91067   0.00092   0.00000   0.00229   0.00228   1.91295
   A20        1.82980  -0.00129   0.00000  -0.00668  -0.00671   1.82310
   A21        1.99770   0.00007   0.00000  -0.00084  -0.00083   1.99688
   A22        1.96262   0.00047   0.00000   0.00265   0.00267   1.96530
   A23        1.91574   0.00062   0.00000   0.00287   0.00287   1.91861
   A24        1.89139   0.00069   0.00000   0.00391   0.00393   1.89531
   A25        1.86455  -0.00048   0.00000  -0.00150  -0.00151   1.86305
   A26        1.90363   0.00090   0.00000   0.00181   0.00179   1.90542
   A27        2.12825  -0.00081   0.00000  -0.00421  -0.00421   2.12404
   A28        2.25067  -0.00008   0.00000   0.00243   0.00245   2.25312
   A29        1.83488   0.00054   0.00000   0.00185   0.00180   1.83669
   A30        1.96803  -0.00019   0.00000  -0.00050  -0.00048   1.96755
   A31        1.89787  -0.00002   0.00000   0.00076   0.00078   1.89865
   A32        1.96873  -0.00020   0.00000  -0.00064  -0.00063   1.96810
   A33        1.89273  -0.00007   0.00000   0.00038   0.00040   1.89313
   A34        1.89884  -0.00004   0.00000  -0.00167  -0.00168   1.89716
   A35        1.81980  -0.00128   0.00000  -0.00733  -0.00736   1.81244
   A36        1.97275   0.00040   0.00000   0.00187   0.00188   1.97463
   A37        1.99945   0.00008   0.00000  -0.00020  -0.00019   1.99926
   A38        1.89724   0.00057   0.00000   0.00360   0.00359   1.90083
   A39        1.90698   0.00080   0.00000   0.00405   0.00406   1.91104
   A40        1.86524  -0.00049   0.00000  -0.00154  -0.00156   1.86368
   A41        2.00479   0.00061   0.00000   0.00062   0.00061   2.00540
   A42        1.97707   0.00027   0.00000  -0.00147  -0.00145   1.97562
   A43        2.30116  -0.00088   0.00000   0.00087   0.00086   2.30202
   A44        1.90311  -0.00026   0.00000  -0.00052  -0.00052   1.90259
   A45        1.94255  -0.00101   0.00000  -0.00610  -0.00612   1.93643
   A46        1.92859  -0.00119   0.00000  -0.00815  -0.00817   1.92042
   A47        1.89708   0.00089   0.00000   0.00730   0.00731   1.90439
   A48        1.89426   0.00072   0.00000   0.00434   0.00434   1.89860
   A49        1.89739   0.00093   0.00000   0.00363   0.00358   1.90097
   A50        1.94028  -0.00113   0.00000  -0.00685  -0.00687   1.93341
   A51        1.92841  -0.00112   0.00000  -0.00762  -0.00765   1.92077
   A52        1.90328  -0.00036   0.00000  -0.00113  -0.00113   1.90215
   A53        1.89937   0.00096   0.00000   0.00387   0.00382   1.90320
   A54        1.89939   0.00097   0.00000   0.00755   0.00755   1.90694
   A55        1.89226   0.00075   0.00000   0.00470   0.00470   1.89696
   A56        2.03854  -0.00070   0.00000  -0.00301  -0.00299   2.03555
   A57        2.01289   0.00112   0.00000   0.00486   0.00482   2.01771
   A58        2.23163  -0.00042   0.00000  -0.00191  -0.00190   2.22972
   A59        1.58668  -0.00065   0.00000  -0.00370  -0.00369   1.58299
   A60        2.04116  -0.00073   0.00000  -0.00301  -0.00300   2.03817
   A61        2.00608   0.00118   0.00000   0.00493   0.00490   2.01098
   A62        2.23590  -0.00045   0.00000  -0.00188  -0.00187   2.23403
   A63        2.11028  -0.00054   0.00000  -0.00200  -0.00201   2.10827
   A64        2.10574  -0.00083   0.00000  -0.00313  -0.00314   2.10260
   A65        2.06677   0.00137   0.00000   0.00522   0.00522   2.07200
   A66        2.10661  -0.00066   0.00000  -0.00289  -0.00289   2.10372
   A67        2.08584   0.00015   0.00000   0.00039   0.00038   2.08623
   A68        2.09036   0.00051   0.00000   0.00258   0.00258   2.09294
   A69        2.10661  -0.00060   0.00000  -0.00269  -0.00269   2.10392
   A70        2.08270  -0.00011   0.00000  -0.00109  -0.00109   2.08161
   A71        2.09376   0.00071   0.00000   0.00382   0.00382   2.09758
   A72        2.09928  -0.00014   0.00000  -0.00036  -0.00036   2.09892
   A73        2.08706   0.00005   0.00000   0.00005   0.00005   2.08712
   A74        2.09680   0.00009   0.00000   0.00031   0.00031   2.09711
   A75        2.09920  -0.00013   0.00000  -0.00039  -0.00039   2.09881
   A76        2.08741   0.00007   0.00000   0.00019   0.00019   2.08760
   A77        2.09657   0.00007   0.00000   0.00020   0.00020   2.09677
   A78        2.08768   0.00017   0.00000   0.00110   0.00110   2.08878
   A79        2.09771  -0.00007   0.00000  -0.00050  -0.00050   2.09721
   A80        2.09777  -0.00009   0.00000  -0.00060  -0.00060   2.09717
   A81        1.96624  -0.00173   0.00000  -0.00845  -0.00846   1.95778
   A82        2.16066  -0.00006   0.00000   0.00065   0.00065   2.16132
   A83        2.15513   0.00179   0.00000   0.00778   0.00778   2.16292
   A84        1.93208   0.00002   0.00000   0.00075   0.00075   1.93283
   A85        1.95634  -0.00085   0.00000  -0.00526  -0.00527   1.95107
   A86        1.92824  -0.00053   0.00000  -0.00366  -0.00367   1.92457
   A87        1.88885   0.00062   0.00000   0.00457   0.00457   1.89342
   A88        1.89266   0.00033   0.00000   0.00231   0.00231   1.89498
   A89        1.86313   0.00049   0.00000   0.00169   0.00167   1.86480
   A90        2.11150  -0.00080   0.00000  -0.00296  -0.00297   2.10853
   A91        2.10399  -0.00058   0.00000  -0.00212  -0.00213   2.10187
   A92        2.06726   0.00139   0.00000   0.00519   0.00520   2.07246
   A93        2.10591  -0.00056   0.00000  -0.00261  -0.00261   2.10331
   A94        2.08497   0.00008   0.00000   0.00013   0.00012   2.08509
   A95        2.09197   0.00049   0.00000   0.00256   0.00256   2.09453
   A96        2.10696  -0.00061   0.00000  -0.00269  -0.00269   2.10427
   A97        2.08445   0.00000   0.00000  -0.00047  -0.00047   2.08398
   A98        2.09160   0.00061   0.00000   0.00320   0.00319   2.09480
   A99        2.09911  -0.00012   0.00000  -0.00032  -0.00032   2.09879
   A100       2.08724   0.00005   0.00000   0.00009   0.00009   2.08733
   A101       2.09680   0.00007   0.00000   0.00023   0.00023   2.09703
   A102       2.09853  -0.00021   0.00000  -0.00056  -0.00056   2.09797
   A103       2.08794   0.00009   0.00000   0.00022   0.00022   2.08816
   A104       2.09672   0.00011   0.00000   0.00034   0.00034   2.09706
   A105       2.08845   0.00012   0.00000   0.00098   0.00098   2.08943
   A106       2.09736  -0.00008   0.00000  -0.00061  -0.00061   2.09675
   A107       2.09735  -0.00004   0.00000  -0.00037  -0.00037   2.09699
   A108       1.97089  -0.00169   0.00000  -0.00827  -0.00829   1.96260
   A109       2.15751  -0.00010   0.00000   0.00023   0.00024   2.15774
   A110       2.14693   0.00178   0.00000   0.00783   0.00783   2.15476
   A111       1.92423  -0.00068   0.00000  -0.00483  -0.00484   1.91938
   A112       1.96000  -0.00082   0.00000  -0.00512  -0.00513   1.95487
   A113       1.93365   0.00013   0.00000   0.00176   0.00176   1.93541
   A114       1.86394   0.00044   0.00000   0.00080   0.00077   1.86471
   A115       1.88710   0.00037   0.00000   0.00265   0.00265   1.88975
   A116       1.89214   0.00063   0.00000   0.00511   0.00511   1.89725
    D1        0.68033   0.00026   0.00000   0.00627   0.00625   0.68658
    D2       -1.48370   0.00037   0.00000   0.00896   0.00894  -1.47476
    D3        2.80352  -0.00059   0.00000  -0.00090  -0.00093   2.80259
    D4       -2.52082   0.00023   0.00000   0.00229   0.00229  -2.51853
    D5        1.59833   0.00034   0.00000   0.00498   0.00498   1.60331
    D6       -0.39763  -0.00063   0.00000  -0.00488  -0.00489  -0.40252
    D7        3.00616   0.00021   0.00000  -0.00112  -0.00109   3.00507
    D8       -0.07802   0.00019   0.00000   0.00220   0.00222  -0.07580
    D9       -0.06130   0.00019   0.00000   0.00396   0.00399  -0.05731
   D10        3.13772   0.00017   0.00000   0.00728   0.00729  -3.13818
   D11        0.28620   0.00015   0.00000  -0.00006  -0.00007   0.28613
   D12       -2.80541   0.00001   0.00000   0.00031   0.00030  -2.80510
   D13       -2.92739   0.00018   0.00000  -0.00491  -0.00491  -2.93230
   D14        0.26419   0.00005   0.00000  -0.00454  -0.00454   0.25965
   D15       -3.06113  -0.00042   0.00000  -0.01293  -0.01293  -3.07406
   D16       -1.02299  -0.00009   0.00000  -0.01004  -0.01003  -1.03302
   D17        1.08141  -0.00014   0.00000  -0.00967  -0.00969   1.07172
   D18       -0.96101  -0.00044   0.00000  -0.01201  -0.01202  -0.97303
   D19        1.07713  -0.00011   0.00000  -0.00912  -0.00913   1.06801
   D20       -3.10166  -0.00017   0.00000  -0.00875  -0.00878  -3.11044
   D21        1.19081  -0.00076   0.00000  -0.01613  -0.01612   1.17469
   D22       -3.05423  -0.00044   0.00000  -0.01323  -0.01322  -3.06745
   D23       -0.94983  -0.00049   0.00000  -0.01287  -0.01288  -0.96271
   D24       -3.08243  -0.00059   0.00000  -0.01162  -0.01162  -3.09404
   D25        1.08996  -0.00029   0.00000  -0.00678  -0.00680   1.08316
   D26       -0.98821  -0.00032   0.00000  -0.00725  -0.00727  -0.99547
   D27        1.07772  -0.00065   0.00000  -0.01084  -0.01083   1.06689
   D28       -1.03308  -0.00035   0.00000  -0.00600  -0.00602  -1.03910
   D29       -3.11124  -0.00038   0.00000  -0.00647  -0.00648  -3.11772
   D30       -1.12427   0.00055   0.00000   0.00044   0.00048  -1.12380
   D31        3.04811   0.00085   0.00000   0.00528   0.00529   3.05340
   D32        0.96995   0.00082   0.00000   0.00481   0.00483   0.97478
   D33        0.31957   0.00035   0.00000   0.00464   0.00465   0.32422
   D34        2.40402   0.00037   0.00000   0.00373   0.00371   2.40773
   D35       -1.67230  -0.00023   0.00000  -0.00395  -0.00398  -1.67629
   D36        2.26718   0.00029   0.00000  -0.00181  -0.00183   2.26535
   D37        0.19494   0.00029   0.00000  -0.00023  -0.00022   0.19472
   D38       -1.80902  -0.00025   0.00000  -0.00905  -0.00909  -1.81812
   D39        0.80430   0.00036   0.00000   0.00561   0.00559   0.80989
   D40       -2.35413   0.00043   0.00000   0.00651   0.00650  -2.34763
   D41        2.92969  -0.00054   0.00000  -0.00266  -0.00269   2.92700
   D42       -0.22874  -0.00048   0.00000  -0.00177  -0.00179  -0.23053
   D43       -1.36271   0.00045   0.00000   0.00865   0.00864  -1.35408
   D44        1.76204   0.00052   0.00000   0.00955   0.00954   1.77158
   D45       -3.09360  -0.00037   0.00000  -0.00787  -0.00788  -3.10148
   D46        1.09694  -0.00068   0.00000  -0.01281  -0.01280   1.08414
   D47       -1.01299  -0.00037   0.00000  -0.00779  -0.00780  -1.02079
   D48        0.98928   0.00082   0.00000   0.00356   0.00357   0.99285
   D49       -1.10337   0.00051   0.00000  -0.00138  -0.00135  -1.10471
   D50        3.06989   0.00082   0.00000   0.00364   0.00365   3.07354
   D51       -0.98280  -0.00031   0.00000  -0.00918  -0.00919  -0.99199
   D52       -3.07545  -0.00062   0.00000  -0.01411  -0.01411  -3.08956
   D53        1.09781  -0.00031   0.00000  -0.00909  -0.00912   1.08869
   D54        3.02413   0.00007   0.00000   0.00676   0.00676   3.03089
   D55       -0.13317  -0.00012   0.00000   0.00265   0.00264  -0.13053
   D56        2.99045  -0.00020   0.00000  -0.00229  -0.00229   2.98816
   D57        0.89047  -0.00013   0.00000  -0.00081  -0.00081   0.88965
   D58       -1.24145   0.00008   0.00000  -0.00027  -0.00028  -1.24173
   D59       -0.20272  -0.00023   0.00000  -0.00546  -0.00546  -0.20818
   D60       -2.30270  -0.00015   0.00000  -0.00398  -0.00399  -2.30668
   D61        1.84857   0.00006   0.00000  -0.00344  -0.00345   1.84512
   D62        2.99621  -0.00007   0.00000  -0.00666  -0.00664   2.98956
   D63       -0.18029   0.00003   0.00000  -0.00570  -0.00568  -0.18597
   D64       -0.09762  -0.00007   0.00000  -0.00394  -0.00394  -0.10156
   D65        3.00907   0.00003   0.00000  -0.00298  -0.00298   3.00609
   D66        0.41376   0.00036   0.00000   0.01276   0.01277   0.42653
   D67        2.56546   0.00036   0.00000   0.01292   0.01292   2.57838
   D68       -1.61024   0.00017   0.00000   0.01102   0.01103  -1.59921
   D69        2.56735   0.00000   0.00000   0.00931   0.00930   2.57666
   D70       -1.56414   0.00001   0.00000   0.00947   0.00946  -1.55468
   D71        0.54335  -0.00018   0.00000   0.00757   0.00757   0.55091
   D72       -1.68554   0.00016   0.00000   0.01131   0.01132  -1.67422
   D73        0.46616   0.00016   0.00000   0.01147   0.01147   0.47763
   D74        2.57364  -0.00003   0.00000   0.00957   0.00958   2.58322
   D75        0.35518   0.00015   0.00000   0.01091   0.01088   0.36606
   D76       -1.70222   0.00005   0.00000   0.01014   0.01014  -1.69208
   D77        2.43857   0.00033   0.00000   0.01088   0.01087   2.44945
   D78       -2.74832   0.00006   0.00000   0.01003   0.01000  -2.73832
   D79        1.47747  -0.00005   0.00000   0.00926   0.00926   1.48672
   D80       -0.66493   0.00023   0.00000   0.01000   0.00999  -0.65494
   D81       -0.21367   0.00018   0.00000   0.00329   0.00331  -0.21036
   D82        2.94869   0.00008   0.00000   0.00221   0.00222   2.95090
   D83        2.88549   0.00032   0.00000   0.00440   0.00443   2.88992
   D84       -0.23533   0.00022   0.00000   0.00332   0.00334  -0.23200
   D85       -0.46979  -0.00030   0.00000  -0.01472  -0.01472  -0.48451
   D86        1.63881  -0.00025   0.00000  -0.01475  -0.01476   1.62405
   D87       -2.61478  -0.00008   0.00000  -0.01237  -0.01236  -2.62714
   D88       -2.62104  -0.00031   0.00000  -0.01498  -0.01497  -2.63601
   D89       -0.51244  -0.00026   0.00000  -0.01501  -0.01501  -0.52745
   D90        1.51715  -0.00009   0.00000  -0.01262  -0.01261   1.50454
   D91        1.55775  -0.00008   0.00000  -0.01273  -0.01273   1.54502
   D92       -2.61683  -0.00003   0.00000  -0.01276  -0.01277  -2.62961
   D93       -0.58724   0.00014   0.00000  -0.01037  -0.01037  -0.59761
   D94        0.14802   0.00024   0.00000   0.00238   0.00237   0.15039
   D95       -3.12461   0.00028   0.00000   0.00116   0.00116  -3.12345
   D96       -3.01408   0.00034   0.00000   0.00347   0.00346  -3.01062
   D97       -0.00352   0.00038   0.00000   0.00224   0.00225  -0.00127
   D98       -2.36405  -0.00031   0.00000  -0.01246  -0.01245  -2.37650
   D99        0.74543  -0.00018   0.00000  -0.00826  -0.00826   0.73717
   D100       0.79553  -0.00011   0.00000  -0.00782  -0.00782   0.78771
   D101      -2.37818   0.00001   0.00000  -0.00362  -0.00363  -2.38181
   D102       0.01579  -0.00004   0.00000  -0.00357  -0.00356   0.01223
   D103      -2.99568   0.00009   0.00000  -0.00170  -0.00169  -2.99738
   D104       3.13962  -0.00025   0.00000  -0.00822  -0.00822   3.13141
   D105       0.12815  -0.00012   0.00000  -0.00635  -0.00635   0.12180
   D106       2.95886  -0.00024   0.00000  -0.00746  -0.00746   2.95139
   D107      -0.19164  -0.00018   0.00000  -0.00337  -0.00337  -0.19501
   D108       2.35235   0.00023   0.00000   0.01213   0.01212   2.36448
   D109      -0.75852   0.00013   0.00000   0.00866   0.00866  -0.74986
   D110      -0.77898   0.00016   0.00000   0.00739   0.00739  -0.77159
   D111       2.39333   0.00006   0.00000   0.00392   0.00393   2.39726
   D112      -0.01983   0.00006   0.00000   0.00218   0.00218  -0.01765
   D113       3.07195   0.00013   0.00000   0.00157   0.00157   3.07352
   D114       3.11168   0.00012   0.00000   0.00680   0.00681   3.11849
   D115      -0.07972   0.00019   0.00000   0.00620   0.00620  -0.07352
   D116      -3.12920  -0.00009   0.00000  -0.00374  -0.00375  -3.13295
   D117      -0.01676   0.00000   0.00000  -0.00066  -0.00066  -0.01742
   D118      -0.01765  -0.00002   0.00000  -0.00049  -0.00049  -0.01814
   D119       3.09479   0.00006   0.00000   0.00260   0.00260   3.09739
   D120       3.13426   0.00009   0.00000   0.00346   0.00346   3.13772
   D121      -0.02339   0.00017   0.00000   0.00624   0.00624  -0.01715
   D122       0.02264   0.00002   0.00000   0.00019   0.00019   0.02282
   D123      -3.13501   0.00010   0.00000   0.00298   0.00297  -3.13204
   D124       0.00279   0.00000   0.00000   0.00023   0.00023   0.00302
   D125       3.13461   0.00002   0.00000   0.00072   0.00072   3.13533
   D126      -3.10958  -0.00008   0.00000  -0.00283  -0.00283  -3.11241
   D127       0.02224  -0.00006   0.00000  -0.00234  -0.00234   0.01990
   D128      -0.01278   0.00001   0.00000   0.00037   0.00038  -0.01240
   D129       3.12903   0.00002   0.00000   0.00052   0.00053   3.12955
   D130      -3.13821  -0.00006   0.00000  -0.00238  -0.00239  -3.14060
   D131       0.00359  -0.00006   0.00000  -0.00223  -0.00224   0.00136
   D132       0.00751   0.00001   0.00000   0.00026   0.00026   0.00777
   D133       3.14159   0.00000   0.00000   0.00006   0.00006  -3.14153
   D134      -3.12426  -0.00001   0.00000  -0.00023  -0.00024  -3.12449
   D135       0.00983  -0.00001   0.00000  -0.00043  -0.00043   0.00939
   D136      -0.00254  -0.00001   0.00000  -0.00055  -0.00055  -0.00309
   D137      -3.13663  -0.00001   0.00000  -0.00035  -0.00035  -3.13698
   D138       3.13884  -0.00001   0.00000  -0.00070  -0.00070   3.13814
   D139       0.00475  -0.00001   0.00000  -0.00050  -0.00051   0.00425
   D140       2.78120  -0.00004   0.00000  -0.00261  -0.00261   2.77858
   D141      -1.39119   0.00017   0.00000   0.00016   0.00015  -1.39104
   D142       0.68436  -0.00013   0.00000  -0.00360  -0.00360   0.68076
   D143      -0.30508  -0.00009   0.00000  -0.00172  -0.00171  -0.30680
   D144       1.80572   0.00013   0.00000   0.00105   0.00105   1.80676
   D145      -2.40192  -0.00017   0.00000  -0.00271  -0.00270  -2.40462
   D146       3.12519   0.00011   0.00000   0.00431   0.00431   3.12950
   D147       0.01117   0.00001   0.00000   0.00087   0.00088   0.01205
   D148       0.01505   0.00002   0.00000   0.00033   0.00032   0.01537
   D149      -3.09897  -0.00008   0.00000  -0.00311  -0.00311  -3.10208
   D150      -3.12903  -0.00010   0.00000  -0.00419  -0.00419  -3.13322
   D151       0.03264  -0.00016   0.00000  -0.00634  -0.00634   0.02630
   D152      -0.01875  -0.00002   0.00000  -0.00023  -0.00023  -0.01898
   D153      -3.14027  -0.00008   0.00000  -0.00239  -0.00238   3.14053
   D154      -0.00279   0.00000   0.00000   0.00002   0.00002  -0.00277
   D155      -3.13496  -0.00001   0.00000  -0.00062  -0.00062  -3.13558
   D156       3.11111   0.00010   0.00000   0.00344   0.00344   3.11455
   D157      -0.02105   0.00008   0.00000   0.00279   0.00280  -0.01826
   D158       0.01019  -0.00001   0.00000  -0.00021  -0.00021   0.00998
   D159      -3.13007  -0.00001   0.00000  -0.00037  -0.00037  -3.13044
   D160       3.13163   0.00005   0.00000   0.00191   0.00191   3.13354
   D161      -0.00863   0.00005   0.00000   0.00175   0.00176  -0.00688
   D162      -0.00612  -0.00001   0.00000  -0.00040  -0.00040  -0.00652
   D163       3.14159   0.00000   0.00000  -0.00010  -0.00010   3.14149
   D164       3.12599   0.00001   0.00000   0.00024   0.00025   3.12624
   D165      -0.00948   0.00001   0.00000   0.00054   0.00054  -0.00893
   D166       0.00244   0.00001   0.00000   0.00049   0.00049   0.00293
   D167       3.13791   0.00000   0.00000   0.00019   0.00019   3.13810
   D168      -3.14048   0.00002   0.00000   0.00064   0.00064  -3.13984
   D169      -0.00501   0.00001   0.00000   0.00034   0.00034  -0.00467
   D170      -0.68904   0.00036   0.00000   0.00795   0.00794  -0.68110
   D171       1.38720  -0.00008   0.00000   0.00239   0.00240   1.38960
   D172      -2.77733   0.00025   0.00000   0.00665   0.00665  -2.77068
   D173       2.30855   0.00012   0.00000   0.00536   0.00534   2.31389
   D174      -1.89839  -0.00031   0.00000  -0.00021  -0.00020  -1.89859
   D175       0.22026   0.00001   0.00000   0.00405   0.00405   0.22431
         Item               Value     Threshold  Converged?
 Maximum Force            0.014805     0.000450     NO 
 RMS     Force            0.002744     0.000300     NO 
 Maximum Displacement     0.159156     0.001800     NO 
 RMS     Displacement     0.041349     0.001200     NO 
 Predicted change in Energy=-3.650116D-03
 Lowest energy point so far.  Saving SCF results.
 GradGradGradGradGradGradGradGradGradGradGradGradGradGradGradGradGradGrad

 Leave Link  103 at Mon Jan 28 18:33:30 2019, MaxMem=   805306368 cpu:         3.0
 (Enter /pbs_home/pkowalski/g09d01/g09/l202.exe)
 Stoichiometry    C29H22F6S2
 Framework group  C1[X(C29H22F6S2)]
 Deg. of freedom   171
 Full point group                 C1      NOp   1
 RotChk:  IX=0 Diff= 7.02D-04
 Largest Abelian subgroup         C1      NOp   1
 Largest concise Abelian subgroup C1      NOp   1
                         Standard orientation:                         
 ---------------------------------------------------------------------
 Center     Atomic      Atomic             Coordinates (Angstroms)
 Number     Number       Type             X           Y           Z
 ---------------------------------------------------------------------
      1          6           0       -1.432218    0.428663   -0.172828
      2          6           0       -0.604725   -0.845380   -0.308081
      3          6           0        0.642318   -0.745850    0.565438
      4         16           0        1.761326   -2.197336    0.377048
      5          6           0       -0.726298    1.593616   -0.105940
      6          6           0       -1.242887    2.997287   -0.132344
      7          6           0        0.730100    1.609348   -0.067131
      8          6           0       -0.012310    3.867107    0.201809
      9          6           0        1.209507    3.016930   -0.210041
     10          9           0       -2.233983    3.243768    0.750479
     11          9           0       -1.709678    3.358989   -1.355925
     12          9           0       -0.041589    5.055085   -0.402773
     13          9           0        0.032499    4.060964    1.530347
     14          9           0        1.558547    3.335670   -1.485049
     15          9           0        2.261646    3.332590    0.572126
     16          6           0        1.455833    0.466564    0.119655
     17          6           0        0.338531   -0.594887    2.063881
     18          1           0        1.284860   -0.489223    2.612043
     19          1           0       -0.201954   -1.471489    2.445197
     20          1           0       -0.272630    0.303554    2.235836
     21          6           0       -0.291051   -1.039746   -1.799882
     22          1           0        0.264774   -1.972551   -1.962691
     23          1           0        0.307946   -0.194985   -2.172754
     24          1           0       -1.234715   -1.077338   -2.361666
     25          6           0        3.145690   -1.147164    0.118859
     26         16           0       -1.731846   -2.204416    0.220021
     27          6           0       -3.132845   -1.165452   -0.021487
     28          6           0       -4.450545   -1.810842    0.023956
     29          6           0       -5.512469   -1.227802    0.733832
     30          6           0       -4.662841   -3.042671   -0.616856
     31          6           0       -6.756723   -1.849570    0.781829
     32          1           0       -5.350537   -0.291366    1.271500
     33          6           0       -5.909635   -3.657871   -0.570919
     34          1           0       -3.839771   -3.509025   -1.164453
     35          6           0       -6.961482   -3.063385    0.126555
     36          1           0       -7.570726   -1.384935    1.343840
     37          1           0       -6.060906   -4.610636   -1.084406
     38          1           0       -7.939167   -3.550182    0.165250
     39          6           0       -2.848692    0.161182   -0.224717
     40          6           0       -3.883277    1.200352   -0.533487
     41          1           0       -4.814455    0.731713   -0.877657
     42          1           0       -4.110169    1.823838    0.343767
     43          1           0       -3.520742    1.876421   -1.319208
     44          6           0        4.458331   -1.797778    0.035825
     45          6           0        5.570761   -1.260417    0.702867
     46          6           0        4.616203   -2.991182   -0.687598
     47          6           0        6.809611   -1.890492    0.631590
     48          1           0        5.452899   -0.353211    1.299396
     49          6           0        5.857116   -3.615671   -0.759944
     50          1           0        3.756773   -3.419737   -1.210338
     51          6           0        6.958319   -3.066996   -0.102399
     52          1           0        7.664205   -1.462249    1.161288
     53          1           0        5.965186   -4.538161   -1.335724
     54          1           0        7.932038   -3.560130   -0.157160
     55          6           0        2.860875    0.190580   -0.005533
     56          6           0        3.875960    1.217675   -0.405951
     57          1           0        3.462950    1.867980   -1.189954
     58          1           0        4.155782    1.869608    0.433929
     59          1           0        4.782774    0.739674   -0.797707
 ---------------------------------------------------------------------
 Rotational constants (GHZ):      0.1285918      0.0713843      0.0489800
 Leave Link  202 at Mon Jan 28 18:33:30 2019, MaxMem=   805306368 cpu:         0.0
 (Enter /pbs_home/pkowalski/g09d01/g09/l301.exe)
 Basis read from rwf:  (5D, 7F)
 No pseudopotential information found on rwf file.
 There are   673 symmetry adapted cartesian basis functions of A   symmetry.
 There are   636 symmetry adapted basis functions of A   symmetry.
   636 basis functions,  1103 primitive gaussians,   673 cartesian basis functions
   141 alpha electrons      141 beta electrons
       nuclear repulsion energy      4711.2270579492 Hartrees.
 IExCor= 1009 DFT=T Ex+Corr=PBE1PBE ExCW=0 ScaHFX=  0.250000
 ScaDFX=  0.750000  0.750000  1.000000  1.000000 ScalE2=  1.000000  1.000000
 IRadAn=      0 IRanWt=     -1 IRanGd=            0 ICorTp=0 IEmpDi=131
 NAtoms=   59 NActive=   59 NUniq=   59 SFac= 1.00D+00 NAtFMM=   60 NAOKFM=F Big=F
 Integral buffers will be    131072 words long.
 Raffenetti 2 integral format.
 Two-electron integral symmetry is turned on.
 R6Disp:  Grimme-D3 Dispersion energy=       -0.0511519754 Hartrees.
 Nuclear repulsion after empirical dispersion term =     4711.1759059738 Hartrees.
 No density basis found on file   724.
 Leave Link  301 at Mon Jan 28 18:33:30 2019, MaxMem=   805306368 cpu:         0.8
 (Enter /pbs_home/pkowalski/g09d01/g09/l302.exe)
 NPDir=0 NMtPBC=     1 NCelOv=     1 NCel=       1 NClECP=     1 NCelD=      1
         NCelK=      1 NCelE2=     1 NClLst=     1 CellRange=     0.0.
 One-electron integrals computed using PRISM.
 NBasis=   636 RedAO= T EigKep=  2.88D-04  NBF=   636
 NBsUse=   636 1.00D-06 EigRej= -1.00D+00 NBFU=   636
 Precomputing XC quadrature grid using
 IXCGrd= 4 IRadAn=           0 IRanWt=          -1 IRanGd=           0 AccXCQ= 0.00D+00.
 Generated NRdTot=       0 NPtTot=           0 NUsed=           0 NTot=          32
 NSgBfM=   629   631   631   631   632 MxSgAt=    59 MxSgA2=    59.
 Leave Link  302 at Mon Jan 28 18:33:32 2019, MaxMem=   805306368 cpu:        14.8
 (Enter /pbs_home/pkowalski/g09d01/g09/l303.exe)
 DipDrv:  MaxL=1.
 Leave Link  303 at Mon Jan 28 18:33:32 2019, MaxMem=   805306368 cpu:         1.6
 (Enter /pbs_home/pkowalski/g09d01/g09/l401.exe)
 Initial guess from the checkpoint file:  "dae0068freq_closed_pbe0d3.chk"
 B after Tr=     0.000000    0.000000    0.000000
         Rot=    1.000000    0.000248    0.000049    0.000166 Ang=   0.03 deg.
 Guess basis will be translated and rotated to current coordinates.
 JPrj=2 DoOrth=T DoCkMO=T.
 Generating alternative initial guess.
 ExpMin= 1.22D-01 ExpMax= 9.18D+03 ExpMxC= 1.38D+03 IAcc=1 IRadAn=         1 AccDes= 0.00D+00
 Harris functional with IExCor= 1009 and IRadAn=       1 diagonalized for initial guess.
 HarFok:  IExCor= 1009 AccDes= 0.00D+00 IRadAn=         1 IDoV= 1 UseB2=F ITyADJ=14
 ICtDFT=  3500011 ScaDFX=  1.000000  1.000000  1.000000  1.000000
 FoFCou: FMM=F IPFlag=           0 FMFlag=      100000 FMFlg1=           0
         NFxFlg=           0 DoJE=T BraDBF=F KetDBF=T FulRan=T
         wScrn=  0.000000 ICntrl=     500 IOpCl=  0 I1Cent=   200000004 NGrid=           0
         NMat0=    1 NMatS0=      1 NMatT0=    0 NMatD0=    1 NMtDS0=    0 NMtDT0=    0
 Petite list used in FoFCou.
 Harris En= -2510.31454168392    
 Leave Link  401 at Mon Jan 28 18:33:38 2019, MaxMem=   805306368 cpu:        40.0
 (Enter /pbs_home/pkowalski/g09d01/g09/l502.exe)
 Closed shell SCF:
 Using DIIS extrapolation, IDIIS=  1040.
 Integral symmetry usage will be decided dynamically.
 IVT=     1387805 IEndB=     1387805 NGot=   805306368 MDV=   804388806
 LenX=   804388806 LenY=   803935204
 Requested convergence on RMS density matrix=1.00D-08 within 128 cycles.
 Requested convergence on MAX density matrix=1.00D-06.
 Requested convergence on             energy=1.00D-06.
 No special actions if energy rises.
 Fock matrices will be formed incrementally for  20 cycles.
 Integral accuracy reduced to 1.0D-05 until final iterations.

 Cycle   1  Pass 0  IDiag  1:
 FoFJK:  IHMeth= 1 ICntrl=       0 DoSepK=F KAlg= 0 I1Cent=   0 FoldK=F
 IRaf= 660000000 NMat=   1 IRICut=       1 DoRegI=T DoRafI=F ISym2E= 0.
 FoFCou: FMM=F IPFlag=           0 FMFlag=      100000 FMFlg1=           0
         NFxFlg=           0 DoJE=F BraDBF=F KetDBF=F FulRan=T
         wScrn=  0.000000 ICntrl=       0 IOpCl=  0 I1Cent=           0 NGrid=           0
         NMat0=    1 NMatS0=      1 NMatT0=    0 NMatD0=    1 NMtDS0=    0 NMtDT0=    0
 Symmetry not used in FoFCou.
 E= -2510.17411834309    
 DIIS: error= 1.19D-03 at cycle   1 NSaved=   1.
 NSaved= 1 IEnMin= 1 EnMin= -2510.17411834309     IErMin= 1 ErrMin= 1.19D-03
 ErrMax= 1.19D-03  0.00D+00 EMaxC= 1.00D-01 BMatC= 2.75D-03 BMatP= 2.75D-03
 IDIUse=3 WtCom= 9.88D-01 WtEn= 1.19D-02
 Coeff-Com:  0.100D+01
 Coeff-En:   0.100D+01
 Coeff:      0.100D+01
 Gap=     0.572 Goal=   None    Shift=    0.000
 GapD=    0.572 DampG=2.000 DampE=1.000 DampFc=2.0000 IDamp=-1.
 RMSDP=3.08D-04 MaxDP=2.07D-02              OVMax= 6.34D-03

 Cycle   2  Pass 0  IDiag  1:
 RMSU=  3.06D-04    CP:  1.00D+00
 E= -2510.17704729499     Delta-E=       -0.002928951896 Rises=F Damp=F
 DIIS: error= 4.84D-04 at cycle   2 NSaved=   2.
 NSaved= 2 IEnMin= 2 EnMin= -2510.17704729499     IErMin= 2 ErrMin= 4.84D-04
 ErrMax= 4.84D-04  0.00D+00 EMaxC= 1.00D-01 BMatC= 2.16D-04 BMatP= 2.75D-03
 IDIUse=3 WtCom= 9.95D-01 WtEn= 4.84D-03
 Coeff-Com:  0.853D-01 0.915D+00
 Coeff-En:   0.000D+00 0.100D+01
 Coeff:      0.848D-01 0.915D+00
 Gap=     0.100 Goal=   None    Shift=    0.000
 RMSDP=9.33D-05 MaxDP=7.50D-03 DE=-2.93D-03 OVMax= 4.68D-03

 Cycle   3  Pass 0  IDiag  1:
 RMSU=  9.13D-05    CP:  1.00D+00  9.41D-01
 E= -2510.17690482531     Delta-E=        0.000142469680 Rises=F Damp=F
 DIIS: error= 5.99D-04 at cycle   3 NSaved=   3.
 NSaved= 3 IEnMin= 2 EnMin= -2510.17704729499     IErMin= 2 ErrMin= 4.84D-04
 ErrMax= 5.99D-04  0.00D+00 EMaxC= 1.00D-01 BMatC= 3.51D-04 BMatP= 2.16D-04
 IDIUse=3 WtCom= 2.90D-01 WtEn= 7.10D-01
 Coeff-Com: -0.191D-01 0.570D+00 0.449D+00
 Coeff-En:   0.000D+00 0.609D+00 0.391D+00
 Coeff:     -0.553D-02 0.598D+00 0.408D+00
 Gap=     0.100 Goal=   None    Shift=    0.000
 RMSDP=5.88D-05 MaxDP=5.47D-03 DE= 1.42D-04 OVMax= 3.17D-03

 Cycle   4  Pass 0  IDiag  1:
 RMSU=  1.67D-05    CP:  1.00D+00  1.01D+00  4.30D-01
 E= -2510.17726969408     Delta-E=       -0.000364868768 Rises=F Damp=F
 DIIS: error= 7.01D-05 at cycle   4 NSaved=   4.
 NSaved= 4 IEnMin= 4 EnMin= -2510.17726969408     IErMin= 4 ErrMin= 7.01D-05
 ErrMax= 7.01D-05  0.00D+00 EMaxC= 1.00D-01 BMatC= 9.05D-06 BMatP= 2.16D-04
 IDIUse=1 WtCom= 1.00D+00 WtEn= 0.00D+00
 Coeff-Com: -0.162D-01 0.260D+00 0.203D+00 0.554D+00
 Coeff:     -0.162D-01 0.260D+00 0.203D+00 0.554D+00
 Gap=     0.100 Goal=   None    Shift=    0.000
 RMSDP=9.48D-06 MaxDP=5.11D-04 DE=-3.65D-04 OVMax= 8.79D-04

 Initial convergence to 1.0D-05 achieved.  Increase integral accuracy.
 Cycle   5  Pass 1  IDiag  1:
 E= -2510.17743410265     Delta-E=       -0.000164408573 Rises=F Damp=F
 DIIS: error= 1.57D-04 at cycle   1 NSaved=   1.
 NSaved= 1 IEnMin= 1 EnMin= -2510.17743410265     IErMin= 1 ErrMin= 1.57D-04
 ErrMax= 1.57D-04  0.00D+00 EMaxC= 1.00D-01 BMatC= 1.95D-05 BMatP= 1.95D-05
 IDIUse=3 WtCom= 9.98D-01 WtEn= 1.57D-03
 Coeff-Com:  0.100D+01
 Coeff-En:   0.100D+01
 Coeff:      0.100D+01
 Gap=     0.100 Goal=   None    Shift=    0.000
 RMSDP=9.48D-06 MaxDP=5.11D-04 DE=-1.64D-04 OVMax= 1.29D-03

 Cycle   6  Pass 1  IDiag  1:
 RMSU=  1.84D-04    CP:  1.00D+00
 E= -2510.17744936283     Delta-E=       -0.000015260181 Rises=F Damp=F
 DIIS: error= 7.12D-05 at cycle   2 NSaved=   2.
 NSaved= 2 IEnMin= 2 EnMin= -2510.17744936283     IErMin= 2 ErrMin= 7.12D-05
 ErrMax= 7.12D-05  0.00D+00 EMaxC= 1.00D-01 BMatC= 5.79D-06 BMatP= 1.95D-05
 IDIUse=1 WtCom= 1.00D+00 WtEn= 0.00D+00
 Coeff-Com:  0.273D+00 0.727D+00
 Coeff:      0.273D+00 0.727D+00
 Gap=     0.100 Goal=   None    Shift=    0.000
 RMSDP=1.39D-05 MaxDP=8.50D-04 DE=-1.53D-05 OVMax= 1.99D-03

 Cycle   7  Pass 1  IDiag  1:
 RMSU=  1.39D-05    CP:  1.00D+00  1.01D+00
 E= -2510.17744354367     Delta-E=        0.000005819160 Rises=F Damp=F
 DIIS: error= 9.81D-05 at cycle   3 NSaved=   3.
 NSaved= 3 IEnMin= 2 EnMin= -2510.17744936283     IErMin= 2 ErrMin= 7.12D-05
 ErrMax= 9.81D-05  0.00D+00 EMaxC= 1.00D-01 BMatC= 1.09D-05 BMatP= 5.79D-06
 IDIUse=1 WtCom= 1.00D+00 WtEn= 0.00D+00
 Coeff-Com:  0.166D-02 0.578D+00 0.420D+00
 Coeff:      0.166D-02 0.578D+00 0.420D+00
 Gap=     0.100 Goal=   None    Shift=    0.000
 RMSDP=8.93D-06 MaxDP=5.79D-04 DE= 5.82D-06 OVMax= 1.31D-03

 Cycle   8  Pass 1  IDiag  1:
 RMSU=  1.93D-06    CP:  1.00D+00  1.01D+00  3.77D-01
 E= -2510.17745538797     Delta-E=       -0.000011844299 Rises=F Damp=F
 DIIS: error= 1.07D-05 at cycle   4 NSaved=   4.
 NSaved= 4 IEnMin= 4 EnMin= -2510.17745538797     IErMin= 4 ErrMin= 1.07D-05
 ErrMax= 1.07D-05  0.00D+00 EMaxC= 1.00D-01 BMatC= 2.41D-07 BMatP= 5.79D-06
 IDIUse=1 WtCom= 1.00D+00 WtEn= 0.00D+00
 Coeff-Com: -0.539D-02 0.355D+00 0.272D+00 0.378D+00
 Coeff:     -0.539D-02 0.355D+00 0.272D+00 0.378D+00
 Gap=     0.100 Goal=   None    Shift=    0.000
 RMSDP=1.29D-06 MaxDP=8.41D-05 DE=-1.18D-05 OVMax= 1.74D-04

 Cycle   9  Pass 1  IDiag  1:
 RMSU=  5.41D-07    CP:  1.00D+00  1.01D+00  4.13D-01  4.57D-01
 E= -2510.17745563237     Delta-E=       -0.000000244395 Rises=F Damp=F
 DIIS: error= 1.43D-06 at cycle   5 NSaved=   5.
 NSaved= 5 IEnMin= 5 EnMin= -2510.17745563237     IErMin= 5 ErrMin= 1.43D-06
 ErrMax= 1.43D-06  0.00D+00 EMaxC= 1.00D-01 BMatC= 4.55D-09 BMatP= 2.41D-07
 IDIUse=1 WtCom= 1.00D+00 WtEn= 0.00D+00
 Coeff-Com: -0.320D-02 0.191D+00 0.147D+00 0.220D+00 0.445D+00
 Coeff:     -0.320D-02 0.191D+00 0.147D+00 0.220D+00 0.445D+00
 Gap=     0.100 Goal=   None    Shift=    0.000
 RMSDP=1.98D-07 MaxDP=1.02D-05 DE=-2.44D-07 OVMax= 1.82D-05

 Cycle  10  Pass 1  IDiag  1:
 RMSU=  1.59D-07    CP:  1.00D+00  1.01D+00  4.15D-01  4.87D-01  8.15D-01
 E= -2510.17745563666     Delta-E=       -0.000000004292 Rises=F Damp=F
 DIIS: error= 4.06D-07 at cycle   6 NSaved=   6.
 NSaved= 6 IEnMin= 6 EnMin= -2510.17745563666     IErMin= 6 ErrMin= 4.06D-07
 ErrMax= 4.06D-07  0.00D+00 EMaxC= 1.00D-01 BMatC= 2.24D-10 BMatP= 4.55D-09
 IDIUse=1 WtCom= 1.00D+00 WtEn= 0.00D+00
 Coeff-Com: -0.601D-03 0.309D-01 0.247D-01 0.408D-01 0.196D+00 0.708D+00
 Coeff:     -0.601D-03 0.309D-01 0.247D-01 0.408D-01 0.196D+00 0.708D+00
 Gap=     0.100 Goal=   None    Shift=    0.000
 RMSDP=5.91D-08 MaxDP=3.53D-06 DE=-4.29D-09 OVMax= 6.87D-06

 Cycle  11  Pass 1  IDiag  1:
 RMSU=  4.15D-08    CP:  1.00D+00  1.01D+00  4.15D-01  4.86D-01  8.77D-01
                    CP:  8.45D-01
 E= -2510.17745563697     Delta-E=       -0.000000000312 Rises=F Damp=F
 DIIS: error= 2.06D-07 at cycle   7 NSaved=   7.
 NSaved= 7 IEnMin= 7 EnMin= -2510.17745563697     IErMin= 7 ErrMin= 2.06D-07
 ErrMax= 2.06D-07  0.00D+00 EMaxC= 1.00D-01 BMatC= 5.66D-11 BMatP= 2.24D-10
 IDIUse=1 WtCom= 1.00D+00 WtEn= 0.00D+00
 Coeff-Com:  0.385D-04-0.522D-02-0.340D-02-0.284D-02 0.588D-01 0.413D+00
 Coeff-Com:  0.539D+00
 Coeff:      0.385D-04-0.522D-02-0.340D-02-0.284D-02 0.588D-01 0.413D+00
 Coeff:      0.539D+00
 Gap=     0.100 Goal=   None    Shift=    0.000
 RMSDP=2.44D-08 MaxDP=1.84D-06 DE=-3.12D-10 OVMax= 3.10D-06

 Cycle  12  Pass 1  IDiag  1:
 RMSU=  1.61D-08    CP:  1.00D+00  1.01D+00  4.15D-01  4.86D-01  8.78D-01
                    CP:  9.10D-01  6.65D-01
 E= -2510.17745563723     Delta-E=       -0.000000000261 Rises=F Damp=F
 DIIS: error= 5.57D-08 at cycle   8 NSaved=   8.
 NSaved= 8 IEnMin= 8 EnMin= -2510.17745563723     IErMin= 8 ErrMin= 5.57D-08
 ErrMax= 5.57D-08  0.00D+00 EMaxC= 1.00D-01 BMatC= 5.86D-12 BMatP= 5.66D-11
 IDIUse=1 WtCom= 1.00D+00 WtEn= 0.00D+00
 Coeff-Com:  0.781D-04-0.592D-02-0.425D-02-0.542D-02 0.150D-01 0.170D+00
 Coeff-Com:  0.308D+00 0.523D+00
 Coeff:      0.781D-04-0.592D-02-0.425D-02-0.542D-02 0.150D-01 0.170D+00
 Coeff:      0.308D+00 0.523D+00
 Gap=     0.100 Goal=   None    Shift=    0.000
 RMSDP=9.26D-09 MaxDP=4.46D-07 DE=-2.61D-10 OVMax= 1.97D-06

 SCF Done:  E(RPBE1PBE) =  -2510.17745564     A.U. after   12 cycles
            NFock= 12  Conv=0.93D-08     -V/T= 2.0066
 KE= 2.493829234420D+03 PE=-1.532369790553D+04 EE= 5.608515309502D+03
 Leave Link  502 at Mon Jan 28 18:40:48 2019, MaxMem=   805306368 cpu:      3426.8
 (Enter /pbs_home/pkowalski/g09d01/g09/l701.exe)
 Compute integral first derivatives.
 ... and contract with generalized density number  0.
 R6Disp: Adding Grimme-D3 dispersion energy 1st derivatives to the gradient.
 Leave Link  701 at Mon Jan 28 18:40:49 2019, MaxMem=   805306368 cpu:         5.8
 (Enter /pbs_home/pkowalski/g09d01/g09/l702.exe)
 L702 exits ... SP integral derivatives will be done elsewhere.
 Leave Link  702 at Mon Jan 28 18:40:49 2019, MaxMem=   805306368 cpu:         0.3
 (Enter /pbs_home/pkowalski/g09d01/g09/l703.exe)
 Compute integral first derivatives, UseDBF=F ICtDFT=           0.
 Integral derivatives from FoFJK, PRISM(SPDF).
 Calling FoFJK, ICntrl=      2127 FMM=F ISym2X=0 I1Cent= 0 IOpClX= 0 NMat=1 NMatS=1 NMatT=0.
 FoFJK:  IHMeth= 1 ICntrl=    2127 DoSepK=F KAlg= 0 I1Cent=   0 FoldK=F
 IRaf=         0 NMat=   1 IRICut=       1 DoRegI=T DoRafI=F ISym2E= 0.
 FoFCou: FMM=F IPFlag=           0 FMFlag=      100000 FMFlg1=         800
         NFxFlg=           0 DoJE=F BraDBF=F KetDBF=F FulRan=T
         wScrn=  0.000000 ICntrl=    2127 IOpCl=  0 I1Cent=           0 NGrid=           0
         NMat0=    1 NMatS0=      1 NMatT0=    0 NMatD0=    1 NMtDS0=    0 NMtDT0=    0
 Symmetry not used in FoFCou.
 Leave Link  703 at Mon Jan 28 18:42:45 2019, MaxMem=   805306368 cpu:       921.2
 (Enter /pbs_home/pkowalski/g09d01/g09/l716.exe)
 Dipole        = 1.10302242D-01-1.68328056D+00-8.46348974D-02
 ***** Axes restored to original set *****
 -------------------------------------------------------------------
 Center     Atomic                   Forces (Hartrees/Bohr)
 Number     Number              X              Y              Z
 -------------------------------------------------------------------
      1        6          -0.000429703    0.000518125    0.000986925
      2        6          -0.001753035    0.001326122    0.000031665
      3        6           0.001505639    0.000024397    0.001816154
      4       16           0.001630500   -0.001398742   -0.001223052
      5        6           0.000735591   -0.000847672    0.000721427
      6        6          -0.003884533    0.000392688   -0.004018898
      7        6          -0.000801558    0.000616967   -0.000537097
      8        6           0.003103231    0.000641296   -0.003194540
      9        6           0.002809863   -0.004533689    0.001236302
     10        9           0.000491667   -0.001137706    0.001176926
     11        9           0.001611118    0.000711219    0.000993957
     12        9          -0.000280167    0.000439077    0.000792874
     13        9          -0.001125770   -0.000577542    0.000825916
     14        9          -0.000074819    0.002024344   -0.000195944
     15        9          -0.001665484    0.000423358   -0.000839799
     16        6          -0.000153613    0.001002948    0.000921292
     17        6           0.000484166    0.000022665    0.000162417
     18        1           0.000031071    0.000394648   -0.000243846
     19        1           0.000346916    0.000165601   -0.000395436
     20        1           0.000388719    0.000341543    0.000225140
     21        6          -0.000535368   -0.000072385   -0.000236433
     22        1          -0.000161260   -0.000438110   -0.000227901
     23        1          -0.000487242   -0.000129795    0.000131809
     24        1          -0.000025082   -0.000426588    0.000200080
     25        6          -0.002091707    0.002901350    0.001771143
     26       16          -0.000524508   -0.000992783   -0.002173241
     27        6           0.000408021    0.001036687    0.003842822
     28        6           0.000092872   -0.000112682   -0.000312237
     29        6          -0.000112738    0.000251166   -0.000464626
     30        6          -0.000525368    0.000164911    0.000366929
     31        6          -0.000032444    0.000233547   -0.000282353
     32        1          -0.000160981    0.000100941    0.000271086
     33        6          -0.000276366    0.000105311    0.000129541
     34        1           0.000091005    0.000118225   -0.000226847
     35        6          -0.000136063    0.000086753    0.000013751
     36        1          -0.000056981   -0.000014581    0.000146398
     37        1           0.000046104    0.000035685   -0.000138451
     38        1           0.000107902   -0.000090228    0.000000580
     39        6          -0.000404370   -0.000705404   -0.002437001
     40        6           0.000183740    0.000108649    0.001012786
     41        1           0.000060838   -0.000209824   -0.000405938
     42        1          -0.000132456   -0.000056124   -0.000263029
     43        1          -0.000168855    0.000213761   -0.000256672
     44        6           0.000142208   -0.000217485   -0.000179807
     45        6           0.000439740   -0.000195362    0.000018114
     46        6          -0.000152091   -0.000074701    0.000467346
     47        6           0.000334407   -0.000091933    0.000120461
     48        1          -0.000171678    0.000072985    0.000255283
     49        6          -0.000134686   -0.000060562    0.000282994
     50        1           0.000210285   -0.000008937   -0.000030485
     51        6           0.000072201   -0.000057411    0.000113151
     52        1          -0.000132313    0.000029208    0.000098009
     53        1           0.000140158   -0.000025486   -0.000067422
     54        1          -0.000061463    0.000033115   -0.000128401
     55        6           0.001284100   -0.001986627   -0.001027259
     56        6          -0.000578324    0.000705804    0.000600720
     57        1           0.000319736   -0.000182821    0.000092691
     58        1           0.000080699   -0.000293146    0.000017952
     59        1           0.000078530   -0.000304771   -0.000337927
 -------------------------------------------------------------------
 Cartesian Forces:  Max     0.004533689 RMS     0.001012588
 Leave Link  716 at Mon Jan 28 18:42:45 2019, MaxMem=   805306368 cpu:         0.3
 (Enter /pbs_home/pkowalski/g09d01/g09/l103.exe)

 GradGradGradGradGradGradGradGradGradGradGradGradGradGradGradGradGradGrad
 Berny optimization.
 Using GEDIIS/GDIIS optimizer.
 FormGI is forming the generalized inverse of G from B-inverse, IUseBI=4.
 Internal  Forces:  Max     0.003604440 RMS     0.000541828
 Search for a local minimum.
 Step number   2 out of a maximum of  354
 All quantities printed in internal units (Hartrees-Bohrs-Radians)
 RMS Force = .54183D-03 SwitMx=.10000D-02 MixMth= 2
 Mixed Optimization -- En-DIIS/RFO-DIIS
 Update second derivatives using D2CorX and points    1    2
 DE= -3.48D-03 DEPred=-3.65D-03 R= 9.52D-01
 TightC=F SS=  1.41D+00  RLast= 1.67D-01 DXNew= 5.0454D-01 5.0070D-01
 Trust test= 9.52D-01 RLast= 1.67D-01 DXMaxT set to 5.01D-01
 ITU=  1  0
 Use linear search instead of GDIIS.
     Eigenvalues ---    0.00230   0.00230   0.00422   0.00634   0.00652
     Eigenvalues ---    0.00652   0.00845   0.00991   0.01099   0.01110
     Eigenvalues ---    0.01204   0.01263   0.01384   0.01436   0.01459
     Eigenvalues ---    0.01542   0.01577   0.01601   0.01722   0.01728
     Eigenvalues ---    0.01934   0.01936   0.02014   0.02017   0.02078
     Eigenvalues ---    0.02080   0.02094   0.02096   0.02133   0.02135
     Eigenvalues ---    0.02138   0.02142   0.02151   0.02154   0.02161
     Eigenvalues ---    0.02161   0.02164   0.02167   0.04521   0.04731
     Eigenvalues ---    0.04951   0.05518   0.05529   0.05533   0.05713
     Eigenvalues ---    0.05722   0.06001   0.07021   0.07049   0.07097
     Eigenvalues ---    0.07268   0.07304   0.07324   0.07794   0.08951
     Eigenvalues ---    0.09187   0.09376   0.09539   0.10325   0.10725
     Eigenvalues ---    0.11183   0.12183   0.12350   0.14198   0.14550
     Eigenvalues ---    0.15979   0.15995   0.15996   0.15998   0.15999
     Eigenvalues ---    0.15999   0.15999   0.16000   0.16000   0.16000
     Eigenvalues ---    0.16000   0.16000   0.16000   0.16000   0.16000
     Eigenvalues ---    0.16000   0.16000   0.16000   0.16000   0.16000
     Eigenvalues ---    0.16000   0.16149   0.17020   0.17081   0.20262
     Eigenvalues ---    0.21873   0.21999   0.21999   0.22000   0.22003
     Eigenvalues ---    0.22240   0.23469   0.23511   0.24379   0.24520
     Eigenvalues ---    0.24557   0.24710   0.24810   0.24930   0.24958
     Eigenvalues ---    0.24987   0.24990   0.24993   0.24998   0.26761
     Eigenvalues ---    0.26764   0.27147   0.27201   0.27268   0.27374
     Eigenvalues ---    0.27537   0.28228   0.28316   0.30675   0.31355
     Eigenvalues ---    0.31492   0.32404   0.33869   0.34349   0.34410
     Eigenvalues ---    0.34444   0.34496   0.34539   0.34594   0.34596
     Eigenvalues ---    0.34615   0.34697   0.34722   0.34750   0.34755
     Eigenvalues ---    0.35136   0.35218   0.35291   0.35291   0.35291
     Eigenvalues ---    0.35291   0.35300   0.35311   0.35362   0.35418
     Eigenvalues ---    0.35458   0.36057   0.37449   0.39135   0.41291
     Eigenvalues ---    0.41503   0.41752   0.41778   0.45000   0.45033
     Eigenvalues ---    0.45512   0.45560   0.46379   0.46413   0.46740
     Eigenvalues ---    0.46810   0.47082   0.47496   0.48326   0.48668
     Eigenvalues ---    0.50287   0.50875   0.51833   0.52274   0.53298
     Eigenvalues ---    0.55538
 RFO step:  Lambda=-4.43908078D-04 EMin= 2.29937681D-03
 Quartic linear search produced a step of -0.02827.
 Iteration  1 RMS(Cart)=  0.01646216 RMS(Int)=  0.00011227
 Iteration  2 RMS(Cart)=  0.00016730 RMS(Int)=  0.00001716
 Iteration  3 RMS(Cart)=  0.00000001 RMS(Int)=  0.00001716
 ITry= 1 IFail=0 DXMaxC= 8.50D-02 DCOld= 1.00D+10 DXMaxT= 5.01D-01 DXLimC= 3.00D+00 Rises=F
 Variable       Old X    -DE/DX   Delta X   Delta X   Delta X     New X
                                 (Linear)    (Quad)   (Total)
    R1        2.88220   0.00040   0.00063  -0.00123  -0.00061   2.88159
    R2        2.57718   0.00207   0.00021   0.00356   0.00378   2.58096
    R3        2.72582   0.00162   0.00043   0.00302   0.00345   2.72928
    R4        2.88334   0.00360   0.00090   0.00939   0.01029   2.89363
    R5        2.90406   0.00145   0.00080   0.00276   0.00356   2.90762
    R6        3.48257  -0.00045   0.00093  -0.00501  -0.00408   3.47850
    R7        3.48165  -0.00047   0.00092  -0.00513  -0.00421   3.47745
    R8        2.88484   0.00064   0.00063  -0.00059   0.00003   2.88486
    R9        2.90330   0.00147   0.00078   0.00289   0.00367   2.90697
   R10        3.31968  -0.00178   0.00076  -0.00828  -0.00751   3.31217
   R11        2.82693   0.00192   0.00044   0.00484   0.00529   2.83222
   R12        2.75333   0.00094   0.00043   0.00234   0.00278   2.75611
   R13        2.91690   0.00156   0.00031   0.00433   0.00463   2.92153
   R14        2.55106  -0.00162   0.00076  -0.00523  -0.00447   2.54659
   R15        2.56744  -0.00191   0.00077  -0.00593  -0.00515   2.56228
   R16        2.82294   0.00217   0.00045   0.00510   0.00555   2.82849
   R17        2.58246   0.00244   0.00021   0.00427   0.00448   2.58694
   R18        2.91855   0.00166   0.00031   0.00459   0.00488   2.92342
   R19        2.51956  -0.00088   0.00074  -0.00369  -0.00295   2.51661
   R20        2.53857  -0.00135   0.00077  -0.00467  -0.00390   2.53467
   R21        2.56966  -0.00189   0.00076  -0.00586  -0.00510   2.56456
   R22        2.54828  -0.00180   0.00076  -0.00554  -0.00478   2.54350
   R23        2.71620   0.00193   0.00042   0.00377   0.00419   2.72039
   R24        2.07628  -0.00009  -0.00036   0.00081   0.00045   2.07673
   R25        2.07522  -0.00015  -0.00039   0.00073   0.00034   2.07556
   R26        2.07894  -0.00019  -0.00041   0.00065   0.00024   2.07918
   R27        2.07489  -0.00021  -0.00039   0.00057   0.00018   2.07507
   R28        2.07995  -0.00014  -0.00039   0.00074   0.00035   2.08029
   R29        2.07656  -0.00008  -0.00037   0.00087   0.00049   2.07706
   R30        2.77296   0.00128   0.00036   0.00247   0.00283   2.77579
   R31        2.59530   0.00223   0.00010   0.00419   0.00429   2.59959
   R32        3.32751  -0.00157   0.00076  -0.00764  -0.00688   3.32063
   R33        2.77405   0.00135   0.00037   0.00266   0.00303   2.77708
   R34        2.59244   0.00236   0.00010   0.00442   0.00452   2.59696
   R35        2.65339   0.00063   0.00015   0.00098   0.00113   2.65453
   R36        2.65445   0.00065   0.00016   0.00101   0.00117   2.65562
   R37        2.63009   0.00024   0.00009   0.00024   0.00033   2.63042
   R38        2.06337  -0.00031  -0.00040   0.00032  -0.00008   2.06329
   R39        2.62874   0.00027   0.00008   0.00032   0.00040   2.62914
   R40        2.06560  -0.00025  -0.00042   0.00054   0.00012   2.06572
   R41        2.63524  -0.00001   0.00006  -0.00025  -0.00018   2.63506
   R42        2.06521  -0.00013  -0.00037   0.00073   0.00036   2.06557
   R43        2.63633  -0.00004   0.00009  -0.00039  -0.00030   2.63604
   R44        2.06518  -0.00013  -0.00037   0.00074   0.00037   2.06555
   R45        2.06520  -0.00014  -0.00037   0.00070   0.00033   2.06553
   R46        2.83180  -0.00007   0.00054  -0.00178  -0.00124   2.83056
   R47        2.07454  -0.00010  -0.00036   0.00077   0.00041   2.07496
   R48        2.07852   0.00007  -0.00032   0.00111   0.00080   2.07931
   R49        2.07514  -0.00013  -0.00034   0.00061   0.00027   2.07541
   R50        2.65317   0.00057   0.00016   0.00084   0.00100   2.65416
   R51        2.65402   0.00054   0.00015   0.00080   0.00095   2.65498
   R52        2.62993   0.00028   0.00009   0.00031   0.00040   2.63033
   R53        2.06384  -0.00029  -0.00040   0.00035  -0.00004   2.06379
   R54        2.62875   0.00023   0.00008   0.00024   0.00032   2.62906
   R55        2.06624  -0.00021  -0.00041   0.00063   0.00022   2.06646
   R56        2.63548  -0.00005   0.00006  -0.00033  -0.00027   2.63522
   R57        2.06517  -0.00013  -0.00037   0.00073   0.00035   2.06553
   R58        2.63619  -0.00002   0.00006  -0.00026  -0.00020   2.63599
   R59        2.06507  -0.00013  -0.00037   0.00070   0.00034   2.06541
   R60        2.06518  -0.00015  -0.00038   0.00070   0.00032   2.06550
   R61        2.83185  -0.00006   0.00054  -0.00176  -0.00122   2.83063
   R62        2.07710  -0.00011  -0.00034   0.00069   0.00035   2.07744
   R63        2.07760   0.00000  -0.00032   0.00093   0.00061   2.07820
   R64        2.07377  -0.00012  -0.00037   0.00075   0.00038   2.07415
    A1        2.02312   0.00006  -0.00002  -0.00178  -0.00182   2.02131
    A2        1.95486  -0.00018   0.00006   0.00031   0.00036   1.95522
    A3        2.30294   0.00013  -0.00003   0.00138   0.00138   2.30432
    A4        1.91577  -0.00006   0.00001  -0.00192  -0.00192   1.91385
    A5        1.87809  -0.00027  -0.00008  -0.00489  -0.00495   1.87313
    A6        1.83255  -0.00005  -0.00021   0.00051   0.00030   1.83285
    A7        1.97924   0.00042   0.00010   0.00380   0.00389   1.98312
    A8        1.96483   0.00021   0.00027   0.00302   0.00329   1.96812
    A9        1.88572  -0.00031  -0.00013  -0.00111  -0.00126   1.88446
   A10        1.96760   0.00014   0.00029   0.00151   0.00182   1.96941
   A11        1.89670  -0.00014   0.00002  -0.00301  -0.00300   1.89371
   A12        1.98578   0.00043   0.00010   0.00409   0.00418   1.98995
   A13        1.84644  -0.00002  -0.00022   0.00065   0.00043   1.84686
   A14        1.87259  -0.00032  -0.00016  -0.00087  -0.00104   1.87155
   A15        1.88824  -0.00013  -0.00007  -0.00275  -0.00280   1.88544
   A16        1.59349   0.00110   0.00008   0.00377   0.00384   1.59733
   A17        2.24197  -0.00032  -0.00006  -0.00033  -0.00033   2.24163
   A18        2.12696   0.00011   0.00013   0.00049   0.00062   2.12758
   A19        1.91295   0.00021  -0.00006  -0.00010  -0.00023   1.91272
   A20        1.82310  -0.00010   0.00019  -0.00496  -0.00489   1.81820
   A21        1.99688  -0.00004   0.00002  -0.00044  -0.00039   1.99648
   A22        1.96530   0.00008  -0.00008   0.00161   0.00155   1.96685
   A23        1.91861  -0.00021  -0.00008  -0.00168  -0.00173   1.91688
   A24        1.89531  -0.00021  -0.00011   0.00004  -0.00004   1.89527
   A25        1.86305   0.00044   0.00004   0.00511   0.00513   1.86818
   A26        1.90542  -0.00016  -0.00005  -0.00217  -0.00228   1.90315
   A27        2.12404  -0.00006   0.00012   0.00001   0.00013   2.12417
   A28        2.25312   0.00023  -0.00007   0.00222   0.00221   2.25534
   A29        1.83669  -0.00006  -0.00005  -0.00409  -0.00430   1.83239
   A30        1.96755  -0.00018   0.00001  -0.00006   0.00000   1.96755
   A31        1.89865   0.00005  -0.00002  -0.00020  -0.00019   1.89845
   A32        1.96810  -0.00005   0.00002  -0.00013  -0.00006   1.96804
   A33        1.89313  -0.00010  -0.00001  -0.00038  -0.00037   1.89276
   A34        1.89716   0.00034   0.00005   0.00460   0.00462   1.90178
   A35        1.81244  -0.00002   0.00021  -0.00518  -0.00510   1.80733
   A36        1.97463  -0.00009  -0.00005  -0.00040  -0.00043   1.97420
   A37        1.99926   0.00022   0.00001   0.00263   0.00266   2.00192
   A38        1.90083  -0.00008  -0.00010   0.00014   0.00007   1.90089
   A39        1.91104  -0.00055  -0.00011  -0.00293  -0.00299   1.90805
   A40        1.86368   0.00046   0.00004   0.00518   0.00520   1.86888
   A41        2.00540  -0.00003  -0.00002  -0.00265  -0.00268   2.00272
   A42        1.97562  -0.00038   0.00004  -0.00007  -0.00005   1.97558
   A43        2.30202   0.00041  -0.00002   0.00275   0.00277   2.30479
   A44        1.90259   0.00044   0.00001   0.00259   0.00260   1.90519
   A45        1.93643   0.00055   0.00017   0.00309   0.00326   1.93970
   A46        1.92042   0.00052   0.00023   0.00221   0.00244   1.92285
   A47        1.90439  -0.00045  -0.00021  -0.00167  -0.00189   1.90250
   A48        1.89860  -0.00054  -0.00012  -0.00347  -0.00359   1.89500
   A49        1.90097  -0.00055  -0.00010  -0.00291  -0.00302   1.89795
   A50        1.93341   0.00050   0.00019   0.00273   0.00292   1.93633
   A51        1.92077   0.00048   0.00022   0.00204   0.00226   1.92302
   A52        1.90215   0.00047   0.00003   0.00263   0.00266   1.90481
   A53        1.90320  -0.00049  -0.00011  -0.00244  -0.00255   1.90065
   A54        1.90694  -0.00044  -0.00021  -0.00165  -0.00186   1.90508
   A55        1.89696  -0.00054  -0.00013  -0.00346  -0.00360   1.89336
   A56        2.03555   0.00064   0.00008   0.00198   0.00206   2.03761
   A57        2.01771  -0.00029  -0.00014  -0.00025  -0.00039   2.01732
   A58        2.22972  -0.00035   0.00005  -0.00176  -0.00170   2.22802
   A59        1.58299   0.00110   0.00010   0.00403   0.00413   1.58712
   A60        2.03817   0.00077   0.00008   0.00249   0.00258   2.04074
   A61        2.01098  -0.00044  -0.00014  -0.00077  -0.00091   2.01006
   A62        2.23403  -0.00033   0.00005  -0.00171  -0.00166   2.23237
   A63        2.10827   0.00023   0.00006   0.00068   0.00074   2.10901
   A64        2.10260   0.00034   0.00009   0.00098   0.00107   2.10367
   A65        2.07200  -0.00057  -0.00015  -0.00163  -0.00178   2.07022
   A66        2.10372   0.00024   0.00008   0.00085   0.00093   2.10466
   A67        2.08623  -0.00012  -0.00001  -0.00054  -0.00055   2.08568
   A68        2.09294  -0.00012  -0.00007  -0.00037  -0.00044   2.09250
   A69        2.10392   0.00022   0.00008   0.00078   0.00085   2.10477
   A70        2.08161  -0.00022   0.00003  -0.00125  -0.00122   2.08040
   A71        2.09758   0.00000  -0.00011   0.00046   0.00035   2.09793
   A72        2.09892   0.00003   0.00001  -0.00007  -0.00006   2.09887
   A73        2.08712   0.00008   0.00000   0.00060   0.00060   2.08772
   A74        2.09711  -0.00011  -0.00001  -0.00053  -0.00054   2.09656
   A75        2.09881   0.00004   0.00001  -0.00001   0.00000   2.09881
   A76        2.08760   0.00006  -0.00001   0.00048   0.00048   2.08808
   A77        2.09677  -0.00010  -0.00001  -0.00047  -0.00047   2.09629
   A78        2.08878   0.00005  -0.00003   0.00006   0.00003   2.08881
   A79        2.09721  -0.00004   0.00001  -0.00010  -0.00009   2.09712
   A80        2.09717  -0.00001   0.00002   0.00004   0.00005   2.09722
   A81        1.95778  -0.00036   0.00024  -0.00128  -0.00105   1.95673
   A82        2.16132   0.00022  -0.00002   0.00051   0.00049   2.16181
   A83        2.16292   0.00014  -0.00022   0.00079   0.00058   2.16349
   A84        1.93283   0.00049  -0.00002   0.00310   0.00308   1.93591
   A85        1.95107   0.00025   0.00015   0.00117   0.00132   1.95238
   A86        1.92457   0.00032   0.00010   0.00148   0.00158   1.92615
   A87        1.89342  -0.00036  -0.00013  -0.00153  -0.00166   1.89176
   A88        1.89498  -0.00045  -0.00007  -0.00266  -0.00273   1.89225
   A89        1.86480  -0.00032  -0.00005  -0.00190  -0.00195   1.86285
   A90        2.10853   0.00026   0.00008   0.00069   0.00077   2.10931
   A91        2.10187   0.00027   0.00006   0.00081   0.00087   2.10273
   A92        2.07246  -0.00052  -0.00015  -0.00147  -0.00162   2.07083
   A93        2.10331   0.00022   0.00007   0.00078   0.00086   2.10416
   A94        2.08509  -0.00013   0.00000  -0.00066  -0.00066   2.08443
   A95        2.09453  -0.00009  -0.00007  -0.00017  -0.00024   2.09429
   A96        2.10427   0.00021   0.00008   0.00074   0.00081   2.10508
   A97        2.08398  -0.00016   0.00001  -0.00083  -0.00081   2.08316
   A98        2.09480  -0.00006  -0.00009   0.00008  -0.00001   2.09479
   A99        2.09879   0.00001   0.00001  -0.00010  -0.00009   2.09869
   A100       2.08733   0.00010   0.00000   0.00066   0.00066   2.08799
   A101       2.09703  -0.00011  -0.00001  -0.00056  -0.00057   2.09646
   A102       2.09797   0.00004   0.00002  -0.00004  -0.00002   2.09795
   A103       2.08816   0.00007  -0.00001   0.00054   0.00053   2.08869
   A104       2.09706  -0.00010  -0.00001  -0.00050  -0.00051   2.09655
   A105       2.08943   0.00005  -0.00003   0.00007   0.00004   2.08947
   A106       2.09675  -0.00003   0.00002  -0.00006  -0.00004   2.09671
   A107       2.09699  -0.00002   0.00001  -0.00002  -0.00001   2.09698
   A108       1.96260  -0.00039   0.00023  -0.00147  -0.00125   1.96136
   A109       2.15774   0.00059  -0.00001   0.00196   0.00196   2.15971
   A110       2.15476  -0.00021  -0.00022  -0.00056  -0.00078   2.15398
   A111       1.91938   0.00035   0.00014   0.00153   0.00167   1.92105
   A112       1.95487   0.00027   0.00015   0.00133   0.00147   1.95635
   A113       1.93541   0.00046  -0.00005   0.00295   0.00289   1.93830
   A114       1.86471  -0.00033  -0.00002  -0.00201  -0.00203   1.86268
   A115       1.88975  -0.00045  -0.00008  -0.00277  -0.00285   1.88690
   A116       1.89725  -0.00035  -0.00014  -0.00138  -0.00153   1.89572
    D1        0.68658  -0.00002  -0.00018   0.00449   0.00430   0.69089
    D2       -1.47476  -0.00033  -0.00025   0.00417   0.00390  -1.47086
    D3        2.80259   0.00017   0.00003   0.00735   0.00737   2.80996
    D4       -2.51853   0.00004  -0.00006   0.00334   0.00327  -2.51526
    D5        1.60331  -0.00028  -0.00014   0.00302   0.00286   1.60617
    D6       -0.40252   0.00022   0.00014   0.00620   0.00634  -0.39618
    D7        3.00507  -0.00004   0.00003  -0.00047  -0.00044   3.00463
    D8       -0.07580  -0.00014  -0.00006  -0.00166  -0.00173  -0.07753
    D9       -0.05731  -0.00009  -0.00011   0.00106   0.00094  -0.05637
   D10       -3.13818  -0.00019  -0.00021  -0.00014  -0.00035  -3.13853
   D11        0.28613  -0.00008   0.00000  -0.00267  -0.00267   0.28346
   D12       -2.80510  -0.00010  -0.00001  -0.00317  -0.00317  -2.80828
   D13       -2.93230  -0.00002   0.00014  -0.00422  -0.00408  -2.93639
   D14        0.25965  -0.00004   0.00013  -0.00472  -0.00459   0.25506
   D15       -3.07406  -0.00014   0.00037  -0.00898  -0.00861  -3.08267
   D16       -1.03302  -0.00017   0.00028  -0.00921  -0.00893  -1.04196
   D17        1.07172  -0.00015   0.00027  -0.01218  -0.01192   1.05980
   D18       -0.97303  -0.00024   0.00034  -0.01405  -0.01372  -0.98675
   D19        1.06801  -0.00027   0.00026  -0.01429  -0.01404   1.05397
   D20       -3.11044  -0.00025   0.00025  -0.01726  -0.01702  -3.12746
   D21        1.17469  -0.00016   0.00046  -0.01022  -0.00975   1.16495
   D22       -3.06745  -0.00020   0.00037  -0.01045  -0.01007  -3.07752
   D23       -0.96271  -0.00018   0.00036  -0.01342  -0.01305  -0.97577
   D24       -3.09404   0.00007   0.00033  -0.01622  -0.01590  -3.10994
   D25        1.08316   0.00004   0.00019  -0.01628  -0.01610   1.06706
   D26       -0.99547   0.00012   0.00021  -0.01488  -0.01468  -1.01015
   D27        1.06689   0.00006   0.00031  -0.01278  -0.01246   1.05442
   D28       -1.03910   0.00003   0.00017  -0.01284  -0.01266  -1.05176
   D29       -3.11772   0.00011   0.00018  -0.01144  -0.01125  -3.12897
   D30       -1.12380  -0.00028  -0.00001  -0.01854  -0.01856  -1.14236
   D31        3.05340  -0.00030  -0.00015  -0.01861  -0.01876   3.03465
   D32        0.97478  -0.00022  -0.00014  -0.01720  -0.01734   0.95744
   D33        0.32422   0.00000  -0.00013  -0.00562  -0.00576   0.31847
   D34        2.40773   0.00001  -0.00010  -0.00599  -0.00611   2.40162
   D35       -1.67629   0.00047   0.00011   0.00021   0.00031  -1.67598
   D36        2.26535  -0.00008   0.00005  -0.01044  -0.01039   2.25495
   D37        0.19472   0.00003   0.00001  -0.00802  -0.00802   0.18670
   D38       -1.81812   0.00033   0.00026  -0.00478  -0.00454  -1.82266
   D39        0.80989   0.00003  -0.00016   0.00836   0.00818   0.81808
   D40       -2.34763   0.00010  -0.00018   0.01072   0.01052  -2.33712
   D41        2.92700   0.00011   0.00008   0.00890   0.00897   2.93597
   D42       -0.23053   0.00018   0.00005   0.01126   0.01130  -0.21923
   D43       -1.35408  -0.00033  -0.00024   0.00695   0.00669  -1.34739
   D44        1.77158  -0.00026  -0.00027   0.00931   0.00902   1.78061
   D45       -3.10148   0.00007   0.00022  -0.01645  -0.01622  -3.11770
   D46        1.08414   0.00001   0.00036  -0.01797  -0.01760   1.06654
   D47       -1.02079  -0.00001   0.00022  -0.01779  -0.01756  -1.03835
   D48        0.99285  -0.00016  -0.00010  -0.02059  -0.02070   0.97216
   D49       -1.10471  -0.00023   0.00004  -0.02211  -0.02208  -1.12679
   D50        3.07354  -0.00024  -0.00010  -0.02193  -0.02204   3.05150
   D51       -0.99199   0.00008   0.00026  -0.01958  -0.01932  -1.01131
   D52       -3.08956   0.00001   0.00040  -0.02110  -0.02070  -3.11026
   D53        1.08869   0.00000   0.00026  -0.02092  -0.02066   1.06803
   D54        3.03089   0.00002  -0.00019   0.00580   0.00561   3.03650
   D55       -0.13053   0.00002  -0.00007   0.00417   0.00409  -0.12644
   D56        2.98816  -0.00013   0.00006  -0.01767  -0.01760   2.97056
   D57        0.88965   0.00022   0.00002  -0.01199  -0.01196   0.87769
   D58       -1.24173  -0.00040   0.00001  -0.01981  -0.01981  -1.26155
   D59       -0.20818  -0.00005   0.00015  -0.01658  -0.01640  -0.22458
   D60       -2.30668   0.00030   0.00011  -0.01090  -0.01077  -2.31745
   D61        1.84512  -0.00032   0.00010  -0.01871  -0.01862   1.82650
   D62        2.98956  -0.00002   0.00019  -0.00045  -0.00025   2.98931
   D63       -0.18597  -0.00001   0.00016   0.00152   0.00168  -0.18429
   D64       -0.10156  -0.00009   0.00011  -0.00143  -0.00132  -0.10287
   D65        3.00609  -0.00007   0.00008   0.00054   0.00062   3.00671
   D66        0.42653   0.00016  -0.00036   0.02772   0.02734   0.45387
   D67        2.57838  -0.00006  -0.00037   0.02474   0.02435   2.60273
   D68       -1.59921   0.00028  -0.00031   0.03035   0.03004  -1.56917
   D69        2.57666  -0.00007  -0.00026   0.02329   0.02301   2.59967
   D70       -1.55468  -0.00029  -0.00027   0.02031   0.02003  -1.53465
   D71        0.55091   0.00006  -0.00021   0.02592   0.02572   0.57663
   D72       -1.67422   0.00022  -0.00032   0.02851   0.02819  -1.64603
   D73        0.47763   0.00000  -0.00032   0.02553   0.02520   0.50283
   D74        2.58322   0.00034  -0.00027   0.03114   0.03089   2.61412
   D75        0.36606   0.00020  -0.00031   0.01868   0.01835   0.38441
   D76       -1.69208   0.00035  -0.00029   0.02189   0.02161  -1.67047
   D77        2.44945  -0.00038  -0.00031   0.01307   0.01274   2.46218
   D78       -2.73832   0.00019  -0.00028   0.01659   0.01630  -2.72203
   D79        1.48672   0.00034  -0.00026   0.01980   0.01956   1.50628
   D80       -0.65494  -0.00038  -0.00028   0.01099   0.01068  -0.64426
   D81       -0.21036  -0.00028  -0.00009  -0.00619  -0.00628  -0.21664
   D82        2.95090  -0.00035  -0.00006  -0.00905  -0.00912   2.94179
   D83        2.88992  -0.00028  -0.00013  -0.00390  -0.00403   2.88589
   D84       -0.23200  -0.00035  -0.00009  -0.00677  -0.00687  -0.23887
   D85       -0.48451  -0.00023   0.00042  -0.02864  -0.02821  -0.51272
   D86        1.62405  -0.00039   0.00042  -0.03187  -0.03146   1.59260
   D87       -2.62714  -0.00018   0.00035  -0.02722  -0.02686  -2.65401
   D88       -2.63601   0.00007   0.00042  -0.02570  -0.02526  -2.66127
   D89       -0.52745  -0.00008   0.00042  -0.02893  -0.02850  -0.55595
   D90        1.50454   0.00012   0.00036  -0.02428  -0.02391   1.48063
   D91        1.54502  -0.00025   0.00036  -0.03113  -0.03078   1.51424
   D92       -2.62961  -0.00041   0.00036  -0.03436  -0.03402  -2.66362
   D93       -0.59761  -0.00021   0.00029  -0.02971  -0.02943  -0.62704
   D94        0.15039  -0.00013  -0.00007  -0.00883  -0.00890   0.14149
   D95       -3.12345  -0.00018  -0.00003  -0.00949  -0.00952  -3.13297
   D96       -3.01062  -0.00006  -0.00010  -0.00603  -0.00612  -3.01674
   D97       -0.00127  -0.00010  -0.00006  -0.00669  -0.00674  -0.00801
   D98       -2.37650   0.00008   0.00035   0.00426   0.00461  -2.37188
   D99        0.73717   0.00008   0.00023   0.00520   0.00543   0.74260
   D100       0.78771   0.00008   0.00022   0.00609   0.00631   0.79403
   D101      -2.38181   0.00008   0.00010   0.00703   0.00714  -2.37467
   D102       0.01223   0.00001   0.00010   0.00177   0.00188   0.01412
   D103      -2.99738  -0.00001   0.00005   0.00221   0.00226  -2.99511
   D104       3.13141   0.00002   0.00023  -0.00001   0.00023   3.13163
   D105       0.12180   0.00000   0.00018   0.00042   0.00061   0.12240
   D106       2.95139   0.00011   0.00021   0.00455   0.00476   2.95615
   D107      -0.19501   0.00016   0.00010   0.00528   0.00537  -0.18964
   D108       2.36448  -0.00006  -0.00034  -0.00592  -0.00626   2.35822
   D109      -0.74986  -0.00007  -0.00024  -0.00719  -0.00744  -0.75730
   D110      -0.77159  -0.00012  -0.00021  -0.00676  -0.00697  -0.77856
   D111       2.39726  -0.00013  -0.00011  -0.00803  -0.00815   2.38911
   D112      -0.01765  -0.00012  -0.00006  -0.00261  -0.00266  -0.02032
   D113       3.07352  -0.00010  -0.00004  -0.00212  -0.00216   3.07137
   D114       3.11849  -0.00006  -0.00019  -0.00176  -0.00195   3.11653
   D115      -0.07352  -0.00004  -0.00018  -0.00127  -0.00145  -0.07497
   D116      -3.13295  -0.00002   0.00011  -0.00152  -0.00141  -3.13436
   D117      -0.01742  -0.00009   0.00002  -0.00403  -0.00401  -0.02143
   D118      -0.01814   0.00000   0.00001  -0.00023  -0.00021  -0.01836
   D119       3.09739  -0.00006  -0.00007  -0.00274  -0.00281   3.09458
   D120       3.13772   0.00005  -0.00010   0.00269   0.00259   3.14031
   D121      -0.01715   0.00002  -0.00018   0.00184   0.00166  -0.01548
   D122       0.02282   0.00003  -0.00001   0.00140   0.00140   0.02422
   D123      -3.13204   0.00000  -0.00008   0.00056   0.00047  -3.13157
   D124       0.00302  -0.00002  -0.00001  -0.00110  -0.00110   0.00192
   D125       3.13533  -0.00003  -0.00002  -0.00131  -0.00133   3.13400
   D126      -3.11241   0.00004   0.00008   0.00143   0.00151  -3.11091
   D127       0.01990   0.00003   0.00007   0.00121   0.00128   0.02118
   D128      -0.01240  -0.00003  -0.00001  -0.00126  -0.00128  -0.01368
   D129       3.12955  -0.00003  -0.00001  -0.00115  -0.00117   3.12838
   D130      -3.14060  -0.00001   0.00007  -0.00040  -0.00033  -3.14093
   D131       0.00136   0.00000   0.00006  -0.00029  -0.00022   0.00113
   D132       0.00777   0.00003  -0.00001   0.00128   0.00127   0.00904
   D133      -3.14153   0.00001   0.00000   0.00066   0.00066  -3.14087
   D134      -3.12449   0.00003   0.00001   0.00149   0.00149  -3.12300
   D135       0.00939   0.00002   0.00001   0.00087   0.00088   0.01028
   D136      -0.00309   0.00000   0.00002  -0.00010  -0.00009  -0.00318
   D137      -3.13698   0.00001   0.00001   0.00051   0.00052  -3.13646
   D138       3.13814  -0.00001   0.00002  -0.00021  -0.00019   3.13794
   D139       0.00425   0.00001   0.00001   0.00040   0.00041   0.00466
   D140       2.77858  -0.00003   0.00007  -0.00159  -0.00151   2.77707
   D141      -1.39104   0.00002   0.00000  -0.00058  -0.00058  -1.39162
   D142       0.68076   0.00000   0.00010  -0.00124  -0.00114   0.67962
   D143      -0.30680  -0.00004   0.00005  -0.00208  -0.00204  -0.30883
   D144       1.80676   0.00001  -0.00003  -0.00108  -0.00110   1.80566
   D145      -2.40462  -0.00001   0.00008  -0.00174  -0.00166  -2.40628
   D146       3.12950   0.00002  -0.00012   0.00140   0.00127   3.13078
   D147       0.01205   0.00008  -0.00002   0.00363   0.00361   0.01566
   D148       0.01537   0.00001  -0.00001   0.00044   0.00043   0.01580
   D149      -3.10208   0.00006   0.00009   0.00267   0.00276  -3.09932
   D150      -3.13322  -0.00004   0.00012  -0.00249  -0.00237  -3.13559
   D151       0.02630  -0.00002   0.00018  -0.00163  -0.00145   0.02485
   D152      -0.01898  -0.00003   0.00001  -0.00154  -0.00153  -0.02051
   D153       3.14053  -0.00001   0.00007  -0.00068  -0.00061   3.13993
   D154      -0.00277   0.00002   0.00000   0.00100   0.00100  -0.00177
   D155      -3.13558   0.00003   0.00002   0.00125   0.00127  -3.13431
   D156       3.11455  -0.00004  -0.00010  -0.00126  -0.00135   3.11320
   D157      -0.01826  -0.00003  -0.00008  -0.00100  -0.00108  -0.01934
   D158       0.00998   0.00003   0.00001   0.00121   0.00122   0.01120
   D159      -3.13044   0.00003   0.00001   0.00113   0.00114  -3.12930
   D160       3.13354   0.00000  -0.00005   0.00033   0.00028   3.13382
   D161      -0.00688   0.00000  -0.00005   0.00025   0.00020  -0.00668
   D162      -0.00652  -0.00003   0.00001  -0.00137  -0.00135  -0.00788
   D163       3.14149  -0.00001   0.00000  -0.00067  -0.00067   3.14082
   D164       3.12624  -0.00004  -0.00001  -0.00161  -0.00162   3.12462
   D165      -0.00893  -0.00002  -0.00002  -0.00092  -0.00093  -0.00987
   D166       0.00293   0.00001  -0.00001   0.00027   0.00025   0.00319
   D167       3.13810  -0.00001  -0.00001  -0.00043  -0.00043   3.13767
   D168      -3.13984   0.00001  -0.00002   0.00035   0.00033  -3.13951
   D169      -0.00467  -0.00001  -0.00001  -0.00034  -0.00035  -0.00502
   D170      -0.68110   0.00007  -0.00022   0.00790   0.00767  -0.67343
   D171       1.38960   0.00005  -0.00007   0.00723   0.00717   1.39676
   D172      -2.77068   0.00012  -0.00019   0.00848   0.00829  -2.76239
   D173       2.31389   0.00001  -0.00015   0.00713   0.00698   2.32087
   D174      -1.89859  -0.00001   0.00001   0.00647   0.00647  -1.89212
   D175       0.22431   0.00006  -0.00011   0.00771   0.00760   0.23191
         Item               Value     Threshold  Converged?
 Maximum Force            0.003604     0.000450     NO 
 RMS     Force            0.000542     0.000300     NO 
 Maximum Displacement     0.085043     0.001800     NO 
 RMS     Displacement     0.016491     0.001200     NO 
 Predicted change in Energy=-2.288529D-04
 Lowest energy point so far.  Saving SCF results.
 GradGradGradGradGradGradGradGradGradGradGradGradGradGradGradGradGradGrad

 Leave Link  103 at Mon Jan 28 18:42:45 2019, MaxMem=   805306368 cpu:         1.4
 (Enter /pbs_home/pkowalski/g09d01/g09/l202.exe)
 Stoichiometry    C29H22F6S2
 Framework group  C1[X(C29H22F6S2)]
 Deg. of freedom   171
 Full point group                 C1      NOp   1
 RotChk:  IX=0 Diff= 1.12D-03
 Largest Abelian subgroup         C1      NOp   1
 Largest concise Abelian subgroup C1      NOp   1
                         Standard orientation:                         
 ---------------------------------------------------------------------
 Center     Atomic      Atomic             Coordinates (Angstroms)
 Number     Number       Type             X           Y           Z
 ---------------------------------------------------------------------
      1          6           0       -1.433121    0.429598   -0.174398
      2          6           0       -0.602574   -0.842223   -0.308206
      3          6           0        0.645405   -0.737480    0.572859
      4         16           0        1.764116   -2.188555    0.402118
      5          6           0       -0.727051    1.596946   -0.110081
      6          6           0       -1.246204    3.002609   -0.138995
      7          6           0        0.730773    1.614766   -0.070473
      8          6           0       -0.016218    3.867928    0.219462
      9          6           0        1.206080    3.026413   -0.217663
     10          9           0       -2.245195    3.244915    0.732398
     11          9           0       -1.691050    3.370793   -1.365788
     12          9           0       -0.046900    5.068963   -0.355066
     13          9           0        0.029385    4.022737    1.551007
     14          9           0        1.528203    3.349543   -1.495773
     15          9           0        2.264526    3.346425    0.549732
     16          6           0        1.459407    0.471283    0.118093
     17          6           0        0.341490   -0.570221    2.071537
     18          1           0        1.287447   -0.478917    2.623383
     19          1           0       -0.217957   -1.431554    2.460737
     20          1           0       -0.251378    0.341385    2.239003
     21          6           0       -0.288284   -1.029022   -1.802784
     22          1           0        0.284227   -1.950772   -1.971268
     23          1           0        0.294363   -0.173748   -2.178135
     24          1           0       -1.231038   -1.082145   -2.365353
     25          6           0        3.147277   -1.148486    0.124328
     26         16           0       -1.728091   -2.203490    0.209954
     27          6           0       -3.130933   -1.171537   -0.024276
     28          6           0       -4.449074   -1.819535    0.022965
     29          6           0       -5.508909   -1.244124    0.743295
     30          6           0       -4.665312   -3.046159   -0.627795
     31          6           0       -6.752914   -1.866755    0.791613
     32          1           0       -5.344343   -0.313969    1.290889
     33          6           0       -5.912285   -3.661537   -0.582645
     34          1           0       -3.844370   -3.507158   -1.183197
     35          6           0       -6.960835   -3.073795    0.125121
     36          1           0       -7.564472   -1.408611    1.362788
     37          1           0       -6.066545   -4.609329   -1.104785
     38          1           0       -7.938540   -3.560958    0.163594
     39          6           0       -2.850805    0.158640   -0.226083
     40          6           0       -3.888019    1.195105   -0.531926
     41          1           0       -4.819225    0.727616   -0.878271
     42          1           0       -4.117509    1.816808    0.346446
     43          1           0       -3.528880    1.875424   -1.315737
     44          6           0        4.459735   -1.802579    0.039276
     45          6           0        5.577214   -1.263529    0.697569
     46          6           0        4.613630   -3.000780   -0.678025
     47          6           0        6.815212   -1.895412    0.623372
     48          1           0        5.463092   -0.354248    1.291617
     49          6           0        5.853902   -3.626427   -0.754463
     50          1           0        3.750833   -3.431540   -1.193600
     51          6           0        6.959064   -3.075256   -0.105939
     52          1           0        7.673236   -1.466351    1.147216
     53          1           0        5.958713   -4.551966   -1.326277
     54          1           0        7.932240   -3.569511   -0.163554
     55          6           0        2.865121    0.190721   -0.014615
     56          6           0        3.880539    1.208306   -0.435533
     57          1           0        3.462990    1.855914   -1.219622
     58          1           0        4.175281    1.866441    0.394774
     59          1           0        4.780853    0.724772   -0.835955
 ---------------------------------------------------------------------
 Rotational constants (GHZ):      0.1282726      0.0713497      0.0489442
 Leave Link  202 at Mon Jan 28 18:42:45 2019, MaxMem=   805306368 cpu:         0.0
 (Enter /pbs_home/pkowalski/g09d01/g09/l301.exe)
 Basis read from rwf:  (5D, 7F)
 No pseudopotential information found on rwf file.
 There are   673 symmetry adapted cartesian basis functions of A   symmetry.
 There are   636 symmetry adapted basis functions of A   symmetry.
   636 basis functions,  1103 primitive gaussians,   673 cartesian basis functions
   141 alpha electrons      141 beta electrons
       nuclear repulsion energy      4709.1745218437 Hartrees.
 IExCor= 1009 DFT=T Ex+Corr=PBE1PBE ExCW=0 ScaHFX=  0.250000
 ScaDFX=  0.750000  0.750000  1.000000  1.000000 ScalE2=  1.000000  1.000000
 IRadAn=      0 IRanWt=     -1 IRanGd=            0 ICorTp=0 IEmpDi=131
 NAtoms=   59 NActive=   59 NUniq=   59 SFac= 1.00D+00 NAtFMM=   60 NAOKFM=F Big=F
 Integral buffers will be    131072 words long.
 Raffenetti 2 integral format.
 Two-electron integral symmetry is turned on.
 R6Disp:  Grimme-D3 Dispersion energy=       -0.0511346916 Hartrees.
 Nuclear repulsion after empirical dispersion term =     4709.1233871520 Hartrees.
 No density basis found on file   724.
 Leave Link  301 at Mon Jan 28 18:42:45 2019, MaxMem=   805306368 cpu:         0.8
 (Enter /pbs_home/pkowalski/g09d01/g09/l302.exe)
 NPDir=0 NMtPBC=     1 NCelOv=     1 NCel=       1 NClECP=     1 NCelD=      1
         NCelK=      1 NCelE2=     1 NClLst=     1 CellRange=     0.0.
 One-electron integrals computed using PRISM.
 NBasis=   636 RedAO= T EigKep=  2.90D-04  NBF=   636
 NBsUse=   636 1.00D-06 EigRej= -1.00D+00 NBFU=   636
 Precomputing XC quadrature grid using
 IXCGrd= 4 IRadAn=           0 IRanWt=          -1 IRanGd=           0 AccXCQ= 0.00D+00.
 Generated NRdTot=       0 NPtTot=           0 NUsed=           0 NTot=          32
 NSgBfM=   629   629   630   630   632 MxSgAt=    59 MxSgA2=    59.
 Leave Link  302 at Mon Jan 28 18:42:47 2019, MaxMem=   805306368 cpu:        14.8
 (Enter /pbs_home/pkowalski/g09d01/g09/l303.exe)
 DipDrv:  MaxL=1.
 Leave Link  303 at Mon Jan 28 18:42:48 2019, MaxMem=   805306368 cpu:         1.5
 (Enter /pbs_home/pkowalski/g09d01/g09/l401.exe)
 Initial guess from the checkpoint file:  "dae0068freq_closed_pbe0d3.chk"
 B after Tr=     0.000000    0.000000    0.000000
         Rot=    1.000000   -0.000243   -0.000095   -0.000262 Ang=  -0.04 deg.
 Guess basis will be translated and rotated to current coordinates.
 JPrj=2 DoOrth=T DoCkMO=T.
 Generating alternative initial guess.
 ExpMin= 1.22D-01 ExpMax= 9.18D+03 ExpMxC= 1.38D+03 IAcc=1 IRadAn=         1 AccDes= 0.00D+00
 Harris functional with IExCor= 1009 and IRadAn=       1 diagonalized for initial guess.
 HarFok:  IExCor= 1009 AccDes= 0.00D+00 IRadAn=         1 IDoV= 1 UseB2=F ITyADJ=14
 ICtDFT=  3500011 ScaDFX=  1.000000  1.000000  1.000000  1.000000
 FoFCou: FMM=F IPFlag=           0 FMFlag=      100000 FMFlg1=           0
         NFxFlg=           0 DoJE=T BraDBF=F KetDBF=T FulRan=T
         wScrn=  0.000000 ICntrl=     500 IOpCl=  0 I1Cent=   200000004 NGrid=           0
         NMat0=    1 NMatS0=      1 NMatT0=    0 NMatD0=    1 NMtDS0=    0 NMtDT0=    0
 Petite list used in FoFCou.
 Harris En= -2510.31273468594    
 Leave Link  401 at Mon Jan 28 18:42:53 2019, MaxMem=   805306368 cpu:        40.0
 (Enter /pbs_home/pkowalski/g09d01/g09/l502.exe)
 Closed shell SCF:
 Using DIIS extrapolation, IDIIS=  1040.
 Integral symmetry usage will be decided dynamically.
 IVT=     1387805 IEndB=     1387805 NGot=   805306368 MDV=   804388806
 LenX=   804388806 LenY=   803935204
 Requested convergence on RMS density matrix=1.00D-08 within 128 cycles.
 Requested convergence on MAX density matrix=1.00D-06.
 Requested convergence on             energy=1.00D-06.
 No special actions if energy rises.
 Fock matrices will be formed incrementally for  20 cycles.
 Integral accuracy reduced to 1.0D-05 until final iterations.

 Cycle   1  Pass 0  IDiag  1:
 FoFJK:  IHMeth= 1 ICntrl=       0 DoSepK=F KAlg= 0 I1Cent=   0 FoldK=F
 IRaf= 660000000 NMat=   1 IRICut=       1 DoRegI=T DoRafI=F ISym2E= 0.
 FoFCou: FMM=F IPFlag=           0 FMFlag=      100000 FMFlg1=           0
         NFxFlg=           0 DoJE=F BraDBF=F KetDBF=F FulRan=T
         wScrn=  0.000000 ICntrl=       0 IOpCl=  0 I1Cent=           0 NGrid=           0
         NMat0=    1 NMatS0=      1 NMatT0=    0 NMatD0=    1 NMtDS0=    0 NMtDT0=    0
 Symmetry not used in FoFCou.
 E= -2510.17546969702    
 DIIS: error= 1.24D-03 at cycle   1 NSaved=   1.
 NSaved= 1 IEnMin= 1 EnMin= -2510.17546969702     IErMin= 1 ErrMin= 1.24D-03
 ErrMax= 1.24D-03  0.00D+00 EMaxC= 1.00D-01 BMatC= 1.54D-03 BMatP= 1.54D-03
 IDIUse=3 WtCom= 9.88D-01 WtEn= 1.24D-02
 Coeff-Com:  0.100D+01
 Coeff-En:   0.100D+01
 Coeff:      0.100D+01
 Gap=     0.574 Goal=   None    Shift=    0.000
 GapD=    0.574 DampG=2.000 DampE=1.000 DampFc=2.0000 IDamp=-1.
 RMSDP=2.31D-04 MaxDP=1.06D-02              OVMax= 8.10D-03

 Cycle   2  Pass 0  IDiag  1:
 RMSU=  2.31D-04    CP:  1.00D+00
 E= -2510.17744565478     Delta-E=       -0.001975957764 Rises=F Damp=F
 DIIS: error= 1.93D-04 at cycle   2 NSaved=   2.
 NSaved= 2 IEnMin= 2 EnMin= -2510.17744565478     IErMin= 2 ErrMin= 1.93D-04
 ErrMax= 1.93D-04  0.00D+00 EMaxC= 1.00D-01 BMatC= 4.22D-05 BMatP= 1.54D-03
 IDIUse=3 WtCom= 9.98D-01 WtEn= 1.93D-03
 Coeff-Com: -0.381D-01 0.104D+01
 Coeff-En:   0.000D+00 0.100D+01
 Coeff:     -0.381D-01 0.104D+01
 Gap=     0.100 Goal=   None    Shift=    0.000
 RMSDP=4.01D-05 MaxDP=2.16D-03 DE=-1.98D-03 OVMax= 4.55D-03

 Cycle   3  Pass 0  IDiag  1:
 RMSU=  3.98D-05    CP:  1.00D+00  1.01D+00
 E= -2510.17740218928     Delta-E=        0.000043465495 Rises=F Damp=F
 DIIS: error= 2.57D-04 at cycle   3 NSaved=   3.
 NSaved= 3 IEnMin= 2 EnMin= -2510.17744565478     IErMin= 2 ErrMin= 1.93D-04
 ErrMax= 2.57D-04  0.00D+00 EMaxC= 1.00D-01 BMatC= 1.02D-04 BMatP= 4.22D-05
 IDIUse=3 WtCom= 3.84D-01 WtEn= 6.16D-01
 Coeff-Com: -0.454D-01 0.663D+00 0.382D+00
 Coeff-En:   0.000D+00 0.666D+00 0.334D+00
 Coeff:     -0.174D-01 0.665D+00 0.352D+00
 Gap=     0.100 Goal=   None    Shift=    0.000
 RMSDP=2.83D-05 MaxDP=1.82D-03 DE= 4.35D-05 OVMax= 3.98D-03

 Cycle   4  Pass 0  IDiag  1:
 RMSU=  1.23D-05    CP:  1.00D+00  1.02D+00  3.68D-01
 E= -2510.17749275419     Delta-E=       -0.000090564904 Rises=F Damp=F
 DIIS: error= 4.13D-05 at cycle   4 NSaved=   4.
 NSaved= 4 IEnMin= 4 EnMin= -2510.17749275419     IErMin= 4 ErrMin= 4.13D-05
 ErrMax= 4.13D-05  0.00D+00 EMaxC= 1.00D-01 BMatC= 3.41D-06 BMatP= 4.22D-05
 IDIUse=1 WtCom= 1.00D+00 WtEn= 0.00D+00
 Coeff-Com: -0.208D-01 0.255D+00 0.189D+00 0.577D+00
 Coeff:     -0.208D-01 0.255D+00 0.189D+00 0.577D+00
 Gap=     0.100 Goal=   None    Shift=    0.000
 RMSDP=7.66D-06 MaxDP=3.64D-04 DE=-9.06D-05 OVMax= 1.14D-03

 Initial convergence to 1.0D-05 achieved.  Increase integral accuracy.
 Cycle   5  Pass 1  IDiag  1:
 E= -2510.17763948802     Delta-E=       -0.000146733830 Rises=F Damp=F
 DIIS: error= 1.48D-04 at cycle   1 NSaved=   1.
 NSaved= 1 IEnMin= 1 EnMin= -2510.17763948802     IErMin= 1 ErrMin= 1.48D-04
 ErrMax= 1.48D-04  0.00D+00 EMaxC= 1.00D-01 BMatC= 1.93D-05 BMatP= 1.93D-05
 IDIUse=3 WtCom= 9.99D-01 WtEn= 1.48D-03
 Coeff-Com:  0.100D+01
 Coeff-En:   0.100D+01
 Coeff:      0.100D+01
 Gap=     0.100 Goal=   None    Shift=    0.000
 RMSDP=7.66D-06 MaxDP=3.64D-04 DE=-1.47D-04 OVMax= 1.26D-03

 Cycle   6  Pass 1  IDiag  1:
 RMSU=  1.87D-04    CP:  1.00D+00
 E= -2510.17765479252     Delta-E=       -0.000015304499 Rises=F Damp=F
 DIIS: error= 6.52D-05 at cycle   2 NSaved=   2.
 NSaved= 2 IEnMin= 2 EnMin= -2510.17765479252     IErMin= 2 ErrMin= 6.52D-05
 ErrMax= 6.52D-05  0.00D+00 EMaxC= 1.00D-01 BMatC= 5.47D-06 BMatP= 1.93D-05
 IDIUse=1 WtCom= 1.00D+00 WtEn= 0.00D+00
 Coeff-Com:  0.262D+00 0.738D+00
 Coeff:      0.262D+00 0.738D+00
 Gap=     0.100 Goal=   None    Shift=    0.000
 RMSDP=1.44D-05 MaxDP=8.32D-04 DE=-1.53D-05 OVMax= 2.27D-03

 Cycle   7  Pass 1  IDiag  1:
 RMSU=  1.43D-05    CP:  1.00D+00  1.01D+00
 E= -2510.17764724642     Delta-E=        0.000007546096 Rises=F Damp=F
 DIIS: error= 9.35D-05 at cycle   3 NSaved=   3.
 NSaved= 3 IEnMin= 2 EnMin= -2510.17765479252     IErMin= 2 ErrMin= 6.52D-05
 ErrMax= 9.35D-05  0.00D+00 EMaxC= 1.00D-01 BMatC= 1.20D-05 BMatP= 5.47D-06
 IDIUse=1 WtCom= 1.00D+00 WtEn= 0.00D+00
 Coeff-Com:  0.116D-02 0.597D+00 0.402D+00
 Coeff:      0.116D-02 0.597D+00 0.402D+00
 Gap=     0.100 Goal=   None    Shift=    0.000
 RMSDP=9.10D-06 MaxDP=5.38D-04 DE= 7.55D-06 OVMax= 1.46D-03

 Cycle   8  Pass 1  IDiag  1:
 RMSU=  1.70D-06    CP:  1.00D+00  1.01D+00  3.80D-01
 E= -2510.17766071198     Delta-E=       -0.000013465562 Rises=F Damp=F
 DIIS: error= 1.28D-05 at cycle   4 NSaved=   4.
 NSaved= 4 IEnMin= 4 EnMin= -2510.17766071198     IErMin= 4 ErrMin= 1.28D-05
 ErrMax= 1.28D-05  0.00D+00 EMaxC= 1.00D-01 BMatC= 1.99D-07 BMatP= 5.47D-06
 IDIUse=1 WtCom= 1.00D+00 WtEn= 0.00D+00
 Coeff-Com: -0.569D-02 0.358D+00 0.250D+00 0.397D+00
 Coeff:     -0.569D-02 0.358D+00 0.250D+00 0.397D+00
 Gap=     0.100 Goal=   None    Shift=    0.000
 RMSDP=1.02D-06 MaxDP=6.10D-05 DE=-1.35D-05 OVMax= 9.08D-05

 Cycle   9  Pass 1  IDiag  1:
 RMSU=  4.52D-07    CP:  1.00D+00  1.01D+00  4.07D-01  5.20D-01
 E= -2510.17766086412     Delta-E=       -0.000000152140 Rises=F Damp=F
 DIIS: error= 9.74D-07 at cycle   5 NSaved=   5.
 NSaved= 5 IEnMin= 5 EnMin= -2510.17766086412     IErMin= 5 ErrMin= 9.74D-07
 ErrMax= 9.74D-07  0.00D+00 EMaxC= 1.00D-01 BMatC= 1.13D-09 BMatP= 1.99D-07
 IDIUse=1 WtCom= 1.00D+00 WtEn= 0.00D+00
 Coeff-Com: -0.265D-02 0.159D+00 0.111D+00 0.187D+00 0.546D+00
 Coeff:     -0.265D-02 0.159D+00 0.111D+00 0.187D+00 0.546D+00
 Gap=     0.100 Goal=   None    Shift=    0.000
 RMSDP=1.27D-07 MaxDP=7.65D-06 DE=-1.52D-07 OVMax= 1.41D-05

 Cycle  10  Pass 1  IDiag  1:
 RMSU=  1.11D-07    CP:  1.00D+00  1.01D+00  4.04D-01  5.43D-01  9.44D-01
 E= -2510.17766086488     Delta-E=       -0.000000000756 Rises=F Damp=F
 DIIS: error= 5.67D-07 at cycle   6 NSaved=   6.
 NSaved= 6 IEnMin= 6 EnMin= -2510.17766086488     IErMin= 6 ErrMin= 5.67D-07
 ErrMax= 5.67D-07  0.00D+00 EMaxC= 1.00D-01 BMatC= 2.70D-10 BMatP= 1.13D-09
 IDIUse=1 WtCom= 1.00D+00 WtEn= 0.00D+00
 Coeff-Com: -0.171D-03 0.616D-02 0.393D-02 0.122D-01 0.329D+00 0.649D+00
 Coeff:     -0.171D-03 0.616D-02 0.393D-02 0.122D-01 0.329D+00 0.649D+00
 Gap=     0.100 Goal=   None    Shift=    0.000
 RMSDP=4.98D-08 MaxDP=2.50D-06 DE=-7.56D-10 OVMax= 6.29D-06

 Cycle  11  Pass 1  IDiag  1:
 RMSU=  3.77D-08    CP:  1.00D+00  1.01D+00  4.04D-01  5.43D-01  9.89D-01
                    CP:  7.78D-01
 E= -2510.17766086474     Delta-E=        0.000000000141 Rises=F Damp=F
 DIIS: error= 1.29D-07 at cycle   7 NSaved=   7.
 NSaved= 7 IEnMin= 6 EnMin= -2510.17766086488     IErMin= 7 ErrMin= 1.29D-07
 ErrMax= 1.29D-07  0.00D+00 EMaxC= 1.00D-01 BMatC= 3.38D-11 BMatP= 2.70D-10
 IDIUse=1 WtCom= 1.00D+00 WtEn= 0.00D+00
 Coeff-Com:  0.962D-04-0.832D-02-0.602D-02-0.686D-02 0.157D+00 0.385D+00
 Coeff-Com:  0.479D+00
 Coeff:      0.962D-04-0.832D-02-0.602D-02-0.686D-02 0.157D+00 0.385D+00
 Coeff:      0.479D+00
 Gap=     0.100 Goal=   None    Shift=    0.000
 RMSDP=2.17D-08 MaxDP=1.20D-06 DE= 1.41D-10 OVMax= 4.17D-06

 Cycle  12  Pass 1  IDiag  1:
 RMSU=  1.39D-08    CP:  1.00D+00  1.01D+00  4.04D-01  5.45D-01  9.95D-01
                    CP:  8.12D-01  5.84D-01
 E= -2510.17766086512     Delta-E=       -0.000000000385 Rises=F Damp=F
 DIIS: error= 5.81D-08 at cycle   8 NSaved=   8.
 NSaved= 8 IEnMin= 8 EnMin= -2510.17766086512     IErMin= 8 ErrMin= 5.81D-08
 ErrMax= 5.81D-08  0.00D+00 EMaxC= 1.00D-01 BMatC= 5.30D-12 BMatP= 3.38D-11
 IDIUse=1 WtCom= 1.00D+00 WtEn= 0.00D+00
 Coeff-Com:  0.828D-04-0.627D-02-0.448D-02-0.598D-02 0.700D-01 0.186D+00
 Coeff-Com:  0.326D+00 0.435D+00
 Coeff:      0.828D-04-0.627D-02-0.448D-02-0.598D-02 0.700D-01 0.186D+00
 Coeff:      0.326D+00 0.435D+00
 Gap=     0.100 Goal=   None    Shift=    0.000
 RMSDP=7.07D-09 MaxDP=2.88D-07 DE=-3.85D-10 OVMax= 1.24D-06

 SCF Done:  E(RPBE1PBE) =  -2510.17766087     A.U. after   12 cycles
            NFock= 12  Conv=0.71D-08     -V/T= 2.0066
 KE= 2.493778750635D+03 PE=-1.531956138691D+04 EE= 5.606481588262D+03
 Leave Link  502 at Mon Jan 28 18:49:58 2019, MaxMem=   805306368 cpu:      3385.7
 (Enter /pbs_home/pkowalski/g09d01/g09/l701.exe)
 Compute integral first derivatives.
 ... and contract with generalized density number  0.
 R6Disp: Adding Grimme-D3 dispersion energy 1st derivatives to the gradient.
 Leave Link  701 at Mon Jan 28 18:49:59 2019, MaxMem=   805306368 cpu:         5.8
 (Enter /pbs_home/pkowalski/g09d01/g09/l702.exe)
 L702 exits ... SP integral derivatives will be done elsewhere.
 Leave Link  702 at Mon Jan 28 18:49:59 2019, MaxMem=   805306368 cpu:         0.3
 (Enter /pbs_home/pkowalski/g09d01/g09/l703.exe)
 Compute integral first derivatives, UseDBF=F ICtDFT=           0.
 Integral derivatives from FoFJK, PRISM(SPDF).
 Calling FoFJK, ICntrl=      2127 FMM=F ISym2X=0 I1Cent= 0 IOpClX= 0 NMat=1 NMatS=1 NMatT=0.
 FoFJK:  IHMeth= 1 ICntrl=    2127 DoSepK=F KAlg= 0 I1Cent=   0 FoldK=F
 IRaf=         0 NMat=   1 IRICut=       1 DoRegI=T DoRafI=F ISym2E= 0.
 FoFCou: FMM=F IPFlag=           0 FMFlag=      100000 FMFlg1=         800
         NFxFlg=           0 DoJE=F BraDBF=F KetDBF=F FulRan=T
         wScrn=  0.000000 ICntrl=    2127 IOpCl=  0 I1Cent=           0 NGrid=           0
         NMat0=    1 NMatS0=      1 NMatT0=    0 NMatD0=    1 NMtDS0=    0 NMtDT0=    0
 Symmetry not used in FoFCou.
 Leave Link  703 at Mon Jan 28 18:51:54 2019, MaxMem=   805306368 cpu:       916.2
 (Enter /pbs_home/pkowalski/g09d01/g09/l716.exe)
 Dipole        = 1.12894318D-01-1.67065891D+00-8.92986541D-02
 ***** Axes restored to original set *****
 -------------------------------------------------------------------
 Center     Atomic                   Forces (Hartrees/Bohr)
 Number     Number              X              Y              Z
 -------------------------------------------------------------------
      1        6           0.000260073    0.000024052   -0.000416788
      2        6          -0.000250975    0.000661663    0.000089343
      3        6           0.000164864    0.000135457    0.000553524
      4       16          -0.000063723   -0.000311625   -0.000181791
      5        6          -0.000077916   -0.000276065    0.000718193
      6        6          -0.000156257    0.000055831   -0.000961623
      7        6          -0.000716059    0.000037631    0.000550829
      8        6          -0.000368369    0.000001227    0.000201836
      9        6           0.000877837   -0.000693362   -0.000179118
     10        9           0.000007807    0.000040683   -0.000112698
     11        9           0.000136868    0.000367583    0.000314736
     12        9           0.000118033   -0.000310403   -0.000394634
     13        9           0.000097698    0.000153780    0.000048293
     14        9          -0.000024964    0.000425192    0.000099996
     15        9          -0.000023232   -0.000244902    0.000462468
     16        6           0.000072216   -0.000267702   -0.000333347
     17        6          -0.000309383    0.000283824   -0.000202738
     18        1          -0.000267068   -0.000014828   -0.000092737
     19        1           0.000062079   -0.000033477   -0.000045196
     20        1           0.000060741    0.000041788    0.000257636
     21        6           0.000202845   -0.000354751    0.000247961
     22        1          -0.000032754   -0.000038472   -0.000061024
     23        1          -0.000190530    0.000166068    0.000123821
     24        1           0.000261453    0.000007533    0.000105003
     25        6          -0.000644798    0.000830246    0.000151352
     26       16           0.000201015    0.000066991   -0.000239083
     27        6           0.000473361    0.000018522    0.000951490
     28        6          -0.000149192   -0.000092724   -0.000266186
     29        6           0.000216842   -0.000016926   -0.000143238
     30        6          -0.000056912   -0.000188158    0.000187092
     31        6           0.000053943    0.000151966   -0.000298272
     32        1          -0.000153991   -0.000077985    0.000116803
     33        6          -0.000186522   -0.000016470    0.000290640
     34        1           0.000014921    0.000158696   -0.000198553
     35        6          -0.000235483    0.000230690   -0.000026955
     36        1           0.000004570   -0.000164173    0.000209432
     37        1           0.000193730   -0.000017160   -0.000181258
     38        1           0.000187410   -0.000173191    0.000019880
     39        6          -0.000241888   -0.000120415   -0.000524173
     40        6           0.000158236    0.000167460    0.000173953
     41        1           0.000162431   -0.000053141   -0.000067097
     42        1          -0.000218076   -0.000095429    0.000010293
     43        1          -0.000000103    0.000011991   -0.000092070
     44        6           0.000194768   -0.000234729   -0.000060375
     45        6           0.000149017    0.000047419   -0.000185778
     46        6          -0.000301194   -0.000029464    0.000014174
     47        6           0.000328043   -0.000067665   -0.000054320
     48        1          -0.000165887   -0.000067942    0.000136620
     49        6          -0.000228673   -0.000002379    0.000232468
     50        1           0.000264891   -0.000030294    0.000007362
     51        6           0.000126199   -0.000071516    0.000285792
     52        1          -0.000261958    0.000042666   -0.000012911
     53        1           0.000148883    0.000025984   -0.000211378
     54        1          -0.000109876    0.000064018   -0.000223290
     55        6           0.000239656   -0.000349991   -0.000209899
     56        6          -0.000094037    0.000278170   -0.000230867
     57        1           0.000065329    0.000013846   -0.000120929
     58        1          -0.000019341   -0.000141501   -0.000035667
     59        1           0.000043402    0.000045861   -0.000196999
 -------------------------------------------------------------------
 Cartesian Forces:  Max     0.000961623 RMS     0.000262476
 Leave Link  716 at Mon Jan 28 18:51:54 2019, MaxMem=   805306368 cpu:         0.3
 (Enter /pbs_home/pkowalski/g09d01/g09/l103.exe)

 GradGradGradGradGradGradGradGradGradGradGradGradGradGradGradGradGradGrad
 Berny optimization.
 Using GEDIIS/GDIIS optimizer.
 FormGI is forming the generalized inverse of G from B-inverse, IUseBI=4.
 Internal  Forces:  Max     0.000996976 RMS     0.000192581
 Search for a local minimum.
 Step number   3 out of a maximum of  354
 All quantities printed in internal units (Hartrees-Bohrs-Radians)
 RMS Force = .19258D-03 SwitMx=.10000D-02 MixMth= 2
 Mixed Optimization -- En-DIIS/RFO-DIIS
 Swapping is turned off.
 Update second derivatives using D2CorX and points    1    2    3
 DE= -2.05D-04 DEPred=-2.29D-04 R= 8.97D-01
 TightC=F SS=  1.41D+00  RLast= 1.66D-01 DXNew= 8.4208D-01 4.9775D-01
 Trust test= 8.97D-01 RLast= 1.66D-01 DXMaxT set to 5.01D-01
 ITU=  1  1  0
     Eigenvalues ---    0.00229   0.00230   0.00408   0.00649   0.00652
     Eigenvalues ---    0.00678   0.00843   0.01009   0.01104   0.01120
     Eigenvalues ---    0.01201   0.01266   0.01388   0.01441   0.01462
     Eigenvalues ---    0.01546   0.01589   0.01594   0.01721   0.01727
     Eigenvalues ---    0.01933   0.01957   0.02015   0.02019   0.02079
     Eigenvalues ---    0.02084   0.02095   0.02098   0.02134   0.02136
     Eigenvalues ---    0.02138   0.02142   0.02151   0.02154   0.02161
     Eigenvalues ---    0.02161   0.02164   0.02167   0.04553   0.04734
     Eigenvalues ---    0.04982   0.05487   0.05499   0.05504   0.05685
     Eigenvalues ---    0.05696   0.06073   0.06978   0.07020   0.07073
     Eigenvalues ---    0.07248   0.07282   0.07474   0.07825   0.08966
     Eigenvalues ---    0.09219   0.09363   0.09567   0.10524   0.10891
     Eigenvalues ---    0.11118   0.12208   0.12394   0.14175   0.14471
     Eigenvalues ---    0.15592   0.15994   0.15995   0.15997   0.15999
     Eigenvalues ---    0.15999   0.15999   0.16000   0.16000   0.16000
     Eigenvalues ---    0.16000   0.16000   0.16000   0.16000   0.16000
     Eigenvalues ---    0.16000   0.16000   0.16000   0.16000   0.16000
     Eigenvalues ---    0.16012   0.16063   0.16970   0.17070   0.20039
     Eigenvalues ---    0.21163   0.21999   0.21999   0.22000   0.22003
     Eigenvalues ---    0.22238   0.23468   0.23479   0.24064   0.24347
     Eigenvalues ---    0.24514   0.24558   0.24805   0.24939   0.24953
     Eigenvalues ---    0.24980   0.24991   0.24996   0.25002   0.26524
     Eigenvalues ---    0.26817   0.27142   0.27213   0.27275   0.27535
     Eigenvalues ---    0.28032   0.28260   0.29002   0.30679   0.31246
     Eigenvalues ---    0.31492   0.32147   0.34126   0.34362   0.34407
     Eigenvalues ---    0.34452   0.34494   0.34542   0.34594   0.34607
     Eigenvalues ---    0.34648   0.34709   0.34728   0.34749   0.34815
     Eigenvalues ---    0.35210   0.35291   0.35291   0.35291   0.35291
     Eigenvalues ---    0.35300   0.35311   0.35361   0.35412   0.35425
     Eigenvalues ---    0.35460   0.36245   0.37390   0.39790   0.41298
     Eigenvalues ---    0.41669   0.41750   0.41781   0.44992   0.45032
     Eigenvalues ---    0.45440   0.45518   0.45586   0.46381   0.46414
     Eigenvalues ---    0.46809   0.46840   0.47537   0.48624   0.48801
     Eigenvalues ---    0.50289   0.51799   0.52003   0.52297   0.53320
     Eigenvalues ---    0.55736
 En-DIIS/RFO-DIIS IScMMF=        0 using points:     3    2
 RFO step:  Lambda=-2.94400319D-05.
 NNeg= 0 NP= 2 Switch=  2.50D-03 Rises=F DC=  2.05D-04 SmlDif=  1.00D-05
 RMS Error=  0.5208952582D-03 NUsed= 2 EDIIS=F
 DidBck=F Rises=F RFO-DIIS coefs:    0.92137    0.07863
 Iteration  1 RMS(Cart)=  0.01462096 RMS(Int)=  0.00004676
 Iteration  2 RMS(Cart)=  0.00011454 RMS(Int)=  0.00000345
 Iteration  3 RMS(Cart)=  0.00000000 RMS(Int)=  0.00000345
 ITry= 1 IFail=0 DXMaxC= 5.56D-02 DCOld= 1.00D+10 DXMaxT= 5.01D-01 DXLimC= 3.00D+00 Rises=F
 Variable       Old X    -DE/DX   Delta X   Delta X   Delta X     New X
                                 (Linear)    (Quad)   (Total)
    R1        2.88159   0.00053   0.00005   0.00219   0.00223   2.88382
    R2        2.58096   0.00010  -0.00030   0.00069   0.00039   2.58136
    R3        2.72928  -0.00022  -0.00027   0.00042   0.00014   2.72942
    R4        2.89363  -0.00049  -0.00081   0.00217   0.00136   2.89499
    R5        2.90762   0.00018  -0.00028   0.00139   0.00111   2.90873
    R6        3.47850  -0.00014   0.00032  -0.00217  -0.00185   3.47665
    R7        3.47745  -0.00008   0.00033  -0.00142  -0.00109   3.47635
    R8        2.88486   0.00004   0.00000   0.00149   0.00148   2.88635
    R9        2.90697   0.00001  -0.00029   0.00086   0.00057   2.90754
   R10        3.31217   0.00007   0.00059  -0.00251  -0.00192   3.31025
   R11        2.83222   0.00063  -0.00042   0.00341   0.00300   2.83522
   R12        2.75611  -0.00035  -0.00022  -0.00135  -0.00157   2.75454
   R13        2.92153   0.00043  -0.00036   0.00294   0.00259   2.92412
   R14        2.54659   0.00010   0.00035  -0.00135  -0.00099   2.54560
   R15        2.56228  -0.00043   0.00041  -0.00252  -0.00211   2.56017
   R16        2.82849   0.00028  -0.00044   0.00216   0.00172   2.83021
   R17        2.58694  -0.00082  -0.00035  -0.00053  -0.00089   2.58605
   R18        2.92342   0.00042  -0.00038   0.00240   0.00202   2.92544
   R19        2.51661   0.00050   0.00023  -0.00025  -0.00002   2.51659
   R20        2.53467   0.00017   0.00031  -0.00107  -0.00076   2.53391
   R21        2.56456  -0.00039   0.00040  -0.00242  -0.00202   2.56254
   R22        2.54350   0.00007   0.00038  -0.00149  -0.00111   2.54238
   R23        2.72039  -0.00092  -0.00033  -0.00109  -0.00142   2.71897
   R24        2.07673  -0.00028  -0.00004  -0.00051  -0.00054   2.07618
   R25        2.07556  -0.00007  -0.00003   0.00003   0.00001   2.07557
   R26        2.07918  -0.00025  -0.00002  -0.00048  -0.00050   2.07868
   R27        2.07507  -0.00006  -0.00001   0.00001   0.00000   2.07507
   R28        2.08029  -0.00026  -0.00003  -0.00048  -0.00051   2.07979
   R29        2.07706  -0.00028  -0.00004  -0.00049  -0.00053   2.07653
   R30        2.77579   0.00010  -0.00022   0.00097   0.00075   2.77654
   R31        2.59959   0.00029  -0.00034   0.00150   0.00116   2.60075
   R32        3.32063  -0.00019   0.00054  -0.00297  -0.00242   3.31820
   R33        2.77708  -0.00002  -0.00024   0.00073   0.00049   2.77757
   R34        2.59696   0.00015  -0.00036   0.00154   0.00119   2.59815
   R35        2.65453  -0.00006  -0.00009   0.00015   0.00007   2.65459
   R36        2.65562   0.00002  -0.00009   0.00033   0.00023   2.65586
   R37        2.63042   0.00000  -0.00003   0.00008   0.00005   2.63048
   R38        2.06329  -0.00019   0.00001  -0.00040  -0.00040   2.06290
   R39        2.62914  -0.00001  -0.00003   0.00007   0.00004   2.62919
   R40        2.06572  -0.00025  -0.00001  -0.00049  -0.00050   2.06522
   R41        2.63506   0.00012   0.00001   0.00017   0.00018   2.63524
   R42        2.06557  -0.00027  -0.00003  -0.00048  -0.00051   2.06506
   R43        2.63604   0.00011   0.00002   0.00011   0.00014   2.63617
   R44        2.06555  -0.00026  -0.00003  -0.00047  -0.00050   2.06505
   R45        2.06553  -0.00026  -0.00003  -0.00046  -0.00049   2.06504
   R46        2.83056  -0.00006   0.00010  -0.00070  -0.00060   2.82996
   R47        2.07496  -0.00017  -0.00003  -0.00021  -0.00024   2.07471
   R48        2.07931  -0.00018  -0.00006  -0.00015  -0.00022   2.07910
   R49        2.07541   0.00001  -0.00002   0.00022   0.00019   2.07560
   R50        2.65416  -0.00001  -0.00008   0.00022   0.00014   2.65430
   R51        2.65498   0.00005  -0.00007   0.00032   0.00025   2.65522
   R52        2.63033   0.00001  -0.00003   0.00011   0.00008   2.63041
   R53        2.06379  -0.00021   0.00000  -0.00045  -0.00045   2.06335
   R54        2.62906   0.00001  -0.00002   0.00009   0.00006   2.62912
   R55        2.06646  -0.00027  -0.00002  -0.00051  -0.00053   2.06593
   R56        2.63522   0.00010   0.00002   0.00010   0.00012   2.63534
   R57        2.06553  -0.00026  -0.00003  -0.00048  -0.00050   2.06502
   R58        2.63599   0.00008   0.00002   0.00010   0.00012   2.63610
   R59        2.06541  -0.00026  -0.00003  -0.00047  -0.00050   2.06491
   R60        2.06550  -0.00026  -0.00003  -0.00046  -0.00049   2.06501
   R61        2.83063  -0.00006   0.00010  -0.00070  -0.00060   2.83003
   R62        2.07744   0.00003  -0.00003   0.00029   0.00026   2.07771
   R63        2.07820  -0.00003  -0.00005   0.00020   0.00015   2.07835
   R64        2.07415  -0.00018  -0.00003  -0.00027  -0.00030   2.07385
    A1        2.02131  -0.00002   0.00014   0.00124   0.00138   2.02269
    A2        1.95522  -0.00008  -0.00003  -0.00112  -0.00115   1.95407
    A3        2.30432   0.00009  -0.00011  -0.00032  -0.00042   2.30390
    A4        1.91385  -0.00003   0.00015   0.00175   0.00190   1.91575
    A5        1.87313   0.00010   0.00039   0.00087   0.00126   1.87439
    A6        1.83285   0.00008  -0.00002  -0.00076  -0.00079   1.83206
    A7        1.98312  -0.00028  -0.00031  -0.00179  -0.00210   1.98102
    A8        1.96812  -0.00001  -0.00026  -0.00021  -0.00046   1.96766
    A9        1.88446   0.00017   0.00010   0.00027   0.00037   1.88483
   A10        1.96941   0.00012  -0.00014  -0.00047  -0.00061   1.96881
   A11        1.89371  -0.00017   0.00024  -0.00020   0.00002   1.89373
   A12        1.98995  -0.00029  -0.00033  -0.00103  -0.00135   1.98860
   A13        1.84686  -0.00012  -0.00003  -0.00191  -0.00195   1.84491
   A14        1.87155   0.00020   0.00008   0.00107   0.00115   1.87270
   A15        1.88544   0.00028   0.00022   0.00261   0.00284   1.88827
   A16        1.59733  -0.00014  -0.00030   0.00120   0.00089   1.59822
   A17        2.24163   0.00024   0.00003   0.00115   0.00118   2.24281
   A18        2.12758  -0.00017  -0.00005  -0.00085  -0.00090   2.12668
   A19        1.91272  -0.00007   0.00002  -0.00016  -0.00015   1.91257
   A20        1.81820  -0.00014   0.00038  -0.00192  -0.00154   1.81667
   A21        1.99648   0.00012   0.00003   0.00067   0.00070   1.99719
   A22        1.96685  -0.00017  -0.00012  -0.00118  -0.00130   1.96555
   A23        1.91688   0.00007   0.00014  -0.00015  -0.00001   1.91686
   A24        1.89527   0.00017   0.00000   0.00101   0.00102   1.89629
   A25        1.86818  -0.00003  -0.00040   0.00152   0.00112   1.86930
   A26        1.90315   0.00043   0.00018   0.00038   0.00055   1.90370
   A27        2.12417   0.00012  -0.00001   0.00074   0.00072   2.12489
   A28        2.25534  -0.00054  -0.00017  -0.00108  -0.00124   2.25409
   A29        1.83239   0.00014   0.00034  -0.00098  -0.00064   1.83175
   A30        1.96755   0.00005   0.00000   0.00082   0.00082   1.96837
   A31        1.89845  -0.00011   0.00002  -0.00077  -0.00076   1.89769
   A32        1.96804  -0.00004   0.00000   0.00056   0.00056   1.96860
   A33        1.89276  -0.00006   0.00003  -0.00100  -0.00097   1.89179
   A34        1.90178   0.00002  -0.00036   0.00119   0.00083   1.90261
   A35        1.80733  -0.00029   0.00040  -0.00337  -0.00297   1.80436
   A36        1.97420  -0.00011   0.00003  -0.00187  -0.00184   1.97236
   A37        2.00192  -0.00009  -0.00021   0.00058   0.00038   2.00229
   A38        1.90089   0.00013  -0.00001   0.00016   0.00015   1.90104
   A39        1.90805   0.00050   0.00024   0.00323   0.00347   1.91152
   A40        1.86888  -0.00011  -0.00041   0.00134   0.00093   1.86981
   A41        2.00272   0.00036   0.00021   0.00326   0.00346   2.00618
   A42        1.97558   0.00036   0.00000   0.00074   0.00074   1.97632
   A43        2.30479  -0.00072  -0.00022  -0.00395  -0.00416   2.30063
   A44        1.90519  -0.00009  -0.00020   0.00008  -0.00012   1.90506
   A45        1.93970   0.00006  -0.00026   0.00133   0.00107   1.94077
   A46        1.92285   0.00013  -0.00019   0.00144   0.00125   1.92410
   A47        1.90250   0.00000   0.00015  -0.00063  -0.00048   1.90202
   A48        1.89500  -0.00003   0.00028  -0.00137  -0.00108   1.89392
   A49        1.89795  -0.00006   0.00024  -0.00093  -0.00070   1.89726
   A50        1.93633   0.00006  -0.00023   0.00117   0.00094   1.93727
   A51        1.92302   0.00015  -0.00018   0.00155   0.00137   1.92440
   A52        1.90481  -0.00007  -0.00021   0.00022   0.00001   1.90482
   A53        1.90065  -0.00008   0.00020  -0.00092  -0.00072   1.89993
   A54        1.90508  -0.00002   0.00015  -0.00082  -0.00067   1.90441
   A55        1.89336  -0.00004   0.00028  -0.00129  -0.00100   1.89236
   A56        2.03761   0.00054  -0.00016   0.00269   0.00253   2.04015
   A57        2.01732   0.00008   0.00003  -0.00010  -0.00007   2.01724
   A58        2.22802  -0.00062   0.00013  -0.00262  -0.00249   2.22553
   A59        1.58712  -0.00018  -0.00032  -0.00020  -0.00054   1.58658
   A60        2.04074   0.00041  -0.00020   0.00243   0.00223   2.04297
   A61        2.01006   0.00035   0.00007   0.00068   0.00074   2.01081
   A62        2.23237  -0.00076   0.00013  -0.00310  -0.00297   2.22940
   A63        2.10901  -0.00015  -0.00006  -0.00033  -0.00039   2.10862
   A64        2.10367   0.00007  -0.00008   0.00057   0.00048   2.10416
   A65        2.07022   0.00009   0.00014  -0.00018  -0.00004   2.07017
   A66        2.10466  -0.00002  -0.00007   0.00014   0.00007   2.10472
   A67        2.08568  -0.00004   0.00004  -0.00037  -0.00033   2.08535
   A68        2.09250   0.00006   0.00003   0.00026   0.00029   2.09279
   A69        2.10477  -0.00002  -0.00007   0.00015   0.00008   2.10485
   A70        2.08040  -0.00001   0.00010  -0.00040  -0.00030   2.08009
   A71        2.09793   0.00002  -0.00003   0.00026   0.00023   2.09816
   A72        2.09887  -0.00002   0.00000  -0.00008  -0.00008   2.09879
   A73        2.08772   0.00001  -0.00005   0.00020   0.00016   2.08787
   A74        2.09656   0.00001   0.00004  -0.00012  -0.00008   2.09649
   A75        2.09881  -0.00003   0.00000  -0.00011  -0.00011   2.09870
   A76        2.08808   0.00001  -0.00004   0.00015   0.00012   2.08820
   A77        2.09629   0.00002   0.00004  -0.00004  -0.00001   2.09629
   A78        2.08881   0.00001   0.00000   0.00011   0.00011   2.08892
   A79        2.09712  -0.00001   0.00001  -0.00008  -0.00007   2.09706
   A80        2.09722   0.00000   0.00000  -0.00003  -0.00003   2.09719
   A81        1.95673  -0.00022   0.00008  -0.00136  -0.00129   1.95544
   A82        2.16181   0.00008  -0.00004   0.00046   0.00043   2.16223
   A83        2.16349   0.00013  -0.00005   0.00078   0.00074   2.16424
   A84        1.93591   0.00005  -0.00024   0.00112   0.00088   1.93679
   A85        1.95238   0.00018  -0.00010   0.00135   0.00124   1.95363
   A86        1.92615   0.00008  -0.00012   0.00097   0.00084   1.92699
   A87        1.89176  -0.00014   0.00013  -0.00138  -0.00125   1.89051
   A88        1.89225  -0.00006   0.00021  -0.00111  -0.00090   1.89135
   A89        1.86285  -0.00012   0.00015  -0.00113  -0.00098   1.86188
   A90        2.10931  -0.00010  -0.00006  -0.00013  -0.00019   2.10912
   A91        2.10273   0.00006  -0.00007   0.00048   0.00041   2.10314
   A92        2.07083   0.00004   0.00013  -0.00030  -0.00017   2.07066
   A93        2.10416   0.00000  -0.00007   0.00023   0.00016   2.10433
   A94        2.08443  -0.00004   0.00005  -0.00042  -0.00036   2.08407
   A95        2.09429   0.00004   0.00002   0.00020   0.00022   2.09451
   A96        2.10508  -0.00001  -0.00006   0.00017   0.00010   2.10519
   A97        2.08316  -0.00001   0.00006  -0.00028  -0.00022   2.08294
   A98        2.09479   0.00002   0.00000   0.00013   0.00013   2.09491
   A99        2.09869  -0.00002   0.00001  -0.00011  -0.00011   2.09859
   A100       2.08799   0.00001  -0.00005   0.00025   0.00019   2.08819
   A101       2.09646   0.00001   0.00004  -0.00013  -0.00009   2.09638
   A102       2.09795  -0.00002   0.00000  -0.00006  -0.00006   2.09789
   A103       2.08869   0.00001  -0.00004   0.00017   0.00013   2.08882
   A104       2.09655   0.00001   0.00004  -0.00011  -0.00007   2.09647
   A105       2.08947   0.00001   0.00000   0.00009   0.00009   2.08956
   A106       2.09671   0.00000   0.00000  -0.00003  -0.00003   2.09668
   A107       2.09698  -0.00001   0.00000  -0.00006  -0.00006   2.09692
   A108       1.96136  -0.00020   0.00010  -0.00125  -0.00115   1.96020
   A109       2.15971  -0.00079  -0.00015  -0.00238  -0.00253   2.15717
   A110       2.15398   0.00100   0.00006   0.00350   0.00356   2.15755
   A111       1.92105  -0.00001  -0.00013   0.00029   0.00016   1.92121
   A112       1.95635   0.00014  -0.00012   0.00104   0.00092   1.95727
   A113       1.93830   0.00013  -0.00023   0.00181   0.00159   1.93989
   A114       1.86268  -0.00015   0.00016  -0.00190  -0.00174   1.86093
   A115       1.88690  -0.00001   0.00022  -0.00058  -0.00036   1.88655
   A116       1.89572  -0.00011   0.00012  -0.00087  -0.00075   1.89497
    D1        0.69089   0.00000  -0.00034  -0.00309  -0.00344   0.68745
    D2       -1.47086   0.00029  -0.00031  -0.00253  -0.00284  -1.47370
    D3        2.80996   0.00002  -0.00058  -0.00286  -0.00344   2.80652
    D4       -2.51526  -0.00011  -0.00026  -0.00573  -0.00599  -2.52124
    D5        1.60617   0.00018  -0.00023  -0.00516  -0.00538   1.60079
    D6       -0.39618  -0.00009  -0.00050  -0.00549  -0.00599  -0.40217
    D7        3.00463   0.00006   0.00003   0.00624   0.00628   3.01091
    D8       -0.07753   0.00007   0.00014   0.00295   0.00309  -0.07444
    D9       -0.05637   0.00021  -0.00007   0.00954   0.00947  -0.04690
   D10       -3.13853   0.00022   0.00003   0.00625   0.00628  -3.13225
   D11        0.28346  -0.00003   0.00021   0.00031   0.00052   0.28398
   D12       -2.80828   0.00001   0.00025   0.00279   0.00303  -2.80525
   D13       -2.93639  -0.00017   0.00032  -0.00281  -0.00248  -2.93887
   D14        0.25506  -0.00013   0.00036  -0.00034   0.00003   0.25508
   D15       -3.08267   0.00041   0.00068   0.00945   0.01013  -3.07255
   D16       -1.04196   0.00023   0.00070   0.00668   0.00738  -1.03458
   D17        1.05980   0.00028   0.00094   0.00919   0.01013   1.06993
   D18       -0.98675   0.00034   0.00108   0.01061   0.01169  -0.97506
   D19        1.05397   0.00016   0.00110   0.00784   0.00894   1.06291
   D20       -3.12746   0.00021   0.00134   0.01035   0.01169  -3.11577
   D21        1.16495   0.00034   0.00077   0.00939   0.01016   1.17511
   D22       -3.07752   0.00016   0.00079   0.00662   0.00741  -3.07011
   D23       -0.97577   0.00021   0.00103   0.00914   0.01016  -0.96560
   D24       -3.10994  -0.00010   0.00125  -0.00489  -0.00364  -3.11358
   D25        1.06706  -0.00014   0.00127  -0.00553  -0.00426   1.06280
   D26       -1.01015  -0.00013   0.00115  -0.00502  -0.00387  -1.01402
   D27        1.05442   0.00004   0.00098  -0.00657  -0.00559   1.04884
   D28       -1.05176   0.00000   0.00100  -0.00721  -0.00621  -1.05797
   D29       -3.12897   0.00001   0.00088  -0.00671  -0.00582  -3.13479
   D30       -1.14236   0.00012   0.00146  -0.00522  -0.00376  -1.14612
   D31        3.03465   0.00008   0.00147  -0.00586  -0.00439   3.03026
   D32        0.95744   0.00009   0.00136  -0.00535  -0.00399   0.95344
   D33        0.31847   0.00006   0.00045   0.00697   0.00743   0.32589
   D34        2.40162   0.00007   0.00048   0.00850   0.00898   2.41060
   D35       -1.67598  -0.00017  -0.00002   0.00623   0.00620  -1.66978
   D36        2.25495  -0.00017   0.00082   0.00227   0.00307   2.25803
   D37        0.18670   0.00004   0.00063   0.00399   0.00461   0.19131
   D38       -1.82266  -0.00032   0.00036   0.00142   0.00177  -1.82089
   D39        0.81808  -0.00006  -0.00064  -0.00738  -0.00803   0.81005
   D40       -2.33712  -0.00014  -0.00083  -0.00449  -0.00531  -2.34242
   D41        2.93597  -0.00007  -0.00071  -0.00912  -0.00983   2.92613
   D42       -0.21923  -0.00015  -0.00089  -0.00623  -0.00711  -0.22634
   D43       -1.34739   0.00022  -0.00053  -0.00763  -0.00816  -1.35555
   D44        1.78061   0.00015  -0.00071  -0.00473  -0.00544   1.77517
   D45       -3.11770   0.00010   0.00128  -0.00779  -0.00651  -3.12421
   D46        1.06654   0.00012   0.00138  -0.00789  -0.00651   1.06004
   D47       -1.03835   0.00008   0.00138  -0.00855  -0.00716  -1.04552
   D48        0.97216  -0.00001   0.00163  -0.00729  -0.00566   0.96650
   D49       -1.12679   0.00001   0.00174  -0.00739  -0.00565  -1.13244
   D50        3.05150  -0.00003   0.00173  -0.00804  -0.00631   3.04519
   D51       -1.01131  -0.00010   0.00152  -0.00685  -0.00534  -1.01665
   D52       -3.11026  -0.00008   0.00163  -0.00695  -0.00533  -3.11559
   D53        1.06803  -0.00012   0.00162  -0.00761  -0.00599   1.06204
   D54        3.03650   0.00003  -0.00044   0.00021  -0.00023   3.03627
   D55       -0.12644  -0.00003  -0.00032  -0.00129  -0.00161  -0.12805
   D56        2.97056   0.00013   0.00138  -0.00134   0.00003   2.97059
   D57        0.87769   0.00007   0.00094  -0.00025   0.00069   0.87838
   D58       -1.26155   0.00015   0.00156  -0.00189  -0.00033  -1.26188
   D59       -0.22458   0.00011   0.00129   0.00159   0.00288  -0.22171
   D60       -2.31745   0.00005   0.00085   0.00269   0.00354  -2.31391
   D61        1.82650   0.00014   0.00146   0.00105   0.00252   1.82901
   D62        2.98931  -0.00007   0.00002  -0.00596  -0.00594   2.98337
   D63       -0.18429  -0.00012  -0.00013  -0.00487  -0.00500  -0.18929
   D64       -0.10287  -0.00007   0.00010  -0.00874  -0.00864  -0.11151
   D65        3.00671  -0.00012  -0.00005  -0.00765  -0.00769   2.99902
   D66        0.45387  -0.00011  -0.00215   0.00583   0.00368   0.45755
   D67        2.60273  -0.00004  -0.00191   0.00634   0.00443   2.60716
   D68       -1.56917  -0.00006  -0.00236   0.00783   0.00547  -1.56370
   D69        2.59967  -0.00002  -0.00181   0.00541   0.00360   2.60327
   D70       -1.53465   0.00005  -0.00157   0.00592   0.00435  -1.53030
   D71        0.57663   0.00003  -0.00202   0.00742   0.00539   0.58202
   D72       -1.64603   0.00008  -0.00222   0.00774   0.00552  -1.64051
   D73        0.50283   0.00015  -0.00198   0.00825   0.00627   0.50910
   D74        2.61412   0.00013  -0.00243   0.00974   0.00731   2.62143
   D75        0.38441  -0.00004  -0.00144   0.01191   0.01047   0.39488
   D76       -1.67047   0.00003  -0.00170   0.01470   0.01300  -1.65747
   D77        2.46218   0.00034  -0.00100   0.01395   0.01295   2.47513
   D78       -2.72203   0.00001  -0.00128   0.01066   0.00938  -2.71265
   D79        1.50628   0.00008  -0.00154   0.01346   0.01192   1.51819
   D80       -0.64426   0.00038  -0.00084   0.01270   0.01186  -0.63240
   D81       -0.21664   0.00016   0.00049   0.00636   0.00687  -0.20978
   D82        2.94179   0.00023   0.00072   0.00271   0.00344   2.94523
   D83        2.88589   0.00011   0.00032   0.00773   0.00806   2.89395
   D84       -0.23887   0.00019   0.00054   0.00409   0.00464  -0.23423
   D85       -0.51272   0.00015   0.00222  -0.01056  -0.00833  -0.52105
   D86        1.59260  -0.00007   0.00247  -0.01447  -0.01200   1.58060
   D87       -2.65401   0.00015   0.00211  -0.01096  -0.00885  -2.66285
   D88       -2.66127   0.00002   0.00199  -0.01124  -0.00925  -2.67051
   D89       -0.55595  -0.00020   0.00224  -0.01515  -0.01291  -0.56886
   D90        1.48063   0.00003   0.00188  -0.01164  -0.00976   1.47087
   D91        1.51424   0.00006   0.00242  -0.01240  -0.00998   1.50427
   D92       -2.66362  -0.00015   0.00267  -0.01632  -0.01364  -2.67727
   D93       -0.62704   0.00007   0.00231  -0.01281  -0.01049  -0.63753
   D94        0.14149   0.00012   0.00070   0.00581   0.00651   0.14800
   D95       -3.13297   0.00023   0.00075   0.00505   0.00580  -3.12717
   D96       -3.01674   0.00004   0.00048   0.00944   0.00991  -3.00682
   D97       -0.00801   0.00015   0.00053   0.00867   0.00920   0.00119
   D98       -2.37188  -0.00008  -0.00036  -0.00324  -0.00360  -2.37549
   D99        0.74260  -0.00004  -0.00043  -0.00093  -0.00135   0.74125
   D100       0.79403  -0.00003  -0.00050  -0.00158  -0.00208   0.79195
   D101      -2.37467   0.00001  -0.00056   0.00073   0.00017  -2.37450
   D102       0.01412  -0.00003  -0.00015  -0.00243  -0.00258   0.01154
   D103      -2.99511   0.00001  -0.00018  -0.00115  -0.00132  -2.99644
   D104       3.13163  -0.00008  -0.00002  -0.00403  -0.00405   3.12758
   D105       0.12240  -0.00003  -0.00005  -0.00275  -0.00280   0.11960
   D106       2.95615  -0.00016  -0.00037  -0.00865  -0.00903   2.94712
   D107      -0.18964  -0.00012  -0.00042  -0.00758  -0.00801  -0.19765
   D108       2.35822   0.00011   0.00049   0.00534   0.00583   2.36405
   D109      -0.75730   0.00008   0.00058   0.00303   0.00361  -0.75368
   D110      -0.77856   0.00006   0.00055   0.00410   0.00465  -0.77391
   D111       2.38911   0.00002   0.00064   0.00179   0.00243   2.39154
   D112      -0.02032   0.00006   0.00021   0.00527   0.00547  -0.01484
   D113       3.07137   0.00002   0.00017   0.00278   0.00295   3.07431
   D114       3.11653   0.00012   0.00015   0.00649   0.00664   3.12317
   D115      -0.07497   0.00007   0.00011   0.00400   0.00412  -0.07085
   D116      -3.13436  -0.00003   0.00011  -0.00172  -0.00160  -3.13596
   D117      -0.02143   0.00002   0.00032  -0.00062  -0.00030  -0.02173
   D118      -0.01836   0.00001   0.00002   0.00056   0.00058  -0.01777
   D119       3.09458   0.00005   0.00022   0.00166   0.00188   3.09646
   D120       3.14031   0.00001  -0.00020   0.00135   0.00115   3.14146
   D121      -0.01548   0.00003  -0.00013   0.00201   0.00188  -0.01361
   D122       0.02422  -0.00003  -0.00011  -0.00091  -0.00102   0.02320
   D123      -3.13157  -0.00001  -0.00004  -0.00025  -0.00029  -3.13186
   D124       0.00192   0.00001   0.00009   0.00002   0.00011   0.00203
   D125       3.13400   0.00002   0.00010   0.00024   0.00035   3.13435
   D126      -3.11091  -0.00003  -0.00012  -0.00107  -0.00119  -3.11210
   D127       0.02118  -0.00003  -0.00010  -0.00085  -0.00095   0.02023
   D128      -0.01368   0.00002   0.00010   0.00067   0.00077  -0.01291
   D129       3.12838   0.00001   0.00009   0.00013   0.00022   3.12860
   D130      -3.14093   0.00000   0.00003   0.00001   0.00004  -3.14089
   D131       0.00113  -0.00001   0.00002  -0.00053  -0.00051   0.00062
   D132       0.00904  -0.00001  -0.00010  -0.00027  -0.00037   0.00867
   D133      -3.14087   0.00000  -0.00005   0.00034   0.00029  -3.14058
   D134      -3.12300  -0.00002  -0.00012  -0.00049  -0.00061  -3.12361
   D135       0.01028   0.00000  -0.00007   0.00012   0.00005   0.01033
   D136      -0.00318   0.00000   0.00001  -0.00007  -0.00007  -0.00325
   D137      -3.13646  -0.00002  -0.00004  -0.00069  -0.00073  -3.13719
   D138       3.13794   0.00001   0.00002   0.00047   0.00049   3.13843
   D139       0.00466  -0.00001  -0.00003  -0.00014  -0.00017   0.00449
   D140       2.77707  -0.00004   0.00012  -0.00426  -0.00414   2.77293
   D141      -1.39162  -0.00006   0.00005  -0.00432  -0.00427  -1.39590
   D142       0.67962  -0.00004   0.00009  -0.00423  -0.00414   0.67548
   D143      -0.30883   0.00002   0.00016  -0.00144  -0.00128  -0.31011
   D144       1.80566   0.00000   0.00009  -0.00149  -0.00141   1.80425
   D145      -2.40628   0.00002   0.00013  -0.00141  -0.00128  -2.40756
   D146       3.13078   0.00003  -0.00010   0.00179   0.00169   3.13246
   D147       0.01566   0.00000  -0.00028   0.00108   0.00079   0.01645
   D148       0.01580  -0.00001  -0.00003  -0.00049  -0.00053   0.01527
   D149      -3.09932  -0.00004  -0.00022  -0.00121  -0.00142  -3.10074
   D150      -3.13559  -0.00001   0.00019  -0.00161  -0.00142  -3.13701
   D151       0.02485  -0.00003   0.00011  -0.00204  -0.00192   0.02293
   D152      -0.02051   0.00002   0.00012   0.00065   0.00077  -0.01974
   D153       3.13993   0.00001   0.00005   0.00023   0.00028   3.14020
   D154      -0.00177  -0.00001  -0.00008   0.00008   0.00000  -0.00177
   D155      -3.13431  -0.00001  -0.00010  -0.00007  -0.00017  -3.13448
   D156       3.11320   0.00003   0.00011   0.00078   0.00089   3.11409
   D157      -0.01934   0.00002   0.00009   0.00064   0.00073  -0.01862
   D158       0.01120  -0.00002  -0.00010  -0.00040  -0.00049   0.01070
   D159      -3.12930  -0.00001  -0.00009   0.00000  -0.00009  -3.12939
   D160       3.13382   0.00000  -0.00002   0.00003   0.00001   3.13383
   D161      -0.00668   0.00001  -0.00002   0.00043   0.00041  -0.00627
   D162      -0.00788   0.00001   0.00011   0.00019   0.00029  -0.00758
   D163       3.14082   0.00000   0.00005  -0.00040  -0.00034   3.14048
   D164       3.12462   0.00002   0.00013   0.00033   0.00046   3.12508
   D165      -0.00987   0.00000   0.00007  -0.00025  -0.00018  -0.01005
   D166       0.00319   0.00000  -0.00002  -0.00003  -0.00005   0.00314
   D167       3.13767   0.00002   0.00003   0.00056   0.00059   3.13826
   D168      -3.13951  -0.00001  -0.00003  -0.00043  -0.00046  -3.13996
   D169      -0.00502   0.00001   0.00003   0.00016   0.00018  -0.00484
   D170      -0.67343   0.00007  -0.00060   0.00580   0.00520  -0.66823
   D171       1.39676  -0.00004  -0.00056   0.00427   0.00371   1.40047
   D172      -2.76239   0.00000  -0.00065   0.00518   0.00452  -2.75787
   D173       2.32087   0.00008  -0.00055   0.00453   0.00399   2.32486
   D174      -1.89212  -0.00003  -0.00051   0.00300   0.00249  -1.88963
   D175       0.23191   0.00001  -0.00060   0.00391   0.00331   0.23522
         Item               Value     Threshold  Converged?
 Maximum Force            0.000997     0.000450     NO 
 RMS     Force            0.000193     0.000300     YES
 Maximum Displacement     0.055637     0.001800     NO 
 RMS     Displacement     0.014603     0.001200     NO 
 Predicted change in Energy=-4.817987D-05
 Lowest energy point so far.  Saving SCF results.
 GradGradGradGradGradGradGradGradGradGradGradGradGradGradGradGradGradGrad

 Leave Link  103 at Mon Jan 28 18:51:54 2019, MaxMem=   805306368 cpu:         1.4
 (Enter /pbs_home/pkowalski/g09d01/g09/l202.exe)
 Stoichiometry    C29H22F6S2
 Framework group  C1[X(C29H22F6S2)]
 Deg. of freedom   171
 Full point group                 C1      NOp   1
 RotChk:  IX=0 Diff= 1.45D-03
 Largest Abelian subgroup         C1      NOp   1
 Largest concise Abelian subgroup C1      NOp   1
                         Standard orientation:                         
 ---------------------------------------------------------------------
 Center     Atomic      Atomic             Coordinates (Angstroms)
 Number     Number       Type             X           Y           Z
 ---------------------------------------------------------------------
      1          6           0       -1.434033    0.428798   -0.166179
      2          6           0       -0.607053   -0.847368   -0.294029
      3          6           0        0.644735   -0.743522    0.582983
      4         16           0        1.763607   -2.192624    0.403036
      5          6           0       -0.725583    1.595195   -0.106510
      6          6           0       -1.241374    3.003806   -0.134439
      7          6           0        0.731534    1.609113   -0.069959
      8          6           0       -0.004792    3.864745    0.217723
      9          6           0        1.211696    3.018636   -0.230384
     10          9           0       -2.234594    3.250895    0.741382
     11          9           0       -1.689826    3.370258   -1.359201
     12          9           0       -0.034704    5.067754   -0.352680
     13          9           0        0.050988    4.013878    1.549122
     14          9           0        1.516319    3.331930   -1.514086
     15          9           0        2.281910    3.337338    0.520013
     16          6           0        1.457857    0.465944    0.125879
     17          6           0        0.344231   -0.581068    2.083188
     18          1           0        1.291418   -0.496755    2.633461
     19          1           0       -0.218751   -1.440805    2.470830
     20          1           0       -0.243171    0.332578    2.256929
     21          6           0       -0.295036   -1.045750   -1.788194
     22          1           0        0.277482   -1.968432   -1.951476
     23          1           0        0.286090   -0.193796   -2.172558
     24          1           0       -1.238451   -1.103724   -2.348623
     25          6           0        3.145838   -1.152234    0.128241
     26         16           0       -1.735945   -2.200197    0.235292
     27          6           0       -3.134669   -1.168599   -0.014956
     28          6           0       -4.455470   -1.812380    0.022827
     29          6           0       -5.521526   -1.226917    0.725735
     30          6           0       -4.669246   -3.043021   -0.621396
     31          6           0       -6.768667   -1.844009    0.763997
     32          1           0       -5.359696   -0.292644    1.266675
     33          6           0       -5.919101   -3.653218   -0.586023
     34          1           0       -3.843714   -3.511311   -1.163205
     35          6           0       -6.973537   -3.055614    0.104677
     36          1           0       -7.585078   -1.378050    1.321243
     37          1           0       -6.071173   -4.604098   -1.102612
     38          1           0       -7.953523   -3.538168    0.134989
     39          6           0       -2.852299    0.161109   -0.220971
     40          6           0       -3.886081    1.197673   -0.536395
     41          1           0       -4.816040    0.731172   -0.886990
     42          1           0       -4.121109    1.823033    0.337762
     43          1           0       -3.522054    1.875558   -1.320204
     44          6           0        4.459942   -1.803143    0.037523
     45          6           0        5.578239   -1.262345    0.693142
     46          6           0        4.615445   -2.998345   -0.684675
     47          6           0        6.818186   -1.889655    0.612228
     48          1           0        5.463204   -0.355028    1.289578
     49          6           0        5.857519   -3.619642   -0.767642
     50          1           0        3.752332   -3.430118   -1.198279
     51          6           0        6.963223   -3.066779   -0.121354
     52          1           0        7.676661   -1.459375    1.133772
     53          1           0        5.963491   -4.542584   -1.342924
     54          1           0        7.937701   -3.557200   -0.184543
     55          6           0        2.863446    0.188070   -0.005648
     56          6           0        3.875042    1.211054   -0.421520
     57          1           0        3.453915    1.863677   -1.199713
     58          1           0        4.169937    1.865172    0.412004
     59          1           0        4.776309    0.734367   -0.827537
 ---------------------------------------------------------------------
 Rotational constants (GHZ):      0.1286294      0.0712391      0.0489390
 Leave Link  202 at Mon Jan 28 18:51:55 2019, MaxMem=   805306368 cpu:         0.0
 (Enter /pbs_home/pkowalski/g09d01/g09/l301.exe)
 Basis read from rwf:  (5D, 7F)
 No pseudopotential information found on rwf file.
 There are   673 symmetry adapted cartesian basis functions of A   symmetry.
 There are   636 symmetry adapted basis functions of A   symmetry.
   636 basis functions,  1103 primitive gaussians,   673 cartesian basis functions
   141 alpha electrons      141 beta electrons
       nuclear repulsion energy      4709.3212747504 Hartrees.
 IExCor= 1009 DFT=T Ex+Corr=PBE1PBE ExCW=0 ScaHFX=  0.250000
 ScaDFX=  0.750000  0.750000  1.000000  1.000000 ScalE2=  1.000000  1.000000
 IRadAn=      0 IRanWt=     -1 IRanGd=            0 ICorTp=0 IEmpDi=131
 NAtoms=   59 NActive=   59 NUniq=   59 SFac= 1.00D+00 NAtFMM=   60 NAOKFM=F Big=F
 Integral buffers will be    131072 words long.
 Raffenetti 2 integral format.
 Two-electron integral symmetry is turned on.
 R6Disp:  Grimme-D3 Dispersion energy=       -0.0511586240 Hartrees.
 Nuclear repulsion after empirical dispersion term =     4709.2701161263 Hartrees.
 No density basis found on file   724.
 Leave Link  301 at Mon Jan 28 18:51:55 2019, MaxMem=   805306368 cpu:         0.8
 (Enter /pbs_home/pkowalski/g09d01/g09/l302.exe)
 NPDir=0 NMtPBC=     1 NCelOv=     1 NCel=       1 NClECP=     1 NCelD=      1
         NCelK=      1 NCelE2=     1 NClLst=     1 CellRange=     0.0.
 One-electron integrals computed using PRISM.
 NBasis=   636 RedAO= T EigKep=  2.91D-04  NBF=   636
 NBsUse=   636 1.00D-06 EigRej= -1.00D+00 NBFU=   636
 Precomputing XC quadrature grid using
 IXCGrd= 4 IRadAn=           0 IRanWt=          -1 IRanGd=           0 AccXCQ= 0.00D+00.
 Generated NRdTot=       0 NPtTot=           0 NUsed=           0 NTot=          32
 NSgBfM=   629   629   630   630   637 MxSgAt=    59 MxSgA2=    59.
 Leave Link  302 at Mon Jan 28 18:51:57 2019, MaxMem=   805306368 cpu:        14.8
 (Enter /pbs_home/pkowalski/g09d01/g09/l303.exe)
 DipDrv:  MaxL=1.
 Leave Link  303 at Mon Jan 28 18:51:57 2019, MaxMem=   805306368 cpu:         1.5
 (Enter /pbs_home/pkowalski/g09d01/g09/l401.exe)
 Initial guess from the checkpoint file:  "dae0068freq_closed_pbe0d3.chk"
 B after Tr=     0.000000    0.000000    0.000000
         Rot=    1.000000    0.000170   -0.000149    0.000608 Ang=   0.07 deg.
 Guess basis will be translated and rotated to current coordinates.
 JPrj=2 DoOrth=T DoCkMO=T.
 Generating alternative initial guess.
 ExpMin= 1.22D-01 ExpMax= 9.18D+03 ExpMxC= 1.38D+03 IAcc=1 IRadAn=         1 AccDes= 0.00D+00
 Harris functional with IExCor= 1009 and IRadAn=       1 diagonalized for initial guess.
 HarFok:  IExCor= 1009 AccDes= 0.00D+00 IRadAn=         1 IDoV= 1 UseB2=F ITyADJ=14
 ICtDFT=  3500011 ScaDFX=  1.000000  1.000000  1.000000  1.000000
 FoFCou: FMM=F IPFlag=           0 FMFlag=      100000 FMFlg1=           0
         NFxFlg=           0 DoJE=T BraDBF=F KetDBF=T FulRan=T
         wScrn=  0.000000 ICntrl=     500 IOpCl=  0 I1Cent=   200000004 NGrid=           0
         NMat0=    1 NMatS0=      1 NMatT0=    0 NMatD0=    1 NMtDS0=    0 NMtDT0=    0
 Petite list used in FoFCou.
 Harris En= -2510.31289475685    
 Leave Link  401 at Mon Jan 28 18:52:02 2019, MaxMem=   805306368 cpu:        40.0
 (Enter /pbs_home/pkowalski/g09d01/g09/l502.exe)
 Closed shell SCF:
 Using DIIS extrapolation, IDIIS=  1040.
 Integral symmetry usage will be decided dynamically.
 IVT=     1387805 IEndB=     1387805 NGot=   805306368 MDV=   804388806
 LenX=   804388806 LenY=   803935204
 Requested convergence on RMS density matrix=1.00D-08 within 128 cycles.
 Requested convergence on MAX density matrix=1.00D-06.
 Requested convergence on             energy=1.00D-06.
 No special actions if energy rises.
 Fock matrices will be formed incrementally for  20 cycles.
 Integral accuracy reduced to 1.0D-05 until final iterations.

 Cycle   1  Pass 0  IDiag  1:
 FoFJK:  IHMeth= 1 ICntrl=       0 DoSepK=F KAlg= 0 I1Cent=   0 FoldK=F
 IRaf= 660000000 NMat=   1 IRICut=       1 DoRegI=T DoRafI=F ISym2E= 0.
 FoFCou: FMM=F IPFlag=           0 FMFlag=      100000 FMFlg1=           0
         NFxFlg=           0 DoJE=F BraDBF=F KetDBF=F FulRan=T
         wScrn=  0.000000 ICntrl=       0 IOpCl=  0 I1Cent=           0 NGrid=           0
         NMat0=    1 NMatS0=      1 NMatT0=    0 NMatD0=    1 NMtDS0=    0 NMtDT0=    0
 Symmetry not used in FoFCou.
 E= -2510.17657503804    
 DIIS: error= 7.34D-04 at cycle   1 NSaved=   1.
 NSaved= 1 IEnMin= 1 EnMin= -2510.17657503804     IErMin= 1 ErrMin= 7.34D-04
 ErrMax= 7.34D-04  0.00D+00 EMaxC= 1.00D-01 BMatC= 6.41D-04 BMatP= 6.41D-04
 IDIUse=3 WtCom= 9.93D-01 WtEn= 7.34D-03
 Coeff-Com:  0.100D+01
 Coeff-En:   0.100D+01
 Coeff:      0.100D+01
 Gap=     0.573 Goal=   None    Shift=    0.000
 RMSDP=1.99D-04 MaxDP=6.74D-03              OVMax= 4.67D-03

 Cycle   2  Pass 0  IDiag  1:
 RMSU=  1.99D-04    CP:  1.00D+00
 E= -2510.17747230902     Delta-E=       -0.000897270983 Rises=F Damp=F
 DIIS: error= 1.07D-04 at cycle   2 NSaved=   2.
 NSaved= 2 IEnMin= 2 EnMin= -2510.17747230902     IErMin= 2 ErrMin= 1.07D-04
 ErrMax= 1.07D-04  0.00D+00 EMaxC= 1.00D-01 BMatC= 9.78D-06 BMatP= 6.41D-04
 IDIUse=3 WtCom= 9.99D-01 WtEn= 1.07D-03
 Coeff-Com: -0.619D-01 0.106D+01
 Coeff-En:   0.000D+00 0.100D+01
 Coeff:     -0.618D-01 0.106D+01
 Gap=     0.100 Goal=   None    Shift=    0.000
 RMSDP=2.08D-05 MaxDP=1.11D-03 DE=-8.97D-04 OVMax= 2.15D-03

 Cycle   3  Pass 0  IDiag  1:
 RMSU=  2.02D-05    CP:  1.00D+00  1.02D+00
 E= -2510.17747485217     Delta-E=       -0.000002543147 Rises=F Damp=F
 DIIS: error= 9.47D-05 at cycle   3 NSaved=   3.
 NSaved= 3 IEnMin= 3 EnMin= -2510.17747485217     IErMin= 3 ErrMin= 9.47D-05
 ErrMax= 9.47D-05  0.00D+00 EMaxC= 1.00D-01 BMatC= 1.61D-05 BMatP= 9.78D-06
 IDIUse=1 WtCom= 1.00D+00 WtEn= 0.00D+00
 Coeff-Com: -0.457D-01 0.651D+00 0.395D+00
 Coeff:     -0.457D-01 0.651D+00 0.395D+00
 Gap=     0.100 Goal=   None    Shift=    0.000
 RMSDP=1.35D-05 MaxDP=7.97D-04 DE=-2.54D-06 OVMax= 2.11D-03

 Cycle   4  Pass 0  IDiag  1:
 RMSU=  8.03D-06    CP:  1.00D+00  1.03D+00  4.68D-01
 E= -2510.17748903070     Delta-E=       -0.000014178525 Rises=F Damp=F
 DIIS: error= 2.82D-05 at cycle   4 NSaved=   4.
 NSaved= 4 IEnMin= 4 EnMin= -2510.17748903070     IErMin= 4 ErrMin= 2.82D-05
 ErrMax= 2.82D-05  0.00D+00 EMaxC= 1.00D-01 BMatC= 1.40D-06 BMatP= 9.78D-06
 IDIUse=1 WtCom= 1.00D+00 WtEn= 0.00D+00
 Coeff-Com: -0.127D-01 0.147D+00 0.232D+00 0.634D+00
 Coeff:     -0.127D-01 0.147D+00 0.232D+00 0.634D+00
 Gap=     0.100 Goal=   None    Shift=    0.000
 RMSDP=4.40D-06 MaxDP=2.46D-04 DE=-1.42D-05 OVMax= 6.74D-04

 Initial convergence to 1.0D-05 achieved.  Increase integral accuracy.
 Cycle   5  Pass 1  IDiag  1:
 E= -2510.17764479086     Delta-E=       -0.000155760160 Rises=F Damp=F
 DIIS: error= 1.40D-04 at cycle   1 NSaved=   1.
 NSaved= 1 IEnMin= 1 EnMin= -2510.17764479086     IErMin= 1 ErrMin= 1.40D-04
 ErrMax= 1.40D-04  0.00D+00 EMaxC= 1.00D-01 BMatC= 1.82D-05 BMatP= 1.82D-05
 IDIUse=3 WtCom= 9.99D-01 WtEn= 1.40D-03
 Coeff-Com:  0.100D+01
 Coeff-En:   0.100D+01
 Coeff:      0.100D+01
 Gap=     0.100 Goal=   None    Shift=    0.000
 RMSDP=4.40D-06 MaxDP=2.46D-04 DE=-1.56D-04 OVMax= 6.31D-04

 Cycle   6  Pass 1  IDiag  1:
 RMSU=  1.84D-04    CP:  1.00D+00
 E= -2510.17766324851     Delta-E=       -0.000018457656 Rises=F Damp=F
 DIIS: error= 3.68D-05 at cycle   2 NSaved=   2.
 NSaved= 2 IEnMin= 2 EnMin= -2510.17766324851     IErMin= 2 ErrMin= 3.68D-05
 ErrMax= 3.68D-05  0.00D+00 EMaxC= 1.00D-01 BMatC= 1.51D-06 BMatP= 1.82D-05
 IDIUse=1 WtCom= 1.00D+00 WtEn= 0.00D+00
 Coeff-Com:  0.951D-01 0.905D+00
 Coeff:      0.951D-01 0.905D+00
 Gap=     0.100 Goal=   None    Shift=    0.000
 RMSDP=9.33D-06 MaxDP=5.78D-04 DE=-1.85D-05 OVMax= 1.32D-03

 Cycle   7  Pass 1  IDiag  1:
 RMSU=  9.07D-06    CP:  1.00D+00  1.01D+00
 E= -2510.17765812678     Delta-E=        0.000005121731 Rises=F Damp=F
 DIIS: error= 7.30D-05 at cycle   3 NSaved=   3.
 NSaved= 3 IEnMin= 2 EnMin= -2510.17766324851     IErMin= 2 ErrMin= 3.68D-05
 ErrMax= 7.30D-05  0.00D+00 EMaxC= 1.00D-01 BMatC= 6.01D-06 BMatP= 1.51D-06
 IDIUse=1 WtCom= 1.00D+00 WtEn= 0.00D+00
 Coeff-Com: -0.584D-02 0.671D+00 0.335D+00
 Coeff:     -0.584D-02 0.671D+00 0.335D+00
 Gap=     0.100 Goal=   None    Shift=    0.000
 RMSDP=6.27D-06 MaxDP=4.17D-04 DE= 5.12D-06 OVMax= 9.73D-04

 Cycle   8  Pass 1  IDiag  1:
 RMSU=  1.31D-06    CP:  1.00D+00  1.01D+00  3.26D-01
 E= -2510.17766485775     Delta-E=       -0.000006730970 Rises=F Damp=F
 DIIS: error= 6.76D-06 at cycle   4 NSaved=   4.
 NSaved= 4 IEnMin= 4 EnMin= -2510.17766485775     IErMin= 4 ErrMin= 6.76D-06
 ErrMax= 6.76D-06  0.00D+00 EMaxC= 1.00D-01 BMatC= 6.58D-08 BMatP= 1.51D-06
 IDIUse=1 WtCom= 1.00D+00 WtEn= 0.00D+00
 Coeff-Com: -0.560D-02 0.403D+00 0.209D+00 0.393D+00
 Coeff:     -0.560D-02 0.403D+00 0.209D+00 0.393D+00
 Gap=     0.100 Goal=   None    Shift=    0.000
 RMSDP=6.70D-07 MaxDP=3.92D-05 DE=-6.73D-06 OVMax= 8.08D-05

 Cycle   9  Pass 1  IDiag  1:
 RMSU=  3.87D-07    CP:  1.00D+00  1.01D+00  3.49D-01  6.20D-01
 E= -2510.17766491326     Delta-E=       -0.000000055508 Rises=F Damp=F
 DIIS: error= 6.42D-07 at cycle   5 NSaved=   5.
 NSaved= 5 IEnMin= 5 EnMin= -2510.17766491326     IErMin= 5 ErrMin= 6.42D-07
 ErrMax= 6.42D-07  0.00D+00 EMaxC= 1.00D-01 BMatC= 9.98D-10 BMatP= 6.58D-08
 IDIUse=1 WtCom= 1.00D+00 WtEn= 0.00D+00
 Coeff-Com: -0.245D-02 0.167D+00 0.870D-01 0.189D+00 0.559D+00
 Coeff:     -0.245D-02 0.167D+00 0.870D-01 0.189D+00 0.559D+00
 Gap=     0.100 Goal=   None    Shift=    0.000
 RMSDP=1.23D-07 MaxDP=8.22D-06 DE=-5.55D-08 OVMax= 1.45D-05

 Cycle  10  Pass 1  IDiag  1:
 RMSU=  1.10D-07    CP:  1.00D+00  1.01D+00  3.46D-01  6.45D-01  9.15D-01
 E= -2510.17766491376     Delta-E=       -0.000000000501 Rises=F Damp=F
 DIIS: error= 2.94D-07 at cycle   6 NSaved=   6.
 NSaved= 6 IEnMin= 6 EnMin= -2510.17766491376     IErMin= 6 ErrMin= 2.94D-07
 ErrMax= 2.94D-07  0.00D+00 EMaxC= 1.00D-01 BMatC= 2.07D-10 BMatP= 9.98D-10
 IDIUse=1 WtCom= 1.00D+00 WtEn= 0.00D+00
 Coeff-Com: -0.171D-03 0.712D-02 0.368D-02 0.213D-01 0.323D+00 0.645D+00
 Coeff:     -0.171D-03 0.712D-02 0.368D-02 0.213D-01 0.323D+00 0.645D+00
 Gap=     0.100 Goal=   None    Shift=    0.000
 RMSDP=4.51D-08 MaxDP=2.59D-06 DE=-5.01D-10 OVMax= 5.13D-06

 Cycle  11  Pass 1  IDiag  1:
 RMSU=  3.33D-08    CP:  1.00D+00  1.01D+00  3.46D-01  6.44D-01  9.70D-01
                    CP:  8.05D-01
 E= -2510.17766491401     Delta-E=       -0.000000000254 Rises=F Damp=F
 DIIS: error= 8.35D-08 at cycle   7 NSaved=   7.
 NSaved= 7 IEnMin= 7 EnMin= -2510.17766491401     IErMin= 7 ErrMin= 8.35D-08
 ErrMax= 8.35D-08  0.00D+00 EMaxC= 1.00D-01 BMatC= 2.21D-11 BMatP= 2.07D-10
 IDIUse=1 WtCom= 1.00D+00 WtEn= 0.00D+00
 Coeff-Com:  0.107D-03-0.985D-02-0.515D-02-0.369D-02 0.133D+00 0.360D+00
 Coeff-Com:  0.525D+00
 Coeff:      0.107D-03-0.985D-02-0.515D-02-0.369D-02 0.133D+00 0.360D+00
 Coeff:      0.525D+00
 Gap=     0.100 Goal=   None    Shift=    0.000
 RMSDP=1.91D-08 MaxDP=1.16D-06 DE=-2.54D-10 OVMax= 1.61D-06

 Cycle  12  Pass 1  IDiag  1:
 RMSU=  1.09D-08    CP:  1.00D+00  1.01D+00  3.46D-01  6.50D-01  9.71D-01
                    CP:  7.99D-01  6.02D-01
 E= -2510.17766491402     Delta-E=       -0.000000000007 Rises=F Damp=F
 DIIS: error= 2.88D-08 at cycle   8 NSaved=   8.
 NSaved= 8 IEnMin= 8 EnMin= -2510.17766491402     IErMin= 8 ErrMin= 2.88D-08
 ErrMax= 2.88D-08  0.00D+00 EMaxC= 1.00D-01 BMatC= 1.52D-12 BMatP= 2.21D-11
 IDIUse=1 WtCom= 1.00D+00 WtEn= 0.00D+00
 Coeff-Com:  0.677D-04-0.581D-02-0.302D-02-0.322D-02 0.555D-01 0.162D+00
 Coeff-Com:  0.292D+00 0.502D+00
 Coeff:      0.677D-04-0.581D-02-0.302D-02-0.322D-02 0.555D-01 0.162D+00
 Coeff:      0.292D+00 0.502D+00
 Gap=     0.100 Goal=   None    Shift=    0.000
 RMSDP=4.68D-09 MaxDP=2.59D-07 DE=-7.28D-12 OVMax= 5.56D-07

 SCF Done:  E(RPBE1PBE) =  -2510.17766491     A.U. after   12 cycles
            NFock= 12  Conv=0.47D-08     -V/T= 2.0066
 KE= 2.493781065657D+03 PE=-1.531984941390D+04 EE= 5.606620567206D+03
 Leave Link  502 at Mon Jan 28 18:59:04 2019, MaxMem=   805306368 cpu:      3360.4
 (Enter /pbs_home/pkowalski/g09d01/g09/l701.exe)
 Compute integral first derivatives.
 ... and contract with generalized density number  0.
 R6Disp: Adding Grimme-D3 dispersion energy 1st derivatives to the gradient.
 Leave Link  701 at Mon Jan 28 18:59:05 2019, MaxMem=   805306368 cpu:         5.8
 (Enter /pbs_home/pkowalski/g09d01/g09/l702.exe)
 L702 exits ... SP integral derivatives will be done elsewhere.
 Leave Link  702 at Mon Jan 28 18:59:05 2019, MaxMem=   805306368 cpu:         0.3
 (Enter /pbs_home/pkowalski/g09d01/g09/l703.exe)
 Compute integral first derivatives, UseDBF=F ICtDFT=           0.
 Integral derivatives from FoFJK, PRISM(SPDF).
 Calling FoFJK, ICntrl=      2127 FMM=F ISym2X=0 I1Cent= 0 IOpClX= 0 NMat=1 NMatS=1 NMatT=0.
 FoFJK:  IHMeth= 1 ICntrl=    2127 DoSepK=F KAlg= 0 I1Cent=   0 FoldK=F
 IRaf=         0 NMat=   1 IRICut=       1 DoRegI=T DoRafI=F ISym2E= 0.
 FoFCou: FMM=F IPFlag=           0 FMFlag=      100000 FMFlg1=         800
         NFxFlg=           0 DoJE=F BraDBF=F KetDBF=F FulRan=T
         wScrn=  0.000000 ICntrl=    2127 IOpCl=  0 I1Cent=           0 NGrid=           0
         NMat0=    1 NMatS0=      1 NMatT0=    0 NMatD0=    1 NMtDS0=    0 NMtDT0=    0
 Symmetry not used in FoFCou.
 Leave Link  703 at Mon Jan 28 19:01:00 2019, MaxMem=   805306368 cpu:       916.6
 (Enter /pbs_home/pkowalski/g09d01/g09/l716.exe)
 Dipole        = 1.05316862D-01-1.64700628D+00-9.11695494D-02
 ***** Axes restored to original set *****
 -------------------------------------------------------------------
 Center     Atomic                   Forces (Hartrees/Bohr)
 Number     Number              X              Y              Z
 -------------------------------------------------------------------
      1        6           0.000438988   -0.000101489   -0.000227429
      2        6           0.000181033   -0.000119703   -0.000032726
      3        6           0.000099592   -0.000017172   -0.000245856
      4       16          -0.000118355    0.000218884    0.000322168
      5        6          -0.000188400    0.000136456    0.000233681
      6        6           0.000479344   -0.000190024    0.000360458
      7        6          -0.000251114    0.000047662    0.000443858
      8        6          -0.000772872   -0.000236760    0.000909213
      9        6           0.000091038    0.000938544   -0.000419406
     10        9          -0.000215228    0.000303239   -0.000159279
     11        9          -0.000162343   -0.000152263   -0.000215932
     12        9           0.000026777   -0.000255557   -0.000380463
     13        9           0.000440689    0.000305309   -0.000148226
     14        9          -0.000130018   -0.000323628   -0.000047596
     15        9           0.000120705    0.000084851   -0.000742931
     16        6          -0.000258362    0.000110613   -0.000391990
     17        6          -0.000111904   -0.000060840   -0.000121280
     18        1          -0.000048212   -0.000067054   -0.000034815
     19        1           0.000034707   -0.000144486    0.000023938
     20        1          -0.000133590   -0.000083655   -0.000027058
     21        6           0.000034976   -0.000154811    0.000074599
     22        1          -0.000010684    0.000068288   -0.000131686
     23        1           0.000086103    0.000082918    0.000016801
     24        1           0.000075586    0.000035025   -0.000047195
     25        6           0.000199550   -0.000138809   -0.000190937
     26       16          -0.000141760    0.000089588    0.000244093
     27        6           0.000021199    0.000087162   -0.000177642
     28        6          -0.000033369   -0.000081804   -0.000140195
     29        6           0.000066958    0.000054896   -0.000032191
     30        6           0.000109085   -0.000030061    0.000055110
     31        6           0.000026520    0.000016996   -0.000066699
     32        1          -0.000055240    0.000074121    0.000084973
     33        6          -0.000032211   -0.000047889    0.000071308
     34        1          -0.000000809    0.000047188   -0.000047891
     35        6          -0.000080330    0.000074962   -0.000031784
     36        1           0.000013682   -0.000048502    0.000060664
     37        1           0.000070506   -0.000006437   -0.000049999
     38        1           0.000065121   -0.000041979    0.000010634
     39        6          -0.000194995    0.000098003    0.000248094
     40        6           0.000152827   -0.000239321   -0.000101451
     41        1           0.000089542   -0.000057337   -0.000002514
     42        1           0.000027533    0.000001011    0.000012741
     43        1           0.000042180    0.000044569    0.000026538
     44        6           0.000045100   -0.000144324   -0.000087237
     45        6           0.000009922    0.000036614   -0.000093851
     46        6          -0.000072109    0.000075435   -0.000078984
     47        6           0.000060046   -0.000014215   -0.000038204
     48        1          -0.000036255   -0.000005954    0.000053530
     49        6          -0.000073324    0.000000337    0.000031907
     50        1           0.000064648   -0.000007331    0.000015152
     51        6           0.000038057   -0.000035379    0.000092883
     52        1          -0.000081685    0.000013180   -0.000018916
     53        1           0.000036423    0.000017428   -0.000069117
     54        1          -0.000032845    0.000028042   -0.000062447
     55        6           0.000031921   -0.000120989    0.000514610
     56        6          -0.000017502   -0.000220732    0.000203093
     57        1           0.000116688    0.000051096    0.000295542
     58        1          -0.000101447   -0.000079497    0.000219504
     59        1          -0.000042082    0.000085582    0.000038839
 -------------------------------------------------------------------
 Cartesian Forces:  Max     0.000938544 RMS     0.000198048
 Leave Link  716 at Mon Jan 28 19:01:00 2019, MaxMem=   805306368 cpu:         0.3
 (Enter /pbs_home/pkowalski/g09d01/g09/l103.exe)

 GradGradGradGradGradGradGradGradGradGradGradGradGradGradGradGradGradGrad
 Berny optimization.
 Using GEDIIS/GDIIS optimizer.
 FormGI is forming the generalized inverse of G from B-inverse, IUseBI=4.
 Internal  Forces:  Max     0.001315970 RMS     0.000235343
 Search for a local minimum.
 Step number   4 out of a maximum of  354
 All quantities printed in internal units (Hartrees-Bohrs-Radians)
 RMS Force = .23534D-03 SwitMx=.10000D-02 MixMth= 2
 Mixed Optimization -- En-DIIS/RFO-DIIS
 Swapping is turned off.
 Update second derivatives using D2CorX and points    1    2    3    4
 DE= -4.05D-06 DEPred=-4.82D-05 R= 8.40D-02
 Trust test= 8.40D-02 RLast= 7.62D-02 DXMaxT set to 2.50D-01
 ITU= -1  1  1  0
     Eigenvalues ---    0.00230   0.00240   0.00398   0.00640   0.00653
     Eigenvalues ---    0.00691   0.00842   0.01081   0.01115   0.01142
     Eigenvalues ---    0.01222   0.01258   0.01388   0.01446   0.01461
     Eigenvalues ---    0.01542   0.01576   0.01672   0.01725   0.01742
     Eigenvalues ---    0.01930   0.02004   0.02017   0.02050   0.02080
     Eigenvalues ---    0.02090   0.02096   0.02110   0.02134   0.02136
     Eigenvalues ---    0.02138   0.02142   0.02151   0.02154   0.02161
     Eigenvalues ---    0.02161   0.02164   0.02167   0.04570   0.04719
     Eigenvalues ---    0.04975   0.05475   0.05492   0.05520   0.05676
     Eigenvalues ---    0.05690   0.06064   0.06991   0.07025   0.07061
     Eigenvalues ---    0.07237   0.07307   0.07483   0.07826   0.08888
     Eigenvalues ---    0.09150   0.09259   0.09686   0.10477   0.10702
     Eigenvalues ---    0.11094   0.12277   0.12520   0.14180   0.14470
     Eigenvalues ---    0.15262   0.15995   0.15995   0.15998   0.15999
     Eigenvalues ---    0.15999   0.15999   0.16000   0.16000   0.16000
     Eigenvalues ---    0.16000   0.16000   0.16000   0.16000   0.16000
     Eigenvalues ---    0.16000   0.16000   0.16000   0.16000   0.16005
     Eigenvalues ---    0.16035   0.16119   0.16959   0.17331   0.19574
     Eigenvalues ---    0.20685   0.21999   0.21999   0.22000   0.22002
     Eigenvalues ---    0.22239   0.23188   0.23469   0.23557   0.24427
     Eigenvalues ---    0.24494   0.24572   0.24811   0.24939   0.24970
     Eigenvalues ---    0.24990   0.24993   0.24997   0.26323   0.26471
     Eigenvalues ---    0.26956   0.27164   0.27252   0.27461   0.27596
     Eigenvalues ---    0.28246   0.28743   0.30182   0.30988   0.31492
     Eigenvalues ---    0.31958   0.33597   0.34158   0.34359   0.34431
     Eigenvalues ---    0.34449   0.34538   0.34589   0.34594   0.34626
     Eigenvalues ---    0.34688   0.34707   0.34732   0.34785   0.34931
     Eigenvalues ---    0.35229   0.35291   0.35291   0.35291   0.35291
     Eigenvalues ---    0.35300   0.35311   0.35358   0.35412   0.35452
     Eigenvalues ---    0.35523   0.35937   0.38275   0.41234   0.41401
     Eigenvalues ---    0.41738   0.41769   0.42006   0.45007   0.45031
     Eigenvalues ---    0.45336   0.45518   0.45576   0.46381   0.46414
     Eigenvalues ---    0.46809   0.46850   0.47579   0.48582   0.50284
     Eigenvalues ---    0.51696   0.51855   0.52175   0.52933   0.54783
     Eigenvalues ---    0.55904
 En-DIIS/RFO-DIIS IScMMF=        0 using points:     4    3    2
 RFO step:  Lambda=-3.15470652D-05.
 NNeg= 0 NP= 3 Switch=  2.50D-03 Rises=F DC=  2.05D-04 SmlDif=  1.00D-05
 RMS Error=  0.4283846421D-03 NUsed= 3 EDIIS=F
 DidBck=T Rises=F RFO-DIIS coefs:    0.52094    0.48689   -0.00783
 Iteration  1 RMS(Cart)=  0.00868680 RMS(Int)=  0.00001926
 Iteration  2 RMS(Cart)=  0.00004175 RMS(Int)=  0.00000156
 Iteration  3 RMS(Cart)=  0.00000000 RMS(Int)=  0.00000156
 ITry= 1 IFail=0 DXMaxC= 4.21D-02 DCOld= 1.00D+10 DXMaxT= 2.50D-01 DXLimC= 3.00D+00 Rises=F
 Variable       Old X    -DE/DX   Delta X   Delta X   Delta X     New X
                                 (Linear)    (Quad)   (Total)
    R1        2.88382  -0.00053  -0.00107   0.00056  -0.00051   2.88331
    R2        2.58136  -0.00112  -0.00016  -0.00067  -0.00083   2.58053
    R3        2.72942  -0.00036  -0.00004  -0.00055  -0.00059   2.72883
    R4        2.89499  -0.00026  -0.00057  -0.00044  -0.00101   2.89398
    R5        2.90873  -0.00015  -0.00050   0.00038  -0.00012   2.90861
    R6        3.47665   0.00024   0.00085  -0.00054   0.00032   3.47697
    R7        3.47635   0.00017   0.00049  -0.00045   0.00004   3.47639
    R8        2.88635   0.00047  -0.00071   0.00120   0.00049   2.88683
    R9        2.90754  -0.00038  -0.00025  -0.00039  -0.00064   2.90691
   R10        3.31025  -0.00019   0.00086  -0.00111  -0.00025   3.31000
   R11        2.83522  -0.00025  -0.00140   0.00136  -0.00004   2.83518
   R12        2.75454   0.00000   0.00077  -0.00081  -0.00003   2.75451
   R13        2.92412  -0.00063  -0.00120   0.00033  -0.00087   2.92324
   R14        2.54560   0.00034   0.00044  -0.00015   0.00029   2.54589
   R15        2.56017   0.00028   0.00097  -0.00094   0.00003   2.56020
   R16        2.83021   0.00066  -0.00078   0.00201   0.00124   2.83144
   R17        2.58605   0.00072   0.00046  -0.00007   0.00039   2.58644
   R18        2.92544  -0.00046  -0.00093   0.00063  -0.00030   2.92514
   R19        2.51659   0.00045  -0.00002   0.00054   0.00052   2.51711
   R20        2.53391   0.00055   0.00033   0.00017   0.00050   2.53441
   R21        2.56254   0.00035   0.00093  -0.00082   0.00011   2.56265
   R22        2.54238  -0.00002   0.00050  -0.00055  -0.00005   2.54233
   R23        2.71897   0.00109   0.00071   0.00022   0.00094   2.71991
   R24        2.07618  -0.00005   0.00026  -0.00048  -0.00022   2.07596
   R25        2.07557  -0.00013   0.00000  -0.00020  -0.00020   2.07537
   R26        2.07868   0.00002   0.00024  -0.00035  -0.00011   2.07857
   R27        2.07507  -0.00013   0.00000  -0.00021  -0.00021   2.07486
   R28        2.07979  -0.00004   0.00024  -0.00043  -0.00019   2.07960
   R29        2.07653  -0.00005   0.00026  -0.00047  -0.00022   2.07631
   R30        2.77654  -0.00023  -0.00034   0.00010  -0.00024   2.77630
   R31        2.60075  -0.00048  -0.00052   0.00032  -0.00020   2.60055
   R32        3.31820   0.00019   0.00111  -0.00091   0.00020   3.31840
   R33        2.77757  -0.00009  -0.00021   0.00009  -0.00012   2.77745
   R34        2.59815  -0.00013  -0.00053   0.00053  -0.00001   2.59814
   R35        2.65459   0.00001  -0.00002   0.00001  -0.00001   2.65458
   R36        2.65586  -0.00009  -0.00010   0.00001  -0.00009   2.65577
   R37        2.63048  -0.00003  -0.00002  -0.00001  -0.00003   2.63044
   R38        2.06290  -0.00010   0.00019  -0.00043  -0.00024   2.06266
   R39        2.62919  -0.00005  -0.00002  -0.00004  -0.00005   2.62913
   R40        2.06522  -0.00006   0.00024  -0.00046  -0.00021   2.06500
   R41        2.63524   0.00001  -0.00009   0.00016   0.00007   2.63531
   R42        2.06506  -0.00008   0.00025  -0.00049  -0.00025   2.06481
   R43        2.63617   0.00003  -0.00007   0.00014   0.00008   2.63625
   R44        2.06505  -0.00008   0.00024  -0.00049  -0.00025   2.06480
   R45        2.06504  -0.00008   0.00024  -0.00047  -0.00023   2.06481
   R46        2.82996  -0.00002   0.00028  -0.00038  -0.00010   2.82986
   R47        2.07471  -0.00010   0.00012  -0.00034  -0.00022   2.07449
   R48        2.07910   0.00001   0.00011  -0.00019  -0.00008   2.07902
   R49        2.07560  -0.00005  -0.00009   0.00004  -0.00005   2.07555
   R50        2.65430  -0.00008  -0.00006  -0.00003  -0.00009   2.65421
   R51        2.65522  -0.00009  -0.00011   0.00004  -0.00008   2.65515
   R52        2.63041  -0.00004  -0.00003   0.00000  -0.00003   2.63038
   R53        2.06335  -0.00006   0.00021  -0.00041  -0.00020   2.06315
   R54        2.62912  -0.00004  -0.00003  -0.00001  -0.00004   2.62909
   R55        2.06593  -0.00007   0.00025  -0.00048  -0.00023   2.06571
   R56        2.63534   0.00004  -0.00006   0.00014   0.00008   2.63542
   R57        2.06502  -0.00008   0.00024  -0.00049  -0.00025   2.06477
   R58        2.63610   0.00003  -0.00006   0.00013   0.00007   2.63617
   R59        2.06491  -0.00008   0.00024  -0.00048  -0.00024   2.06467
   R60        2.06501  -0.00008   0.00024  -0.00047  -0.00023   2.06477
   R61        2.83003  -0.00003   0.00028  -0.00038  -0.00011   2.82993
   R62        2.07771  -0.00028  -0.00012  -0.00023  -0.00035   2.07735
   R63        2.07835  -0.00020  -0.00007  -0.00021  -0.00027   2.07808
   R64        2.07385  -0.00002   0.00015  -0.00026  -0.00012   2.07373
    A1        2.02269   0.00027  -0.00068   0.00096   0.00028   2.02297
    A2        1.95407   0.00026   0.00055  -0.00007   0.00049   1.95455
    A3        2.30390  -0.00053   0.00021  -0.00100  -0.00079   2.30311
    A4        1.91575  -0.00009  -0.00092  -0.00081  -0.00174   1.91401
    A5        1.87439   0.00014  -0.00064   0.00110   0.00046   1.87485
    A6        1.83206  -0.00011   0.00038  -0.00026   0.00013   1.83218
    A7        1.98102  -0.00008   0.00104  -0.00170  -0.00066   1.98036
    A8        1.96766   0.00015   0.00025   0.00086   0.00111   1.96876
    A9        1.88483   0.00000  -0.00019   0.00095   0.00076   1.88559
   A10        1.96881  -0.00021   0.00031  -0.00033  -0.00003   1.96878
   A11        1.89373   0.00013  -0.00003  -0.00094  -0.00097   1.89276
   A12        1.98860  -0.00005   0.00068  -0.00192  -0.00124   1.98736
   A13        1.84491   0.00021   0.00094   0.00052   0.00146   1.84637
   A14        1.87270   0.00008  -0.00056   0.00151   0.00095   1.87365
   A15        1.88827  -0.00015  -0.00138   0.00142   0.00004   1.88831
   A16        1.59822  -0.00005  -0.00040   0.00009  -0.00031   1.59791
   A17        2.24281  -0.00087  -0.00057  -0.00093  -0.00150   2.24131
   A18        2.12668   0.00034   0.00044  -0.00011   0.00033   2.12701
   A19        1.91257   0.00054   0.00007   0.00109   0.00116   1.91374
   A20        1.81667  -0.00004   0.00070  -0.00086  -0.00016   1.81651
   A21        1.99719  -0.00007  -0.00034   0.00017  -0.00017   1.99702
   A22        1.96555   0.00006   0.00063  -0.00066  -0.00003   1.96552
   A23        1.91686   0.00016  -0.00001   0.00066   0.00066   1.91752
   A24        1.89629  -0.00001  -0.00049   0.00059   0.00010   1.89640
   A25        1.86930  -0.00009  -0.00050   0.00015  -0.00034   1.86896
   A26        1.90370  -0.00088  -0.00028  -0.00063  -0.00090   1.90280
   A27        2.12489  -0.00027  -0.00035  -0.00067  -0.00101   2.12388
   A28        2.25409   0.00114   0.00061   0.00126   0.00187   2.25596
   A29        1.83175   0.00004   0.00027   0.00052   0.00080   1.83255
   A30        1.96837  -0.00013  -0.00039   0.00039   0.00000   1.96836
   A31        1.89769   0.00013   0.00036  -0.00051  -0.00015   1.89754
   A32        1.96860   0.00011  -0.00027   0.00046   0.00019   1.96880
   A33        1.89179  -0.00009   0.00046  -0.00085  -0.00039   1.89140
   A34        1.90261  -0.00005  -0.00036  -0.00008  -0.00044   1.90217
   A35        1.80436   0.00040   0.00139  -0.00034   0.00104   1.80540
   A36        1.97236  -0.00009   0.00088  -0.00141  -0.00053   1.97183
   A37        2.00229   0.00036  -0.00016   0.00164   0.00147   2.00377
   A38        1.90104  -0.00022  -0.00007  -0.00048  -0.00055   1.90049
   A39        1.91152  -0.00066  -0.00169   0.00003  -0.00166   1.90986
   A40        1.86981   0.00015  -0.00041   0.00047   0.00006   1.86988
   A41        2.00618  -0.00045  -0.00168   0.00033  -0.00135   2.00483
   A42        1.97632  -0.00055  -0.00035  -0.00016  -0.00052   1.97580
   A43        2.30063   0.00100   0.00201  -0.00014   0.00188   2.30251
   A44        1.90506  -0.00003   0.00008  -0.00024  -0.00016   1.90490
   A45        1.94077  -0.00005  -0.00049   0.00046  -0.00003   1.94074
   A46        1.92410  -0.00019  -0.00058   0.00015  -0.00042   1.92368
   A47        1.90202   0.00006   0.00022   0.00000   0.00022   1.90224
   A48        1.89392   0.00011   0.00049  -0.00028   0.00022   1.89414
   A49        1.89726   0.00011   0.00031  -0.00012   0.00019   1.89745
   A50        1.93727  -0.00002  -0.00043   0.00048   0.00005   1.93732
   A51        1.92440  -0.00012  -0.00064   0.00047  -0.00017   1.92422
   A52        1.90482  -0.00007   0.00002  -0.00030  -0.00028   1.90453
   A53        1.89993   0.00007   0.00033  -0.00019   0.00013   1.90006
   A54        1.90441   0.00006   0.00031  -0.00018   0.00013   1.90454
   A55        1.89236   0.00009   0.00045  -0.00029   0.00016   1.89252
   A56        2.04015  -0.00002  -0.00120   0.00143   0.00023   2.04038
   A57        2.01724   0.00034   0.00003   0.00096   0.00100   2.01824
   A58        2.22553  -0.00031   0.00118  -0.00243  -0.00126   2.22428
   A59        1.58658  -0.00004   0.00029  -0.00037  -0.00007   1.58650
   A60        2.04297   0.00001  -0.00105   0.00135   0.00030   2.04327
   A61        2.01081  -0.00016  -0.00036   0.00047   0.00010   2.01091
   A62        2.22940   0.00015   0.00141  -0.00181  -0.00040   2.22900
   A63        2.10862   0.00018   0.00019   0.00005   0.00024   2.10886
   A64        2.10416  -0.00021  -0.00022  -0.00011  -0.00033   2.10382
   A65        2.07017   0.00003   0.00001   0.00007   0.00008   2.07025
   A66        2.10472  -0.00002  -0.00002  -0.00003  -0.00006   2.10467
   A67        2.08535   0.00004   0.00015  -0.00009   0.00007   2.08541
   A68        2.09279  -0.00003  -0.00014   0.00013  -0.00001   2.09278
   A69        2.10485   0.00001  -0.00003   0.00003   0.00000   2.10485
   A70        2.08009   0.00000   0.00014  -0.00015  -0.00001   2.08008
   A71        2.09816  -0.00001  -0.00011   0.00012   0.00001   2.09818
   A72        2.09879   0.00000   0.00004  -0.00003   0.00000   2.09879
   A73        2.08787  -0.00001  -0.00007   0.00005  -0.00003   2.08785
   A74        2.09649   0.00001   0.00003  -0.00001   0.00002   2.09651
   A75        2.09870   0.00000   0.00005  -0.00008  -0.00002   2.09868
   A76        2.08820  -0.00001  -0.00005   0.00002  -0.00003   2.08817
   A77        2.09629   0.00001   0.00000   0.00006   0.00006   2.09634
   A78        2.08892  -0.00002  -0.00005   0.00004  -0.00001   2.08891
   A79        2.09706   0.00001   0.00003  -0.00003   0.00000   2.09706
   A80        2.09719   0.00001   0.00002  -0.00001   0.00001   2.09719
   A81        1.95544   0.00007   0.00061  -0.00065  -0.00004   1.95540
   A82        2.16223  -0.00067  -0.00020  -0.00099  -0.00119   2.16104
   A83        2.16424   0.00060  -0.00035   0.00162   0.00127   2.16551
   A84        1.93679   0.00005  -0.00040   0.00066   0.00027   1.93706
   A85        1.95363  -0.00004  -0.00058   0.00067   0.00008   1.95371
   A86        1.92699  -0.00005  -0.00039   0.00035  -0.00004   1.92695
   A87        1.89051   0.00002   0.00059  -0.00068  -0.00010   1.89041
   A88        1.89135   0.00001   0.00041  -0.00044  -0.00002   1.89133
   A89        1.86188   0.00001   0.00045  -0.00066  -0.00021   1.86167
   A90        2.10912  -0.00001   0.00010  -0.00017  -0.00007   2.10905
   A91        2.10314  -0.00009  -0.00019   0.00008  -0.00011   2.10304
   A92        2.07066   0.00009   0.00007   0.00011   0.00018   2.07084
   A93        2.10433  -0.00004  -0.00007  -0.00002  -0.00009   2.10424
   A94        2.08407   0.00002   0.00017  -0.00017   0.00000   2.08407
   A95        2.09451   0.00002  -0.00011   0.00021   0.00010   2.09461
   A96        2.10519  -0.00003  -0.00004  -0.00003  -0.00007   2.10511
   A97        2.08294   0.00002   0.00010  -0.00005   0.00005   2.08299
   A98        2.09491   0.00000  -0.00006   0.00009   0.00003   2.09494
   A99        2.09859   0.00000   0.00005  -0.00006  -0.00001   2.09858
   A100       2.08819  -0.00001  -0.00009   0.00006  -0.00003   2.08816
   A101       2.09638   0.00002   0.00004   0.00000   0.00004   2.09642
   A102       2.09789  -0.00001   0.00003  -0.00005  -0.00002   2.09787
   A103       2.08882  -0.00001  -0.00006   0.00003  -0.00002   2.08880
   A104       2.09647   0.00002   0.00003   0.00002   0.00005   2.09652
   A105       2.08956  -0.00001  -0.00004   0.00006   0.00001   2.08957
   A106       2.09668   0.00001   0.00001  -0.00001   0.00001   2.09669
   A107       2.09692   0.00000   0.00003  -0.00005  -0.00002   2.09690
   A108       1.96020   0.00007   0.00054  -0.00039   0.00015   1.96035
   A109       2.15717   0.00124   0.00123   0.00038   0.00161   2.15878
   A110       2.15755  -0.00132  -0.00171  -0.00019  -0.00190   2.15564
   A111       1.92121   0.00015  -0.00006   0.00064   0.00058   1.92179
   A112       1.95727   0.00011  -0.00043   0.00101   0.00058   1.95785
   A113       1.93989  -0.00024  -0.00074  -0.00002  -0.00075   1.93913
   A114       1.86093   0.00005   0.00082  -0.00045   0.00037   1.86131
   A115       1.88655  -0.00003   0.00015  -0.00042  -0.00027   1.88627
   A116       1.89497  -0.00003   0.00035  -0.00084  -0.00050   1.89448
    D1        0.68745  -0.00005   0.00168  -0.00069   0.00100   0.68845
    D2       -1.47370   0.00002   0.00139   0.00119   0.00259  -1.47112
    D3        2.80652   0.00001   0.00171  -0.00024   0.00146   2.80798
    D4       -2.52124  -0.00004   0.00289  -0.00216   0.00073  -2.52051
    D5        1.60079   0.00003   0.00260  -0.00028   0.00232   1.60311
    D6       -0.40217   0.00002   0.00292  -0.00172   0.00120  -0.40097
    D7        3.01091   0.00012  -0.00301   0.00312   0.00010   3.01101
    D8       -0.07444   0.00008  -0.00149   0.00191   0.00042  -0.07402
    D9       -0.04690   0.00006  -0.00453   0.00489   0.00036  -0.04654
   D10       -3.13225   0.00003  -0.00301   0.00368   0.00068  -3.13158
   D11        0.28398   0.00002  -0.00027  -0.00008  -0.00035   0.28363
   D12       -2.80525  -0.00003  -0.00148   0.00039  -0.00108  -2.80633
   D13       -2.93887   0.00007   0.00116  -0.00176  -0.00061  -2.93948
   D14        0.25508   0.00003  -0.00005  -0.00129  -0.00134   0.25375
   D15       -3.07255  -0.00031  -0.00492  -0.00028  -0.00519  -3.07774
   D16       -1.03458  -0.00009  -0.00360  -0.00043  -0.00404  -1.03862
   D17        1.06993  -0.00021  -0.00494  -0.00054  -0.00548   1.06444
   D18       -0.97506  -0.00025  -0.00571  -0.00058  -0.00629  -0.98134
   D19        1.06291  -0.00003  -0.00439  -0.00074  -0.00513   1.05778
   D20       -3.11577  -0.00015  -0.00573  -0.00084  -0.00657  -3.12235
   D21        1.17511  -0.00020  -0.00494   0.00004  -0.00490   1.17021
   D22       -3.07011   0.00003  -0.00363  -0.00011  -0.00374  -3.07385
   D23       -0.96560  -0.00010  -0.00497  -0.00022  -0.00519  -0.97080
   D24       -3.11358   0.00002   0.00162   0.00369   0.00530  -3.10828
   D25        1.06280   0.00003   0.00192   0.00330   0.00522   1.06802
   D26       -1.01402   0.00004   0.00174   0.00357   0.00531  -1.00871
   D27        1.04884   0.00010   0.00258   0.00501   0.00759   1.05643
   D28       -1.05797   0.00010   0.00288   0.00463   0.00751  -1.05047
   D29       -3.13479   0.00011   0.00270   0.00490   0.00759  -3.12719
   D30       -1.14612  -0.00004   0.00166   0.00437   0.00603  -1.14008
   D31        3.03026  -0.00003   0.00196   0.00399   0.00595   3.03621
   D32        0.95344  -0.00003   0.00178   0.00426   0.00604   0.95948
   D33        0.32589  -0.00005  -0.00360   0.00219  -0.00141   0.32448
   D34        2.41060  -0.00016  -0.00435   0.00151  -0.00284   2.40776
   D35       -1.66978  -0.00016  -0.00297   0.00064  -0.00233  -1.67211
   D36        2.25803   0.00016  -0.00155  -0.00469  -0.00624   2.25178
   D37        0.19131  -0.00003  -0.00227  -0.00370  -0.00597   0.18535
   D38       -1.82089   0.00001  -0.00088  -0.00626  -0.00715  -1.82803
   D39        0.81005   0.00012   0.00391   0.00210   0.00602   0.81607
   D40       -2.34242   0.00019   0.00262   0.00450   0.00712  -2.33531
   D41        2.92613   0.00006   0.00478   0.00150   0.00629   2.93242
   D42       -0.22634   0.00014   0.00350   0.00389   0.00739  -0.21895
   D43       -1.35555   0.00019   0.00396   0.00415   0.00812  -1.34743
   D44        1.77517   0.00026   0.00268   0.00654   0.00922   1.78438
   D45       -3.12421  -0.00005   0.00299   0.00438   0.00737  -3.11683
   D46        1.06004  -0.00007   0.00298   0.00424   0.00722   1.06726
   D47       -1.04552  -0.00005   0.00329   0.00399   0.00728  -1.03823
   D48        0.96650   0.00020   0.00255   0.00500   0.00755   0.97404
   D49       -1.13244   0.00017   0.00253   0.00486   0.00739  -1.12505
   D50        3.04519   0.00020   0.00285   0.00461   0.00745   3.05264
   D51       -1.01665  -0.00002   0.00240   0.00296   0.00537  -1.01128
   D52       -3.11559  -0.00004   0.00239   0.00282   0.00522  -3.11037
   D53        1.06204  -0.00002   0.00271   0.00257   0.00528   1.06732
   D54        3.03627   0.00003   0.00015   0.00470   0.00485   3.04112
   D55       -0.12805   0.00000   0.00080   0.00295   0.00376  -0.12429
   D56        2.97059  -0.00005  -0.00015  -0.00040  -0.00055   2.97004
   D57        0.87838  -0.00018  -0.00042  -0.00074  -0.00116   0.87722
   D58       -1.26188  -0.00005   0.00000  -0.00054  -0.00053  -1.26241
   D59       -0.22171  -0.00002  -0.00151   0.00066  -0.00084  -0.22255
   D60       -2.31391  -0.00015  -0.00178   0.00033  -0.00145  -2.31537
   D61        1.82901  -0.00002  -0.00135   0.00052  -0.00083   1.82819
   D62        2.98337   0.00015   0.00284   0.00009   0.00293   2.98630
   D63       -0.18929   0.00008   0.00241  -0.00102   0.00139  -0.18790
   D64       -0.11151   0.00016   0.00413  -0.00086   0.00326  -0.10825
   D65        2.99902   0.00010   0.00369  -0.00197   0.00173   3.00074
   D66        0.45755  -0.00007  -0.00155  -0.00011  -0.00166   0.45589
   D67        2.60716   0.00002  -0.00193   0.00105  -0.00088   2.60628
   D68       -1.56370  -0.00004  -0.00239   0.00085  -0.00154  -1.56524
   D69        2.60327  -0.00009  -0.00154  -0.00006  -0.00160   2.60167
   D70       -1.53030   0.00000  -0.00193   0.00110  -0.00083  -1.53113
   D71        0.58202  -0.00005  -0.00238   0.00090  -0.00149   0.58054
   D72       -1.64051  -0.00011  -0.00242   0.00084  -0.00159  -1.64210
   D73        0.50910  -0.00003  -0.00281   0.00199  -0.00081   0.50829
   D74        2.62143  -0.00008  -0.00326   0.00179  -0.00147   2.61996
   D75        0.39488  -0.00018  -0.00487   0.00068  -0.00419   0.39069
   D76       -1.65747  -0.00012  -0.00606   0.00215  -0.00391  -1.66138
   D77        2.47513  -0.00054  -0.00610   0.00135  -0.00475   2.47038
   D78       -2.71265  -0.00008  -0.00437   0.00193  -0.00243  -2.71508
   D79        1.51819  -0.00001  -0.00556   0.00340  -0.00215   1.51605
   D80       -0.63240  -0.00043  -0.00560   0.00261  -0.00298  -0.63538
   D81       -0.20978  -0.00015  -0.00334  -0.00106  -0.00440  -0.21418
   D82        2.94523  -0.00023  -0.00172  -0.00401  -0.00574   2.93949
   D83        2.89395  -0.00028  -0.00389  -0.00245  -0.00635   2.88760
   D84       -0.23423  -0.00036  -0.00228  -0.00540  -0.00768  -0.24191
   D85       -0.52105   0.00000   0.00377  -0.00054   0.00323  -0.51782
   D86        1.58060   0.00000   0.00550  -0.00259   0.00292   1.58351
   D87       -2.66285  -0.00032   0.00403  -0.00228   0.00175  -2.66111
   D88       -2.67051   0.00006   0.00423  -0.00165   0.00258  -2.66793
   D89       -0.56886   0.00007   0.00596  -0.00370   0.00226  -0.56660
   D90        1.47087  -0.00025   0.00449  -0.00339   0.00109   1.47197
   D91        1.50427   0.00012   0.00454  -0.00126   0.00328   1.50755
   D92       -2.67727   0.00012   0.00627  -0.00331   0.00296  -2.67430
   D93       -0.63753  -0.00020   0.00480  -0.00300   0.00179  -0.63574
   D94        0.14800  -0.00013  -0.00319  -0.00202  -0.00521   0.14279
   D95       -3.12717  -0.00031  -0.00285  -0.00368  -0.00653  -3.13371
   D96       -3.00682  -0.00005  -0.00480   0.00089  -0.00390  -3.01073
   D97        0.00119  -0.00023  -0.00446  -0.00077  -0.00523  -0.00404
   D98       -2.37549  -0.00004   0.00176  -0.00417  -0.00241  -2.37790
   D99        0.74125  -0.00005   0.00069  -0.00301  -0.00232   0.73893
   D100       0.79195  -0.00001   0.00104  -0.00225  -0.00121   0.79074
   D101      -2.37450  -0.00002  -0.00003  -0.00109  -0.00111  -2.37562
   D102       0.01154   0.00005   0.00125  -0.00113   0.00012   0.01167
   D103      -2.99644   0.00000   0.00065   0.00048   0.00113  -2.99530
   D104       3.12758   0.00001   0.00194  -0.00302  -0.00108   3.12651
   D105       0.11960  -0.00003   0.00135  -0.00141  -0.00007   0.11954
   D106       2.94712   0.00004   0.00436  -0.00424   0.00013   2.94725
   D107      -0.19765   0.00003   0.00388  -0.00257   0.00131  -0.19634
   D108       2.36405  -0.00009  -0.00284   0.00170  -0.00114   2.36291
   D109      -0.75368  -0.00005  -0.00179   0.00141  -0.00038  -0.75406
   D110      -0.77391  -0.00007  -0.00228  -0.00022  -0.00250  -0.77641
   D111       2.39154  -0.00003  -0.00123  -0.00050  -0.00173   2.38981
   D112      -0.01484   0.00003  -0.00264   0.00193  -0.00071  -0.01556
   D113       3.07431   0.00003  -0.00143   0.00136  -0.00007   3.07425
   D114       3.12317   0.00001  -0.00320   0.00382   0.00062   3.12380
   D115      -0.07085   0.00001  -0.00198   0.00325   0.00126  -0.06959
   D116      -3.13596   0.00001   0.00076  -0.00078  -0.00002  -3.13599
   D117      -0.02173  -0.00001   0.00011  -0.00019  -0.00007  -0.02180
   D118      -0.01777  -0.00004  -0.00028  -0.00050  -0.00078  -0.01855
   D119       3.09646  -0.00006  -0.00092   0.00009  -0.00083   3.09563
   D120       3.14146   0.00000  -0.00053   0.00051  -0.00002   3.14143
   D121      -0.01361  -0.00001  -0.00089   0.00073  -0.00015  -0.01376
   D122       0.02320   0.00004   0.00050   0.00023   0.00073   0.02393
   D123      -3.13186   0.00003   0.00014   0.00045   0.00060  -3.13126
   D124       0.00203   0.00001  -0.00006   0.00041   0.00035   0.00237
   D125       3.13435   0.00000  -0.00018   0.00037   0.00019   3.13454
   D126      -3.11210   0.00003   0.00058  -0.00018   0.00040  -3.11170
   D127       0.02023   0.00002   0.00047  -0.00023   0.00024   0.02047
   D128      -0.01291  -0.00002  -0.00038   0.00015  -0.00023  -0.01314
   D129       3.12860  -0.00001  -0.00011  -0.00006  -0.00018   3.12842
   D130      -3.14089   0.00000  -0.00002  -0.00008  -0.00010  -3.14099
   D131       0.00062   0.00000   0.00024  -0.00029  -0.00005   0.00057
   D132       0.00867   0.00001   0.00019  -0.00003   0.00016   0.00882
   D133      -3.14058  -0.00001  -0.00013   0.00006  -0.00008  -3.14065
   D134      -3.12361   0.00002   0.00030   0.00001   0.00032  -3.12330
   D135       0.01033   0.00000  -0.00002   0.00010   0.00008   0.01041
   D136      -0.00325  -0.00001   0.00003  -0.00025  -0.00021  -0.00346
   D137      -3.13719   0.00001   0.00035  -0.00033   0.00002  -3.13717
   D138       3.13843  -0.00001  -0.00024  -0.00003  -0.00027   3.13816
   D139       0.00449   0.00000   0.00009  -0.00012  -0.00003   0.00446
   D140       2.77293   0.00000   0.00197  -0.00316  -0.00119   2.77174
   D141      -1.39590   0.00003   0.00204  -0.00311  -0.00107  -1.39696
   D142       0.67548  -0.00002   0.00198  -0.00328  -0.00130   0.67418
   D143      -0.31011  -0.00003   0.00060  -0.00255  -0.00195  -0.31206
   D144       1.80425  -0.00001   0.00067  -0.00250  -0.00183   1.80242
   D145      -2.40756  -0.00005   0.00060  -0.00266  -0.00207  -2.40962
   D146       3.13246   0.00000  -0.00080   0.00110   0.00030   3.13276
   D147       0.01645   0.00000  -0.00035   0.00026  -0.00009   0.01635
   D148       0.01527   0.00001   0.00026  -0.00005   0.00021   0.01548
   D149      -3.10074   0.00001   0.00070  -0.00089  -0.00018  -3.10093
   D150      -3.13701   0.00000   0.00066  -0.00077  -0.00011  -3.13712
   D151       0.02293   0.00000   0.00091  -0.00119  -0.00028   0.02264
   D152      -0.01974  -0.00001  -0.00038   0.00036  -0.00002  -0.01976
   D153       3.14020  -0.00001  -0.00014  -0.00005  -0.00019   3.14001
   D154      -0.00177  -0.00001   0.00001  -0.00028  -0.00027  -0.00204
   D155      -3.13448  -0.00001   0.00009  -0.00032  -0.00023  -3.13471
   D156       3.11409   0.00000  -0.00044   0.00056   0.00012   3.11421
   D157      -0.01862   0.00000  -0.00036   0.00052   0.00017  -0.01845
   D158       0.01070   0.00000   0.00025  -0.00036  -0.00012   0.01059
   D159      -3.12939   0.00000   0.00005  -0.00013  -0.00008  -3.12946
   D160       3.13383   0.00000   0.00000   0.00006   0.00006   3.13388
   D161      -0.00627   0.00000  -0.00020   0.00029   0.00010  -0.00617
   D162      -0.00758   0.00000  -0.00015   0.00029   0.00013  -0.00745
   D163       3.14048   0.00001   0.00016  -0.00008   0.00008   3.14056
   D164       3.12508   0.00000  -0.00023   0.00032   0.00009   3.12517
   D165      -0.01005   0.00000   0.00008  -0.00004   0.00004  -0.01001
   D166       0.00314   0.00000   0.00002   0.00003   0.00006   0.00320
   D167       3.13826   0.00000  -0.00029   0.00040   0.00011   3.13837
   D168      -3.13996   0.00000   0.00022  -0.00020   0.00002  -3.13994
   D169      -0.00484   0.00000  -0.00009   0.00016   0.00007  -0.00477
   D170      -0.66823  -0.00008  -0.00243   0.00273   0.00030  -0.66793
   D171       1.40047   0.00015  -0.00172   0.00324   0.00152   1.40199
   D172      -2.75787   0.00002  -0.00210   0.00285   0.00075  -2.75712
   D173       2.32486  -0.00015  -0.00185   0.00088  -0.00097   2.32388
   D174      -1.88963   0.00008  -0.00114   0.00139   0.00025  -1.88938
   D175       0.23522  -0.00005  -0.00153   0.00100  -0.00052   0.23469
         Item               Value     Threshold  Converged?
 Maximum Force            0.001316     0.000450     NO 
 RMS     Force            0.000235     0.000300     YES
 Maximum Displacement     0.042131     0.001800     NO 
 RMS     Displacement     0.008694     0.001200     NO 
 Predicted change in Energy=-3.258140D-05
 Lowest energy point so far.  Saving SCF results.
 GradGradGradGradGradGradGradGradGradGradGradGradGradGradGradGradGradGrad

 Leave Link  103 at Mon Jan 28 19:01:01 2019, MaxMem=   805306368 cpu:         1.4
 (Enter /pbs_home/pkowalski/g09d01/g09/l202.exe)
 Stoichiometry    C29H22F6S2
 Framework group  C1[X(C29H22F6S2)]
 Deg. of freedom   171
 Full point group                 C1      NOp   1
 RotChk:  IX=0 Diff= 1.62D-03
 Largest Abelian subgroup         C1      NOp   1
 Largest concise Abelian subgroup C1      NOp   1
                         Standard orientation:                         
 ---------------------------------------------------------------------
 Center     Atomic      Atomic             Coordinates (Angstroms)
 Number     Number       Type             X           Y           Z
 ---------------------------------------------------------------------
      1          6           0       -1.431698    0.427098   -0.165547
      2          6           0       -0.602792   -0.847699   -0.291335
      3          6           0        0.646156   -0.739204    0.588225
      4         16           0        1.765213   -2.189535    0.419467
      5          6           0       -0.725654    1.594469   -0.106467
      6          6           0       -1.246095    3.001308   -0.136340
      7          6           0        0.731392    1.611573   -0.069140
      8          6           0       -0.013093    3.866224    0.216599
      9          6           0        1.207400    3.023544   -0.226504
     10          9           0       -2.241901    3.245477    0.737602
     11          9           0       -1.694157    3.365130   -1.362047
     12          9           0       -0.045573    5.068496   -0.355857
     13          9           0        0.039214    4.018210    1.548083
     14          9           0        1.515982    3.338345   -1.508953
     15          9           0        2.272726    3.347537    0.528520
     16          6           0        1.459062    0.468990    0.126539
     17          6           0        0.339737   -0.567968    2.085911
     18          1           0        1.284518   -0.473070    2.638361
     19          1           0       -0.218585   -1.428625    2.477926
     20          1           0       -0.254446    0.342887    2.250642
     21          6           0       -0.285646   -1.045696   -1.784407
     22          1           0        0.283886   -1.970311   -1.946453
     23          1           0        0.300156   -0.195546   -2.165367
     24          1           0       -1.227116   -1.099377   -2.348299
     25          6           0        3.146012   -1.150900    0.131976
     26         16           0       -1.730801   -2.202281    0.235968
     27          6           0       -3.130442   -1.171947   -0.015098
     28          6           0       -4.450739   -1.816717    0.020948
     29          6           0       -5.517788   -1.233410    0.724131
     30          6           0       -4.662582   -3.046891   -0.624701
     31          6           0       -6.764349   -1.851753    0.760485
     32          1           0       -5.357241   -0.300035    1.266747
     33          6           0       -5.911818   -3.658400   -0.591200
     34          1           0       -3.836130   -3.513667   -1.166186
     35          6           0       -6.967500   -3.062669    0.099296
     36          1           0       -7.581526   -1.387465    1.317750
     37          1           0       -6.062382   -4.608720   -1.108981
     38          1           0       -7.946914   -3.546194    0.128169
     39          6           0       -2.849322    0.157953   -0.221558
     40          6           0       -3.882632    1.194657   -0.537817
     41          1           0       -4.811863    0.728705   -0.890695
     42          1           0       -4.119401    1.819126    0.336457
     43          1           0       -3.517137    1.873488   -1.320085
     44          6           0        4.459627   -1.802075    0.038158
     45          6           0        5.581672   -1.255924    0.682745
     46          6           0        4.610933   -3.002625   -0.675939
     47          6           0        6.821346   -1.883321    0.598691
     48          1           0        5.469973   -0.344141    1.272782
     49          6           0        5.852659   -3.624161   -0.761929
     50          1           0        3.744831   -3.438537   -1.180682
     51          6           0        6.962215   -3.065994   -0.126820
     52          1           0        7.682812   -1.448768    1.111411
     53          1           0        5.955309   -4.551326   -1.330744
     54          1           0        7.936359   -3.556485   -0.192435
     55          6           0        2.864254    0.188664   -0.009381
     56          6           0        3.876547    1.205710   -0.437730
     57          1           0        3.454244    1.853511   -1.219042
     58          1           0        4.178079    1.865013    0.389116
     59          1           0        4.774209    0.722827   -0.844241
 ---------------------------------------------------------------------
 Rotational constants (GHZ):      0.1285166      0.0713052      0.0489524
 Leave Link  202 at Mon Jan 28 19:01:01 2019, MaxMem=   805306368 cpu:         0.0
 (Enter /pbs_home/pkowalski/g09d01/g09/l301.exe)
 Basis read from rwf:  (5D, 7F)
 No pseudopotential information found on rwf file.
 There are   673 symmetry adapted cartesian basis functions of A   symmetry.
 There are   636 symmetry adapted basis functions of A   symmetry.
   636 basis functions,  1103 primitive gaussians,   673 cartesian basis functions
   141 alpha electrons      141 beta electrons
       nuclear repulsion energy      4709.5815134703 Hartrees.
 IExCor= 1009 DFT=T Ex+Corr=PBE1PBE ExCW=0 ScaHFX=  0.250000
 ScaDFX=  0.750000  0.750000  1.000000  1.000000 ScalE2=  1.000000  1.000000
 IRadAn=      0 IRanWt=     -1 IRanGd=            0 ICorTp=0 IEmpDi=131
 NAtoms=   59 NActive=   59 NUniq=   59 SFac= 1.00D+00 NAtFMM=   60 NAOKFM=F Big=F
 Integral buffers will be    131072 words long.
 Raffenetti 2 integral format.
 Two-electron integral symmetry is turned on.
 R6Disp:  Grimme-D3 Dispersion energy=       -0.0511626988 Hartrees.
 Nuclear repulsion after empirical dispersion term =     4709.5303507714 Hartrees.
 No density basis found on file   724.
 Leave Link  301 at Mon Jan 28 19:01:01 2019, MaxMem=   805306368 cpu:         0.8
 (Enter /pbs_home/pkowalski/g09d01/g09/l302.exe)
 NPDir=0 NMtPBC=     1 NCelOv=     1 NCel=       1 NClECP=     1 NCelD=      1
         NCelK=      1 NCelE2=     1 NClLst=     1 CellRange=     0.0.
 One-electron integrals computed using PRISM.
 NBasis=   636 RedAO= T EigKep=  2.90D-04  NBF=   636
 NBsUse=   636 1.00D-06 EigRej= -1.00D+00 NBFU=   636
 Precomputing XC quadrature grid using
 IXCGrd= 4 IRadAn=           0 IRanWt=          -1 IRanGd=           0 AccXCQ= 0.00D+00.
 Generated NRdTot=       0 NPtTot=           0 NUsed=           0 NTot=          32
 NSgBfM=   629   629   630   630   637 MxSgAt=    59 MxSgA2=    59.
 Leave Link  302 at Mon Jan 28 19:01:03 2019, MaxMem=   805306368 cpu:        14.8
 (Enter /pbs_home/pkowalski/g09d01/g09/l303.exe)
 DipDrv:  MaxL=1.
 Leave Link  303 at Mon Jan 28 19:01:03 2019, MaxMem=   805306368 cpu:         1.6
 (Enter /pbs_home/pkowalski/g09d01/g09/l401.exe)
 Initial guess from the checkpoint file:  "dae0068freq_closed_pbe0d3.chk"
 B after Tr=     0.000000    0.000000    0.000000
         Rot=    1.000000    0.000244    0.000092   -0.000481 Ang=   0.06 deg.
 Guess basis will be translated and rotated to current coordinates.
 JPrj=2 DoOrth=T DoCkMO=T.
 Generating alternative initial guess.
 ExpMin= 1.22D-01 ExpMax= 9.18D+03 ExpMxC= 1.38D+03 IAcc=1 IRadAn=         1 AccDes= 0.00D+00
 Harris functional with IExCor= 1009 and IRadAn=       1 diagonalized for initial guess.
 HarFok:  IExCor= 1009 AccDes= 0.00D+00 IRadAn=         1 IDoV= 1 UseB2=F ITyADJ=14
 ICtDFT=  3500011 ScaDFX=  1.000000  1.000000  1.000000  1.000000
 FoFCou: FMM=F IPFlag=           0 FMFlag=      100000 FMFlg1=           0
         NFxFlg=           0 DoJE=T BraDBF=F KetDBF=T FulRan=T
         wScrn=  0.000000 ICntrl=     500 IOpCl=  0 I1Cent=   200000004 NGrid=           0
         NMat0=    1 NMatS0=      1 NMatT0=    0 NMatD0=    1 NMtDS0=    0 NMtDT0=    0
 Petite list used in FoFCou.
 Harris En= -2510.31312671554    
 Leave Link  401 at Mon Jan 28 19:01:09 2019, MaxMem=   805306368 cpu:        40.1
 (Enter /pbs_home/pkowalski/g09d01/g09/l502.exe)
 Closed shell SCF:
 Using DIIS extrapolation, IDIIS=  1040.
 Integral symmetry usage will be decided dynamically.
 IVT=     1387805 IEndB=     1387805 NGot=   805306368 MDV=   804388806
 LenX=   804388806 LenY=   803935204
 Requested convergence on RMS density matrix=1.00D-08 within 128 cycles.
 Requested convergence on MAX density matrix=1.00D-06.
 Requested convergence on             energy=1.00D-06.
 No special actions if energy rises.
 Fock matrices will be formed incrementally for  20 cycles.
 Integral accuracy reduced to 1.0D-05 until final iterations.

 Cycle   1  Pass 0  IDiag  1:
 FoFJK:  IHMeth= 1 ICntrl=       0 DoSepK=F KAlg= 0 I1Cent=   0 FoldK=F
 IRaf= 660000000 NMat=   1 IRICut=       1 DoRegI=T DoRafI=F ISym2E= 0.
 FoFCou: FMM=F IPFlag=           0 FMFlag=      100000 FMFlg1=           0
         NFxFlg=           0 DoJE=F BraDBF=F KetDBF=F FulRan=T
         wScrn=  0.000000 ICntrl=       0 IOpCl=  0 I1Cent=           0 NGrid=           0
         NMat0=    1 NMatS0=      1 NMatT0=    0 NMatD0=    1 NMtDS0=    0 NMtDT0=    0
 Symmetry not used in FoFCou.
 E= -2510.17722463053    
 DIIS: error= 6.20D-04 at cycle   1 NSaved=   1.
 NSaved= 1 IEnMin= 1 EnMin= -2510.17722463053     IErMin= 1 ErrMin= 6.20D-04
 ErrMax= 6.20D-04  0.00D+00 EMaxC= 1.00D-01 BMatC= 2.18D-04 BMatP= 2.18D-04
 IDIUse=3 WtCom= 9.94D-01 WtEn= 6.20D-03
 Coeff-Com:  0.100D+01
 Coeff-En:   0.100D+01
 Coeff:      0.100D+01
 Gap=     0.573 Goal=   None    Shift=    0.000
 RMSDP=1.90D-04 MaxDP=6.72D-03              OVMax= 2.68D-03

 Cycle   2  Pass 0  IDiag  1:
 RMSU=  1.90D-04    CP:  1.00D+00
 E= -2510.17750959355     Delta-E=       -0.000284963019 Rises=F Damp=F
 DIIS: error= 8.77D-05 at cycle   2 NSaved=   2.
 NSaved= 2 IEnMin= 2 EnMin= -2510.17750959355     IErMin= 2 ErrMin= 8.77D-05
 ErrMax= 8.77D-05  0.00D+00 EMaxC= 1.00D-01 BMatC= 2.70D-06 BMatP= 2.18D-04
 IDIUse=1 WtCom= 1.00D+00 WtEn= 0.00D+00
 Coeff-Com: -0.640D-01 0.106D+01
 Coeff:     -0.640D-01 0.106D+01
 Gap=     0.100 Goal=   None    Shift=    0.000
 RMSDP=1.13D-05 MaxDP=4.70D-04 DE=-2.85D-04 OVMax= 6.96D-04

 Cycle   3  Pass 0  IDiag  1:
 RMSU=  1.08D-05    CP:  1.00D+00  1.02D+00
 E= -2510.17751392174     Delta-E=       -0.000004328194 Rises=F Damp=F
 DIIS: error= 2.76D-05 at cycle   3 NSaved=   3.
 NSaved= 3 IEnMin= 3 EnMin= -2510.17751392174     IErMin= 3 ErrMin= 2.76D-05
 ErrMax= 2.76D-05  0.00D+00 EMaxC= 1.00D-01 BMatC= 2.21D-06 BMatP= 2.70D-06
 IDIUse=1 WtCom= 1.00D+00 WtEn= 0.00D+00
 Coeff-Com: -0.397D-01 0.559D+00 0.481D+00
 Coeff:     -0.397D-01 0.559D+00 0.481D+00
 Gap=     0.100 Goal=   None    Shift=    0.000
 RMSDP=5.73D-06 MaxDP=2.98D-04 DE=-4.33D-06 OVMax= 7.73D-04

 Initial convergence to 1.0D-05 achieved.  Increase integral accuracy.
 Cycle   4  Pass 1  IDiag  1:
 E= -2510.17767173346     Delta-E=       -0.000157811721 Rises=F Damp=F
 DIIS: error= 1.45D-04 at cycle   1 NSaved=   1.
 NSaved= 1 IEnMin= 1 EnMin= -2510.17767173346     IErMin= 1 ErrMin= 1.45D-04
 ErrMax= 1.45D-04  0.00D+00 EMaxC= 1.00D-01 BMatC= 1.84D-05 BMatP= 1.84D-05
 IDIUse=3 WtCom= 9.99D-01 WtEn= 1.45D-03
 Coeff-Com:  0.100D+01
 Coeff-En:   0.100D+01
 Coeff:      0.100D+01
 Gap=     0.100 Goal=   None    Shift=    0.000
 RMSDP=5.73D-06 MaxDP=2.98D-04 DE=-1.58D-04 OVMax= 1.07D-03

 Cycle   5  Pass 1  IDiag  1:
 RMSU=  1.84D-04    CP:  1.00D+00
 E= -2510.17768923392     Delta-E=       -0.000017500455 Rises=F Damp=F
 DIIS: error= 3.78D-05 at cycle   2 NSaved=   2.
 NSaved= 2 IEnMin= 2 EnMin= -2510.17768923392     IErMin= 2 ErrMin= 3.78D-05
 ErrMax= 3.78D-05  0.00D+00 EMaxC= 1.00D-01 BMatC= 2.62D-06 BMatP= 1.84D-05
 IDIUse=1 WtCom= 1.00D+00 WtEn= 0.00D+00
 Coeff-Com:  0.152D+00 0.848D+00
 Coeff:      0.152D+00 0.848D+00
 Gap=     0.100 Goal=   None    Shift=    0.000
 RMSDP=1.26D-05 MaxDP=7.13D-04 DE=-1.75D-05 OVMax= 2.15D-03

 Cycle   6  Pass 1  IDiag  1:
 RMSU=  1.25D-05    CP:  1.00D+00  1.01D+00
 E= -2510.17768130014     Delta-E=        0.000007933778 Rises=F Damp=F
 DIIS: error= 7.58D-05 at cycle   3 NSaved=   3.
 NSaved= 3 IEnMin= 2 EnMin= -2510.17768923392     IErMin= 2 ErrMin= 3.78D-05
 ErrMax= 7.58D-05  0.00D+00 EMaxC= 1.00D-01 BMatC= 9.69D-06 BMatP= 2.62D-06
 IDIUse=1 WtCom= 1.00D+00 WtEn= 0.00D+00
 Coeff-Com: -0.818D-02 0.663D+00 0.346D+00
 Coeff:     -0.818D-02 0.663D+00 0.346D+00
 Gap=     0.100 Goal=   None    Shift=    0.000
 RMSDP=8.26D-06 MaxDP=4.82D-04 DE= 7.93D-06 OVMax= 1.41D-03

 Cycle   7  Pass 1  IDiag  1:
 RMSU=  9.04D-07    CP:  1.00D+00  1.01D+00  3.46D-01
 E= -2510.17769213266     Delta-E=       -0.000010832520 Rises=F Damp=F
 DIIS: error= 3.92D-06 at cycle   4 NSaved=   4.
 NSaved= 4 IEnMin= 4 EnMin= -2510.17769213266     IErMin= 4 ErrMin= 3.92D-06
 ErrMax= 3.92D-06  0.00D+00 EMaxC= 1.00D-01 BMatC= 2.33D-08 BMatP= 2.62D-06
 IDIUse=1 WtCom= 1.00D+00 WtEn= 0.00D+00
 Coeff-Com: -0.568D-02 0.394D+00 0.207D+00 0.404D+00
 Coeff:     -0.568D-02 0.394D+00 0.207D+00 0.404D+00
 Gap=     0.100 Goal=   None    Shift=    0.000
 RMSDP=3.81D-07 MaxDP=2.53D-05 DE=-1.08D-05 OVMax= 4.18D-05

 Cycle   8  Pass 1  IDiag  1:
 RMSU=  3.39D-07    CP:  1.00D+00  1.01D+00  3.49D-01  8.11D-01
 E= -2510.17769215380     Delta-E=       -0.000000021141 Rises=F Damp=F
 DIIS: error= 6.77D-07 at cycle   5 NSaved=   5.
 NSaved= 5 IEnMin= 5 EnMin= -2510.17769215380     IErMin= 5 ErrMin= 6.77D-07
 ErrMax= 6.77D-07  0.00D+00 EMaxC= 1.00D-01 BMatC= 6.11D-10 BMatP= 2.33D-08
 IDIUse=1 WtCom= 1.00D+00 WtEn= 0.00D+00
 Coeff-Com: -0.158D-02 0.102D+00 0.538D-01 0.171D+00 0.674D+00
 Coeff:     -0.158D-02 0.102D+00 0.538D-01 0.171D+00 0.674D+00
 Gap=     0.100 Goal=   None    Shift=    0.000
 RMSDP=1.01D-07 MaxDP=6.67D-06 DE=-2.11D-08 OVMax= 8.48D-06

 Cycle   9  Pass 1  IDiag  1:
 RMSU=  8.06D-08    CP:  1.00D+00  1.01D+00  3.49D-01  8.54D-01  8.67D-01
 E= -2510.17769215436     Delta-E=       -0.000000000556 Rises=F Damp=F
 DIIS: error= 2.86D-07 at cycle   6 NSaved=   6.
 NSaved= 6 IEnMin= 6 EnMin= -2510.17769215436     IErMin= 6 ErrMin= 2.86D-07
 ErrMax= 2.86D-07  0.00D+00 EMaxC= 1.00D-01 BMatC= 2.30D-10 BMatP= 6.11D-10
 IDIUse=1 WtCom= 1.00D+00 WtEn= 0.00D+00
 Coeff-Com: -0.394D-05-0.463D-02-0.256D-02 0.374D-01 0.429D+00 0.540D+00
 Coeff:     -0.394D-05-0.463D-02-0.256D-02 0.374D-01 0.429D+00 0.540D+00
 Gap=     0.100 Goal=   None    Shift=    0.000
 RMSDP=4.12D-08 MaxDP=2.47D-06 DE=-5.56D-10 OVMax= 4.18D-06

 Cycle  10  Pass 1  IDiag  1:
 RMSU=  2.55D-08    CP:  1.00D+00  1.01D+00  3.48D-01  8.59D-01  9.26D-01
                    CP:  6.97D-01
 E= -2510.17769215463     Delta-E=       -0.000000000273 Rises=F Damp=F
 DIIS: error= 5.09D-08 at cycle   7 NSaved=   7.
 NSaved= 7 IEnMin= 7 EnMin= -2510.17769215463     IErMin= 7 ErrMin= 5.09D-08
 ErrMax= 5.09D-08  0.00D+00 EMaxC= 1.00D-01 BMatC= 8.00D-12 BMatP= 2.30D-10
 IDIUse=1 WtCom= 1.00D+00 WtEn= 0.00D+00
 Coeff-Com:  0.982D-04-0.872D-02-0.461D-02 0.656D-02 0.161D+00 0.253D+00
 Coeff-Com:  0.593D+00
 Coeff:      0.982D-04-0.872D-02-0.461D-02 0.656D-02 0.161D+00 0.253D+00
 Coeff:      0.593D+00
 Gap=     0.100 Goal=   None    Shift=    0.000
 RMSDP=1.21D-08 MaxDP=7.29D-07 DE=-2.73D-10 OVMax= 2.24D-06

 Cycle  11  Pass 1  IDiag  1:
 RMSU=  9.35D-09    CP:  1.00D+00  1.01D+00  3.48D-01  8.60D-01  9.29D-01
                    CP:  7.04D-01  7.12D-01
 E= -2510.17769215450     Delta-E=        0.000000000136 Rises=F Damp=F
 DIIS: error= 3.85D-08 at cycle   8 NSaved=   8.
 NSaved= 8 IEnMin= 7 EnMin= -2510.17769215463     IErMin= 8 ErrMin= 3.85D-08
 ErrMax= 3.85D-08  0.00D+00 EMaxC= 1.00D-01 BMatC= 2.70D-12 BMatP= 8.00D-12
 IDIUse=1 WtCom= 1.00D+00 WtEn= 0.00D+00
 Coeff-Com:  0.666D-04-0.550D-02-0.290D-02 0.104D-02 0.710D-01 0.122D+00
 Coeff-Com:  0.409D+00 0.405D+00
 Coeff:      0.666D-04-0.550D-02-0.290D-02 0.104D-02 0.710D-01 0.122D+00
 Coeff:      0.409D+00 0.405D+00
 Gap=     0.100 Goal=   None    Shift=    0.000
 RMSDP=4.74D-09 MaxDP=2.93D-07 DE= 1.36D-10 OVMax= 9.59D-07

 SCF Done:  E(RPBE1PBE) =  -2510.17769215     A.U. after   11 cycles
            NFock= 11  Conv=0.47D-08     -V/T= 2.0066
 KE= 2.493784744369D+03 PE=-1.532037268353D+04 EE= 5.606879896231D+03
 Leave Link  502 at Mon Jan 28 19:07:50 2019, MaxMem=   805306368 cpu:      3200.5
 (Enter /pbs_home/pkowalski/g09d01/g09/l701.exe)
 Compute integral first derivatives.
 ... and contract with generalized density number  0.
 R6Disp: Adding Grimme-D3 dispersion energy 1st derivatives to the gradient.
 Leave Link  701 at Mon Jan 28 19:07:52 2019, MaxMem=   805306368 cpu:         5.8
 (Enter /pbs_home/pkowalski/g09d01/g09/l702.exe)
 L702 exits ... SP integral derivatives will be done elsewhere.
 Leave Link  702 at Mon Jan 28 19:07:52 2019, MaxMem=   805306368 cpu:         0.3
 (Enter /pbs_home/pkowalski/g09d01/g09/l703.exe)
 Compute integral first derivatives, UseDBF=F ICtDFT=           0.
 Integral derivatives from FoFJK, PRISM(SPDF).
 Calling FoFJK, ICntrl=      2127 FMM=F ISym2X=0 I1Cent= 0 IOpClX= 0 NMat=1 NMatS=1 NMatT=0.
 FoFJK:  IHMeth= 1 ICntrl=    2127 DoSepK=F KAlg= 0 I1Cent=   0 FoldK=F
 IRaf=         0 NMat=   1 IRICut=       1 DoRegI=T DoRafI=F ISym2E= 0.
 FoFCou: FMM=F IPFlag=           0 FMFlag=      100000 FMFlg1=         800
         NFxFlg=           0 DoJE=F BraDBF=F KetDBF=F FulRan=T
         wScrn=  0.000000 ICntrl=    2127 IOpCl=  0 I1Cent=           0 NGrid=           0
         NMat0=    1 NMatS0=      1 NMatT0=    0 NMatD0=    1 NMtDS0=    0 NMtDT0=    0
 Symmetry not used in FoFCou.
 Leave Link  703 at Mon Jan 28 19:09:47 2019, MaxMem=   805306368 cpu:       917.5
 (Enter /pbs_home/pkowalski/g09d01/g09/l716.exe)
 Dipole        = 1.13630280D-01-1.65365047D+00-9.81042750D-02
 ***** Axes restored to original set *****
 -------------------------------------------------------------------
 Center     Atomic                   Forces (Hartrees/Bohr)
 Number     Number              X              Y              Z
 -------------------------------------------------------------------
      1        6           0.000063070   -0.000105468   -0.000087653
      2        6           0.000103277   -0.000175677   -0.000032321
      3        6           0.000079613    0.000134035   -0.000201012
      4       16          -0.000085776    0.000047708    0.000063223
      5        6          -0.000037204   -0.000014244   -0.000038317
      6        6           0.000406890   -0.000106237    0.000435420
      7        6           0.000108381   -0.000051105    0.000109214
      8        6          -0.000502702   -0.000017760    0.000543596
      9        6          -0.000134528    0.000542778   -0.000197634
     10        9           0.000016753    0.000155505   -0.000111320
     11        9          -0.000121526   -0.000256071   -0.000207452
     12        9           0.000012322   -0.000144790   -0.000132582
     13        9           0.000291480    0.000231601   -0.000130757
     14        9          -0.000092970   -0.000383611    0.000011845
     15        9           0.000079986   -0.000048716    0.000148412
     16        6           0.000020314   -0.000022524   -0.000111240
     17        6          -0.000002228   -0.000031421    0.000001004
     18        1           0.000019883    0.000003494    0.000026754
     19        1          -0.000014822   -0.000063874    0.000020677
     20        1          -0.000020174   -0.000030990    0.000029429
     21        6          -0.000035704   -0.000019882    0.000013937
     22        1           0.000034100    0.000061990   -0.000039573
     23        1           0.000017678    0.000049911   -0.000019916
     24        1          -0.000029813    0.000034743   -0.000005223
     25        6           0.000154478   -0.000163579   -0.000014914
     26       16          -0.000039349    0.000015173    0.000185084
     27        6          -0.000040364   -0.000004277   -0.000293438
     28        6           0.000015185    0.000005588   -0.000059327
     29        6           0.000007357   -0.000010091    0.000010455
     30        6           0.000060837    0.000002602   -0.000008802
     31        6          -0.000002238   -0.000018115    0.000031973
     32        1           0.000008452    0.000027211    0.000006278
     33        6           0.000012685   -0.000021504   -0.000017243
     34        1          -0.000003658    0.000000177    0.000013968
     35        6           0.000008088    0.000006276   -0.000014012
     36        1           0.000007338    0.000005795   -0.000010387
     37        1           0.000002052    0.000004720    0.000008714
     38        1          -0.000000298    0.000011386   -0.000001083
     39        6          -0.000152232    0.000149696    0.000186305
     40        6          -0.000020828   -0.000118613   -0.000085498
     41        1          -0.000009384    0.000011932    0.000028097
     42        1          -0.000014471    0.000031045    0.000037853
     43        1          -0.000027227    0.000104358    0.000049424
     44        6           0.000015110   -0.000038384   -0.000040451
     45        6           0.000013280    0.000019852    0.000027227
     46        6           0.000017472    0.000057958   -0.000027942
     47        6          -0.000030060    0.000011603   -0.000012431
     48        1           0.000023217    0.000032622    0.000039403
     49        6           0.000005626   -0.000010679   -0.000023627
     50        1          -0.000011753    0.000002716    0.000007929
     51        6          -0.000004936   -0.000006667   -0.000004193
     52        1           0.000007184   -0.000001590   -0.000005370
     53        1          -0.000008573    0.000004615    0.000005279
     54        1           0.000003757    0.000003172    0.000010089
     55        6          -0.000115069    0.000116564    0.000155525
     56        6          -0.000018563   -0.000089050   -0.000207373
     57        1          -0.000030770    0.000041459   -0.000027556
     58        1           0.000008945    0.000023091   -0.000009702
     59        1          -0.000017591    0.000003543   -0.000028768
 -------------------------------------------------------------------
 Cartesian Forces:  Max     0.000543596 RMS     0.000117554
 Leave Link  716 at Mon Jan 28 19:09:47 2019, MaxMem=   805306368 cpu:         0.4
 (Enter /pbs_home/pkowalski/g09d01/g09/l103.exe)

 GradGradGradGradGradGradGradGradGradGradGradGradGradGradGradGradGradGrad
 Berny optimization.
 Using GEDIIS/GDIIS optimizer.
 FormGI is forming the generalized inverse of G from B-inverse, IUseBI=4.
 Internal  Forces:  Max     0.000467097 RMS     0.000082684
 Search for a local minimum.
 Step number   5 out of a maximum of  354
 All quantities printed in internal units (Hartrees-Bohrs-Radians)
 RMS Force = .82684D-04 SwitMx=.10000D-02 MixMth= 2
 Mixed Optimization -- En-DIIS/RFO-DIIS
 Swapping is turned off.
 Update second derivatives using D2CorX and points    1    2    3    4    5
 DE= -2.72D-05 DEPred=-3.26D-05 R= 8.36D-01
 TightC=F SS=  1.41D+00  RLast= 4.59D-02 DXNew= 4.2104D-01 1.3778D-01
 Trust test= 8.36D-01 RLast= 4.59D-02 DXMaxT set to 2.50D-01
 ITU=  1 -1  1  1  0
     Eigenvalues ---    0.00230   0.00239   0.00418   0.00629   0.00653
     Eigenvalues ---    0.00693   0.00895   0.01081   0.01131   0.01157
     Eigenvalues ---    0.01225   0.01270   0.01391   0.01458   0.01459
     Eigenvalues ---    0.01542   0.01559   0.01679   0.01731   0.01740
     Eigenvalues ---    0.01940   0.02005   0.02018   0.02028   0.02081
     Eigenvalues ---    0.02090   0.02096   0.02107   0.02134   0.02137
     Eigenvalues ---    0.02139   0.02143   0.02151   0.02154   0.02161
     Eigenvalues ---    0.02161   0.02164   0.02167   0.04553   0.04780
     Eigenvalues ---    0.04982   0.05477   0.05493   0.05517   0.05687
     Eigenvalues ---    0.05695   0.06085   0.07005   0.07027   0.07063
     Eigenvalues ---    0.07239   0.07302   0.07485   0.07817   0.08993
     Eigenvalues ---    0.09231   0.09496   0.09661   0.10547   0.10696
     Eigenvalues ---    0.11086   0.12403   0.12530   0.14216   0.14756
     Eigenvalues ---    0.15630   0.15994   0.15995   0.15997   0.15998
     Eigenvalues ---    0.15999   0.15999   0.16000   0.16000   0.16000
     Eigenvalues ---    0.16000   0.16000   0.16000   0.16000   0.16000
     Eigenvalues ---    0.16000   0.16000   0.16000   0.16000   0.16035
     Eigenvalues ---    0.16074   0.16121   0.16948   0.17353   0.20173
     Eigenvalues ---    0.21352   0.21999   0.22000   0.22000   0.22003
     Eigenvalues ---    0.22240   0.23227   0.23469   0.23556   0.24481
     Eigenvalues ---    0.24502   0.24582   0.24841   0.24942   0.24968
     Eigenvalues ---    0.24992   0.24994   0.25168   0.26374   0.26761
     Eigenvalues ---    0.26988   0.27196   0.27334   0.27532   0.28149
     Eigenvalues ---    0.28301   0.28564   0.30248   0.31116   0.31492
     Eigenvalues ---    0.32093   0.33938   0.34200   0.34356   0.34439
     Eigenvalues ---    0.34445   0.34533   0.34594   0.34598   0.34660
     Eigenvalues ---    0.34691   0.34722   0.34744   0.34763   0.35131
     Eigenvalues ---    0.35226   0.35291   0.35291   0.35291   0.35291
     Eigenvalues ---    0.35300   0.35311   0.35361   0.35420   0.35453
     Eigenvalues ---    0.35574   0.36009   0.38716   0.41278   0.41545
     Eigenvalues ---    0.41749   0.41780   0.43146   0.45006   0.45038
     Eigenvalues ---    0.45514   0.45566   0.46305   0.46383   0.46417
     Eigenvalues ---    0.46810   0.46905   0.47622   0.48702   0.50288
     Eigenvalues ---    0.51650   0.51817   0.52275   0.53213   0.55394
     Eigenvalues ---    0.60285
 En-DIIS/RFO-DIIS IScMMF=        0 using points:     5    4    3    2
 RFO step:  Lambda=-3.88084867D-06.
 NNeg= 0 NP= 4 Switch=  2.50D-03 Rises=F DC=  2.05D-04 SmlDif=  1.00D-05
 RMS Error=  0.1498855868D-03 NUsed= 4 EDIIS=F
 DidBck=F Rises=F RFO-DIIS coefs:    0.66805    0.16377    0.13303    0.03515
 Iteration  1 RMS(Cart)=  0.00464492 RMS(Int)=  0.00000487
 Iteration  2 RMS(Cart)=  0.00001238 RMS(Int)=  0.00000099
 Iteration  3 RMS(Cart)=  0.00000000 RMS(Int)=  0.00000099
 ITry= 1 IFail=0 DXMaxC= 2.82D-02 DCOld= 1.00D+10 DXMaxT= 2.50D-01 DXLimC= 3.00D+00 Rises=F
 Variable       Old X    -DE/DX   Delta X   Delta X   Delta X     New X
                                 (Linear)    (Quad)   (Total)
    R1        2.88331   0.00008  -0.00018   0.00028   0.00010   2.88341
    R2        2.58053   0.00010   0.00008  -0.00016  -0.00009   2.58044
    R3        2.72883   0.00019   0.00005   0.00018   0.00024   2.72906
    R4        2.89398   0.00003  -0.00025   0.00019  -0.00007   2.89391
    R5        2.90861  -0.00011  -0.00027  -0.00003  -0.00030   2.90831
    R6        3.47697   0.00006   0.00035   0.00015   0.00050   3.47747
    R7        3.47639   0.00007   0.00032   0.00015   0.00047   3.47687
    R8        2.88683  -0.00024  -0.00041   0.00007  -0.00034   2.88649
    R9        2.90691  -0.00013  -0.00001  -0.00039  -0.00041   2.90650
   R10        3.31000   0.00020   0.00067  -0.00006   0.00061   3.31061
   R11        2.83518  -0.00006  -0.00068   0.00042  -0.00026   2.83493
   R12        2.75451  -0.00005   0.00018  -0.00026  -0.00008   2.75443
   R13        2.92324  -0.00024  -0.00031  -0.00050  -0.00081   2.92244
   R14        2.54589   0.00019   0.00023   0.00022   0.00045   2.54634
   R15        2.56020   0.00031   0.00053   0.00011   0.00064   2.56084
   R16        2.83144  -0.00028  -0.00089   0.00037  -0.00052   2.83092
   R17        2.58644  -0.00043  -0.00014  -0.00036  -0.00049   2.58594
   R18        2.92514  -0.00028  -0.00041  -0.00047  -0.00088   2.92427
   R19        2.51711   0.00019  -0.00007   0.00047   0.00040   2.51752
   R20        2.53441   0.00039   0.00010   0.00060   0.00070   2.53511
   R21        2.56265   0.00039   0.00048   0.00026   0.00074   2.56339
   R22        2.54233   0.00011   0.00037  -0.00008   0.00030   2.54263
   R23        2.71991  -0.00025  -0.00022  -0.00003  -0.00024   2.71966
   R24        2.07596   0.00003   0.00015  -0.00014   0.00001   2.07597
   R25        2.07537  -0.00004   0.00005  -0.00019  -0.00014   2.07523
   R26        2.07857  -0.00003   0.00011  -0.00020  -0.00009   2.07848
   R27        2.07486  -0.00004   0.00006  -0.00021  -0.00015   2.07471
   R28        2.07960  -0.00003   0.00014  -0.00023  -0.00009   2.07951
   R29        2.07631   0.00003   0.00014  -0.00013   0.00002   2.07633
   R30        2.77630  -0.00003  -0.00015   0.00001  -0.00013   2.77617
   R31        2.60055  -0.00002  -0.00028   0.00008  -0.00020   2.60035
   R32        3.31840   0.00013   0.00058  -0.00004   0.00054   3.31895
   R33        2.77745  -0.00007  -0.00015  -0.00003  -0.00018   2.77727
   R34        2.59814  -0.00018  -0.00036   0.00000  -0.00036   2.59779
   R35        2.65458  -0.00002  -0.00005   0.00001  -0.00004   2.65454
   R36        2.65577  -0.00004  -0.00005  -0.00004  -0.00009   2.65568
   R37        2.63044  -0.00001  -0.00001  -0.00001  -0.00002   2.63043
   R38        2.06266   0.00000   0.00015  -0.00020  -0.00005   2.06261
   R39        2.62913  -0.00002   0.00000  -0.00003  -0.00003   2.62910
   R40        2.06500   0.00001   0.00015  -0.00017  -0.00002   2.06498
   R41        2.63531  -0.00001  -0.00005   0.00004  -0.00001   2.63530
   R42        2.06481   0.00001   0.00015  -0.00018  -0.00003   2.06478
   R43        2.63625   0.00000  -0.00004   0.00006   0.00002   2.63627
   R44        2.06480   0.00001   0.00015  -0.00019  -0.00003   2.06477
   R45        2.06481   0.00001   0.00015  -0.00018  -0.00003   2.06477
   R46        2.82986  -0.00001   0.00018  -0.00012   0.00006   2.82992
   R47        2.07449   0.00001   0.00010  -0.00014  -0.00004   2.07445
   R48        2.07902  -0.00002   0.00003  -0.00011  -0.00007   2.07895
   R49        2.07555  -0.00011  -0.00003  -0.00024  -0.00027   2.07529
   R50        2.65421   0.00002  -0.00003   0.00004   0.00001   2.65422
   R51        2.65515  -0.00003  -0.00005  -0.00002  -0.00007   2.65508
   R52        2.63038  -0.00002  -0.00002  -0.00002  -0.00004   2.63034
   R53        2.06315  -0.00001   0.00014  -0.00021  -0.00007   2.06308
   R54        2.62909  -0.00001  -0.00001  -0.00002  -0.00003   2.62906
   R55        2.06571   0.00001   0.00016  -0.00018  -0.00003   2.06568
   R56        2.63542  -0.00001  -0.00004   0.00005   0.00001   2.63543
   R57        2.06477   0.00001   0.00015  -0.00019  -0.00003   2.06474
   R58        2.63617  -0.00001  -0.00004   0.00003   0.00000   2.63617
   R59        2.06467   0.00001   0.00015  -0.00018  -0.00003   2.06464
   R60        2.06477   0.00001   0.00015  -0.00018  -0.00003   2.06474
   R61        2.82993   0.00003   0.00018  -0.00004   0.00014   2.83007
   R62        2.07735   0.00001   0.00006  -0.00015  -0.00008   2.07727
   R63        2.07808   0.00002   0.00005  -0.00009  -0.00004   2.07803
   R64        2.07373  -0.00003   0.00008  -0.00017  -0.00010   2.07364
    A1        2.02297  -0.00013  -0.00026  -0.00006  -0.00032   2.02265
    A2        1.95455  -0.00009   0.00002  -0.00001   0.00001   1.95456
    A3        2.30311   0.00023   0.00028   0.00010   0.00039   2.30350
    A4        1.91401   0.00002   0.00033  -0.00013   0.00019   1.91420
    A5        1.87485  -0.00005  -0.00019   0.00010  -0.00009   1.87476
    A6        1.83218   0.00004   0.00008   0.00024   0.00033   1.83251
    A7        1.98036   0.00005   0.00044  -0.00034   0.00010   1.98046
    A8        1.96876  -0.00003  -0.00041   0.00022  -0.00019   1.96857
    A9        1.88559  -0.00003  -0.00027  -0.00004  -0.00031   1.88528
   A10        1.96878   0.00007   0.00005   0.00016   0.00021   1.96899
   A11        1.89276  -0.00003   0.00042  -0.00036   0.00007   1.89283
   A12        1.98736  -0.00001   0.00049  -0.00045   0.00004   1.98740
   A13        1.84637  -0.00007  -0.00017  -0.00019  -0.00036   1.84601
   A14        1.87365  -0.00002  -0.00047   0.00044  -0.00003   1.87362
   A15        1.88831   0.00005  -0.00039   0.00043   0.00004   1.88835
   A16        1.59791  -0.00001  -0.00018   0.00005  -0.00013   1.59777
   A17        2.24131   0.00024   0.00031   0.00009   0.00040   2.24171
   A18        2.12701  -0.00005   0.00002  -0.00003   0.00000   2.12700
   A19        1.91374  -0.00019  -0.00035   0.00003  -0.00032   1.91342
   A20        1.81651   0.00005   0.00048  -0.00023   0.00025   1.81676
   A21        1.99702  -0.00003  -0.00005  -0.00011  -0.00016   1.99686
   A22        1.96552   0.00011   0.00017   0.00053   0.00070   1.96621
   A23        1.91752  -0.00003  -0.00015   0.00008  -0.00007   1.91745
   A24        1.89640  -0.00013  -0.00020  -0.00039  -0.00059   1.89580
   A25        1.86896   0.00001  -0.00025   0.00009  -0.00016   1.86879
   A26        1.90280   0.00013   0.00029  -0.00022   0.00008   1.90287
   A27        2.12388   0.00012   0.00021   0.00006   0.00027   2.12415
   A28        2.25596  -0.00025  -0.00049   0.00010  -0.00039   2.25557
   A29        1.83255   0.00005  -0.00001   0.00021   0.00021   1.83276
   A30        1.96836  -0.00001  -0.00014  -0.00004  -0.00018   1.96819
   A31        1.89754   0.00000   0.00018   0.00011   0.00029   1.89783
   A32        1.96880  -0.00003  -0.00016  -0.00007  -0.00023   1.96857
   A33        1.89140   0.00001   0.00031  -0.00001   0.00029   1.89169
   A34        1.90217  -0.00002  -0.00016  -0.00018  -0.00033   1.90184
   A35        1.80540  -0.00005   0.00033  -0.00019   0.00015   1.80556
   A36        1.97183   0.00004   0.00050  -0.00031   0.00019   1.97202
   A37        2.00377  -0.00007  -0.00065   0.00042  -0.00022   2.00354
   A38        1.90049   0.00005   0.00015  -0.00007   0.00009   1.90058
   A39        1.90986   0.00010   0.00007   0.00008   0.00015   1.91001
   A40        1.86988  -0.00005  -0.00036   0.00005  -0.00031   1.86956
   A41        2.00483   0.00008  -0.00004   0.00019   0.00015   2.00498
   A42        1.97580   0.00017   0.00005   0.00019   0.00024   1.97604
   A43        2.30251  -0.00024  -0.00002  -0.00038  -0.00040   2.30210
   A44        1.90490   0.00002  -0.00002   0.00006   0.00004   1.90495
   A45        1.94074  -0.00008  -0.00029  -0.00016  -0.00045   1.94029
   A46        1.92368  -0.00003  -0.00015  -0.00008  -0.00023   1.92344
   A47        1.90224   0.00002   0.00007   0.00001   0.00008   1.90232
   A48        1.89414   0.00002   0.00024   0.00007   0.00031   1.89445
   A49        1.89745   0.00005   0.00016   0.00010   0.00026   1.89771
   A50        1.93732  -0.00008  -0.00028  -0.00016  -0.00044   1.93689
   A51        1.92422  -0.00005  -0.00025  -0.00002  -0.00027   1.92395
   A52        1.90453  -0.00001   0.00000  -0.00010  -0.00010   1.90444
   A53        1.90006   0.00007   0.00017   0.00016   0.00032   1.90038
   A54        1.90454   0.00004   0.00014   0.00003   0.00017   1.90471
   A55        1.89252   0.00004   0.00024   0.00009   0.00033   1.89285
   A56        2.04038  -0.00007  -0.00058   0.00035  -0.00022   2.04016
   A57        2.01824  -0.00013  -0.00030  -0.00004  -0.00034   2.01790
   A58        2.22428   0.00020   0.00090  -0.00034   0.00056   2.22484
   A59        1.58650  -0.00002  -0.00003   0.00015   0.00012   1.58662
   A60        2.04327  -0.00003  -0.00056   0.00039  -0.00018   2.04310
   A61        2.01091   0.00003  -0.00013   0.00022   0.00009   2.01100
   A62        2.22900   0.00000   0.00069  -0.00060   0.00009   2.22909
   A63        2.10886   0.00006  -0.00004   0.00024   0.00020   2.10906
   A64        2.10382  -0.00008  -0.00001  -0.00028  -0.00028   2.10354
   A65        2.07025   0.00002   0.00004   0.00003   0.00007   2.07032
   A66        2.10467  -0.00002  -0.00003  -0.00004  -0.00006   2.10460
   A67        2.08541   0.00002   0.00005   0.00005   0.00010   2.08552
   A68        2.09278   0.00000  -0.00003  -0.00002  -0.00005   2.09273
   A69        2.10485   0.00000  -0.00004   0.00002  -0.00002   2.10482
   A70        2.08008   0.00001   0.00010  -0.00003   0.00007   2.08015
   A71        2.09818  -0.00001  -0.00006   0.00001  -0.00005   2.09813
   A72        2.09879   0.00001   0.00001   0.00002   0.00004   2.09883
   A73        2.08785  -0.00001  -0.00004  -0.00002  -0.00005   2.08779
   A74        2.09651   0.00000   0.00002  -0.00001   0.00002   2.09652
   A75        2.09868   0.00000   0.00003  -0.00002   0.00001   2.09868
   A76        2.08817  -0.00001  -0.00003  -0.00001  -0.00004   2.08813
   A77        2.09634   0.00000   0.00000   0.00003   0.00003   2.09637
   A78        2.08891  -0.00001  -0.00002  -0.00002  -0.00004   2.08887
   A79        2.09706   0.00001   0.00001   0.00000   0.00002   2.09707
   A80        2.09719   0.00001   0.00000   0.00002   0.00002   2.09721
   A81        1.95540   0.00006   0.00027   0.00004   0.00031   1.95571
   A82        2.16104   0.00012   0.00031  -0.00022   0.00009   2.16113
   A83        2.16551  -0.00018  -0.00057   0.00021  -0.00036   2.16514
   A84        1.93706  -0.00005  -0.00034   0.00004  -0.00031   1.93675
   A85        1.95371  -0.00003  -0.00028   0.00014  -0.00014   1.95357
   A86        1.92695   0.00001  -0.00018   0.00023   0.00005   1.92699
   A87        1.89041   0.00002   0.00030  -0.00027   0.00003   1.89044
   A88        1.89133   0.00001   0.00026  -0.00020   0.00006   1.89138
   A89        1.86167   0.00004   0.00030   0.00005   0.00035   1.86202
   A90        2.10905   0.00011   0.00003   0.00025   0.00027   2.10932
   A91        2.10304  -0.00010  -0.00006  -0.00026  -0.00033   2.10271
   A92        2.07084   0.00000   0.00003  -0.00001   0.00002   2.07086
   A93        2.10424  -0.00001  -0.00003  -0.00002  -0.00004   2.10419
   A94        2.08407   0.00003   0.00008   0.00007   0.00015   2.08422
   A95        2.09461  -0.00003  -0.00006  -0.00006  -0.00012   2.09448
   A96        2.10511   0.00001  -0.00002   0.00002   0.00000   2.10511
   A97        2.08299   0.00000   0.00005   0.00000   0.00005   2.08304
   A98        2.09494  -0.00001  -0.00003  -0.00002  -0.00005   2.09489
   A99        2.09858   0.00001   0.00002   0.00001   0.00004   2.09861
   A100       2.08816  -0.00001  -0.00005  -0.00002  -0.00007   2.08809
   A101       2.09642   0.00000   0.00002   0.00000   0.00002   2.09644
   A102       2.09787   0.00000   0.00002  -0.00001   0.00001   2.09788
   A103       2.08880  -0.00001  -0.00003  -0.00001  -0.00004   2.08876
   A104       2.09652   0.00000   0.00001   0.00002   0.00003   2.09655
   A105       2.08957  -0.00001  -0.00002  -0.00002  -0.00004   2.08954
   A106       2.09669   0.00001   0.00000   0.00002   0.00002   2.09671
   A107       2.09690   0.00001   0.00002   0.00000   0.00002   2.09692
   A108       1.96035   0.00004   0.00019  -0.00006   0.00013   1.96048
   A109       2.15878  -0.00047  -0.00018  -0.00066  -0.00084   2.15795
   A110       2.15564   0.00043   0.00006   0.00070   0.00076   2.15640
   A111       1.92179  -0.00008  -0.00028  -0.00002  -0.00029   1.92150
   A112       1.95785  -0.00002  -0.00040   0.00033  -0.00007   1.95778
   A113       1.93913   0.00003  -0.00012   0.00009  -0.00003   1.93911
   A114       1.86131   0.00003   0.00024  -0.00008   0.00016   1.86146
   A115       1.88627   0.00003   0.00025  -0.00011   0.00014   1.88641
   A116       1.89448   0.00002   0.00034  -0.00023   0.00012   1.89459
    D1        0.68845   0.00000   0.00010   0.00050   0.00060   0.68904
    D2       -1.47112  -0.00004  -0.00052   0.00094   0.00042  -1.47070
    D3        2.80798   0.00001  -0.00017   0.00083   0.00066   2.80865
    D4       -2.52051   0.00003   0.00065   0.00087   0.00152  -2.51899
    D5        1.60311  -0.00001   0.00003   0.00131   0.00134   1.60445
    D6       -0.40097   0.00003   0.00039   0.00120   0.00159  -0.39939
    D7        3.01101  -0.00001  -0.00107   0.00215   0.00107   3.01208
    D8       -0.07402  -0.00004  -0.00060  -0.00036  -0.00096  -0.07498
    D9       -0.04654  -0.00002  -0.00174   0.00169  -0.00005  -0.04660
   D10       -3.13158  -0.00005  -0.00127  -0.00082  -0.00208  -3.13366
   D11        0.28363   0.00001   0.00012   0.00017   0.00029   0.28392
   D12       -2.80633   0.00001  -0.00004  -0.00042  -0.00046  -2.80679
   D13       -2.93948   0.00002   0.00076   0.00061   0.00137  -2.93811
   D14        0.25375   0.00002   0.00060   0.00002   0.00062   0.25437
   D15       -3.07774   0.00007   0.00032   0.00017   0.00049  -3.07725
   D16       -1.03862   0.00000   0.00041  -0.00021   0.00021  -1.03841
   D17        1.06444   0.00004   0.00054  -0.00020   0.00033   1.06477
   D18       -0.98134   0.00005   0.00060  -0.00003   0.00057  -0.98077
   D19        1.05778  -0.00001   0.00069  -0.00041   0.00029   1.05807
   D20       -3.12235   0.00002   0.00081  -0.00040   0.00041  -3.12193
   D21        1.17021   0.00002   0.00026  -0.00018   0.00008   1.17028
   D22       -3.07385  -0.00004   0.00035  -0.00056  -0.00021  -3.07406
   D23       -0.97080  -0.00001   0.00047  -0.00056  -0.00008  -0.97088
   D24       -3.10828   0.00000  -0.00059   0.00026  -0.00033  -3.10861
   D25        1.06802   0.00001  -0.00045   0.00018  -0.00027   1.06775
   D26       -1.00871  -0.00001  -0.00060   0.00014  -0.00045  -1.00917
   D27        1.05643  -0.00002  -0.00114   0.00057  -0.00057   1.05586
   D28       -1.05047  -0.00002  -0.00100   0.00049  -0.00051  -1.05097
   D29       -3.12719  -0.00003  -0.00115   0.00046  -0.00069  -3.12788
   D30       -1.14008   0.00001  -0.00072   0.00057  -0.00015  -1.14024
   D31        3.03621   0.00001  -0.00058   0.00049  -0.00009   3.03612
   D32        0.95948   0.00000  -0.00072   0.00045  -0.00027   0.95921
   D33        0.32448  -0.00003  -0.00058  -0.00169  -0.00227   0.32221
   D34        2.40776   0.00001  -0.00035  -0.00158  -0.00193   2.40582
   D35       -1.67211   0.00002  -0.00028  -0.00190  -0.00218  -1.67429
   D36        2.25178  -0.00002   0.00192   0.00006   0.00198   2.25376
   D37        0.18535   0.00002   0.00149   0.00053   0.00201   0.18736
   D38       -1.82803   0.00000   0.00223  -0.00008   0.00216  -1.82588
   D39        0.81607  -0.00003  -0.00094   0.00012  -0.00082   0.81525
   D40       -2.33531  -0.00005  -0.00184   0.00027  -0.00157  -2.33687
   D41        2.93242   0.00000  -0.00075   0.00001  -0.00074   2.93168
   D42       -0.21895  -0.00002  -0.00165   0.00016  -0.00149  -0.22044
   D43       -1.34743  -0.00003  -0.00156   0.00062  -0.00094  -1.34837
   D44        1.78438  -0.00005  -0.00246   0.00078  -0.00169   1.78270
   D45       -3.11683   0.00001  -0.00078   0.00164   0.00086  -3.11598
   D46        1.06726   0.00003  -0.00068   0.00169   0.00100   1.06826
   D47       -1.03823   0.00003  -0.00060   0.00172   0.00112  -1.03711
   D48        0.97404  -0.00006  -0.00083   0.00141   0.00058   0.97462
   D49       -1.12505  -0.00005  -0.00073   0.00146   0.00073  -1.12432
   D50        3.05264  -0.00004  -0.00064   0.00149   0.00085   3.05349
   D51       -1.01128   0.00001  -0.00021   0.00120   0.00100  -1.01029
   D52       -3.11037   0.00002  -0.00011   0.00125   0.00114  -3.10923
   D53        1.06732   0.00003  -0.00002   0.00128   0.00126   1.06858
   D54        3.04112  -0.00004  -0.00177  -0.00048  -0.00225   3.03887
   D55       -0.12429  -0.00003  -0.00112  -0.00122  -0.00234  -0.12663
   D56        2.97004  -0.00002   0.00080  -0.00215  -0.00135   2.96869
   D57        0.87722   0.00000   0.00069  -0.00203  -0.00134   0.87588
   D58       -1.26241  -0.00008   0.00093  -0.00249  -0.00156  -1.26397
   D59       -0.22255   0.00000   0.00037   0.00011   0.00048  -0.22207
   D60       -2.31537   0.00002   0.00027   0.00023   0.00050  -2.31487
   D61        1.82819  -0.00006   0.00051  -0.00023   0.00028   1.82846
   D62        2.98630   0.00000   0.00004   0.00157   0.00161   2.98791
   D63       -0.18790  -0.00001   0.00032   0.00012   0.00044  -0.18746
   D64       -0.10825  -0.00003   0.00042  -0.00052  -0.00010  -0.10835
   D65        3.00074  -0.00004   0.00070  -0.00197  -0.00127   2.99947
   D66        0.45589   0.00005  -0.00103   0.00043  -0.00060   0.45529
   D67        2.60628   0.00003  -0.00131   0.00046  -0.00085   2.60543
   D68       -1.56524   0.00001  -0.00147   0.00029  -0.00118  -1.56642
   D69        2.60167   0.00002  -0.00088   0.00020  -0.00068   2.60098
   D70       -1.53113   0.00001  -0.00116   0.00023  -0.00093  -1.53206
   D71        0.58054  -0.00002  -0.00132   0.00006  -0.00126   0.57928
   D72       -1.64210  -0.00005  -0.00139   0.00013  -0.00126  -1.64336
   D73        0.50829  -0.00006  -0.00167   0.00016  -0.00151   0.50678
   D74        2.61996  -0.00009  -0.00183  -0.00001  -0.00184   2.61812
   D75        0.39069   0.00004  -0.00101   0.00071  -0.00031   0.39038
   D76       -1.66138   0.00000  -0.00165   0.00105  -0.00060  -1.66198
   D77        2.47038   0.00010  -0.00105   0.00090  -0.00015   2.47023
   D78       -2.71508   0.00004  -0.00134   0.00231   0.00096  -2.71411
   D79        1.51605   0.00000  -0.00198   0.00265   0.00067   1.51672
   D80       -0.63538   0.00009  -0.00138   0.00250   0.00112  -0.63426
   D81       -0.21418   0.00002   0.00053  -0.00007   0.00046  -0.21372
   D82        2.93949   0.00004   0.00165  -0.00027   0.00138   2.94087
   D83        2.88760   0.00002   0.00089  -0.00185  -0.00096   2.88664
   D84       -0.24191   0.00004   0.00201  -0.00205  -0.00004  -0.24195
   D85       -0.51782  -0.00004   0.00132  -0.00075   0.00056  -0.51726
   D86        1.58351   0.00000   0.00216  -0.00125   0.00091   1.58442
   D87       -2.66111   0.00002   0.00185  -0.00119   0.00067  -2.66044
   D88       -2.66793  -0.00004   0.00159  -0.00081   0.00078  -2.66716
   D89       -0.56660   0.00000   0.00242  -0.00130   0.00112  -0.56548
   D90        1.47197   0.00002   0.00212  -0.00124   0.00088   1.47284
   D91        1.50755   0.00000   0.00167  -0.00053   0.00114   1.50868
   D92       -2.67430   0.00004   0.00251  -0.00103   0.00148  -2.67282
   D93       -0.63574   0.00006   0.00220  -0.00097   0.00124  -0.63450
   D94        0.14279   0.00000   0.00095  -0.00102  -0.00008   0.14271
   D95       -3.13371   0.00005   0.00153  -0.00111   0.00042  -3.13329
   D96       -3.01073  -0.00003  -0.00016  -0.00083  -0.00098  -3.01171
   D97       -0.00404   0.00003   0.00042  -0.00091  -0.00048  -0.00452
   D98       -2.37790   0.00006   0.00124   0.00189   0.00313  -2.37477
   D99        0.73893   0.00002   0.00081   0.00077   0.00157   0.74051
   D100       0.79074   0.00006   0.00053   0.00272   0.00325   0.79399
   D101      -2.37562   0.00003   0.00009   0.00160   0.00169  -2.37393
   D102       0.01167   0.00004   0.00033   0.00152   0.00184   0.01351
   D103      -2.99530   0.00007  -0.00023   0.00172   0.00149  -2.99382
   D104       3.12651   0.00004   0.00103   0.00070   0.00173   3.12824
   D105       0.11954   0.00007   0.00047   0.00091   0.00138   0.12091
   D106       2.94725   0.00003   0.00131   0.00051   0.00182   2.94907
   D107      -0.19634   0.00005   0.00072   0.00200   0.00272  -0.19361
   D108       2.36291  -0.00001  -0.00038  -0.00073  -0.00111   2.36179
   D109      -0.75406   0.00000  -0.00022  -0.00027  -0.00050  -0.75456
   D110      -0.77641  -0.00003   0.00029  -0.00243  -0.00214  -0.77855
   D111       2.38981  -0.00002   0.00045  -0.00198  -0.00152   2.38829
   D112      -0.01556  -0.00005  -0.00059  -0.00162  -0.00221  -0.01777
   D113       3.07425  -0.00004  -0.00040  -0.00105  -0.00144   3.07280
   D114       3.12380  -0.00003  -0.00125   0.00005  -0.00120   3.12260
   D115      -0.06959  -0.00002  -0.00106   0.00063  -0.00043  -0.07002
   D116      -3.13599   0.00000   0.00033  -0.00018   0.00015  -3.13584
   D117      -0.02180  -0.00001   0.00022  -0.00042  -0.00020  -0.02200
   D118      -0.01855  -0.00001   0.00017  -0.00063  -0.00046  -0.01901
   D119       3.09563  -0.00002   0.00006  -0.00087  -0.00081   3.09482
   D120       3.14143   0.00000  -0.00028   0.00026  -0.00001   3.14142
   D121      -0.01376   0.00000  -0.00032   0.00006  -0.00026  -0.01402
   D122       0.02393   0.00001  -0.00012   0.00071   0.00059   0.02452
   D123      -3.13126   0.00001  -0.00017   0.00051   0.00034  -3.13092
   D124       0.00237   0.00000  -0.00009   0.00019   0.00009   0.00246
   D125       3.13454   0.00000  -0.00007   0.00005  -0.00002   3.13452
   D126      -3.11170   0.00001   0.00002   0.00043   0.00044  -3.11126
   D127       0.02047   0.00001   0.00004   0.00029   0.00033   0.02080
   D128      -0.01314  -0.00001  -0.00001  -0.00034  -0.00035  -0.01349
   D129       3.12842   0.00000   0.00006  -0.00018  -0.00012   3.12831
   D130      -3.14099   0.00000   0.00004  -0.00014  -0.00010  -3.14109
   D131       0.00057   0.00000   0.00011   0.00002   0.00013   0.00070
   D132       0.00882   0.00000  -0.00004   0.00019   0.00016   0.00898
   D133      -3.14065   0.00000  -0.00005  -0.00004  -0.00009  -3.14074
   D134      -3.12330   0.00001  -0.00005   0.00033   0.00027  -3.12302
   D135       0.01041   0.00000  -0.00007   0.00009   0.00003   0.01044
   D136      -0.00346   0.00000   0.00009  -0.00012  -0.00003  -0.00349
   D137      -3.13717   0.00001   0.00010   0.00012   0.00021  -3.13695
   D138       3.13816  -0.00001   0.00001  -0.00028  -0.00026   3.13790
   D139       0.00446   0.00000   0.00003  -0.00004  -0.00002   0.00444
   D140       2.77174   0.00001   0.00114  -0.00097   0.00017   2.77191
   D141      -1.39696  -0.00002   0.00109  -0.00120  -0.00011  -1.39707
   D142       0.67418   0.00002   0.00117  -0.00090   0.00027   0.67445
   D143      -0.31206   0.00000   0.00093  -0.00162  -0.00069  -0.31275
   D144       1.80242  -0.00003   0.00088  -0.00185  -0.00097   1.80145
   D145      -2.40962   0.00001   0.00096  -0.00154  -0.00059  -2.41021
   D146       3.13276  -0.00002  -0.00043  -0.00025  -0.00068   3.13209
   D147       0.01635   0.00000  -0.00023   0.00012  -0.00011   0.01624
   D148       0.01548   0.00002   0.00000   0.00086   0.00086   0.01635
   D149      -3.10093   0.00004   0.00020   0.00122   0.00142  -3.09950
   D150      -3.13712   0.00001   0.00036   0.00016   0.00052  -3.13660
   D151       0.02264   0.00002   0.00047   0.00036   0.00083   0.02347
   D152      -0.01976  -0.00003  -0.00007  -0.00093  -0.00100  -0.02076
   D153       3.14001  -0.00002   0.00004  -0.00074  -0.00070   3.13931
   D154      -0.00204   0.00000   0.00005  -0.00028  -0.00022  -0.00226
   D155      -3.13471   0.00000   0.00006  -0.00008  -0.00002  -3.13473
   D156       3.11421  -0.00002  -0.00014  -0.00064  -0.00078   3.11343
   D157      -0.01845  -0.00002  -0.00014  -0.00044  -0.00058  -0.01903
   D158       0.01059   0.00001   0.00008   0.00042   0.00050   0.01109
   D159      -3.12946   0.00001   0.00000   0.00025   0.00024  -3.12922
   D160       3.13388   0.00000  -0.00003   0.00022   0.00019   3.13408
   D161      -0.00617   0.00000  -0.00011   0.00005  -0.00006  -0.00623
   D162      -0.00745  -0.00001  -0.00005  -0.00025  -0.00030  -0.00775
   D163       3.14056   0.00000   0.00005   0.00010   0.00015   3.14071
   D164       3.12517  -0.00001  -0.00005  -0.00045  -0.00050   3.12467
   D165      -0.01001   0.00000   0.00005  -0.00010  -0.00005  -0.01006
   D166       0.00320   0.00000  -0.00002   0.00018   0.00016   0.00335
   D167       3.13837  -0.00001  -0.00012  -0.00017  -0.00029   3.13808
   D168      -3.13994   0.00001   0.00006   0.00036   0.00042  -3.13953
   D169      -0.00477   0.00000  -0.00004   0.00001  -0.00003  -0.00480
   D170      -0.66793   0.00002  -0.00124   0.00214   0.00089  -0.66703
   D171       1.40199  -0.00002  -0.00138   0.00223   0.00085   1.40284
   D172      -2.75712   0.00001  -0.00130   0.00223   0.00093  -2.75619
   D173       2.32388   0.00004  -0.00059   0.00198   0.00138   2.32527
   D174      -1.88938   0.00000  -0.00073   0.00207   0.00134  -1.88804
   D175       0.23469   0.00003  -0.00065   0.00207   0.00142   0.23611
         Item               Value     Threshold  Converged?
 Maximum Force            0.000467     0.000450     NO 
 RMS     Force            0.000083     0.000300     YES
 Maximum Displacement     0.028243     0.001800     NO 
 RMS     Displacement     0.004644     0.001200     NO 
 Predicted change in Energy=-3.987770D-06
 Lowest energy point so far.  Saving SCF results.
 GradGradGradGradGradGradGradGradGradGradGradGradGradGradGradGradGradGrad

 Leave Link  103 at Mon Jan 28 19:09:47 2019, MaxMem=   805306368 cpu:         1.4
 (Enter /pbs_home/pkowalski/g09d01/g09/l202.exe)
 Stoichiometry    C29H22F6S2
 Framework group  C1[X(C29H22F6S2)]
 Deg. of freedom   171
 Full point group                 C1      NOp   1
 RotChk:  IX=0 Diff= 3.74D-04
 Largest Abelian subgroup         C1      NOp   1
 Largest concise Abelian subgroup C1      NOp   1
                         Standard orientation:                         
 ---------------------------------------------------------------------
 Center     Atomic      Atomic             Coordinates (Angstroms)
 Number     Number       Type             X           Y           Z
 ---------------------------------------------------------------------
      1          6           0       -1.432257    0.427356   -0.168820
      2          6           0       -0.603460   -0.847405   -0.296295
      3          6           0        0.645596   -0.740443    0.583238
      4         16           0        1.765063   -2.190478    0.411941
      5          6           0       -0.725763    1.594365   -0.109033
      6          6           0       -1.245172    3.001498   -0.135968
      7          6           0        0.731238    1.610836   -0.071336
      8          6           0       -0.012041    3.864922    0.218301
      9          6           0        1.207840    3.022651   -0.225640
     10          9           0       -2.240768    3.244457    0.738914
     11          9           0       -1.693347    3.369124   -1.360871
     12          9           0       -0.043792    5.068081   -0.352830
     13          9           0        0.040109    4.015786    1.550292
     14          9           0        1.517731    3.340065   -1.507545
     15          9           0        2.273153    3.344406    0.530639
     16          6           0        1.458569    0.468196    0.123442
     17          6           0        0.339520   -0.571692    2.081054
     18          1           0        1.284365   -0.476883    2.633418
     19          1           0       -0.217851   -1.433576    2.471515
     20          1           0       -0.255520    0.338322    2.247019
     21          6           0       -0.286728   -1.043508   -1.789542
     22          1           0        0.282932   -1.967812   -1.952382
     23          1           0        0.298779   -0.192700   -2.169344
     24          1           0       -1.228410   -1.096854   -2.353127
     25          6           0        3.146402   -1.150635    0.129486
     26         16           0       -1.731349   -2.203157    0.229180
     27          6           0       -3.131303   -1.171482   -0.016583
     28          6           0       -4.451680   -1.815705    0.022330
     29          6           0       -5.516272   -1.233808    0.730346
     30          6           0       -4.665643   -3.044578   -0.624990
     31          6           0       -6.762799   -1.852039    0.769322
     32          1           0       -5.353770   -0.301916    1.274872
     33          6           0       -5.914890   -3.655881   -0.588965
     34          1           0       -3.840988   -3.510428   -1.169980
     35          6           0       -6.968313   -3.061439    0.106099
     36          1           0       -7.578030   -1.388893    1.330344
     37          1           0       -6.067167   -4.605124   -1.108179
     38          1           0       -7.947675   -3.544895    0.137115
     39          6           0       -2.850072    0.158191   -0.223092
     40          6           0       -3.883974    1.195081   -0.536949
     41          1           0       -4.813553    0.729031   -0.888719
     42          1           0       -4.119539    1.818557    0.338310
     43          1           0       -3.519872    1.874433   -1.319217
     44          6           0        4.460401   -1.801304    0.038697
     45          6           0        5.579873   -1.257879    0.690039
     46          6           0        4.614017   -2.999989   -0.677965
     47          6           0        6.819582   -1.885585    0.609196
     48          1           0        5.466068   -0.348403    1.283161
     49          6           0        5.855833   -3.621733   -0.760846
     50          1           0        3.749806   -3.434142   -1.187417
     51          6           0        6.963024   -3.065969   -0.119536
     52          1           0        7.678975   -1.453167    1.127136
     53          1           0        5.960343   -4.547292   -1.331904
     54          1           0        7.937173   -3.556765   -0.182491
     55          6           0        2.863927    0.188741   -0.011177
     56          6           0        3.875363    1.207705   -0.437252
     57          1           0        3.452388    1.856382   -1.217411
     58          1           0        4.175850    1.865701    0.390982
     59          1           0        4.773588    0.726527   -0.844404
 ---------------------------------------------------------------------
 Rotational constants (GHZ):      0.1285388      0.0712896      0.0489513
 Leave Link  202 at Mon Jan 28 19:09:47 2019, MaxMem=   805306368 cpu:         0.0
 (Enter /pbs_home/pkowalski/g09d01/g09/l301.exe)
 Basis read from rwf:  (5D, 7F)
 No pseudopotential information found on rwf file.
 There are   673 symmetry adapted cartesian basis functions of A   symmetry.
 There are   636 symmetry adapted basis functions of A   symmetry.
   636 basis functions,  1103 primitive gaussians,   673 cartesian basis functions
   141 alpha electrons      141 beta electrons
       nuclear repulsion energy      4709.5442506344 Hartrees.
 IExCor= 1009 DFT=T Ex+Corr=PBE1PBE ExCW=0 ScaHFX=  0.250000
 ScaDFX=  0.750000  0.750000  1.000000  1.000000 ScalE2=  1.000000  1.000000
 IRadAn=      0 IRanWt=     -1 IRanGd=            0 ICorTp=0 IEmpDi=131
 NAtoms=   59 NActive=   59 NUniq=   59 SFac= 1.00D+00 NAtFMM=   60 NAOKFM=F Big=F
 Integral buffers will be    131072 words long.
 Raffenetti 2 integral format.
 Two-electron integral symmetry is turned on.
 R6Disp:  Grimme-D3 Dispersion energy=       -0.0511629638 Hartrees.
 Nuclear repulsion after empirical dispersion term =     4709.4930876705 Hartrees.
 No density basis found on file   724.
 Leave Link  301 at Mon Jan 28 19:09:47 2019, MaxMem=   805306368 cpu:         0.8
 (Enter /pbs_home/pkowalski/g09d01/g09/l302.exe)
 NPDir=0 NMtPBC=     1 NCelOv=     1 NCel=       1 NClECP=     1 NCelD=      1
         NCelK=      1 NCelE2=     1 NClLst=     1 CellRange=     0.0.
 One-electron integrals computed using PRISM.
 NBasis=   636 RedAO= T EigKep=  2.90D-04  NBF=   636
 NBsUse=   636 1.00D-06 EigRej= -1.00D+00 NBFU=   636
 Precomputing XC quadrature grid using
 IXCGrd= 4 IRadAn=           0 IRanWt=          -1 IRanGd=           0 AccXCQ= 0.00D+00.
 Generated NRdTot=       0 NPtTot=           0 NUsed=           0 NTot=          32
 NSgBfM=   629   629   630   630   637 MxSgAt=    59 MxSgA2=    59.
 Leave Link  302 at Mon Jan 28 19:09:49 2019, MaxMem=   805306368 cpu:        14.8
 (Enter /pbs_home/pkowalski/g09d01/g09/l303.exe)
 DipDrv:  MaxL=1.
 Leave Link  303 at Mon Jan 28 19:09:50 2019, MaxMem=   805306368 cpu:         1.5
 (Enter /pbs_home/pkowalski/g09d01/g09/l401.exe)
 Initial guess from the checkpoint file:  "dae0068freq_closed_pbe0d3.chk"
 B after Tr=     0.000000    0.000000    0.000000
         Rot=    1.000000   -0.000183   -0.000001    0.000054 Ang=  -0.02 deg.
 Guess basis will be translated and rotated to current coordinates.
 JPrj=2 DoOrth=T DoCkMO=T.
 Generating alternative initial guess.
 ExpMin= 1.22D-01 ExpMax= 9.18D+03 ExpMxC= 1.38D+03 IAcc=1 IRadAn=         1 AccDes= 0.00D+00
 Harris functional with IExCor= 1009 and IRadAn=       1 diagonalized for initial guess.
 HarFok:  IExCor= 1009 AccDes= 0.00D+00 IRadAn=         1 IDoV= 1 UseB2=F ITyADJ=14
 ICtDFT=  3500011 ScaDFX=  1.000000  1.000000  1.000000  1.000000
 FoFCou: FMM=F IPFlag=           0 FMFlag=      100000 FMFlg1=           0
         NFxFlg=           0 DoJE=T BraDBF=F KetDBF=T FulRan=T
         wScrn=  0.000000 ICntrl=     500 IOpCl=  0 I1Cent=   200000004 NGrid=           0
         NMat0=    1 NMatS0=      1 NMatT0=    0 NMatD0=    1 NMtDS0=    0 NMtDT0=    0
 Petite list used in FoFCou.
 Harris En= -2510.31331488708    
 Leave Link  401 at Mon Jan 28 19:09:55 2019, MaxMem=   805306368 cpu:        40.0
 (Enter /pbs_home/pkowalski/g09d01/g09/l502.exe)
 Closed shell SCF:
 Using DIIS extrapolation, IDIIS=  1040.
 Integral symmetry usage will be decided dynamically.
 IVT=     1387805 IEndB=     1387805 NGot=   805306368 MDV=   804388806
 LenX=   804388806 LenY=   803935204
 Requested convergence on RMS density matrix=1.00D-08 within 128 cycles.
 Requested convergence on MAX density matrix=1.00D-06.
 Requested convergence on             energy=1.00D-06.
 No special actions if energy rises.
 Fock matrices will be formed incrementally for  20 cycles.
 Integral accuracy reduced to 1.0D-05 until final iterations.

 Cycle   1  Pass 0  IDiag  1:
 FoFJK:  IHMeth= 1 ICntrl=       0 DoSepK=F KAlg= 0 I1Cent=   0 FoldK=F
 IRaf= 660000000 NMat=   1 IRICut=       1 DoRegI=T DoRafI=F ISym2E= 0.
 FoFCou: FMM=F IPFlag=           0 FMFlag=      100000 FMFlg1=           0
         NFxFlg=           0 DoJE=F BraDBF=F KetDBF=F FulRan=T
         wScrn=  0.000000 ICntrl=       0 IOpCl=  0 I1Cent=           0 NGrid=           0
         NMat0=    1 NMatS0=      1 NMatT0=    0 NMatD0=    1 NMtDS0=    0 NMtDT0=    0
 Symmetry not used in FoFCou.
 E= -2510.17747190131    
 DIIS: error= 2.83D-04 at cycle   1 NSaved=   1.
 NSaved= 1 IEnMin= 1 EnMin= -2510.17747190131     IErMin= 1 ErrMin= 2.83D-04
 ErrMax= 2.83D-04  0.00D+00 EMaxC= 1.00D-01 BMatC= 6.68D-05 BMatP= 6.68D-05
 IDIUse=3 WtCom= 9.97D-01 WtEn= 2.83D-03
 Coeff-Com:  0.100D+01
 Coeff-En:   0.100D+01
 Coeff:      0.100D+01
 Gap=     0.573 Goal=   None    Shift=    0.000
 RMSDP=1.85D-04 MaxDP=6.73D-03              OVMax= 1.64D-03

 Cycle   2  Pass 0  IDiag  1:
 RMSU=  1.85D-04    CP:  1.00D+00
 E= -2510.17751586014     Delta-E=       -0.000043958825 Rises=F Damp=F
 DIIS: error= 4.37D-05 at cycle   2 NSaved=   2.
 NSaved= 2 IEnMin= 2 EnMin= -2510.17751586014     IErMin= 2 ErrMin= 4.37D-05
 ErrMax= 4.37D-05  0.00D+00 EMaxC= 1.00D-01 BMatC= 7.92D-07 BMatP= 6.68D-05
 IDIUse=1 WtCom= 1.00D+00 WtEn= 0.00D+00
 Coeff-Com: -0.549D-01 0.105D+01
 Coeff:     -0.549D-01 0.105D+01
 Gap=     0.100 Goal=   None    Shift=    0.000
 RMSDP=8.97D-06 MaxDP=4.03D-04 DE=-4.40D-05 OVMax= 3.91D-04

 Initial convergence to 1.0D-05 achieved.  Increase integral accuracy.
 Cycle   3  Pass 1  IDiag  1:
 E= -2510.17767475473     Delta-E=       -0.000158894597 Rises=F Damp=F
 DIIS: error= 1.45D-04 at cycle   1 NSaved=   1.
 NSaved= 1 IEnMin= 1 EnMin= -2510.17767475473     IErMin= 1 ErrMin= 1.45D-04
 ErrMax= 1.45D-04  0.00D+00 EMaxC= 1.00D-01 BMatC= 1.89D-05 BMatP= 1.89D-05
 IDIUse=3 WtCom= 9.99D-01 WtEn= 1.45D-03
 Coeff-Com:  0.100D+01
 Coeff-En:   0.100D+01
 Coeff:      0.100D+01
 Gap=     0.100 Goal=   None    Shift=    0.000
 RMSDP=8.97D-06 MaxDP=4.03D-04 DE=-1.59D-04 OVMax= 9.87D-04

 Cycle   4  Pass 1  IDiag  1:
 RMSU=  1.84D-04    CP:  1.00D+00
 E= -2510.17769211946     Delta-E=       -0.000017364729 Rises=F Damp=F
 DIIS: error= 4.38D-05 at cycle   2 NSaved=   2.
 NSaved= 2 IEnMin= 2 EnMin= -2510.17769211946     IErMin= 2 ErrMin= 4.38D-05
 ErrMax= 4.38D-05  0.00D+00 EMaxC= 1.00D-01 BMatC= 3.42D-06 BMatP= 1.89D-05
 IDIUse=1 WtCom= 1.00D+00 WtEn= 0.00D+00
 Coeff-Com:  0.193D+00 0.807D+00
 Coeff:      0.193D+00 0.807D+00
 Gap=     0.100 Goal=   None    Shift=    0.000
 RMSDP=1.27D-05 MaxDP=7.73D-04 DE=-1.74D-05 OVMax= 1.81D-03

 Cycle   5  Pass 1  IDiag  1:
 RMSU=  1.26D-05    CP:  1.00D+00  1.01D+00
 E= -2510.17768663171     Delta-E=        0.000005487749 Rises=F Damp=F
 DIIS: error= 6.86D-05 at cycle   3 NSaved=   3.
 NSaved= 3 IEnMin= 2 EnMin= -2510.17769211946     IErMin= 2 ErrMin= 4.38D-05
 ErrMax= 6.86D-05  0.00D+00 EMaxC= 1.00D-01 BMatC= 8.58D-06 BMatP= 3.42D-06
 IDIUse=1 WtCom= 1.00D+00 WtEn= 0.00D+00
 Coeff-Com: -0.269D-02 0.615D+00 0.387D+00
 Coeff:     -0.269D-02 0.615D+00 0.387D+00
 Gap=     0.100 Goal=   None    Shift=    0.000
 RMSDP=7.96D-06 MaxDP=4.85D-04 DE= 5.49D-06 OVMax= 1.26D-03

 Cycle   6  Pass 1  IDiag  1:
 RMSU=  2.06D-06    CP:  1.00D+00  1.01D+00  3.94D-01
 E= -2510.17769532576     Delta-E=       -0.000008694048 Rises=F Damp=F
 DIIS: error= 9.40D-06 at cycle   4 NSaved=   4.
 NSaved= 4 IEnMin= 4 EnMin= -2510.17769532576     IErMin= 4 ErrMin= 9.40D-06
 ErrMax= 9.40D-06  0.00D+00 EMaxC= 1.00D-01 BMatC= 1.51D-07 BMatP= 3.42D-06
 IDIUse=1 WtCom= 1.00D+00 WtEn= 0.00D+00
 Coeff-Com: -0.553D-02 0.382D+00 0.253D+00 0.371D+00
 Coeff:     -0.553D-02 0.382D+00 0.253D+00 0.371D+00
 Gap=     0.100 Goal=   None    Shift=    0.000
 RMSDP=1.12D-06 MaxDP=5.87D-05 DE=-8.69D-06 OVMax= 1.27D-04

 Cycle   7  Pass 1  IDiag  1:
 RMSU=  4.67D-07    CP:  1.00D+00  1.01D+00  4.07D-01  5.13D-01
 E= -2510.17769548191     Delta-E=       -0.000000156145 Rises=F Damp=F
 DIIS: error= 1.32D-06 at cycle   5 NSaved=   5.
 NSaved= 5 IEnMin= 5 EnMin= -2510.17769548191     IErMin= 5 ErrMin= 1.32D-06
 ErrMax= 1.32D-06  0.00D+00 EMaxC= 1.00D-01 BMatC= 3.08D-09 BMatP= 1.51D-07
 IDIUse=1 WtCom= 1.00D+00 WtEn= 0.00D+00
 Coeff-Com: -0.310D-02 0.198D+00 0.132D+00 0.213D+00 0.461D+00
 Coeff:     -0.310D-02 0.198D+00 0.132D+00 0.213D+00 0.461D+00
 Gap=     0.100 Goal=   None    Shift=    0.000
 RMSDP=1.96D-07 MaxDP=1.09D-05 DE=-1.56D-07 OVMax= 1.52D-05

 Cycle   8  Pass 1  IDiag  1:
 RMSU=  1.80D-07    CP:  1.00D+00  1.01D+00  4.06D-01  5.02D-01  8.44D-01
 E= -2510.17769548501     Delta-E=       -0.000000003101 Rises=F Damp=F
 DIIS: error= 2.79D-07 at cycle   6 NSaved=   6.
 NSaved= 6 IEnMin= 6 EnMin= -2510.17769548501     IErMin= 6 ErrMin= 2.79D-07
 ErrMax= 2.79D-07  0.00D+00 EMaxC= 1.00D-01 BMatC= 1.98D-10 BMatP= 3.08D-09
 IDIUse=1 WtCom= 1.00D+00 WtEn= 0.00D+00
 Coeff-Com: -0.479D-03 0.261D-01 0.178D-01 0.345D-01 0.215D+00 0.707D+00
 Coeff:     -0.479D-03 0.261D-01 0.178D-01 0.345D-01 0.215D+00 0.707D+00
 Gap=     0.100 Goal=   None    Shift=    0.000
 RMSDP=5.22D-08 MaxDP=3.57D-06 DE=-3.10D-09 OVMax= 4.50D-06

 Cycle   9  Pass 1  IDiag  1:
 RMSU=  3.99D-08    CP:  1.00D+00  1.01D+00  4.07D-01  4.98D-01  9.03D-01
                    CP:  9.06D-01
 E= -2510.17769548509     Delta-E=       -0.000000000084 Rises=F Damp=F
 DIIS: error= 1.31D-07 at cycle   7 NSaved=   7.
 NSaved= 7 IEnMin= 7 EnMin= -2510.17769548509     IErMin= 7 ErrMin= 1.31D-07
 ErrMax= 1.31D-07  0.00D+00 EMaxC= 1.00D-01 BMatC= 3.77D-11 BMatP= 1.98D-10
 IDIUse=1 WtCom= 1.00D+00 WtEn= 0.00D+00
 Coeff-Com:  0.930D-04-0.855D-02-0.539D-02-0.557D-02 0.660D-01 0.395D+00
 Coeff-Com:  0.559D+00
 Coeff:      0.930D-04-0.855D-02-0.539D-02-0.557D-02 0.660D-01 0.395D+00
 Coeff:      0.559D+00
 Gap=     0.100 Goal=   None    Shift=    0.000
 RMSDP=2.33D-08 MaxDP=1.59D-06 DE=-8.37D-11 OVMax= 2.06D-06

 Cycle  10  Pass 1  IDiag  1:
 RMSU=  1.22D-08    CP:  1.00D+00  1.01D+00  4.07D-01  5.04D-01  9.04D-01
                    CP:  9.15D-01  6.39D-01
 E= -2510.17769548523     Delta-E=       -0.000000000142 Rises=F Damp=F
 DIIS: error= 7.03D-08 at cycle   8 NSaved=   8.
 NSaved= 8 IEnMin= 8 EnMin= -2510.17769548523     IErMin= 8 ErrMin= 7.03D-08
 ErrMax= 7.03D-08  0.00D+00 EMaxC= 1.00D-01 BMatC= 4.46D-12 BMatP= 3.77D-11
 IDIUse=1 WtCom= 1.00D+00 WtEn= 0.00D+00
 Coeff-Com:  0.846D-04-0.678D-02-0.434D-02-0.534D-02 0.294D-01 0.208D+00
 Coeff-Com:  0.346D+00 0.433D+00
 Coeff:      0.846D-04-0.678D-02-0.434D-02-0.534D-02 0.294D-01 0.208D+00
 Coeff:      0.346D+00 0.433D+00
 Gap=     0.100 Goal=   None    Shift=    0.000
 RMSDP=7.27D-09 MaxDP=3.44D-07 DE=-1.42D-10 OVMax= 1.47D-06

 SCF Done:  E(RPBE1PBE) =  -2510.17769549     A.U. after   10 cycles
            NFock= 10  Conv=0.73D-08     -V/T= 2.0066
 KE= 2.493785637475D+03 PE=-1.532029987495D+04 EE= 5.606843454323D+03
 Leave Link  502 at Mon Jan 28 19:16:21 2019, MaxMem=   805306368 cpu:      3077.4
 (Enter /pbs_home/pkowalski/g09d01/g09/l701.exe)
 Compute integral first derivatives.
 ... and contract with generalized density number  0.
 R6Disp: Adding Grimme-D3 dispersion energy 1st derivatives to the gradient.
 Leave Link  701 at Mon Jan 28 19:16:22 2019, MaxMem=   805306368 cpu:         5.8
 (Enter /pbs_home/pkowalski/g09d01/g09/l702.exe)
 L702 exits ... SP integral derivatives will be done elsewhere.
 Leave Link  702 at Mon Jan 28 19:16:23 2019, MaxMem=   805306368 cpu:         0.3
 (Enter /pbs_home/pkowalski/g09d01/g09/l703.exe)
 Compute integral first derivatives, UseDBF=F ICtDFT=           0.
 Integral derivatives from FoFJK, PRISM(SPDF).
 Calling FoFJK, ICntrl=      2127 FMM=F ISym2X=0 I1Cent= 0 IOpClX= 0 NMat=1 NMatS=1 NMatT=0.
 FoFJK:  IHMeth= 1 ICntrl=    2127 DoSepK=F KAlg= 0 I1Cent=   0 FoldK=F
 IRaf=         0 NMat=   1 IRICut=       1 DoRegI=T DoRafI=F ISym2E= 0.
 FoFCou: FMM=F IPFlag=           0 FMFlag=      100000 FMFlg1=         800
         NFxFlg=           0 DoJE=F BraDBF=F KetDBF=F FulRan=T
         wScrn=  0.000000 ICntrl=    2127 IOpCl=  0 I1Cent=           0 NGrid=           0
         NMat0=    1 NMatS0=      1 NMatT0=    0 NMatD0=    1 NMtDS0=    0 NMtDT0=    0
 Symmetry not used in FoFCou.
 Leave Link  703 at Mon Jan 28 19:18:18 2019, MaxMem=   805306368 cpu:       917.3
 (Enter /pbs_home/pkowalski/g09d01/g09/l716.exe)
 Dipole        = 1.11192081D-01-1.65700714D+00-9.49633999D-02
 ***** Axes restored to original set *****
 -------------------------------------------------------------------
 Center     Atomic                   Forces (Hartrees/Bohr)
 Number     Number              X              Y              Z
 -------------------------------------------------------------------
      1        6          -0.000005890   -0.000000976   -0.000003563
      2        6           0.000000593   -0.000076416   -0.000002976
      3        6           0.000000161    0.000029765   -0.000052515
      4       16           0.000007634    0.000057449    0.000011089
      5        6          -0.000042378    0.000013792   -0.000089539
      6        6           0.000111413   -0.000037156    0.000105385
      7        6           0.000060484   -0.000066505   -0.000010570
      8        6          -0.000121080   -0.000028103    0.000122990
      9        6           0.000029832    0.000177074   -0.000041438
     10        9          -0.000019923    0.000023354   -0.000005444
     11        9          -0.000054022   -0.000010518   -0.000031818
     12        9           0.000014727   -0.000017685   -0.000022486
     13        9           0.000062759    0.000037559   -0.000022849
     14        9          -0.000036860   -0.000121344   -0.000013197
     15        9          -0.000031621   -0.000008815    0.000015302
     16        6           0.000006365    0.000015399   -0.000005739
     17        6           0.000010496   -0.000022404    0.000021606
     18        1           0.000020299    0.000011479    0.000010103
     19        1          -0.000010004   -0.000002438    0.000006358
     20        1           0.000007915   -0.000009430   -0.000005651
     21        6          -0.000036010    0.000005119   -0.000006453
     22        1           0.000003543    0.000011968    0.000010544
     23        1          -0.000000411    0.000001124   -0.000005384
     24        1          -0.000021181    0.000007587    0.000000100
     25        6           0.000017568   -0.000080636   -0.000063668
     26       16           0.000033064    0.000032351   -0.000004457
     27        6          -0.000011854   -0.000077436   -0.000041054
     28        6           0.000004873    0.000051099   -0.000018379
     29        6          -0.000001302   -0.000030737    0.000026227
     30        6          -0.000000864   -0.000007479   -0.000021919
     31        6          -0.000007182   -0.000008545    0.000028406
     32        1           0.000019793   -0.000018121   -0.000026537
     33        6           0.000012741    0.000009912   -0.000017868
     34        1          -0.000001632   -0.000006564    0.000016758
     35        6           0.000024730   -0.000008189    0.000001642
     36        1           0.000002689    0.000012750   -0.000018728
     37        1          -0.000011670    0.000007219    0.000013337
     38        1          -0.000012106    0.000013962   -0.000005329
     39        6          -0.000013891    0.000058146    0.000061163
     40        6           0.000017967    0.000000997   -0.000022910
     41        1          -0.000025760    0.000023608    0.000008930
     42        1          -0.000002597    0.000012206    0.000001793
     43        1           0.000006688   -0.000008541    0.000010822
     44        6           0.000030004    0.000023286    0.000019666
     45        6          -0.000050596   -0.000016691   -0.000022134
     46        6           0.000008354   -0.000024164   -0.000011392
     47        6          -0.000031136    0.000004445    0.000009651
     48        1           0.000003854   -0.000020923   -0.000045889
     49        6           0.000016713    0.000001712   -0.000009569
     50        1          -0.000020335    0.000003412    0.000000586
     51        6          -0.000006736    0.000012384   -0.000017800
     52        1           0.000018722   -0.000007441   -0.000000528
     53        1          -0.000011970    0.000000459    0.000017798
     54        1           0.000006450   -0.000009196    0.000015896
     55        6          -0.000002258    0.000048469    0.000086328
     56        6           0.000023330    0.000008321   -0.000025814
     57        1          -0.000013822    0.000008534    0.000006348
     58        1           0.000006189   -0.000000714    0.000009840
     59        1           0.000015142    0.000002226    0.000054931
 -------------------------------------------------------------------
 Cartesian Forces:  Max     0.000177074 RMS     0.000035467
 Leave Link  716 at Mon Jan 28 19:18:18 2019, MaxMem=   805306368 cpu:         0.3
 (Enter /pbs_home/pkowalski/g09d01/g09/l103.exe)

 GradGradGradGradGradGradGradGradGradGradGradGradGradGradGradGradGradGrad
 Berny optimization.
 Using GEDIIS/GDIIS optimizer.
 FormGI is forming the generalized inverse of G from B-inverse, IUseBI=4.
 Internal  Forces:  Max     0.000135833 RMS     0.000023575
 Search for a local minimum.
 Step number   6 out of a maximum of  354
 All quantities printed in internal units (Hartrees-Bohrs-Radians)
 RMS Force = .23575D-04 SwitMx=.10000D-02 MixMth= 2
 Mixed Optimization -- En-DIIS/RFO-DIIS
 Swapping is turned off.
 Update second derivatives using D2CorX and points    1    2    3    4    5
                                                      6
 DE= -3.33D-06 DEPred=-3.99D-06 R= 8.35D-01
 TightC=F SS=  1.41D+00  RLast= 1.45D-02 DXNew= 4.2104D-01 4.3593D-02
 Trust test= 8.35D-01 RLast= 1.45D-02 DXMaxT set to 2.50D-01
 ITU=  1  1 -1  1  1  0
     Eigenvalues ---    0.00230   0.00244   0.00425   0.00632   0.00654
     Eigenvalues ---    0.00701   0.00908   0.01064   0.01138   0.01200
     Eigenvalues ---    0.01237   0.01300   0.01390   0.01438   0.01467
     Eigenvalues ---    0.01525   0.01560   0.01670   0.01732   0.01780
     Eigenvalues ---    0.01940   0.02005   0.02018   0.02067   0.02080
     Eigenvalues ---    0.02092   0.02096   0.02133   0.02135   0.02138
     Eigenvalues ---    0.02142   0.02151   0.02154   0.02161   0.02161
     Eigenvalues ---    0.02164   0.02167   0.02525   0.04548   0.04779
     Eigenvalues ---    0.04982   0.05482   0.05496   0.05551   0.05681
     Eigenvalues ---    0.05694   0.06093   0.06997   0.07017   0.07063
     Eigenvalues ---    0.07236   0.07302   0.07491   0.07809   0.09001
     Eigenvalues ---    0.09204   0.09333   0.09687   0.10552   0.10782
     Eigenvalues ---    0.11088   0.12439   0.12582   0.14207   0.14697
     Eigenvalues ---    0.15599   0.15848   0.15994   0.15997   0.15998
     Eigenvalues ---    0.15999   0.15999   0.16000   0.16000   0.16000
     Eigenvalues ---    0.16000   0.16000   0.16000   0.16000   0.16000
     Eigenvalues ---    0.16000   0.16000   0.16000   0.16006   0.16035
     Eigenvalues ---    0.16082   0.16113   0.16919   0.17356   0.20262
     Eigenvalues ---    0.21202   0.21986   0.21999   0.22000   0.22003
     Eigenvalues ---    0.22241   0.22769   0.23470   0.23492   0.24483
     Eigenvalues ---    0.24499   0.24562   0.24794   0.24884   0.24948
     Eigenvalues ---    0.24991   0.24995   0.25455   0.26187   0.26817
     Eigenvalues ---    0.26982   0.27059   0.27262   0.27511   0.28149
     Eigenvalues ---    0.28649   0.28956   0.30290   0.31105   0.31498
     Eigenvalues ---    0.31972   0.34096   0.34309   0.34361   0.34433
     Eigenvalues ---    0.34449   0.34520   0.34591   0.34594   0.34672
     Eigenvalues ---    0.34693   0.34711   0.34736   0.34850   0.35127
     Eigenvalues ---    0.35291   0.35291   0.35291   0.35291   0.35300
     Eigenvalues ---    0.35311   0.35359   0.35387   0.35439   0.35476
     Eigenvalues ---    0.35681   0.36146   0.38733   0.41278   0.41538
     Eigenvalues ---    0.41757   0.41815   0.43160   0.44184   0.45013
     Eigenvalues ---    0.45077   0.45517   0.45583   0.46382   0.46414
     Eigenvalues ---    0.46809   0.46858   0.47651   0.49033   0.50252
     Eigenvalues ---    0.51401   0.51925   0.52091   0.52831   0.55429
     Eigenvalues ---    0.61038
 En-DIIS/RFO-DIIS IScMMF=        0 using points:     6    5    4    3    2
 RFO step:  Lambda=-4.45526958D-07.
 NNeg= 0 NP= 5 Switch=  2.50D-03 Rises=F DC=  2.05D-04 SmlDif=  1.00D-05
 RMS Error=  0.6476065049D-04 NUsed= 5 EDIIS=F
 DidBck=F Rises=F RFO-DIIS coefs:    0.71024    0.18719    0.05095    0.02731    0.02431
 Iteration  1 RMS(Cart)=  0.00161608 RMS(Int)=  0.00000094
 Iteration  2 RMS(Cart)=  0.00000143 RMS(Int)=  0.00000056
 Iteration  3 RMS(Cart)=  0.00000000 RMS(Int)=  0.00000056
 ITry= 1 IFail=0 DXMaxC= 1.16D-02 DCOld= 1.00D+10 DXMaxT= 2.50D-01 DXLimC= 3.00D+00 Rises=F
 Variable       Old X    -DE/DX   Delta X   Delta X   Delta X     New X
                                 (Linear)    (Quad)   (Total)
    R1        2.88341  -0.00001  -0.00008   0.00011   0.00004   2.88345
    R2        2.58044   0.00000   0.00000  -0.00001  -0.00001   2.58043
    R3        2.72906   0.00000  -0.00010   0.00017   0.00007   2.72913
    R4        2.89391   0.00005  -0.00020   0.00035   0.00016   2.89407
    R5        2.90831   0.00001  -0.00005   0.00003  -0.00002   2.90830
    R6        3.47747   0.00001   0.00002   0.00015   0.00016   3.47763
    R7        3.47687   0.00002   0.00002   0.00019   0.00020   3.47707
    R8        2.88649   0.00001  -0.00003  -0.00003  -0.00006   2.88643
    R9        2.90650  -0.00001   0.00006  -0.00017  -0.00011   2.90639
   R10        3.31061   0.00004   0.00013   0.00007   0.00020   3.31081
   R11        2.83493  -0.00008  -0.00020  -0.00001  -0.00021   2.83471
   R12        2.75443   0.00004   0.00004   0.00005   0.00009   2.75452
   R13        2.92244  -0.00004   0.00008  -0.00036  -0.00028   2.92215
   R14        2.54634   0.00002   0.00000   0.00013   0.00013   2.54647
   R15        2.56084   0.00005   0.00005   0.00016   0.00021   2.56105
   R16        2.83092  -0.00005  -0.00020   0.00002  -0.00018   2.83074
   R17        2.58594   0.00001   0.00004  -0.00012  -0.00007   2.58587
   R18        2.92427  -0.00006   0.00006  -0.00043  -0.00036   2.92390
   R19        2.51752   0.00003  -0.00010   0.00023   0.00013   2.51765
   R20        2.53511   0.00008  -0.00012   0.00038   0.00026   2.53537
   R21        2.56339   0.00012   0.00000   0.00034   0.00034   2.56373
   R22        2.54263  -0.00003   0.00009  -0.00007   0.00002   2.54265
   R23        2.71966   0.00001  -0.00005   0.00006   0.00000   2.71967
   R24        2.07597   0.00002   0.00004   0.00000   0.00004   2.07601
   R25        2.07523   0.00001   0.00005  -0.00008  -0.00003   2.07520
   R26        2.07848   0.00000   0.00006  -0.00007  -0.00001   2.07846
   R27        2.07471   0.00001   0.00006  -0.00008  -0.00002   2.07469
   R28        2.07951   0.00000   0.00006  -0.00008  -0.00002   2.07949
   R29        2.07633   0.00002   0.00003   0.00001   0.00004   2.07637
   R30        2.77617  -0.00004  -0.00004  -0.00006  -0.00011   2.77606
   R31        2.60035  -0.00014  -0.00009  -0.00016  -0.00024   2.60011
   R32        3.31895   0.00001   0.00012   0.00000   0.00011   3.31906
   R33        2.77727  -0.00001  -0.00003  -0.00001  -0.00004   2.77723
   R34        2.59779  -0.00009  -0.00007  -0.00014  -0.00020   2.59758
   R35        2.65454  -0.00004  -0.00002  -0.00005  -0.00007   2.65448
   R36        2.65568   0.00000   0.00000  -0.00001  -0.00001   2.65566
   R37        2.63043   0.00001   0.00000   0.00001   0.00001   2.63043
   R38        2.06261   0.00003   0.00006  -0.00002   0.00004   2.06265
   R39        2.62910   0.00001   0.00000   0.00000   0.00000   2.62911
   R40        2.06498   0.00002   0.00005  -0.00002   0.00003   2.06501
   R41        2.63530  -0.00001  -0.00001   0.00000  -0.00001   2.63529
   R42        2.06478   0.00002   0.00005  -0.00002   0.00003   2.06481
   R43        2.63627   0.00000  -0.00001   0.00001   0.00000   2.63627
   R44        2.06477   0.00002   0.00005  -0.00002   0.00003   2.06479
   R45        2.06477   0.00002   0.00005  -0.00003   0.00003   2.06480
   R46        2.82992   0.00000   0.00005  -0.00004   0.00002   2.82994
   R47        2.07445   0.00003   0.00004   0.00002   0.00005   2.07451
   R48        2.07895   0.00000   0.00002  -0.00003  -0.00001   2.07894
   R49        2.07529   0.00001   0.00007  -0.00012  -0.00005   2.07524
   R50        2.65422  -0.00005  -0.00003  -0.00006  -0.00008   2.65414
   R51        2.65508   0.00000  -0.00001  -0.00001  -0.00002   2.65506
   R52        2.63034   0.00000   0.00000   0.00000   0.00000   2.63034
   R53        2.06308   0.00004   0.00006  -0.00001   0.00005   2.06314
   R54        2.62906   0.00001   0.00000   0.00001   0.00001   2.62907
   R55        2.06568   0.00002   0.00005  -0.00002   0.00003   2.06571
   R56        2.63543   0.00000  -0.00001   0.00001   0.00000   2.63543
   R57        2.06474   0.00002   0.00005  -0.00002   0.00003   2.06477
   R58        2.63617   0.00000  -0.00001   0.00001   0.00000   2.63617
   R59        2.06464   0.00002   0.00005  -0.00002   0.00003   2.06467
   R60        2.06474   0.00002   0.00005  -0.00002   0.00003   2.06477
   R61        2.83007  -0.00001   0.00003  -0.00002   0.00001   2.83008
   R62        2.07727   0.00000   0.00004  -0.00008  -0.00004   2.07723
   R63        2.07803   0.00000   0.00002  -0.00003  -0.00001   2.07802
   R64        2.07364   0.00005   0.00005   0.00003   0.00007   2.07371
    A1        2.02265   0.00000   0.00004  -0.00001   0.00003   2.02267
    A2        1.95456  -0.00002   0.00000  -0.00009  -0.00009   1.95447
    A3        2.30350   0.00001  -0.00004   0.00013   0.00009   2.30358
    A4        1.91420  -0.00001   0.00007   0.00002   0.00009   1.91429
    A5        1.87476   0.00000   0.00004   0.00001   0.00005   1.87480
    A6        1.83251   0.00000  -0.00007  -0.00005  -0.00013   1.83238
    A7        1.98046   0.00003   0.00005   0.00029   0.00034   1.98080
    A8        1.96857   0.00000  -0.00011  -0.00005  -0.00017   1.96841
    A9        1.88528  -0.00002   0.00002  -0.00024  -0.00021   1.88507
   A10        1.96899   0.00000  -0.00007   0.00017   0.00010   1.96909
   A11        1.89283   0.00000   0.00015  -0.00003   0.00012   1.89294
   A12        1.98740   0.00002   0.00008   0.00001   0.00010   1.98750
   A13        1.84601   0.00000   0.00005  -0.00004   0.00001   1.84601
   A14        1.87362  -0.00002  -0.00012  -0.00014  -0.00026   1.87336
   A15        1.88835  -0.00001  -0.00009   0.00001  -0.00008   1.88827
   A16        1.59777  -0.00003  -0.00007   0.00003  -0.00004   1.59773
   A17        2.24171   0.00001  -0.00001   0.00006   0.00005   2.24176
   A18        2.12700   0.00001   0.00000   0.00007   0.00007   2.12708
   A19        1.91342  -0.00001  -0.00001  -0.00009  -0.00010   1.91332
   A20        1.81676   0.00000   0.00014  -0.00008   0.00006   1.81682
   A21        1.99686  -0.00002   0.00004  -0.00022  -0.00018   1.99668
   A22        1.96621   0.00000  -0.00017   0.00038   0.00021   1.96643
   A23        1.91745   0.00002   0.00000   0.00005   0.00004   1.91749
   A24        1.89580   0.00002   0.00011  -0.00010   0.00001   1.89581
   A25        1.86879  -0.00002  -0.00010  -0.00003  -0.00013   1.86866
   A26        1.90287  -0.00001   0.00010  -0.00014  -0.00004   1.90283
   A27        2.12415  -0.00001  -0.00002   0.00003   0.00001   2.12416
   A28        2.25557   0.00002  -0.00007   0.00009   0.00002   2.25559
   A29        1.83276   0.00002  -0.00001   0.00007   0.00007   1.83283
   A30        1.96819   0.00000   0.00001  -0.00001   0.00000   1.96819
   A31        1.89783   0.00000  -0.00002   0.00014   0.00012   1.89795
   A32        1.96857  -0.00001   0.00002  -0.00008  -0.00006   1.96851
   A33        1.89169  -0.00001   0.00002   0.00003   0.00004   1.89173
   A34        1.90184  -0.00001  -0.00001  -0.00015  -0.00016   1.90168
   A35        1.80556  -0.00001   0.00013  -0.00012   0.00001   1.80556
   A36        1.97202   0.00002   0.00010   0.00003   0.00013   1.97215
   A37        2.00354  -0.00001  -0.00017   0.00010  -0.00007   2.00348
   A38        1.90058  -0.00001   0.00002  -0.00007  -0.00005   1.90053
   A39        1.91001   0.00002   0.00002   0.00004   0.00006   1.91007
   A40        1.86956  -0.00001  -0.00009   0.00000  -0.00009   1.86948
   A41        2.00498   0.00000  -0.00002  -0.00003  -0.00005   2.00494
   A42        1.97604  -0.00002  -0.00005   0.00006   0.00001   1.97604
   A43        2.30210   0.00002   0.00007  -0.00003   0.00004   2.30214
   A44        1.90495   0.00002  -0.00005   0.00017   0.00011   1.90506
   A45        1.94029  -0.00002   0.00000  -0.00019  -0.00020   1.94010
   A46        1.92344   0.00000  -0.00001  -0.00004  -0.00005   1.92339
   A47        1.90232   0.00000   0.00002  -0.00004  -0.00002   1.90231
   A48        1.89445   0.00000   0.00003   0.00003   0.00007   1.89451
   A49        1.89771   0.00001   0.00001   0.00008   0.00009   1.89780
   A50        1.93689  -0.00002   0.00000  -0.00017  -0.00017   1.93672
   A51        1.92395   0.00000  -0.00003  -0.00002  -0.00004   1.92391
   A52        1.90444   0.00000  -0.00001   0.00000  -0.00001   1.90443
   A53        1.90038   0.00001  -0.00001   0.00012   0.00011   1.90049
   A54        1.90471   0.00000   0.00002   0.00000   0.00002   1.90473
   A55        1.89285   0.00000   0.00003   0.00007   0.00010   1.89295
   A56        2.04016   0.00010  -0.00014   0.00039   0.00025   2.04041
   A57        2.01790   0.00003   0.00001   0.00002   0.00003   2.01793
   A58        2.22484  -0.00013   0.00014  -0.00041  -0.00027   2.22456
   A59        1.58662  -0.00002  -0.00010  -0.00001  -0.00011   1.58651
   A60        2.04310   0.00005  -0.00016   0.00033   0.00017   2.04326
   A61        2.01100   0.00001  -0.00005   0.00001  -0.00005   2.01096
   A62        2.22909  -0.00006   0.00021  -0.00033  -0.00012   2.22896
   A63        2.10906  -0.00004  -0.00008   0.00002  -0.00006   2.10900
   A64        2.10354   0.00002   0.00007  -0.00006   0.00001   2.10355
   A65        2.07032   0.00002   0.00002   0.00004   0.00006   2.07038
   A66        2.10460  -0.00001   0.00000  -0.00004  -0.00004   2.10456
   A67        2.08552   0.00000  -0.00001   0.00001   0.00000   2.08552
   A68        2.09273   0.00001   0.00001   0.00003   0.00004   2.09277
   A69        2.10482  -0.00001  -0.00002  -0.00001  -0.00003   2.10479
   A70        2.08015   0.00001   0.00003   0.00002   0.00005   2.08020
   A71        2.09813   0.00000  -0.00001  -0.00001  -0.00002   2.09811
   A72        2.09883   0.00000  -0.00001   0.00002   0.00002   2.09885
   A73        2.08779   0.00000   0.00000  -0.00001  -0.00002   2.08778
   A74        2.09652   0.00000   0.00001  -0.00001   0.00000   2.09652
   A75        2.09868   0.00000   0.00001  -0.00001  -0.00001   2.09868
   A76        2.08813   0.00000   0.00000   0.00000   0.00000   2.08813
   A77        2.09637   0.00000   0.00000   0.00001   0.00000   2.09638
   A78        2.08887   0.00000   0.00001  -0.00001   0.00000   2.08887
   A79        2.09707   0.00000   0.00000   0.00000   0.00000   2.09708
   A80        2.09721   0.00000  -0.00001   0.00001   0.00000   2.09721
   A81        1.95571   0.00002   0.00001   0.00007   0.00008   1.95579
   A82        2.16113   0.00003   0.00006   0.00003   0.00009   2.16122
   A83        2.16514  -0.00005  -0.00008  -0.00009  -0.00017   2.16498
   A84        1.93675  -0.00002  -0.00006  -0.00009  -0.00015   1.93660
   A85        1.95357   0.00000  -0.00006   0.00003  -0.00003   1.95354
   A86        1.92699  -0.00001  -0.00009   0.00006  -0.00003   1.92697
   A87        1.89044   0.00000   0.00011  -0.00013  -0.00003   1.89041
   A88        1.89138   0.00002   0.00010   0.00000   0.00010   1.89148
   A89        1.86202   0.00001   0.00002   0.00013   0.00015   1.86217
   A90        2.10932  -0.00008  -0.00008  -0.00009  -0.00017   2.10915
   A91        2.10271   0.00005   0.00006   0.00003   0.00010   2.10281
   A92        2.07086   0.00003   0.00002   0.00007   0.00009   2.07096
   A93        2.10419  -0.00001  -0.00001  -0.00004  -0.00005   2.10414
   A94        2.08422  -0.00001  -0.00001  -0.00001  -0.00002   2.08421
   A95        2.09448   0.00002   0.00002   0.00005   0.00007   2.09455
   A96        2.10511  -0.00002  -0.00002  -0.00003  -0.00005   2.10507
   A97        2.08304   0.00001   0.00001   0.00003   0.00004   2.08308
   A98        2.09489   0.00001   0.00001   0.00000   0.00001   2.09489
   A99        2.09861   0.00000   0.00000   0.00002   0.00001   2.09863
   A100       2.08809   0.00000   0.00000  -0.00002  -0.00002   2.08807
   A101       2.09644   0.00000   0.00001   0.00000   0.00001   2.09645
   A102       2.09788  -0.00001   0.00000  -0.00001  -0.00001   2.09787
   A103       2.08876   0.00000  -0.00001   0.00001   0.00000   2.08876
   A104       2.09655   0.00000   0.00000   0.00001   0.00001   2.09656
   A105       2.08954   0.00000   0.00000   0.00000   0.00000   2.08954
   A106       2.09671   0.00000   0.00000   0.00000   0.00000   2.09671
   A107       2.09692   0.00000   0.00000   0.00000   0.00000   2.09692
   A108       1.96048   0.00002   0.00004   0.00005   0.00008   1.96056
   A109       2.15795   0.00007   0.00016  -0.00006   0.00010   2.15804
   A110       2.15640  -0.00010  -0.00019   0.00001  -0.00018   2.15622
   A111       1.92150  -0.00001  -0.00002  -0.00003  -0.00005   1.92144
   A112       1.95778   0.00001  -0.00012   0.00014   0.00002   1.95779
   A113       1.93911  -0.00003  -0.00007  -0.00013  -0.00019   1.93891
   A114       1.86146   0.00001   0.00006   0.00010   0.00016   1.86162
   A115       1.88641   0.00003   0.00008   0.00007   0.00015   1.88656
   A116       1.89459   0.00000   0.00009  -0.00015  -0.00006   1.89454
    D1        0.68904   0.00000  -0.00020  -0.00039  -0.00059   0.68845
    D2       -1.47070  -0.00003  -0.00034  -0.00076  -0.00110  -1.47179
    D3        2.80865  -0.00001  -0.00034  -0.00047  -0.00081   2.80783
    D4       -2.51899   0.00000  -0.00029  -0.00003  -0.00032  -2.51931
    D5        1.60445  -0.00003  -0.00042  -0.00040  -0.00082   1.60363
    D6       -0.39939  -0.00001  -0.00043  -0.00011  -0.00054  -0.39993
    D7        3.01208   0.00001  -0.00063   0.00159   0.00096   3.01304
    D8       -0.07498   0.00000   0.00012   0.00026   0.00038  -0.07461
    D9       -0.04660   0.00000  -0.00053   0.00116   0.00063  -0.04597
   D10       -3.13366   0.00000   0.00022  -0.00018   0.00004  -3.13362
   D11        0.28392  -0.00001  -0.00001  -0.00007  -0.00008   0.28384
   D12       -2.80679   0.00000   0.00016  -0.00021  -0.00005  -2.80683
   D13       -2.93811   0.00000  -0.00011   0.00036   0.00025  -2.93786
   D14        0.25437   0.00000   0.00007   0.00021   0.00028   0.25465
   D15       -3.07725  -0.00001   0.00008   0.00007   0.00015  -3.07710
   D16       -1.03841  -0.00001   0.00019   0.00010   0.00030  -1.03812
   D17        1.06477   0.00000   0.00023   0.00011   0.00034   1.06512
   D18       -0.98077   0.00000   0.00021   0.00029   0.00050  -0.98027
   D19        1.05807   0.00001   0.00032   0.00033   0.00065   1.05872
   D20       -3.12193   0.00002   0.00037   0.00033   0.00069  -3.12124
   D21        1.17028   0.00000   0.00019   0.00016   0.00035   1.17063
   D22       -3.07406   0.00000   0.00031   0.00019   0.00050  -3.07356
   D23       -0.97088   0.00001   0.00035   0.00020   0.00054  -0.97033
   D24       -3.10861   0.00001   0.00013  -0.00070  -0.00058  -3.10918
   D25        1.06775   0.00001   0.00015  -0.00073  -0.00058   1.06717
   D26       -1.00917   0.00000   0.00014  -0.00081  -0.00066  -1.00983
   D27        1.05586   0.00000  -0.00002  -0.00092  -0.00094   1.05492
   D28       -1.05097  -0.00001   0.00001  -0.00095  -0.00094  -1.05191
   D29       -3.12788  -0.00001   0.00000  -0.00102  -0.00103  -3.12891
   D30       -1.14024   0.00000   0.00007  -0.00087  -0.00080  -1.14104
   D31        3.03612  -0.00001   0.00010  -0.00090  -0.00080   3.03531
   D32        0.95921  -0.00001   0.00009  -0.00098  -0.00089   0.95832
   D33        0.32221   0.00002   0.00056   0.00023   0.00079   0.32300
   D34        2.40582   0.00000   0.00054   0.00019   0.00073   2.40655
   D35       -1.67429   0.00003   0.00054   0.00035   0.00089  -1.67340
   D36        2.25376  -0.00001   0.00016  -0.00043  -0.00027   2.25350
   D37        0.18736  -0.00002  -0.00001  -0.00046  -0.00047   0.18689
   D38       -1.82588   0.00000   0.00013  -0.00039  -0.00026  -1.82614
   D39        0.81525   0.00001  -0.00017   0.00028   0.00012   0.81537
   D40       -2.33687   0.00000  -0.00026   0.00020  -0.00006  -2.33693
   D41        2.93168   0.00001  -0.00014   0.00045   0.00031   2.93199
   D42       -0.22044   0.00001  -0.00023   0.00036   0.00013  -0.22031
   D43       -1.34837  -0.00002  -0.00030   0.00028  -0.00003  -1.34839
   D44        1.78270  -0.00002  -0.00040   0.00019  -0.00020   1.78250
   D45       -3.11598  -0.00001  -0.00027  -0.00102  -0.00130  -3.11728
   D46        1.06826  -0.00001  -0.00027  -0.00096  -0.00123   1.06703
   D47       -1.03711  -0.00001  -0.00028  -0.00090  -0.00118  -1.03829
   D48        0.97462  -0.00001  -0.00015  -0.00116  -0.00130   0.97332
   D49       -1.12432  -0.00001  -0.00014  -0.00109  -0.00123  -1.12555
   D50        3.05349  -0.00001  -0.00015  -0.00103  -0.00118   3.05231
   D51       -1.01029   0.00000  -0.00009  -0.00105  -0.00114  -1.01143
   D52       -3.10923   0.00000  -0.00009  -0.00098  -0.00107  -3.11030
   D53        1.06858   0.00001  -0.00010  -0.00093  -0.00102   1.06756
   D54        3.03887   0.00002   0.00003   0.00041   0.00044   3.03930
   D55       -0.12663   0.00003   0.00028   0.00049   0.00076  -0.12587
   D56        2.96869   0.00000   0.00087  -0.00124  -0.00037   2.96832
   D57        0.87588  -0.00001   0.00076  -0.00113  -0.00036   0.87552
   D58       -1.26397   0.00002   0.00101  -0.00122  -0.00021  -1.26418
   D59       -0.22207   0.00000   0.00020  -0.00004   0.00016  -0.22191
   D60       -2.31487  -0.00001   0.00008   0.00008   0.00016  -2.31471
   D61        1.82846   0.00003   0.00033  -0.00001   0.00031   1.82878
   D62        2.98791   0.00000  -0.00045   0.00078   0.00032   2.98823
   D63       -0.18746   0.00000  -0.00005   0.00012   0.00007  -0.18739
   D64       -0.10835   0.00000   0.00017  -0.00034  -0.00016  -0.10851
   D65        2.99947  -0.00001   0.00057  -0.00099  -0.00042   2.99905
   D66        0.45529   0.00001  -0.00051   0.00046  -0.00005   0.45524
   D67        2.60543   0.00001  -0.00048   0.00041  -0.00007   2.60536
   D68       -1.56642   0.00001  -0.00051   0.00032  -0.00019  -1.56661
   D69        2.60098  -0.00001  -0.00038   0.00018  -0.00021   2.60078
   D70       -1.53206   0.00000  -0.00036   0.00013  -0.00023  -1.53229
   D71        0.57928  -0.00001  -0.00039   0.00004  -0.00035   0.57893
   D72       -1.64336  -0.00001  -0.00044   0.00011  -0.00033  -1.64370
   D73        0.50678   0.00000  -0.00042   0.00006  -0.00036   0.50643
   D74        2.61812  -0.00001  -0.00045  -0.00003  -0.00048   2.61764
   D75        0.39038   0.00000  -0.00047   0.00057   0.00011   0.39049
   D76       -1.66198   0.00001  -0.00062   0.00071   0.00009  -1.66188
   D77        2.47023   0.00001  -0.00045   0.00060   0.00015   2.47039
   D78       -2.71411   0.00001  -0.00091   0.00129   0.00038  -2.71373
   D79        1.51672   0.00001  -0.00106   0.00144   0.00037   1.51709
   D80       -0.63426   0.00002  -0.00089   0.00132   0.00043  -0.63383
   D81       -0.21372  -0.00001   0.00012  -0.00044  -0.00032  -0.21404
   D82        2.94087   0.00000   0.00023  -0.00033  -0.00010   2.94077
   D83        2.88664  -0.00001   0.00061  -0.00124  -0.00063   2.88601
   D84       -0.24195  -0.00001   0.00073  -0.00114  -0.00041  -0.24236
   D85       -0.51726  -0.00001   0.00062  -0.00066  -0.00004  -0.51729
   D86        1.58442   0.00001   0.00082  -0.00072   0.00010   1.58452
   D87       -2.66044   0.00000   0.00074  -0.00073   0.00001  -2.66043
   D88       -2.66716  -0.00002   0.00060  -0.00065  -0.00005  -2.66721
   D89       -0.56548   0.00000   0.00080  -0.00072   0.00009  -0.56539
   D90        1.47284  -0.00001   0.00072  -0.00072  -0.00001   1.47284
   D91        1.50868   0.00000   0.00060  -0.00044   0.00016   1.50884
   D92       -2.67282   0.00002   0.00080  -0.00051   0.00029  -2.67253
   D93       -0.63450   0.00001   0.00071  -0.00052   0.00020  -0.63430
   D94        0.14271   0.00001   0.00044  -0.00002   0.00041   0.14313
   D95       -3.13329   0.00001   0.00048  -0.00006   0.00042  -3.13287
   D96       -3.01171   0.00001   0.00032  -0.00013   0.00020  -3.01151
   D97       -0.00452   0.00000   0.00037  -0.00017   0.00020  -0.00432
   D98       -2.37477  -0.00004  -0.00059  -0.00126  -0.00184  -2.37661
   D99        0.74051  -0.00002  -0.00028  -0.00082  -0.00110   0.73940
   D100       0.79399  -0.00005  -0.00086  -0.00136  -0.00222   0.79177
   D101      -2.37393  -0.00002  -0.00056  -0.00092  -0.00148  -2.37541
   D102       0.01351  -0.00003  -0.00046  -0.00035  -0.00081   0.01270
   D103      -2.99382  -0.00004  -0.00053  -0.00030  -0.00084  -2.99465
   D104       3.12824  -0.00002  -0.00019  -0.00024  -0.00043   3.12781
   D105       0.12091  -0.00003  -0.00026  -0.00020  -0.00046   0.12045
   D106       2.94907  -0.00001  -0.00019  -0.00016  -0.00036   2.94872
   D107      -0.19361  -0.00003  -0.00064  -0.00030  -0.00094  -0.19455
   D108       2.36179   0.00001   0.00029   0.00014   0.00043   2.36222
   D109      -0.75456   0.00000   0.00018  -0.00022  -0.00004  -0.75459
   D110      -0.77855   0.00003   0.00081   0.00029   0.00109  -0.77745
   D111       2.38829   0.00001   0.00069  -0.00007   0.00063   2.38891
   D112      -0.01777   0.00002   0.00050   0.00026   0.00075  -0.01701
   D113       3.07280   0.00002   0.00033   0.00040   0.00073   3.07353
   D114       3.12260   0.00001  -0.00001   0.00011   0.00010   3.12269
   D115      -0.07002   0.00001  -0.00018   0.00026   0.00008  -0.06995
   D116      -3.13584  -0.00001   0.00008  -0.00031  -0.00023  -3.13607
   D117      -0.02200   0.00000   0.00018  -0.00027  -0.00009  -0.02210
   D118      -0.01901   0.00001   0.00019   0.00004   0.00022  -0.01879
   D119       3.09482   0.00002   0.00029   0.00007   0.00037   3.09518
   D120       3.14142   0.00000  -0.00012   0.00034   0.00022  -3.14154
   D121      -0.01402   0.00001  -0.00005   0.00031   0.00026  -0.01375
   D122       0.02452  -0.00001  -0.00023  -0.00001  -0.00024   0.02428
   D123      -3.13092  -0.00001  -0.00016  -0.00004  -0.00019  -3.13111
   D124       0.00246   0.00000  -0.00004  -0.00003  -0.00007   0.00239
   D125       3.13452   0.00000   0.00000   0.00001   0.00002   3.13453
   D126      -3.11126  -0.00001  -0.00014  -0.00007  -0.00021  -3.11147
   D127       0.02080  -0.00001  -0.00010  -0.00002  -0.00013   0.02067
   D128      -0.01349   0.00000   0.00012  -0.00002   0.00009  -0.01339
   D129       3.12831   0.00000   0.00007   0.00001   0.00008   3.12839
   D130      -3.14109   0.00000   0.00005   0.00000   0.00005  -3.14104
   D131       0.00070   0.00000   0.00000   0.00004   0.00004   0.00074
   D132       0.00898   0.00000  -0.00007   0.00000  -0.00008   0.00891
   D133      -3.14074   0.00000   0.00000   0.00006   0.00006  -3.14068
   D134      -3.12302  -0.00001  -0.00012  -0.00005  -0.00016  -3.12319
   D135       0.01044   0.00000  -0.00004   0.00001  -0.00003   0.01041
   D136      -0.00349   0.00000   0.00004   0.00003   0.00006  -0.00343
   D137      -3.13695   0.00000  -0.00004  -0.00003  -0.00007  -3.13702
   D138       3.13790   0.00000   0.00008  -0.00001   0.00008   3.13797
   D139       0.00444   0.00000   0.00001  -0.00006  -0.00006   0.00438
   D140       2.77191   0.00000   0.00032  -0.00057  -0.00025   2.77166
   D141      -1.39707  -0.00001   0.00038  -0.00078  -0.00041  -1.39748
   D142       0.67445   0.00000   0.00030  -0.00055  -0.00026   0.67420
   D143      -0.31275   0.00000   0.00051  -0.00074  -0.00022  -0.31297
   D144       1.80145  -0.00001   0.00057  -0.00095  -0.00038   1.80107
   D145      -2.41021   0.00000   0.00049  -0.00072  -0.00023  -2.41044
   D146       3.13209   0.00001   0.00005   0.00024   0.00029   3.13238
   D147       0.01624   0.00000  -0.00009   0.00013   0.00004   0.01628
   D148       0.01635  -0.00002  -0.00025  -0.00018  -0.00044   0.01591
   D149      -3.09950  -0.00003  -0.00039  -0.00030  -0.00069  -3.10019
   D150      -3.13660  -0.00001  -0.00001  -0.00024  -0.00025  -3.13685
   D151       0.02347  -0.00001  -0.00008  -0.00029  -0.00037   0.02310
   D152      -0.02076   0.00002   0.00029   0.00018   0.00047  -0.02028
   D153       3.13931   0.00001   0.00022   0.00013   0.00035   3.13967
   D154      -0.00226   0.00000   0.00007   0.00006   0.00013  -0.00214
   D155      -3.13473   0.00000   0.00001  -0.00001   0.00000  -3.13473
   D156       3.11343   0.00002   0.00020   0.00017   0.00038   3.11381
   D157      -0.01903   0.00001   0.00014   0.00010   0.00024  -0.01879
   D158       0.01109  -0.00001  -0.00014  -0.00006  -0.00020   0.01089
   D159      -3.12922  -0.00001  -0.00009  -0.00008  -0.00016  -3.12938
   D160       3.13408   0.00000  -0.00007  -0.00001  -0.00008   3.13400
   D161      -0.00623   0.00000  -0.00002  -0.00002  -0.00004  -0.00627
   D162      -0.00775   0.00001   0.00009   0.00007   0.00016  -0.00759
   D163       3.14071   0.00000  -0.00002  -0.00004  -0.00006   3.14065
   D164       3.12467   0.00001   0.00015   0.00014   0.00029   3.12496
   D165      -0.01006   0.00000   0.00004   0.00003   0.00008  -0.00998
   D166       0.00335   0.00000  -0.00006  -0.00007  -0.00012   0.00323
   D167       3.13808   0.00000   0.00005   0.00004   0.00009   3.13817
   D168      -3.13953  -0.00001  -0.00011  -0.00005  -0.00016  -3.13969
   D169      -0.00480   0.00000   0.00000   0.00005   0.00006  -0.00475
   D170      -0.66703  -0.00001  -0.00075   0.00030  -0.00044  -0.66747
   D171       1.40284   0.00000  -0.00077   0.00050  -0.00027   1.40258
   D172      -2.75619  -0.00002  -0.00078   0.00031  -0.00047  -2.75666
   D173       2.32527  -0.00001  -0.00068   0.00026  -0.00041   2.32485
   D174      -1.88804   0.00001  -0.00070   0.00046  -0.00024  -1.88828
   D175       0.23611  -0.00001  -0.00071   0.00027  -0.00044   0.23567
         Item               Value     Threshold  Converged?
 Maximum Force            0.000136     0.000450     YES
 RMS     Force            0.000024     0.000300     YES
 Maximum Displacement     0.011601     0.001800     NO 
 RMS     Displacement     0.001616     0.001200     NO 
 Predicted change in Energy=-7.363032D-07
 Lowest energy point so far.  Saving SCF results.
 GradGradGradGradGradGradGradGradGradGradGradGradGradGradGradGradGradGrad

 Leave Link  103 at Mon Jan 28 19:18:18 2019, MaxMem=   805306368 cpu:         1.4
 (Enter /pbs_home/pkowalski/g09d01/g09/l202.exe)
 Stoichiometry    C29H22F6S2
 Framework group  C1[X(C29H22F6S2)]
 Deg. of freedom   171
 Full point group                 C1      NOp   1
 RotChk:  IX=0 Diff= 3.10D-04
 Largest Abelian subgroup         C1      NOp   1
 Largest concise Abelian subgroup C1      NOp   1
                         Standard orientation:                         
 ---------------------------------------------------------------------
 Center     Atomic      Atomic             Coordinates (Angstroms)
 Number     Number       Type             X           Y           Z
 ---------------------------------------------------------------------
      1          6           0       -1.432247    0.427174   -0.169123
      2          6           0       -0.603626   -0.847817   -0.295672
      3          6           0        0.645565   -0.740506    0.583772
      4         16           0        1.765025   -2.190787    0.413352
      5          6           0       -0.725589    1.594086   -0.109483
      6          6           0       -1.244725    3.001206   -0.136125
      7          6           0        0.731457    1.610454   -0.071554
      8          6           0       -0.011625    3.864344    0.218296
[truncated: 808,800 more chars]
