# Supplementary material for: Wide-range IR spectra of diarylethene derivatives and their simulation using the density functional theory
Source: Sci Rep. 2022 Oct 7;12:16834. doi: 10.1038/s41598-022-20264-x (PMC9546887; doi:10.1038/s41598-022-20264-x)
Supplement: Supplementary file 1 — Supplementary Information 1. [file 41598_2022_20264_MOESM1_ESM.zip › IR_files/1_0018/closed/closed_m06lD3.log]

 Entering Gaussian System, Link 0=g09
 Input=closed_m06lD3.gjf
 Output=closed_m06lD3.log
 AtFile(1): /pbs_home/ewapastorczak/DAE/0068/Def2SVP.gbs
            H     0
            S   3   1.00
                 13.0107010              0.19682158E-01
                  1.9622572              0.13796524
                  0.44453796             0.47831935
            S   1   1.00
                  0.12194962             1.0000000
            P   1   1.00
                  0.8000000              1.0000000
            ****
            C     0
            S   5   1.00
               1238.4016938              0.54568832082E-02
                186.29004992             0.40638409211E-01
                 42.251176346            0.18025593888
                 11.676557932            0.46315121755
                  3.5930506482           0.44087173314
            S   1   1.00
                  0.40245147363          1.0000000
            S   1   1.00
                  0.13090182668          1.0000000
            P   3   1.00
                  9.4680970621           0.38387871728E-01
                  2.0103545142           0.21117025112
                  0.54771004707          0.51328172114
            P   1   1.00
                  0.15268613795          1.0000000
            D   1   1.00
                  0.8000000              1.0000000
            ****
            F     0
            S   5   1.00
               2894.8325990             -0.53408255515E-02
                435.41939120            -0.39904258866E-01
                 98.843328866           -0.17912768038
                 27.485198001           -0.46758090825
                  8.5405498171          -0.44653131020
            S   1   1.00
                  1.0654578038           1.0000000
            S   1   1.00
                  0.33247346748          1.0000000
            P   3   1.00
                 22.696633924           -0.45212874436E-01
                  4.9872339257          -0.23754317067
                  1.3491613954          -0.51287353587
            P   1   1.00
                  0.34829881977          1.0000000
            D   1   1.00
                  1.4000000              1.0000000
            ****
            S     0
            S   5   1.00
               9184.9303010             -0.22294387756E-02
               1381.5105503             -0.16683029937E-01
                313.87147580            -0.75262436116E-01
                 88.053870623           -0.19376827038
                 27.039914905           -0.17718020803
            S   3   1.00
                 45.648731303           -0.10736062573
                  4.9664522326           0.65066293018
                  2.0116242047           0.59712155354
            S   1   1.00
                  0.35661077013          1.0000000
            S   1   1.00
                  0.13507221477          1.0000000
            P   5   1.00
                261.98233439            -0.92729929822E-02
                 61.306894736           -0.66547669241E-01
                 19.103729887           -0.24828595903
                  6.6567720378          -0.48703847402
                  2.3959635161          -0.39337850312
            P   1   1.00
                  0.61776161679          1.0000000
            P   1   1.00
                  0.16993376871          1.0000000
            D   1   1.00
                  0.5500000              1.0000000
            ****
 Initial command:
 /pbs_home/pkowalski/g09d01/g09/l1.exe "/pbs_home/daria/obliczenia/0018/closed/M06L/Gau-3605.inp" -scrdir="/pbs_home/daria/obliczenia/0018/closed/M06L/"
 Entering Link 1 = /pbs_home/pkowalski/g09d01/g09/l1.exe PID=      3606.
  
 Copyright (c) 1988,1990,1992,1993,1995,1998,2003,2009,2013,
            Gaussian, Inc.  All Rights Reserved.
  
 This is part of the Gaussian(R) 09 program.  It is based on
 the Gaussian(R) 03 system (copyright 2003, Gaussian, Inc.),
 the Gaussian(R) 98 system (copyright 1998, Gaussian, Inc.),
 the Gaussian(R) 94 system (copyright 1995, Gaussian, Inc.),
 the Gaussian 92(TM) system (copyright 1992, Gaussian, Inc.),
 the Gaussian 90(TM) system (copyright 1990, Gaussian, Inc.),
 the Gaussian 88(TM) system (copyright 1988, Gaussian, Inc.),
 the Gaussian 86(TM) system (copyright 1986, Carnegie Mellon
 University), and the Gaussian 82(TM) system (copyright 1983,
 Carnegie Mellon University). Gaussian is a federally registered
 trademark of Gaussian, Inc.
  
 This software contains proprietary and confidential information,
 including trade secrets, belonging to Gaussian, Inc.
  
 This software is provided under written license and may be
 used, copied, transmitted, or stored only in accord with that
 written license.
  
 The following legend is applicable only to US Government
 contracts under FAR:
  
                    RESTRICTED RIGHTS LEGEND
  
 Use, reproduction and disclosure by the US Government is
 subject to restrictions as set forth in subparagraphs (a)
 and (c) of the Commercial Computer Software - Restricted
 Rights clause in FAR 52.227-19.
  
 Gaussian, Inc.
 340 Quinnipiac St., Bldg. 40, Wallingford CT 06492
  
  
 ---------------------------------------------------------------
 Warning -- This program may not be used in any manner that
 competes with the business of Gaussian, Inc. or will provide
 assistance to any competitor of Gaussian, Inc.  The licensee
 of this program is prohibited from giving any competitor of
 Gaussian, Inc. access to this program.  By using this program,
 the user acknowledges that Gaussian, Inc. is engaged in the
 business of creating and licensing software in the field of
 computational chemistry and represents and warrants to the
 licensee that it is not a competitor of Gaussian, Inc. and that
 it will not use this program in any manner prohibited above.
 ---------------------------------------------------------------
  

 Cite this work as:
 Gaussian 09, Revision D.01,
 M. J. Frisch, G. W. Trucks, H. B. Schlegel, G. E. Scuseria, 
 M. A. Robb, J. R. Cheeseman, G. Scalmani, V. Barone, B. Mennucci, 
 G. A. Petersson, H. Nakatsuji, M. Caricato, X. Li, H. P. Hratchian, 
 A. F. Izmaylov, J. Bloino, G. Zheng, J. L. Sonnenberg, M. Hada, 
 M. Ehara, K. Toyota, R. Fukuda, J. Hasegawa, M. Ishida, T. Nakajima, 
 Y. Honda, O. Kitao, H. Nakai, T. Vreven, J. A. Montgomery, Jr., 
 J. E. Peralta, F. Ogliaro, M. Bearpark, J. J. Heyd, E. Brothers, 
 K. N. Kudin, V. N. Staroverov, T. Keith, R. Kobayashi, J. Normand, 
 K. Raghavachari, A. Rendell, J. C. Burant, S. S. Iyengar, J. Tomasi, 
 M. Cossi, N. Rega, J. M. Millam, M. Klene, J. E. Knox, J. B. Cross, 
 V. Bakken, C. Adamo, J. Jaramillo, R. Gomperts, R. E. Stratmann, 
 O. Yazyev, A. J. Austin, R. Cammi, C. Pomelli, J. W. Ochterski, 
 R. L. Martin, K. Morokuma, V. G. Zakrzewski, G. A. Voth, 
 P. Salvador, J. J. Dannenberg, S. Dapprich, A. D. Daniels, 
 O. Farkas, J. B. Foresman, J. V. Ortiz, J. Cioslowski, 
 and D. J. Fox, Gaussian, Inc., Wallingford CT, 2013.
 
 ******************************************
 Gaussian 09:  ES64L-G09RevD.01 24-Apr-2013
                 2-Dec-2018 
 ******************************************
 %chk=dae0068freq_closed_m06ld3.chk
 %NProcShared=8
 Will use up to    8 processors via shared memory.
 %Mem=4GB
 --------------------------------------------------
 #P opt freq=Raman M06L/Gen EmpiricalDispersion=GD3
 --------------------------------------------------
 1/14=-1,18=20,19=15,26=3,38=1/1,3;
 2/9=110,12=2,17=6,18=5,40=1/2;
 3/5=7,11=2,16=1,25=1,30=1,71=1,74=-53,124=31/1,2,3;
 4//1;
 5/5=2,38=5/2;
 6/7=2,8=2,9=2,10=2,28=1/1;
 7//1,2,3,16;
 1/14=-1,18=20,19=15,26=3/3(2);
 2/9=110/2;
 99//99;
 2/9=110/2;
 3/5=7,6=1,11=2,16=1,25=1,30=1,71=1,74=-53,82=7,124=31/1,2,3;
 4/5=5,16=3,69=1/1;
 5/5=2,38=5/2;
 7//1,2,3,16;
 1/14=-1,18=20,19=15,26=3/3(-5);
 2/9=110/2;
 6/7=2,8=2,9=2,10=2,19=2,28=1/1;
 99/9=1/99;
 Leave Link    1 at Sun Dec  2 20:09:13 2018, MaxMem=   536870912 cpu:         1.8
 (Enter /pbs_home/pkowalski/g09d01/g09/l101.exe)
 -------------------
 Title Card Required
 -------------------
 Symbolic Z-matrix:
 Charge =  0 Multiplicity = 1
 C
 C                    1    B1
 C                    2    B2       1    A2
 S                    3    B3       2    A3       1    D3       0
 C                    1    B4       2    A4       3    D4       0
 C                    5    B5       1    A5       2    D5       0
 C                    5    B6       1    A6       2    D6       0
 C                    6    B7       5    A7       1    D7       0
 C                    7    B8       5    A8       1    D8       0
 F                    6    B9       5    A9       1    D9       0
 F                    6    B10      5    A10      1    D10      0
 F                    8    B11      6    A11      5    D11      0
 F                    8    B12      6    A12      5    D12      0
 F                    9    B13      7    A13      5    D13      0
 F                    9    B14      7    A14      5    D14      0
 C                    7    B15      5    A15      1    D15      0
 C                    3    B16      2    A16      1    D16      0
 H                    17   B17      3    A17      2    D17      0
 H                    17   B18      3    A18      2    D18      0
 H                    17   B19      3    A19      2    D19      0
 C                    2    B20      1    A20      3    D20      0
 H                    21   B21      2    A21      1    D21      0
 H                    21   B22      2    A22      1    D22      0
 H                    21   B23      2    A23      1    D23      0
 C                    4    B24      3    A24      2    D24      0
 S                    2    B25      1    A25      3    D25      0
 C                    26   B26      2    A26      1    D26      0
 C                    27   B27      26   A27      2    D27      0
 C                    28   B28      27   A28      26   D28      0
 C                    28   B29      27   A29      26   D29      0
 C                    29   B30      28   A30      27   D30      0
 H                    29   B31      28   A31      27   D31      0
 C                    30   B32      28   A32      27   D32      0
 H                    30   B33      28   A33      27   D33      0
 C                    31   B34      29   A34      28   D34      0
 H                    31   B35      29   A35      28   D35      0
 H                    33   B36      30   A36      28   D36      0
 H                    35   B37      31   A37      29   D37      0
 C                    27   B38      26   A38      2    D38      0
 C                    39   B39      27   A39      26   D39      0
 H                    40   B40      39   A40      27   D40      0
 H                    40   B41      39   A41      27   D41      0
 H                    40   B42      39   A42      27   D42      0
 C                    25   B43      4    A43      3    D43      0
 C                    44   B44      25   A44      4    D44      0
 C                    44   B45      25   A45      4    D45      0
 C                    45   B46      44   A46      25   D46      0
 H                    45   B47      44   A47      25   D47      0
 C                    46   B48      44   A48      25   D48      0
 H                    46   B49      44   A49      25   D49      0
 C                    47   B50      45   A50      44   D50      0
 H                    47   B51      45   A51      44   D51      0
 H                    49   B52      46   A52      44   D52      0
 H                    51   B53      47   A53      45   D53      0
 C                    25   B54      4    A54      3    D54      0
 C                    55   B55      25   A55      4    D55      0
 H                    56   B56      55   A56      25   D56      0
 H                    56   B57      55   A57      25   D57      0
 H                    56   B58      55   A58      25   D58      0
       Variables:
  B1                    1.5369                   
  B2                    1.5427                   
  A2                  109.79                     
  B3                    1.8597                   
  A3                  113.33                     
  D3                  184.61                     
  B4                    1.3678                   
  A4                  115.88                     
  D4                   38.98                     
  B5                    1.5042                   
  A5                  128.33                     
  D5                  172.24                     
  B6                    1.465                    
  A6                  122.13                     
  D6                  355.53                     
  B7                    1.5494                   
  A7                  104.84                     
  D7                  171.34                     
  B8                    1.5023                   
  A8                  109.07                     
  D8                  171.67                     
  B9                    1.3642                   
  A9                  114.46                     
  D9                   51.02                     
  B10                   1.3731                   
  A10                 112.45                     
  D10                 288.87                     
  B11                   1.3472                   
  A11                 112.76                     
  D11                 146.99                     
  B12                   1.3577                   
  A12                 108.74                     
  D12                 267.74                     
  B13                   1.3741                   
  A13                 113.03                     
  D13                 262.47                     
  B14                   1.3627                   
  A14                 114.56                     
  D14                 139.72                     
  B15                   1.3705                   
  A15                 121.94                     
  D15                 349.67                     
  B16                   1.551                    
  A16                 113.97                     
  D16                  61.96                     
  B17                   1.0919                   
  A17                 109.04                     
  D17                 182.75                     
  B18                   1.0908                   
  A18                 111.3                      
  D18                  62.85                     
  B19                   1.0925                   
  A19                 110.5                      
  D19                 301.96                     
  B20                   1.5517                   
  A20                 107.45                     
  D20                 236.01                     
  B21                   1.0906                   
  A21                 111.17                     
  D21                 183.39                     
  B22                   1.0933                   
  A22                 110.49                     
  D22                  62.45                     
  B23                   1.0919                   
  A23                 109.05                     
  D23                 303.38                     
  B24                   1.7709                   
  A24                  91.46                     
  D24                 129.9                      
  B25                   1.8604                   
  A25                 104.57                     
  D25                 121.65                     
  B26                   1.775                    
  A26                  90.91                     
  D26                  18.31                     
  B27                   1.4749                   
  A27                 116.95                     
  D27                 169.53                     
  B28                   1.407                    
  A28                 120.91                     
  D28                 134.78                     
  B29                   1.4076                   
  A29                 120.65                     
  D29                 316.54                     
  B30                   1.3934                   
  A30                 120.7                      
  D30                 180.71                     
  B31                   1.0844                   
  A31                 119.51                     
  D31                 359.04                     
  B32                   1.3926                   
  A32                 120.7                      
  D32                 179.58                     
  B33                   1.0852                   
  A33                 119.33                     
  D33                 358.66                     
  B34                   1.3957                   
  A34                 120.28                     
  D34                   0.16                     
  B35                   1.0859                   
  A35                 119.58                     
  D35                 179.6                      
  B36                   1.0859                   
  A36                 119.6                      
  D36                 179.28                     
  B37                   1.0859                   
  A37                 120.19                     
  D37                 180.                       
  B38                   1.3737                   
  A38                 114.94                     
  D38                 349.02                     
  B39                   1.5086                   
  A39                 123.48                     
  D39                 176.01                     
  B40                   1.091                    
  A40                 110.7                      
  D40                 342.52                     
  B41                   1.094                    
  A41                 112.09                     
  D41                 103.46                     
  B42                   1.0918                   
  A42                 110.48                     
  D42                 222.38                     
  B43                   1.4741                   
  A43                 116.8                      
  D43                 173.27                     
  B44                   1.4069                   
  A44                 120.98                     
  D44                 224.55                     
  B45                   1.4072                   
  A45                 120.55                     
  D45                  42.71                     
  B46                   1.3934                   
  A46                 120.66                     
  D46                 179.06                     
  B47                   1.0847                   
  A47                 119.46                     
  D47                   0.64                     
  B48                   1.3925                   
  A48                 120.72                     
  D48                 180.72                     
  B49                   1.0857                   
  A49                 119.43                     
  D49                   1.87                     
  B50                   1.3958                   
  A50                 120.27                     
  D50                 359.84                     
  B51                   1.0859                   
  A51                 119.59                     
  D51                 180.38                     
  B52                   1.0859                   
  A52                 119.63                     
  D52                 180.66                     
  B53                   1.0858                   
  A53                 120.17                     
  D53                 180.                       
  B54                   1.3752                   
  A54                 115.33                     
  D54                 352.37                     
  B55                   1.5086                   
  A55                 123.01                     
  D55                 188.36                     
  B56                   1.0928                   
  A56                 110.25                     
  D56                 132.27                     
  B57                   1.0935                   
  A57                 112.3                      
  D57                 251.23                     
  B58                   1.0905                   
  A58                 110.79                     
  D58                  12.62                     
 
 NAtoms=     59 NQM=       59 NQMF=       0 NMMI=      0 NMMIF=      0
                NMic=       0 NMicF=      0.
                    Isotopes and Nuclear Properties:
 (Nuclear quadrupole moments (NQMom) in fm**2, nuclear magnetic moments (NMagM)
  in nuclear magnetons)

  Atom         1           2           3           4           5           6           7           8           9          10
 IAtWgt=          12          12          12          32          12          12          12          12          12          19
 AtmWgt=  12.0000000  12.0000000  12.0000000  31.9720718  12.0000000  12.0000000  12.0000000  12.0000000  12.0000000  18.9984033
 NucSpn=           0           0           0           0           0           0           0           0           0           1
 AtZEff=   0.0000000   0.0000000   0.0000000   0.0000000   0.0000000   0.0000000   0.0000000   0.0000000   0.0000000   0.0000000
 NQMom=    0.0000000   0.0000000   0.0000000   0.0000000   0.0000000   0.0000000   0.0000000   0.0000000   0.0000000   0.0000000
 NMagM=    0.0000000   0.0000000   0.0000000   0.0000000   0.0000000   0.0000000   0.0000000   0.0000000   0.0000000   2.6288670
 AtZNuc=   6.0000000   6.0000000   6.0000000  16.0000000   6.0000000   6.0000000   6.0000000   6.0000000   6.0000000   9.0000000

  Atom        11          12          13          14          15          16          17          18          19          20
 IAtWgt=          19          19          19          19          19          12          12           1           1           1
 AtmWgt=  18.9984033  18.9984033  18.9984033  18.9984033  18.9984033  12.0000000  12.0000000   1.0078250   1.0078250   1.0078250
 NucSpn=           1           1           1           1           1           0           0           1           1           1
 AtZEff=   0.0000000   0.0000000   0.0000000   0.0000000   0.0000000   0.0000000   0.0000000   0.0000000   0.0000000   0.0000000
 NQMom=    0.0000000   0.0000000   0.0000000   0.0000000   0.0000000   0.0000000   0.0000000   0.0000000   0.0000000   0.0000000
 NMagM=    2.6288670   2.6288670   2.6288670   2.6288670   2.6288670   0.0000000   0.0000000   2.7928460   2.7928460   2.7928460
 AtZNuc=   9.0000000   9.0000000   9.0000000   9.0000000   9.0000000   6.0000000   6.0000000   1.0000000   1.0000000   1.0000000

  Atom        21          22          23          24          25          26          27          28          29          30
 IAtWgt=          12           1           1           1          12          32          12          12          12          12
 AtmWgt=  12.0000000   1.0078250   1.0078250   1.0078250  12.0000000  31.9720718  12.0000000  12.0000000  12.0000000  12.0000000
 NucSpn=           0           1           1           1           0           0           0           0           0           0
 AtZEff=   0.0000000   0.0000000   0.0000000   0.0000000   0.0000000   0.0000000   0.0000000   0.0000000   0.0000000   0.0000000
 NQMom=    0.0000000   0.0000000   0.0000000   0.0000000   0.0000000   0.0000000   0.0000000   0.0000000   0.0000000   0.0000000
 NMagM=    0.0000000   2.7928460   2.7928460   2.7928460   0.0000000   0.0000000   0.0000000   0.0000000   0.0000000   0.0000000
 AtZNuc=   6.0000000   1.0000000   1.0000000   1.0000000   6.0000000  16.0000000   6.0000000   6.0000000   6.0000000   6.0000000

  Atom        31          32          33          34          35          36          37          38          39          40
 IAtWgt=          12           1          12           1          12           1           1           1          12          12
 AtmWgt=  12.0000000   1.0078250  12.0000000   1.0078250  12.0000000   1.0078250   1.0078250   1.0078250  12.0000000  12.0000000
 NucSpn=           0           1           0           1           0           1           1           1           0           0
 AtZEff=   0.0000000   0.0000000   0.0000000   0.0000000   0.0000000   0.0000000   0.0000000   0.0000000   0.0000000   0.0000000
 NQMom=    0.0000000   0.0000000   0.0000000   0.0000000   0.0000000   0.0000000   0.0000000   0.0000000   0.0000000   0.0000000
 NMagM=    0.0000000   2.7928460   0.0000000   2.7928460   0.0000000   2.7928460   2.7928460   2.7928460   0.0000000   0.0000000
 AtZNuc=   6.0000000   1.0000000   6.0000000   1.0000000   6.0000000   1.0000000   1.0000000   1.0000000   6.0000000   6.0000000

  Atom        41          42          43          44          45          46          47          48          49          50
 IAtWgt=           1           1           1          12          12          12          12           1          12           1
 AtmWgt=   1.0078250   1.0078250   1.0078250  12.0000000  12.0000000  12.0000000  12.0000000   1.0078250  12.0000000   1.0078250
 NucSpn=           1           1           1           0           0           0           0           1           0           1
 AtZEff=   0.0000000   0.0000000   0.0000000   0.0000000   0.0000000   0.0000000   0.0000000   0.0000000   0.0000000   0.0000000
 NQMom=    0.0000000   0.0000000   0.0000000   0.0000000   0.0000000   0.0000000   0.0000000   0.0000000   0.0000000   0.0000000
 NMagM=    2.7928460   2.7928460   2.7928460   0.0000000   0.0000000   0.0000000   0.0000000   2.7928460   0.0000000   2.7928460
 AtZNuc=   1.0000000   1.0000000   1.0000000   6.0000000   6.0000000   6.0000000   6.0000000   1.0000000   6.0000000   1.0000000

  Atom        51          52          53          54          55          56          57          58          59
 IAtWgt=          12           1           1           1          12          12           1           1           1
 AtmWgt=  12.0000000   1.0078250   1.0078250   1.0078250  12.0000000  12.0000000   1.0078250   1.0078250   1.0078250
 NucSpn=           0           1           1           1           0           0           1           1           1
 AtZEff=   0.0000000   0.0000000   0.0000000   0.0000000   0.0000000   0.0000000   0.0000000   0.0000000   0.0000000
 NQMom=    0.0000000   0.0000000   0.0000000   0.0000000   0.0000000   0.0000000   0.0000000   0.0000000   0.0000000
 NMagM=    0.0000000   2.7928460   2.7928460   2.7928460   0.0000000   0.0000000   2.7928460   2.7928460   2.7928460
 AtZNuc=   6.0000000   1.0000000   1.0000000   1.0000000   6.0000000   6.0000000   1.0000000   1.0000000   1.0000000
 Leave Link  101 at Sun Dec  2 20:09:14 2018, MaxMem=   536870912 cpu:         3.5
 (Enter /pbs_home/pkowalski/g09d01/g09/l103.exe)

 GradGradGradGradGradGradGradGradGradGradGradGradGradGradGradGradGradGrad
 Berny optimization.
 Initialization pass.
                           ----------------------------
                           !    Initial Parameters    !
                           ! (Angstroms and Degrees)  !
 --------------------------                            --------------------------
 ! Name  Definition              Value          Derivative Info.                !
 --------------------------------------------------------------------------------
 ! R1    R(1,2)                  1.5369         estimate D2E/DX2                !
 ! R2    R(1,5)                  1.3678         estimate D2E/DX2                !
 ! R3    R(1,39)                 1.4506         estimate D2E/DX2                !
 ! R4    R(2,3)                  1.5427         estimate D2E/DX2                !
 ! R5    R(2,21)                 1.5517         estimate D2E/DX2                !
 ! R6    R(2,26)                 1.8604         estimate D2E/DX2                !
 ! R7    R(3,4)                  1.8597         estimate D2E/DX2                !
 ! R8    R(3,16)                 1.5384         estimate D2E/DX2                !
 ! R9    R(3,17)                 1.551          estimate D2E/DX2                !
 ! R10   R(4,25)                 1.7709         estimate D2E/DX2                !
 ! R11   R(5,6)                  1.5042         estimate D2E/DX2                !
 ! R12   R(5,7)                  1.465          estimate D2E/DX2                !
 ! R13   R(6,8)                  1.5494         estimate D2E/DX2                !
 ! R14   R(6,10)                 1.3642         estimate D2E/DX2                !
 ! R15   R(6,11)                 1.3731         estimate D2E/DX2                !
 ! R16   R(7,9)                  1.5023         estimate D2E/DX2                !
 ! R17   R(7,16)                 1.3705         estimate D2E/DX2                !
 ! R18   R(8,9)                  1.5501         estimate D2E/DX2                !
 ! R19   R(8,12)                 1.3472         estimate D2E/DX2                !
 ! R20   R(8,13)                 1.3577         estimate D2E/DX2                !
 ! R21   R(9,14)                 1.3741         estimate D2E/DX2                !
 ! R22   R(9,15)                 1.3627         estimate D2E/DX2                !
 ! R23   R(16,55)                1.4452         estimate D2E/DX2                !
 ! R24   R(17,18)                1.0919         estimate D2E/DX2                !
 ! R25   R(17,19)                1.0908         estimate D2E/DX2                !
 ! R26   R(17,20)                1.0925         estimate D2E/DX2                !
 ! R27   R(21,22)                1.0906         estimate D2E/DX2                !
 ! R28   R(21,23)                1.0933         estimate D2E/DX2                !
 ! R29   R(21,24)                1.0919         estimate D2E/DX2                !
 ! R30   R(25,44)                1.4741         estimate D2E/DX2                !
 ! R31   R(25,55)                1.3752         estimate D2E/DX2                !
 ! R32   R(26,27)                1.775          estimate D2E/DX2                !
 ! R33   R(27,28)                1.4749         estimate D2E/DX2                !
 ! R34   R(27,39)                1.3737         estimate D2E/DX2                !
 ! R35   R(28,29)                1.407          estimate D2E/DX2                !
 ! R36   R(28,30)                1.4076         estimate D2E/DX2                !
 ! R37   R(29,31)                1.3934         estimate D2E/DX2                !
 ! R38   R(29,32)                1.0844         estimate D2E/DX2                !
 ! R39   R(30,33)                1.3926         estimate D2E/DX2                !
 ! R40   R(30,34)                1.0852         estimate D2E/DX2                !
 ! R41   R(31,35)                1.3957         estimate D2E/DX2                !
 ! R42   R(31,36)                1.0859         estimate D2E/DX2                !
 ! R43   R(33,35)                1.3968         estimate D2E/DX2                !
 ! R44   R(33,37)                1.0859         estimate D2E/DX2                !
 ! R45   R(35,38)                1.0859         estimate D2E/DX2                !
 ! R46   R(39,40)                1.5086         estimate D2E/DX2                !
 ! R47   R(40,41)                1.091          estimate D2E/DX2                !
 ! R48   R(40,42)                1.094          estimate D2E/DX2                !
 ! R49   R(40,43)                1.0918         estimate D2E/DX2                !
 ! R50   R(44,45)                1.4069         estimate D2E/DX2                !
 ! R51   R(44,46)                1.4072         estimate D2E/DX2                !
 ! R52   R(45,47)                1.3934         estimate D2E/DX2                !
 ! R53   R(45,48)                1.0847         estimate D2E/DX2                !
 ! R54   R(46,49)                1.3925         estimate D2E/DX2                !
 ! R55   R(46,50)                1.0857         estimate D2E/DX2                !
 ! R56   R(47,51)                1.3958         estimate D2E/DX2                !
 ! R57   R(47,52)                1.0859         estimate D2E/DX2                !
 ! R58   R(49,51)                1.3961         estimate D2E/DX2                !
 ! R59   R(49,53)                1.0859         estimate D2E/DX2                !
 ! R60   R(51,54)                1.0858         estimate D2E/DX2                !
 ! R61   R(55,56)                1.5086         estimate D2E/DX2                !
 ! R62   R(56,57)                1.0928         estimate D2E/DX2                !
 ! R63   R(56,58)                1.0935         estimate D2E/DX2                !
 ! R64   R(56,59)                1.0905         estimate D2E/DX2                !
 ! A1    A(2,1,5)              115.88           estimate D2E/DX2                !
 ! A2    A(2,1,39)             112.1169         estimate D2E/DX2                !
 ! A3    A(5,1,39)             131.8893         estimate D2E/DX2                !
 ! A4    A(1,2,3)              109.79           estimate D2E/DX2                !
 ! A5    A(1,2,21)             107.45           estimate D2E/DX2                !
 ! A6    A(1,2,26)             104.57           estimate D2E/DX2                !
 ! A7    A(3,2,21)             113.5965         estimate D2E/DX2                !
 ! A8    A(3,2,26)             113.1218         estimate D2E/DX2                !
 ! A9    A(21,2,26)            107.7819         estimate D2E/DX2                !
 ! A10   A(2,3,4)              113.33           estimate D2E/DX2                !
 ! A11   A(2,3,16)             108.7099         estimate D2E/DX2                !
 ! A12   A(2,3,17)             113.97           estimate D2E/DX2                !
 ! A13   A(4,3,16)             105.3543         estimate D2E/DX2                !
 ! A14   A(4,3,17)             106.9647         estimate D2E/DX2                !
 ! A15   A(16,3,17)            108.0527         estimate D2E/DX2                !
 ! A16   A(3,4,25)              91.46           estimate D2E/DX2                !
 ! A17   A(1,5,6)              128.33           estimate D2E/DX2                !
 ! A18   A(1,5,7)              122.13           estimate D2E/DX2                !
 ! A19   A(6,5,7)              109.4734         estimate D2E/DX2                !
 ! A20   A(5,6,8)              104.84           estimate D2E/DX2                !
 ! A21   A(5,6,10)             114.46           estimate D2E/DX2                !
 ! A22   A(5,6,11)             112.45           estimate D2E/DX2                !
 ! A23   A(8,6,10)             109.7639         estimate D2E/DX2                !
 ! A24   A(8,6,11)             108.3685         estimate D2E/DX2                !
 ! A25   A(10,6,11)            106.831          estimate D2E/DX2                !
 ! A26   A(5,7,9)              109.07           estimate D2E/DX2                !
 ! A27   A(5,7,16)             121.94           estimate D2E/DX2                !
 ! A28   A(9,7,16)             128.954          estimate D2E/DX2                !
 ! A29   A(6,8,9)              105.1311         estimate D2E/DX2                !
 ! A30   A(6,8,12)             112.76           estimate D2E/DX2                !
 ! A31   A(6,8,13)             108.74           estimate D2E/DX2                !
 ! A32   A(9,8,12)             112.8001         estimate D2E/DX2                !
 ! A33   A(9,8,13)             108.4455         estimate D2E/DX2                !
 ! A34   A(12,8,13)            108.7956         estimate D2E/DX2                !
 ! A35   A(7,9,8)              104.2666         estimate D2E/DX2                !
 ! A36   A(7,9,14)             113.03           estimate D2E/DX2                !
 ! A37   A(7,9,15)             114.56           estimate D2E/DX2                !
 ! A38   A(8,9,14)             108.7037         estimate D2E/DX2                !
 ! A39   A(8,9,15)             109.2619         estimate D2E/DX2                !
 ! A40   A(14,9,15)            106.8705         estimate D2E/DX2                !
 ! A41   A(3,16,7)             114.8663         estimate D2E/DX2                !
 ! A42   A(3,16,55)            113.2778         estimate D2E/DX2                !
 ! A43   A(7,16,55)            131.8469         estimate D2E/DX2                !
 ! A44   A(3,17,18)            109.04           estimate D2E/DX2                !
 ! A45   A(3,17,19)            111.3            estimate D2E/DX2                !
 ! A46   A(3,17,20)            110.5            estimate D2E/DX2                !
 ! A47   A(18,17,19)           108.6947         estimate D2E/DX2                !
 ! A48   A(18,17,20)           108.5331         estimate D2E/DX2                !
 ! A49   A(19,17,20)           108.7124         estimate D2E/DX2                !
 ! A50   A(2,21,22)            111.17           estimate D2E/DX2                !
 ! A51   A(2,21,23)            110.49           estimate D2E/DX2                !
 ! A52   A(2,21,24)            109.05           estimate D2E/DX2                !
 ! A53   A(22,21,23)           108.8261         estimate D2E/DX2                !
 ! A54   A(22,21,24)           108.8272         estimate D2E/DX2                !
 ! A55   A(23,21,24)           108.4188         estimate D2E/DX2                !
 ! A56   A(4,25,44)            116.8            estimate D2E/DX2                !
 ! A57   A(4,25,55)            115.33           estimate D2E/DX2                !
 ! A58   A(44,25,55)           127.8628         estimate D2E/DX2                !
 ! A59   A(2,26,27)             90.91           estimate D2E/DX2                !
 ! A60   A(26,27,28)           116.95           estimate D2E/DX2                !
 ! A61   A(26,27,39)           114.94           estimate D2E/DX2                !
 ! A62   A(28,27,39)           128.1077         estimate D2E/DX2                !
 ! A63   A(27,28,29)           120.91           estimate D2E/DX2                !
 ! A64   A(27,28,30)           120.65           estimate D2E/DX2                !
 ! A65   A(29,28,30)           118.4173         estimate D2E/DX2                !
 ! A66   A(28,29,31)           120.7            estimate D2E/DX2                !
 ! A67   A(28,29,32)           119.51           estimate D2E/DX2                !
 ! A68   A(31,29,32)           119.769          estimate D2E/DX2                !
 ! A69   A(28,30,33)           120.7            estimate D2E/DX2                !
 ! A70   A(28,30,34)           119.33           estimate D2E/DX2                !
 ! A71   A(33,30,34)           119.9636         estimate D2E/DX2                !
 ! A72   A(29,31,35)           120.28           estimate D2E/DX2                !
 ! A73   A(29,31,36)           119.58           estimate D2E/DX2                !
 ! A74   A(35,31,36)           120.1376         estimate D2E/DX2                !
 ! A75   A(30,33,35)           120.2755         estimate D2E/DX2                !
 ! A76   A(30,33,37)           119.6            estimate D2E/DX2                !
 ! A77   A(35,33,37)           120.1245         estimate D2E/DX2                !
 ! A78   A(31,35,33)           119.6154         estimate D2E/DX2                !
 ! A79   A(31,35,38)           120.19           estimate D2E/DX2                !
 ! A80   A(33,35,38)           120.1932         estimate D2E/DX2                !
 ! A81   A(1,39,27)            112.6572         estimate D2E/DX2                !
 ! A82   A(1,39,40)            123.797          estimate D2E/DX2                !
 ! A83   A(27,39,40)           123.48           estimate D2E/DX2                !
 ! A84   A(39,40,41)           110.7            estimate D2E/DX2                !
 ! A85   A(39,40,42)           112.09           estimate D2E/DX2                !
 ! A86   A(39,40,43)           110.48           estimate D2E/DX2                !
 ! A87   A(41,40,42)           108.223          estimate D2E/DX2                !
 ! A88   A(41,40,43)           108.4416         estimate D2E/DX2                !
 ! A89   A(42,40,43)           106.7497         estimate D2E/DX2                !
 ! A90   A(25,44,45)           120.98           estimate D2E/DX2                !
 ! A91   A(25,44,46)           120.55           estimate D2E/DX2                !
 ! A92   A(45,44,46)           118.4452         estimate D2E/DX2                !
 ! A93   A(44,45,47)           120.66           estimate D2E/DX2                !
 ! A94   A(44,45,48)           119.46           estimate D2E/DX2                !
 ! A95   A(47,45,48)           119.8612         estimate D2E/DX2                !
 ! A96   A(44,46,49)           120.72           estimate D2E/DX2                !
 ! A97   A(44,46,50)           119.43           estimate D2E/DX2                !
 ! A98   A(49,46,50)           119.84           estimate D2E/DX2                !
 ! A99   A(45,47,51)           120.27           estimate D2E/DX2                !
 ! A100  A(45,47,52)           119.59           estimate D2E/DX2                !
 ! A101  A(51,47,52)           120.1378         estimate D2E/DX2                !
 ! A102  A(46,49,51)           120.237          estimate D2E/DX2                !
 ! A103  A(46,49,53)           119.63           estimate D2E/DX2                !
 ! A104  A(51,49,53)           120.1329         estimate D2E/DX2                !
 ! A105  A(47,51,49)           119.6596         estimate D2E/DX2                !
 ! A106  A(47,51,54)           120.17           estimate D2E/DX2                !
 ! A107  A(49,51,54)           120.1694         estimate D2E/DX2                !
 ! A108  A(16,55,25)           112.9237         estimate D2E/DX2                !
 ! A109  A(16,55,56)           123.6159         estimate D2E/DX2                !
 ! A110  A(25,55,56)           123.01           estimate D2E/DX2                !
 ! A111  A(55,56,57)           110.25           estimate D2E/DX2                !
 ! A112  A(55,56,58)           112.3            estimate D2E/DX2                !
 ! A113  A(55,56,59)           110.79           estimate D2E/DX2                !
 ! A114  A(57,56,58)           106.7957         estimate D2E/DX2                !
 ! A115  A(57,56,59)           108.1226         estimate D2E/DX2                !
 ! A116  A(58,56,59)           108.4116         estimate D2E/DX2                !
 ! D1    D(5,1,2,3)             38.98           estimate D2E/DX2                !
 ! D2    D(5,1,2,21)           -85.01           estimate D2E/DX2                !
 ! D3    D(5,1,2,26)           160.63           estimate D2E/DX2                !
 ! D4    D(39,1,2,3)          -144.4323         estimate D2E/DX2                !
 ! D5    D(39,1,2,21)           91.5777         estimate D2E/DX2                !
 ! D6    D(39,1,2,26)          -22.7823         estimate D2E/DX2                !
 ! D7    D(2,1,5,6)            172.24           estimate D2E/DX2                !
 ! D8    D(2,1,5,7)             -4.47           estimate D2E/DX2                !
 ! D9    D(39,1,5,6)            -3.5121         estimate D2E/DX2                !
 ! D10   D(39,1,5,7)           179.7779         estimate D2E/DX2                !
 ! D11   D(2,1,39,27)           16.3978         estimate D2E/DX2                !
 ! D12   D(2,1,39,40)         -160.738          estimate D2E/DX2                !
 ! D13   D(5,1,39,27)         -167.7274         estimate D2E/DX2                !
 ! D14   D(5,1,39,40)           15.1368         estimate D2E/DX2                !
 ! D15   D(1,2,3,4)           -175.39           estimate D2E/DX2                !
 ! D16   D(1,2,3,16)           -58.613          estimate D2E/DX2                !
 ! D17   D(1,2,3,17)            61.96           estimate D2E/DX2                !
 ! D18   D(21,2,3,4)           -55.0619         estimate D2E/DX2                !
 ! D19   D(21,2,3,16)           61.7151         estimate D2E/DX2                !
 ! D20   D(21,2,3,17)         -177.7119         estimate D2E/DX2                !
 ! D21   D(26,2,3,4)            68.2286         estimate D2E/DX2                !
 ! D22   D(26,2,3,16)         -174.9945         estimate D2E/DX2                !
 ! D23   D(26,2,3,17)          -54.4214         estimate D2E/DX2                !
 ! D24   D(1,2,21,22)         -176.61           estimate D2E/DX2                !
 ! D25   D(1,2,21,23)           62.45           estimate D2E/DX2                !
 ! D26   D(1,2,21,24)          -56.62           estimate D2E/DX2                !
 ! D27   D(3,2,21,22)           61.7488         estimate D2E/DX2                !
 ! D28   D(3,2,21,23)          -59.1912         estimate D2E/DX2                !
 ! D29   D(3,2,21,24)         -178.2612         estimate D2E/DX2                !
 ! D30   D(26,2,21,22)         -64.4161         estimate D2E/DX2                !
 ! D31   D(26,2,21,23)         174.6439         estimate D2E/DX2                !
 ! D32   D(26,2,21,24)          55.5739         estimate D2E/DX2                !
 ! D33   D(1,2,26,27)           18.31           estimate D2E/DX2                !
 ! D34   D(3,2,26,27)          137.7401         estimate D2E/DX2                !
 ! D35   D(21,2,26,27)         -95.8159         estimate D2E/DX2                !
 ! D36   D(2,3,4,25)           129.9            estimate D2E/DX2                !
 ! D37   D(16,3,4,25)           11.1692         estimate D2E/DX2                !
 ! D38   D(17,3,4,25)         -103.6495         estimate D2E/DX2                !
 ! D39   D(2,3,16,7)            46.0831         estimate D2E/DX2                !
 ! D40   D(2,3,16,55)         -134.8816         estimate D2E/DX2                !
 ! D41   D(4,3,16,7)           167.8588         estimate D2E/DX2                !
 ! D42   D(4,3,16,55)          -13.106          estimate D2E/DX2                !
 ! D43   D(17,3,16,7)          -78.0778         estimate D2E/DX2                !
 ! D44   D(17,3,16,55)         100.9574         estimate D2E/DX2                !
 ! D45   D(2,3,17,18)         -177.25           estimate D2E/DX2                !
 ! D46   D(2,3,17,19)           62.85           estimate D2E/DX2                !
 ! D47   D(2,3,17,20)          -58.04           estimate D2E/DX2                !
 ! D48   D(4,3,17,18)           56.6816         estimate D2E/DX2                !
 ! D49   D(4,3,17,19)          -63.2184         estimate D2E/DX2                !
 ! D50   D(4,3,17,20)          175.8916         estimate D2E/DX2                !
 ! D51   D(16,3,17,18)         -56.31           estimate D2E/DX2                !
 ! D52   D(16,3,17,19)        -176.21           estimate D2E/DX2                !
 ! D53   D(16,3,17,20)          62.9            estimate D2E/DX2                !
 ! D54   D(3,4,25,44)          173.27           estimate D2E/DX2                !
 ! D55   D(3,4,25,55)           -7.63           estimate D2E/DX2                !
 ! D56   D(1,5,6,8)            171.34           estimate D2E/DX2                !
 ! D57   D(1,5,6,10)            51.02           estimate D2E/DX2                !
 ! D58   D(1,5,6,11)           -71.13           estimate D2E/DX2                !
 ! D59   D(7,5,6,8)            -11.6148         estimate D2E/DX2                !
 ! D60   D(7,5,6,10)          -131.9348         estimate D2E/DX2                !
 ! D61   D(7,5,6,11)           105.9152         estimate D2E/DX2                !
 ! D62   D(1,5,7,9)            171.67           estimate D2E/DX2                !
 ! D63   D(1,5,7,16)           -10.33           estimate D2E/DX2                !
 ! D64   D(6,5,7,9)             -5.593          estimate D2E/DX2                !
 ! D65   D(6,5,7,16)           172.407          estimate D2E/DX2                !
 ! D66   D(5,6,8,9)             23.7068         estimate D2E/DX2                !
 ! D67   D(5,6,8,12)           146.99           estimate D2E/DX2                !
 ! D68   D(5,6,8,13)           -92.26           estimate D2E/DX2                !
 ! D69   D(10,6,8,9)           147.0985         estimate D2E/DX2                !
 ! D70   D(10,6,8,12)          -89.6184         estimate D2E/DX2                !
 ! D71   D(10,6,8,13)           31.1316         estimate D2E/DX2                !
 ! D72   D(11,6,8,9)           -96.5742         estimate D2E/DX2                !
 ! D73   D(11,6,8,12)           26.709          estimate D2E/DX2                !
 ! D74   D(11,6,8,13)          147.459          estimate D2E/DX2                !
 ! D75   D(5,7,9,8)             20.3502         estimate D2E/DX2                !
 ! D76   D(5,7,9,14)           -97.53           estimate D2E/DX2                !
 ! D77   D(5,7,9,15)           139.72           estimate D2E/DX2                !
 ! D78   D(16,7,9,8)          -157.4672         estimate D2E/DX2                !
 ! D79   D(16,7,9,14)           84.6526         estimate D2E/DX2                !
 ! D80   D(16,7,9,15)          -38.0974         estimate D2E/DX2                !
 ! D81   D(5,7,16,3)           -12.2425         estimate D2E/DX2                !
 ! D82   D(5,7,16,55)          168.9473         estimate D2E/DX2                !
 ! D83   D(9,7,16,3)           165.3266         estimate D2E/DX2                !
 ! D84   D(9,7,16,55)          -13.4837         estimate D2E/DX2                !
 ! D85   D(6,8,9,7)            -26.917          estimate D2E/DX2                !
 ! D86   D(6,8,9,14)            93.8971         estimate D2E/DX2                !
 ! D87   D(6,8,9,15)          -149.816          estimate D2E/DX2                !
 ! D88   D(12,8,9,7)          -150.1745         estimate D2E/DX2                !
 ! D89   D(12,8,9,14)          -29.3604         estimate D2E/DX2                !
 ! D90   D(12,8,9,15)           86.9265         estimate D2E/DX2                !
 ! D91   D(13,8,9,7)            89.2524         estimate D2E/DX2                !
 ! D92   D(13,8,9,14)         -149.9335         estimate D2E/DX2                !
 ! D93   D(13,8,9,15)          -33.6466         estimate D2E/DX2                !
 ! D94   D(3,16,55,25)           8.4809         estimate D2E/DX2                !
 ! D95   D(3,16,55,56)        -179.0267         estimate D2E/DX2                !
 ! D96   D(7,16,55,25)        -172.6942         estimate D2E/DX2                !
 ! D97   D(7,16,55,56)          -0.2018         estimate D2E/DX2                !
 ! D98   D(4,25,44,45)        -135.45           estimate D2E/DX2                !
 ! D99   D(4,25,44,46)          42.71           estimate D2E/DX2                !
 ! D100  D(55,25,44,45)         45.5804         estimate D2E/DX2                !
 ! D101  D(55,25,44,46)       -136.2596         estimate D2E/DX2                !
 ! D102  D(4,25,55,16)           0.9047         estimate D2E/DX2                !
 ! D103  D(4,25,55,56)        -171.64           estimate D2E/DX2                !
 ! D104  D(44,25,55,16)        179.8872         estimate D2E/DX2                !
 ! D105  D(44,25,55,56)          7.3425         estimate D2E/DX2                !
 ! D106  D(2,26,27,28)         169.53           estimate D2E/DX2                !
 ! D107  D(2,26,27,39)         -10.98           estimate D2E/DX2                !
 ! D108  D(26,27,28,29)        134.78           estimate D2E/DX2                !
 ! D109  D(26,27,28,30)        -43.46           estimate D2E/DX2                !
 ! D110  D(39,27,28,29)        -44.6323         estimate D2E/DX2                !
 ! D111  D(39,27,28,30)        137.1277         estimate D2E/DX2                !
 ! D112  D(26,27,39,1)          -1.1363         estimate D2E/DX2                !
 ! D113  D(26,27,39,40)        176.01           estimate D2E/DX2                !
 ! D114  D(28,27,39,1)         178.2859         estimate D2E/DX2                !
 ! D115  D(28,27,39,40)         -4.5678         estimate D2E/DX2                !
 ! D116  D(27,28,29,31)       -179.29           estimate D2E/DX2                !
 ! D117  D(27,28,29,32)         -0.96           estimate D2E/DX2                !
 ! D118  D(30,28,29,31)         -1.0116         estimate D2E/DX2                !
 ! D119  D(30,28,29,32)        177.3184         estimate D2E/DX2                !
 ! D120  D(27,28,30,33)        179.58           estimate D2E/DX2                !
 ! D121  D(27,28,30,34)         -1.34           estimate D2E/DX2                !
 ! D122  D(29,28,30,33)          1.2969         estimate D2E/DX2                !
 ! D123  D(29,28,30,34)       -179.6231         estimate D2E/DX2                !
 ! D124  D(28,29,31,35)          0.16           estimate D2E/DX2                !
 ! D125  D(28,29,31,36)        179.6            estimate D2E/DX2                !
 ! D126  D(32,29,31,35)       -178.1657         estimate D2E/DX2                !
 ! D127  D(32,29,31,36)          1.2743         estimate D2E/DX2                !
 ! D128  D(28,30,33,35)         -0.7322         estimate D2E/DX2                !
 ! D129  D(28,30,33,37)        179.28           estimate D2E/DX2                !
 ! D130  D(34,30,33,35)       -179.8064         estimate D2E/DX2                !
 ! D131  D(34,30,33,37)          0.2058         estimate D2E/DX2                !
 ! D132  D(29,31,35,33)          0.4301         estimate D2E/DX2                !
 ! D133  D(29,31,35,38)        180.0            estimate D2E/DX2                !
 ! D134  D(36,31,35,33)       -179.0068         estimate D2E/DX2                !
 ! D135  D(36,31,35,38)          0.5631         estimate D2E/DX2                !
 ! D136  D(30,33,35,31)         -0.1455         estimate D2E/DX2                !
 ! D137  D(30,33,35,38)       -179.7154         estimate D2E/DX2                !
 ! D138  D(37,33,35,31)        179.8422         estimate D2E/DX2                !
 ! D139  D(37,33,35,38)          0.2723         estimate D2E/DX2                !
 ! D140  D(1,39,40,41)         159.3507         estimate D2E/DX2                !
 ! D141  D(1,39,40,42)         -79.7093         estimate D2E/DX2                !
 ! D142  D(1,39,40,43)          39.2107         estimate D2E/DX2                !
 ! D143  D(27,39,40,41)        -17.48           estimate D2E/DX2                !
 ! D144  D(27,39,40,42)        103.46           estimate D2E/DX2                !
 ! D145  D(27,39,40,43)       -137.62           estimate D2E/DX2                !
 ! D146  D(25,44,45,47)        179.06           estimate D2E/DX2                !
 ! D147  D(25,44,45,48)          0.64           estimate D2E/DX2                !
 ! D148  D(46,44,45,47)          0.8621         estimate D2E/DX2                !
 ! D149  D(46,44,45,48)       -177.5579         estimate D2E/DX2                !
 ! D150  D(25,44,46,49)       -179.28           estimate D2E/DX2                !
 ! D151  D(25,44,46,50)          1.87           estimate D2E/DX2                !
 ! D152  D(45,44,46,49)         -1.0741         estimate D2E/DX2                !
 ! D153  D(45,44,46,50)       -179.9241         estimate D2E/DX2                !
 ! D154  D(44,45,47,51)         -0.16           estimate D2E/DX2                !
 ! D155  D(44,45,47,52)       -179.62           estimate D2E/DX2                !
 ! D156  D(48,45,47,51)        178.2537         estimate D2E/DX2                !
 ! D157  D(48,45,47,52)         -1.2063         estimate D2E/DX2                !
 ! D158  D(44,46,49,51)          0.5841         estimate D2E/DX2                !
 ! D159  D(44,46,49,53)       -179.34           estimate D2E/DX2                !
 ! D160  D(50,46,49,51)        179.4294         estimate D2E/DX2                !
 ! D161  D(50,46,49,53)         -0.4947         estimate D2E/DX2                !
 ! D162  D(45,47,51,49)         -0.3508         estimate D2E/DX2                !
 ! D163  D(45,47,51,54)        180.0            estimate D2E/DX2                !
 ! D164  D(52,47,51,49)        179.1062         estimate D2E/DX2                !
 ! D165  D(52,47,51,54)         -0.543          estimate D2E/DX2                !
 ! D166  D(46,49,51,47)          0.14           estimate D2E/DX2                !
 ! D167  D(46,49,51,54)        179.7892         estimate D2E/DX2                !
 ! D168  D(53,49,51,47)       -179.9363         estimate D2E/DX2                !
 ! D169  D(53,49,51,54)         -0.2871         estimate D2E/DX2                !
 ! D170  D(16,55,56,57)        -39.4793         estimate D2E/DX2                !
 ! D171  D(16,55,56,58)         79.4807         estimate D2E/DX2                !
 ! D172  D(16,55,56,59)       -159.1293         estimate D2E/DX2                !
 ! D173  D(25,55,56,57)        132.27           estimate D2E/DX2                !
 ! D174  D(25,55,56,58)       -108.77           estimate D2E/DX2                !
 ! D175  D(25,55,56,59)         12.62           estimate D2E/DX2                !
 --------------------------------------------------------------------------------
 Trust Radius=3.00D-01 FncErr=1.00D-07 GrdErr=1.00D-06
 Number of steps in this run=    354 maximum allowed number of steps=    354.
 GradGradGradGradGradGradGradGradGradGradGradGradGradGradGradGradGradGrad

 Leave Link  103 at Sun Dec  2 20:09:14 2018, MaxMem=   536870912 cpu:         0.3
 (Enter /pbs_home/pkowalski/g09d01/g09/l202.exe)
 Stoichiometry    C29H22F6S2
 Framework group  C1[X(C29H22F6S2)]
 Deg. of freedom   171
 Full point group                 C1      NOp   1
 Largest Abelian subgroup         C1      NOp   1
 Largest concise Abelian subgroup C1      NOp   1
                         Standard orientation:                         
 ---------------------------------------------------------------------
 Center     Atomic      Atomic             Coordinates (Angstroms)
 Number     Number       Type             X           Y           Z
 ---------------------------------------------------------------------
      1          6           0       -1.443052    0.415590   -0.182307
      2          6           0       -0.613130   -0.870560   -0.320541
      3          6           0        0.651307   -0.773211    0.557892
      4         16           0        1.798473   -2.223605    0.360790
      5          6           0       -0.730659    1.581050   -0.111064
      6          6           0       -1.247778    2.993384   -0.133799
      7          6           0        0.733571    1.597732   -0.066586
      8          6           0       -0.016466    3.872258    0.201001
      9          6           0        1.212487    3.015622   -0.197483
     10          9           0       -2.248929    3.242783    0.758691
     11          9           0       -1.717526    3.359937   -1.370884
     12          9           0       -0.044075    5.066818   -0.421263
     13          9           0        0.020429    4.078544    1.542431
     14          9           0        1.580168    3.342556   -1.480478
     15          9           0        2.263629    3.335128    0.608722
     16          6           0        1.466500    0.454026    0.115134
     17          6           0        0.355973   -0.632566    2.074005
     18          1           0        1.299649   -0.521336    2.611917
     19          1           0       -0.164772   -1.510174    2.459330
     20          1           0       -0.258152    0.250820    2.263833
     21          6           0       -0.307764   -1.067407   -1.829109
     22          1           0        0.231037   -1.999433   -2.003544
     23          1           0        0.292238   -0.236484   -2.209725
     24          1           0       -1.248635   -1.095428   -2.382483
     25          6           0        3.184759   -1.150791    0.109065
     26         16           0       -1.766806   -2.231043    0.207857
     27          6           0       -3.170773   -1.171274   -0.029617
     28          6           0       -4.502209   -1.803496    0.024266
     29          6           0       -5.553067   -1.214589    0.751269
     30          6           0       -4.740271   -3.031242   -0.621724
     31          6           0       -6.805084   -1.823204    0.811313
     32          1           0       -5.376788   -0.291221    1.291863
     33          6           0       -5.994638   -3.633400   -0.564239
     34          1           0       -3.938360   -3.501673   -1.181451
     35          6           0       -7.032579   -3.031565    0.150945
     36          1           0       -7.601320   -1.356055    1.383116
     37          1           0       -6.161774   -4.574832   -1.078971
     38          1           0       -8.008868   -3.504594    0.198716
     39          6           0       -2.868897    0.153482   -0.231965
     40          6           0       -3.905284    1.205541   -0.540096
     41          1           0       -4.834341    0.744268   -0.878269
     42          1           0       -4.129943    1.829092    0.330276
     43          1           0       -3.547471    1.876272   -1.323753
     44          6           0        4.512284   -1.787032    0.032597
     45          6           0        5.615255   -1.245925    0.718181
     46          6           0        4.695112   -2.974751   -0.699597
     47          6           0        6.862716   -1.863713    0.656997
     48          1           0        5.483656   -0.353142    1.320006
     49          6           0        5.944322   -3.586833   -0.761927
     50          1           0        3.855062   -3.405613   -1.235711
     51          6           0        7.032962   -3.033336   -0.085469
     52          1           0        7.700746   -1.434505    1.197983
     53          1           0        6.067857   -4.497123   -1.340969
     54          1           0        8.005760   -3.513395   -0.132028
     55          6           0        2.880808    0.185023   -0.010901
     56          6           0        3.896773    1.226473   -0.409737
     57          1           0        3.490172    1.871098   -1.192902
     58          1           0        4.172537    1.877866    0.424160
     59          1           0        4.802705    0.756342   -0.793733
 ---------------------------------------------------------------------
 Rotational constants (GHZ):      0.1284122      0.0699299      0.0483277
 Leave Link  202 at Sun Dec  2 20:09:14 2018, MaxMem=   536870912 cpu:         0.1
 (Enter /pbs_home/pkowalski/g09d01/g09/l301.exe)
 General basis read from cards:  (5D, 7F)
 Centers:      18     19     20     22     23     24     32     34     36     37
 Centers:      38     41     42     43     48     50     52     53     54     57
 Centers:      58     59
 S 3 1.00
     Exponent=  1.3010701000D+01 Coefficients=  1.9682158000D-02
     Exponent=  1.9622572000D+00 Coefficients=  1.3796524000D-01
     Exponent=  4.4453796000D-01 Coefficients=  4.7831935000D-01
 S 1 1.00
     Exponent=  1.2194962000D-01 Coefficients=  1.0000000000D+00
 P 1 1.00
     Exponent=  8.0000000000D-01 Coefficients=  1.0000000000D+00
 ****
 Centers:       1      2      3      5      6      7      8      9     16     17
 Centers:      21     25     27     28     29     30     31     33     35     39
 Centers:      40     44     45     46     47     49     51     55     56
 S 5 1.00
     Exponent=  1.2384016938D+03 Coefficients=  5.4568832082D-03
     Exponent=  1.8629004992D+02 Coefficients=  4.0638409211D-02
     Exponent=  4.2251176346D+01 Coefficients=  1.8025593888D-01
     Exponent=  1.1676557932D+01 Coefficients=  4.6315121755D-01
     Exponent=  3.5930506482D+00 Coefficients=  4.4087173314D-01
 S 1 1.00
     Exponent=  4.0245147363D-01 Coefficients=  1.0000000000D+00
 S 1 1.00
     Exponent=  1.3090182668D-01 Coefficients=  1.0000000000D+00
 P 3 1.00
     Exponent=  9.4680970621D+00 Coefficients=  3.8387871728D-02
     Exponent=  2.0103545142D+00 Coefficients=  2.1117025112D-01
     Exponent=  5.4771004707D-01 Coefficients=  5.1328172114D-01
 P 1 1.00
     Exponent=  1.5268613795D-01 Coefficients=  1.0000000000D+00
 D 1 1.00
     Exponent=  8.0000000000D-01 Coefficients=  1.0000000000D+00
 ****
 Centers:      10     11     12     13     14     15
 S 5 1.00
     Exponent=  2.8948325990D+03 Coefficients= -5.3408255515D-03
     Exponent=  4.3541939120D+02 Coefficients= -3.9904258866D-02
     Exponent=  9.8843328866D+01 Coefficients= -1.7912768038D-01
     Exponent=  2.7485198001D+01 Coefficients= -4.6758090825D-01
     Exponent=  8.5405498171D+00 Coefficients= -4.4653131020D-01
 S 1 1.00
     Exponent=  1.0654578038D+00 Coefficients=  1.0000000000D+00
 S 1 1.00
     Exponent=  3.3247346748D-01 Coefficients=  1.0000000000D+00
 P 3 1.00
     Exponent=  2.2696633924D+01 Coefficients= -4.5212874436D-02
     Exponent=  4.9872339257D+00 Coefficients= -2.3754317067D-01
     Exponent=  1.3491613954D+00 Coefficients= -5.1287353587D-01
 P 1 1.00
     Exponent=  3.4829881977D-01 Coefficients=  1.0000000000D+00
 D 1 1.00
     Exponent=  1.4000000000D+00 Coefficients=  1.0000000000D+00
 ****
 Centers:       4     26
 S 5 1.00
     Exponent=  9.1849303010D+03 Coefficients= -2.2294387756D-03
     Exponent=  1.3815105503D+03 Coefficients= -1.6683029937D-02
     Exponent=  3.1387147580D+02 Coefficients= -7.5262436116D-02
     Exponent=  8.8053870623D+01 Coefficients= -1.9376827038D-01
     Exponent=  2.7039914905D+01 Coefficients= -1.7718020803D-01
 S 3 1.00
     Exponent=  4.5648731303D+01 Coefficients= -1.0736062573D-01
     Exponent=  4.9664522326D+00 Coefficients=  6.5066293018D-01
     Exponent=  2.0116242047D+00 Coefficients=  5.9712155354D-01
 S 1 1.00
     Exponent=  3.5661077013D-01 Coefficients=  1.0000000000D+00
 S 1 1.00
     Exponent=  1.3507221477D-01 Coefficients=  1.0000000000D+00
 P 5 1.00
     Exponent=  2.6198233439D+02 Coefficients= -9.2729929822D-03
     Exponent=  6.1306894736D+01 Coefficients= -6.6547669241D-02
     Exponent=  1.9103729887D+01 Coefficients= -2.4828595903D-01
     Exponent=  6.6567720378D+00 Coefficients= -4.8703847402D-01
     Exponent=  2.3959635161D+00 Coefficients= -3.9337850312D-01
 P 1 1.00
     Exponent=  6.1776161679D-01 Coefficients=  1.0000000000D+00
 P 1 1.00
     Exponent=  1.6993376871D-01 Coefficients=  1.0000000000D+00
 D 1 1.00
     Exponent=  5.5000000000D-01 Coefficients=  1.0000000000D+00
 ****
 Ernie: Thresh=  0.10000D-02 Tol=  0.10000D-05 Strict=F.
 There are   673 symmetry adapted cartesian basis functions of A   symmetry.
 There are   636 symmetry adapted basis functions of A   symmetry.
   636 basis functions,  1103 primitive gaussians,   673 cartesian basis functions
   141 alpha electrons      141 beta electrons
       nuclear repulsion energy      4682.2388601414 Hartrees.
 IExCor= 4134 DFT=T Ex+Corr=M06L ExCW=0 ScaHFX=  0.000000
 ScaDFX=  1.000000  1.000000  1.000000  1.000000 ScalE2=  1.000000  1.000000
 IRadAn=      0 IRanWt=     -1 IRanGd=            0 ICorTp=0 IEmpDi=131
 NAtoms=   59 NActive=   59 NUniq=   59 SFac= 1.00D+00 NAtFMM=   60 NAOKFM=F Big=F
 Integral buffers will be    131072 words long.
 Raffenetti 2 integral format.
 Two-electron integral symmetry is turned on.
 R6Disp:  Grimme-D3 Dispersion energy=       -0.0061047701 Hartrees.
 Nuclear repulsion after empirical dispersion term =     4682.2327553713 Hartrees.
 Leave Link  301 at Sun Dec  2 20:09:15 2018, MaxMem=   536870912 cpu:         1.7
 (Enter /pbs_home/pkowalski/g09d01/g09/l302.exe)
 NPDir=0 NMtPBC=     1 NCelOv=     1 NCel=       1 NClECP=     1 NCelD=      1
         NCelK=      1 NCelE2=     1 NClLst=     1 CellRange=     0.0.
 One-electron integrals computed using PRISM.
 NBasis=   636 RedAO= T EigKep=  2.96D-04  NBF=   636
 NBsUse=   636 1.00D-06 EigRej= -1.00D+00 NBFU=   636
 Precomputing XC quadrature grid using
 IXCGrd= 4 IRadAn=           0 IRanWt=          -1 IRanGd=           0 AccXCQ= 0.00D+00.
 Generated NRdTot=       0 NPtTot=           0 NUsed=           0 NTot=          32
 NSgBfM=   628   630   631   631   638 MxSgAt=    59 MxSgA2=    59.
 Leave Link  302 at Sun Dec  2 20:09:17 2018, MaxMem=   536870912 cpu:        17.5
 (Enter /pbs_home/pkowalski/g09d01/g09/l303.exe)
 DipDrv:  MaxL=1.
 Leave Link  303 at Sun Dec  2 20:09:18 2018, MaxMem=   536870912 cpu:         1.6
 (Enter /pbs_home/pkowalski/g09d01/g09/l401.exe)
 ExpMin= 1.22D-01 ExpMax= 9.18D+03 ExpMxC= 1.38D+03 IAcc=1 IRadAn=         1 AccDes= 0.00D+00
 Harris functional with IExCor= 1009 and IRadAn=       1 diagonalized for initial guess.
 HarFok:  IExCor= 1009 AccDes= 0.00D+00 IRadAn=         1 IDoV= 1 UseB2=F ITyADJ=14
 ICtDFT=  3500011 ScaDFX=  1.000000  1.000000  1.000000  1.000000
 FoFCou: FMM=F IPFlag=           0 FMFlag=      100000 FMFlg1=           0
         NFxFlg=           0 DoJE=T BraDBF=F KetDBF=T FulRan=T
         wScrn=  0.000000 ICntrl=     500 IOpCl=  0 I1Cent=   200000004 NGrid=           0
         NMat0=    1 NMatS0=      1 NMatT0=    0 NMatD0=    1 NMtDS0=    0 NMtDT0=    0
 Petite list used in FoFCou.
 Harris En= -2510.27196485591    
 JPrj=0 DoOrth=F DoCkMO=F.
 Leave Link  401 at Sun Dec  2 20:09:22 2018, MaxMem=   536870912 cpu:        31.0
 (Enter /pbs_home/pkowalski/g09d01/g09/l502.exe)
 Closed shell SCF:
 Using DIIS extrapolation, IDIIS=  1040.
 Integral symmetry usage will be decided dynamically.
 IVT=     1387805 IEndB=     1387805 NGot=   536870912 MDV=   535953350
 LenX=   535953350 LenY=   535499748
 Requested convergence on RMS density matrix=1.00D-08 within 128 cycles.
 Requested convergence on MAX density matrix=1.00D-06.
 Requested convergence on             energy=1.00D-06.
 No special actions if energy rises.
 Fock matrices will be formed incrementally for  20 cycles.
 Integral accuracy reduced to 1.0D-05 until final iterations.

 Cycle   1  Pass 0  IDiag  1:
 FoFJK:  IHMeth= 1 ICntrl=     500 DoSepK=F KAlg= 0 I1Cent=   0 FoldK=F
 IRaf= 660000000 NMat=   1 IRICut=       1 DoRegI=T DoRafI=F ISym2E= 0.
 FoFCou: FMM=F IPFlag=           0 FMFlag=      100000 FMFlg1=           0
         NFxFlg=           0 DoJE=T BraDBF=F KetDBF=F FulRan=T
         wScrn=  0.000000 ICntrl=     500 IOpCl=  0 I1Cent=           0 NGrid=           0
         NMat0=    1 NMatS0=      1 NMatT0=    0 NMatD0=    1 NMtDS0=    0 NMtDT0=    0
 Symmetry not used in FoFCou.
 E= -2511.34443248883    
 DIIS: error= 2.23D-02 at cycle   1 NSaved=   1.
 NSaved= 1 IEnMin= 1 EnMin= -2511.34443248883     IErMin= 1 ErrMin= 2.23D-02
 ErrMax= 2.23D-02  0.00D+00 EMaxC= 1.00D-01 BMatC= 6.99D-01 BMatP= 6.99D-01
 IDIUse=3 WtCom= 7.77D-01 WtEn= 2.23D-01
 Coeff-Com:  0.100D+01
 Coeff-En:   0.100D+01
 Coeff:      0.100D+01
 Gap=     0.129 Goal=   None    Shift=    0.000
 GapD=    0.129 DampG=1.000 DampE=0.500 DampFc=0.5000 IDamp=-1.
 Damping current iteration by 5.00D-01
 RMSDP=4.95D-03 MaxDP=2.20D-01              OVMax= 2.74D-01

 Cycle   2  Pass 0  IDiag  1:
 RMSU=  2.44D-03    CP:  9.72D-01
 E= -2511.49372866819     Delta-E=       -0.149296179360 Rises=F Damp=T
 DIIS: error= 1.04D-02 at cycle   2 NSaved=   2.
 NSaved= 2 IEnMin= 2 EnMin= -2511.49372866819     IErMin= 2 ErrMin= 1.04D-02
 ErrMax= 1.04D-02  0.00D+00 EMaxC= 1.00D-01 BMatC= 1.25D-01 BMatP= 6.99D-01
 IDIUse=3 WtCom= 8.96D-01 WtEn= 1.04D-01
 Coeff-Com:  0.226D+00 0.774D+00
 Coeff-En:   0.398D+00 0.602D+00
 Coeff:      0.244D+00 0.756D+00
 Gap=     0.162 Goal=   None    Shift=    0.000
 RMSDP=2.52D-03 MaxDP=9.39D-02 DE=-1.49D-01 OVMax= 4.36D-01

 Cycle   3  Pass 0  IDiag  1:
 RMSU=  2.26D-03    CP:  9.55D-01  5.50D-01
 E= -2511.88734557273     Delta-E=       -0.393616904540 Rises=F Damp=F
 DIIS: error= 1.11D-02 at cycle   3 NSaved=   3.
 NSaved= 3 IEnMin= 3 EnMin= -2511.88734557273     IErMin= 2 ErrMin= 1.04D-02
 ErrMax= 1.11D-02  0.00D+00 EMaxC= 1.00D-01 BMatC= 1.44D-01 BMatP= 1.25D-01
 IDIUse=2 WtCom= 0.00D+00 WtEn= 1.00D+00
 Coeff-En:   0.000D+00 0.000D+00 0.100D+01
 Coeff:      0.000D+00 0.000D+00 0.100D+01
 Gap=     0.081 Goal=   None    Shift=    0.000
 RMSDP=3.99D-03 MaxDP=2.11D-01 DE=-3.94D-01 OVMax= 6.19D-01

 Cycle   4  Pass 0  IDiag  1:
 RMSU=  2.58D-03    CP:  9.48D-01  1.31D+00 -6.84D-02
 E= -2510.27291849731     Delta-E=        1.614427075422 Rises=F Damp=F
 DIIS: error= 3.78D-02 at cycle   4 NSaved=   4.
 NSaved= 4 IEnMin= 3 EnMin= -2511.88734557273     IErMin= 2 ErrMin= 1.04D-02
 ErrMax= 3.78D-02  0.00D+00 EMaxC= 1.00D-01 BMatC= 1.44D+00 BMatP= 1.25D-01
 IDIUse=2 WtCom= 0.00D+00 WtEn= 1.00D+00
 Coeff-En:   0.000D+00 0.000D+00 0.845D+00 0.155D+00
 Coeff:      0.000D+00 0.000D+00 0.845D+00 0.155D+00
 Gap=     0.075 Goal=   None    Shift=    0.000
 RMSDP=2.28D-03 MaxDP=1.01D-01 DE= 1.61D+00 OVMax= 4.93D-01

 Cycle   5  Pass 0  IDiag  1:
 RMSU=  8.85D-04    CP:  9.51D-01  9.71D-01  4.19D-01  3.83D-01
 E= -2511.86035645024     Delta-E=       -1.587437952938 Rises=F Damp=F
 DIIS: error= 1.16D-02 at cycle   5 NSaved=   5.
 NSaved= 5 IEnMin= 3 EnMin= -2511.88734557273     IErMin= 2 ErrMin= 1.04D-02
 ErrMax= 1.16D-02  0.00D+00 EMaxC= 1.00D-01 BMatC= 1.68D-01 BMatP= 1.25D-01
 IDIUse=2 WtCom= 0.00D+00 WtEn= 1.00D+00
 Coeff-En:   0.000D+00 0.000D+00 0.523D+00 0.000D+00 0.477D+00
 Coeff:      0.000D+00 0.000D+00 0.523D+00 0.000D+00 0.477D+00
 Gap=     0.057 Goal=   None    Shift=    0.000
 RMSDP=1.06D-03 MaxDP=6.15D-02 DE=-1.59D+00 OVMax= 2.13D-01

 Cycle   6  Pass 0  IDiag  1:
 RMSU=  3.01D-04    CP:  9.53D-01  7.29D-01  6.98D-01  2.09D-01  6.67D-01
 E= -2512.06322940021     Delta-E=       -0.202872949970 Rises=F Damp=F
 DIIS: error= 1.32D-03 at cycle   6 NSaved=   6.
 NSaved= 6 IEnMin= 6 EnMin= -2512.06322940021     IErMin= 6 ErrMin= 1.32D-03
 ErrMax= 1.32D-03  0.00D+00 EMaxC= 1.00D-01 BMatC= 3.68D-03 BMatP= 1.25D-01
 IDIUse=3 WtCom= 9.87D-01 WtEn= 1.32D-02
 Coeff-Com:  0.359D-03 0.661D-02 0.250D+00-0.298D-01 0.295D+00 0.478D+00
 Coeff-En:   0.000D+00 0.000D+00 0.000D+00 0.000D+00 0.000D+00 0.100D+01
 Coeff:      0.354D-03 0.652D-02 0.247D+00-0.294D-01 0.292D+00 0.484D+00
 Gap=     0.056 Goal=   None    Shift=    0.000
 RMSDP=2.63D-04 MaxDP=1.54D-02 DE=-2.03D-01 OVMax= 7.63D-02

 Cycle   7  Pass 0  IDiag  1:
 RMSU=  1.73D-04    CP:  9.53D-01  7.35D-01  7.10D-01  1.89D-01  6.70D-01
                    CP:  3.78D-01
 E= -2512.06539882118     Delta-E=       -0.002169420966 Rises=F Damp=F
 DIIS: error= 1.23D-03 at cycle   7 NSaved=   7.
 NSaved= 7 IEnMin= 7 EnMin= -2512.06539882118     IErMin= 7 ErrMin= 1.23D-03
 ErrMax= 1.23D-03  0.00D+00 EMaxC= 1.00D-01 BMatC= 1.78D-03 BMatP= 3.68D-03
 IDIUse=3 WtCom= 9.88D-01 WtEn= 1.23D-02
 Coeff-Com: -0.367D-02 0.634D-02 0.106D+00-0.168D-01 0.121D+00 0.390D+00
 Coeff-Com:  0.398D+00
 Coeff-En:   0.000D+00 0.000D+00 0.000D+00 0.000D+00 0.000D+00 0.368D+00
 Coeff-En:   0.632D+00
 Coeff:     -0.363D-02 0.626D-02 0.104D+00-0.166D-01 0.119D+00 0.390D+00
 Coeff:      0.401D+00
 Gap=     0.055 Goal=   None    Shift=    0.000
 RMSDP=1.66D-04 MaxDP=1.00D-02 DE=-2.17D-03 OVMax= 5.41D-02

 Cycle   8  Pass 0  IDiag  1:
 RMSU=  7.55D-05    CP:  9.53D-01  7.35D-01  7.15D-01  1.85D-01  6.57D-01
                    CP:  6.25D-01  2.71D-01
 E= -2512.06709272409     Delta-E=       -0.001693902906 Rises=F Damp=F
 DIIS: error= 5.93D-04 at cycle   8 NSaved=   8.
 NSaved= 8 IEnMin= 8 EnMin= -2512.06709272409     IErMin= 8 ErrMin= 5.93D-04
 ErrMax= 5.93D-04  0.00D+00 EMaxC= 1.00D-01 BMatC= 4.71D-04 BMatP= 1.78D-03
 IDIUse=3 WtCom= 9.94D-01 WtEn= 5.93D-03
 Coeff-Com: -0.283D-02 0.271D-02 0.210D-01-0.289D-02 0.112D-01 0.189D+00
 Coeff-Com:  0.344D+00 0.438D+00
 Coeff-En:   0.000D+00 0.000D+00 0.000D+00 0.000D+00 0.000D+00 0.000D+00
 Coeff-En:   0.258D+00 0.742D+00
 Coeff:     -0.282D-02 0.269D-02 0.209D-01-0.288D-02 0.111D-01 0.188D+00
 Coeff:      0.344D+00 0.439D+00
 Gap=     0.056 Goal=   None    Shift=    0.000
 RMSDP=6.64D-05 MaxDP=4.51D-03 DE=-1.69D-03 OVMax= 2.09D-02

 Cycle   9  Pass 0  IDiag  1:
 RMSU=  2.27D-05    CP:  9.53D-01  7.34D-01  7.16D-01  1.86D-01  6.60D-01
                    CP:  5.76D-01  5.10D-01  4.16D-01
 E= -2512.06762826690     Delta-E=       -0.000535542817 Rises=F Damp=F
 DIIS: error= 1.40D-04 at cycle   9 NSaved=   9.
 NSaved= 9 IEnMin= 9 EnMin= -2512.06762826690     IErMin= 9 ErrMin= 1.40D-04
 ErrMax= 1.40D-04  0.00D+00 EMaxC= 1.00D-01 BMatC= 3.03D-05 BMatP= 4.71D-04
 IDIUse=3 WtCom= 9.99D-01 WtEn= 1.40D-03
 Coeff-Com: -0.143D-02 0.818D-03 0.498D-02 0.188D-03-0.422D-02 0.885D-01
 Coeff-Com:  0.184D+00 0.291D+00 0.436D+00
 Coeff-En:   0.000D+00 0.000D+00 0.000D+00 0.000D+00 0.000D+00 0.000D+00
 Coeff-En:   0.000D+00 0.394D-01 0.961D+00
 Coeff:     -0.143D-02 0.817D-03 0.497D-02 0.188D-03-0.422D-02 0.884D-01
 Coeff:      0.184D+00 0.291D+00 0.437D+00
 Gap=     0.056 Goal=   None    Shift=    0.000
 RMSDP=1.54D-05 MaxDP=8.75D-04 DE=-5.36D-04 OVMax= 3.55D-03

 Cycle  10  Pass 0  IDiag  1:
 RMSU=  7.86D-06    CP:  9.53D-01  7.33D-01  7.16D-01  1.87D-01  6.59D-01
                    CP:  5.88D-01  4.94D-01  4.89D-01  5.26D-01
 E= -2512.06766265035     Delta-E=       -0.000034383447 Rises=F Damp=F
 DIIS: error= 6.18D-05 at cycle  10 NSaved=  10.
 NSaved=10 IEnMin=10 EnMin= -2512.06766265035     IErMin=10 ErrMin= 6.18D-05
 ErrMax= 6.18D-05  0.00D+00 EMaxC= 1.00D-01 BMatC= 2.69D-06 BMatP= 3.03D-05
 IDIUse=1 WtCom= 1.00D+00 WtEn= 0.00D+00
 Coeff-Com: -0.656D-03 0.535D-03 0.118D-02 0.287D-03-0.380D-02 0.404D-01
 Coeff-Com:  0.871D-01 0.150D+00 0.279D+00 0.446D+00
 Coeff:     -0.656D-03 0.535D-03 0.118D-02 0.287D-03-0.380D-02 0.404D-01
 Coeff:      0.871D-01 0.150D+00 0.279D+00 0.446D+00
 Gap=     0.055 Goal=   None    Shift=    0.000
 RMSDP=5.24D-06 MaxDP=3.35D-04 DE=-3.44D-05 OVMax= 6.32D-04

 Initial convergence to 1.0D-05 achieved.  Increase integral accuracy.
 Cycle  11  Pass 1  IDiag  1:
 E= -2512.06304433845     Delta-E=        0.004618311898 Rises=F Damp=F
 DIIS: error= 2.23D-04 at cycle   1 NSaved=   1.
 NSaved= 1 IEnMin= 1 EnMin= -2512.06304433845     IErMin= 1 ErrMin= 2.23D-04
 ErrMax= 2.23D-04  0.00D+00 EMaxC= 1.00D-01 BMatC= 6.88D-05 BMatP= 6.88D-05
 IDIUse=3 WtCom= 9.98D-01 WtEn= 2.23D-03
 Coeff-Com:  0.100D+01
 Coeff-En:   0.100D+01
 Coeff:      0.100D+01
 Gap=     0.056 Goal=   None    Shift=    0.000
 RMSDP=5.24D-06 MaxDP=3.35D-04 DE= 4.62D-03 OVMax= 1.27D-03

 Cycle  12  Pass 1  IDiag  1:
 RMSU=  1.89D-04    CP:  9.99D-01
 E= -2512.06311138838     Delta-E=       -0.000067049930 Rises=F Damp=F
 DIIS: error= 5.67D-05 at cycle   2 NSaved=   2.
 NSaved= 2 IEnMin= 2 EnMin= -2512.06311138838     IErMin= 2 ErrMin= 5.67D-05
 ErrMax= 5.67D-05  0.00D+00 EMaxC= 1.00D-01 BMatC= 6.84D-06 BMatP= 6.88D-05
 IDIUse=1 WtCom= 1.00D+00 WtEn= 0.00D+00
 Coeff-Com:  0.143D+00 0.857D+00
 Coeff:      0.143D+00 0.857D+00
 Gap=     0.056 Goal=   None    Shift=    0.000
 RMSDP=1.64D-05 MaxDP=1.04D-03 DE=-6.70D-05 OVMax= 2.07D-03

 Cycle  13  Pass 1  IDiag  1:
 RMSU=  1.64D-05    CP:  9.99D-01  9.98D-01
 E= -2512.06309602453     Delta-E=        0.000015363850 Rises=F Damp=F
 DIIS: error= 1.21D-04 at cycle   3 NSaved=   3.
 NSaved= 3 IEnMin= 2 EnMin= -2512.06311138838     IErMin= 2 ErrMin= 5.67D-05
 ErrMax= 1.21D-04  0.00D+00 EMaxC= 1.00D-01 BMatC= 1.99D-05 BMatP= 6.84D-06
 IDIUse=3 WtCom= 4.76D-01 WtEn= 5.24D-01
 Coeff-Com:  0.275D-01 0.626D+00 0.346D+00
 Coeff-En:   0.000D+00 0.706D+00 0.294D+00
 Coeff:      0.131D-01 0.668D+00 0.319D+00
 Gap=     0.056 Goal=   None    Shift=    0.000
 RMSDP=1.05D-05 MaxDP=7.26D-04 DE= 1.54D-05 OVMax= 1.83D-03

 Cycle  14  Pass 1  IDiag  1:
 RMSU=  4.67D-06    CP:  9.99D-01  1.00D+00  4.28D-01
 E= -2512.06311820779     Delta-E=       -0.000022183258 Rises=F Damp=F
 DIIS: error= 1.85D-05 at cycle   4 NSaved=   4.
 NSaved= 4 IEnMin= 4 EnMin= -2512.06311820779     IErMin= 4 ErrMin= 1.85D-05
 ErrMax= 1.85D-05  0.00D+00 EMaxC= 1.00D-01 BMatC= 5.74D-07 BMatP= 6.84D-06
 IDIUse=1 WtCom= 1.00D+00 WtEn= 0.00D+00
 Coeff-Com:  0.359D-02 0.331D+00 0.169D+00 0.496D+00
 Coeff:      0.359D-02 0.331D+00 0.169D+00 0.496D+00
 Gap=     0.056 Goal=   None    Shift=    0.000
 RMSDP=3.23D-06 MaxDP=1.81D-04 DE=-2.22D-05 OVMax= 9.12D-04

 Cycle  15  Pass 1  IDiag  1:
 RMSU=  2.55D-06    CP:  9.99D-01  1.00D+00  4.00D-01  5.90D-01
 E= -2512.06311845488     Delta-E=       -0.000000247090 Rises=F Damp=F
 DIIS: error= 1.66D-05 at cycle   5 NSaved=   5.
 NSaved= 5 IEnMin= 5 EnMin= -2512.06311845488     IErMin= 5 ErrMin= 1.66D-05
 ErrMax= 1.66D-05  0.00D+00 EMaxC= 1.00D-01 BMatC= 3.01D-07 BMatP= 5.74D-07
 IDIUse=1 WtCom= 1.00D+00 WtEn= 0.00D+00
 Coeff-Com: -0.986D-03 0.173D+00 0.848D-01 0.394D+00 0.349D+00
 Coeff:     -0.986D-03 0.173D+00 0.848D-01 0.394D+00 0.349D+00
 Gap=     0.056 Goal=   None    Shift=    0.000
 RMSDP=2.10D-06 MaxDP=1.21D-04 DE=-2.47D-07 OVMax= 6.88D-04

 Cycle  16  Pass 1  IDiag  1:
 RMSU=  1.12D-06    CP:  9.99D-01  1.00D+00  4.05D-01  6.96D-01  3.29D-01
 E= -2512.06311878479     Delta-E=       -0.000000329910 Rises=F Damp=F
 DIIS: error= 6.05D-06 at cycle   6 NSaved=   6.
 NSaved= 6 IEnMin= 6 EnMin= -2512.06311878479     IErMin= 6 ErrMin= 6.05D-06
 ErrMax= 6.05D-06  0.00D+00 EMaxC= 1.00D-01 BMatC= 4.90D-08 BMatP= 3.01D-07
 IDIUse=1 WtCom= 1.00D+00 WtEn= 0.00D+00
 Coeff-Com: -0.192D-02 0.490D-01 0.222D-01 0.187D+00 0.287D+00 0.457D+00
 Coeff:     -0.192D-02 0.490D-01 0.222D-01 0.187D+00 0.287D+00 0.457D+00
 Gap=     0.056 Goal=   None    Shift=    0.000
 RMSDP=7.31D-07 MaxDP=5.48D-05 DE=-3.30D-07 OVMax= 2.12D-04

 Cycle  17  Pass 1  IDiag  1:
 RMSU=  3.53D-07    CP:  9.99D-01  1.00D+00  4.04D-01  6.80D-01  5.01D-01
                    CP:  5.88D-01
 E= -2512.06311883976     Delta-E=       -0.000000054967 Rises=F Damp=F
 DIIS: error= 1.35D-06 at cycle   7 NSaved=   7.
 NSaved= 7 IEnMin= 7 EnMin= -2512.06311883976     IErMin= 7 ErrMin= 1.35D-06
 ErrMax= 1.35D-06  0.00D+00 EMaxC= 1.00D-01 BMatC= 5.16D-09 BMatP= 4.90D-08
 IDIUse=1 WtCom= 1.00D+00 WtEn= 0.00D+00
 Coeff-Com: -0.112D-02 0.794D-02 0.233D-02 0.686D-01 0.143D+00 0.307D+00
 Coeff-Com:  0.472D+00
 Coeff:     -0.112D-02 0.794D-02 0.233D-02 0.686D-01 0.143D+00 0.307D+00
 Coeff:      0.472D+00
 Gap=     0.056 Goal=   None    Shift=    0.000
 RMSDP=2.22D-07 MaxDP=1.11D-05 DE=-5.50D-08 OVMax= 3.38D-05

 Cycle  18  Pass 1  IDiag  1:
 RMSU=  1.23D-07    CP:  9.99D-01  1.00D+00  4.04D-01  6.94D-01  4.89D-01
                    CP:  6.29D-01  5.34D-01
 E= -2512.06311884459     Delta-E=       -0.000000004830 Rises=F Damp=F
 DIIS: error= 5.37D-07 at cycle   8 NSaved=   8.
 NSaved= 8 IEnMin= 8 EnMin= -2512.06311884459     IErMin= 8 ErrMin= 5.37D-07
 ErrMax= 5.37D-07  0.00D+00 EMaxC= 1.00D-01 BMatC= 5.24D-10 BMatP= 5.16D-09
 IDIUse=1 WtCom= 1.00D+00 WtEn= 0.00D+00
 Coeff-Com: -0.412D-03-0.192D-02-0.181D-02 0.170D-01 0.501D-01 0.127D+00
 Coeff-Com:  0.288D+00 0.523D+00
 Coeff:     -0.412D-03-0.192D-02-0.181D-02 0.170D-01 0.501D-01 0.127D+00
 Coeff:      0.288D+00 0.523D+00
 Gap=     0.056 Goal=   None    Shift=    0.000
 RMSDP=7.39D-08 MaxDP=3.94D-06 DE=-4.83D-09 OVMax= 7.63D-06

 Cycle  19  Pass 1  IDiag  1:
 RMSU=  5.00D-08    CP:  9.99D-01  1.00D+00  4.05D-01  6.95D-01  4.93D-01
                    CP:  6.19D-01  6.06D-01  6.34D-01
 E= -2512.06311884517     Delta-E=       -0.000000000578 Rises=F Damp=F
 DIIS: error= 2.62D-07 at cycle   9 NSaved=   9.
 NSaved= 9 IEnMin= 9 EnMin= -2512.06311884517     IErMin= 9 ErrMin= 2.62D-07
 ErrMax= 2.62D-07  0.00D+00 EMaxC= 1.00D-01 BMatC= 9.93D-11 BMatP= 5.24D-10
 IDIUse=1 WtCom= 1.00D+00 WtEn= 0.00D+00
 Coeff-Com: -0.108D-03-0.239D-02-0.154D-02 0.920D-03 0.114D-01 0.365D-01
 Coeff-Com:  0.115D+00 0.346D+00 0.494D+00
 Coeff:     -0.108D-03-0.239D-02-0.154D-02 0.920D-03 0.114D-01 0.365D-01
 Coeff:      0.115D+00 0.346D+00 0.494D+00
 Gap=     0.056 Goal=   None    Shift=    0.000
 RMSDP=2.96D-08 MaxDP=1.41D-06 DE=-5.78D-10 OVMax= 3.31D-06

 Cycle  20  Pass 1  IDiag  1:
 RMSU=  1.94D-08    CP:  9.99D-01  1.00D+00  4.04D-01  6.95D-01  4.94D-01
                    CP:  6.25D-01  5.97D-01  6.91D-01  6.13D-01
 E= -2512.06311884531     Delta-E=       -0.000000000147 Rises=F Damp=F
 DIIS: error= 1.60D-07 at cycle  10 NSaved=  10.
 NSaved=10 IEnMin=10 EnMin= -2512.06311884531     IErMin=10 ErrMin= 1.60D-07
 ErrMax= 1.60D-07  0.00D+00 EMaxC= 1.00D-01 BMatC= 1.76D-11 BMatP= 9.93D-11
 IDIUse=1 WtCom= 1.00D+00 WtEn= 0.00D+00
 Coeff-Com: -0.289D-04-0.140D-02-0.841D-03-0.132D-02 0.208D-02 0.109D-01
 Coeff-Com:  0.473D-01 0.183D+00 0.344D+00 0.417D+00
 Coeff:     -0.289D-04-0.140D-02-0.841D-03-0.132D-02 0.208D-02 0.109D-01
 Coeff:      0.473D-01 0.183D+00 0.344D+00 0.417D+00
 Gap=     0.056 Goal=   None    Shift=    0.000
 RMSDP=1.37D-08 MaxDP=8.77D-07 DE=-1.47D-10 OVMax= 2.60D-06

 Cycle  21  Pass 1  IDiag  1:
 RMSU=  9.17D-09    CP:  9.99D-01  1.00D+00  4.04D-01  6.95D-01  4.94D-01
                    CP:  6.26D-01  5.98D-01  6.90D-01  6.52D-01  4.95D-01
 E= -2512.06311884526     Delta-E=        0.000000000053 Rises=F Damp=F
 DIIS: error= 5.54D-08 at cycle  11 NSaved=  11.
 NSaved=11 IEnMin=10 EnMin= -2512.06311884531     IErMin=11 ErrMin= 5.54D-08
 ErrMax= 5.54D-08  0.00D+00 EMaxC= 1.00D-01 BMatC= 4.50D-12 BMatP= 1.76D-11
 IDIUse=1 WtCom= 1.00D+00 WtEn= 0.00D+00
 Coeff-Com:  0.252D-05-0.588D-03-0.331D-03-0.121D-02-0.766D-03 0.744D-03
 Coeff-Com:  0.116D-01 0.649D-01 0.156D+00 0.333D+00 0.436D+00
 Coeff:      0.252D-05-0.588D-03-0.331D-03-0.121D-02-0.766D-03 0.744D-03
 Coeff:      0.116D-01 0.649D-01 0.156D+00 0.333D+00 0.436D+00
 Gap=     0.056 Goal=   None    Shift=    0.000
 RMSDP=7.16D-09 MaxDP=4.12D-07 DE= 5.28D-11 OVMax= 1.48D-06

 SCF Done:  E(RM06L) =  -2512.06311885     A.U. after   21 cycles
            NFock= 21  Conv=0.72D-08     -V/T= 2.0066
 KE= 2.495580094298D+03 PE=-1.526787821315D+04 EE= 5.578002244638D+03
 Leave Link  502 at Sun Dec  2 20:18:32 2018, MaxMem=   536870912 cpu:      4381.0
 (Enter /pbs_home/pkowalski/g09d01/g09/l601.exe)
 Copying SCF densities to generalized density rwf, IOpCl= 0 IROHF=0.

 **********************************************************************

            Population analysis using the SCF density.

 **********************************************************************

 Orbital symmetries:
       Occupied  (A) (A) (A) (A) (A) (A) (A) (A) (A) (A) (A) (A)
                 (A) (A) (A) (A) (A) (A) (A) (A) (A) (A) (A) (A)
                 (A) (A) (A) (A) (A) (A) (A) (A) (A) (A) (A) (A)
                 (A) (A) (A) (A) (A) (A) (A) (A) (A) (A) (A) (A)
                 (A) (A) (A) (A) (A) (A) (A) (A) (A) (A) (A) (A)
                 (A) (A) (A) (A) (A) (A) (A) (A) (A) (A) (A) (A)
                 (A) (A) (A) (A) (A) (A) (A) (A) (A) (A) (A) (A)
                 (A) (A) (A) (A) (A) (A) (A) (A) (A) (A) (A) (A)
                 (A) (A) (A) (A) (A) (A) (A) (A) (A) (A) (A) (A)
                 (A) (A) (A) (A) (A) (A) (A) (A) (A) (A) (A) (A)
                 (A) (A) (A) (A) (A) (A) (A) (A) (A) (A) (A) (A)
                 (A) (A) (A) (A) (A) (A) (A) (A) (A)
       Virtual   (A) (A) (A) (A) (A) (A) (A) (A) (A) (A) (A) (A)
                 (A) (A) (A) (A) (A) (A) (A) (A) (A) (A) (A) (A)
                 (A) (A) (A) (A) (A) (A) (A) (A) (A) (A) (A) (A)
                 (A) (A) (A) (A) (A) (A) (A) (A) (A) (A) (A) (A)
                 (A) (A) (A) (A) (A) (A) (A) (A) (A) (A) (A) (A)
                 (A) (A) (A) (A) (A) (A) (A) (A) (A) (A) (A) (A)
                 (A) (A) (A) (A) (A) (A) (A) (A) (A) (A) (A) (A)
                 (A) (A) (A) (A) (A) (A) (A) (A) (A) (A) (A) (A)
                 (A) (A) (A) (A) (A) (A) (A) (A) (A) (A) (A) (A)
                 (A) (A) (A) (A) (A) (A) (A) (A) (A) (A) (A) (A)
                 (A) (A) (A) (A) (A) (A) (A) (A) (A) (A) (A) (A)
                 (A) (A) (A) (A) (A) (A) (A) (A) (A) (A) (A) (A)
                 (A) (A) (A) (A) (A) (A) (A) (A) (A) (A) (A) (A)
                 (A) (A) (A) (A) (A) (A) (A) (A) (A) (A) (A) (A)
                 (A) (A) (A) (A) (A) (A) (A) (A) (A) (A) (A) (A)
                 (A) (A) (A) (A) (A) (A) (A) (A) (A) (A) (A) (A)
                 (A) (A) (A) (A) (A) (A) (A) (A) (A) (A) (A) (A)
                 (A) (A) (A) (A) (A) (A) (A) (A) (A) (A) (A) (A)
                 (A) (A) (A) (A) (A) (A) (A) (A) (A) (A) (A) (A)
                 (A) (A) (A) (A) (A) (A) (A) (A) (A) (A) (A) (A)
                 (A) (A) (A) (A) (A) (A) (A) (A) (A) (A) (A) (A)
                 (A) (A) (A) (A) (A) (A) (A) (A) (A) (A) (A) (A)
                 (A) (A) (A) (A) (A) (A) (A) (A) (A) (A) (A) (A)
                 (A) (A) (A) (A) (A) (A) (A) (A) (A) (A) (A) (A)
                 (A) (A) (A) (A) (A) (A) (A) (A) (A) (A) (A) (A)
                 (A) (A) (A) (A) (A) (A) (A) (A) (A) (A) (A) (A)
                 (A) (A) (A) (A) (A) (A) (A) (A) (A) (A) (A) (A)
                 (A) (A) (A) (A) (A) (A) (A) (A) (A) (A) (A) (A)
                 (A) (A) (A) (A) (A) (A) (A) (A) (A) (A) (A) (A)
                 (A) (A) (A) (A) (A) (A) (A) (A) (A) (A) (A) (A)
                 (A) (A) (A) (A) (A) (A) (A) (A) (A) (A) (A) (A)
                 (A) (A) (A) (A) (A) (A) (A) (A) (A) (A) (A) (A)
                 (A) (A) (A) (A) (A) (A) (A) (A) (A) (A) (A) (A)
                 (A) (A) (A) (A) (A) (A) (A) (A) (A) (A) (A) (A)
                 (A) (A) (A) (A) (A) (A) (A) (A) (A) (A) (A) (A)
                 (A) (A) (A) (A) (A) (A) (A) (A) (A) (A) (A) (A)
                 (A) (A) (A) (A) (A) (A) (A) (A) (A) (A) (A) (A)
                 (A) (A) (A) (A) (A) (A) (A) (A) (A) (A) (A) (A)
                 (A) (A) (A) (A) (A) (A) (A) (A) (A) (A) (A) (A)
                 (A) (A) (A) (A) (A) (A) (A) (A) (A) (A) (A) (A)
                 (A) (A) (A) (A) (A) (A) (A) (A) (A) (A) (A) (A)
                 (A) (A) (A)
 The electronic state is 1-A.
 Alpha  occ. eigenvalues --  -88.51982 -88.51831 -24.53217 -24.53136 -24.52575
 Alpha  occ. eigenvalues --  -24.52556 -24.52344 -24.52303 -10.24019 -10.24010
 Alpha  occ. eigenvalues --  -10.23895 -10.13083 -10.13054 -10.11480 -10.11291
 Alpha  occ. eigenvalues --  -10.09992 -10.09872 -10.09498 -10.09318 -10.09096
 Alpha  occ. eigenvalues --  -10.09003 -10.08974 -10.08934 -10.08263 -10.08160
 Alpha  occ. eigenvalues --  -10.08061 -10.08058 -10.08024 -10.07994 -10.07915
 Alpha  occ. eigenvalues --  -10.07873 -10.07838 -10.07803 -10.07074 -10.06923
 Alpha  occ. eigenvalues --  -10.06607 -10.06491  -7.91538  -7.91373  -5.82981
 Alpha  occ. eigenvalues --   -5.82820  -5.82576  -5.82423  -5.81866  -5.81689
 Alpha  occ. eigenvalues --   -1.24411  -1.22309  -1.21515  -1.18277  -1.16731
 Alpha  occ. eigenvalues --   -1.16434  -0.87753  -0.84730  -0.83769  -0.82409
 Alpha  occ. eigenvalues --   -0.82059  -0.77903  -0.74993  -0.74908  -0.73447
 Alpha  occ. eigenvalues --   -0.72088  -0.71957  -0.71801  -0.70841  -0.69091
 Alpha  occ. eigenvalues --   -0.68801  -0.66107  -0.64642  -0.62911  -0.62827
 Alpha  occ. eigenvalues --   -0.60317  -0.59939  -0.59127  -0.58199  -0.57959
 Alpha  occ. eigenvalues --   -0.56805  -0.56227  -0.54765  -0.54025  -0.53236
 Alpha  occ. eigenvalues --   -0.52182  -0.51575  -0.51158  -0.50440  -0.49407
 Alpha  occ. eigenvalues --   -0.49286  -0.47484  -0.47202  -0.45972  -0.44799
 Alpha  occ. eigenvalues --   -0.43878  -0.43621  -0.43282  -0.42852  -0.42285
 Alpha  occ. eigenvalues --   -0.42151  -0.41819  -0.41241  -0.40946  -0.40643
 Alpha  occ. eigenvalues --   -0.40365  -0.40066  -0.39915  -0.39799  -0.39672
 Alpha  occ. eigenvalues --   -0.39462  -0.38758  -0.38443  -0.37938  -0.37595
 Alpha  occ. eigenvalues --   -0.37510  -0.37306  -0.36916  -0.36614  -0.36505
 Alpha  occ. eigenvalues --   -0.36216  -0.35847  -0.35480  -0.35329  -0.35204
 Alpha  occ. eigenvalues --   -0.34558  -0.34037  -0.33798  -0.32992  -0.32736
 Alpha  occ. eigenvalues --   -0.32578  -0.32227  -0.31795  -0.31434  -0.30939
 Alpha  occ. eigenvalues --   -0.30640  -0.29807  -0.29175  -0.28287  -0.25616
 Alpha  occ. eigenvalues --   -0.25122  -0.24932  -0.24531  -0.24245  -0.21037
 Alpha  occ. eigenvalues --   -0.17279
 Alpha virt. eigenvalues --   -0.11720  -0.07200  -0.05287  -0.04895  -0.04789
 Alpha virt. eigenvalues --   -0.02590  -0.02095  -0.00281   0.01679   0.03449
 Alpha virt. eigenvalues --    0.04591   0.04777   0.05468   0.05646   0.07062
 Alpha virt. eigenvalues --    0.07989   0.08309   0.08598   0.09088   0.09270
 Alpha virt. eigenvalues --    0.09981   0.10511   0.11005   0.11171   0.11534
 Alpha virt. eigenvalues --    0.11857   0.12222   0.12312   0.12561   0.12734
 Alpha virt. eigenvalues --    0.13133   0.13422   0.14306   0.14687   0.15106
 Alpha virt. eigenvalues --    0.15129   0.15527   0.15810   0.16175   0.16438
 Alpha virt. eigenvalues --    0.16833   0.17145   0.17699   0.18661   0.20322
 Alpha virt. eigenvalues --    0.20695   0.21650   0.22267   0.22718   0.23148
 Alpha virt. eigenvalues --    0.23502   0.24893   0.25394   0.25871   0.26385
 Alpha virt. eigenvalues --    0.26442   0.26597   0.26801   0.27356   0.27802
 Alpha virt. eigenvalues --    0.28463   0.28548   0.29182   0.29572   0.30889
 Alpha virt. eigenvalues --    0.31375   0.33366   0.33548   0.34385   0.34578
 Alpha virt. eigenvalues --    0.35330   0.35545   0.35983   0.36525   0.37540
 Alpha virt. eigenvalues --    0.38372   0.38816   0.39046   0.39365   0.39692
 Alpha virt. eigenvalues --    0.40605   0.40935   0.41145   0.41341   0.42185
 Alpha virt. eigenvalues --    0.42806   0.43040   0.43909   0.44141   0.44820
 Alpha virt. eigenvalues --    0.45324   0.45877   0.45997   0.46417   0.46695
 Alpha virt. eigenvalues --    0.46997   0.47242   0.47463   0.47740   0.48033
 Alpha virt. eigenvalues --    0.48670   0.48933   0.49516   0.50012   0.50438
 Alpha virt. eigenvalues --    0.51499   0.51760   0.52132   0.52492   0.53126
 Alpha virt. eigenvalues --    0.53293   0.53855   0.54193   0.54523   0.55578
 Alpha virt. eigenvalues --    0.55793   0.56278   0.56748   0.57118   0.57612
 Alpha virt. eigenvalues --    0.58188   0.58835   0.59163   0.59440   0.59641
 Alpha virt. eigenvalues --    0.59720   0.60124   0.60581   0.60590   0.60991
 Alpha virt. eigenvalues --    0.61147   0.61652   0.61954   0.62372   0.62543
 Alpha virt. eigenvalues --    0.62773   0.63506   0.63981   0.64241   0.64459
 Alpha virt. eigenvalues --    0.64768   0.65277   0.65402   0.65717   0.66075
 Alpha virt. eigenvalues --    0.66320   0.66669   0.67291   0.67555   0.68036
 Alpha virt. eigenvalues --    0.68249   0.68669   0.69032   0.69842   0.70389
 Alpha virt. eigenvalues --    0.70499   0.70838   0.71371   0.71446   0.71878
 Alpha virt. eigenvalues --    0.72110   0.72753   0.73026   0.73280   0.74227
 Alpha virt. eigenvalues --    0.74307   0.74762   0.75497   0.75677   0.75824
 Alpha virt. eigenvalues --    0.76625   0.77242   0.77295   0.77690   0.78323
 Alpha virt. eigenvalues --    0.78699   0.79684   0.80575   0.81030   0.81932
 Alpha virt. eigenvalues --    0.82375   0.82740   0.83926   0.84452   0.85536
 Alpha virt. eigenvalues --    0.86777   0.87606   0.88023   0.89813   0.90453
 Alpha virt. eigenvalues --    0.91340   0.92056   0.92706   0.93768   0.93873
 Alpha virt. eigenvalues --    0.94606   0.95816   0.96970   0.99516   0.99776
 Alpha virt. eigenvalues --    1.00643   1.02263   1.03157   1.03552   1.04189
 Alpha virt. eigenvalues --    1.04902   1.07015   1.08047   1.08136   1.09174
 Alpha virt. eigenvalues --    1.09912   1.11196   1.11779   1.12273   1.13136
 Alpha virt. eigenvalues --    1.13296   1.13606   1.14289   1.14775   1.15286
 Alpha virt. eigenvalues --    1.16408   1.16906   1.17744   1.18421   1.19035
 Alpha virt. eigenvalues --    1.19572   1.20270   1.21882   1.22242   1.22502
 Alpha virt. eigenvalues --    1.23074   1.23521   1.24462   1.24651   1.24813
 Alpha virt. eigenvalues --    1.25080   1.25797   1.26146   1.27162   1.27811
 Alpha virt. eigenvalues --    1.28667   1.29444   1.30373   1.30548   1.31381
 Alpha virt. eigenvalues --    1.32430   1.33857   1.34609   1.34789   1.36408
 Alpha virt. eigenvalues --    1.37561   1.38574   1.39173   1.41678   1.42547
 Alpha virt. eigenvalues --    1.42854   1.44403   1.45894   1.46989   1.47822
 Alpha virt. eigenvalues --    1.48793   1.49789   1.50305   1.50766   1.51389
 Alpha virt. eigenvalues --    1.51911   1.52174   1.53005   1.53929   1.55265
 Alpha virt. eigenvalues --    1.55436   1.56396   1.56853   1.57404   1.57784
 Alpha virt. eigenvalues --    1.59259   1.59825   1.60805   1.61156   1.62246
 Alpha virt. eigenvalues --    1.63215   1.63976   1.64551   1.65876   1.66724
 Alpha virt. eigenvalues --    1.67319   1.67856   1.68048   1.68819   1.69157
 Alpha virt. eigenvalues --    1.69959   1.70857   1.71441   1.71645   1.72138
 Alpha virt. eigenvalues --    1.72426   1.72842   1.73057   1.73301   1.73519
 Alpha virt. eigenvalues --    1.73875   1.74546   1.75056   1.75216   1.75787
 Alpha virt. eigenvalues --    1.76510   1.77077   1.77552   1.77698   1.78305
 Alpha virt. eigenvalues --    1.78756   1.79248   1.79615   1.79956   1.80523
 Alpha virt. eigenvalues --    1.80680   1.80781   1.81528   1.81874   1.82131
 Alpha virt. eigenvalues --    1.82773   1.83895   1.84785   1.86435   1.87140
 Alpha virt. eigenvalues --    1.87710   1.88154   1.89393   1.89848   1.91048
 Alpha virt. eigenvalues --    1.91611   1.93456   1.94164   1.94643   1.95186
 Alpha virt. eigenvalues --    1.95450   1.95835   1.96268   1.97882   1.98157
 Alpha virt. eigenvalues --    1.98783   1.98984   1.99067   1.99576   1.99923
 Alpha virt. eigenvalues --    2.00007   2.00784   2.01277   2.01908   2.02909
 Alpha virt. eigenvalues --    2.04162   2.05779   2.06718   2.07500   2.08827
 Alpha virt. eigenvalues --    2.09522   2.10206   2.10846   2.11052   2.12015
 Alpha virt. eigenvalues --    2.12180   2.13253   2.14004   2.14374   2.14564
 Alpha virt. eigenvalues --    2.15479   2.15854   2.16047   2.16566   2.17463
 Alpha virt. eigenvalues --    2.18547   2.18922   2.20035   2.21012   2.22110
 Alpha virt. eigenvalues --    2.22987   2.24591   2.25550   2.26415   2.27733
 Alpha virt. eigenvalues --    2.28149   2.28341   2.29955   2.30363   2.30871
 Alpha virt. eigenvalues --    2.31852   2.32628   2.33403   2.33920   2.34285
 Alpha virt. eigenvalues --    2.35652   2.35944   2.36205   2.37148   2.37504
 Alpha virt. eigenvalues --    2.38066   2.39778   2.42753   2.44462   2.45322
 Alpha virt. eigenvalues --    2.45934   2.47291   2.48897   2.50120   2.50496
 Alpha virt. eigenvalues --    2.51195   2.51815   2.53990   2.55264   2.56416
 Alpha virt. eigenvalues --    2.57250   2.58677   2.60003   2.60378   2.61785
 Alpha virt. eigenvalues --    2.63017   2.63196   2.64349   2.64720   2.65083
 Alpha virt. eigenvalues --    2.65258   2.66232   2.66964   2.70117   2.70635
 Alpha virt. eigenvalues --    2.71433   2.72250   2.73280   2.73497   2.73784
 Alpha virt. eigenvalues --    2.74172   2.75185   2.76779   2.78666   2.81495
 Alpha virt. eigenvalues --    2.83097   2.87363   2.88345   2.89920   2.90349
 Alpha virt. eigenvalues --    2.90723   2.91107   2.91913   2.92126   2.94705
 Alpha virt. eigenvalues --    2.95360   2.95625   2.96429   2.96778   2.97046
 Alpha virt. eigenvalues --    2.98338   3.00067   3.00511   3.02326   3.05325
 Alpha virt. eigenvalues --    3.05555   3.05664   3.06088   3.06490   3.07390
 Alpha virt. eigenvalues --    3.08132   3.08358   3.09088   3.09234   3.11298
 Alpha virt. eigenvalues --    3.13067   3.13631   3.14035   3.15358   3.17186
 Alpha virt. eigenvalues --    3.19107   3.20312   3.20584   3.21336   3.24030
 Alpha virt. eigenvalues --    3.25763   3.29501   3.31592   3.32936   3.33999
 Alpha virt. eigenvalues --    3.38899   3.39793   3.44313   3.47109   3.48806
 Alpha virt. eigenvalues --    3.57533   3.59991   3.60258   3.60794   3.70032
 Alpha virt. eigenvalues --    3.74141   3.77418   3.88538   3.91019   3.92842
          Condensed to atoms (all electrons):
 Mulliken charges:
               1
     1  C   -0.011357
     2  C   -0.288347
     3  C   -0.292421
     4  S    0.007669
     5  C   -0.124099
     6  C    0.539593
     7  C   -0.149704
     8  C    0.428447
     9  C    0.539084
    10  F   -0.244640
    11  F   -0.245733
    12  F   -0.221368
    13  F   -0.230723
    14  F   -0.245188
    15  F   -0.244417
    16  C   -0.000402
    17  C    0.091719
    18  H    0.055694
    19  H    0.069302
    20  H    0.068761
    21  C    0.096073
    22  H    0.066494
    23  H    0.066746
    24  H    0.053621
    25  C   -0.047299
    26  S    0.008922
    27  C   -0.039920
    28  C   -0.025317
    29  C   -0.035460
    30  C   -0.025074
    31  C   -0.030509
    32  H    0.035251
    33  C   -0.030633
    34  H    0.037101
    35  C   -0.028335
    36  H    0.043799
    37  H    0.043516
    38  H    0.044410
    39  C   -0.106482
    40  C    0.010868
    41  H    0.061418
    42  H    0.073807
    43  H    0.070028
    44  C   -0.018268
    45  C   -0.036544
    46  C   -0.027133
    47  C   -0.030681
    48  H    0.036086
    49  C   -0.030367
    50  H    0.038456
    51  C   -0.027877
    52  H    0.044708
    53  H    0.044459
    54  H    0.045311
    55  C   -0.094847
    56  C    0.011606
    57  H    0.068608
    58  H    0.072131
    59  H    0.059454
 Sum of Mulliken charges =   0.00000
 Mulliken charges with hydrogens summed into heavy atoms:
               1
     1  C   -0.011357
     2  C   -0.288347
     3  C   -0.292421
     4  S    0.007669
     5  C   -0.124099
     6  C    0.539593
     7  C   -0.149704
     8  C    0.428447
     9  C    0.539084
    10  F   -0.244640
    11  F   -0.245733
    12  F   -0.221368
    13  F   -0.230723
    14  F   -0.245188
    15  F   -0.244417
    16  C   -0.000402
    17  C    0.285476
    21  C    0.282934
    25  C   -0.047299
    26  S    0.008922
    27  C   -0.039920
    28  C   -0.025317
    29  C   -0.000209
    30  C    0.012028
    31  C    0.013290
    33  C    0.012883
    35  C    0.016075
    39  C   -0.106482
    40  C    0.216120
    44  C   -0.018268
    45  C   -0.000457
    46  C    0.011323
    47  C    0.014027
    49  C    0.014092
    51  C    0.017434
    55  C   -0.094847
    56  C    0.211798
 Electronic spatial extent (au):  <R**2>=          20810.1021
 Charge=              0.0000 electrons
 Dipole moment (field-independent basis, Debye):
    X=              0.2822    Y=             -4.3155    Z=             -0.2485  Tot=              4.3319
 Quadrupole moment (field-independent basis, Debye-Ang):
   XX=           -185.2640   YY=           -236.8605   ZZ=           -226.7423
   XY=             -0.3806   XZ=             -0.2183   YZ=              7.1765
 Traceless Quadrupole moment (field-independent basis, Debye-Ang):
   XX=             31.0250   YY=            -20.5716   ZZ=            -10.4534
   XY=             -0.3806   XZ=             -0.2183   YZ=              7.1765
 Octapole moment (field-independent basis, Debye-Ang**2):
  XXX=             11.8720  YYY=             46.5384  ZZZ=             -0.5088  XYY=             -0.8724
  XXY=            -55.1292  XXZ=             30.1217  XZZ=              0.2241  YZZ=             42.2234
  YYZ=            -29.6643  XYZ=              4.5659
 Hexadecapole moment (field-independent basis, Debye-Ang**3):
 XXXX=         -15913.4063 YYYY=          -8176.6682 ZZZZ=          -1066.9740 XXXY=            -22.4116
 XXXZ=            -50.6847 YYYX=              6.5061 YYYZ=            152.5795 ZZZX=              3.7035
 ZZZY=              7.1381 XXYY=          -3992.7420 XXZZ=          -3304.5817 YYZZ=          -1562.7996
 XXYZ=            127.5175 YYXZ=            -20.7513 ZZXY=             -5.8997
 N-N= 4.682232755371D+03 E-N=-1.526787820146D+04  KE= 2.495580094298D+03
 No NMR shielding tensors so no spin-rotation constants.
 Leave Link  601 at Sun Dec  2 20:18:34 2018, MaxMem=   536870912 cpu:         8.1
 (Enter /pbs_home/pkowalski/g09d01/g09/l701.exe)
 Compute integral first derivatives.
 ... and contract with generalized density number  0.
 R6Disp: Adding Grimme-D3 dispersion energy 1st derivatives to the gradient.
 Leave Link  701 at Sun Dec  2 20:18:35 2018, MaxMem=   536870912 cpu:         6.3
 (Enter /pbs_home/pkowalski/g09d01/g09/l702.exe)
 L702 exits ... SP integral derivatives will be done elsewhere.
 Leave Link  702 at Sun Dec  2 20:18:35 2018, MaxMem=   536870912 cpu:         0.2
 (Enter /pbs_home/pkowalski/g09d01/g09/l703.exe)
 Compute integral first derivatives, UseDBF=F ICtDFT=           0.
 Integral derivatives from FoFJK, PRISM(SPDF).
 Calling FoFJK, ICntrl=      2527 FMM=F ISym2X=0 I1Cent= 0 IOpClX= 0 NMat=1 NMatS=1 NMatT=0.
 FoFJK:  IHMeth= 1 ICntrl=    2527 DoSepK=F KAlg= 0 I1Cent=   0 FoldK=F
 IRaf=         0 NMat=   1 IRICut=       1 DoRegI=T DoRafI=F ISym2E= 0.
 FoFCou: FMM=F IPFlag=           0 FMFlag=      100000 FMFlg1=         800
         NFxFlg=           0 DoJE=F BraDBF=F KetDBF=F FulRan=T
         wScrn=  0.000000 ICntrl=    2527 IOpCl=  0 I1Cent=           0 NGrid=           0
         NMat0=    1 NMatS0=      1 NMatT0=    0 NMatD0=    1 NMtDS0=    0 NMtDT0=    0
 Symmetry not used in FoFCou.
 Leave Link  703 at Sun Dec  2 20:20:52 2018, MaxMem=   536870912 cpu:      1091.0
 (Enter /pbs_home/pkowalski/g09d01/g09/l716.exe)
 Dipole        = 1.11041410D-01-1.69784915D+00-9.77516201D-02
 ***** Axes restored to original set *****
 -------------------------------------------------------------------
 Center     Atomic                   Forces (Hartrees/Bohr)
 Number     Number              X              Y              Z
 -------------------------------------------------------------------
      1        6          -0.006615185    0.005821684    0.003989645
      2        6          -0.000065785   -0.003158811   -0.001132603
      3        6           0.001856890    0.000673554   -0.003524573
      4       16           0.002433406   -0.004854178   -0.003006925
      5        6           0.006896361   -0.005663749   -0.002998258
      6        6          -0.003294465    0.000882378   -0.002156991
      7        6          -0.002071153   -0.000497032   -0.008880066
      8        6           0.003208646    0.000274641   -0.004551115
      9        6           0.002688337   -0.002574494    0.002040471
     10        9          -0.000878282   -0.007554449    0.005142126
     11        9           0.005991626    0.005152444    0.002580973
     12        9           0.000564037    0.007445853    0.006807033
     13        9          -0.006263394   -0.006233953    0.001916952
     14        9           0.002700418    0.007421044   -0.000675936
     15        9          -0.009305233   -0.000829285   -0.001111800
     16        6           0.001062001    0.001170160    0.009168460
     17        6          -0.007374851   -0.010690022    0.004244048
     18        1           0.003360500    0.000058667    0.000726624
     19        1          -0.001490476    0.003454671    0.001316590
     20        1          -0.000018039    0.000255907   -0.004529086
     21        6           0.007051443    0.011210273   -0.003535721
     22        1          -0.000469527   -0.000372380    0.004005341
     23        1           0.001905515   -0.003611596   -0.001348542
     24        1          -0.003232805   -0.000382765   -0.001377406
     25        6          -0.002244432    0.004747294    0.007439257
     26       16          -0.000486433   -0.002364275   -0.005394812
     27        6          -0.002683572    0.004743816    0.007578853
     28        6           0.003361987   -0.003223894    0.001017287
     29        6          -0.004990881   -0.000318960    0.003546641
     30        6          -0.000384996    0.004349683   -0.004602855
     31        6           0.000402036   -0.003800521    0.004599738
     32        1           0.004156863   -0.000664826   -0.003763866
     33        6           0.004523269   -0.000298111   -0.004292897
     34        1           0.000504036   -0.003129644    0.004386629
     35        6           0.004203631   -0.003988828    0.000961826
     36        1           0.000055564    0.002677364   -0.003573077
     37        1          -0.003288390    0.000311348    0.003062177
     38        1          -0.003292928    0.002958377   -0.000548327
     39        6           0.005213946   -0.006774754   -0.006821922
     40        6           0.005405523    0.001835677    0.012115768
     41        1          -0.003681409    0.001352843   -0.000749877
     42        1           0.001111024    0.001602661   -0.002394099
     43        1          -0.000226787   -0.003036174   -0.001525351
     44        6          -0.002408287    0.001541666   -0.003604394
     45        6          -0.003522129   -0.001700514    0.004608833
     46        6           0.006185092   -0.000699565    0.000751609
     47        6          -0.005923956    0.000962105   -0.000558039
     48        1           0.002925167    0.000634165   -0.004649207
     49        6           0.003100628    0.000751693   -0.004836721
     50        1          -0.005224830    0.001266384   -0.000497849
     51        6          -0.002343932    0.001660986   -0.005018441
     52        1           0.004425931   -0.000672917    0.000166075
     53        1          -0.002517504   -0.000576626    0.003573481
     54        1           0.001895180   -0.001390105    0.003855449
     55        6           0.000968429   -0.003348493   -0.010139981
     56        6          -0.006385826    0.011493763    0.002216649
     57        1          -0.001284288   -0.002152662   -0.002367388
     58        1           0.002860516    0.000231606   -0.000943278
     59        1           0.000951771   -0.002379126    0.003292872
 -------------------------------------------------------------------
 Cartesian Forces:  Max     0.012115768 RMS     0.004093438
 Leave Link  716 at Sun Dec  2 20:20:52 2018, MaxMem=   536870912 cpu:         0.3
 (Enter /pbs_home/pkowalski/g09d01/g09/l103.exe)

 GradGradGradGradGradGradGradGradGradGradGradGradGradGradGradGradGradGrad
 Berny optimization.
 FormGI is forming the generalized inverse of G from B-inverse, IUseBI=4.
 Internal  Forces:  Max     0.010068556 RMS     0.002381104
 Search for a local minimum.
 Step number   1 out of a maximum of  354
 All quantities printed in internal units (Hartrees-Bohrs-Radians)
 RMS Force = .23811D-02 SwitMx=.10000D-02 MixMth= 1
 Mixed Optimization -- RFO/linear search
 Second derivative matrix not updated -- first step.
 ITU=  0
     Eigenvalues ---    0.00230   0.00230   0.00417   0.00631   0.00652
     Eigenvalues ---    0.00652   0.00846   0.00985   0.01098   0.01109
     Eigenvalues ---    0.01205   0.01265   0.01385   0.01435   0.01458
     Eigenvalues ---    0.01542   0.01575   0.01601   0.01721   0.01727
     Eigenvalues ---    0.01934   0.01934   0.02014   0.02017   0.02077
     Eigenvalues ---    0.02080   0.02094   0.02096   0.02133   0.02135
     Eigenvalues ---    0.02138   0.02142   0.02151   0.02154   0.02161
     Eigenvalues ---    0.02161   0.02164   0.02167   0.04503   0.04703
     Eigenvalues ---    0.04946   0.05447   0.05457   0.05515   0.05679
     Eigenvalues ---    0.05685   0.05963   0.06958   0.07027   0.07069
     Eigenvalues ---    0.07234   0.07265   0.07280   0.07804   0.09051
     Eigenvalues ---    0.09183   0.09411   0.09478   0.10383   0.10730
     Eigenvalues ---    0.11191   0.12257   0.12422   0.14171   0.14632
     Eigenvalues ---    0.15993   0.15994   0.15997   0.15998   0.15999
     Eigenvalues ---    0.15999   0.16000   0.16000   0.16000   0.16000
     Eigenvalues ---    0.16000   0.16000   0.16000   0.16000   0.16000
     Eigenvalues ---    0.16000   0.16000   0.16000   0.16000   0.16000
     Eigenvalues ---    0.16000   0.16000   0.17035   0.17112   0.20357
     Eigenvalues ---    0.21999   0.21999   0.22000   0.22000   0.22211
     Eigenvalues ---    0.22281   0.23466   0.23466   0.24410   0.24520
     Eigenvalues ---    0.24573   0.24707   0.24807   0.24943   0.24961
     Eigenvalues ---    0.24987   0.24988   0.24997   0.24999   0.26749
     Eigenvalues ---    0.26847   0.27142   0.27223   0.27280   0.27507
     Eigenvalues ---    0.27566   0.28043   0.28339   0.30700   0.31492
     Eigenvalues ---    0.31492   0.31788   0.33753   0.34354   0.34411
     Eigenvalues ---    0.34434   0.34491   0.34525   0.34594   0.34594
     Eigenvalues ---    0.34605   0.34697   0.34720   0.34743   0.34755
     Eigenvalues ---    0.35160   0.35254   0.35291   0.35291   0.35291
     Eigenvalues ---    0.35291   0.35291   0.35303   0.35314   0.35373
     Eigenvalues ---    0.35432   0.35468   0.37155   0.37912   0.41295
     Eigenvalues ---    0.41328   0.41747   0.41772   0.45003   0.45036
     Eigenvalues ---    0.45499   0.45549   0.46381   0.46413   0.46805
     Eigenvalues ---    0.46814   0.47366   0.47604   0.48415   0.49687
     Eigenvalues ---    0.50197   0.50385   0.52108   0.52405   0.53415
     Eigenvalues ---    0.55621
 RFO step:  Lambda=-6.94210133D-03 EMin= 2.30000000D-03
 Linear search not attempted -- first point.
 Iteration  1 RMS(Cart)=  0.06477107 RMS(Int)=  0.00123172
 Iteration  2 RMS(Cart)=  0.00222696 RMS(Int)=  0.00002748
 Iteration  3 RMS(Cart)=  0.00000292 RMS(Int)=  0.00002745
 Iteration  4 RMS(Cart)=  0.00000000 RMS(Int)=  0.00002745
 ITry= 1 IFail=0 DXMaxC= 3.33D-01 DCOld= 1.00D+10 DXMaxT= 3.00D-01 DXLimC= 3.00D+00 Rises=F
 Variable       Old X    -DE/DX   Delta X   Delta X   Delta X     New X
                                 (Linear)    (Quad)   (Total)
    R1        2.90432  -0.00504   0.00000  -0.02015  -0.02014   2.88418
    R2        2.58477   0.00114   0.00000   0.00265   0.00264   2.58741
    R3        2.74121  -0.00900   0.00000  -0.02349  -0.02349   2.71772
    R4        2.91528  -0.00895   0.00000  -0.03222  -0.03221   2.88307
    R5        2.93229  -0.00889   0.00000  -0.03152  -0.03152   2.90077
    R6        3.51565  -0.00325   0.00000  -0.01566  -0.01566   3.49999
    R7        3.51432  -0.00295   0.00000  -0.01416  -0.01414   3.50018
    R8        2.90716  -0.00515   0.00000  -0.02085  -0.02084   2.88633
    R9        2.93097  -0.00897   0.00000  -0.03174  -0.03174   2.89923
   R10        3.34652  -0.00771   0.00000  -0.02413  -0.02414   3.32237
   R11        2.84253  -0.00608   0.00000  -0.01879  -0.01878   2.82374
   R12        2.76845  -0.00776   0.00000  -0.02024  -0.02021   2.74824
   R13        2.92794  -0.00402   0.00000  -0.01376  -0.01381   2.91414
   R14        2.57796  -0.00911   0.00000  -0.01725  -0.01725   2.56072
   R15        2.59478  -0.00832   0.00000  -0.01629  -0.01629   2.57850
   R16        2.83894  -0.00593   0.00000  -0.01825  -0.01823   2.82071
   R17        2.58987   0.00079   0.00000   0.00193   0.00192   2.59179
   R18        2.92934  -0.00403   0.00000  -0.01373  -0.01376   2.91559
   R19        2.54584  -0.01007   0.00000  -0.01788  -0.01788   2.52796
   R20        2.56568  -0.00903   0.00000  -0.01669  -0.01669   2.54899
   R21        2.59667  -0.00792   0.00000  -0.01556  -0.01556   2.58111
   R22        2.57513  -0.00933   0.00000  -0.01757  -0.01757   2.55756
   R23        2.73097  -0.00897   0.00000  -0.02318  -0.02318   2.70779
   R24        2.06339   0.00339   0.00000   0.00959   0.00959   2.07299
   R25        2.06131   0.00398   0.00000   0.01124   0.01124   2.07256
   R26        2.06453   0.00453   0.00000   0.01286   0.01286   2.07738
   R27        2.06094   0.00403   0.00000   0.01139   0.01139   2.07232
   R28        2.06604   0.00430   0.00000   0.01225   0.01225   2.07829
   R29        2.06339   0.00349   0.00000   0.00989   0.00989   2.07328
   R30        2.78565  -0.00727   0.00000  -0.02023  -0.02023   2.76542
   R31        2.59875   0.00111   0.00000   0.00330   0.00328   2.60203
   R32        3.35426  -0.00747   0.00000  -0.02382  -0.02383   3.33044
   R33        2.78716  -0.00737   0.00000  -0.02055  -0.02055   2.76660
   R34        2.59592   0.00133   0.00000   0.00372   0.00370   2.59962
   R35        2.65884  -0.00160   0.00000  -0.00356  -0.00355   2.65529
   R36        2.65998  -0.00132   0.00000  -0.00291  -0.00291   2.65707
   R37        2.63314  -0.00188   0.00000  -0.00398  -0.00398   2.62916
   R38        2.04922   0.00563   0.00000   0.01557   0.01557   2.06479
   R39        2.63163  -0.00149   0.00000  -0.00311  -0.00311   2.62853
   R40        2.05073   0.00540   0.00000   0.01496   0.01496   2.06569
   R41        2.63749  -0.00099   0.00000  -0.00213  -0.00213   2.63536
   R42        2.05205   0.00446   0.00000   0.01240   0.01240   2.06445
   R43        2.63954  -0.00129   0.00000  -0.00273  -0.00274   2.63681
   R44        2.05205   0.00451   0.00000   0.01252   0.01252   2.06458
   R45        2.05205   0.00446   0.00000   0.01240   0.01240   2.06445
   R46        2.85084  -0.00802   0.00000  -0.02492  -0.02492   2.82592
   R47        2.06169   0.00397   0.00000   0.01121   0.01121   2.07290
   R48        2.06736   0.00299   0.00000   0.00854   0.00854   2.07591
   R49        2.06320   0.00334   0.00000   0.00945   0.00945   2.07266
   R50        2.65866  -0.00158   0.00000  -0.00353  -0.00352   2.65513
   R51        2.65922  -0.00146   0.00000  -0.00325  -0.00325   2.65597
   R52        2.63314  -0.00169   0.00000  -0.00359  -0.00359   2.62956
   R53        2.04979   0.00551   0.00000   0.01526   0.01526   2.06505
   R54        2.63144  -0.00151   0.00000  -0.00316  -0.00316   2.62829
   R55        2.05168   0.00538   0.00000   0.01495   0.01495   2.06662
   R56        2.63768  -0.00104   0.00000  -0.00220  -0.00220   2.63548
   R57        2.05205   0.00448   0.00000   0.01244   0.01244   2.06449
   R58        2.63824  -0.00094   0.00000  -0.00196  -0.00197   2.63628
   R59        2.05205   0.00441   0.00000   0.01226   0.01226   2.06431
   R60        2.05186   0.00452   0.00000   0.01254   0.01254   2.06441
   R61        2.85084  -0.00840   0.00000  -0.02610  -0.02610   2.82474
   R62        2.06509   0.00341   0.00000   0.00971   0.00971   2.07480
   R63        2.06642   0.00297   0.00000   0.00845   0.00845   2.07487
   R64        2.06075   0.00415   0.00000   0.01171   0.01171   2.07246
    A1        2.02249   0.00052   0.00000   0.00019   0.00016   2.02265
    A2        1.95681   0.00033   0.00000  -0.00231  -0.00229   1.95452
    A3        2.30190  -0.00084   0.00000   0.00212   0.00213   2.30403
    A4        1.91620   0.00037   0.00000   0.00031   0.00033   1.91653
    A5        1.87536  -0.00008   0.00000   0.00279   0.00277   1.87812
    A6        1.82509   0.00089   0.00000   0.00860   0.00859   1.83368
    A7        1.98263  -0.00040   0.00000  -0.00542  -0.00543   1.97721
    A8        1.97435  -0.00123   0.00000  -0.00934  -0.00934   1.96501
    A9        1.88115   0.00059   0.00000   0.00478   0.00472   1.88587
   A10        1.97798  -0.00133   0.00000  -0.01008  -0.01010   1.96788
   A11        1.89734   0.00064   0.00000   0.00222   0.00225   1.89960
   A12        1.98915  -0.00080   0.00000  -0.00906  -0.00905   1.98010
   A13        1.83878   0.00066   0.00000   0.00770   0.00768   1.84646
   A14        1.86689   0.00099   0.00000   0.00791   0.00784   1.87473
   A15        1.88588  -0.00001   0.00000   0.00313   0.00309   1.88896
   A16        1.59628  -0.00127   0.00000  -0.00599  -0.00600   1.59028
   A17        2.23978   0.00010   0.00000   0.00363   0.00371   2.24349
   A18        2.13157  -0.00092   0.00000  -0.00382  -0.00380   2.12777
   A19        1.91067   0.00082   0.00000   0.00007  -0.00002   1.91065
   A20        1.82980  -0.00071   0.00000  -0.00577  -0.00596   1.82385
   A21        1.99770   0.00002   0.00000   0.00069   0.00076   1.99846
   A22        1.96262   0.00053   0.00000   0.00351   0.00355   1.96618
   A23        1.91574   0.00041   0.00000   0.00383   0.00389   1.91963
   A24        1.89139   0.00034   0.00000   0.00108   0.00114   1.89253
   A25        1.86455  -0.00053   0.00000  -0.00309  -0.00312   1.86143
   A26        1.90363   0.00085   0.00000   0.00044   0.00037   1.90400
   A27        2.12825  -0.00095   0.00000  -0.00408  -0.00408   2.12418
   A28        2.25067   0.00011   0.00000   0.00361   0.00368   2.25435
   A29        1.83488  -0.00051   0.00000  -0.00560  -0.00581   1.82908
   A30        1.96803   0.00032   0.00000   0.00168   0.00175   1.96978
   A31        1.89787   0.00031   0.00000   0.00379   0.00383   1.90171
   A32        1.96873   0.00007   0.00000   0.00033   0.00041   1.96914
   A33        1.89273   0.00021   0.00000   0.00215   0.00220   1.89493
   A34        1.89884  -0.00038   0.00000  -0.00214  -0.00218   1.89666
   A35        1.81980  -0.00077   0.00000  -0.00660  -0.00676   1.81304
   A36        1.97275   0.00066   0.00000   0.00450   0.00451   1.97726
   A37        1.99945   0.00006   0.00000   0.00124   0.00130   2.00075
   A38        1.89724  -0.00012   0.00000  -0.00124  -0.00119   1.89605
   A39        1.90698   0.00075   0.00000   0.00535   0.00540   1.91237
   A40        1.86524  -0.00055   0.00000  -0.00312  -0.00315   1.86210
   A41        2.00479   0.00053   0.00000   0.00009   0.00007   2.00486
   A42        1.97707   0.00040   0.00000  -0.00225  -0.00225   1.97482
   A43        2.30116  -0.00093   0.00000   0.00216   0.00218   2.30334
   A44        1.90311   0.00086   0.00000   0.00596   0.00596   1.90906
   A45        1.94255   0.00026   0.00000   0.00178   0.00177   1.94433
   A46        1.92859  -0.00054   0.00000  -0.00429  -0.00429   1.92430
   A47        1.89708  -0.00031   0.00000   0.00021   0.00019   1.89727
   A48        1.89426  -0.00024   0.00000  -0.00191  -0.00190   1.89236
   A49        1.89739  -0.00004   0.00000  -0.00181  -0.00181   1.89558
   A50        1.94028   0.00040   0.00000   0.00285   0.00285   1.94313
   A51        1.92841  -0.00037   0.00000  -0.00311  -0.00311   1.92531
   A52        1.90328   0.00071   0.00000   0.00472   0.00472   1.90800
   A53        1.89937  -0.00013   0.00000  -0.00162  -0.00162   1.89775
   A54        1.89939  -0.00035   0.00000  -0.00031  -0.00033   1.89906
   A55        1.89226  -0.00029   0.00000  -0.00265  -0.00264   1.88962
   A56        2.03854   0.00115   0.00000   0.00352   0.00351   2.04206
   A57        2.01289   0.00048   0.00000   0.00367   0.00362   2.01650
   A58        2.23163  -0.00164   0.00000  -0.00737  -0.00737   2.22426
   A59        1.58668  -0.00145   0.00000  -0.00738  -0.00738   1.57930
   A60        2.04116   0.00152   0.00000   0.00509   0.00508   2.04625
   A61        2.00608   0.00061   0.00000   0.00396   0.00393   2.01001
   A62        2.23590  -0.00213   0.00000  -0.00912  -0.00912   2.22678
   A63        2.11028  -0.00211   0.00000  -0.00820  -0.00821   2.10207
   A64        2.10574   0.00123   0.00000   0.00482   0.00481   2.11055
   A65        2.06677   0.00088   0.00000   0.00355   0.00355   2.07032
   A66        2.10661  -0.00037   0.00000  -0.00161  -0.00161   2.10500
   A67        2.08584  -0.00012   0.00000  -0.00095  -0.00095   2.08489
   A68        2.09036   0.00049   0.00000   0.00268   0.00267   2.09303
   A69        2.10661  -0.00065   0.00000  -0.00269  -0.00269   2.10392
   A70        2.08270  -0.00003   0.00000  -0.00073  -0.00074   2.08196
   A71        2.09376   0.00068   0.00000   0.00350   0.00349   2.09725
   A72        2.09928  -0.00010   0.00000  -0.00046  -0.00046   2.09882
   A73        2.08706   0.00001   0.00000  -0.00002  -0.00002   2.08705
   A74        2.09680   0.00009   0.00000   0.00048   0.00048   2.09728
   A75        2.09920   0.00002   0.00000   0.00024   0.00024   2.09945
   A76        2.08741   0.00002   0.00000   0.00006   0.00006   2.08748
   A77        2.09657  -0.00004   0.00000  -0.00030  -0.00030   2.09626
   A78        2.08768   0.00022   0.00000   0.00103   0.00103   2.08871
   A79        2.09771  -0.00011   0.00000  -0.00049  -0.00049   2.09722
   A80        2.09777  -0.00011   0.00000  -0.00054  -0.00054   2.09723
   A81        1.96624  -0.00052   0.00000  -0.00278  -0.00280   1.96344
   A82        2.16066   0.00169   0.00000   0.00719   0.00718   2.16784
   A83        2.15513  -0.00116   0.00000  -0.00398  -0.00399   2.15114
   A84        1.93208   0.00025   0.00000   0.00082   0.00082   1.93290
   A85        1.95634   0.00064   0.00000   0.00380   0.00379   1.96013
   A86        1.92824   0.00082   0.00000   0.00559   0.00557   1.93381
   A87        1.88885  -0.00072   0.00000  -0.00561  -0.00561   1.88324
   A88        1.89266  -0.00054   0.00000  -0.00312  -0.00313   1.88954
   A89        1.86313  -0.00054   0.00000  -0.00198  -0.00200   1.86114
   A90        2.11150  -0.00119   0.00000  -0.00449  -0.00453   2.10697
   A91        2.10399   0.00027   0.00000   0.00121   0.00117   2.10517
   A92        2.06726   0.00092   0.00000   0.00368   0.00366   2.07092
   A93        2.10591  -0.00047   0.00000  -0.00209  -0.00209   2.10383
   A94        2.08497  -0.00003   0.00000  -0.00044  -0.00045   2.08452
   A95        2.09197   0.00050   0.00000   0.00271   0.00269   2.09466
   A96        2.10696  -0.00050   0.00000  -0.00212  -0.00211   2.10486
   A97        2.08445  -0.00012   0.00000  -0.00112  -0.00112   2.08333
   A98        2.09160   0.00061   0.00000   0.00326   0.00325   2.09486
   A99        2.09911  -0.00003   0.00000  -0.00009  -0.00009   2.09902
   A100       2.08724  -0.00002   0.00000  -0.00015  -0.00015   2.08709
   A101       2.09680   0.00005   0.00000   0.00025   0.00025   2.09705
   A102       2.09853  -0.00012   0.00000  -0.00037  -0.00037   2.09816
   A103       2.08794   0.00007   0.00000   0.00022   0.00022   2.08815
   A104       2.09672   0.00006   0.00000   0.00015   0.00015   2.09686
   A105       2.08845   0.00019   0.00000   0.00100   0.00100   2.08945
   A106       2.09736  -0.00011   0.00000  -0.00061  -0.00061   2.09675
   A107       2.09735  -0.00008   0.00000  -0.00039  -0.00038   2.09697
   A108       1.97089  -0.00034   0.00000  -0.00262  -0.00265   1.96824
   A109       2.15751   0.00123   0.00000   0.00526   0.00527   2.16278
   A110       2.14693  -0.00089   0.00000  -0.00273  -0.00271   2.14421
   A111       1.92423   0.00040   0.00000   0.00283   0.00283   1.92705
   A112       1.96000   0.00041   0.00000   0.00216   0.00215   1.96216
   A113       1.93365   0.00035   0.00000   0.00194   0.00194   1.93559
   A114       1.86394  -0.00038   0.00000  -0.00204  -0.00204   1.86190
   A115       1.88710  -0.00027   0.00000  -0.00100  -0.00101   1.88609
   A116       1.89214  -0.00057   0.00000  -0.00423  -0.00424   1.88790
    D1        0.68033   0.00014   0.00000   0.00617   0.00616   0.68649
    D2       -1.48370   0.00044   0.00000   0.01085   0.01085  -1.47286
    D3        2.80352  -0.00061   0.00000   0.00026   0.00026   2.80378
    D4       -2.52082   0.00022   0.00000   0.00627   0.00625  -2.51457
    D5        1.59833   0.00053   0.00000   0.01094   0.01095   1.60928
    D6       -0.39763  -0.00052   0.00000   0.00036   0.00035  -0.39727
    D7        3.00616   0.00012   0.00000  -0.00573  -0.00573   3.00042
    D8       -0.07802   0.00013   0.00000  -0.00287  -0.00287  -0.08088
    D9       -0.06130  -0.00005   0.00000  -0.00564  -0.00564  -0.06694
   D10        3.13772  -0.00004   0.00000  -0.00278  -0.00277   3.13494
   D11        0.28620   0.00004   0.00000  -0.00617  -0.00615   0.28005
   D12       -2.80541  -0.00020   0.00000  -0.01532  -0.01532  -2.82073
   D13       -2.92739   0.00022   0.00000  -0.00618  -0.00616  -2.93356
   D14        0.26419  -0.00002   0.00000  -0.01533  -0.01534   0.24885
   D15       -3.06113  -0.00042   0.00000  -0.01227  -0.01223  -3.07336
   D16       -1.02299   0.00002   0.00000  -0.00728  -0.00728  -1.03027
   D17        1.08141  -0.00005   0.00000  -0.00764  -0.00768   1.07373
   D18       -0.96101  -0.00052   0.00000  -0.01212  -0.01210  -0.97311
   D19        1.07713  -0.00008   0.00000  -0.00713  -0.00715   1.06999
   D20       -3.10166  -0.00015   0.00000  -0.00749  -0.00754  -3.10920
   D21        1.19081  -0.00102   0.00000  -0.01748  -0.01743   1.17338
   D22       -3.05423  -0.00059   0.00000  -0.01249  -0.01248  -3.06671
   D23       -0.94983  -0.00066   0.00000  -0.01285  -0.01287  -0.96271
   D24       -3.08243  -0.00045   0.00000  -0.00121  -0.00123  -3.08366
   D25        1.08996  -0.00032   0.00000   0.00103   0.00102   1.09097
   D26       -0.98821  -0.00017   0.00000   0.00323   0.00322  -0.98499
   D27        1.07772  -0.00062   0.00000  -0.00012  -0.00013   1.07759
   D28       -1.03308  -0.00048   0.00000   0.00212   0.00212  -1.03097
   D29       -3.11124  -0.00034   0.00000   0.00432   0.00432  -3.10693
   D30       -1.12427   0.00082   0.00000   0.01225   0.01226  -1.11201
   D31        3.04811   0.00095   0.00000   0.01449   0.01451   3.06262
   D32        0.96995   0.00110   0.00000   0.01669   0.01671   0.98666
   D33        0.31957   0.00027   0.00000   0.00245   0.00248   0.32205
   D34        2.40402   0.00062   0.00000   0.00327   0.00326   2.40728
   D35       -1.67230  -0.00032   0.00000  -0.00678  -0.00681  -1.67911
   D36        2.26718   0.00066   0.00000  -0.00239  -0.00243   2.26476
   D37        0.19494   0.00018   0.00000  -0.00450  -0.00450   0.19044
   D38       -1.80902  -0.00055   0.00000  -0.01513  -0.01520  -1.82422
   D39        0.80430   0.00025   0.00000   0.00407   0.00404   0.80834
   D40       -2.35413   0.00033   0.00000   0.00384   0.00382  -2.35031
   D41        2.92969  -0.00061   0.00000  -0.00230  -0.00234   2.92735
   D42       -0.22874  -0.00053   0.00000  -0.00253  -0.00256  -0.23130
   D43       -1.36271   0.00083   0.00000   0.01182   0.01180  -1.35092
   D44        1.76204   0.00091   0.00000   0.01160   0.01158   1.77362
   D45       -3.09360  -0.00044   0.00000   0.00109   0.00108  -3.09251
   D46        1.09694  -0.00077   0.00000  -0.00414  -0.00416   1.09278
   D47       -1.01299  -0.00053   0.00000  -0.00013  -0.00015  -1.01314
   D48        0.98928   0.00109   0.00000   0.01445   0.01449   1.00377
   D49       -1.10337   0.00076   0.00000   0.00921   0.00924  -1.09413
   D50        3.06989   0.00100   0.00000   0.01322   0.01325   3.08314
   D51       -0.98280  -0.00015   0.00000   0.00029   0.00028  -0.98251
   D52       -3.07545  -0.00047   0.00000  -0.00494  -0.00496  -3.08041
   D53        1.09781  -0.00023   0.00000  -0.00094  -0.00095   1.09686
   D54        3.02413   0.00050   0.00000   0.02305   0.02307   3.04720
   D55       -0.13317   0.00013   0.00000   0.01193   0.01189  -0.12128
   D56        2.99045  -0.00058   0.00000  -0.02115  -0.02114   2.96931
   D57        0.89047  -0.00062   0.00000  -0.02235  -0.02233   0.86814
   D58       -1.24145  -0.00034   0.00000  -0.02153  -0.02156  -1.26301
   D59       -0.20272  -0.00064   0.00000  -0.02385  -0.02384  -0.22656
   D60       -2.30270  -0.00068   0.00000  -0.02505  -0.02503  -2.32773
   D61        1.84857  -0.00040   0.00000  -0.02423  -0.02426   1.82431
   D62        2.99621   0.00016   0.00000   0.00213   0.00215   2.99836
   D63       -0.18029   0.00035   0.00000   0.00156   0.00158  -0.17871
   D64       -0.09762   0.00018   0.00000   0.00438   0.00439  -0.09323
   D65        3.00907   0.00037   0.00000   0.00381   0.00382   3.01289
   D66        0.41376   0.00055   0.00000   0.03305   0.03302   0.44678
   D67        2.56546   0.00048   0.00000   0.03066   0.03063   2.59609
   D68       -1.61024   0.00042   0.00000   0.03165   0.03166  -1.57858
   D69        2.56735   0.00037   0.00000   0.03250   0.03247   2.59982
   D70       -1.56414   0.00031   0.00000   0.03012   0.03008  -1.53405
   D71        0.54335   0.00024   0.00000   0.03111   0.03111   0.57446
   D72       -1.68554   0.00015   0.00000   0.03152   0.03152  -1.65402
   D73        0.46616   0.00009   0.00000   0.02913   0.02913   0.49529
   D74        2.57364   0.00002   0.00000   0.03012   0.03016   2.60381
   D75        0.35518   0.00025   0.00000   0.01659   0.01658   0.37176
   D76       -1.70222   0.00053   0.00000   0.01984   0.01987  -1.68235
   D77        2.43857   0.00069   0.00000   0.01943   0.01941   2.45798
   D78       -2.74832   0.00007   0.00000   0.01742   0.01742  -2.73090
   D79        1.47747   0.00035   0.00000   0.02067   0.02071   1.49817
   D80       -0.66493   0.00051   0.00000   0.02026   0.02024  -0.64468
   D81       -0.21367   0.00029   0.00000   0.00084   0.00085  -0.21282
   D82        2.94869   0.00017   0.00000   0.00117   0.00118   2.94987
   D83        2.88549   0.00053   0.00000   0.00003   0.00004   2.88553
   D84       -0.23533   0.00041   0.00000   0.00036   0.00037  -0.23496
   D85       -0.46979  -0.00032   0.00000  -0.03015  -0.03012  -0.49991
   D86        1.63881  -0.00004   0.00000  -0.02913  -0.02912   1.60970
   D87       -2.61478  -0.00035   0.00000  -0.03061  -0.03057  -2.64536
   D88       -2.62104  -0.00042   0.00000  -0.02862  -0.02860  -2.64964
   D89       -0.51244  -0.00013   0.00000  -0.02760  -0.02759  -0.54003
   D90        1.51715  -0.00044   0.00000  -0.02908  -0.02905   1.48811
   D91        1.55775  -0.00013   0.00000  -0.02761  -0.02762   1.53013
   D92       -2.61683   0.00016   0.00000  -0.02659  -0.02662  -2.64345
   D93       -0.58724  -0.00015   0.00000  -0.02807  -0.02807  -0.61531
   D94        0.14802   0.00052   0.00000   0.01017   0.01013   0.15815
   D95       -3.12461   0.00037   0.00000   0.00913   0.00910  -3.11550
   D96       -3.01408   0.00064   0.00000   0.00986   0.00983  -3.00426
   D97       -0.00352   0.00048   0.00000   0.00882   0.00880   0.00527
   D98       -2.36405  -0.00165   0.00000  -0.08385  -0.08382  -2.44787
   D99        0.74543  -0.00128   0.00000  -0.06915  -0.06916   0.67627
   D100       0.79553  -0.00125   0.00000  -0.07126  -0.07125   0.72428
   D101      -2.37818  -0.00088   0.00000  -0.05656  -0.05659  -2.43477
   D102       0.01579  -0.00027   0.00000  -0.01459  -0.01461   0.00118
   D103      -2.99568  -0.00030   0.00000  -0.01425  -0.01428  -3.00996
   D104       3.13962  -0.00066   0.00000  -0.02703  -0.02702   3.11260
   D105       0.12815  -0.00069   0.00000  -0.02668  -0.02669   0.10146
   D106       2.95886   0.00005   0.00000   0.00344   0.00349   2.96235
   D107      -0.19164  -0.00021   0.00000  -0.00457  -0.00458  -0.19622
   D108       2.35235   0.00135   0.00000   0.07738   0.07738   2.42973
   D109      -0.75852   0.00118   0.00000   0.07083   0.07084  -0.68768
   D110      -0.77898   0.00164   0.00000   0.08652   0.08651  -0.69247
   D111       2.39333   0.00147   0.00000   0.07997   0.07997   2.47330
   D112      -0.01983   0.00027   0.00000   0.00715   0.00718  -0.01265
   D113       3.07195   0.00060   0.00000   0.01664   0.01663   3.08858
   D114       3.11168  -0.00001   0.00000  -0.00182  -0.00178   3.10990
   D115      -0.07972   0.00032   0.00000   0.00767   0.00766  -0.07206
   D116      -3.12920  -0.00012   0.00000  -0.00413  -0.00411  -3.13331
   D117      -0.01676   0.00002   0.00000   0.00074   0.00075  -0.01601
   D118      -0.01765   0.00005   0.00000   0.00231   0.00231  -0.01534
   D119       3.09479   0.00020   0.00000   0.00717   0.00717   3.10196
   D120       3.13426   0.00004   0.00000   0.00306   0.00308   3.13735
   D121      -0.02339   0.00020   0.00000   0.00848   0.00850  -0.01489
   D122       0.02264  -0.00007   0.00000  -0.00313  -0.00313   0.01950
   D123      -3.13501   0.00009   0.00000   0.00230   0.00228  -3.13274
   D124       0.00279  -0.00002   0.00000  -0.00047  -0.00047   0.00233
   D125       3.13461  -0.00001   0.00000  -0.00016  -0.00016   3.13445
   D126      -3.10958  -0.00015   0.00000  -0.00529  -0.00528  -3.11486
   D127       0.02224  -0.00014   0.00000  -0.00498  -0.00498   0.01726
   D128      -0.01278   0.00005   0.00000   0.00210   0.00211  -0.01067
   D129       3.12903   0.00005   0.00000   0.00199   0.00199   3.13101
   D130      -3.13821  -0.00010   0.00000  -0.00332  -0.00332  -3.14153
   D131       0.00359  -0.00010   0.00000  -0.00343  -0.00344   0.00016
   D132       0.00751  -0.00001   0.00000  -0.00066  -0.00067   0.00684
   D133       3.14159  -0.00001   0.00000  -0.00052  -0.00052   3.14107
   D134      -3.12426  -0.00003   0.00000  -0.00097  -0.00097  -3.12523
   D135       0.00983  -0.00002   0.00000  -0.00082  -0.00082   0.00901
   D136      -0.00254   0.00000   0.00000  -0.00013  -0.00014  -0.00268
   D137      -3.13663   0.00000   0.00000  -0.00028  -0.00029  -3.13691
   D138       3.13884   0.00000   0.00000  -0.00002  -0.00002   3.13882
   D139       0.00475   0.00000   0.00000  -0.00017  -0.00017   0.00459
   D140       2.78120   0.00012   0.00000  -0.00412  -0.00412   2.77708
   D141      -1.39119  -0.00019   0.00000  -0.00811  -0.00812  -1.39931
   D142       0.68436   0.00010   0.00000  -0.00440  -0.00439   0.67997
   D143      -0.30508  -0.00018   0.00000  -0.01433  -0.01433  -0.31942
   D144       1.80572  -0.00049   0.00000  -0.01833  -0.01834   1.78738
   D145      -2.40192  -0.00020   0.00000  -0.01461  -0.01461  -2.41653
   D146       3.12519   0.00034   0.00000   0.01320   0.01318   3.13837
   D147       0.01117   0.00013   0.00000   0.00574   0.00573   0.01690
   D148       0.01505  -0.00001   0.00000  -0.00115  -0.00116   0.01389
   D149      -3.09897  -0.00022   0.00000  -0.00861  -0.00861  -3.10758
   D150      -3.12903  -0.00032   0.00000  -0.01299  -0.01302   3.14114
   D151       0.03264  -0.00036   0.00000  -0.01467  -0.01469   0.01795
   D152      -0.01875   0.00001   0.00000   0.00119   0.00120  -0.01755
   D153      -3.14027  -0.00004   0.00000  -0.00049  -0.00047  -3.14074
   D154      -0.00279   0.00002   0.00000   0.00088   0.00087  -0.00192
   D155      -3.13496  -0.00003   0.00000  -0.00093  -0.00093  -3.13589
   D156       3.11111   0.00023   0.00000   0.00832   0.00832   3.11943
   D157      -0.02105   0.00018   0.00000   0.00651   0.00651  -0.01455
   D158       0.01019  -0.00002   0.00000  -0.00095  -0.00095   0.00924
   D159      -3.13007   0.00001   0.00000   0.00008   0.00008  -3.12999
   D160       3.13163   0.00002   0.00000   0.00068   0.00068   3.13231
   D161      -0.00863   0.00005   0.00000   0.00172   0.00171  -0.00692
   D162      -0.00612  -0.00002   0.00000  -0.00056  -0.00056  -0.00668
   D163       3.14159  -0.00004   0.00000  -0.00123  -0.00123   3.14037
   D164       3.12599   0.00003   0.00000   0.00126   0.00126   3.12725
   D165      -0.00948   0.00001   0.00000   0.00059   0.00059  -0.00889
   D166       0.00244   0.00002   0.00000   0.00059   0.00059   0.00303
   D167       3.13791   0.00003   0.00000   0.00126   0.00126   3.13917
   D168      -3.14048  -0.00001   0.00000  -0.00045  -0.00045  -3.14093
   D169      -0.00501   0.00001   0.00000   0.00022   0.00022  -0.00479
   D170      -0.68904   0.00030   0.00000   0.01677   0.01676  -0.67228
   D171       1.38720   0.00035   0.00000   0.01750   0.01750   1.40470
   D172      -2.77733   0.00015   0.00000   0.01494   0.01494  -2.76239
   D173       2.30855   0.00019   0.00000   0.01572   0.01572   2.32427
   D174      -1.89839   0.00024   0.00000   0.01646   0.01646  -1.88193
   D175       0.22026   0.00005   0.00000   0.01390   0.01390   0.23416
         Item               Value     Threshold  Converged?
 Maximum Force            0.010069     0.000450     NO 
 RMS     Force            0.002381     0.000300     NO 
 Maximum Displacement     0.333045     0.001800     NO 
 RMS     Displacement     0.065561     0.001200     NO 
 Predicted change in Energy=-3.797033D-03
 Lowest energy point so far.  Saving SCF results.
 GradGradGradGradGradGradGradGradGradGradGradGradGradGradGradGradGradGrad

 Leave Link  103 at Sun Dec  2 20:20:53 2018, MaxMem=   536870912 cpu:         2.4
 (Enter /pbs_home/pkowalski/g09d01/g09/l202.exe)
 Stoichiometry    C29H22F6S2
 Framework group  C1[X(C29H22F6S2)]
 Deg. of freedom   171
 Full point group                 C1      NOp   1
 RotChk:  IX=0 Diff= 7.90D-03
 Largest Abelian subgroup         C1      NOp   1
 Largest concise Abelian subgroup C1      NOp   1
                         Standard orientation:                         
 ---------------------------------------------------------------------
 Center     Atomic      Atomic             Coordinates (Angstroms)
 Number     Number       Type             X           Y           Z
 ---------------------------------------------------------------------
      1          6           0       -1.431363    0.416899   -0.183042
      2          6           0       -0.601322   -0.857642   -0.309519
      3          6           0        0.640632   -0.755288    0.570652
      4         16           0        1.768076   -2.213816    0.391024
      5          6           0       -0.723584    1.587009   -0.115231
      6          6           0       -1.237466    2.989586   -0.154206
      7          6           0        0.729626    1.604452   -0.061535
      8          6           0       -0.017650    3.858060    0.214381
      9          6           0        1.206235    3.012636   -0.195240
     10          9           0       -2.258440    3.238049    0.701423
     11          9           0       -1.669309    3.356772   -1.395374
     12          9           0       -0.038517    5.059593   -0.373352
     13          9           0        0.008493    4.031930    1.551741
     14          9           0        1.558280    3.344614   -1.472519
     15          9           0        2.259978    3.328815    0.593023
     16          6           0        1.457617    0.458251    0.131628
     17          6           0        0.320293   -0.603665    2.063361
     18          1           0        1.254568   -0.485920    2.626055
     19          1           0       -0.214473   -1.480134    2.448960
     20          1           0       -0.300771    0.287825    2.230671
     21          6           0       -0.276493   -1.054577   -1.796797
     22          1           0        0.271749   -1.989303   -1.965037
     23          1           0        0.331071   -0.216834   -2.169054
     24          1           0       -1.210570   -1.084006   -2.371543
     25          6           0        3.150477   -1.157517    0.137651
     26         16           0       -1.735120   -2.224549    0.216214
     27          6           0       -3.133457   -1.181808   -0.035516
     28          6           0       -4.455119   -1.809604    0.013943
     29          6           0       -5.526745   -1.163342    0.652945
     30          6           0       -4.673363   -3.079595   -0.548639
     31          6           0       -6.781740   -1.761140    0.710568
     32          1           0       -5.363057   -0.192771    1.127344
     33          6           0       -5.931145   -3.670878   -0.492722
     34          1           0       -3.845147   -3.595840   -1.041038
     35          6           0       -6.990209   -3.014214    0.135089
     36          1           0       -7.601373   -1.246638    1.217480
     37          1           0       -6.085913   -4.653915   -0.943611
     38          1           0       -7.976141   -3.482445    0.181636
     39          6           0       -2.843055    0.147650   -0.237135
     40          6           0       -3.884823    1.178688   -0.533680
     41          1           0       -4.811319    0.705940   -0.882063
     42          1           0       -4.127934    1.790699    0.345575
     43          1           0       -3.538241    1.870080   -1.311391
     44          6           0        4.464397   -1.794493    0.040692
     45          6           0        5.592402   -1.207702    0.638527
     46          6           0        4.619070   -3.017074   -0.635139
     47          6           0        6.839302   -1.818590    0.547253
     48          1           0        5.480707   -0.273597    1.194524
     49          6           0        5.868105   -3.621873   -0.727529
     50          1           0        3.748963   -3.483717   -1.105396
     51          6           0        6.982739   -3.024425   -0.138602
     52          1           0        7.704885   -1.351307    1.022577
     53          1           0        5.972421   -4.566659   -1.265866
     54          1           0        7.962866   -3.501588   -0.209920
     55          6           0        2.859446    0.183177    0.020207
     56          6           0        3.882269    1.204747   -0.360091
     57          1           0        3.486827    1.871551   -1.137563
     58          1           0        4.171245    1.842965    0.485316
     59          1           0        4.787507    0.725148   -0.751596
 ---------------------------------------------------------------------
 Rotational constants (GHZ):      0.1292711      0.0711343      0.0488751
 Leave Link  202 at Sun Dec  2 20:20:53 2018, MaxMem=   536870912 cpu:         0.0
 (Enter /pbs_home/pkowalski/g09d01/g09/l301.exe)
 Basis read from rwf:  (5D, 7F)
 No pseudopotential information found on rwf file.
 There are   673 symmetry adapted cartesian basis functions of A   symmetry.
 There are   636 symmetry adapted basis functions of A   symmetry.
   636 basis functions,  1103 primitive gaussians,   673 cartesian basis functions
   141 alpha electrons      141 beta electrons
       nuclear repulsion energy      4708.6549864995 Hartrees.
 IExCor= 4134 DFT=T Ex+Corr=M06L ExCW=0 ScaHFX=  0.000000
 ScaDFX=  1.000000  1.000000  1.000000  1.000000 ScalE2=  1.000000  1.000000
 IRadAn=      0 IRanWt=     -1 IRanGd=            0 ICorTp=0 IEmpDi=131
 NAtoms=   59 NActive=   59 NUniq=   59 SFac= 1.00D+00 NAtFMM=   60 NAOKFM=F Big=F
 Integral buffers will be    131072 words long.
 Raffenetti 2 integral format.
 Two-electron integral symmetry is turned on.
 R6Disp:  Grimme-D3 Dispersion energy=       -0.0061353326 Hartrees.
 Nuclear repulsion after empirical dispersion term =     4708.6488511670 Hartrees.
 No density basis found on file   724.
 Leave Link  301 at Sun Dec  2 20:20:53 2018, MaxMem=   536870912 cpu:         0.6
 (Enter /pbs_home/pkowalski/g09d01/g09/l302.exe)
 NPDir=0 NMtPBC=     1 NCelOv=     1 NCel=       1 NClECP=     1 NCelD=      1
         NCelK=      1 NCelE2=     1 NClLst=     1 CellRange=     0.0.
 One-electron integrals computed using PRISM.
 NBasis=   636 RedAO= T EigKep=  2.89D-04  NBF=   636
 NBsUse=   636 1.00D-06 EigRej= -1.00D+00 NBFU=   636
 Precomputing XC quadrature grid using
 IXCGrd= 4 IRadAn=           0 IRanWt=          -1 IRanGd=           0 AccXCQ= 0.00D+00.
 Generated NRdTot=       0 NPtTot=           0 NUsed=           0 NTot=          32
 NSgBfM=   629   630   633   633   633 MxSgAt=    59 MxSgA2=    59.
 Leave Link  302 at Sun Dec  2 20:20:55 2018, MaxMem=   536870912 cpu:        16.7
 (Enter /pbs_home/pkowalski/g09d01/g09/l303.exe)
 DipDrv:  MaxL=1.
 Leave Link  303 at Sun Dec  2 20:20:56 2018, MaxMem=   536870912 cpu:         1.9
 (Enter /pbs_home/pkowalski/g09d01/g09/l401.exe)
 Initial guess from the checkpoint file:  "dae0068freq_closed_m06ld3.chk"
 B after Tr=     0.000000    0.000000    0.000000
         Rot=    0.999999    0.001123    0.000472    0.000154 Ang=   0.14 deg.
 Guess basis will be translated and rotated to current coordinates.
 JPrj=2 DoOrth=T DoCkMO=T.
 Generating alternative initial guess.
 ExpMin= 1.22D-01 ExpMax= 9.18D+03 ExpMxC= 1.38D+03 IAcc=1 IRadAn=         1 AccDes= 0.00D+00
 Harris functional with IExCor= 1009 and IRadAn=       1 diagonalized for initial guess.
 HarFok:  IExCor= 1009 AccDes= 0.00D+00 IRadAn=         1 IDoV= 1 UseB2=F ITyADJ=14
 ICtDFT=  3500011 ScaDFX=  1.000000  1.000000  1.000000  1.000000
 FoFCou: FMM=F IPFlag=           0 FMFlag=      100000 FMFlg1=           0
         NFxFlg=           0 DoJE=T BraDBF=F KetDBF=T FulRan=T
         wScrn=  0.000000 ICntrl=     500 IOpCl=  0 I1Cent=   200000004 NGrid=           0
         NMat0=    1 NMatS0=      1 NMatT0=    0 NMatD0=    1 NMtDS0=    0 NMtDT0=    0
 Petite list used in FoFCou.
 Harris En= -2510.27062198750    
 Leave Link  401 at Sun Dec  2 20:21:01 2018, MaxMem=   536870912 cpu:        42.7
 (Enter /pbs_home/pkowalski/g09d01/g09/l502.exe)
 Closed shell SCF:
 Using DIIS extrapolation, IDIIS=  1040.
 Integral symmetry usage will be decided dynamically.
 IVT=     1387805 IEndB=     1387805 NGot=   536870912 MDV=   535953350
 LenX=   535953350 LenY=   535499748
 Requested convergence on RMS density matrix=1.00D-08 within 128 cycles.
 Requested convergence on MAX density matrix=1.00D-06.
 Requested convergence on             energy=1.00D-06.
 No special actions if energy rises.
 Fock matrices will be formed incrementally for  20 cycles.
 Integral accuracy reduced to 1.0D-05 until final iterations.

 Cycle   1  Pass 0  IDiag  1:
 FoFJK:  IHMeth= 1 ICntrl=     500 DoSepK=F KAlg= 0 I1Cent=   0 FoldK=F
 IRaf= 660000000 NMat=   1 IRICut=       1 DoRegI=T DoRafI=F ISym2E= 0.
 FoFCou: FMM=F IPFlag=           0 FMFlag=      100000 FMFlg1=           0
         NFxFlg=           0 DoJE=T BraDBF=F KetDBF=F FulRan=T
         wScrn=  0.000000 ICntrl=     500 IOpCl=  0 I1Cent=           0 NGrid=           0
         NMat0=    1 NMatS0=      1 NMatT0=    0 NMatD0=    1 NMtDS0=    0 NMtDT0=    0
 Symmetry not used in FoFCou.
 E= -2512.04698280893    
 DIIS: error= 5.88D-03 at cycle   1 NSaved=   1.
 NSaved= 1 IEnMin= 1 EnMin= -2512.04698280893     IErMin= 1 ErrMin= 5.88D-03
 ErrMax= 5.88D-03  0.00D+00 EMaxC= 1.00D-01 BMatC= 1.26D-02 BMatP= 1.26D-02
 IDIUse=3 WtCom= 9.41D-01 WtEn= 5.88D-02
 Coeff-Com:  0.100D+01
 Coeff-En:   0.100D+01
 Coeff:      0.100D+01
 Gap=     0.548 Goal=   None    Shift=    0.000
 GapD=    0.548 DampG=2.000 DampE=1.000 DampFc=2.0000 IDamp=-1.
 RMSDP=4.56D-04 MaxDP=2.45D-02              OVMax= 3.01D-02

 Cycle   2  Pass 0  IDiag  1:
 RMSU=  4.55D-04    CP:  1.00D+00
 E= -2512.07077458884     Delta-E=       -0.023791779904 Rises=F Damp=F
 DIIS: error= 4.29D-04 at cycle   2 NSaved=   2.
 NSaved= 2 IEnMin= 2 EnMin= -2512.07077458884     IErMin= 2 ErrMin= 4.29D-04
 ErrMax= 4.29D-04  0.00D+00 EMaxC= 1.00D-01 BMatC= 2.21D-04 BMatP= 1.26D-02
 IDIUse=3 WtCom= 9.96D-01 WtEn= 4.29D-03
 Coeff-Com:  0.214D-01 0.979D+00
 Coeff-En:   0.000D+00 0.100D+01
 Coeff:      0.213D-01 0.979D+00
 Gap=     0.053 Goal=   None    Shift=    0.000
 RMSDP=1.12D-04 MaxDP=8.76D-03 DE=-2.38D-02 OVMax= 9.57D-03

 Cycle   3  Pass 0  IDiag  1:
 RMSU=  1.09D-04    CP:  1.00D+00  9.50D-01
 E= -2512.07028008403     Delta-E=        0.000494504803 Rises=F Damp=F
 DIIS: error= 7.62D-04 at cycle   3 NSaved=   3.
 NSaved= 3 IEnMin= 2 EnMin= -2512.07077458884     IErMin= 2 ErrMin= 4.29D-04
 ErrMax= 7.62D-04  0.00D+00 EMaxC= 1.00D-01 BMatC= 6.51D-04 BMatP= 2.21D-04
 IDIUse=3 WtCom= 2.66D-01 WtEn= 7.34D-01
 Coeff-Com: -0.354D-03 0.641D+00 0.359D+00
 Coeff-En:   0.000D+00 0.729D+00 0.271D+00
 Coeff:     -0.941D-04 0.706D+00 0.294D+00
 Gap=     0.053 Goal=   None    Shift=    0.000
 RMSDP=7.06D-05 MaxDP=5.71D-03 DE= 4.95D-04 OVMax= 7.89D-03

 Cycle   4  Pass 0  IDiag  1:
 RMSU=  2.46D-05    CP:  1.00D+00  9.79D-01  4.09D-01
 E= -2512.07097766784     Delta-E=       -0.000697583802 Rises=F Damp=F
 DIIS: error= 9.63D-05 at cycle   4 NSaved=   4.
 NSaved= 4 IEnMin= 4 EnMin= -2512.07097766784     IErMin= 4 ErrMin= 9.63D-05
 ErrMax= 9.63D-05  0.00D+00 EMaxC= 1.00D-01 BMatC= 2.31D-05 BMatP= 2.21D-04
 IDIUse=1 WtCom= 1.00D+00 WtEn= 0.00D+00
 Coeff-Com: -0.171D-02 0.323D+00 0.138D+00 0.541D+00
 Coeff:     -0.171D-02 0.323D+00 0.138D+00 0.541D+00
 Gap=     0.053 Goal=   None    Shift=    0.000
 RMSDP=1.91D-05 MaxDP=9.78D-04 DE=-6.98D-04 OVMax= 3.09D-03

 Cycle   5  Pass 0  IDiag  1:
 RMSU=  1.29D-05    CP:  1.00D+00  9.82D-01  3.77D-01  4.45D-01
 E= -2512.07098553139     Delta-E=       -0.000007863551 Rises=F Damp=F
 DIIS: error= 9.67D-05 at cycle   5 NSaved=   5.
 NSaved= 5 IEnMin= 5 EnMin= -2512.07098553139     IErMin= 4 ErrMin= 9.63D-05
 ErrMax= 9.67D-05  0.00D+00 EMaxC= 1.00D-01 BMatC= 1.28D-05 BMatP= 2.31D-05
 IDIUse=1 WtCom= 1.00D+00 WtEn= 0.00D+00
 Coeff-Com: -0.996D-03 0.140D+00 0.451D-01 0.420D+00 0.396D+00
 Coeff:     -0.996D-03 0.140D+00 0.451D-01 0.420D+00 0.396D+00
 Gap=     0.053 Goal=   None    Shift=    0.000
 RMSDP=1.16D-05 MaxDP=7.33D-04 DE=-7.86D-06 OVMax= 2.51D-03

 Cycle   6  Pass 0  IDiag  1:
 RMSU=  6.26D-06    CP:  1.00D+00  9.83D-01  3.67D-01  6.40D-01  3.50D-01
 E= -2512.07099641723     Delta-E=       -0.000010885838 Rises=F Damp=F
 DIIS: error= 3.70D-05 at cycle   6 NSaved=   6.
 NSaved= 6 IEnMin= 6 EnMin= -2512.07099641723     IErMin= 6 ErrMin= 3.70D-05
 ErrMax= 3.70D-05  0.00D+00 EMaxC= 1.00D-01 BMatC= 2.24D-06 BMatP= 1.28D-05
 IDIUse=1 WtCom= 1.00D+00 WtEn= 0.00D+00
 Coeff-Com: -0.370D-03 0.419D-01 0.696D-02 0.214D+00 0.310D+00 0.428D+00
 Coeff:     -0.370D-03 0.419D-01 0.696D-02 0.214D+00 0.310D+00 0.428D+00
 Gap=     0.053 Goal=   None    Shift=    0.000
 RMSDP=4.36D-06 MaxDP=3.03D-04 DE=-1.09D-05 OVMax= 8.76D-04

 Initial convergence to 1.0D-05 achieved.  Increase integral accuracy.
 Cycle   7  Pass 1  IDiag  1:
 E= -2512.06630743554     Delta-E=        0.004688981688 Rises=F Damp=F
 DIIS: error= 1.67D-04 at cycle   1 NSaved=   1.
 NSaved= 1 IEnMin= 1 EnMin= -2512.06630743554     IErMin= 1 ErrMin= 1.67D-04
 ErrMax= 1.67D-04  0.00D+00 EMaxC= 1.00D-01 BMatC= 6.70D-05 BMatP= 6.70D-05
 IDIUse=3 WtCom= 9.98D-01 WtEn= 1.67D-03
 Coeff-Com:  0.100D+01
 Coeff-En:   0.100D+01
 Coeff:      0.100D+01
 Gap=     0.053 Goal=   None    Shift=    0.000
 RMSDP=4.36D-06 MaxDP=3.03D-04 DE= 4.69D-03 OVMax= 1.23D-03

 Cycle   8  Pass 1  IDiag  1:
 RMSU=  1.86D-04    CP:  9.99D-01
 E= -2512.06637498962     Delta-E=       -0.000067554080 Rises=F Damp=F
 DIIS: error= 3.98D-05 at cycle   2 NSaved=   2.
 NSaved= 2 IEnMin= 2 EnMin= -2512.06637498962     IErMin= 2 ErrMin= 3.98D-05
 ErrMax= 3.98D-05  0.00D+00 EMaxC= 1.00D-01 BMatC= 4.72D-06 BMatP= 6.70D-05
 IDIUse=1 WtCom= 1.00D+00 WtEn= 0.00D+00
 Coeff-Com:  0.114D+00 0.886D+00
 Coeff:      0.114D+00 0.886D+00
 Gap=     0.053 Goal=   None    Shift=    0.000
 RMSDP=1.55D-05 MaxDP=1.01D-03 DE=-6.76D-05 OVMax= 3.17D-03

 Cycle   9  Pass 1  IDiag  1:
 RMSU=  1.55D-05    CP:  9.99D-01  1.00D+00
 E= -2512.06636129916     Delta-E=        0.000013690455 Rises=F Damp=F
 DIIS: error= 9.01D-05 at cycle   3 NSaved=   3.
 NSaved= 3 IEnMin= 2 EnMin= -2512.06637498962     IErMin= 2 ErrMin= 3.98D-05
 ErrMax= 9.01D-05  0.00D+00 EMaxC= 1.00D-01 BMatC= 1.54D-05 BMatP= 4.72D-06
 IDIUse=1 WtCom= 1.00D+00 WtEn= 0.00D+00
 Coeff-Com:  0.305D-01 0.644D+00 0.326D+00
 Coeff:      0.305D-01 0.644D+00 0.326D+00
 Gap=     0.053 Goal=   None    Shift=    0.000
 RMSDP=1.41D-05 MaxDP=9.06D-04 DE= 1.37D-05 OVMax= 3.62D-03

 Cycle  10  Pass 1  IDiag  1:
 RMSU=  6.65D-06    CP:  9.99D-01  1.00D+00  2.02D-01
 E= -2512.06637708963     Delta-E=       -0.000015790464 Rises=F Damp=F
 DIIS: error= 3.70D-05 at cycle   4 NSaved=   4.
 NSaved= 4 IEnMin= 4 EnMin= -2512.06637708963     IErMin= 4 ErrMin= 3.70D-05
 ErrMax= 3.70D-05  0.00D+00 EMaxC= 1.00D-01 BMatC= 2.37D-06 BMatP= 4.72D-06
 IDIUse=1 WtCom= 1.00D+00 WtEn= 0.00D+00
 Coeff-Com:  0.566D-02 0.362D+00 0.265D+00 0.367D+00
 Coeff:      0.566D-02 0.362D+00 0.265D+00 0.367D+00
 Gap=     0.053 Goal=   None    Shift=    0.000
 RMSDP=4.83D-06 MaxDP=4.19D-04 DE=-1.58D-05 OVMax= 1.37D-03

 Cycle  11  Pass 1  IDiag  1:
 RMSU=  2.25D-06    CP:  9.99D-01  1.00D+00  3.63D-01  4.80D-01
 E= -2512.06637987706     Delta-E=       -0.000002787433 Rises=F Damp=F
 DIIS: error= 8.57D-06 at cycle   5 NSaved=   5.
 NSaved= 5 IEnMin= 5 EnMin= -2512.06637987706     IErMin= 5 ErrMin= 8.57D-06
 ErrMax= 8.57D-06  0.00D+00 EMaxC= 1.00D-01 BMatC= 1.67D-07 BMatP= 2.37D-06
 IDIUse=1 WtCom= 1.00D+00 WtEn= 0.00D+00
 Coeff-Com: -0.956D-03 0.154D+00 0.139D+00 0.250D+00 0.458D+00
 Coeff:     -0.956D-03 0.154D+00 0.139D+00 0.250D+00 0.458D+00
 Gap=     0.053 Goal=   None    Shift=    0.000
 RMSDP=1.62D-06 MaxDP=9.35D-05 DE=-2.79D-06 OVMax= 4.33D-04

 Cycle  12  Pass 1  IDiag  1:
 RMSU=  1.12D-06    CP:  9.99D-01  1.00D+00  3.62D-01  5.20D-01  4.92D-01
 E= -2512.06638001256     Delta-E=       -0.000000135505 Rises=F Damp=F
 DIIS: error= 5.62D-06 at cycle   6 NSaved=   6.
 NSaved= 6 IEnMin= 6 EnMin= -2512.06638001256     IErMin= 6 ErrMin= 5.62D-06
 ErrMax= 5.62D-06  0.00D+00 EMaxC= 1.00D-01 BMatC= 4.71D-08 BMatP= 1.67D-07
 IDIUse=1 WtCom= 1.00D+00 WtEn= 0.00D+00
 Coeff-Com: -0.172D-02 0.634D-01 0.669D-01 0.137D+00 0.353D+00 0.382D+00
 Coeff:     -0.172D-02 0.634D-01 0.669D-01 0.137D+00 0.353D+00 0.382D+00
 Gap=     0.053 Goal=   None    Shift=    0.000
 RMSDP=8.75D-07 MaxDP=6.13D-05 DE=-1.36D-07 OVMax= 2.71D-04

 Cycle  13  Pass 1  IDiag  1:
 RMSU=  4.74D-07    CP:  9.99D-01  1.00D+00  3.67D-01  5.12D-01  6.58D-01
                    CP:  4.39D-01
 E= -2512.06638005759     Delta-E=       -0.000000045026 Rises=F Damp=F
 DIIS: error= 2.48D-06 at cycle   7 NSaved=   7.
 NSaved= 7 IEnMin= 7 EnMin= -2512.06638005759     IErMin= 7 ErrMin= 2.48D-06
 ErrMax= 2.48D-06  0.00D+00 EMaxC= 1.00D-01 BMatC= 1.22D-08 BMatP= 4.71D-08
 IDIUse=1 WtCom= 1.00D+00 WtEn= 0.00D+00
 Coeff-Com: -0.114D-02 0.116D-01 0.190D-01 0.500D-01 0.180D+00 0.326D+00
 Coeff-Com:  0.414D+00
 Coeff:     -0.114D-02 0.116D-01 0.190D-01 0.500D-01 0.180D+00 0.326D+00
 Coeff:      0.414D+00
 Gap=     0.053 Goal=   None    Shift=    0.000
 RMSDP=3.39D-07 MaxDP=3.04D-05 DE=-4.50D-08 OVMax= 9.84D-05

 Cycle  14  Pass 1  IDiag  1:
 RMSU=  1.46D-07    CP:  9.99D-01  1.00D+00  3.65D-01  5.21D-01  6.27D-01
                    CP:  5.71D-01  4.75D-01
 E= -2512.06638007135     Delta-E=       -0.000000013761 Rises=F Damp=F
 DIIS: error= 8.92D-07 at cycle   8 NSaved=   8.
 NSaved= 8 IEnMin= 8 EnMin= -2512.06638007135     IErMin= 8 ErrMin= 8.92D-07
 ErrMax= 8.92D-07  0.00D+00 EMaxC= 1.00D-01 BMatC= 8.12D-10 BMatP= 1.22D-08
 IDIUse=1 WtCom= 1.00D+00 WtEn= 0.00D+00
 Coeff-Com: -0.516D-03-0.102D-03 0.405D-02 0.159D-01 0.736D-01 0.161D+00
 Coeff-Com:  0.268D+00 0.478D+00
 Coeff:     -0.516D-03-0.102D-03 0.405D-02 0.159D-01 0.736D-01 0.161D+00
 Coeff:      0.268D+00 0.478D+00
 Gap=     0.053 Goal=   None    Shift=    0.000
 RMSDP=9.92D-08 MaxDP=7.35D-06 DE=-1.38D-08 OVMax= 1.38D-05

 Cycle  15  Pass 1  IDiag  1:
 RMSU=  6.41D-08    CP:  9.99D-01  1.00D+00  3.66D-01  5.24D-01  6.28D-01
                    CP:  5.55D-01  5.18D-01  5.47D-01
 E= -2512.06638007222     Delta-E=       -0.000000000871 Rises=F Damp=F
 DIIS: error= 3.27D-07 at cycle   9 NSaved=   9.
 NSaved= 9 IEnMin= 9 EnMin= -2512.06638007222     IErMin= 9 ErrMin= 3.27D-07
 ErrMax= 3.27D-07  0.00D+00 EMaxC= 1.00D-01 BMatC= 1.36D-10 BMatP= 8.12D-10
 IDIUse=1 WtCom= 1.00D+00 WtEn= 0.00D+00
 Coeff-Com: -0.142D-03-0.212D-02-0.767D-03 0.159D-02 0.165D-01 0.474D-01
 Coeff-Com:  0.104D+00 0.324D+00 0.510D+00
 Coeff:     -0.142D-03-0.212D-02-0.767D-03 0.159D-02 0.165D-01 0.474D-01
 Coeff:      0.104D+00 0.324D+00 0.510D+00
 Gap=     0.053 Goal=   None    Shift=    0.000
 RMSDP=3.66D-08 MaxDP=1.84D-06 DE=-8.71D-10 OVMax= 3.80D-06

 Cycle  16  Pass 1  IDiag  1:
 RMSU=  1.93D-08    CP:  9.99D-01  1.00D+00  3.65D-01  5.23D-01  6.31D-01
                    CP:  5.60D-01  5.19D-01  6.20D-01  5.90D-01
 E= -2512.06638007244     Delta-E=       -0.000000000220 Rises=F Damp=F
 DIIS: error= 1.52D-07 at cycle  10 NSaved=  10.
 NSaved=10 IEnMin=10 EnMin= -2512.06638007244     IErMin=10 ErrMin= 1.52D-07
 ErrMax= 1.52D-07  0.00D+00 EMaxC= 1.00D-01 BMatC= 1.53D-11 BMatP= 1.36D-10
 IDIUse=1 WtCom= 1.00D+00 WtEn= 0.00D+00
 Coeff-Com: -0.368D-04-0.135D-02-0.911D-03-0.669D-03 0.292D-02 0.134D-01
 Coeff-Com:  0.377D-01 0.154D+00 0.321D+00 0.474D+00
 Coeff:     -0.368D-04-0.135D-02-0.911D-03-0.669D-03 0.292D-02 0.134D-01
 Coeff:      0.377D-01 0.154D+00 0.321D+00 0.474D+00
 Gap=     0.053 Goal=   None    Shift=    0.000
 RMSDP=1.07D-08 MaxDP=6.78D-07 DE=-2.20D-10 OVMax= 1.53D-06

 Cycle  17  Pass 1  IDiag  1:
 RMSU=  7.06D-09    CP:  9.99D-01  1.00D+00  3.65D-01  5.23D-01  6.31D-01
                    CP:  5.62D-01  5.21D-01  6.20D-01  6.29D-01  6.16D-01
 E= -2512.06638007264     Delta-E=       -0.000000000200 Rises=F Damp=F
 DIIS: error= 4.32D-08 at cycle  11 NSaved=  11.
 NSaved=11 IEnMin=11 EnMin= -2512.06638007264     IErMin=11 ErrMin= 4.32D-08
 ErrMax= 4.32D-08  0.00D+00 EMaxC= 1.00D-01 BMatC= 2.05D-12 BMatP= 1.53D-11
 IDIUse=1 WtCom= 1.00D+00 WtEn= 0.00D+00
 Coeff-Com:  0.262D-05-0.468D-03-0.448D-03-0.732D-03-0.111D-02 0.134D-03
 Coeff-Com:  0.554D-02 0.399D-01 0.112D+00 0.297D+00 0.548D+00
 Coeff:      0.262D-05-0.468D-03-0.448D-03-0.732D-03-0.111D-02 0.134D-03
 Coeff:      0.554D-02 0.399D-01 0.112D+00 0.297D+00 0.548D+00
 Gap=     0.053 Goal=   None    Shift=    0.000
 RMSDP=4.56D-09 MaxDP=2.51D-07 DE=-2.00D-10 OVMax= 4.75D-07

 SCF Done:  E(RM06L) =  -2512.06638007     A.U. after   17 cycles
            NFock= 17  Conv=0.46D-08     -V/T= 2.0064
 KE= 2.495973397306D+03 PE=-1.532095561059D+04 EE= 5.604266982043D+03
 Leave Link  502 at Sun Dec  2 20:28:55 2018, MaxMem=   536870912 cpu:      3777.0
 (Enter /pbs_home/pkowalski/g09d01/g09/l701.exe)
 Compute integral first derivatives.
 ... and contract with generalized density number  0.
 R6Disp: Adding Grimme-D3 dispersion energy 1st derivatives to the gradient.
 Leave Link  701 at Sun Dec  2 20:28:57 2018, MaxMem=   536870912 cpu:         6.2
 (Enter /pbs_home/pkowalski/g09d01/g09/l702.exe)
 L702 exits ... SP integral derivatives will be done elsewhere.
 Leave Link  702 at Sun Dec  2 20:28:57 2018, MaxMem=   536870912 cpu:         0.2
 (Enter /pbs_home/pkowalski/g09d01/g09/l703.exe)
 Compute integral first derivatives, UseDBF=F ICtDFT=           0.
 Integral derivatives from FoFJK, PRISM(SPDF).
 Calling FoFJK, ICntrl=      2527 FMM=F ISym2X=0 I1Cent= 0 IOpClX= 0 NMat=1 NMatS=1 NMatT=0.
 FoFJK:  IHMeth= 1 ICntrl=    2527 DoSepK=F KAlg= 0 I1Cent=   0 FoldK=F
 IRaf=         0 NMat=   1 IRICut=       1 DoRegI=T DoRafI=F ISym2E= 0.
 FoFCou: FMM=F IPFlag=           0 FMFlag=      100000 FMFlg1=         800
         NFxFlg=           0 DoJE=F BraDBF=F KetDBF=F FulRan=T
         wScrn=  0.000000 ICntrl=    2527 IOpCl=  0 I1Cent=           0 NGrid=           0
         NMat0=    1 NMatS0=      1 NMatT0=    0 NMatD0=    1 NMtDS0=    0 NMtDT0=    0
 Symmetry not used in FoFCou.
 Leave Link  703 at Sun Dec  2 20:31:15 2018, MaxMem=   536870912 cpu:      1098.9
 (Enter /pbs_home/pkowalski/g09d01/g09/l716.exe)
 Dipole        = 1.07537376D-01-1.67854915D+00-9.18536436D-02
 ***** Axes restored to original set *****
 -------------------------------------------------------------------
 Center     Atomic                   Forces (Hartrees/Bohr)
 Number     Number              X              Y              Z
 -------------------------------------------------------------------
      1        6          -0.003213985    0.003085816    0.001044158
      2        6          -0.001012185   -0.000780278   -0.000186308
      3        6           0.001845480    0.000885418   -0.000614723
      4       16           0.000902787   -0.001988995   -0.001044935
      5        6           0.001831252   -0.002503216    0.000225531
      6        6          -0.001592813    0.001078873   -0.001795935
      7        6          -0.001581457    0.000063867   -0.002407736
      8        6           0.001230243   -0.000459243   -0.002113958
      9        6           0.002339940   -0.001303638    0.001080172
     10        9           0.000010239   -0.001018140    0.000350113
     11        9           0.000398635    0.000290004    0.000514880
     12        9           0.000348058    0.000872927    0.000280483
     13        9          -0.001015418   -0.000107523    0.000944679
     14        9          -0.000295537    0.000604370    0.000033494
     15        9          -0.001127978   -0.000194241   -0.000426390
     16        6           0.001066434    0.000618259    0.004270149
     17        6          -0.000390663   -0.001329707    0.001054336
     18        1           0.000336780    0.000650154   -0.000405652
     19        1           0.000440297    0.000375077   -0.000386896
     20        1           0.000427525    0.000518930    0.000165903
     21        6           0.000188432    0.001753463   -0.000564251
     22        1          -0.000351875   -0.000586309   -0.000174669
     23        1          -0.000448342   -0.000256477    0.000156731
     24        1          -0.000246103   -0.000758736    0.000209175
     25        6          -0.001514661    0.003087528    0.005279708
     26       16          -0.001033454   -0.001583481   -0.001884853
     27        6          -0.002041024    0.003662204    0.005069367
     28        6           0.001707056   -0.002106385    0.000308613
     29        6          -0.001014986    0.001549174   -0.001321368
     30        6          -0.000431265    0.001478769    0.000459036
     31        6           0.000441093    0.000069844   -0.000340956
     32        1          -0.000496279    0.000993986    0.000842648
     33        6          -0.000018642   -0.000209788    0.000207743
     34        1           0.000028848   -0.000041732   -0.000253586
     35        6          -0.000335390    0.000100630    0.000097067
     36        1          -0.000015382    0.000088307    0.000150641
     37        1           0.000006692    0.000032904   -0.000095074
     38        1           0.000042536   -0.000044892    0.000022968
     39        6           0.003037314   -0.002809636   -0.003932949
     40        6           0.000574915   -0.000775420    0.002455887
     41        1           0.000152300   -0.001465489   -0.001008324
     42        1          -0.000488910    0.000243801   -0.000673599
     43        1           0.000259757   -0.000219245   -0.000678921
     44        6          -0.000954075    0.000506581   -0.002330052
     45        6           0.001481602   -0.000712043    0.001116592
     46        6           0.000496166    0.000429681    0.001497808
     47        6           0.000201333    0.000062870   -0.000269081
     48        1          -0.000022363    0.000602134    0.001178353
     49        6          -0.000314712   -0.000066416    0.000002291
     50        1           0.000132176    0.000125737   -0.000149697
     51        6           0.000139517   -0.000098870    0.000192611
     52        1          -0.000029565    0.000096837    0.000128238
     53        1           0.000106935   -0.000022524   -0.000000951
     54        1          -0.000029965    0.000025151   -0.000075713
     55        6           0.001039293   -0.001815693   -0.004648700
     56        6          -0.002077047    0.001259800    0.000490253
     57        1           0.000565584   -0.000244352   -0.000418098
     58        1           0.000606426   -0.000508864    0.000038326
     59        1          -0.000291569   -0.001201765   -0.001664580
 -------------------------------------------------------------------
 Cartesian Forces:  Max     0.005279708 RMS     0.001330381
 Leave Link  716 at Sun Dec  2 20:31:15 2018, MaxMem=   536870912 cpu:         0.3
 (Enter /pbs_home/pkowalski/g09d01/g09/l103.exe)

 GradGradGradGradGradGradGradGradGradGradGradGradGradGradGradGradGradGrad
 Berny optimization.
 Using GEDIIS/GDIIS optimizer.
 FormGI is forming the generalized inverse of G from B-inverse, IUseBI=4.
 GSVD:  received Info=                   1 from GESDD.
 Internal  Forces:  Max     0.006828656 RMS     0.000963229
 Search for a local minimum.
 Step number   2 out of a maximum of  354
 All quantities printed in internal units (Hartrees-Bohrs-Radians)
 RMS Force = .96323D-03 SwitMx=.10000D-02 MixMth= 2
 Mixed Optimization -- En-DIIS/RFO-DIIS
 Update second derivatives using D2CorX and points    1    2
 DE= -3.26D-03 DEPred=-3.80D-03 R= 8.59D-01
 TightC=F SS=  1.41D+00  RLast= 3.07D-01 DXNew= 5.0454D-01 9.2019D-01
 Trust test= 8.59D-01 RLast= 3.07D-01 DXMaxT set to 5.05D-01
 ITU=  1  0
 Use linear search instead of GDIIS.
     Eigenvalues ---    0.00230   0.00230   0.00426   0.00628   0.00641
     Eigenvalues ---    0.00652   0.00841   0.00991   0.01104   0.01202
     Eigenvalues ---    0.01237   0.01267   0.01385   0.01441   0.01458
     Eigenvalues ---    0.01541   0.01575   0.01599   0.01722   0.01748
     Eigenvalues ---    0.01931   0.02013   0.02015   0.02034   0.02078
     Eigenvalues ---    0.02091   0.02095   0.02131   0.02135   0.02136
     Eigenvalues ---    0.02139   0.02143   0.02151   0.02155   0.02161
     Eigenvalues ---    0.02161   0.02164   0.02167   0.04504   0.04755
     Eigenvalues ---    0.04993   0.05445   0.05447   0.05528   0.05654
     Eigenvalues ---    0.05663   0.05977   0.07008   0.07028   0.07053
     Eigenvalues ---    0.07187   0.07233   0.07316   0.07810   0.08943
     Eigenvalues ---    0.09195   0.09445   0.09593   0.10309   0.10669
     Eigenvalues ---    0.11100   0.12175   0.12355   0.14191   0.14551
     Eigenvalues ---    0.15536   0.15996   0.15997   0.15998   0.15999
     Eigenvalues ---    0.15999   0.16000   0.16000   0.16000   0.16000
     Eigenvalues ---    0.16000   0.16000   0.16000   0.16000   0.16000
     Eigenvalues ---    0.16000   0.16000   0.16000   0.16000   0.16000
     Eigenvalues ---    0.16000   0.16034   0.17017   0.17057   0.20307
     Eigenvalues ---    0.21403   0.22000   0.22000   0.22000   0.22000
     Eigenvalues ---    0.22248   0.23293   0.23469   0.23757   0.24335
     Eigenvalues ---    0.24533   0.24549   0.24794   0.24815   0.24948
     Eigenvalues ---    0.24982   0.24994   0.24995   0.25002   0.26673
     Eigenvalues ---    0.26936   0.27007   0.27192   0.27267   0.27535
     Eigenvalues ---    0.27807   0.28242   0.28885   0.30646   0.31479
     Eigenvalues ---    0.31519   0.32243   0.33646   0.34195   0.34375
     Eigenvalues ---    0.34432   0.34469   0.34515   0.34556   0.34594
     Eigenvalues ---    0.34602   0.34706   0.34712   0.34739   0.34809
     Eigenvalues ---    0.35143   0.35204   0.35291   0.35291   0.35291
     Eigenvalues ---    0.35291   0.35300   0.35311   0.35354   0.35372
     Eigenvalues ---    0.35450   0.36125   0.36937   0.37813   0.41295
     Eigenvalues ---    0.41606   0.41769   0.41832   0.45008   0.45037
     Eigenvalues ---    0.45491   0.45540   0.46379   0.46413   0.46684
     Eigenvalues ---    0.46810   0.47495   0.48272   0.48382   0.49551
     Eigenvalues ---    0.50285   0.51157   0.52250   0.52834   0.53688
     Eigenvalues ---    0.55705
 RFO step:  Lambda=-2.19555722D-03 EMin= 2.29998003D-03
 Quartic linear search produced a step of -0.07221.
 Iteration  1 RMS(Cart)=  0.06335727 RMS(Int)=  0.00097744
 Iteration  2 RMS(Cart)=  0.00217794 RMS(Int)=  0.00004731
 Iteration  3 RMS(Cart)=  0.00000095 RMS(Int)=  0.00004730
 ITry= 1 IFail=0 DXMaxC= 3.02D-01 DCOld= 1.00D+10 DXMaxT= 5.05D-01 DXLimC= 3.00D+00 Rises=F
 Variable       Old X    -DE/DX   Delta X   Delta X   Delta X     New X
                                 (Linear)    (Quad)   (Total)
    R1        2.88418  -0.00041   0.00145  -0.01097  -0.00953   2.87465
    R2        2.58741   0.00234  -0.00019   0.00504   0.00483   2.59224
    R3        2.71772  -0.00083   0.00170  -0.01106  -0.00935   2.70837
    R4        2.88307   0.00338   0.00233  -0.00162   0.00071   2.88378
    R5        2.90077   0.00021   0.00228  -0.01122  -0.00894   2.89183
    R6        3.49999  -0.00074   0.00113  -0.00902  -0.00789   3.49210
    R7        3.50018  -0.00040   0.00102  -0.00763  -0.00660   3.49358
    R8        2.88633  -0.00044   0.00150  -0.00951  -0.00797   2.87835
    R9        2.89923   0.00048   0.00229  -0.01041  -0.00812   2.89111
   R10        3.32237  -0.00128   0.00174  -0.01329  -0.01155   3.31082
   R11        2.82374   0.00072   0.00136  -0.00485  -0.00350   2.82025
   R12        2.74824  -0.00039   0.00146  -0.00711  -0.00562   2.74262
   R13        2.91414   0.00078   0.00100  -0.00337  -0.00241   2.91173
   R14        2.56072  -0.00102   0.00125  -0.00830  -0.00706   2.55366
   R15        2.57850  -0.00062   0.00118  -0.00727  -0.00609   2.57241
   R16        2.82071   0.00079   0.00132  -0.00436  -0.00302   2.81769
   R17        2.59179   0.00274  -0.00014   0.00632   0.00619   2.59798
   R18        2.91559   0.00114   0.00099  -0.00206  -0.00109   2.91450
   R19        2.52796  -0.00078   0.00129  -0.00803  -0.00674   2.52122
   R20        2.54899  -0.00096   0.00121  -0.00794  -0.00673   2.54226
   R21        2.58111  -0.00046   0.00112  -0.00671  -0.00559   2.57552
   R22        2.55756  -0.00118   0.00127  -0.00869  -0.00742   2.55014
   R23        2.70779  -0.00028   0.00167  -0.00908  -0.00741   2.70038
   R24        2.07299   0.00014  -0.00069   0.00398   0.00329   2.07627
   R25        2.07256  -0.00002  -0.00081   0.00420   0.00339   2.07595
   R26        2.07738  -0.00012  -0.00093   0.00455   0.00362   2.08100
   R27        2.07232  -0.00013  -0.00082   0.00396   0.00314   2.07546
   R28        2.07829  -0.00004  -0.00088   0.00453   0.00364   2.08193
   R29        2.07328   0.00012  -0.00071   0.00404   0.00333   2.07660
   R30        2.76542   0.00128   0.00146  -0.00433  -0.00287   2.76255
   R31        2.60203   0.00649  -0.00024   0.01332   0.01307   2.61510
   R32        3.33044  -0.00116   0.00172  -0.01216  -0.01044   3.31999
   R33        2.76660   0.00130   0.00148  -0.00440  -0.00292   2.76369
   R34        2.59962   0.00683  -0.00027   0.01400   0.01373   2.61335
   R35        2.65529   0.00227   0.00026   0.00347   0.00374   2.65903
   R36        2.65707   0.00093   0.00021   0.00090   0.00112   2.65819
   R37        2.62916  -0.00002   0.00029  -0.00148  -0.00119   2.62797
   R38        2.06479  -0.00103  -0.00112   0.00322   0.00210   2.06688
   R39        2.62853  -0.00005   0.00022  -0.00133  -0.00111   2.62741
   R40        2.06569  -0.00019  -0.00108   0.00515   0.00406   2.06976
   R41        2.63536   0.00001   0.00015  -0.00086  -0.00072   2.63464
   R42        2.06445  -0.00007  -0.00090   0.00449   0.00360   2.06805
   R43        2.63681  -0.00020   0.00020  -0.00157  -0.00139   2.63542
   R44        2.06458  -0.00007  -0.00090   0.00454   0.00363   2.06821
   R45        2.06445  -0.00006  -0.00090   0.00451   0.00362   2.06807
   R46        2.82592  -0.00008   0.00180  -0.00965  -0.00785   2.81807
   R47        2.07290  -0.00059  -0.00081   0.00268   0.00187   2.07477
   R48        2.07591   0.00028  -0.00062   0.00398   0.00336   2.07927
   R49        2.07266   0.00041  -0.00068   0.00465   0.00397   2.07663
   R50        2.65513   0.00193   0.00025   0.00274   0.00301   2.65814
   R51        2.65597   0.00106   0.00023   0.00104   0.00128   2.65725
   R52        2.62956  -0.00002   0.00026  -0.00136  -0.00110   2.62846
   R53        2.06505  -0.00091  -0.00110   0.00341   0.00231   2.06736
   R54        2.62829   0.00003   0.00023  -0.00116  -0.00094   2.62735
   R55        2.06662  -0.00009  -0.00108   0.00540   0.00432   2.07095
   R56        2.63548  -0.00017   0.00016  -0.00126  -0.00110   2.63438
   R57        2.06449  -0.00005  -0.00090   0.00457   0.00368   2.06817
   R58        2.63628  -0.00013   0.00014  -0.00111  -0.00098   2.63530
   R59        2.06431  -0.00006  -0.00089   0.00447   0.00359   2.06790
   R60        2.06441  -0.00009  -0.00091   0.00451   0.00361   2.06802
   R61        2.82474   0.00018   0.00188  -0.00932  -0.00743   2.81731
   R62        2.07480   0.00016  -0.00070   0.00407   0.00337   2.07817
   R63        2.07487   0.00040  -0.00061   0.00425   0.00364   2.07850
   R64        2.07246  -0.00083  -0.00085   0.00224   0.00139   2.07385
    A1        2.02265  -0.00044  -0.00001  -0.00536  -0.00546   2.01719
    A2        1.95452   0.00127   0.00017   0.00552   0.00561   1.96013
    A3        2.30403  -0.00084  -0.00015  -0.00090  -0.00096   2.30306
    A4        1.91653   0.00010  -0.00002  -0.00054  -0.00056   1.91596
    A5        1.87812  -0.00024  -0.00020  -0.00286  -0.00306   1.87506
    A6        1.83368  -0.00027  -0.00062   0.00143   0.00079   1.83447
    A7        1.97721   0.00051   0.00039   0.00265   0.00305   1.98026
    A8        1.96501   0.00022   0.00067   0.00091   0.00159   1.96660
    A9        1.88587  -0.00040  -0.00034  -0.00187  -0.00219   1.88367
   A10        1.96788   0.00027   0.00073  -0.00322  -0.00243   1.96545
   A11        1.89960  -0.00002  -0.00016  -0.00005  -0.00025   1.89935
   A12        1.98010   0.00025   0.00065   0.00241   0.00303   1.98313
   A13        1.84646  -0.00044  -0.00055  -0.00252  -0.00310   1.84336
   A14        1.87473  -0.00030  -0.00057   0.00148   0.00090   1.87563
   A15        1.88896   0.00020  -0.00022   0.00173   0.00155   1.89051
   A16        1.59028   0.00180   0.00043   0.00310   0.00339   1.59367
   A17        2.24349  -0.00071  -0.00027   0.00024   0.00012   2.24361
   A18        2.12777   0.00029   0.00027  -0.00003   0.00021   2.12798
   A19        1.91065   0.00043   0.00000   0.00011  -0.00002   1.91063
   A20        1.82385  -0.00038   0.00043  -0.00819  -0.00801   1.81583
   A21        1.99846   0.00021  -0.00005   0.00229   0.00231   2.00078
   A22        1.96618   0.00005  -0.00026   0.00207   0.00187   1.96805
   A23        1.91963  -0.00007  -0.00028   0.00065   0.00046   1.92009
   A24        1.89253   0.00023  -0.00008   0.00316   0.00314   1.89567
   A25        1.86143  -0.00004   0.00023   0.00010   0.00029   1.86172
   A26        1.90400   0.00014  -0.00003  -0.00183  -0.00197   1.90202
   A27        2.12418   0.00019   0.00029   0.00087   0.00115   2.12532
   A28        2.25435  -0.00034  -0.00027   0.00069   0.00053   2.25488
   A29        1.82908   0.00006   0.00042  -0.00631  -0.00618   1.82290
   A30        1.96978   0.00002  -0.00013   0.00432   0.00430   1.97408
   A31        1.90171  -0.00027  -0.00028  -0.00256  -0.00279   1.89892
   A32        1.96914   0.00013  -0.00003   0.00448   0.00457   1.97371
   A33        1.89493  -0.00015  -0.00016  -0.00191  -0.00203   1.89290
   A34        1.89666   0.00018   0.00016   0.00138   0.00150   1.89816
   A35        1.81304  -0.00033   0.00049  -0.00803  -0.00776   1.80528
   A36        1.97726   0.00003  -0.00033   0.00151   0.00123   1.97849
   A37        2.00075   0.00017  -0.00009   0.00297   0.00294   2.00369
   A38        1.89605   0.00011   0.00009   0.00094   0.00107   1.89712
   A39        1.91237  -0.00004  -0.00039   0.00180   0.00150   1.91388
   A40        1.86210   0.00005   0.00023   0.00069   0.00088   1.86298
   A41        2.00486  -0.00040   0.00000  -0.00228  -0.00229   2.00257
   A42        1.97482   0.00124   0.00016   0.00419   0.00429   1.97911
   A43        2.30334  -0.00083  -0.00016  -0.00185  -0.00194   2.30140
   A44        1.90906   0.00089  -0.00043   0.00746   0.00701   1.91608
   A45        1.94433   0.00069  -0.00013   0.00486   0.00471   1.94904
   A46        1.92430   0.00061   0.00031   0.00140   0.00170   1.92601
   A47        1.89727  -0.00072  -0.00001  -0.00320  -0.00324   1.89404
   A48        1.89236  -0.00082   0.00014  -0.00589  -0.00576   1.88660
   A49        1.89558  -0.00072   0.00013  -0.00507  -0.00494   1.89064
   A50        1.94313   0.00073  -0.00021   0.00553   0.00531   1.94844
   A51        1.92531   0.00041   0.00022   0.00074   0.00096   1.92627
   A52        1.90800   0.00090  -0.00034   0.00691   0.00656   1.91455
   A53        1.89775  -0.00061   0.00012  -0.00418  -0.00407   1.89369
   A54        1.89906  -0.00074   0.00002  -0.00352  -0.00352   1.89554
   A55        1.88962  -0.00074   0.00019  -0.00592  -0.00573   1.88389
   A56        2.04206  -0.00191  -0.00025  -0.00580  -0.00600   2.03606
   A57        2.01650  -0.00189  -0.00026  -0.00518  -0.00556   2.01095
   A58        2.22426   0.00380   0.00053   0.01088   0.01147   2.23573
   A59        1.57930   0.00182   0.00053   0.00620   0.00659   1.58589
   A60        2.04625  -0.00210  -0.00037  -0.00666  -0.00697   2.03928
   A61        2.01001  -0.00196  -0.00028  -0.00374  -0.00414   2.00588
   A62        2.22678   0.00406   0.00066   0.01031   0.01102   2.23780
   A63        2.10207   0.00293   0.00059   0.00718   0.00761   2.10968
   A64        2.11055  -0.00116  -0.00035  -0.00275  -0.00325   2.10730
   A65        2.07032  -0.00179  -0.00026  -0.00505  -0.00539   2.06493
   A66        2.10500   0.00061   0.00012   0.00213   0.00224   2.10725
   A67        2.08489   0.00015   0.00007   0.00068   0.00069   2.08559
   A68        2.09303  -0.00077  -0.00019  -0.00314  -0.00339   2.08965
   A69        2.10392   0.00093   0.00019   0.00273   0.00294   2.10686
   A70        2.08196  -0.00060   0.00005  -0.00294  -0.00290   2.07907
   A71        2.09725  -0.00033  -0.00025   0.00016  -0.00010   2.09715
   A72        2.09882   0.00016   0.00003   0.00030   0.00033   2.09915
   A73        2.08705   0.00002   0.00000   0.00031   0.00031   2.08736
   A74        2.09728  -0.00018  -0.00003  -0.00064  -0.00068   2.09659
   A75        2.09945   0.00019  -0.00002   0.00031   0.00028   2.09972
   A76        2.08748  -0.00001   0.00000   0.00037   0.00037   2.08785
   A77        2.09626  -0.00018   0.00002  -0.00068  -0.00065   2.09561
   A78        2.08871  -0.00011  -0.00007  -0.00067  -0.00077   2.08794
   A79        2.09722   0.00006   0.00004   0.00037   0.00040   2.09762
   A80        2.09723   0.00004   0.00004   0.00026   0.00030   2.09753
   A81        1.96344  -0.00070   0.00020  -0.00280  -0.00271   1.96073
   A82        2.16784  -0.00315  -0.00052  -0.00936  -0.00984   2.15800
   A83        2.15114   0.00383   0.00029   0.01178   0.01209   2.16324
   A84        1.93290   0.00167  -0.00006   0.01048   0.01040   1.94329
   A85        1.96013   0.00073  -0.00027   0.00623   0.00593   1.96605
   A86        1.93381   0.00000  -0.00040   0.00069   0.00029   1.93410
   A87        1.88324  -0.00082   0.00040  -0.00416  -0.00381   1.87943
   A88        1.88954  -0.00111   0.00023  -0.00870  -0.00847   1.88106
   A89        1.86114  -0.00064   0.00014  -0.00579  -0.00564   1.85549
   A90        2.10697   0.00266   0.00033   0.00766   0.00788   2.11485
   A91        2.10517  -0.00095  -0.00008  -0.00328  -0.00346   2.10171
   A92        2.07092  -0.00172  -0.00026  -0.00474  -0.00508   2.06585
   A93        2.10383   0.00063   0.00015   0.00195   0.00209   2.10592
   A94        2.08452   0.00009   0.00003   0.00062   0.00062   2.08514
   A95        2.09466  -0.00073  -0.00019  -0.00281  -0.00304   2.09163
   A96        2.10486   0.00085   0.00015   0.00267   0.00282   2.10768
   A97        2.08333  -0.00062   0.00008  -0.00328  -0.00320   2.08013
   A98        2.09486  -0.00023  -0.00024   0.00056   0.00032   2.09518
   A99        2.09902   0.00019   0.00001   0.00047   0.00048   2.09950
   A100       2.08709   0.00001   0.00001   0.00029   0.00029   2.08738
   A101       2.09705  -0.00020  -0.00002  -0.00079  -0.00081   2.09624
   A102       2.09816   0.00014   0.00003  -0.00002  -0.00001   2.09815
   A103       2.08815   0.00003  -0.00002   0.00056   0.00055   2.08871
   A104       2.09686  -0.00016  -0.00001  -0.00053  -0.00054   2.09633
   A105       2.08945  -0.00009  -0.00007  -0.00060  -0.00070   2.08876
   A106       2.09675   0.00004   0.00004   0.00021   0.00025   2.09700
   A107       2.09697   0.00005   0.00003   0.00036   0.00039   2.09735
   A108       1.96824  -0.00072   0.00019  -0.00285  -0.00278   1.96546
   A109       2.16278  -0.00315  -0.00038  -0.00999  -0.01031   2.15247
   A110       2.14421   0.00385   0.00020   0.01249   0.01275   2.15697
   A111       1.92705   0.00012  -0.00020   0.00009  -0.00012   1.92693
   A112       1.96216   0.00052  -0.00016   0.00430   0.00411   1.96627
   A113       1.93559   0.00200  -0.00014   0.01317   0.01299   1.94858
   A114       1.86190  -0.00071   0.00015  -0.00686  -0.00671   1.85519
   A115       1.88609  -0.00130   0.00007  -0.00879  -0.00872   1.87736
   A116       1.88790  -0.00083   0.00031  -0.00325  -0.00300   1.88490
    D1        0.68649   0.00024  -0.00044   0.01926   0.01880   0.70528
    D2       -1.47286  -0.00030  -0.00078   0.01818   0.01736  -1.45549
    D3        2.80378   0.00040  -0.00002   0.02090   0.02084   2.82462
    D4       -2.51457  -0.00003  -0.00045   0.00814   0.00767  -2.50690
    D5        1.60928  -0.00056  -0.00079   0.00706   0.00624   1.61552
    D6       -0.39727   0.00013  -0.00003   0.00978   0.00972  -0.38755
    D7        3.00042  -0.00016   0.00041  -0.01010  -0.00966   2.99076
    D8       -0.08088  -0.00039   0.00021  -0.01763  -0.01738  -0.09827
    D9       -0.06694   0.00008   0.00041   0.00356   0.00396  -0.06298
   D10        3.13494  -0.00015   0.00020  -0.00396  -0.00376   3.13118
   D11        0.28005   0.00026   0.00044   0.00931   0.00977   0.28982
   D12       -2.82073   0.00048   0.00111   0.01906   0.02011  -2.80062
   D13       -2.93356  -0.00002   0.00045  -0.00429  -0.00386  -2.93742
   D14        0.24885   0.00020   0.00111   0.00546   0.00647   0.25532
   D15       -3.07336  -0.00017   0.00088  -0.00648  -0.00560  -3.07897
   D16       -1.03027  -0.00057   0.00053  -0.01155  -0.01104  -1.04131
   D17        1.07373  -0.00016   0.00055  -0.00781  -0.00725   1.06648
   D18       -0.97311  -0.00006   0.00087  -0.00874  -0.00788  -0.98099
   D19        1.06999  -0.00047   0.00052  -0.01381  -0.01331   1.05667
   D20       -3.10920  -0.00006   0.00054  -0.01007  -0.00953  -3.11872
   D21        1.17338  -0.00004   0.00126  -0.00847  -0.00719   1.16619
   D22       -3.06671  -0.00044   0.00090  -0.01355  -0.01263  -3.07933
   D23       -0.96271  -0.00003   0.00093  -0.00981  -0.00884  -0.97154
   D24       -3.08366   0.00026   0.00009   0.00218   0.00227  -3.08139
   D25        1.09097   0.00028  -0.00007   0.00329   0.00322   1.09419
   D26       -0.98499   0.00039  -0.00023   0.00583   0.00561  -0.97938
   D27        1.07759  -0.00002   0.00001   0.00317   0.00319   1.08078
   D28       -1.03097  -0.00001  -0.00015   0.00428   0.00414  -1.02683
   D29       -3.10693   0.00010  -0.00031   0.00683   0.00653  -3.10040
   D30       -1.11201  -0.00036  -0.00089   0.00154   0.00064  -1.11137
   D31        3.06262  -0.00034  -0.00105   0.00265   0.00159   3.06421
   D32        0.98666  -0.00024  -0.00121   0.00519   0.00398   0.99064
   D33        0.32205  -0.00037  -0.00018  -0.01989  -0.02015   0.30190
   D34        2.40728  -0.00029  -0.00024  -0.01914  -0.01947   2.38781
   D35       -1.67911   0.00022   0.00049  -0.01648  -0.01606  -1.69517
   D36        2.26476   0.00014   0.00018   0.01494   0.01519   2.27995
   D37        0.19044   0.00030   0.00032   0.01838   0.01878   0.20922
   D38       -1.82422   0.00042   0.00110   0.01693   0.01808  -1.80614
   D39        0.80834  -0.00012  -0.00029  -0.00484  -0.00516   0.80318
   D40       -2.35031   0.00001  -0.00028  -0.00180  -0.00208  -2.35238
   D41        2.92735  -0.00006   0.00017  -0.01013  -0.00994   2.91741
   D42       -0.23130   0.00006   0.00018  -0.00709  -0.00685  -0.23815
   D43       -1.35092  -0.00054  -0.00085  -0.00886  -0.00971  -1.36063
   D44        1.77362  -0.00042  -0.00084  -0.00582  -0.00663   1.76699
   D45       -3.09251   0.00007  -0.00008   0.00059   0.00054  -3.09197
   D46        1.09278  -0.00006   0.00030  -0.00341  -0.00310   1.08968
   D47       -1.01314  -0.00002   0.00001  -0.00117  -0.00114  -1.01428
   D48        1.00377  -0.00022  -0.00105   0.00196   0.00090   1.00467
   D49       -1.09413  -0.00035  -0.00067  -0.00204  -0.00274  -1.09687
   D50        3.08314  -0.00030  -0.00096   0.00020  -0.00078   3.08236
   D51       -0.98251   0.00035  -0.00002   0.00330   0.00329  -0.97922
   D52       -3.08041   0.00022   0.00036  -0.00071  -0.00035  -3.08076
   D53        1.09686   0.00026   0.00007   0.00153   0.00161   1.09847
   D54        3.04720  -0.00062  -0.00167  -0.02417  -0.02586   3.02134
   D55       -0.12128  -0.00049  -0.00086  -0.02765  -0.02849  -0.14976
   D56        2.96931  -0.00029   0.00153  -0.03679  -0.03523   2.93407
   D57        0.86814  -0.00007   0.00161  -0.03332  -0.03167   0.83647
   D58       -1.26301  -0.00022   0.00156  -0.03690  -0.03537  -1.29838
   D59       -0.22656  -0.00008   0.00172  -0.03002  -0.02828  -0.25484
   D60       -2.32773   0.00015   0.00181  -0.02655  -0.02471  -2.35244
   D61        1.82431  -0.00001   0.00175  -0.03013  -0.02841   1.79589
   D62        2.99836   0.00014  -0.00016   0.01155   0.01140   3.00976
   D63       -0.17871   0.00001  -0.00011   0.00412   0.00401  -0.17470
   D64       -0.09323  -0.00002  -0.00032   0.00531   0.00499  -0.08823
   D65        3.01289  -0.00015  -0.00028  -0.00213  -0.00240   3.01049
   D66        0.44678   0.00008  -0.00238   0.04226   0.03984   0.48662
   D67        2.59609   0.00029  -0.00221   0.04609   0.04383   2.63992
   D68       -1.57858   0.00034  -0.00229   0.04887   0.04658  -1.53200
   D69        2.59982   0.00006  -0.00234   0.04040   0.03803   2.63785
   D70       -1.53405   0.00027  -0.00217   0.04423   0.04201  -1.49204
   D71        0.57446   0.00033  -0.00225   0.04701   0.04477   0.61923
   D72       -1.65402   0.00011  -0.00228   0.04268   0.04042  -1.61360
   D73        0.49529   0.00032  -0.00210   0.04651   0.04441   0.53970
   D74        2.60381   0.00038  -0.00218   0.04929   0.04716   2.65097
   D75        0.37176   0.00005  -0.00120   0.02131   0.02009   0.39185
   D76       -1.68235   0.00010  -0.00144   0.02437   0.02295  -1.65940
   D77        2.45798  -0.00013  -0.00140   0.01979   0.01835   2.47633
   D78       -2.73090   0.00017  -0.00126   0.02948   0.02819  -2.70271
   D79        1.49817   0.00023  -0.00150   0.03253   0.03105   1.52922
   D80       -0.64468   0.00000  -0.00146   0.02795   0.02645  -0.61823
   D81       -0.21282  -0.00013  -0.00006   0.00700   0.00692  -0.20590
   D82        2.94987  -0.00031  -0.00009   0.00316   0.00304   2.95291
   D83        2.88553  -0.00027   0.00000  -0.00212  -0.00215   2.88338
   D84       -0.23496  -0.00045  -0.00003  -0.00596  -0.00603  -0.24099
   D85       -0.49991  -0.00009   0.00218  -0.03924  -0.03706  -0.53697
   D86        1.60970  -0.00017   0.00210  -0.04137  -0.03929   1.57041
   D87       -2.64536  -0.00008   0.00221  -0.03902  -0.03680  -2.68215
   D88       -2.64964  -0.00023   0.00207  -0.04297  -0.04088  -2.69051
   D89       -0.54003  -0.00031   0.00199  -0.04510  -0.04310  -0.58313
   D90        1.48811  -0.00022   0.00210  -0.04275  -0.04061   1.44749
   D91        1.53013  -0.00044   0.00199  -0.04626  -0.04428   1.48585
   D92       -2.64345  -0.00052   0.00192  -0.04839  -0.04651  -2.68996
   D93       -0.61531  -0.00042   0.00203  -0.04604  -0.04402  -0.65934
   D94        0.15815  -0.00046  -0.00073  -0.01254  -0.01329   0.14486
   D95       -3.11550  -0.00025  -0.00066  -0.01436  -0.01502  -3.13052
   D96       -3.00426  -0.00030  -0.00071  -0.00882  -0.00952  -3.01377
   D97        0.00527  -0.00009  -0.00064  -0.01064  -0.01125  -0.00597
   D98       -2.44787   0.00075   0.00605   0.01146   0.01755  -2.43032
   D99        0.67627   0.00010   0.00499  -0.01310  -0.00813   0.66814
   D100       0.72428   0.00072   0.00515   0.01575   0.02092   0.74520
   D101      -2.43477   0.00006   0.00409  -0.00881  -0.00476  -2.43953
   D102       0.00118   0.00068   0.00105   0.02855   0.02956   0.03074
   D103      -3.00996   0.00108   0.00103   0.03229   0.03331  -2.97666
   D104       3.11260   0.00071   0.00195   0.02430   0.02622   3.13882
   D105       0.10146   0.00111   0.00193   0.02804   0.02996   0.13142
   D106       2.96235   0.00073  -0.00025   0.03308   0.03276   2.99511
   D107      -0.19622   0.00074   0.00033   0.02805   0.02837  -0.16785
   D108       2.42973  -0.00099  -0.00559  -0.02929  -0.03492   2.39481
   D109      -0.68768  -0.00027  -0.00512   0.00113  -0.00395  -0.69163
   D110      -0.69247  -0.00092  -0.00625  -0.02336  -0.02964  -0.72211
   D111       2.47330  -0.00020  -0.00577   0.00706   0.00133   2.47463
   D112      -0.01265  -0.00064  -0.00052  -0.02615  -0.02664  -0.03929
   D113       3.08858  -0.00104  -0.00120  -0.03636  -0.03761   3.05097
   D114       3.10990  -0.00071   0.00013  -0.03201  -0.03187   3.07803
   D115      -0.07206  -0.00111  -0.00055  -0.04222  -0.04284  -0.11489
   D116      -3.13331   0.00045   0.00030   0.01835   0.01872  -3.11459
   D117      -0.01601  -0.00001  -0.00005   0.00258   0.00256  -0.01344
   D118      -0.01534  -0.00024  -0.00017  -0.01135  -0.01149  -0.02683
   D119       3.10196  -0.00070  -0.00052  -0.02712  -0.02765   3.07431
   D120       3.13735  -0.00027  -0.00022  -0.01352  -0.01364   3.12371
   D121      -0.01489  -0.00044  -0.00061  -0.01829  -0.01881  -0.03370
   D122       0.01950   0.00037   0.00023   0.01619   0.01638   0.03588
   D123      -3.13274   0.00020  -0.00016   0.01142   0.01121  -3.12153
   D124       0.00233  -0.00002   0.00003  -0.00040  -0.00034   0.00198
   D125       3.13445  -0.00013   0.00001  -0.00467  -0.00465   3.12980
   D126      -3.11486   0.00043   0.00038   0.01539   0.01580  -3.09906
   D127       0.01726   0.00032   0.00036   0.01113   0.01149   0.02875
   D128      -0.01067  -0.00023  -0.00015  -0.00931  -0.00946  -0.02014
   D129       3.13101  -0.00015  -0.00014  -0.00547  -0.00563   3.12538
   D130      -3.14153  -0.00007   0.00024  -0.00449  -0.00422   3.13743
   D131       0.00016   0.00002   0.00025  -0.00065  -0.00039  -0.00023
   D132       0.00684   0.00018   0.00005   0.00761   0.00765   0.01449
   D133       3.14107   0.00001   0.00004   0.00009   0.00012   3.14119
   D134      -3.12523   0.00029   0.00007   0.01189   0.01197  -3.11326
   D135       0.00901   0.00012   0.00006   0.00437   0.00444   0.01344
   D136      -0.00268  -0.00006   0.00001  -0.00277  -0.00278  -0.00546
   D137      -3.13691   0.00012   0.00002   0.00474   0.00475  -3.13216
   D138       3.13882  -0.00015   0.00000  -0.00663  -0.00663   3.13219
   D139       0.00459   0.00003   0.00001   0.00088   0.00089   0.00548
   D140       2.77708  -0.00110   0.00030  -0.07742  -0.07716   2.69992
   D141      -1.39931  -0.00048   0.00059  -0.07112  -0.07052  -1.46983
   D142       0.67997  -0.00081   0.00032  -0.07386  -0.07356   0.60641
   D143      -0.31942  -0.00073   0.00104  -0.06625  -0.06522  -0.38464
   D144       1.78738  -0.00011   0.00132  -0.05995  -0.05859   1.72880
   D145      -2.41653  -0.00044   0.00105  -0.06269  -0.06162  -2.47815
   D146       3.13837  -0.00034  -0.00095  -0.01023  -0.01125   3.12712
   D147       0.01690   0.00008  -0.00041   0.00310   0.00264   0.01955
   D148       0.01389   0.00030   0.00008   0.01385   0.01391   0.02780
   D149      -3.10758   0.00072   0.00062   0.02718   0.02780  -3.07978
   D150       3.14114   0.00020   0.00094   0.00599   0.00684  -3.13521
   D151       0.01795   0.00028   0.00106   0.00887   0.00986   0.02780
   D152      -0.01755  -0.00040  -0.00009  -0.01795  -0.01800  -0.03555
   D153      -3.14074  -0.00032   0.00003  -0.01507  -0.01499   3.12746
   D154      -0.00192  -0.00002  -0.00006  -0.00125  -0.00135  -0.00326
   D155      -3.13589   0.00010   0.00007   0.00317   0.00323  -3.13267
   D156       3.11943  -0.00044  -0.00060  -0.01462  -0.01525   3.10418
   D157      -0.01455  -0.00031  -0.00047  -0.01020  -0.01067  -0.02522
   D158       0.00924   0.00023   0.00007   0.00946   0.00953   0.01877
   D159      -3.12999   0.00012  -0.00001   0.00527   0.00528  -3.12471
   D160       3.13231   0.00014  -0.00005   0.00652   0.00645   3.13876
   D161      -0.00692   0.00004  -0.00012   0.00233   0.00220  -0.00472
   D162      -0.00668  -0.00017   0.00004  -0.00759  -0.00754  -0.01422
   D163       3.14037   0.00001   0.00009  -0.00001   0.00009   3.14045
   D164       3.12725  -0.00030  -0.00009  -0.01203  -0.01213   3.11512
   D165      -0.00889  -0.00012  -0.00004  -0.00446  -0.00450  -0.01339
   D166       0.00303   0.00007  -0.00004   0.00351   0.00348   0.00651
   D167       3.13917  -0.00011  -0.00009  -0.00407  -0.00415   3.13502
   D168      -3.14093   0.00018   0.00003   0.00772   0.00775  -3.13318
   D169      -0.00479   0.00000  -0.00002   0.00014   0.00013  -0.00467
   D170      -0.67228   0.00076  -0.00121   0.07125   0.07006  -0.60222
   D171       1.40470   0.00028  -0.00126   0.06546   0.06419   1.46889
   D172      -2.76239   0.00101  -0.00108   0.07368   0.07264  -2.68976
   D173       2.32427   0.00058  -0.00114   0.06790   0.06674   2.39101
   D174      -1.88193   0.00010  -0.00119   0.06210   0.06087  -1.82107
   D175       0.23416   0.00083  -0.00100   0.07032   0.06932   0.30348
         Item               Value     Threshold  Converged?
 Maximum Force            0.006829     0.000450     NO 
 RMS     Force            0.000963     0.000300     NO 
 Maximum Displacement     0.302157     0.001800     NO 
 RMS     Displacement     0.063629     0.001200     NO 
 Predicted change in Energy=-1.252186D-03
 Lowest energy point so far.  Saving SCF results.
 GradGradGradGradGradGradGradGradGradGradGradGradGradGradGradGradGradGrad

 Leave Link  103 at Sun Dec  2 20:31:15 2018, MaxMem=   536870912 cpu:         2.4
 (Enter /pbs_home/pkowalski/g09d01/g09/l202.exe)
 Stoichiometry    C29H22F6S2
 Framework group  C1[X(C29H22F6S2)]
 Deg. of freedom   171
 Full point group                 C1      NOp   1
 RotChk:  IX=0 Diff= 4.62D-03
 Largest Abelian subgroup         C1      NOp   1
 Largest concise Abelian subgroup C1      NOp   1
                         Standard orientation:                         
 ---------------------------------------------------------------------
 Center     Atomic      Atomic             Coordinates (Angstroms)
 Number     Number       Type             X           Y           Z
 ---------------------------------------------------------------------
      1          6           0       -1.434668    0.430329   -0.209210
      2          6           0       -0.601820   -0.833077   -0.364813
      3          6           0        0.637786   -0.746709    0.521012
      4         16           0        1.762752   -2.198921    0.312887
      5          6           0       -0.725087    1.601908   -0.134278
      6          6           0       -1.238243    3.003134   -0.157235
      7          6           0        0.725098    1.618649   -0.079113
      8          6           0       -0.023898    3.852869    0.264009
      9          6           0        1.198282    3.028363   -0.188882
     10          9           0       -2.276965    3.236339    0.675104
     11          9           0       -1.635658    3.398193   -1.397805
     12          9           0       -0.043336    5.084346   -0.248926
     13          9           0       -0.002811    3.943557    1.606087
     14          9           0        1.523152    3.391779   -1.461635
     15          9           0        2.261705    3.330447    0.585048
     16          6           0        1.455850    0.468703    0.104414
     17          6           0        0.318416   -0.623255    2.012116
     18          1           0        1.250128   -0.514810    2.584246
     19          1           0       -0.220061   -1.504759    2.386004
     20          1           0       -0.302840    0.266715    2.198327
     21          6           0       -0.277993   -0.988406   -1.852362
     22          1           0        0.273463   -1.917001   -2.051960
     23          1           0        0.329325   -0.138839   -2.203316
     24          1           0       -1.209745   -1.001856   -2.434790
     25          6           0        3.149138   -1.146977    0.110665
     26         16           0       -1.728604   -2.215397    0.119374
     27          6           0       -3.131120   -1.174936   -0.072886
     28          6           0       -4.443933   -1.813717    0.012729
     29          6           0       -5.494559   -1.211655    0.729413
     30          6           0       -4.667865   -3.076938   -0.564161
     31          6           0       -6.732203   -1.836854    0.835746
     32          1           0       -5.322338   -0.259453    1.239249
     33          6           0       -5.910216   -3.693128   -0.464186
     34          1           0       -3.853216   -3.566202   -1.108753
     35          6           0       -6.948190   -3.075190    0.232719
     36          1           0       -7.532849   -1.356996    1.407004
     37          1           0       -6.069223   -4.669301   -0.932826
     38          1           0       -7.922599   -3.566078    0.317629
     39          6           0       -2.841951    0.164141   -0.261927
     40          6           0       -3.869077    1.204274   -0.556874
     41          1           0       -4.778192    0.758910   -0.981841
     42          1           0       -4.162791    1.775061    0.336767
     43          1           0       -3.485546    1.937989   -1.279476
     44          6           0        4.458952   -1.793064    0.047052
     45          6           0        5.576283   -1.239395    0.697916
     46          6           0        4.617361   -3.016390   -0.627970
     47          6           0        6.813806   -1.872130    0.644627
     48          1           0        5.460127   -0.318683    1.277253
     49          6           0        5.858200   -3.640828   -0.686425
     50          1           0        3.752468   -3.466518   -1.128304
     51          6           0        6.961897   -3.069434   -0.053885
     52          1           0        7.669623   -1.430350    1.164419
     53          1           0        5.964684   -4.584547   -1.230038
     54          1           0        7.936880   -3.564712   -0.095180
     55          6           0        2.855062    0.200254   -0.005664
     56          6           0        3.860063    1.233976   -0.385196
     57          1           0        3.428903    1.940173   -1.109607
     58          1           0        4.192806    1.836557    0.472678
     59          1           0        4.747632    0.784736   -0.848630
 ---------------------------------------------------------------------
 Rotational constants (GHZ):      0.1283532      0.0715736      0.0490006
 Leave Link  202 at Sun Dec  2 20:31:15 2018, MaxMem=   536870912 cpu:         0.0
 (Enter /pbs_home/pkowalski/g09d01/g09/l301.exe)
 Basis read from rwf:  (5D, 7F)
 No pseudopotential information found on rwf file.
 There are   673 symmetry adapted cartesian basis functions of A   symmetry.
 There are   636 symmetry adapted basis functions of A   symmetry.
   636 basis functions,  1103 primitive gaussians,   673 cartesian basis functions
   141 alpha electrons      141 beta electrons
       nuclear repulsion energy      4713.2550719239 Hartrees.
 IExCor= 4134 DFT=T Ex+Corr=M06L ExCW=0 ScaHFX=  0.000000
 ScaDFX=  1.000000  1.000000  1.000000  1.000000 ScalE2=  1.000000  1.000000
 IRadAn=      0 IRanWt=     -1 IRanGd=            0 ICorTp=0 IEmpDi=131
 NAtoms=   59 NActive=   59 NUniq=   59 SFac= 1.00D+00 NAtFMM=   60 NAOKFM=F Big=F
 Integral buffers will be    131072 words long.
 Raffenetti 2 integral format.
 Two-electron integral symmetry is turned on.
 R6Disp:  Grimme-D3 Dispersion energy=       -0.0061487545 Hartrees.
 Nuclear repulsion after empirical dispersion term =     4713.2489231693 Hartrees.
 No density basis found on file   724.
 Leave Link  301 at Sun Dec  2 20:31:15 2018, MaxMem=   536870912 cpu:         0.6
 (Enter /pbs_home/pkowalski/g09d01/g09/l302.exe)
 NPDir=0 NMtPBC=     1 NCelOv=     1 NCel=       1 NClECP=     1 NCelD=      1
         NCelK=      1 NCelE2=     1 NClLst=     1 CellRange=     0.0.
 One-electron integrals computed using PRISM.
 NBasis=   636 RedAO= T EigKep=  2.90D-04  NBF=   636
 NBsUse=   636 1.00D-06 EigRej= -1.00D+00 NBFU=   636
 Precomputing XC quadrature grid using
 IXCGrd= 4 IRadAn=           0 IRanWt=          -1 IRanGd=           0 AccXCQ= 0.00D+00.
 Generated NRdTot=       0 NPtTot=           0 NUsed=           0 NTot=          32
 NSgBfM=   619   630   630   634   634 MxSgAt=    59 MxSgA2=    59.
 Leave Link  302 at Sun Dec  2 20:31:18 2018, MaxMem=   536870912 cpu:        16.5
 (Enter /pbs_home/pkowalski/g09d01/g09/l303.exe)
 DipDrv:  MaxL=1.
 Leave Link  303 at Sun Dec  2 20:31:18 2018, MaxMem=   536870912 cpu:         1.5
 (Enter /pbs_home/pkowalski/g09d01/g09/l401.exe)
 Initial guess from the checkpoint file:  "dae0068freq_closed_m06ld3.chk"
 B after Tr=     0.000000    0.000000    0.000000
         Rot=    0.999996   -0.002858   -0.000014   -0.000540 Ang=  -0.33 deg.
 Guess basis will be translated and rotated to current coordinates.
 JPrj=2 DoOrth=T DoCkMO=T.
 Generating alternative initial guess.
 ExpMin= 1.22D-01 ExpMax= 9.18D+03 ExpMxC= 1.38D+03 IAcc=1 IRadAn=         1 AccDes= 0.00D+00
 Harris functional with IExCor= 1009 and IRadAn=       1 diagonalized for initial guess.
 HarFok:  IExCor= 1009 AccDes= 0.00D+00 IRadAn=         1 IDoV= 1 UseB2=F ITyADJ=14
 ICtDFT=  3500011 ScaDFX=  1.000000  1.000000  1.000000  1.000000
 FoFCou: FMM=F IPFlag=           0 FMFlag=      100000 FMFlg1=           0
         NFxFlg=           0 DoJE=T BraDBF=F KetDBF=T FulRan=T
         wScrn=  0.000000 ICntrl=     500 IOpCl=  0 I1Cent=   200000004 NGrid=           0
         NMat0=    1 NMatS0=      1 NMatT0=    0 NMatD0=    1 NMtDS0=    0 NMtDT0=    0
 Petite list used in FoFCou.
 Harris En= -2510.26932669802    
 Leave Link  401 at Sun Dec  2 20:31:23 2018, MaxMem=   536870912 cpu:        42.1
 (Enter /pbs_home/pkowalski/g09d01/g09/l502.exe)
 Closed shell SCF:
 Using DIIS extrapolation, IDIIS=  1040.
 Integral symmetry usage will be decided dynamically.
 IVT=     1387805 IEndB=     1387805 NGot=   536870912 MDV=   535953350
 LenX=   535953350 LenY=   535499748
 Requested convergence on RMS density matrix=1.00D-08 within 128 cycles.
 Requested convergence on MAX density matrix=1.00D-06.
 Requested convergence on             energy=1.00D-06.
 No special actions if energy rises.
 Fock matrices will be formed incrementally for  20 cycles.
 Integral accuracy reduced to 1.0D-05 until final iterations.

 Cycle   1  Pass 0  IDiag  1:
 FoFJK:  IHMeth= 1 ICntrl=     500 DoSepK=F KAlg= 0 I1Cent=   0 FoldK=F
 IRaf= 660000000 NMat=   1 IRICut=       1 DoRegI=T DoRafI=F ISym2E= 0.
 FoFCou: FMM=F IPFlag=           0 FMFlag=      100000 FMFlg1=           0
         NFxFlg=           0 DoJE=T BraDBF=F KetDBF=F FulRan=T
         wScrn=  0.000000 ICntrl=     500 IOpCl=  0 I1Cent=           0 NGrid=           0
         NMat0=    1 NMatS0=      1 NMatT0=    0 NMatD0=    1 NMtDS0=    0 NMtDT0=    0
 Symmetry not used in FoFCou.
 E= -2512.05440267198    
 DIIS: error= 2.64D-03 at cycle   1 NSaved=   1.
 NSaved= 1 IEnMin= 1 EnMin= -2512.05440267198     IErMin= 1 ErrMin= 2.64D-03
 ErrMax= 2.64D-03  0.00D+00 EMaxC= 1.00D-01 BMatC= 9.90D-03 BMatP= 9.90D-03
 IDIUse=3 WtCom= 9.74D-01 WtEn= 2.64D-02
 Coeff-Com:  0.100D+01
 Coeff-En:   0.100D+01
 Coeff:      0.100D+01
 Gap=     0.549 Goal=   None    Shift=    0.000
 GapD=    0.549 DampG=2.000 DampE=1.000 DampFc=2.0000 IDamp=-1.
 RMSDP=3.77D-04 MaxDP=1.30D-02              OVMax= 2.50D-02

 Cycle   2  Pass 0  IDiag  1:
 RMSU=  3.77D-04    CP:  1.00D+00
 E= -2512.07101272276     Delta-E=       -0.016610050776 Rises=F Damp=F
 DIIS: error= 2.95D-04 at cycle   2 NSaved=   2.
 NSaved= 2 IEnMin= 2 EnMin= -2512.07101272276     IErMin= 2 ErrMin= 2.95D-04
 ErrMax= 2.95D-04  0.00D+00 EMaxC= 1.00D-01 BMatC= 1.18D-04 BMatP= 9.90D-03
 IDIUse=3 WtCom= 9.97D-01 WtEn= 2.95D-03
 Coeff-Com:  0.759D-02 0.992D+00
 Coeff-En:   0.000D+00 0.100D+01
 Coeff:      0.757D-02 0.992D+00
 Gap=     0.052 Goal=   None    Shift=    0.000
 RMSDP=8.37D-05 MaxDP=5.57D-03 DE=-1.66D-02 OVMax= 6.47D-03

 Cycle   3  Pass 0  IDiag  1:
 RMSU=  8.20D-05    CP:  1.00D+00  9.55D-01
 E= -2512.07089010838     Delta-E=        0.000122614372 Rises=F Damp=F
 DIIS: error= 4.59D-04 at cycle   3 NSaved=   3.
 NSaved= 3 IEnMin= 2 EnMin= -2512.07101272276     IErMin= 2 ErrMin= 2.95D-04
 ErrMax= 4.59D-04  0.00D+00 EMaxC= 1.00D-01 BMatC= 2.34D-04 BMatP= 1.18D-04
 IDIUse=3 WtCom= 3.18D-01 WtEn= 6.82D-01
 Coeff-Com: -0.281D-02 0.595D+00 0.408D+00
 Coeff-En:   0.000D+00 0.673D+00 0.327D+00
 Coeff:     -0.893D-03 0.648D+00 0.353D+00
 Gap=     0.051 Goal=   None    Shift=    0.000
 RMSDP=4.93D-05 MaxDP=2.44D-03 DE= 1.23D-04 OVMax= 6.96D-03

 Cycle   4  Pass 0  IDiag  1:
 RMSU=  1.97D-05    CP:  1.00D+00  9.78D-01  4.59D-01
 E= -2512.07110186502     Delta-E=       -0.000211756638 Rises=F Damp=F
 DIIS: error= 8.13D-05 at cycle   4 NSaved=   4.
 NSaved= 4 IEnMin= 4 EnMin= -2512.07110186502     IErMin= 4 ErrMin= 8.13D-05
 ErrMax= 8.13D-05  0.00D+00 EMaxC= 1.00D-01 BMatC= 1.56D-05 BMatP= 1.18D-04
 IDIUse=1 WtCom= 1.00D+00 WtEn= 0.00D+00
 Coeff-Com: -0.201D-02 0.293D+00 0.213D+00 0.495D+00
 Coeff:     -0.201D-02 0.293D+00 0.213D+00 0.495D+00
 Gap=     0.051 Goal=   None    Shift=    0.000
 RMSDP=2.12D-05 MaxDP=1.50D-03 DE=-2.12D-04 OVMax= 5.82D-03

 Cycle   5  Pass 0  IDiag  1:
 RMSU=  1.39D-05    CP:  1.00D+00  9.82D-01  4.18D-01  2.11D-01
 E= -2512.07110475315     Delta-E=       -0.000002888123 Rises=F Damp=F
 DIIS: error= 8.54D-05 at cycle   5 NSaved=   5.
 NSaved= 5 IEnMin= 5 EnMin= -2512.07110475315     IErMin= 4 ErrMin= 8.13D-05
 ErrMax= 8.54D-05  0.00D+00 EMaxC= 1.00D-01 BMatC= 1.26D-05 BMatP= 1.56D-05
 IDIUse=1 WtCom= 1.00D+00 WtEn= 0.00D+00
 Coeff-Com: -0.880D-03 0.127D+00 0.984D-01 0.421D+00 0.355D+00
 Coeff:     -0.880D-03 0.127D+00 0.984D-01 0.421D+00 0.355D+00
 Gap=     0.051 Goal=   None    Shift=    0.000
 RMSDP=1.26D-05 MaxDP=9.15D-04 DE=-2.89D-06 OVMax= 4.14D-03

 Cycle   6  Pass 0  IDiag  1:
 RMSU=  5.64D-06    CP:  1.00D+00  9.83D-01  4.19D-01  5.40D-01  3.39D-01
 E= -2512.07111877053     Delta-E=       -0.000014017380 Rises=F Damp=F
 DIIS: error= 2.79D-05 at cycle   6 NSaved=   6.
 NSaved= 6 IEnMin= 6 EnMin= -2512.07111877053     IErMin= 6 ErrMin= 2.79D-05
 ErrMax= 2.79D-05  0.00D+00 EMaxC= 1.00D-01 BMatC= 1.44D-06 BMatP= 1.26D-05
 IDIUse=1 WtCom= 1.00D+00 WtEn= 0.00D+00
 Coeff-Com: -0.342D-03 0.496D-01 0.407D-01 0.241D+00 0.273D+00 0.396D+00
 Coeff:     -0.342D-03 0.496D-01 0.407D-01 0.241D+00 0.273D+00 0.396D+00
 Gap=     0.051 Goal=   None    Shift=    0.000
 RMSDP=4.42D-06 MaxDP=3.03D-04 DE=-1.40D-05 OVMax= 1.24D-03

 Initial convergence to 1.0D-05 achieved.  Increase integral accuracy.
 Cycle   7  Pass 1  IDiag  1:
 E= -2512.06660330598     Delta-E=        0.004515464546 Rises=F Damp=F
 DIIS: error= 1.79D-04 at cycle   1 NSaved=   1.
 NSaved= 1 IEnMin= 1 EnMin= -2512.06660330598     IErMin= 1 ErrMin= 1.79D-04
 ErrMax= 1.79D-04  0.00D+00 EMaxC= 1.00D-01 BMatC= 6.70D-05 BMatP= 6.70D-05
 IDIUse=3 WtCom= 9.98D-01 WtEn= 1.79D-03
 Coeff-Com:  0.100D+01
 Coeff-En:   0.100D+01
 Coeff:      0.100D+01
 Gap=     0.051 Goal=   None    Shift=    0.000
 RMSDP=4.42D-06 MaxDP=3.03D-04 DE= 4.52D-03 OVMax= 1.55D-03

 Cycle   8  Pass 1  IDiag  1:
 RMSU=  1.90D-04    CP:  1.00D+00
 E= -2512.06667005780     Delta-E=       -0.000066751822 Rises=F Damp=F
 DIIS: error= 4.17D-05 at cycle   2 NSaved=   2.
 NSaved= 2 IEnMin= 2 EnMin= -2512.06667005780     IErMin= 2 ErrMin= 4.17D-05
 ErrMax= 4.17D-05  0.00D+00 EMaxC= 1.00D-01 BMatC= 5.12D-06 BMatP= 6.70D-05
 IDIUse=1 WtCom= 1.00D+00 WtEn= 0.00D+00
 Coeff-Com:  0.120D+00 0.880D+00
 Coeff:      0.120D+00 0.880D+00
 Gap=     0.052 Goal=   None    Shift=    0.000
 RMSDP=1.77D-05 MaxDP=1.08D-03 DE=-6.68D-05 OVMax= 4.06D-03

 Cycle   9  Pass 1  IDiag  1:
 RMSU=  1.76D-05    CP:  1.00D+00  9.97D-01
 E= -2512.06665446506     Delta-E=        0.000015592738 Rises=F Damp=F
 DIIS: error= 8.89D-05 at cycle   3 NSaved=   3.
 NSaved= 3 IEnMin= 2 EnMin= -2512.06667005780     IErMin= 2 ErrMin= 4.17D-05
 ErrMax= 8.89D-05  0.00D+00 EMaxC= 1.00D-01 BMatC= 1.74D-05 BMatP= 5.12D-06
 IDIUse=1 WtCom= 1.00D+00 WtEn= 0.00D+00
 Coeff-Com:  0.347D-01 0.646D+00 0.319D+00
 Coeff:      0.347D-01 0.646D+00 0.319D+00
 Gap=     0.051 Goal=   None    Shift=    0.000
 RMSDP=1.55D-05 MaxDP=1.09D-03 DE= 1.56D-05 OVMax= 4.77D-03

 Cycle  10  Pass 1  IDiag  1:
 RMSU=  7.04D-06    CP:  1.00D+00  1.00D+00  2.17D-01
 E= -2512.06667212776     Delta-E=       -0.000017662696 Rises=F Damp=F
 DIIS: error= 4.64D-05 at cycle   4 NSaved=   4.
 NSaved= 4 IEnMin= 4 EnMin= -2512.06667212776     IErMin= 2 ErrMin= 4.17D-05
 ErrMax= 4.64D-05  0.00D+00 EMaxC= 1.00D-01 BMatC= 2.70D-06 BMatP= 5.12D-06
 IDIUse=1 WtCom= 1.00D+00 WtEn= 0.00D+00
 Coeff-Com:  0.703D-02 0.377D+00 0.262D+00 0.354D+00
 Coeff:      0.703D-02 0.377D+00 0.262D+00 0.354D+00
 Gap=     0.051 Goal=   None    Shift=    0.000
 RMSDP=6.02D-06 MaxDP=3.53D-04 DE=-1.77D-05 OVMax= 2.02D-03

 Cycle  11  Pass 1  IDiag  1:
 RMSU=  2.79D-06    CP:  1.00D+00  1.00D+00  3.77D-01  3.59D-01
 E= -2512.06667527376     Delta-E=       -0.000003145999 Rises=F Damp=F
 DIIS: error= 1.31D-05 at cycle   5 NSaved=   5.
 NSaved= 5 IEnMin= 5 EnMin= -2512.06667527376     IErMin= 5 ErrMin= 1.31D-05
 ErrMax= 1.31D-05  0.00D+00 EMaxC= 1.00D-01 BMatC= 3.09D-07 BMatP= 2.70D-06
 IDIUse=1 WtCom= 1.00D+00 WtEn= 0.00D+00
 Coeff-Com: -0.372D-03 0.178D+00 0.147D+00 0.272D+00 0.403D+00
 Coeff:     -0.372D-03 0.178D+00 0.147D+00 0.272D+00 0.403D+00
 Gap=     0.051 Goal=   None    Shift=    0.000
 RMSDP=1.90D-06 MaxDP=1.13D-04 DE=-3.15D-06 OVMax= 4.79D-04

 Cycle  12  Pass 1  IDiag  1:
 RMSU=  1.00D-06    CP:  1.00D+00  1.00D+00  3.60D-01  4.62D-01  4.95D-01
 E= -2512.06667563379     Delta-E=       -0.000000360033 Rises=F Damp=F
 DIIS: error= 4.72D-06 at cycle   6 NSaved=   6.
 NSaved= 6 IEnMin= 6 EnMin= -2512.06667563379     IErMin= 6 ErrMin= 4.72D-06
 ErrMax= 4.72D-06  0.00D+00 EMaxC= 1.00D-01 BMatC= 2.77D-08 BMatP= 3.09D-07
 IDIUse=1 WtCom= 1.00D+00 WtEn= 0.00D+00
 Coeff-Com: -0.160D-02 0.489D-01 0.502D-01 0.116D+00 0.268D+00 0.519D+00
 Coeff:     -0.160D-02 0.489D-01 0.502D-01 0.116D+00 0.268D+00 0.519D+00
 Gap=     0.051 Goal=   None    Shift=    0.000
 RMSDP=5.18D-07 MaxDP=2.85D-05 DE=-3.60D-07 OVMax= 1.01D-04

 Cycle  13  Pass 1  IDiag  1:
 RMSU=  3.75D-07    CP:  1.00D+00  1.00D+00  3.66D-01  4.57D-01  5.44D-01
                    CP:  6.93D-01
 E= -2512.06667565902     Delta-E=       -0.000000025229 Rises=F Damp=F
 DIIS: error= 2.16D-06 at cycle   7 NSaved=   7.
 NSaved= 7 IEnMin= 7 EnMin= -2512.06667565902     IErMin= 7 ErrMin= 2.16D-06
 ErrMax= 2.16D-06  0.00D+00 EMaxC= 1.00D-01 BMatC= 6.32D-09 BMatP= 2.77D-08
 IDIUse=1 WtCom= 1.00D+00 WtEn= 0.00D+00
 Coeff-Com: -0.111D-02 0.117D-01 0.166D-01 0.467D-01 0.138D+00 0.367D+00
 Coeff-Com:  0.421D+00
 Coeff:     -0.111D-02 0.117D-01 0.166D-01 0.467D-01 0.138D+00 0.367D+00
 Coeff:      0.421D+00
 Gap=     0.051 Goal=   None    Shift=    0.000
 RMSDP=2.98D-07 MaxDP=1.74D-05 DE=-2.52D-08 OVMax= 6.21D-05

 Cycle  14  Pass 1  IDiag  1:
 RMSU=  1.66D-07    CP:  1.00D+00  1.00D+00  3.65D-01  4.63D-01  5.66D-01
                    CP:  6.93D-01  3.73D-01
 E= -2512.06667566426     Delta-E=       -0.000000005237 Rises=F Damp=F
 DIIS: error= 1.15D-06 at cycle   8 NSaved=   8.
 NSaved= 8 IEnMin= 8 EnMin= -2512.06667566426     IErMin= 8 ErrMin= 1.15D-06
 ErrMax= 1.15D-06  0.00D+00 EMaxC= 1.00D-01 BMatC= 1.78D-09 BMatP= 6.32D-09
 IDIUse=1 WtCom= 1.00D+00 WtEn= 0.00D+00
 Coeff-Com: -0.576D-03 0.164D-03 0.408D-02 0.171D-01 0.664D-01 0.207D+00
 Coeff-Com:  0.335D+00 0.371D+00
 Coeff:     -0.576D-03 0.164D-03 0.408D-02 0.171D-01 0.664D-01 0.207D+00
 Coeff:      0.335D+00 0.371D+00
 Gap=     0.051 Goal=   None    Shift=    0.000
 RMSDP=1.38D-07 MaxDP=8.84D-06 DE=-5.24D-09 OVMax= 3.14D-05

 Cycle  15  Pass 1  IDiag  1:
 RMSU=  5.98D-08    CP:  1.00D+00  1.00D+00  3.65D-01  4.62D-01  5.60D-01
                    CP:  7.01D-01  5.40D-01  3.69D-01
 E= -2512.06667566637     Delta-E=       -0.000000002110 Rises=F Damp=F
 DIIS: error= 2.85D-07 at cycle   9 NSaved=   9.
 NSaved= 9 IEnMin= 9 EnMin= -2512.06667566637     IErMin= 9 ErrMin= 2.85D-07
 ErrMax= 2.85D-07  0.00D+00 EMaxC= 1.00D-01 BMatC= 1.95D-10 BMatP= 1.78D-09
 IDIUse=1 WtCom= 1.00D+00 WtEn= 0.00D+00
 Coeff-Com: -0.169D-03-0.235D-02-0.857D-03 0.152D-02 0.158D-01 0.631D-01
 Coeff-Com:  0.144D+00 0.271D+00 0.508D+00
 Coeff:     -0.169D-03-0.235D-02-0.857D-03 0.152D-02 0.158D-01 0.631D-01
 Coeff:      0.144D+00 0.271D+00 0.508D+00
 Gap=     0.051 Goal=   None    Shift=    0.000
 RMSDP=4.15D-08 MaxDP=2.23D-06 DE=-2.11D-09 OVMax= 7.67D-06

 Cycle  16  Pass 1  IDiag  1:
 RMSU=  2.38D-08    CP:  1.00D+00  1.00D+00  3.65D-01  4.63D-01  5.63D-01
                    CP:  7.02D-01  5.06D-01  4.70D-01  5.87D-01
 E= -2512.06667566644     Delta-E=       -0.000000000077 Rises=F Damp=F
 DIIS: error= 1.49D-07 at cycle  10 NSaved=  10.
 NSaved=10 IEnMin=10 EnMin= -2512.06667566644     IErMin=10 ErrMin= 1.49D-07
 ErrMax= 1.49D-07  0.00D+00 EMaxC= 1.00D-01 BMatC= 2.24D-11 BMatP= 1.95D-10
 IDIUse=1 WtCom= 1.00D+00 WtEn= 0.00D+00
 Coeff-Com: -0.464D-04-0.150D-02-0.985D-03-0.847D-03 0.289D-02 0.178D-01
 Coeff-Com:  0.550D-01 0.133D+00 0.331D+00 0.463D+00
 Coeff:     -0.464D-04-0.150D-02-0.985D-03-0.847D-03 0.289D-02 0.178D-01
 Coeff:      0.550D-01 0.133D+00 0.331D+00 0.463D+00
 Gap=     0.051 Goal=   None    Shift=    0.000
 RMSDP=1.47D-08 MaxDP=1.10D-06 DE=-7.73D-11 OVMax= 1.44D-06

 Cycle  17  Pass 1  IDiag  1:
 RMSU=  7.05D-09    CP:  1.00D+00  1.00D+00  3.65D-01  4.62D-01  5.64D-01
                    CP:  7.05D-01  5.14D-01  4.66D-01  6.28D-01  5.35D-01
 E= -2512.06667566665     Delta-E=       -0.000000000202 Rises=F Damp=F
 DIIS: error= 3.12D-08 at cycle  11 NSaved=  11.
 NSaved=11 IEnMin=11 EnMin= -2512.06667566665     IErMin=11 ErrMin= 3.12D-08
 ErrMax= 3.12D-08  0.00D+00 EMaxC= 1.00D-01 BMatC= 1.99D-12 BMatP= 2.24D-11
 IDIUse=1 WtCom= 1.00D+00 WtEn= 0.00D+00
 Coeff-Com:  0.188D-05-0.491D-03-0.449D-03-0.789D-03-0.993D-03-0.587D-04
 Coeff-Com:  0.836D-02 0.328D-01 0.108D+00 0.269D+00 0.585D+00
 Coeff:      0.188D-05-0.491D-03-0.449D-03-0.789D-03-0.993D-03-0.587D-04
 Coeff:      0.836D-02 0.328D-01 0.108D+00 0.269D+00 0.585D+00
 Gap=     0.051 Goal=   None    Shift=    0.000
 RMSDP=4.61D-09 MaxDP=2.56D-07 DE=-2.02D-10 OVMax= 3.67D-07

 SCF Done:  E(RM06L) =  -2512.06667567     A.U. after   17 cycles
            NFock= 17  Conv=0.46D-08     -V/T= 2.0064
 KE= 2.496010199603D+03 PE=-1.533019596243D+04 EE= 5.608870163993D+03
 Leave Link  502 at Sun Dec  2 20:39:17 2018, MaxMem=   536870912 cpu:      3772.4
 (Enter /pbs_home/pkowalski/g09d01/g09/l701.exe)
 Compute integral first derivatives.
 ... and contract with generalized density number  0.
 R6Disp: Adding Grimme-D3 dispersion energy 1st derivatives to the gradient.
 Leave Link  701 at Sun Dec  2 20:39:18 2018, MaxMem=   536870912 cpu:         6.2
 (Enter /pbs_home/pkowalski/g09d01/g09/l702.exe)
 L702 exits ... SP integral derivatives will be done elsewhere.
 Leave Link  702 at Sun Dec  2 20:39:18 2018, MaxMem=   536870912 cpu:         0.2
 (Enter /pbs_home/pkowalski/g09d01/g09/l703.exe)
 Compute integral first derivatives, UseDBF=F ICtDFT=           0.
 Integral derivatives from FoFJK, PRISM(SPDF).
 Calling FoFJK, ICntrl=      2527 FMM=F ISym2X=0 I1Cent= 0 IOpClX= 0 NMat=1 NMatS=1 NMatT=0.
 FoFJK:  IHMeth= 1 ICntrl=    2527 DoSepK=F KAlg= 0 I1Cent=   0 FoldK=F
 IRaf=         0 NMat=   1 IRICut=       1 DoRegI=T DoRafI=F ISym2E= 0.
 FoFCou: FMM=F IPFlag=           0 FMFlag=      100000 FMFlg1=         800
         NFxFlg=           0 DoJE=F BraDBF=F KetDBF=F FulRan=T
         wScrn=  0.000000 ICntrl=    2527 IOpCl=  0 I1Cent=           0 NGrid=           0
         NMat0=    1 NMatS0=      1 NMatT0=    0 NMatD0=    1 NMtDS0=    0 NMtDT0=    0
 Symmetry not used in FoFCou.
 Leave Link  703 at Sun Dec  2 20:41:37 2018, MaxMem=   536870912 cpu:      1098.7
 (Enter /pbs_home/pkowalski/g09d01/g09/l716.exe)
 Dipole        = 9.00767805D-02-1.69060265D+00-5.63692187D-02
 ***** Axes restored to original set *****
 -------------------------------------------------------------------
 Center     Atomic                   Forces (Hartrees/Bohr)
 Number     Number              X              Y              Z
 -------------------------------------------------------------------
      1        6          -0.000552369   -0.000487684   -0.000251004
      2        6          -0.000334079    0.000675047    0.000350594
      3        6           0.000028884    0.000284257    0.000812903
      4       16          -0.000325687    0.001091707    0.000475736
      5        6          -0.000700858   -0.000305428    0.001254225
      6        6           0.001348166    0.001532978   -0.000511265
      7        6          -0.000927967    0.000147671    0.001400936
      8        6          -0.001418142   -0.001291167    0.000540852
      9        6           0.001545799    0.000987996   -0.000393101
     10        9           0.000414803    0.001185283   -0.001546281
     11        9          -0.001165311   -0.002029216   -0.000402576
     12        9           0.000371889   -0.001540237   -0.002076108
     13        9           0.001427540    0.002197792    0.000204517
     14        9          -0.001246295   -0.001823857   -0.000225232
     15        9           0.001999901    0.000078301   -0.000487977
     16        6          -0.000377907   -0.000673967   -0.000374942
     17        6           0.001146162    0.002242445   -0.000669024
     18        1          -0.000903209    0.000231141   -0.000384236
     19        1           0.000566523   -0.000711770   -0.000552240
     20        1           0.000278190    0.000126514    0.001213939
     21        6          -0.001332186   -0.002409621    0.000890911
     22        1          -0.000145728   -0.000272864   -0.001125134
     23        1          -0.000894960    0.000850691    0.000552357
     24        1           0.000894593   -0.000113999    0.000538075
     25        6           0.000097210   -0.000490183   -0.000649842
     26       16           0.000422000    0.000534635    0.000537932
     27        6           0.000600136   -0.000838296   -0.000564062
     28        6           0.000222289    0.000608133   -0.000262651
     29        6           0.000860321   -0.001438211   -0.001470824
     30        6          -0.000524285   -0.000930953    0.001401669
     31        6           0.000095071    0.000935883   -0.001560267
     32        1          -0.000987698   -0.000576102    0.000488870
     33        6          -0.001182628    0.000214774    0.001564766
     34        1          -0.000246193    0.000838552   -0.001347687
     35        6          -0.001331523    0.001402797   -0.000140168
     36        1          -0.000014581   -0.000867683    0.001056357
     37        1           0.000965279   -0.000146329   -0.000936953
     38        1           0.000936158   -0.001003369    0.000109234
     39        6          -0.000297878    0.001409636    0.000882553
     40        6          -0.000493973    0.000470060   -0.001929503
     41        1           0.000093712    0.000684553    0.000223765
     42        1          -0.001008330   -0.000210047    0.000158891
     43        1          -0.000368937    0.001487111    0.000330079
     44        6           0.000768661    0.000220517   -0.000322783
     45        6           0.000460017   -0.000914514   -0.001860018
     46        6          -0.001593913   -0.000107826    0.000812233
     47        6           0.001712434   -0.000306114   -0.000127950
     48        1          -0.000938321   -0.000617746    0.000556258
     49        6          -0.001288502    0.000154311    0.001263087
     50        1           0.001514783   -0.000486040    0.000147047
     51        6           0.000872247   -0.000441627    0.001618684
     52        1          -0.001355185    0.000237426   -0.000096222
     53        1           0.000765294    0.000132022   -0.001096975
     54        1          -0.000598437    0.000311164   -0.001198731
     55        6           0.000195118    0.000680706    0.001121761
     56        6           0.001106890   -0.001312719   -0.000132180
     57        1           0.000922884    0.000521820    0.001345822
     58        1          -0.000327274   -0.000622428    0.000478952
     59        1           0.000249404    0.000494073    0.000362934
 -------------------------------------------------------------------
 Cartesian Forces:  Max     0.002409621 RMS     0.000941804
 Leave Link  716 at Sun Dec  2 20:41:37 2018, MaxMem=   536870912 cpu:         0.2
 (Enter /pbs_home/pkowalski/g09d01/g09/l103.exe)

 GradGradGradGradGradGradGradGradGradGradGradGradGradGradGradGradGradGrad
 Berny optimization.
 Using GEDIIS/GDIIS optimizer.
 FormGI is forming the generalized inverse of G from B-inverse, IUseBI=4.
 Internal  Forces:  Max     0.004879191 RMS     0.001037837
 Search for a local minimum.
 Step number   3 out of a maximum of  354
 All quantities printed in internal units (Hartrees-Bohrs-Radians)
 RMS Force = .10378D-02 SwitMx=.10000D-02 MixMth= 1
 Mixed Optimization -- RFO/linear search
 Update second derivatives using D2CorX and points    1    2    3
 DE= -2.96D-04 DEPred=-1.25D-03 R= 2.36D-01
 Trust test= 2.36D-01 RLast= 3.58D-01 DXMaxT set to 5.05D-01
 ITU=  0  1  0
 Use linear search instead of GDIIS.
     Eigenvalues ---    0.00230   0.00230   0.00392   0.00609   0.00639
     Eigenvalues ---    0.00653   0.00861   0.00995   0.01102   0.01194
     Eigenvalues ---    0.01228   0.01273   0.01387   0.01440   0.01458
     Eigenvalues ---    0.01543   0.01570   0.01607   0.01727   0.01781
     Eigenvalues ---    0.01939   0.02014   0.02017   0.02066   0.02079
     Eigenvalues ---    0.02092   0.02097   0.02133   0.02135   0.02139
     Eigenvalues ---    0.02142   0.02151   0.02154   0.02161   0.02161
     Eigenvalues ---    0.02164   0.02167   0.02667   0.04523   0.04739
     Eigenvalues ---    0.04987   0.05400   0.05400   0.05532   0.05604
     Eigenvalues ---    0.05619   0.05992   0.06924   0.06995   0.07041
     Eigenvalues ---    0.07146   0.07204   0.07376   0.07859   0.08964
     Eigenvalues ---    0.09224   0.09480   0.09652   0.10194   0.10571
     Eigenvalues ---    0.11020   0.12048   0.12241   0.14190   0.14457
     Eigenvalues ---    0.14945   0.15988   0.15992   0.15997   0.15998
     Eigenvalues ---    0.15998   0.15998   0.15999   0.15999   0.16000
     Eigenvalues ---    0.16000   0.16000   0.16000   0.16000   0.16000
     Eigenvalues ---    0.16000   0.16000   0.16000   0.16000   0.16000
     Eigenvalues ---    0.16016   0.16109   0.16939   0.17042   0.20263
     Eigenvalues ---    0.21958   0.21998   0.22000   0.22000   0.22011
     Eigenvalues ---    0.22251   0.23290   0.23459   0.24221   0.24458
     Eigenvalues ---    0.24539   0.24736   0.24778   0.24945   0.24958
     Eigenvalues ---    0.24966   0.24971   0.24993   0.26260   0.26744
     Eigenvalues ---    0.26958   0.27141   0.27260   0.27533   0.27609
     Eigenvalues ---    0.28157   0.28306   0.30591   0.31211   0.31486
     Eigenvalues ---    0.32018   0.32992   0.33964   0.34338   0.34383
     Eigenvalues ---    0.34446   0.34508   0.34551   0.34594   0.34597
     Eigenvalues ---    0.34672   0.34701   0.34734   0.34767   0.34977
     Eigenvalues ---    0.35180   0.35270   0.35291   0.35291   0.35291
     Eigenvalues ---    0.35291   0.35300   0.35311   0.35365   0.35447
     Eigenvalues ---    0.35687   0.36691   0.37641   0.40164   0.41308
     Eigenvalues ---    0.41643   0.41756   0.41870   0.45013   0.45066
     Eigenvalues ---    0.45521   0.45772   0.46375   0.46414   0.46689
     Eigenvalues ---    0.46813   0.47482   0.48239   0.48421   0.50281
     Eigenvalues ---    0.51053   0.51924   0.52246   0.52781   0.54035
     Eigenvalues ---    0.56199
 RFO step:  Lambda=-6.39284377D-04 EMin= 2.29852823D-03
 Quartic linear search produced a step of -0.42911.
 Iteration  1 RMS(Cart)=  0.05488979 RMS(Int)=  0.00096210
 Iteration  2 RMS(Cart)=  0.00172411 RMS(Int)=  0.00001752
 Iteration  3 RMS(Cart)=  0.00000151 RMS(Int)=  0.00001751
 Iteration  4 RMS(Cart)=  0.00000000 RMS(Int)=  0.00001751
 ITry= 1 IFail=0 DXMaxC= 3.55D-01 DCOld= 1.00D+10 DXMaxT= 5.05D-01 DXLimC= 3.00D+00 Rises=F
 Variable       Old X    -DE/DX   Delta X   Delta X   Delta X     New X
                                 (Linear)    (Quad)   (Total)
    R1        2.87465   0.00228   0.00409   0.00004   0.00413   2.87877
    R2        2.59224   0.00223  -0.00207   0.00607   0.00402   2.59626
    R3        2.70837   0.00278   0.00401  -0.00093   0.00308   2.71145
    R4        2.88378   0.00275  -0.00030   0.00727   0.00696   2.89074
    R5        2.89183   0.00257   0.00384   0.00067   0.00450   2.89634
    R6        3.49210   0.00122   0.00338  -0.00174   0.00163   3.49373
    R7        3.49358   0.00124   0.00283  -0.00047   0.00235   3.49593
    R8        2.87835   0.00234   0.00342  -0.00093   0.00244   2.88079
    R9        2.89111   0.00220   0.00348   0.00054   0.00402   2.89514
   R10        3.31082   0.00123   0.00496  -0.00423   0.00074   3.31156
   R11        2.82025   0.00285   0.00150   0.00353   0.00503   2.82527
   R12        2.74262   0.00225   0.00241   0.00113   0.00354   2.74616
   R13        2.91173   0.00066   0.00103   0.00009   0.00115   2.91288
   R14        2.55366   0.00185   0.00303  -0.00193   0.00110   2.55475
   R15        2.57241   0.00227   0.00261  -0.00084   0.00178   2.57418
   R16        2.81769   0.00290   0.00130   0.00384   0.00512   2.82281
   R17        2.59798   0.00178  -0.00266   0.00546   0.00280   2.60078
   R18        2.91450   0.00084   0.00047   0.00137   0.00185   2.91635
   R19        2.52122   0.00260   0.00289  -0.00110   0.00180   2.52302
   R20        2.54226   0.00253   0.00289  -0.00114   0.00175   2.54401
   R21        2.57552   0.00214   0.00240  -0.00066   0.00174   2.57726
   R22        2.55014   0.00187   0.00318  -0.00216   0.00102   2.55116
   R23        2.70038   0.00269   0.00318  -0.00018   0.00301   2.70338
   R24        2.07627  -0.00099  -0.00141   0.00018  -0.00123   2.07504
   R25        2.07595  -0.00103  -0.00146   0.00009  -0.00137   2.07458
   R26        2.08100  -0.00119  -0.00155  -0.00010  -0.00166   2.07934
   R27        2.07546  -0.00109  -0.00135  -0.00018  -0.00153   2.07393
   R28        2.08193  -0.00129  -0.00156  -0.00021  -0.00177   2.08016
   R29        2.07660  -0.00104  -0.00143   0.00012  -0.00131   2.07529
   R30        2.76255   0.00043   0.00123  -0.00007   0.00116   2.76371
   R31        2.61510  -0.00198  -0.00561   0.00663   0.00105   2.61615
   R32        3.31999   0.00071   0.00448  -0.00482  -0.00033   3.31967
   R33        2.76369   0.00037   0.00125  -0.00016   0.00109   2.76478
   R34        2.61335  -0.00245  -0.00589   0.00666   0.00078   2.61412
   R35        2.65903  -0.00028  -0.00161   0.00243   0.00082   2.65985
   R36        2.65819   0.00079  -0.00048   0.00186   0.00138   2.65957
   R37        2.62797   0.00034   0.00051  -0.00022   0.00029   2.62826
   R38        2.06688  -0.00100  -0.00090  -0.00100  -0.00190   2.06498
   R39        2.62741   0.00040   0.00048  -0.00010   0.00038   2.62779
   R40        2.06976  -0.00160  -0.00174  -0.00048  -0.00222   2.06754
   R41        2.63464   0.00065   0.00031   0.00038   0.00070   2.63534
   R42        2.06805  -0.00136  -0.00154  -0.00030  -0.00184   2.06621
   R43        2.63542   0.00063   0.00060  -0.00003   0.00057   2.63599
   R44        2.06821  -0.00136  -0.00156  -0.00028  -0.00184   2.06637
   R45        2.06807  -0.00137  -0.00155  -0.00030  -0.00186   2.06621
   R46        2.81807   0.00152   0.00337  -0.00133   0.00203   2.82011
   R47        2.07477   0.00008  -0.00080   0.00071  -0.00009   2.07468
   R48        2.07927  -0.00075  -0.00144   0.00065  -0.00079   2.07847
   R49        2.07663  -0.00154  -0.00170  -0.00016  -0.00186   2.07476
   R50        2.65814  -0.00017  -0.00129   0.00207   0.00078   2.65892
   R51        2.65725   0.00097  -0.00055   0.00222   0.00167   2.65892
   R52        2.62846   0.00024   0.00047  -0.00028   0.00019   2.62865
   R53        2.06736  -0.00107  -0.00099  -0.00093  -0.00192   2.06544
   R54        2.62735   0.00009   0.00040  -0.00033   0.00008   2.62742
   R55        2.07095  -0.00158  -0.00185  -0.00029  -0.00214   2.06880
   R56        2.63438   0.00055   0.00047   0.00000   0.00047   2.63485
   R57        2.06817  -0.00138  -0.00158  -0.00028  -0.00186   2.06631
   R58        2.63530   0.00058   0.00042   0.00013   0.00055   2.63585
   R59        2.06790  -0.00134  -0.00154  -0.00027  -0.00181   2.06609
   R60        2.06802  -0.00137  -0.00155  -0.00032  -0.00186   2.06615
   R61        2.81731   0.00142   0.00319  -0.00114   0.00205   2.81936
   R62        2.07817  -0.00164  -0.00145  -0.00075  -0.00219   2.07598
   R63        2.07850  -0.00062  -0.00156   0.00105  -0.00051   2.07799
   R64        2.07385   0.00005  -0.00060   0.00030  -0.00030   2.07356
    A1        2.01719  -0.00032   0.00234  -0.00234  -0.00002   2.01717
    A2        1.96013  -0.00100  -0.00241   0.00126  -0.00114   1.95900
    A3        2.30306   0.00136   0.00041   0.00140   0.00181   2.30488
    A4        1.91596   0.00014   0.00024   0.00062   0.00084   1.91681
    A5        1.87506   0.00013   0.00131  -0.00114   0.00018   1.87523
    A6        1.83447  -0.00024  -0.00034  -0.00227  -0.00259   1.83188
    A7        1.98026  -0.00002  -0.00131   0.00423   0.00292   1.98318
    A8        1.96660   0.00000  -0.00068   0.00002  -0.00064   1.96595
    A9        1.88367  -0.00003   0.00094  -0.00203  -0.00111   1.88256
   A10        1.96545   0.00013   0.00104   0.00130   0.00234   1.96779
   A11        1.89935  -0.00003   0.00011  -0.00122  -0.00113   1.89822
   A12        1.98313   0.00026  -0.00130   0.00261   0.00133   1.98446
   A13        1.84336  -0.00005   0.00133  -0.00128   0.00005   1.84341
   A14        1.87563  -0.00034  -0.00039  -0.00213  -0.00250   1.87313
   A15        1.89051   0.00000  -0.00067   0.00044  -0.00024   1.89028
   A16        1.59367  -0.00009  -0.00145   0.00361   0.00216   1.59583
   A17        2.24361   0.00037  -0.00005   0.00011   0.00003   2.24364
   A18        2.12798   0.00015  -0.00009   0.00181   0.00170   2.12968
   A19        1.91063  -0.00050   0.00001  -0.00162  -0.00157   1.90906
   A20        1.81583   0.00047   0.00344  -0.00549  -0.00197   1.81386
   A21        2.00078   0.00040  -0.00099   0.00415   0.00313   2.00391
   A22        1.96805  -0.00014  -0.00080   0.00062  -0.00021   1.96784
   A23        1.92009  -0.00067  -0.00020  -0.00189  -0.00212   1.91797
   A24        1.89567  -0.00054  -0.00135   0.00029  -0.00108   1.89459
   A25        1.86172   0.00038  -0.00012   0.00195   0.00184   1.86355
   A26        1.90202  -0.00044   0.00085  -0.00191  -0.00102   1.90100
   A27        2.12532   0.00027  -0.00049   0.00054   0.00001   2.12533
   A28        2.25488   0.00015  -0.00023   0.00104   0.00081   2.25569
   A29        1.82290   0.00027   0.00265  -0.00433  -0.00158   1.82131
   A30        1.97408  -0.00005  -0.00184   0.00416   0.00228   1.97637
   A31        1.89892  -0.00029   0.00120  -0.00428  -0.00311   1.89581
   A32        1.97371   0.00003  -0.00196   0.00475   0.00275   1.97646
   A33        1.89290  -0.00020   0.00087  -0.00319  -0.00233   1.89057
   A34        1.89816   0.00021  -0.00064   0.00210   0.00148   1.89963
   A35        1.80528   0.00039   0.00333  -0.00567  -0.00226   1.80301
   A36        1.97849  -0.00022  -0.00053  -0.00001  -0.00056   1.97793
   A37        2.00369   0.00045  -0.00126   0.00453   0.00325   2.00694
   A38        1.89712  -0.00035  -0.00046  -0.00017  -0.00065   1.89647
   A39        1.91388  -0.00078  -0.00064  -0.00185  -0.00252   1.91136
   A40        1.86298   0.00040  -0.00038   0.00262   0.00226   1.86523
   A41        2.00257  -0.00035   0.00098  -0.00514  -0.00422   1.99835
   A42        1.97911  -0.00096  -0.00184   0.00292   0.00108   1.98019
   A43        2.30140   0.00131   0.00083   0.00216   0.00305   2.30444
   A44        1.91608   0.00010  -0.00301   0.00463   0.00162   1.91770
   A45        1.94904   0.00026  -0.00202   0.00407   0.00205   1.95109
   A46        1.92601   0.00043  -0.00073   0.00286   0.00213   1.92813
   A47        1.89404  -0.00021   0.00139  -0.00299  -0.00160   1.89244
   A48        1.88660  -0.00031   0.00247  -0.00505  -0.00257   1.88403
   A49        1.89064  -0.00031   0.00212  -0.00401  -0.00189   1.88874
   A50        1.94844   0.00046  -0.00228   0.00502   0.00275   1.95119
   A51        1.92627   0.00049  -0.00041   0.00260   0.00219   1.92846
   A52        1.91455   0.00000  -0.00281   0.00397   0.00116   1.91572
   A53        1.89369  -0.00042   0.00174  -0.00361  -0.00187   1.89182
   A54        1.89554  -0.00031   0.00151  -0.00375  -0.00223   1.89331
   A55        1.88389  -0.00026   0.00246  -0.00473  -0.00228   1.88162
   A56        2.03606   0.00377   0.00257   0.00334   0.00590   2.04196
   A57        2.01095   0.00079   0.00238  -0.00216   0.00026   2.01121
   A58        2.23573  -0.00456  -0.00492  -0.00120  -0.00614   2.22959
   A59        1.58589  -0.00014  -0.00283   0.00293   0.00011   1.58600
   A60        2.03928   0.00373   0.00299   0.00312   0.00610   2.04537
   A61        2.00588   0.00094   0.00178  -0.00225  -0.00045   2.00542
   A62        2.23780  -0.00466  -0.00473  -0.00094  -0.00568   2.23212
   A63        2.10968  -0.00219  -0.00327   0.00147  -0.00175   2.10793
   A64        2.10730   0.00198   0.00139   0.00183   0.00326   2.11057
   A65        2.06493   0.00024   0.00231  -0.00330  -0.00097   2.06395
   A66        2.10725   0.00004  -0.00096   0.00165   0.00068   2.10793
   A67        2.08559  -0.00028  -0.00030  -0.00026  -0.00053   2.08505
   A68        2.08965   0.00026   0.00145  -0.00155  -0.00007   2.08957
   A69        2.10686  -0.00014  -0.00126   0.00193   0.00066   2.10752
   A70        2.07907   0.00020   0.00124  -0.00138  -0.00013   2.07894
   A71        2.09715  -0.00006   0.00004  -0.00056  -0.00051   2.09664
   A72        2.09915  -0.00003  -0.00014   0.00018   0.00003   2.09918
   A73        2.08736  -0.00003  -0.00013   0.00013   0.00000   2.08736
   A74        2.09659   0.00006   0.00029  -0.00031  -0.00002   2.09658
   A75        2.09972  -0.00011  -0.00012   0.00007  -0.00004   2.09968
   A76        2.08785   0.00004  -0.00016   0.00026   0.00010   2.08794
   A77        2.09561   0.00007   0.00028  -0.00033  -0.00005   2.09556
   A78        2.08794   0.00000   0.00033  -0.00045  -0.00011   2.08783
   A79        2.09762  -0.00001  -0.00017   0.00022   0.00005   2.09767
   A80        2.09753   0.00001  -0.00013   0.00024   0.00011   2.09764
   A81        1.96073   0.00035   0.00116  -0.00121  -0.00003   1.96070
   A82        2.15800   0.00453   0.00422   0.00224   0.00646   2.16446
   A83        2.16324  -0.00488  -0.00519  -0.00141  -0.00659   2.15664
   A84        1.94329  -0.00089  -0.00446   0.00331  -0.00113   1.94216
   A85        1.96605   0.00078  -0.00254   0.00631   0.00377   1.96983
   A86        1.93410   0.00053  -0.00012   0.00248   0.00235   1.93645
   A87        1.87943  -0.00046   0.00163  -0.00547  -0.00382   1.87562
   A88        1.88106   0.00020   0.00364  -0.00493  -0.00129   1.87977
   A89        1.85549  -0.00016   0.00242  -0.00261  -0.00020   1.85529
   A90        2.11485  -0.00200  -0.00338   0.00174  -0.00162   2.11324
   A91        2.10171   0.00195   0.00148   0.00175   0.00325   2.10496
   A92        2.06585   0.00007   0.00218  -0.00346  -0.00127   2.06457
   A93        2.10592   0.00008  -0.00090   0.00170   0.00081   2.10673
   A94        2.08514  -0.00033  -0.00027  -0.00050  -0.00075   2.08439
   A95        2.09163   0.00026   0.00130  -0.00133  -0.00002   2.09161
   A96        2.10768  -0.00006  -0.00121   0.00199   0.00078   2.10845
   A97        2.08013   0.00015   0.00137  -0.00168  -0.00031   2.07982
   A98        2.09518  -0.00009  -0.00014  -0.00029  -0.00043   2.09475
   A99        2.09950  -0.00001  -0.00020   0.00028   0.00008   2.09957
   A100       2.08738  -0.00002  -0.00013   0.00016   0.00003   2.08741
   A101       2.09624   0.00004   0.00035  -0.00045  -0.00010   2.09615
   A102       2.09815  -0.00007   0.00001  -0.00005  -0.00004   2.09811
   A103       2.08871   0.00002  -0.00024   0.00036   0.00013   2.08883
   A104       2.09633   0.00004   0.00023  -0.00032  -0.00009   2.09624
   A105       2.08876   0.00001   0.00030  -0.00045  -0.00015   2.08861
   A106       2.09700   0.00002  -0.00011   0.00027   0.00016   2.09716
   A107       2.09735  -0.00003  -0.00017   0.00019   0.00002   2.09738
   A108       1.96546   0.00040   0.00119  -0.00078   0.00044   1.96589
   A109       2.15247   0.00434   0.00443   0.00157   0.00598   2.15845
   A110       2.15697  -0.00473  -0.00547  -0.00095  -0.00643   2.15054
   A111       1.92693   0.00077   0.00005   0.00305   0.00310   1.93003
   A112       1.96627   0.00073  -0.00176   0.00507   0.00331   1.96958
   A113       1.94858  -0.00096  -0.00558   0.00485  -0.00071   1.94787
   A114       1.85519  -0.00026   0.00288  -0.00371  -0.00084   1.85435
   A115       1.87736   0.00006   0.00374  -0.00581  -0.00207   1.87529
   A116       1.88490  -0.00035   0.00129  -0.00446  -0.00314   1.88176
    D1        0.70528  -0.00039  -0.00807  -0.00669  -0.01474   0.69054
    D2       -1.45549  -0.00054  -0.00745  -0.01155  -0.01898  -1.47447
    D3        2.82462  -0.00046  -0.00894  -0.00766  -0.01658   2.80805
    D4       -2.50690   0.00012  -0.00329  -0.00253  -0.00582  -2.51272
    D5        1.61552  -0.00003  -0.00268  -0.00739  -0.01006   1.60546
    D6       -0.38755   0.00006  -0.00417  -0.00351  -0.00765  -0.39521
    D7        2.99076   0.00077   0.00415   0.01430   0.01845   3.00921
    D8       -0.09827   0.00038   0.00746   0.00642   0.01387  -0.08440
    D9       -0.06298   0.00028  -0.00170   0.00919   0.00750  -0.05548
   D10        3.13118  -0.00011   0.00161   0.00131   0.00292   3.13409
   D11        0.28982  -0.00030  -0.00419   0.00175  -0.00245   0.28737
   D12       -2.80062  -0.00022  -0.00863   0.00971   0.00112  -2.79950
   D13       -2.93742   0.00020   0.00166   0.00660   0.00826  -2.92916
   D14        0.25532   0.00028  -0.00278   0.01456   0.01183   0.26715
   D15       -3.07897  -0.00022   0.00240  -0.00454  -0.00210  -3.08107
   D16       -1.04131  -0.00022   0.00474  -0.00613  -0.00138  -1.04269
   D17        1.06648  -0.00007   0.00311  -0.00473  -0.00162   1.06487
   D18       -0.98099   0.00004   0.00338  -0.00272   0.00069  -0.98030
   D19        1.05667   0.00004   0.00571  -0.00431   0.00141   1.05808
   D20       -3.11872   0.00019   0.00409  -0.00291   0.00118  -3.11755
   D21        1.16619  -0.00001   0.00309  -0.00213   0.00097   1.16717
   D22       -3.07933  -0.00001   0.00542  -0.00373   0.00169  -3.07764
   D23       -0.97154   0.00014   0.00379  -0.00232   0.00146  -0.97009
   D24       -3.08139   0.00022  -0.00097   0.00147   0.00049  -3.08090
   D25        1.09419   0.00010  -0.00138   0.00091  -0.00048   1.09371
   D26       -0.97938   0.00013  -0.00241   0.00267   0.00025  -0.97912
   D27        1.08078  -0.00004  -0.00137  -0.00121  -0.00256   1.07822
   D28       -1.02683  -0.00016  -0.00178  -0.00177  -0.00353  -1.03036
   D29       -3.10040  -0.00013  -0.00280   0.00000  -0.00280  -3.10319
   D30       -1.11137  -0.00001  -0.00027  -0.00267  -0.00294  -1.11431
   D31        3.06421  -0.00013  -0.00068  -0.00323  -0.00392   3.06029
   D32        0.99064  -0.00010  -0.00171  -0.00147  -0.00318   0.98746
   D33        0.30190   0.00038   0.00865   0.00359   0.01227   0.31417
   D34        2.38781   0.00041   0.00836   0.00293   0.01131   2.39911
   D35       -1.69517   0.00036   0.00689   0.00688   0.01380  -1.68138
   D36        2.27995  -0.00038  -0.00652  -0.00770  -0.01429   2.26566
   D37        0.20922  -0.00038  -0.00806  -0.00613  -0.01422   0.19500
   D38       -1.80614  -0.00020  -0.00776  -0.00503  -0.01283  -1.81897
   D39        0.80318   0.00043   0.00221   0.01445   0.01665   0.81984
   D40       -2.35238   0.00020   0.00089   0.01054   0.01143  -2.34095
   D41        2.91741   0.00054   0.00426   0.01461   0.01884   2.93626
   D42       -0.23815   0.00032   0.00294   0.01070   0.01362  -0.22453
   D43       -1.36063   0.00012   0.00417   0.01173   0.01588  -1.34475
   D44        1.76699  -0.00010   0.00284   0.00782   0.01066   1.77765
   D45       -3.09197  -0.00005  -0.00023  -0.00703  -0.00726  -3.09923
   D46        1.08968  -0.00003   0.00133  -0.00902  -0.00768   1.08200
   D47       -1.01428  -0.00010   0.00049  -0.00859  -0.00810  -1.02238
   D48        1.00467  -0.00014  -0.00039  -0.00891  -0.00930   0.99537
   D49       -1.09687  -0.00012   0.00118  -0.01090  -0.00972  -1.10659
   D50        3.08236  -0.00020   0.00034  -0.01048  -0.01014   3.07221
   D51       -0.97922   0.00008  -0.00141  -0.00657  -0.00799  -0.98722
   D52       -3.08076   0.00010   0.00015  -0.00856  -0.00842  -3.08918
   D53        1.09847   0.00003  -0.00069  -0.00814  -0.00884   1.08963
   D54        3.02134   0.00053   0.01110   0.00134   0.01245   3.03380
   D55       -0.14976   0.00042   0.01222   0.00070   0.01292  -0.13684
   D56        2.93407  -0.00013   0.01512  -0.03008  -0.01498   2.91910
   D57        0.83647   0.00016   0.01359  -0.02634  -0.01277   0.82370
   D58       -1.29838  -0.00055   0.01518  -0.03274  -0.01756  -1.31594
   D59       -0.25484   0.00023   0.01213  -0.02291  -0.01078  -0.26562
   D60       -2.35244   0.00052   0.01060  -0.01917  -0.00857  -2.36101
   D61        1.79589  -0.00019   0.01219  -0.02557  -0.01336   1.78253
   D62        3.00976   0.00038  -0.00489   0.01215   0.00727   3.01703
   D63       -0.17470   0.00005  -0.00172   0.00476   0.00304  -0.17166
   D64       -0.08823   0.00003  -0.00214   0.00559   0.00345  -0.08479
   D65        3.01049  -0.00029   0.00103  -0.00181  -0.00078   3.00971
   D66        0.48662  -0.00019  -0.01710   0.03132   0.01424   0.50086
   D67        2.63992  -0.00001  -0.01881   0.03670   0.01791   2.65783
   D68       -1.53200   0.00003  -0.01999   0.03907   0.01909  -1.51291
   D69        2.63785   0.00020  -0.01632   0.03196   0.01565   2.65350
   D70       -1.49204   0.00039  -0.01803   0.03734   0.01932  -1.47272
   D71        0.61923   0.00042  -0.01921   0.03971   0.02050   0.63973
   D72       -1.61360  -0.00002  -0.01734   0.03341   0.01606  -1.59754
   D73        0.53970   0.00016  -0.01906   0.03879   0.01973   0.55943
   D74        2.65097   0.00020  -0.02024   0.04116   0.02091   2.67188
   D75        0.39185  -0.00023  -0.00862   0.01397   0.00535   0.39720
   D76       -1.65940   0.00006  -0.00985   0.01764   0.00778  -1.65162
   D77        2.47633  -0.00068  -0.00787   0.01036   0.00249   2.47882
   D78       -2.70271   0.00013  -0.01210   0.02211   0.01002  -2.69269
   D79        1.52922   0.00041  -0.01332   0.02578   0.01245   1.54168
   D80       -0.61823  -0.00032  -0.01135   0.01850   0.00716  -0.61107
   D81       -0.20590  -0.00051  -0.00297  -0.01575  -0.01869  -0.22459
   D82        2.95291  -0.00021  -0.00131  -0.01092  -0.01220   2.94072
   D83        2.88338  -0.00093   0.00092  -0.02486  -0.02391   2.85947
   D84       -0.24099  -0.00063   0.00259  -0.02003  -0.01742  -0.25841
   D85       -0.53697   0.00020   0.01590  -0.02809  -0.01219  -0.54916
   D86        1.57041  -0.00001   0.01686  -0.03122  -0.01436   1.55605
   D87       -2.68215  -0.00016   0.01579  -0.02920  -0.01342  -2.69557
   D88       -2.69051   0.00006   0.01754  -0.03309  -0.01556  -2.70607
   D89       -0.58313  -0.00015   0.01850  -0.03622  -0.01772  -0.60086
   D90        1.44749  -0.00030   0.01743  -0.03420  -0.01678   1.43071
   D91        1.48585  -0.00008   0.01900  -0.03657  -0.01756   1.46828
   D92       -2.68996  -0.00030   0.01996  -0.03970  -0.01973  -2.70969
   D93       -0.65934  -0.00045   0.01889  -0.03768  -0.01879  -0.67813
   D94        0.14486   0.00008   0.00570  -0.01065  -0.00495   0.13991
   D95       -3.13052  -0.00024   0.00645  -0.01203  -0.00559  -3.13611
   D96       -3.01377  -0.00021   0.00408  -0.01549  -0.01143  -3.02520
   D97       -0.00597  -0.00053   0.00483  -0.01687  -0.01207  -0.01804
   D98       -2.43032  -0.00157  -0.00753  -0.04790  -0.05545  -2.48577
   D99        0.66814  -0.00091   0.00349  -0.04726  -0.04375   0.62439
   D100       0.74520  -0.00159  -0.00898  -0.04715  -0.05614   0.68905
   D101      -2.43953  -0.00093   0.00204  -0.04651  -0.04445  -2.48398
   D102       0.03074  -0.00045  -0.01268   0.00567  -0.00699   0.02375
   D103      -2.97666  -0.00094  -0.01429   0.00683  -0.00746  -2.98412
   D104       3.13882  -0.00038  -0.01125   0.00502  -0.00621   3.13261
   D105       0.13142  -0.00087  -0.01286   0.00618  -0.00667   0.12475
   D106       2.99511  -0.00061  -0.01406   0.00041  -0.01362   2.98150
   D107      -0.16785  -0.00064  -0.01217  -0.00307  -0.01524  -0.18309
   D108       2.39481   0.00171   0.01499   0.04023   0.05524   2.45005
   D109      -0.69163   0.00096   0.00170   0.04027   0.04194  -0.64969
   D110      -0.72211   0.00164   0.01272   0.04426   0.05700  -0.66512
   D111       2.47463   0.00089  -0.00057   0.04429   0.04370   2.51833
   D112      -0.03929   0.00052   0.01143   0.00137   0.01279  -0.02651
   D113       3.05097   0.00077   0.01614  -0.00649   0.00968   3.06065
   D114       3.07803   0.00063   0.01368  -0.00253   0.01114   3.08917
   D115      -0.11489   0.00087   0.01838  -0.01039   0.00803  -0.10686
   D116      -3.11459  -0.00039  -0.00803   0.00314  -0.00491  -3.11949
   D117      -0.01344  -0.00009  -0.00110  -0.00154  -0.00264  -0.01608
   D118      -0.02683   0.00039   0.00493   0.00326   0.00818  -0.01866
   D119       3.07431   0.00070   0.01187  -0.00142   0.01044   3.08475
   D120       3.12371   0.00015   0.00585  -0.00254   0.00329   3.12699
   D121      -0.03370   0.00026   0.00807  -0.00369   0.00435  -0.02935
   D122       0.03588  -0.00050  -0.00703  -0.00264  -0.00966   0.02622
   D123      -3.12153  -0.00039  -0.00481  -0.00380  -0.00859  -3.13012
   D124       0.00198  -0.00006   0.00015  -0.00209  -0.00196   0.00003
   D125       3.12980   0.00004   0.00199  -0.00271  -0.00072   3.12908
   D126      -3.09906  -0.00035  -0.00678   0.00257  -0.00422  -3.10328
   D127       0.02875  -0.00025  -0.00493   0.00195  -0.00298   0.02577
   D128      -0.02014   0.00027   0.00406   0.00087   0.00493  -0.01521
   D129       3.12538   0.00016   0.00242   0.00026   0.00268   3.12806
   D130       3.13743   0.00016   0.00181   0.00204   0.00385   3.14128
   D131      -0.00023   0.00005   0.00017   0.00143   0.00160   0.00137
   D132       0.01449  -0.00018  -0.00328   0.00032  -0.00296   0.01152
   D133       3.14119   0.00004  -0.00005   0.00104   0.00099  -3.14101
   D134      -3.11326  -0.00028  -0.00513   0.00093  -0.00420  -3.11746
   D135       0.01344  -0.00006  -0.00190   0.00165  -0.00025   0.01319
   D136      -0.00546   0.00008   0.00119   0.00028   0.00148  -0.00398
   D137      -3.13216  -0.00014  -0.00204  -0.00044  -0.00247  -3.13464
   D138       3.13219   0.00020   0.00285   0.00089   0.00374   3.13593
   D139       0.00548  -0.00003  -0.00038   0.00017  -0.00021   0.00527
   D140       2.69992   0.00040   0.03311  -0.04168  -0.00856   2.69136
   D141      -1.46983  -0.00029   0.03026  -0.04191  -0.01165  -1.48148
   D142       0.60641   0.00038   0.03156  -0.03932  -0.00775   0.59866
   D143      -0.38464   0.00029   0.02799  -0.03283  -0.00484  -0.38948
   D144       1.72880  -0.00040   0.02514  -0.03306  -0.00794   1.72086
   D145      -2.47815   0.00027   0.02644  -0.03047  -0.00403  -2.48218
   D146       3.12712   0.00032   0.00483  -0.00028   0.00455   3.13167
   D147       0.01955   0.00007  -0.00113   0.00433   0.00319   0.02274
   D148       0.02780  -0.00038  -0.00597  -0.00103  -0.00699   0.02081
   D149      -3.07978  -0.00062  -0.01193   0.00358  -0.00834  -3.08812
   D150      -3.13521  -0.00013  -0.00294  -0.00041  -0.00332  -3.13852
   D151       0.02780  -0.00025  -0.00423  -0.00117  -0.00538   0.02242
   D152      -0.03555   0.00046   0.00773   0.00033   0.00804  -0.02751
   D153       3.12746   0.00034   0.00643  -0.00043   0.00598   3.13344
   D154      -0.00326   0.00008   0.00058   0.00137   0.00196  -0.00130
   D155      -3.13267  -0.00001  -0.00138   0.00243   0.00105  -3.13162
   D156       3.10418   0.00031   0.00654  -0.00324   0.00331   3.10750
   D157      -0.02522   0.00022   0.00458  -0.00218   0.00240  -0.02282
   D158       0.01877  -0.00024  -0.00409   0.00002  -0.00407   0.01470
   D159      -3.12471  -0.00015  -0.00226  -0.00032  -0.00259  -3.12731
   D160       3.13876  -0.00012  -0.00277   0.00077  -0.00199   3.13677
   D161      -0.00472  -0.00003  -0.00094   0.00043  -0.00051  -0.00523
   D162      -0.01422   0.00015   0.00324  -0.00108   0.00215  -0.01207
   D163       3.14045  -0.00005  -0.00004  -0.00104  -0.00108   3.13937
   D164       3.11512   0.00024   0.00521  -0.00214   0.00307   3.11819
   D165      -0.01339   0.00004   0.00193  -0.00209  -0.00016  -0.01355
   D166       0.00651  -0.00007  -0.00149   0.00040  -0.00111   0.00541
   D167       3.13502   0.00013   0.00178   0.00035   0.00213   3.13715
   D168      -3.13318  -0.00016  -0.00333   0.00074  -0.00259  -3.13577
   D169      -0.00467   0.00003  -0.00005   0.00070   0.00064  -0.00403
   D170      -0.60222  -0.00046  -0.03006   0.03210   0.00203  -0.60019
   D171       1.46889   0.00020  -0.02754   0.03279   0.00526   1.47414
   D172      -2.68976  -0.00043  -0.03117   0.03422   0.00303  -2.68673
   D173       2.39101  -0.00032  -0.02864   0.03062   0.00198   2.39299
   D174      -1.82107   0.00034  -0.02612   0.03131   0.00521  -1.81585
   D175       0.30348  -0.00029  -0.02975   0.03273   0.00298   0.30646
         Item               Value     Threshold  Converged?
 Maximum Force            0.004879     0.000450     NO 
 RMS     Force            0.001038     0.000300     NO 
 Maximum Displacement     0.355277     0.001800     NO 
 RMS     Displacement     0.055269     0.001200     NO 
 Predicted change in Energy=-6.900620D-04
 Lowest energy point so far.  Saving SCF results.
 GradGradGradGradGradGradGradGradGradGradGradGradGradGradGradGradGradGrad

 Leave Link  103 at Sun Dec  2 20:41:38 2018, MaxMem=   536870912 cpu:         1.7
 (Enter /pbs_home/pkowalski/g09d01/g09/l202.exe)
 Stoichiometry    C29H22F6S2
 Framework group  C1[X(C29H22F6S2)]
 Deg. of freedom   171
 Full point group                 C1      NOp   1
 RotChk:  IX=0 Diff= 1.20D-02
 Largest Abelian subgroup         C1      NOp   1
 Largest concise Abelian subgroup C1      NOp   1
                         Standard orientation:                         
 ---------------------------------------------------------------------
 Center     Atomic      Atomic             Coordinates (Angstroms)
 Number     Number       Type             X           Y           Z
 ---------------------------------------------------------------------
      1          6           0       -1.435349    0.423834   -0.212256
      2          6           0       -0.600279   -0.843294   -0.345433
      3          6           0        0.642202   -0.741353    0.541063
      4         16           0        1.769077   -2.197709    0.363414
      5          6           0       -0.724838    1.597462   -0.139309
      6          6           0       -1.239403    3.001031   -0.160678
      7          6           0        0.727134    1.616954   -0.082736
      8          6           0       -0.028098    3.846972    0.278779
      9          6           0        1.196903    3.031200   -0.185506
     10          9           0       -2.286197    3.234181    0.662454
     11          9           0       -1.620528    3.403458   -1.405018
     12          9           0       -0.048923    5.089798   -0.208562
     13          9           0       -0.011229    3.907525    1.623543
     14          9           0        1.512482    3.404263   -1.458792
     15          9           0        2.261019    3.336262    0.587244
     16          6           0        1.460709    0.467053    0.100909
     17          6           0        0.324160   -0.589865    2.032053
     18          1           0        1.255513   -0.479144    2.603077
     19          1           0       -0.221231   -1.458847    2.422728
     20          1           0       -0.288680    0.307378    2.205642
     21          6           0       -0.280148   -1.028334   -1.832837
     22          1           0        0.271036   -1.959061   -2.018296
     23          1           0        0.324260   -0.186767   -2.204539
     24          1           0       -1.212318   -1.054363   -2.412855
     25          6           0        3.153583   -1.152081    0.116979
     26         16           0       -1.729288   -2.214887    0.166572
     27          6           0       -3.131859   -1.182863   -0.065140
     28          6           0       -4.448145   -1.817380    0.007752
     29          6           0       -5.525906   -1.169582    0.640158
     30          6           0       -4.657379   -3.110293   -0.507344
     31          6           0       -6.770330   -1.783795    0.732444
     32          1           0       -5.371269   -0.187798    1.094329
     33          6           0       -5.905710   -3.716781   -0.420662
     34          1           0       -3.826247   -3.631140   -0.992089
     35          6           0       -6.967785   -3.056194    0.196898
     36          1           0       -7.591007   -1.267875    1.238230
     37          1           0       -6.051063   -4.716837   -0.838335
     38          1           0       -7.946832   -3.537507    0.269765
     39          6           0       -2.843580    0.154676   -0.268856
     40          6           0       -3.877983    1.182841   -0.585011
     41          1           0       -4.777935    0.723609   -1.014568
     42          1           0       -4.190930    1.759660    0.297644
     43          1           0       -3.496757    1.912953   -1.310976
     44          6           0        4.465432   -1.794188    0.041935
     45          6           0        5.603540   -1.189323    0.606385
     46          6           0        4.612408   -3.054427   -0.566300
     47          6           0        6.845431   -1.812492    0.540767
     48          1           0        5.501229   -0.234128    1.127676
     49          6           0        5.856953   -3.670286   -0.636709
     50          1           0        3.734731   -3.541574   -1.003196
     51          6           0        6.978896   -3.050564   -0.086485
     52          1           0        7.716159   -1.330535    0.993730
     53          1           0        5.952465   -4.643646   -1.125398
     54          1           0        7.956507   -3.537393   -0.138581
     55          6           0        2.859771    0.193874   -0.019611
     56          6           0        3.869428    1.213458   -0.428188
     57          1           0        3.439411    1.911351   -1.159532
     58          1           0        4.220707    1.827701    0.413526
     59          1           0        4.747454    0.748531   -0.893951
 ---------------------------------------------------------------------
 Rotational constants (GHZ):      0.1286976      0.0713528      0.0488703
 Leave Link  202 at Sun Dec  2 20:41:38 2018, MaxMem=   536870912 cpu:         0.0
 (Enter /pbs_home/pkowalski/g09d01/g09/l301.exe)
 Basis read from rwf:  (5D, 7F)
 No pseudopotential information found on rwf file.
 There are   673 symmetry adapted cartesian basis functions of A   symmetry.
 There are   636 symmetry adapted basis functions of A   symmetry.
   636 basis functions,  1103 primitive gaussians,   673 cartesian basis functions
   141 alpha electrons      141 beta electrons
       nuclear repulsion energy      4709.7712452100 Hartrees.
 IExCor= 4134 DFT=T Ex+Corr=M06L ExCW=0 ScaHFX=  0.000000
 ScaDFX=  1.000000  1.000000  1.000000  1.000000 ScalE2=  1.000000  1.000000
 IRadAn=      0 IRanWt=     -1 IRanGd=            0 ICorTp=0 IEmpDi=131
 NAtoms=   59 NActive=   59 NUniq=   59 SFac= 1.00D+00 NAtFMM=   60 NAOKFM=F Big=F
 Integral buffers will be    131072 words long.
 Raffenetti 2 integral format.
 Two-electron integral symmetry is turned on.
 R6Disp:  Grimme-D3 Dispersion energy=       -0.0061399538 Hartrees.
 Nuclear repulsion after empirical dispersion term =     4709.7651052563 Hartrees.
 No density basis found on file   724.
 Leave Link  301 at Sun Dec  2 20:41:38 2018, MaxMem=   536870912 cpu:         0.6
 (Enter /pbs_home/pkowalski/g09d01/g09/l302.exe)
 NPDir=0 NMtPBC=     1 NCelOv=     1 NCel=       1 NClECP=     1 NCelD=      1
         NCelK=      1 NCelE2=     1 NClLst=     1 CellRange=     0.0.
 One-electron integrals computed using PRISM.
 NBasis=   636 RedAO= T EigKep=  2.91D-04  NBF=   636
 NBsUse=   636 1.00D-06 EigRej= -1.00D+00 NBFU=   636
 Precomputing XC quadrature grid using
 IXCGrd= 4 IRadAn=           0 IRanWt=          -1 IRanGd=           0 AccXCQ= 0.00D+00.
 Generated NRdTot=       0 NPtTot=           0 NUsed=           0 NTot=          32
 NSgBfM=   605   609   612   631   631 MxSgAt=    59 MxSgA2=    59.
 Leave Link  302 at Sun Dec  2 20:41:40 2018, MaxMem=   536870912 cpu:        16.5
 (Enter /pbs_home/pkowalski/g09d01/g09/l303.exe)
 DipDrv:  MaxL=1.
 Leave Link  303 at Sun Dec  2 20:41:40 2018, MaxMem=   536870912 cpu:         1.5
 (Enter /pbs_home/pkowalski/g09d01/g09/l401.exe)
 Initial guess from the checkpoint file:  "dae0068freq_closed_m06ld3.chk"
 B after Tr=     0.000000    0.000000    0.000000
         Rot=    0.999999    0.001479    0.000052   -0.000212 Ang=   0.17 deg.
 Guess basis will be translated and rotated to current coordinates.
 JPrj=2 DoOrth=T DoCkMO=T.
 Generating alternative initial guess.
 ExpMin= 1.22D-01 ExpMax= 9.18D+03 ExpMxC= 1.38D+03 IAcc=1 IRadAn=         1 AccDes= 0.00D+00
 Harris functional with IExCor= 1009 and IRadAn=       1 diagonalized for initial guess.
 HarFok:  IExCor= 1009 AccDes= 0.00D+00 IRadAn=         1 IDoV= 1 UseB2=F ITyADJ=14
 ICtDFT=  3500011 ScaDFX=  1.000000  1.000000  1.000000  1.000000
 FoFCou: FMM=F IPFlag=           0 FMFlag=      100000 FMFlg1=           0
         NFxFlg=           0 DoJE=T BraDBF=F KetDBF=T FulRan=T
         wScrn=  0.000000 ICntrl=     500 IOpCl=  0 I1Cent=   200000004 NGrid=           0
         NMat0=    1 NMatS0=      1 NMatT0=    0 NMatD0=    1 NMtDS0=    0 NMtDT0=    0
 Petite list used in FoFCou.
 Harris En= -2510.26827633026    
 Leave Link  401 at Sun Dec  2 20:41:46 2018, MaxMem=   536870912 cpu:        42.1
 (Enter /pbs_home/pkowalski/g09d01/g09/l502.exe)
 Closed shell SCF:
 Using DIIS extrapolation, IDIIS=  1040.
 Integral symmetry usage will be decided dynamically.
 IVT=     1387805 IEndB=     1387805 NGot=   536870912 MDV=   535953350
 LenX=   535953350 LenY=   535499748
 Requested convergence on RMS density matrix=1.00D-08 within 128 cycles.
 Requested convergence on MAX density matrix=1.00D-06.
 Requested convergence on             energy=1.00D-06.
 No special actions if energy rises.
 Fock matrices will be formed incrementally for  20 cycles.
 Integral accuracy reduced to 1.0D-05 until final iterations.

 Cycle   1  Pass 0  IDiag  1:
 FoFJK:  IHMeth= 1 ICntrl=     500 DoSepK=F KAlg= 0 I1Cent=   0 FoldK=F
 IRaf= 660000000 NMat=   1 IRICut=       1 DoRegI=T DoRafI=F ISym2E= 0.
 FoFCou: FMM=F IPFlag=           0 FMFlag=      100000 FMFlg1=           0
         NFxFlg=           0 DoJE=T BraDBF=F KetDBF=F FulRan=T
         wScrn=  0.000000 ICntrl=     500 IOpCl=  0 I1Cent=           0 NGrid=           0
         NMat0=    1 NMatS0=      1 NMatT0=    0 NMatD0=    1 NMtDS0=    0 NMtDT0=    0
 Symmetry not used in FoFCou.
 E= -2512.05274327832    
 DIIS: error= 5.75D-03 at cycle   1 NSaved=   1.
 NSaved= 1 IEnMin= 1 EnMin= -2512.05274327832     IErMin= 1 ErrMin= 5.75D-03
 ErrMax= 5.75D-03  0.00D+00 EMaxC= 1.00D-01 BMatC= 9.40D-03 BMatP= 9.40D-03
 IDIUse=3 WtCom= 9.43D-01 WtEn= 5.75D-02
 Coeff-Com:  0.100D+01
 Coeff-En:   0.100D+01
 Coeff:      0.100D+01
 Gap=     0.549 Goal=   None    Shift=    0.000
 GapD=    0.549 DampG=2.000 DampE=1.000 DampFc=2.0000 IDamp=-1.
 RMSDP=3.60D-04 MaxDP=1.48D-02              OVMax= 3.02D-02

 Cycle   2  Pass 0  IDiag  1:
 RMSU=  3.60D-04    CP:  1.00D+00
 E= -2512.07164739121     Delta-E=       -0.018904112885 Rises=F Damp=F
 DIIS: error= 2.58D-04 at cycle   2 NSaved=   2.
 NSaved= 2 IEnMin= 2 EnMin= -2512.07164739121     IErMin= 2 ErrMin= 2.58D-04
 ErrMax= 2.58D-04  0.00D+00 EMaxC= 1.00D-01 BMatC= 6.69D-05 BMatP= 9.40D-03
 IDIUse=3 WtCom= 9.97D-01 WtEn= 2.58D-03
 Coeff-Com:  0.160D-02 0.998D+00
 Coeff-En:   0.000D+00 0.100D+01
 Coeff:      0.160D-02 0.998D+00
 Gap=     0.051 Goal=   None    Shift=    0.000
 RMSDP=7.33D-05 MaxDP=4.17D-03 DE=-1.89D-02 OVMax= 1.13D-02

 Cycle   3  Pass 0  IDiag  1:
 RMSU=  7.24D-05    CP:  1.00D+00  9.71D-01
 E= -2512.07139185561     Delta-E=        0.000255535596 Rises=F Damp=F
 DIIS: error= 4.15D-04 at cycle   3 NSaved=   3.
 NSaved= 3 IEnMin= 2 EnMin= -2512.07164739121     IErMin= 2 ErrMin= 2.58D-04
 ErrMax= 4.15D-04  0.00D+00 EMaxC= 1.00D-01 BMatC= 2.71D-04 BMatP= 6.69D-05
 IDIUse=3 WtCom= 3.29D-01 WtEn= 6.71D-01
 Coeff-Com: -0.314D-02 0.691D+00 0.312D+00
 Coeff-En:   0.000D+00 0.785D+00 0.215D+00
 Coeff:     -0.104D-02 0.754D+00 0.247D+00
 Gap=     0.051 Goal=   None    Shift=    0.000
 RMSDP=4.80D-05 MaxDP=2.55D-03 DE= 2.56D-04 OVMax= 9.59D-03

 Cycle   4  Pass 0  IDiag  1:
 RMSU=  2.17D-05    CP:  1.00D+00  9.83D-01  4.12D-01
 E= -2512.07170849968     Delta-E=       -0.000316644070 Rises=F Damp=F
 DIIS: error= 7.88D-05 at cycle   4 NSaved=   4.
 NSaved= 4 IEnMin= 4 EnMin= -2512.07170849968     IErMin= 4 ErrMin= 7.88D-05
 ErrMax= 7.88D-05  0.00D+00 EMaxC= 1.00D-01 BMatC= 1.08D-05 BMatP= 6.69D-05
 IDIUse=1 WtCom= 1.00D+00 WtEn= 0.00D+00
 Coeff-Com: -0.187D-02 0.322D+00 0.134D+00 0.546D+00
 Coeff:     -0.187D-02 0.322D+00 0.134D+00 0.546D+00
 Gap=     0.051 Goal=   None    Shift=    0.000
 RMSDP=1.75D-05 MaxDP=1.38D-03 DE=-3.17D-04 OVMax= 1.73D-03

 Cycle   5  Pass 0  IDiag  1:
 RMSU=  9.90D-06    CP:  1.00D+00  9.90D-01  3.25D-01  4.18D-01
 E= -2512.07171708977     Delta-E=       -0.000008590085 Rises=F Damp=F
 DIIS: error= 4.27D-05 at cycle   5 NSaved=   5.
 NSaved= 5 IEnMin= 5 EnMin= -2512.07171708977     IErMin= 5 ErrMin= 4.27D-05
 ErrMax= 4.27D-05  0.00D+00 EMaxC= 1.00D-01 BMatC= 4.19D-06 BMatP= 1.08D-05
 IDIUse=1 WtCom= 1.00D+00 WtEn= 0.00D+00
 Coeff-Com: -0.542D-03 0.868D-01 0.329D-01 0.375D+00 0.505D+00
 Coeff:     -0.542D-03 0.868D-01 0.329D-01 0.375D+00 0.505D+00
 Gap=     0.051 Goal=   None    Shift=    0.000
 RMSDP=6.16D-06 MaxDP=3.92D-04 DE=-8.59D-06 OVMax= 7.04D-04

 Initial convergence to 1.0D-05 achieved.  Increase integral accuracy.
 Cycle   6  Pass 1  IDiag  1:
 E= -2512.06733205137     Delta-E=        0.004385038400 Rises=F Damp=F
 DIIS: error= 1.79D-04 at cycle   1 NSaved=   1.
 NSaved= 1 IEnMin= 1 EnMin= -2512.06733205137     IErMin= 1 ErrMin= 1.79D-04
 ErrMax= 1.79D-04  0.00D+00 EMaxC= 1.00D-01 BMatC= 6.68D-05 BMatP= 6.68D-05
 IDIUse=3 WtCom= 9.98D-01 WtEn= 1.79D-03
 Coeff-Com:  0.100D+01
 Coeff-En:   0.100D+01
 Coeff:      0.100D+01
 Gap=     0.051 Goal=   None    Shift=    0.000
 RMSDP=6.16D-06 MaxDP=3.92D-04 DE= 4.39D-03 OVMax= 1.10D-03

 Cycle   7  Pass 1  IDiag  1:
 RMSU=  1.89D-04    CP:  1.00D+00
 E= -2512.06739880427     Delta-E=       -0.000066752904 Rises=F Damp=F
 DIIS: error= 6.00D-05 at cycle   2 NSaved=   2.
 NSaved= 2 IEnMin= 2 EnMin= -2512.06739880427     IErMin= 2 ErrMin= 6.00D-05
 ErrMax= 6.00D-05  0.00D+00 EMaxC= 1.00D-01 BMatC= 4.95D-06 BMatP= 6.68D-05
 IDIUse=1 WtCom= 1.00D+00 WtEn= 0.00D+00
 Coeff-Com:  0.119D+00 0.881D+00
 Coeff:      0.119D+00 0.881D+00
 Gap=     0.051 Goal=   None    Shift=    0.000
 RMSDP=1.45D-05 MaxDP=7.70D-04 DE=-6.68D-05 OVMax= 1.78D-03

 Cycle   8  Pass 1  IDiag  1:
 RMSU=  1.44D-05    CP:  1.00D+00  9.99D-01
 E= -2512.06738856591     Delta-E=        0.000010238360 Rises=F Damp=F
 DIIS: error= 1.34D-04 at cycle   3 NSaved=   3.
 NSaved= 3 IEnMin= 2 EnMin= -2512.06739880427     IErMin= 2 ErrMin= 6.00D-05
 ErrMax= 1.34D-04  0.00D+00 EMaxC= 1.00D-01 BMatC= 1.31D-05 BMatP= 4.95D-06
 IDIUse=3 WtCom= 4.64D-01 WtEn= 5.36D-01
 Coeff-Com:  0.298D-01 0.619D+00 0.352D+00
 Coeff-En:   0.000D+00 0.701D+00 0.299D+00
 Coeff:      0.138D-01 0.663D+00 0.323D+00
 Gap=     0.051 Goal=   None    Shift=    0.000
 RMSDP=9.52D-06 MaxDP=6.33D-04 DE= 1.02D-05 OVMax= 2.06D-03

 Cycle   9  Pass 1  IDiag  1:
 RMSU=  5.81D-06    CP:  1.00D+00  1.00D+00  4.77D-01
 E= -2512.06740301806     Delta-E=       -0.000014452150 Rises=F Damp=F
 DIIS: error= 2.29D-05 at cycle   4 NSaved=   4.
 NSaved= 4 IEnMin= 4 EnMin= -2512.06740301806     IErMin= 4 ErrMin= 2.29D-05
 ErrMax= 2.29D-05  0.00D+00 EMaxC= 1.00D-01 BMatC= 1.18D-06 BMatP= 4.95D-06
 IDIUse=1 WtCom= 1.00D+00 WtEn= 0.00D+00
 Coeff-Com:  0.715D-02 0.370D+00 0.228D+00 0.395D+00
 Coeff:      0.715D-02 0.370D+00 0.228D+00 0.395D+00
 Gap=     0.051 Goal=   None    Shift=    0.000
 RMSDP=4.41D-06 MaxDP=2.95D-04 DE=-1.45D-05 OVMax= 1.08D-03

 Cycle  10  Pass 1  IDiag  1:
 RMSU=  2.44D-06    CP:  1.00D+00  1.00D+00  4.57D-01  3.74D-01
 E= -2512.06740409387     Delta-E=       -0.000001075805 Rises=F Damp=F
 DIIS: error= 1.17D-05 at cycle   5 NSaved=   5.
 NSaved= 5 IEnMin= 5 EnMin= -2512.06740409387     IErMin= 5 ErrMin= 1.17D-05
 ErrMax= 1.17D-05  0.00D+00 EMaxC= 1.00D-01 BMatC= 2.74D-07 BMatP= 1.18D-06
 IDIUse=1 WtCom= 1.00D+00 WtEn= 0.00D+00
 Coeff-Com: -0.274D-03 0.181D+00 0.118D+00 0.304D+00 0.397D+00
 Coeff:     -0.274D-03 0.181D+00 0.118D+00 0.304D+00 0.397D+00
 Gap=     0.051 Goal=   None    Shift=    0.000
 RMSDP=1.76D-06 MaxDP=1.11D-04 DE=-1.08D-06 OVMax= 5.08D-04

 Cycle  11  Pass 1  IDiag  1:
 RMSU=  9.51D-07    CP:  1.00D+00  1.00D+00  4.46D-01  5.26D-01  5.19D-01
 E= -2512.06740438016     Delta-E=       -0.000000286291 Rises=F Damp=F
 DIIS: error= 6.38D-06 at cycle   6 NSaved=   6.
 NSaved= 6 IEnMin= 6 EnMin= -2512.06740438016     IErMin= 6 ErrMin= 6.38D-06
 ErrMax= 6.38D-06  0.00D+00 EMaxC= 1.00D-01 BMatC= 3.18D-08 BMatP= 2.74D-07
 IDIUse=1 WtCom= 1.00D+00 WtEn= 0.00D+00
 Coeff-Com: -0.146D-02 0.621D-01 0.439D-01 0.146D+00 0.281D+00 0.469D+00
 Coeff:     -0.146D-02 0.621D-01 0.439D-01 0.146D+00 0.281D+00 0.469D+00
 Gap=     0.051 Goal=   None    Shift=    0.000
 RMSDP=7.36D-07 MaxDP=5.04D-05 DE=-2.86D-07 OVMax= 2.37D-04

 Cycle  12  Pass 1  IDiag  1:
 RMSU=  4.76D-07    CP:  1.00D+00  1.00D+00  4.55D-01  5.03D-01  6.24D-01
                    CP:  5.17D-01
 E= -2512.06740440214     Delta-E=       -0.000000021978 Rises=F Damp=F
 DIIS: error= 3.00D-06 at cycle   7 NSaved=   7.
 NSaved= 7 IEnMin= 7 EnMin= -2512.06740440214     IErMin= 7 ErrMin= 3.00D-06
 ErrMax= 3.00D-06  0.00D+00 EMaxC= 1.00D-01 BMatC= 1.37D-08 BMatP= 3.18D-08
 IDIUse=1 WtCom= 1.00D+00 WtEn= 0.00D+00
 Coeff-Com: -0.112D-02 0.180D-01 0.148D-01 0.663D-01 0.162D+00 0.394D+00
 Coeff-Com:  0.346D+00
 Coeff:     -0.112D-02 0.180D-01 0.148D-01 0.663D-01 0.162D+00 0.394D+00
 Coeff:      0.346D+00
 Gap=     0.051 Goal=   None    Shift=    0.000
 RMSDP=4.16D-07 MaxDP=3.21D-05 DE=-2.20D-08 OVMax= 1.32D-04

 Cycle  13  Pass 1  IDiag  1:
 RMSU=  1.87D-07    CP:  1.00D+00  1.00D+00  4.53D-01  5.10D-01  6.02D-01
                    CP:  6.63D-01  2.94D-01
 E= -2512.06740441712     Delta-E=       -0.000000014988 Rises=F Damp=F
 DIIS: error= 8.93D-07 at cycle   8 NSaved=   8.
 NSaved= 8 IEnMin= 8 EnMin= -2512.06740441712     IErMin= 8 ErrMin= 8.93D-07
 ErrMax= 8.93D-07  0.00D+00 EMaxC= 1.00D-01 BMatC= 1.66D-09 BMatP= 1.37D-08
 IDIUse=1 WtCom= 1.00D+00 WtEn= 0.00D+00
 Coeff-Com: -0.564D-03 0.172D-02 0.269D-02 0.216D-01 0.661D-01 0.208D+00
 Coeff-Com:  0.271D+00 0.429D+00
 Coeff:     -0.564D-03 0.172D-02 0.269D-02 0.216D-01 0.661D-01 0.208D+00
 Coeff:      0.271D+00 0.429D+00
 Gap=     0.051 Goal=   None    Shift=    0.000
 RMSDP=1.42D-07 MaxDP=7.87D-06 DE=-1.50D-08 OVMax= 3.65D-05

 Cycle  14  Pass 1  IDiag  1:
 RMSU=  6.15D-08    CP:  1.00D+00  1.00D+00  4.54D-01  5.14D-01  6.05D-01
                    CP:  6.28D-01  4.31D-01  4.65D-01
 E= -2512.06740441901     Delta-E=       -0.000000001883 Rises=F Damp=F
 DIIS: error= 2.44D-07 at cycle   9 NSaved=   9.
 NSaved= 9 IEnMin= 9 EnMin= -2512.06740441901     IErMin= 9 ErrMin= 2.44D-07
 ErrMax= 2.44D-07  0.00D+00 EMaxC= 1.00D-01 BMatC= 1.28D-10 BMatP= 1.66D-09
 IDIUse=1 WtCom= 1.00D+00 WtEn= 0.00D+00
 Coeff-Com: -0.168D-03-0.198D-02-0.783D-03 0.290D-02 0.160D-01 0.680D-01
 Coeff-Com:  0.113D+00 0.269D+00 0.534D+00
 Coeff:     -0.168D-03-0.198D-02-0.783D-03 0.290D-02 0.160D-01 0.680D-01
 Coeff:      0.113D+00 0.269D+00 0.534D+00
 Gap=     0.051 Goal=   None    Shift=    0.000
 RMSDP=4.10D-08 MaxDP=1.84D-06 DE=-1.88D-09 OVMax= 6.50D-06

 Cycle  15  Pass 1  IDiag  1:
 RMSU=  2.46D-08    CP:  1.00D+00  1.00D+00  4.54D-01  5.13D-01  6.07D-01
                    CP:  6.38D-01  4.25D-01  5.34D-01  5.52D-01
 E= -2512.06740441910     Delta-E=       -0.000000000092 Rises=F Damp=F
 DIIS: error= 1.11D-07 at cycle  10 NSaved=  10.
 NSaved=10 IEnMin=10 EnMin= -2512.06740441910     IErMin=10 ErrMin= 1.11D-07
 ErrMax= 1.11D-07  0.00D+00 EMaxC= 1.00D-01 BMatC= 2.25D-11 BMatP= 1.28D-10
 IDIUse=1 WtCom= 1.00D+00 WtEn= 0.00D+00
 Coeff-Com: -0.501D-04-0.144D-02-0.801D-03-0.622D-03 0.264D-02 0.205D-01
 Coeff-Com:  0.432D-01 0.128D+00 0.354D+00 0.454D+00
 Coeff:     -0.501D-04-0.144D-02-0.801D-03-0.622D-03 0.264D-02 0.205D-01
 Coeff:      0.432D-01 0.128D+00 0.354D+00 0.454D+00
 Gap=     0.051 Goal=   None    Shift=    0.000
 RMSDP=1.56D-08 MaxDP=7.28D-07 DE=-9.19D-11 OVMax= 2.18D-06

 Cycle  16  Pass 1  IDiag  1:
 RMSU=  7.68D-09    CP:  1.00D+00  1.00D+00  4.54D-01  5.13D-01  6.07D-01
                    CP:  6.40D-01  4.24D-01  5.20D-01  6.48D-01  5.40D-01
 E= -2512.06740441928     Delta-E=       -0.000000000176 Rises=F Damp=F
 DIIS: error= 3.12D-08 at cycle  11 NSaved=  11.
 NSaved=11 IEnMin=11 EnMin= -2512.06740441928     IErMin=11 ErrMin= 3.12D-08
 ErrMax= 3.12D-08  0.00D+00 EMaxC= 1.00D-01 BMatC= 2.06D-12 BMatP= 2.25D-11
 IDIUse=1 WtCom= 1.00D+00 WtEn= 0.00D+00
 Coeff-Com: -0.344D-06-0.512D-03-0.337D-03-0.846D-03-0.110D-02 0.820D-03
 Coeff-Com:  0.620D-02 0.295D-01 0.116D+00 0.270D+00 0.580D+00
 Coeff:     -0.344D-06-0.512D-03-0.337D-03-0.846D-03-0.110D-02 0.820D-03
 Coeff:      0.620D-02 0.295D-01 0.116D+00 0.270D+00 0.580D+00
 Gap=     0.051 Goal=   None    Shift=    0.000
 RMSDP=4.89D-09 MaxDP=1.83D-07 DE=-1.76D-10 OVMax= 4.86D-07

 SCF Done:  E(RM06L) =  -2512.06740442     A.U. after   16 cycles
            NFock= 16  Conv=0.49D-08     -V/T= 2.0065
 KE= 2.495942043915D+03 PE=-1.532315658151D+04 EE= 5.605382027915D+03
 Leave Link  502 at Sun Dec  2 20:49:30 2018, MaxMem=   536870912 cpu:      3695.2
 (Enter /pbs_home/pkowalski/g09d01/g09/l701.exe)
 Compute integral first derivatives.
 ... and contract with generalized density number  0.
 R6Disp: Adding Grimme-D3 dispersion energy 1st derivatives to the gradient.
 Leave Link  701 at Sun Dec  2 20:49:31 2018, MaxMem=   536870912 cpu:         6.1
 (Enter /pbs_home/pkowalski/g09d01/g09/l702.exe)
 L702 exits ... SP integral derivatives will be done elsewhere.
 Leave Link  702 at Sun Dec  2 20:49:31 2018, MaxMem=   536870912 cpu:         0.2
 (Enter /pbs_home/pkowalski/g09d01/g09/l703.exe)
 Compute integral first derivatives, UseDBF=F ICtDFT=           0.
 Integral derivatives from FoFJK, PRISM(SPDF).
 Calling FoFJK, ICntrl=      2527 FMM=F ISym2X=0 I1Cent= 0 IOpClX= 0 NMat=1 NMatS=1 NMatT=0.
 FoFJK:  IHMeth= 1 ICntrl=    2527 DoSepK=F KAlg= 0 I1Cent=   0 FoldK=F
 IRaf=         0 NMat=   1 IRICut=       1 DoRegI=T DoRafI=F ISym2E= 0.
 FoFCou: FMM=F IPFlag=           0 FMFlag=      100000 FMFlg1=         800
         NFxFlg=           0 DoJE=F BraDBF=F KetDBF=F FulRan=T
         wScrn=  0.000000 ICntrl=    2527 IOpCl=  0 I1Cent=           0 NGrid=           0
         NMat0=    1 NMatS0=      1 NMatT0=    0 NMatD0=    1 NMtDS0=    0 NMtDT0=    0
 Symmetry not used in FoFCou.
 Leave Link  703 at Sun Dec  2 20:51:49 2018, MaxMem=   536870912 cpu:      1099.2
 (Enter /pbs_home/pkowalski/g09d01/g09/l716.exe)
 Dipole        = 1.05494549D-01-1.68958488D+00-9.39362513D-02
 ***** Axes restored to original set *****
 -------------------------------------------------------------------
 Center     Atomic                   Forces (Hartrees/Bohr)
 Number     Number              X              Y              Z
 -------------------------------------------------------------------
      1        6           0.000958875   -0.000502137   -0.000768090
      2        6          -0.000094215    0.000376268    0.000214264
      3        6          -0.000225951    0.000176428    0.000453046
      4       16          -0.000867222    0.000564115    0.000131919
      5        6          -0.001104711    0.000070395    0.001134078
      6        6           0.001584236    0.000931348   -0.000253652
      7        6          -0.000946870   -0.000273732    0.000995459
      8        6          -0.001908579   -0.001212634    0.001202181
      9        6           0.000593660    0.000902787   -0.000688560
     10        9          -0.000427723    0.000743512   -0.000613425
     11        9          -0.000757131   -0.000988838   -0.000179298
     12        9           0.000246399   -0.000666295   -0.000991280
     13        9           0.001318246    0.001567596   -0.000146714
     14        9          -0.000501581   -0.000986823   -0.000196090
     15        9           0.001049097   -0.000397573    0.000855115
     16        6           0.000288603   -0.000631845   -0.000586224
     17        6           0.000435587    0.001352490   -0.000620562
     18        1          -0.000594059   -0.000134170   -0.000105771
     19        1           0.000193412   -0.000457914   -0.000136955
     20        1           0.000053574   -0.000021519    0.000607876
     21        6          -0.000309931   -0.001449672    0.000616988
     22        1           0.000065414    0.000030019   -0.000470164
     23        1          -0.000281461    0.000423876    0.000201186
     24        1           0.000556156    0.000163936    0.000179801
     25        6           0.000445459   -0.000557611    0.000119985
     26       16           0.000212622    0.000303400    0.000893260
     27        6          -0.000014108    0.000171331   -0.000834721
     28        6           0.000186182   -0.000254444   -0.000325340
     29        6           0.000540051   -0.000286288   -0.000793564
     30        6           0.000118444   -0.000319361    0.000670932
     31        6           0.000034792    0.000422941   -0.000641405
     32        1          -0.000659134    0.000189981    0.000561054
     33        6          -0.000570891   -0.000102009    0.000806731
     34        1          -0.000254097    0.000356619   -0.000690330
     35        6          -0.000708701    0.000719017   -0.000215001
     36        1           0.000041353   -0.000422693    0.000596872
     37        1           0.000498679   -0.000128628   -0.000492078
     38        1           0.000507718   -0.000484344    0.000087845
     39        6          -0.000190807    0.000769296    0.000831160
     40        6          -0.000072403   -0.000541794   -0.001486971
     41        1           0.000207594    0.000004829    0.000281329
     42        1          -0.000343933   -0.000075538    0.000158115
     43        1           0.000056523    0.000509837    0.000219426
     44        6           0.000243432   -0.000067372   -0.000908826
     45        6           0.000468556   -0.000340350   -0.000833956
     46        6          -0.000727152    0.000244454    0.000606404
     47        6           0.000905454   -0.000098714   -0.000460179
     48        1          -0.000329724    0.000001530    0.000817673
     49        6          -0.000737931    0.000096118    0.000467434
     50        1           0.000744913   -0.000354270    0.000172800
     51        6           0.000386750   -0.000260446    0.001077130
     52        1          -0.000684257    0.000181878   -0.000048154
     53        1           0.000383411    0.000028923   -0.000584532
     54        1          -0.000301313    0.000212147   -0.000607305
     55        6          -0.000146034    0.000893759    0.000453912
     56        6           0.000439682   -0.001150810   -0.001042990
     57        1           0.000284284    0.000457990   -0.000054880
     58        1          -0.000182911   -0.000116618    0.000270970
     59        1          -0.000106329    0.000417622    0.000092072
 -------------------------------------------------------------------
 Cartesian Forces:  Max     0.001908579 RMS     0.000611248
 Leave Link  716 at Sun Dec  2 20:51:49 2018, MaxMem=   536870912 cpu:         0.2
 (Enter /pbs_home/pkowalski/g09d01/g09/l103.exe)

 GradGradGradGradGradGradGradGradGradGradGradGradGradGradGradGradGradGrad
 Berny optimization.
 Using GEDIIS/GDIIS optimizer.
 FormGI is forming the generalized inverse of G from B-inverse, IUseBI=4.
 Internal  Forces:  Max     0.002035995 RMS     0.000347439
 Search for a local minimum.
 Step number   4 out of a maximum of  354
 All quantities printed in internal units (Hartrees-Bohrs-Radians)
 RMS Force = .34744D-03 SwitMx=.10000D-02 MixMth= 2
 Mixed Optimization -- En-DIIS/RFO-DIIS
 Update second derivatives using D2CorX and points    2    3    4
 DE= -7.29D-04 DEPred=-6.90D-04 R= 1.06D+00
 TightC=F SS=  1.41D+00  RLast= 1.93D-01 DXNew= 8.4853D-01 5.8022D-01
 Trust test= 1.06D+00 RLast= 1.93D-01 DXMaxT set to 5.80D-01
 ITU=  1  0  1  0
 Use linear search instead of GDIIS.
     Eigenvalues ---    0.00230   0.00230   0.00376   0.00594   0.00642
     Eigenvalues ---    0.00655   0.00866   0.01005   0.01097   0.01190
     Eigenvalues ---    0.01268   0.01315   0.01393   0.01447   0.01462
     Eigenvalues ---    0.01533   0.01593   0.01632   0.01725   0.01791
     Eigenvalues ---    0.01936   0.02011   0.02017   0.02062   0.02079
     Eigenvalues ---    0.02092   0.02096   0.02133   0.02135   0.02138
     Eigenvalues ---    0.02142   0.02151   0.02154   0.02161   0.02161
     Eigenvalues ---    0.02164   0.02167   0.02679   0.04542   0.04748
     Eigenvalues ---    0.05007   0.05373   0.05379   0.05530   0.05585
     Eigenvalues ---    0.05603   0.05995   0.06908   0.06968   0.07032
     Eigenvalues ---    0.07122   0.07185   0.07410   0.07891   0.08955
     Eigenvalues ---    0.09249   0.09520   0.09629   0.10340   0.10707
     Eigenvalues ---    0.11034   0.12106   0.12307   0.14195   0.14475
     Eigenvalues ---    0.15350   0.15989   0.15991   0.15997   0.15998
     Eigenvalues ---    0.15999   0.15999   0.15999   0.15999   0.15999
     Eigenvalues ---    0.16000   0.16000   0.16000   0.16000   0.16000
     Eigenvalues ---    0.16000   0.16000   0.16000   0.16000   0.16000
     Eigenvalues ---    0.16049   0.16125   0.16917   0.17040   0.20253
     Eigenvalues ---    0.21967   0.21998   0.22000   0.22001   0.22008
     Eigenvalues ---    0.22252   0.23239   0.23463   0.24196   0.24458
     Eigenvalues ---    0.24526   0.24767   0.24827   0.24938   0.24950
     Eigenvalues ---    0.24973   0.24991   0.25033   0.26275   0.26671
     Eigenvalues ---    0.26939   0.27062   0.27241   0.27343   0.27535
     Eigenvalues ---    0.28252   0.28309   0.30570   0.31112   0.31487
     Eigenvalues ---    0.31859   0.32868   0.33983   0.34291   0.34369
     Eigenvalues ---    0.34424   0.34470   0.34546   0.34580   0.34594
     Eigenvalues ---    0.34645   0.34702   0.34735   0.34745   0.35018
     Eigenvalues ---    0.35096   0.35196   0.35291   0.35291   0.35291
     Eigenvalues ---    0.35291   0.35300   0.35311   0.35351   0.35372
     Eigenvalues ---    0.35448   0.35816   0.37300   0.39702   0.41309
     Eigenvalues ---    0.41519   0.41753   0.41862   0.45020   0.45046
     Eigenvalues ---    0.45492   0.45531   0.46380   0.46418   0.46679
     Eigenvalues ---    0.46807   0.47477   0.48402   0.49198   0.50292
     Eigenvalues ---    0.50787   0.51750   0.51969   0.52312   0.53388
     Eigenvalues ---    0.55502
 RFO step:  Lambda=-3.24932403D-04 EMin= 2.29950199D-03
 Quartic linear search produced a step of  0.07508.
 Iteration  1 RMS(Cart)=  0.03248941 RMS(Int)=  0.00021558
 Iteration  2 RMS(Cart)=  0.00049590 RMS(Int)=  0.00001299
 Iteration  3 RMS(Cart)=  0.00000008 RMS(Int)=  0.00001299
 ITry= 1 IFail=0 DXMaxC= 1.57D-01 DCOld= 1.00D+10 DXMaxT= 5.80D-01 DXLimC= 3.00D+00 Rises=F
 Variable       Old X    -DE/DX   Delta X   Delta X   Delta X     New X
                                 (Linear)    (Quad)   (Total)
    R1        2.87877   0.00074   0.00031   0.00437   0.00467   2.88344
    R2        2.59626  -0.00053   0.00030  -0.00087  -0.00055   2.59571
    R3        2.71145   0.00031   0.00023   0.00082   0.00105   2.71251
    R4        2.89074   0.00018   0.00052   0.00334   0.00385   2.89459
    R5        2.89634   0.00080   0.00034   0.00338   0.00371   2.90005
    R6        3.49373   0.00055   0.00012   0.00302   0.00314   3.49687
    R7        3.49593   0.00041   0.00018   0.00256   0.00272   3.49865
    R8        2.88079   0.00042   0.00018   0.00371   0.00384   2.88463
    R9        2.89514   0.00072   0.00030   0.00305   0.00335   2.89849
   R10        3.31156   0.00145   0.00006   0.00443   0.00451   3.31607
   R11        2.82527   0.00086   0.00038   0.00371   0.00410   2.82938
   R12        2.74616   0.00001   0.00027  -0.00098  -0.00067   2.74549
   R13        2.91288   0.00031   0.00009   0.00133   0.00141   2.91428
   R14        2.55475   0.00098   0.00008   0.00180   0.00188   2.55664
   R15        2.57418   0.00124   0.00013   0.00259   0.00272   2.57691
   R16        2.82281   0.00060   0.00038   0.00280   0.00319   2.82599
   R17        2.60078  -0.00083   0.00021  -0.00115  -0.00094   2.59984
   R18        2.91635   0.00027   0.00014   0.00087   0.00099   2.91734
   R19        2.52302   0.00121   0.00013   0.00226   0.00240   2.52541
   R20        2.54401   0.00204   0.00013   0.00400   0.00413   2.54814
   R21        2.57726   0.00112   0.00013   0.00236   0.00249   2.57975
   R22        2.55116   0.00120   0.00008   0.00220   0.00228   2.55344
   R23        2.70338  -0.00076   0.00023  -0.00207  -0.00184   2.70154
   R24        2.07504  -0.00058  -0.00009  -0.00183  -0.00192   2.07312
   R25        2.07458  -0.00052  -0.00010  -0.00165  -0.00175   2.07282
   R26        2.07934  -0.00060  -0.00012  -0.00196  -0.00208   2.07726
   R27        2.07393  -0.00047  -0.00011  -0.00155  -0.00166   2.07226
   R28        2.08016  -0.00055  -0.00013  -0.00182  -0.00195   2.07821
   R29        2.07529  -0.00058  -0.00010  -0.00182  -0.00192   2.07337
   R30        2.76371   0.00000   0.00009   0.00010   0.00019   2.76390
   R31        2.61615  -0.00028   0.00008   0.00017   0.00027   2.61642
   R32        3.31967   0.00123  -0.00002   0.00339   0.00336   3.32303
   R33        2.76478   0.00005   0.00008   0.00024   0.00032   2.76510
   R34        2.61412  -0.00043   0.00006  -0.00019  -0.00012   2.61400
   R35        2.65985   0.00020   0.00006   0.00093   0.00099   2.66085
   R36        2.65957   0.00020   0.00010   0.00080   0.00090   2.66047
   R37        2.62826   0.00010   0.00002   0.00022   0.00024   2.62850
   R38        2.06498  -0.00087  -0.00014  -0.00290  -0.00304   2.06194
   R39        2.62779   0.00003   0.00003   0.00007   0.00009   2.62788
   R40        2.06754  -0.00079  -0.00017  -0.00257  -0.00274   2.06479
   R41        2.63534   0.00016   0.00005   0.00046   0.00051   2.63585
   R42        2.06621  -0.00072  -0.00014  -0.00232  -0.00246   2.06375
   R43        2.63599   0.00027   0.00004   0.00065   0.00069   2.63668
   R44        2.06637  -0.00072  -0.00014  -0.00230  -0.00244   2.06393
   R45        2.06621  -0.00071  -0.00014  -0.00227  -0.00241   2.06380
   R46        2.82011   0.00083   0.00015   0.00275   0.00291   2.82301
   R47        2.07468  -0.00021  -0.00001  -0.00061  -0.00062   2.07406
   R48        2.07847  -0.00032  -0.00006  -0.00094  -0.00100   2.07747
   R49        2.07476  -0.00055  -0.00014  -0.00177  -0.00191   2.07285
   R50        2.65892   0.00025   0.00006   0.00098   0.00104   2.65996
   R51        2.65892   0.00067   0.00013   0.00204   0.00216   2.66108
   R52        2.62865  -0.00009   0.00001  -0.00025  -0.00024   2.62841
   R53        2.06544  -0.00086  -0.00014  -0.00285  -0.00300   2.06244
   R54        2.62742  -0.00011   0.00001  -0.00027  -0.00027   2.62715
   R55        2.06880  -0.00082  -0.00016  -0.00261  -0.00277   2.06603
   R56        2.63485   0.00042   0.00004   0.00098   0.00102   2.63587
   R57        2.06631  -0.00071  -0.00014  -0.00228  -0.00241   2.06390
   R58        2.63585   0.00025   0.00004   0.00061   0.00065   2.63651
   R59        2.06609  -0.00070  -0.00014  -0.00224  -0.00237   2.06372
   R60        2.06615  -0.00071  -0.00014  -0.00228  -0.00242   2.06373
   R61        2.81936   0.00070   0.00015   0.00232   0.00248   2.82184
   R62        2.07598  -0.00034  -0.00016  -0.00124  -0.00141   2.07457
   R63        2.07799  -0.00030  -0.00004  -0.00079  -0.00083   2.07716
   R64        2.07356  -0.00016  -0.00002  -0.00053  -0.00055   2.07301
    A1        2.01717   0.00000   0.00000   0.00041   0.00041   2.01759
    A2        1.95900   0.00005  -0.00009   0.00194   0.00184   1.96084
    A3        2.30488  -0.00006   0.00014  -0.00208  -0.00195   2.30293
    A4        1.91681  -0.00018   0.00006  -0.00034  -0.00030   1.91651
    A5        1.87523   0.00019   0.00001   0.00240   0.00242   1.87766
    A6        1.83188  -0.00011  -0.00019  -0.00136  -0.00155   1.83032
    A7        1.98318  -0.00022   0.00022  -0.00198  -0.00175   1.98142
    A8        1.96595   0.00018  -0.00005   0.00029   0.00025   1.96620
    A9        1.88256   0.00015  -0.00008   0.00115   0.00107   1.88363
   A10        1.96779   0.00032   0.00018   0.00210   0.00230   1.97009
   A11        1.89822  -0.00018  -0.00008   0.00074   0.00065   1.89887
   A12        1.98446  -0.00019   0.00010  -0.00064  -0.00054   1.98392
   A13        1.84341  -0.00017   0.00000  -0.00419  -0.00422   1.83919
   A14        1.87313   0.00007  -0.00019   0.00001  -0.00018   1.87295
   A15        1.89028   0.00016  -0.00002   0.00171   0.00170   1.89198
   A16        1.59583  -0.00025   0.00016  -0.00018  -0.00009   1.59574
   A17        2.24364   0.00018   0.00000   0.00190   0.00185   2.24548
   A18        2.12968   0.00004   0.00013   0.00016   0.00026   2.12995
   A19        1.90906  -0.00022  -0.00012  -0.00149  -0.00163   1.90742
   A20        1.81386  -0.00006  -0.00015  -0.00241  -0.00258   1.81128
   A21        2.00391  -0.00005   0.00023   0.00194   0.00218   2.00608
   A22        1.96784  -0.00010  -0.00002  -0.00222  -0.00224   1.96561
   A23        1.91797   0.00034  -0.00016   0.00332   0.00316   1.92113
   A24        1.89459  -0.00010  -0.00008  -0.00122  -0.00130   1.89329
   A25        1.86355  -0.00002   0.00014   0.00055   0.00069   1.86425
   A26        1.90100   0.00038  -0.00008   0.00021   0.00009   1.90109
   A27        2.12533   0.00017   0.00000   0.00100   0.00095   2.12628
   A28        2.25569  -0.00056   0.00006  -0.00199  -0.00198   2.25372
   A29        1.82131   0.00027  -0.00012  -0.00188  -0.00205   1.81926
   A30        1.97637   0.00002   0.00017   0.00161   0.00181   1.97817
   A31        1.89581  -0.00017  -0.00023  -0.00117  -0.00140   1.89441
   A32        1.97646  -0.00007   0.00021   0.00195   0.00217   1.97863
   A33        1.89057  -0.00007  -0.00018  -0.00109  -0.00125   1.88931
   A34        1.89963   0.00003   0.00011   0.00030   0.00041   1.90004
   A35        1.80301  -0.00029  -0.00017  -0.00416  -0.00436   1.79865
   A36        1.97793   0.00006  -0.00004  -0.00048  -0.00053   1.97740
   A37        2.00694  -0.00019   0.00024  -0.00001   0.00025   2.00719
   A38        1.89647  -0.00006  -0.00005  -0.00126  -0.00132   1.89515
   A39        1.91136   0.00065  -0.00019   0.00591   0.00575   1.91711
   A40        1.86523  -0.00013   0.00017   0.00016   0.00033   1.86556
   A41        1.99835   0.00017  -0.00032   0.00351   0.00318   2.00153
   A42        1.98019   0.00035   0.00008   0.00083   0.00083   1.98102
   A43        2.30444  -0.00053   0.00023  -0.00452  -0.00425   2.30020
   A44        1.91770  -0.00032   0.00012  -0.00180  -0.00168   1.91602
   A45        1.95109  -0.00002   0.00015   0.00070   0.00086   1.95194
   A46        1.92813   0.00015   0.00016   0.00180   0.00195   1.93009
   A47        1.89244   0.00012  -0.00012  -0.00021  -0.00033   1.89210
   A48        1.88403   0.00006  -0.00019  -0.00071  -0.00091   1.88312
   A49        1.88874   0.00001  -0.00014   0.00018   0.00003   1.88878
   A50        1.95119  -0.00002   0.00021   0.00067   0.00087   1.95206
   A51        1.92846   0.00015   0.00016   0.00177   0.00193   1.93039
   A52        1.91572  -0.00029   0.00009  -0.00153  -0.00144   1.91428
   A53        1.89182  -0.00003  -0.00014  -0.00037  -0.00052   1.89130
   A54        1.89331   0.00011  -0.00017  -0.00044  -0.00061   1.89270
   A55        1.88162   0.00008  -0.00017  -0.00014  -0.00031   1.88131
   A56        2.04196   0.00121   0.00044   0.00628   0.00672   2.04868
   A57        2.01121  -0.00015   0.00002  -0.00199  -0.00200   2.00920
   A58        2.22959  -0.00106  -0.00046  -0.00404  -0.00451   2.22508
   A59        1.58600  -0.00012   0.00001   0.00145   0.00145   1.58745
   A60        2.04537   0.00066   0.00046   0.00337   0.00383   2.04920
   A61        2.00542   0.00004  -0.00003  -0.00030  -0.00034   2.00508
   A62        2.23212  -0.00070  -0.00043  -0.00294  -0.00337   2.22874
   A63        2.10793   0.00011  -0.00013   0.00084   0.00071   2.10864
   A64        2.11057   0.00002   0.00025   0.00037   0.00061   2.11118
   A65        2.06395  -0.00012  -0.00007  -0.00110  -0.00118   2.06277
   A66        2.10793   0.00002   0.00005   0.00034   0.00039   2.10832
   A67        2.08505   0.00012  -0.00004   0.00076   0.00072   2.08577
   A68        2.08957  -0.00014  -0.00001  -0.00120  -0.00121   2.08836
   A69        2.10752   0.00013   0.00005   0.00095   0.00099   2.10851
   A70        2.07894   0.00007  -0.00001   0.00037   0.00036   2.07929
   A71        2.09664  -0.00020  -0.00004  -0.00136  -0.00140   2.09524
   A72        2.09918   0.00009   0.00000   0.00048   0.00048   2.09966
   A73        2.08736  -0.00008   0.00000  -0.00046  -0.00046   2.08690
   A74        2.09658   0.00000   0.00000  -0.00002  -0.00002   2.09656
   A75        2.09968  -0.00002   0.00000  -0.00007  -0.00008   2.09960
   A76        2.08794  -0.00003   0.00001  -0.00015  -0.00015   2.08780
   A77        2.09556   0.00004   0.00000   0.00023   0.00022   2.09578
   A78        2.08783  -0.00009  -0.00001  -0.00051  -0.00052   2.08730
   A79        2.09767   0.00004   0.00000   0.00021   0.00022   2.09789
   A80        2.09764   0.00005   0.00001   0.00031   0.00032   2.09796
   A81        1.96070   0.00015   0.00000   0.00088   0.00088   1.96157
   A82        2.16446   0.00001   0.00049  -0.00002   0.00046   2.16492
   A83        2.15664  -0.00017  -0.00049  -0.00122  -0.00172   2.15492
   A84        1.94216  -0.00045  -0.00009  -0.00295  -0.00304   1.93912
   A85        1.96983   0.00026   0.00028   0.00300   0.00328   1.97311
   A86        1.93645  -0.00004   0.00018   0.00039   0.00057   1.93702
   A87        1.87562   0.00003  -0.00029  -0.00128  -0.00156   1.87405
   A88        1.87977   0.00020  -0.00010   0.00018   0.00008   1.87985
   A89        1.85529   0.00003  -0.00001   0.00067   0.00065   1.85594
   A90        2.11324  -0.00044  -0.00012  -0.00156  -0.00168   2.11155
   A91        2.10496   0.00065   0.00024   0.00304   0.00328   2.10825
   A92        2.06457  -0.00021  -0.00010  -0.00150  -0.00159   2.06298
   A93        2.10673   0.00012   0.00006   0.00083   0.00088   2.10761
   A94        2.08439   0.00011  -0.00006   0.00074   0.00067   2.08506
   A95        2.09161  -0.00023   0.00000  -0.00172  -0.00172   2.08989
   A96        2.10845   0.00008   0.00006   0.00079   0.00084   2.10930
   A97        2.07982   0.00014  -0.00002   0.00071   0.00069   2.08051
   A98        2.09475  -0.00022  -0.00003  -0.00150  -0.00153   2.09322
   A99        2.09957   0.00006   0.00001   0.00029   0.00029   2.09987
   A100       2.08741  -0.00006   0.00000  -0.00028  -0.00028   2.08714
   A101       2.09615   0.00000  -0.00001  -0.00002  -0.00003   2.09612
   A102       2.09811   0.00004   0.00000   0.00018   0.00018   2.09829
   A103       2.08883  -0.00003   0.00001  -0.00011  -0.00010   2.08873
   A104       2.09624  -0.00001  -0.00001  -0.00007  -0.00008   2.09616
   A105       2.08861  -0.00008  -0.00001  -0.00052  -0.00053   2.08808
   A106       2.09716   0.00006   0.00001   0.00036   0.00038   2.09754
   A107       2.09738   0.00003   0.00000   0.00016   0.00016   2.09754
   A108       1.96589   0.00019   0.00003   0.00025   0.00025   1.96614
   A109       2.15845  -0.00061   0.00045  -0.00196  -0.00150   2.15694
   A110       2.15054   0.00043  -0.00048   0.00222   0.00175   2.15229
   A111       1.93003  -0.00001   0.00023   0.00101   0.00124   1.93128
   A112       1.96958   0.00016   0.00025   0.00141   0.00166   1.97124
   A113       1.94787  -0.00054  -0.00005  -0.00289  -0.00295   1.94492
   A114       1.85435  -0.00005  -0.00006  -0.00082  -0.00089   1.85346
   A115       1.87529   0.00042  -0.00016   0.00277   0.00262   1.87791
   A116       1.88176   0.00006  -0.00024  -0.00133  -0.00157   1.88019
    D1        0.69054   0.00006  -0.00111   0.00313   0.00202   0.69256
    D2       -1.47447   0.00032  -0.00142   0.00423   0.00280  -1.47167
    D3        2.80805   0.00011  -0.00124   0.00251   0.00125   2.80930
    D4       -2.51272   0.00000  -0.00044   0.00701   0.00658  -2.50614
    D5        1.60546   0.00025  -0.00075   0.00811   0.00736   1.61282
    D6       -0.39521   0.00005  -0.00057   0.00638   0.00581  -0.38939
    D7        3.00921   0.00008   0.00139   0.01436   0.01577   3.02499
    D8       -0.08440   0.00000   0.00104  -0.00249  -0.00144  -0.08584
    D9       -0.05548   0.00016   0.00056   0.00931   0.00990  -0.04558
   D10        3.13409   0.00008   0.00022  -0.00753  -0.00731   3.12679
   D11        0.28737  -0.00005  -0.00018  -0.00458  -0.00478   0.28259
   D12       -2.79950   0.00006   0.00008   0.00240   0.00248  -2.79702
   D13       -2.92916  -0.00013   0.00062   0.00029   0.00091  -2.92825
   D14        0.26715  -0.00002   0.00089   0.00727   0.00817   0.27532
   D15       -3.08107   0.00034  -0.00016   0.00903   0.00889  -3.07218
   D16       -1.04269   0.00019  -0.00010   0.00557   0.00545  -1.03724
   D17        1.06487   0.00014  -0.00012   0.00786   0.00773   1.07260
   D18       -0.98030   0.00031   0.00005   0.01053   0.01060  -0.96970
   D19        1.05808   0.00017   0.00011   0.00707   0.00717   1.06525
   D20       -3.11755   0.00012   0.00009   0.00936   0.00944  -3.10811
   D21        1.16717   0.00048   0.00007   0.01077   0.01086   1.17802
   D22       -3.07764   0.00034   0.00013   0.00730   0.00743  -3.07022
   D23       -0.97009   0.00029   0.00011   0.00959   0.00970  -0.96038
   D24       -3.08090  -0.00006   0.00004  -0.00308  -0.00306  -3.08395
   D25        1.09371  -0.00011  -0.00004  -0.00428  -0.00432   1.08939
   D26       -0.97912  -0.00013   0.00002  -0.00424  -0.00423  -0.98335
   D27        1.07822   0.00017  -0.00019  -0.00309  -0.00327   1.07494
   D28       -1.03036   0.00011  -0.00027  -0.00428  -0.00454  -1.03490
   D29       -3.10319   0.00010  -0.00021  -0.00424  -0.00444  -3.10764
   D30       -1.11431  -0.00002  -0.00022  -0.00295  -0.00317  -1.11749
   D31        3.06029  -0.00008  -0.00029  -0.00415  -0.00444   3.05585
   D32        0.98746  -0.00009  -0.00024  -0.00411  -0.00434   0.98312
   D33        0.31417  -0.00007   0.00092  -0.00511  -0.00418   0.30999
   D34        2.39911  -0.00025   0.00085  -0.00622  -0.00538   2.39373
   D35       -1.68138  -0.00030   0.00104  -0.00770  -0.00667  -1.68805
   D36        2.26566  -0.00012  -0.00107   0.01760   0.01650   2.28216
   D37        0.19500   0.00003  -0.00107   0.01820   0.01711   0.21211
   D38       -1.81897  -0.00010  -0.00096   0.01824   0.01726  -1.80171
   D39        0.81984  -0.00013   0.00125  -0.01250  -0.01124   0.80860
   D40       -2.34095  -0.00031   0.00086  -0.02093  -0.02008  -2.36104
   D41        2.93626   0.00005   0.00141  -0.01200  -0.01056   2.92570
   D42       -0.22453  -0.00013   0.00102  -0.02043  -0.01941  -0.24394
   D43       -1.34475   0.00012   0.00119  -0.01326  -0.01206  -1.35681
   D44        1.77765  -0.00007   0.00080  -0.02170  -0.02091   1.75674
   D45       -3.09923   0.00017  -0.00054  -0.00157  -0.00210  -3.10133
   D46        1.08200   0.00024  -0.00058  -0.00054  -0.00111   1.08090
   D47       -1.02238   0.00014  -0.00061  -0.00247  -0.00307  -1.02544
   D48        0.99537  -0.00016  -0.00070  -0.00386  -0.00457   0.99079
   D49       -1.10659  -0.00009  -0.00073  -0.00283  -0.00358  -1.11017
   D50        3.07221  -0.00019  -0.00076  -0.00475  -0.00553   3.06668
   D51       -0.98722  -0.00006  -0.00060   0.00017  -0.00042  -0.98764
   D52       -3.08918   0.00000  -0.00063   0.00120   0.00058  -3.08860
   D53        1.08963  -0.00010  -0.00066  -0.00073  -0.00138   1.08824
   D54        3.03380  -0.00020   0.00093  -0.02219  -0.02130   3.01250
   D55       -0.13684  -0.00007   0.00097  -0.01390  -0.01295  -0.14979
   D56        2.91910   0.00007  -0.00112  -0.02010  -0.02124   2.89785
   D57        0.82370  -0.00028  -0.00096  -0.02363  -0.02459   0.79911
   D58       -1.31594  -0.00013  -0.00132  -0.02411  -0.02543  -1.34137
   D59       -0.26562   0.00015  -0.00081  -0.00494  -0.00576  -0.27137
   D60       -2.36101  -0.00020  -0.00064  -0.00847  -0.00911  -2.37012
   D61        1.78253  -0.00006  -0.00100  -0.00894  -0.00994   1.77259
   D62        3.01703   0.00000   0.00055   0.00937   0.00992   3.02695
   D63       -0.17166  -0.00018   0.00023  -0.00679  -0.00658  -0.17823
   D64       -0.08479  -0.00007   0.00026  -0.00467  -0.00440  -0.08919
   D65        3.00971  -0.00026  -0.00006  -0.02083  -0.02089   2.98882
   D66        0.50086  -0.00008   0.00107   0.01261   0.01369   0.51455
   D67        2.65783   0.00002   0.00134   0.01470   0.01605   2.67388
   D68       -1.51291  -0.00005   0.00143   0.01531   0.01675  -1.49615
   D69        2.65350   0.00001   0.00118   0.01526   0.01643   2.66993
   D70       -1.47272   0.00011   0.00145   0.01734   0.01879  -1.45393
   D71        0.63973   0.00003   0.00154   0.01795   0.01949   0.65922
   D72       -1.59754   0.00012   0.00121   0.01706   0.01827  -1.57926
   D73        0.55943   0.00022   0.00148   0.01915   0.02063   0.58006
   D74        2.67188   0.00014   0.00157   0.01976   0.02134   2.69321
   D75        0.39720  -0.00005   0.00040   0.01215   0.01254   0.40974
   D76       -1.65162   0.00016   0.00058   0.01642   0.01701  -1.63460
   D77        2.47882   0.00045   0.00019   0.01661   0.01680   2.49562
   D78       -2.69269   0.00012   0.00075   0.02977   0.03049  -2.66220
   D79        1.54168   0.00033   0.00094   0.03404   0.03497   1.57665
   D80       -0.61107   0.00063   0.00054   0.03423   0.03476  -0.57631
   D81       -0.22459   0.00021  -0.00140   0.01371   0.01233  -0.21226
   D82        2.94072   0.00042  -0.00092   0.02403   0.02311   2.96383
   D83        2.85947   0.00001  -0.00180  -0.00593  -0.00770   2.85177
   D84       -0.25841   0.00023  -0.00131   0.00438   0.00308  -0.25533
   D85       -0.54916   0.00013  -0.00092  -0.01486  -0.01577  -0.56493
   D86        1.55605   0.00002  -0.00108  -0.01823  -0.01931   1.53674
   D87       -2.69557   0.00019  -0.00101  -0.01548  -0.01648  -2.71205
   D88       -2.70607  -0.00003  -0.00117  -0.01672  -0.01788  -2.72395
   D89       -0.60086  -0.00014  -0.00133  -0.02010  -0.02143  -0.62228
   D90        1.43071   0.00003  -0.00126  -0.01734  -0.01860   1.41211
   D91        1.46828   0.00003  -0.00132  -0.01760  -0.01892   1.44936
   D92       -2.70969  -0.00008  -0.00148  -0.02098  -0.02246  -2.73215
   D93       -0.67813   0.00009  -0.00141  -0.01822  -0.01963  -0.69776
   D94        0.13991   0.00007  -0.00037   0.01193   0.01156   0.15147
   D95       -3.13611   0.00021  -0.00042   0.01622   0.01579  -3.12032
   D96       -3.02520  -0.00014  -0.00086   0.00173   0.00090  -3.02430
   D97       -0.01804   0.00000  -0.00091   0.00602   0.00514  -0.01291
   D98       -2.48577  -0.00004  -0.00416  -0.01685  -0.02101  -2.50677
   D99        0.62439  -0.00005  -0.00328  -0.01746  -0.02074   0.60364
   D100       0.68905  -0.00022  -0.00422  -0.02640  -0.03062   0.65843
   D101      -2.48398  -0.00023  -0.00334  -0.02702  -0.03036  -2.51434
   D102       0.02375   0.00002  -0.00052   0.00371   0.00320   0.02695
   D103      -2.98412  -0.00003  -0.00056  -0.00018  -0.00073  -2.98485
   D104       3.13261   0.00022  -0.00047   0.01326   0.01277  -3.13780
   D105       0.12475   0.00017  -0.00050   0.00937   0.00884   0.13359
   D106       2.98150  -0.00009  -0.00102  -0.00300  -0.00403   2.97747
   D107      -0.18309  -0.00004  -0.00114   0.00237   0.00123  -0.18186
   D108       2.45005   0.00006   0.00415   0.01265   0.01680   2.46684
   D109      -0.64969   0.00001   0.00315   0.00952   0.01267  -0.63702
   D110      -0.66512  -0.00002   0.00428   0.00642   0.01070  -0.65442
   D111       2.51833  -0.00007   0.00328   0.00330   0.00658   2.52491
   D112      -0.02651   0.00005   0.00096   0.00085   0.00181  -0.02470
   D113       3.06065  -0.00005   0.00073  -0.00606  -0.00533   3.05533
   D114       3.08917   0.00013   0.00084   0.00700   0.00783   3.09700
   D115      -0.10686   0.00003   0.00060   0.00010   0.00070  -0.10617
   D116      -3.11949   0.00002  -0.00037   0.00138   0.00101  -3.11848
   D117      -0.01608  -0.00003  -0.00020  -0.00192  -0.00212  -0.01820
   D118      -0.01866   0.00007   0.00061   0.00445   0.00506  -0.01360
   D119       3.08475   0.00002   0.00078   0.00116   0.00194   3.08669
   D120       3.12699   0.00000   0.00025  -0.00011   0.00013   3.12712
   D121      -0.02935  -0.00006   0.00033  -0.00329  -0.00296  -0.03231
   D122       0.02622  -0.00005  -0.00072  -0.00320  -0.00393   0.02229
   D123      -3.13012  -0.00011  -0.00064  -0.00638  -0.00702  -3.13714
   D124       0.00003  -0.00004  -0.00015  -0.00250  -0.00265  -0.00262
   D125       3.12908  -0.00003  -0.00005  -0.00210  -0.00215   3.12693
   D126      -3.10328   0.00001  -0.00032   0.00076   0.00044  -3.10284
   D127       0.02577   0.00002  -0.00022   0.00116   0.00094   0.02671
   D128      -0.01521   0.00000   0.00037   0.00001   0.00038  -0.01483
   D129       3.12806   0.00000   0.00020   0.00026   0.00047   3.12853
   D130       3.14128   0.00006   0.00029   0.00320   0.00349  -3.13841
   D131       0.00137   0.00006   0.00012   0.00346   0.00357   0.00494
   D132       0.01152  -0.00002  -0.00022  -0.00078  -0.00100   0.01052
   D133      -3.14101   0.00001   0.00007   0.00058   0.00065  -3.14035
   D134      -3.11746  -0.00003  -0.00032  -0.00118  -0.00149  -3.11896
   D135       0.01319   0.00000  -0.00002   0.00017   0.00016   0.01335
   D136      -0.00398   0.00004   0.00011   0.00201   0.00212  -0.00186
   D137      -3.13464   0.00001  -0.00019   0.00066   0.00047  -3.13416
   D138       3.13593   0.00003   0.00028   0.00175   0.00203   3.13797
   D139       0.00527   0.00001  -0.00002   0.00040   0.00039   0.00566
   D140       2.69136  -0.00012  -0.00064  -0.02125  -0.02189   2.66947
   D141      -1.48148  -0.00022  -0.00087  -0.02293  -0.02380  -1.50528
   D142       0.59866  -0.00004  -0.00058  -0.01977  -0.02035   0.57831
   D143      -0.38948  -0.00001  -0.00036  -0.01357  -0.01393  -0.40341
   D144       1.72086  -0.00012  -0.00060  -0.01524  -0.01584   1.70502
   D145      -2.48218   0.00007  -0.00030  -0.01209  -0.01239  -2.49457
   D146       3.13167  -0.00006   0.00034  -0.00365  -0.00331   3.12836
   D147       0.02274   0.00003   0.00024   0.00194   0.00218   0.02492
   D148       0.02081  -0.00006  -0.00052  -0.00313  -0.00365   0.01716
   D149      -3.08812   0.00004  -0.00063   0.00246   0.00183  -3.08629
   D150      -3.13852   0.00008  -0.00025   0.00338   0.00313  -3.13539
   D151       0.02242   0.00008  -0.00040   0.00355   0.00314   0.02557
   D152      -0.02751   0.00006   0.00060   0.00278   0.00339  -0.02413
   D153       3.13344   0.00006   0.00045   0.00295   0.00340   3.13683
   D154      -0.00130   0.00002   0.00015   0.00122   0.00136   0.00006
   D155      -3.13162   0.00003   0.00008   0.00221   0.00229  -3.12933
   D156       3.10750  -0.00007   0.00025  -0.00435  -0.00410   3.10340
   D157      -0.02282  -0.00006   0.00018  -0.00335  -0.00317  -0.02599
   D158       0.01470  -0.00001  -0.00031  -0.00052  -0.00082   0.01387
   D159      -3.12731  -0.00002  -0.00019  -0.00094  -0.00114  -3.12845
   D160       3.13677  -0.00001  -0.00015  -0.00066  -0.00081   3.13596
   D161      -0.00523  -0.00002  -0.00004  -0.00109  -0.00113  -0.00636
   D162      -0.01207   0.00003   0.00016   0.00109   0.00126  -0.01081
   D163       3.13937   0.00000  -0.00008  -0.00009  -0.00017   3.13920
   D164       3.11819   0.00001   0.00023   0.00009   0.00032   3.11852
   D165      -0.01355  -0.00001  -0.00001  -0.00109  -0.00110  -0.01465
   D166       0.00541  -0.00003  -0.00008  -0.00144  -0.00153   0.00388
   D167       3.13715  -0.00001   0.00016  -0.00026  -0.00010   3.13705
   D168      -3.13577  -0.00002  -0.00019  -0.00101  -0.00121  -3.13698
   D169      -0.00403   0.00000   0.00005   0.00017   0.00022  -0.00381
   D170      -0.60019   0.00013   0.00015   0.02644   0.02659  -0.57360
   D171       1.47414   0.00016   0.00039   0.02702   0.02742   1.50156
   D172      -2.68673  -0.00004   0.00023   0.02417   0.02440  -2.66233
   D173       2.39299   0.00025   0.00015   0.03098   0.03112   2.42412
   D174      -1.81585   0.00028   0.00039   0.03156   0.03195  -1.78391
   D175       0.30646   0.00008   0.00022   0.02871   0.02893   0.33539
         Item               Value     Threshold  Converged?
 Maximum Force            0.002036     0.000450     NO 
 RMS     Force            0.000347     0.000300     NO 
 Maximum Displacement     0.157208     0.001800     NO 
 RMS     Displacement     0.032388     0.001200     NO 
 Predicted change in Energy=-1.716573D-04
 Lowest energy point so far.  Saving SCF results.
 GradGradGradGradGradGradGradGradGradGradGradGradGradGradGradGradGradGrad

 Leave Link  103 at Sun Dec  2 20:51:49 2018, MaxMem=   536870912 cpu:         1.7
 (Enter /pbs_home/pkowalski/g09d01/g09/l202.exe)
 Stoichiometry    C29H22F6S2
 Framework group  C1[X(C29H22F6S2)]
 Deg. of freedom   171
 Full point group                 C1      NOp   1
 RotChk:  IX=0 Diff= 1.69D-03
 Largest Abelian subgroup         C1      NOp   1
 Largest concise Abelian subgroup C1      NOp   1
                         Standard orientation:                         
 ---------------------------------------------------------------------
 Center     Atomic      Atomic             Coordinates (Angstroms)
 Number     Number       Type             X           Y           Z
 ---------------------------------------------------------------------
      1          6           0       -1.439959    0.419666   -0.224513
      2          6           0       -0.610831   -0.853162   -0.368327
      3          6           0        0.640220   -0.759766    0.510543
      4         16           0        1.769770   -2.213115    0.311553
      5          6           0       -0.723871    1.589795   -0.155427
      6          6           0       -1.231823    2.998233   -0.150421
      7          6           0        0.728216    1.603186   -0.110228
      8          6           0       -0.012201    3.826940    0.301313
      9          6           0        1.203250    3.018292   -0.200731
     10          9           0       -2.278691    3.224200    0.676252
     11          9           0       -1.608760    3.424267   -1.389746
     12          9           0       -0.032525    5.086055   -0.146075
     13          9           0        0.019358    3.843661    1.649260
     14          9           0        1.490201    3.410946   -1.476313
     15          9           0        2.287982    3.305845    0.551914
     16          6           0        1.459018    0.452121    0.073458
     17          6           0        0.332695   -0.622215    2.006902
     18          1           0        1.268395   -0.519431    2.570297
     19          1           0       -0.210581   -1.493148    2.393551
     20          1           0       -0.275439    0.273802    2.195735
     21          6           0       -0.299436   -1.037529   -1.859689
     22          1           0        0.248085   -1.968367   -2.050171
     23          1           0        0.303092   -0.197966   -2.235894
     24          1           0       -1.235052   -1.061764   -2.432267
     25          6           0        3.157042   -1.160834    0.093687
     26         16           0       -1.745447   -2.220070    0.149770
     27          6           0       -3.145628   -1.177303   -0.060841
     28          6           0       -4.467324   -1.800170    0.017853
     29          6           0       -5.539772   -1.139516    0.647156
     30          6           0       -4.690239   -3.093141   -0.492638
     31          6           0       -6.788899   -1.743387    0.745857
     32          1           0       -5.377495   -0.158327    1.096049
     33          6           0       -5.943441   -3.688849   -0.400837
     34          1           0       -3.867605   -3.621677   -0.980275
     35          6           0       -6.998575   -3.017087    0.217390
     36          1           0       -7.602940   -1.218448    1.250276
     37          1           0       -6.097888   -4.687863   -0.814343
     38          1           0       -7.980333   -3.489188    0.294797
     39          6           0       -2.850991    0.159084   -0.262563
     40          6           0       -3.884449    1.193464   -0.568638
     41          1           0       -4.782263    0.737865   -1.005635
     42          1           0       -4.202288    1.760003    0.318256
     43          1           0       -3.502046    1.930811   -1.285080
     44          6           0        4.476512   -1.789615    0.040676
     45          6           0        5.601812   -1.161429    0.606705
     46          6           0        4.647483   -3.058271   -0.546057
     47          6           0        6.851496   -1.770797    0.567395
     48          1           0        5.483074   -0.201750    1.112730
     49          6           0        5.899805   -3.660302   -0.590575
     50          1           0        3.783533   -3.563086   -0.986567
     51          6           0        7.007677   -3.018496   -0.036290
     52          1           0        7.709464   -1.271402    1.022728
     53          1           0        6.012666   -4.639260   -1.061245
     54          1           0        7.990316   -3.493956   -0.067893
     55          6           0        2.859328    0.185244   -0.034449
     56          6           0        3.869353    1.215676   -0.418981
     57          1           0        3.437248    1.936961   -1.124836
     58          1           0        4.229707    1.802998    0.437408
     59          1           0        4.742311    0.760428   -0.902794
 ---------------------------------------------------------------------
 Rotational constants (GHZ):      0.1296575      0.0709138      0.0487860
 Leave Link  202 at Sun Dec  2 20:51:50 2018, MaxMem=   536870912 cpu:         0.0
 (Enter /pbs_home/pkowalski/g09d01/g09/l301.exe)
 Basis read from rwf:  (5D, 7F)
 No pseudopotential information found on rwf file.
 There are   673 symmetry adapted cartesian basis functions of A   symmetry.
 There are   636 symmetry adapted basis functions of A   symmetry.
   636 basis functions,  1103 primitive gaussians,   673 cartesian basis functions
   141 alpha electrons      141 beta electrons
       nuclear repulsion energy      4707.7456652725 Hartrees.
 IExCor= 4134 DFT=T Ex+Corr=M06L ExCW=0 ScaHFX=  0.000000
 ScaDFX=  1.000000  1.000000  1.000000  1.000000 ScalE2=  1.000000  1.000000
 IRadAn=      0 IRanWt=     -1 IRanGd=            0 ICorTp=0 IEmpDi=131
 NAtoms=   59 NActive=   59 NUniq=   59 SFac= 1.00D+00 NAtFMM=   60 NAOKFM=F Big=F
 Integral buffers will be    131072 words long.
 Raffenetti 2 integral format.
 Two-electron integral symmetry is turned on.
 R6Disp:  Grimme-D3 Dispersion energy=       -0.0061371292 Hartrees.
 Nuclear repulsion after empirical dispersion term =     4707.7395281433 Hartrees.
 No density basis found on file   724.
 Leave Link  301 at Sun Dec  2 20:51:50 2018, MaxMem=   536870912 cpu:         0.6
 (Enter /pbs_home/pkowalski/g09d01/g09/l302.exe)
 NPDir=0 NMtPBC=     1 NCelOv=     1 NCel=       1 NClECP=     1 NCelD=      1
         NCelK=      1 NCelE2=     1 NClLst=     1 CellRange=     0.0.
 One-electron integrals computed using PRISM.
 NBasis=   636 RedAO= T EigKep=  2.91D-04  NBF=   636
 NBsUse=   636 1.00D-06 EigRej= -1.00D+00 NBFU=   636
 Precomputing XC quadrature grid using
 IXCGrd= 4 IRadAn=           0 IRanWt=          -1 IRanGd=           0 AccXCQ= 0.00D+00.
 Generated NRdTot=       0 NPtTot=           0 NUsed=           0 NTot=          32
 NSgBfM=   617   619   619   631   634 MxSgAt=    59 MxSgA2=    59.
 Leave Link  302 at Sun Dec  2 20:51:52 2018, MaxMem=   536870912 cpu:        16.5
 (Enter /pbs_home/pkowalski/g09d01/g09/l303.exe)
 DipDrv:  MaxL=1.
 Leave Link  303 at Sun Dec  2 20:51:52 2018, MaxMem=   536870912 cpu:         1.5
 (Enter /pbs_home/pkowalski/g09d01/g09/l401.exe)
 Initial guess from the checkpoint file:  "dae0068freq_closed_m06ld3.chk"
 B after Tr=     0.000000    0.000000    0.000000
         Rot=    0.999999   -0.000832   -0.000266    0.000747 Ang=  -0.13 deg.
 Guess basis will be translated and rotated to current coordinates.
 JPrj=2 DoOrth=T DoCkMO=T.
 Generating alternative initial guess.
 ExpMin= 1.22D-01 ExpMax= 9.18D+03 ExpMxC= 1.38D+03 IAcc=1 IRadAn=         1 AccDes= 0.00D+00
 Harris functional with IExCor= 1009 and IRadAn=       1 diagonalized for initial guess.
 HarFok:  IExCor= 1009 AccDes= 0.00D+00 IRadAn=         1 IDoV= 1 UseB2=F ITyADJ=14
 ICtDFT=  3500011 ScaDFX=  1.000000  1.000000  1.000000  1.000000
 FoFCou: FMM=F IPFlag=           0 FMFlag=      100000 FMFlg1=           0
         NFxFlg=           0 DoJE=T BraDBF=F KetDBF=T FulRan=T
         wScrn=  0.000000 ICntrl=     500 IOpCl=  0 I1Cent=   200000004 NGrid=           0
         NMat0=    1 NMatS0=      1 NMatT0=    0 NMatD0=    1 NMtDS0=    0 NMtDT0=    0
 Petite list used in FoFCou.
 Harris En= -2510.26859289897    
 Leave Link  401 at Sun Dec  2 20:51:58 2018, MaxMem=   536870912 cpu:        42.2
 (Enter /pbs_home/pkowalski/g09d01/g09/l502.exe)
 Closed shell SCF:
 Using DIIS extrapolation, IDIIS=  1040.
 Integral symmetry usage will be decided dynamically.
 IVT=     1387805 IEndB=     1387805 NGot=   536870912 MDV=   535953350
 LenX=   535953350 LenY=   535499748
 Requested convergence on RMS density matrix=1.00D-08 within 128 cycles.
 Requested convergence on MAX density matrix=1.00D-06.
 Requested convergence on             energy=1.00D-06.
 No special actions if energy rises.
 Fock matrices will be formed incrementally for  20 cycles.
 Integral accuracy reduced to 1.0D-05 until final iterations.

 Cycle   1  Pass 0  IDiag  1:
 FoFJK:  IHMeth= 1 ICntrl=     500 DoSepK=F KAlg= 0 I1Cent=   0 FoldK=F
 IRaf= 660000000 NMat=   1 IRICut=       1 DoRegI=T DoRafI=F ISym2E= 0.
 FoFCou: FMM=F IPFlag=           0 FMFlag=      100000 FMFlg1=           0
         NFxFlg=           0 DoJE=T BraDBF=F KetDBF=F FulRan=T
         wScrn=  0.000000 ICntrl=     500 IOpCl=  0 I1Cent=           0 NGrid=           0
         NMat0=    1 NMatS0=      1 NMatT0=    0 NMatD0=    1 NMtDS0=    0 NMtDT0=    0
 Symmetry not used in FoFCou.
 E= -2512.06749354505    
 DIIS: error= 2.15D-03 at cycle   1 NSaved=   1.
 NSaved= 1 IEnMin= 1 EnMin= -2512.06749354505     IErMin= 1 ErrMin= 2.15D-03
 ErrMax= 2.15D-03  0.00D+00 EMaxC= 1.00D-01 BMatC= 3.04D-03 BMatP= 3.04D-03
 IDIUse=3 WtCom= 9.79D-01 WtEn= 2.15D-02
 Coeff-Com:  0.100D+01
 Coeff-En:   0.100D+01
 Coeff:      0.100D+01
 Gap=     0.548 Goal=   None    Shift=    0.000
 GapD=    0.548 DampG=2.000 DampE=1.000 DampFc=2.0000 IDamp=-1.
 RMSDP=2.46D-04 MaxDP=7.09D-03              OVMax= 1.07D-02

 Cycle   2  Pass 0  IDiag  1:
 RMSU=  2.46D-04    CP:  1.00D+00
 E= -2512.07155608345     Delta-E=       -0.004062538405 Rises=F Damp=F
 DIIS: error= 1.66D-04 at cycle   2 NSaved=   2.
 NSaved= 2 IEnMin= 2 EnMin= -2512.07155608345     IErMin= 2 ErrMin= 1.66D-04
 ErrMax= 1.66D-04  0.00D+00 EMaxC= 1.00D-01 BMatC= 3.31D-05 BMatP= 3.04D-03
 IDIUse=3 WtCom= 9.98D-01 WtEn= 1.66D-03
 Coeff-Com:  0.516D-02 0.995D+00
 Coeff-En:   0.000D+00 0.100D+01
 Coeff:      0.515D-02 0.995D+00
 Gap=     0.051 Goal=   None    Shift=    0.000
 RMSDP=5.06D-05 MaxDP=2.99D-03 DE=-4.06D-03 OVMax= 8.28D-03

 Cycle   3  Pass 0  IDiag  1:
 RMSU=  5.03D-05    CP:  1.00D+00  9.77D-01
 E= -2512.07142716529     Delta-E=        0.000128918160 Rises=F Damp=F
 DIIS: error= 2.80D-04 at cycle   3 NSaved=   3.
 NSaved= 3 IEnMin= 2 EnMin= -2512.07155608345     IErMin= 2 ErrMin= 1.66D-04
 ErrMax= 2.80D-04  0.00D+00 EMaxC= 1.00D-01 BMatC= 1.29D-04 BMatP= 3.31D-05
 IDIUse=3 WtCom= 3.74D-01 WtEn= 6.26D-01
 Coeff-Com: -0.298D-02 0.685D+00 0.318D+00
 Coeff-En:   0.000D+00 0.794D+00 0.206D+00
 Coeff:     -0.112D-02 0.753D+00 0.248D+00
 Gap=     0.051 Goal=   None    Shift=    0.000
 RMSDP=3.38D-05 MaxDP=1.76D-03 DE= 1.29D-04 OVMax= 7.21D-03

 Cycle   4  Pass 0  IDiag  1:
 RMSU=  1.41D-05    CP:  1.00D+00  9.90D-01  3.92D-01
 E= -2512.07158174026     Delta-E=       -0.000154574964 Rises=F Damp=F
 DIIS: error= 4.57D-05 at cycle   4 NSaved=   4.
 NSaved= 4 IEnMin= 4 EnMin= -2512.07158174026     IErMin= 4 ErrMin= 4.57D-05
 ErrMax= 4.57D-05  0.00D+00 EMaxC= 1.00D-01 BMatC= 5.76D-06 BMatP= 3.31D-05
 IDIUse=1 WtCom= 1.00D+00 WtEn= 0.00D+00
 Coeff-Com: -0.212D-02 0.337D+00 0.137D+00 0.528D+00
 Coeff:     -0.212D-02 0.337D+00 0.137D+00 0.528D+00
 Gap=     0.051 Goal=   None    Shift=    0.000
 RMSDP=1.04D-05 MaxDP=7.96D-04 DE=-1.55D-04 OVMax= 1.66D-03

 Cycle   5  Pass 0  IDiag  1:
 RMSU=  6.96D-06    CP:  1.00D+00  9.93D-01  3.41D-01  4.88D-01
 E= -2512.07158441236     Delta-E=       -0.000002672105 Rises=F Damp=F
 DIIS: error= 4.10D-05 at cycle   5 NSaved=   5.
 NSaved= 5 IEnMin= 5 EnMin= -2512.07158441236     IErMin= 5 ErrMin= 4.10D-05
 ErrMax= 4.10D-05  0.00D+00 EMaxC= 1.00D-01 BMatC= 2.78D-06 BMatP= 5.76D-06
 IDIUse=1 WtCom= 1.00D+00 WtEn= 0.00D+00
 Coeff-Com: -0.682D-03 0.132D+00 0.484D-01 0.392D+00 0.428D+00
 Coeff:     -0.682D-03 0.132D+00 0.484D-01 0.392D+00 0.428D+00
 Gap=     0.051 Goal=   None    Shift=    0.000
 RMSDP=5.35D-06 MaxDP=4.09D-04 DE=-2.67D-06 OVMax= 1.30D-03

 Initial convergence to 1.0D-05 achieved.  Increase integral accuracy.
 Cycle   6  Pass 1  IDiag  1:
 E= -2512.06737252729     Delta-E=        0.004211885074 Rises=F Damp=F
 DIIS: error= 1.96D-04 at cycle   1 NSaved=   1.
 NSaved= 1 IEnMin= 1 EnMin= -2512.06737252729     IErMin= 1 ErrMin= 1.96D-04
 ErrMax= 1.96D-04  0.00D+00 EMaxC= 1.00D-01 BMatC= 6.74D-05 BMatP= 6.74D-05
 IDIUse=3 WtCom= 9.98D-01 WtEn= 1.96D-03
 Coeff-Com:  0.100D+01
 Coeff-En:   0.100D+01
 Coeff:      0.100D+01
 Gap=     0.051 Goal=   None    Shift=    0.000
 RMSDP=5.35D-06 MaxDP=4.09D-04 DE= 4.21D-03 OVMax= 3.02D-03

 Cycle   7  Pass 1  IDiag  1:
 RMSU=  1.86D-04    CP:  1.00D+00
 E= -2512.06743533290     Delta-E=       -0.000062805609 Rises=F Damp=F
 DIIS: error= 5.75D-05 at cycle   2 NSaved=   2.
 NSaved= 2 IEnMin= 2 EnMin= -2512.06743533290     IErMin= 2 ErrMin= 5.75D-05
 ErrMax= 5.75D-05  0.00D+00 EMaxC= 1.00D-01 BMatC= 8.03D-06 BMatP= 6.74D-05
 IDIUse=1 WtCom= 1.00D+00 WtEn= 0.00D+00
 Coeff-Com:  0.156D+00 0.844D+00
 Coeff:      0.156D+00 0.844D+00
 Gap=     0.051 Goal=   None    Shift=    0.000
 RMSDP=2.81D-05 MaxDP=1.47D-03 DE=-6.28D-05 OVMax= 9.33D-03

 Cycle   8  Pass 1  IDiag  1:
 RMSU=  2.81D-05    CP:  1.00D+00  9.94D-01
 E= -2512.06738218679     Delta-E=        0.000053146104 Rises=F Damp=F
 DIIS: error= 1.82D-04 at cycle   3 NSaved=   3.
 NSaved= 3 IEnMin= 2 EnMin= -2512.06743533290     IErMin= 2 ErrMin= 5.75D-05
 ErrMax= 1.82D-04  0.00D+00 EMaxC= 1.00D-01 BMatC= 4.75D-05 BMatP= 8.03D-06
 IDIUse=3 WtCom= 4.26D-01 WtEn= 5.74D-01
 Coeff-Com:  0.453D-01 0.694D+00 0.261D+00
 Coeff-En:   0.000D+00 0.796D+00 0.204D+00
 Coeff:      0.193D-01 0.753D+00 0.228D+00
 Gap=     0.051 Goal=   None    Shift=    0.000
 RMSDP=1.95D-05 MaxDP=1.18D-03 DE= 5.31D-05 OVMax= 6.88D-03

 Cycle   9  Pass 1  IDiag  1:
 RMSU=  6.08D-06    CP:  1.00D+00  1.00D+00  3.43D-01
 E= -2512.06744354678     Delta-E=       -0.000061359988 Rises=F Damp=F
 DIIS: error= 2.28D-05 at cycle   4 NSaved=   4.
 NSaved= 4 IEnMin= 4 EnMin= -2512.06744354678     IErMin= 4 ErrMin= 2.28D-05
 ErrMax= 2.28D-05  0.00D+00 EMaxC= 1.00D-01 BMatC= 1.48D-06 BMatP= 8.03D-06
 IDIUse=1 WtCom= 1.00D+00 WtEn= 0.00D+00
 Coeff-Com:  0.808D-02 0.399D+00 0.107D+00 0.487D+00
 Coeff:      0.808D-02 0.399D+00 0.107D+00 0.487D+00
 Gap=     0.051 Goal=   None    Shift=    0.000
 RMSDP=3.64D-06 MaxDP=2.26D-04 DE=-6.14D-05 OVMax= 4.51D-04

 Cycle  10  Pass 1  IDiag  1:
 RMSU=  2.10D-06    CP:  1.00D+00  1.00D+00  2.91D-01  5.83D-01
 E= -2512.06744492062     Delta-E=       -0.000001373835 Rises=F Damp=F
 DIIS: error= 1.14D-05 at cycle   5 NSaved=   5.
 NSaved= 5 IEnMin= 5 EnMin= -2512.06744492062     IErMin= 5 ErrMin= 1.14D-05
 ErrMax= 1.14D-05  0.00D+00 EMaxC= 1.00D-01 BMatC= 1.37D-07 BMatP= 1.48D-06
 IDIUse=1 WtCom= 1.00D+00 WtEn= 0.00D+00
 Coeff-Com: -0.518D-03 0.170D+00 0.375D-01 0.297D+00 0.496D+00
 Coeff:     -0.518D-03 0.170D+00 0.375D-01 0.297D+00 0.496D+00
 Gap=     0.051 Goal=   None    Shift=    0.000
 RMSDP=9.88D-07 MaxDP=4.81D-05 DE=-1.37D-06 OVMax= 1.52D-04

 Cycle  11  Pass 1  IDiag  1:
 RMSU=  7.19D-07    CP:  1.00D+00  1.00D+00  2.85D-01  6.34D-01  7.26D-01
 E= -2512.06744504291     Delta-E=       -0.000000122297 Rises=F Damp=F
 DIIS: error= 5.04D-06 at cycle   6 NSaved=   6.
 NSaved= 6 IEnMin= 6 EnMin= -2512.06744504291     IErMin= 6 ErrMin= 5.04D-06
 ErrMax= 5.04D-06  0.00D+00 EMaxC= 1.00D-01 BMatC= 2.06D-08 BMatP= 1.37D-07
 IDIUse=1 WtCom= 1.00D+00 WtEn= 0.00D+00
 Coeff-Com: -0.148D-02 0.494D-01 0.770D-02 0.121D+00 0.316D+00 0.507D+00
 Coeff:     -0.148D-02 0.494D-01 0.770D-02 0.121D+00 0.316D+00 0.507D+00
 Gap=     0.051 Goal=   None    Shift=    0.000
 RMSDP=4.15D-07 MaxDP=2.18D-05 DE=-1.22D-07 OVMax= 5.76D-05

 Cycle  12  Pass 1  IDiag  1:
 RMSU=  3.37D-07    CP:  1.00D+00  1.00D+00  2.86D-01  6.28D-01  7.54D-01
                    CP:  6.78D-01
 E= -2512.06744506253     Delta-E=       -0.000000019611 Rises=F Damp=F
 DIIS: error= 1.85D-06 at cycle   7 NSaved=   7.
 NSaved= 7 IEnMin= 7 EnMin= -2512.06744506253     IErMin= 7 ErrMin= 1.85D-06
 ErrMax= 1.85D-06  0.00D+00 EMaxC= 1.00D-01 BMatC= 3.80D-09 BMatP= 2.06D-08
 IDIUse=1 WtCom= 1.00D+00 WtEn= 0.00D+00
 Coeff-Com: -0.882D-03 0.861D-02-0.208D-03 0.380D-01 0.135D+00 0.344D+00
 Coeff-Com:  0.476D+00
 Coeff:     -0.882D-03 0.861D-02-0.208D-03 0.380D-01 0.135D+00 0.344D+00
 Coeff:      0.476D+00
 Gap=     0.051 Goal=   None    Shift=    0.000
 RMSDP=2.17D-07 MaxDP=1.09D-05 DE=-1.96D-08 OVMax= 2.87D-05

 Cycle  13  Pass 1  IDiag  1:
 RMSU=  1.06D-07    CP:  1.00D+00  1.00D+00  2.86D-01  6.38D-01  7.55D-01
                    CP:  7.04D-01  4.72D-01
 E= -2512.06744506657     Delta-E=       -0.000000004046 Rises=F Damp=F
 DIIS: error= 5.02D-07 at cycle   8 NSaved=   8.
 NSaved= 8 IEnMin= 8 EnMin= -2512.06744506657     IErMin= 8 ErrMin= 5.02D-07
 ErrMax= 5.02D-07  0.00D+00 EMaxC= 1.00D-01 BMatC= 3.88D-10 BMatP= 3.80D-09
 IDIUse=1 WtCom= 1.00D+00 WtEn= 0.00D+00
 Coeff-Com: -0.367D-03-0.770D-03-0.116D-02 0.940D-02 0.488D-01 0.159D+00
 Coeff-Com:  0.295D+00 0.491D+00
 Coeff:     -0.367D-03-0.770D-03-0.116D-02 0.940D-02 0.488D-01 0.159D+00
 Coeff:      0.295D+00 0.491D+00
 Gap=     0.051 Goal=   None    Shift=    0.000
 RMSDP=8.10D-08 MaxDP=4.03D-06 DE=-4.05D-09 OVMax= 1.61D-05

 Cycle  14  Pass 1  IDiag  1:
 RMSU=  4.87D-08    CP:  1.00D+00  1.00D+00  2.86D-01  6.38D-01  7.55D-01
                    CP:  6.99D-01  5.75D-01  4.90D-01
 E= -2512.06744506693     Delta-E=       -0.000000000354 Rises=F Damp=F
 DIIS: error= 3.41D-07 at cycle   9 NSaved=   9.
 NSaved= 9 IEnMin= 9 EnMin= -2512.06744506693     IErMin= 9 ErrMin= 3.41D-07
 ErrMax= 3.41D-07  0.00D+00 EMaxC= 1.00D-01 BMatC= 1.52D-10 BMatP= 3.88D-10
 IDIUse=1 WtCom= 1.00D+00 WtEn= 0.00D+00
 Coeff-Com: -0.138D-03-0.189D-02-0.788D-03 0.734D-03 0.137D-01 0.617D-01
 Coeff-Com:  0.146D+00 0.387D+00 0.394D+00
 Coeff:     -0.138D-03-0.189D-02-0.788D-03 0.734D-03 0.137D-01 0.617D-01
 Coeff:      0.146D+00 0.387D+00 0.394D+00
 Gap=     0.051 Goal=   None    Shift=    0.000
 RMSDP=4.03D-08 MaxDP=2.38D-06 DE=-3.54D-10 OVMax= 8.62D-06

 Cycle  15  Pass 1  IDiag  1:
 RMSU=  2.08D-08    CP:  1.00D+00  1.00D+00  2.86D-01  6.38D-01  7.58D-01
                    CP:  7.07D-01  5.43D-01  6.34D-01  4.28D-01
 E= -2512.06744506672     Delta-E=        0.000000000205 Rises=F Damp=F
 DIIS: error= 1.57D-07 at cycle  10 NSaved=  10.
 NSaved=10 IEnMin= 9 EnMin= -2512.06744506693     IErMin=10 ErrMin= 1.57D-07
 ErrMax= 1.57D-07  0.00D+00 EMaxC= 1.00D-01 BMatC= 2.61D-11 BMatP= 1.52D-10
 IDIUse=1 WtCom= 1.00D+00 WtEn= 0.00D+00
 Coeff-Com: -0.466D-04-0.136D-02-0.424D-03-0.101D-02 0.276D-02 0.219D-01
 Coeff-Com:  0.645D-01 0.222D+00 0.308D+00 0.384D+00
 Coeff:     -0.466D-04-0.136D-02-0.424D-03-0.101D-02 0.276D-02 0.219D-01
 Coeff:      0.645D-01 0.222D+00 0.308D+00 0.384D+00
 Gap=     0.051 Goal=   None    Shift=    0.000
 RMSDP=1.54D-08 MaxDP=1.05D-06 DE= 2.05D-10 OVMax= 2.68D-06

 Cycle  16  Pass 1  IDiag  1:
 RMSU=  7.51D-09    CP:  1.00D+00  1.00D+00  2.86D-01  6.38D-01  7.59D-01
                    CP:  7.07D-01  5.49D-01  6.19D-01  5.06D-01  4.06D-01
 E= -2512.06744506696     Delta-E=       -0.000000000236 Rises=F Damp=F
 DIIS: error= 4.24D-08 at cycle  11 NSaved=  11.
 NSaved=11 IEnMin=11 EnMin= -2512.06744506696     IErMin=11 ErrMin= 4.24D-08
 ErrMax= 4.24D-08  0.00D+00 EMaxC= 1.00D-01 BMatC= 2.53D-12 BMatP= 2.61D-11
 IDIUse=1 WtCom= 1.00D+00 WtEn= 0.00D+00
 Coeff-Com:  0.215D-06-0.498D-03-0.107D-03-0.884D-03-0.134D-02 0.873D-03
 Coeff-Com:  0.107D-01 0.610D-01 0.119D+00 0.264D+00 0.547D+00
 Coeff:      0.215D-06-0.498D-03-0.107D-03-0.884D-03-0.134D-02 0.873D-03
 Coeff:      0.107D-01 0.610D-01 0.119D+00 0.264D+00 0.547D+00
 Gap=     0.051 Goal=   None    Shift=    0.000
 RMSDP=4.84D-09 MaxDP=2.64D-07 DE=-2.36D-10 OVMax= 5.01D-07

 SCF Done:  E(RM06L) =  -2512.06744507     A.U. after   16 cycles
            NFock= 16  Conv=0.48D-08     -V/T= 2.0065
 KE= 2.495902778468D+03 PE=-1.531906420825D+04 EE= 5.603354456571D+03
 Leave Link  502 at Sun Dec  2 20:59:32 2018, MaxMem=   536870912 cpu:      3621.7
 (Enter /pbs_home/pkowalski/g09d01/g09/l701.exe)
 Compute integral first derivatives.
 ... and contract with generalized density number  0.
 R6Disp: Adding Grimme-D3 dispersion energy 1st derivatives to the gradient.
 Leave Link  701 at Sun Dec  2 20:59:34 2018, MaxMem=   536870912 cpu:         6.2
 (Enter /pbs_home/pkowalski/g09d01/g09/l702.exe)
 L702 exits ... SP integral derivatives will be done elsewhere.
 Leave Link  702 at Sun Dec  2 20:59:34 2018, MaxMem=   536870912 cpu:         0.2
 (Enter /pbs_home/pkowalski/g09d01/g09/l703.exe)
 Compute integral first derivatives, UseDBF=F ICtDFT=           0.
 Integral derivatives from FoFJK, PRISM(SPDF).
 Calling FoFJK, ICntrl=      2527 FMM=F ISym2X=0 I1Cent= 0 IOpClX= 0 NMat=1 NMatS=1 NMatT=0.
 FoFJK:  IHMeth= 1 ICntrl=    2527 DoSepK=F KAlg= 0 I1Cent=   0 FoldK=F
 IRaf=         0 NMat=   1 IRICut=       1 DoRegI=T DoRafI=F ISym2E= 0.
 FoFCou: FMM=F IPFlag=           0 FMFlag=      100000 FMFlg1=         800
         NFxFlg=           0 DoJE=F BraDBF=F KetDBF=F FulRan=T
         wScrn=  0.000000 ICntrl=    2527 IOpCl=  0 I1Cent=           0 NGrid=           0
         NMat0=    1 NMatS0=      1 NMatT0=    0 NMatD0=    1 NMtDS0=    0 NMtDT0=    0
 Symmetry not used in FoFCou.
 Leave Link  703 at Sun Dec  2 21:01:51 2018, MaxMem=   536870912 cpu:      1094.2
 (Enter /pbs_home/pkowalski/g09d01/g09/l716.exe)
 Dipole        = 9.34258659D-02-1.66315325D+00-7.70690278D-02
 ***** Axes restored to original set *****
 -------------------------------------------------------------------
 Center     Atomic                   Forces (Hartrees/Bohr)
 Number     Number              X              Y              Z
 -------------------------------------------------------------------
      1        6           0.000803302   -0.000058899    0.000026006
      2        6           0.000019884   -0.000396293    0.000092730
      3        6          -0.000429675   -0.000316138   -0.000103737
      4       16          -0.000408687    0.000269758    0.000273408
      5        6          -0.000479371    0.000228326   -0.000012072
      6        6           0.000733325    0.000533272    0.000176334
      7        6          -0.000117508   -0.000282741    0.000388655
      8        6          -0.001095989   -0.001046494    0.000542216
      9        6           0.000288951    0.000887920   -0.000477809
     10        9          -0.000011076   -0.000511110    0.000299023
     11        9           0.000074678   -0.000098836   -0.000064643
     12        9          -0.000035902    0.000409669    0.000199542
     13        9           0.000497604    0.000282024   -0.000255880
     14        9           0.000094752    0.000211859    0.000021329
     15        9          -0.000324409    0.000567903   -0.001324941
     16        6          -0.000067130    0.000323841   -0.000870469
     17        6           0.000105077   -0.000124546   -0.000135888
     18        1           0.000087246   -0.000132866    0.000094756
     19        1          -0.000169455   -0.000129277    0.000110312
     20        1          -0.000161139   -0.000211037   -0.000285803
     21        6           0.000127262    0.000027884   -0.000021209
     22        1           0.000050137    0.000150383    0.000084983
     23        1           0.000236240   -0.000004598   -0.000055263
     24        1          -0.000075981    0.000130941   -0.000140283
     25        6           0.000864093   -0.000334308    0.000180918
     26       16           0.000070045    0.000098229    0.000206760
     27        6          -0.000140481   -0.000034259   -0.000585702
     28        6          -0.000048064   -0.000098881   -0.000128723
     29        6           0.000081488    0.000196670    0.000347192
     30        6           0.000260094   -0.000030616   -0.000214632
     31        6          -0.000186492   -0.000097832    0.000305572
     32        1           0.000045748    0.000173643   -0.000094090
     33        6           0.000122473   -0.000089529   -0.000167165
     34        1           0.000017232   -0.000097661    0.000197964
     35        6           0.000130977   -0.000177678   -0.000054688
     36        1          -0.000011729    0.000052284   -0.000138019
     37        1          -0.000094415   -0.000019102    0.000124392
     38        1          -0.000107361    0.000113793   -0.000004009
     39        6          -0.000228279    0.000189753    0.000649529
     40        6           0.000102476   -0.000342453   -0.000418092
     41        1          -0.000056070   -0.000088499    0.000174771
     42        1           0.000054055    0.000038158    0.000092742
     43        1           0.000215571   -0.000141822    0.000086903
     44        6          -0.000384999   -0.000097409   -0.000285356
     45        6          -0.000052568    0.000147868    0.000187055
     46        6           0.000371425    0.000070466   -0.000114800
     47        6          -0.000208917    0.000141350   -0.000226338
     48        1           0.000161162    0.000020233    0.000050032
     49        6           0.000015846    0.000088490   -0.000297821
     50        1          -0.000215098    0.000028805    0.000059432
     51        6          -0.000037876   -0.000017430   -0.000071051
     52        1           0.000135267   -0.000043465   -0.000031136
     53        1          -0.000103313    0.000007496    0.000122051
     54        1           0.000065386   -0.000023624    0.000140157
     55        6           0.000025489    0.000309726    0.000412119
     56        6          -0.000326293   -0.000738194   -0.000188558
     57        1          -0.000073633    0.000013779    0.000753790
     58        1          -0.000042488    0.000013132    0.000135764
     59        1          -0.000162886    0.000057939    0.000231738
 -------------------------------------------------------------------
 Cartesian Forces:  Max     0.001324941 RMS     0.000304695
 Leave Link  716 at Sun Dec  2 21:01:51 2018, MaxMem=   536870912 cpu:         0.3
 (Enter /pbs_home/pkowalski/g09d01/g09/l103.exe)

 GradGradGradGradGradGradGradGradGradGradGradGradGradGradGradGradGradGrad
 Berny optimization.
 Using GEDIIS/GDIIS optimizer.
 FormGI is forming the generalized inverse of G from B-inverse, IUseBI=4.
 Internal  Forces:  Max     0.001662807 RMS     0.000365784
 Search for a local minimum.
 Step number   5 out of a maximum of  354
 All quantities printed in internal units (Hartrees-Bohrs-Radians)
 RMS Force = .36578D-03 SwitMx=.10000D-02 MixMth= 2
 Mixed Optimization -- En-DIIS/RFO-DIIS
 Swapping is turned off.
 Update second derivatives using D2CorX and points    2    3    4    5
 DE= -4.06D-05 DEPred=-1.72D-04 R= 2.37D-01
 Trust test= 2.37D-01 RLast= 1.74D-01 DXMaxT set to 5.80D-01
 ITU=  0  1  0  1  0
     Eigenvalues ---    0.00230   0.00231   0.00310   0.00562   0.00645
     Eigenvalues ---    0.00668   0.00884   0.01069   0.01150   0.01184
     Eigenvalues ---    0.01275   0.01307   0.01393   0.01448   0.01471
     Eigenvalues ---    0.01508   0.01584   0.01723   0.01760   0.01844
     Eigenvalues ---    0.02001   0.02014   0.02034   0.02079   0.02092
     Eigenvalues ---    0.02095   0.02132   0.02135   0.02138   0.02142
     Eigenvalues ---    0.02151   0.02152   0.02161   0.02161   0.02164
     Eigenvalues ---    0.02167   0.02248   0.02781   0.04562   0.04770
     Eigenvalues ---    0.04998   0.05363   0.05371   0.05532   0.05588
     Eigenvalues ---    0.05603   0.05990   0.06913   0.06964   0.07035
     Eigenvalues ---    0.07123   0.07217   0.07403   0.07913   0.09008
     Eigenvalues ---    0.09267   0.09558   0.09691   0.10339   0.10794
     Eigenvalues ---    0.11016   0.12188   0.12375   0.14208   0.14758
     Eigenvalues ---    0.15470   0.15935   0.15988   0.15996   0.15998
     Eigenvalues ---    0.15998   0.15999   0.15999   0.15999   0.16000
     Eigenvalues ---    0.16000   0.16000   0.16000   0.16000   0.16000
     Eigenvalues ---    0.16000   0.16000   0.16000   0.16000   0.16027
     Eigenvalues ---    0.16068   0.16135   0.16894   0.17234   0.20304
     Eigenvalues ---    0.21881   0.21994   0.21999   0.22000   0.22008
     Eigenvalues ---    0.22244   0.23120   0.23463   0.24142   0.24333
     Eigenvalues ---    0.24437   0.24535   0.24781   0.24933   0.24962
     Eigenvalues ---    0.24970   0.24993   0.25618   0.26348   0.26668
     Eigenvalues ---    0.26928   0.27173   0.27235   0.27535   0.28207
     Eigenvalues ---    0.28356   0.30038   0.30811   0.31471   0.31585
     Eigenvalues ---    0.31983   0.32928   0.33965   0.34355   0.34379
     Eigenvalues ---    0.34449   0.34494   0.34555   0.34594   0.34624
     Eigenvalues ---    0.34679   0.34705   0.34734   0.34773   0.35030
     Eigenvalues ---    0.35122   0.35218   0.35291   0.35291   0.35291
     Eigenvalues ---    0.35291   0.35300   0.35311   0.35362   0.35447
     Eigenvalues ---    0.35698   0.36020   0.37958   0.39941   0.41322
     Eigenvalues ---    0.41551   0.41751   0.41865   0.45017   0.45051
     Eigenvalues ---    0.45430   0.45533   0.46382   0.46418   0.46700
     Eigenvalues ---    0.46803   0.47493   0.48957   0.49721   0.50283
     Eigenvalues ---    0.50639   0.51569   0.52225   0.52509   0.53765
     Eigenvalues ---    0.55746
 En-DIIS/RFO-DIIS IScMMF=        0 using points:     5    4
 RFO step:  Lambda=-9.49489096D-05.
 NNeg= 0 NP= 2 Switch=  2.50D-03 Rises=F DC=  4.06D-05 SmlDif=  1.00D-05
 RMS Error=  0.8871513281D-03 NUsed= 2 EDIIS=F
 DidBck=T Rises=F RFO-DIIS coefs:    0.55711    0.44289
 Iteration  1 RMS(Cart)=  0.02487975 RMS(Int)=  0.00016731
 Iteration  2 RMS(Cart)=  0.00029992 RMS(Int)=  0.00000733
 Iteration  3 RMS(Cart)=  0.00000004 RMS(Int)=  0.00000733
 ITry= 1 IFail=0 DXMaxC= 1.33D-01 DCOld= 1.00D+10 DXMaxT= 5.80D-01 DXLimC= 3.00D+00 Rises=F
 Variable       Old X    -DE/DX   Delta X   Delta X   Delta X     New X
                                 (Linear)    (Quad)   (Total)
    R1        2.88344  -0.00083  -0.00207   0.00172  -0.00036   2.88309
    R2        2.59571  -0.00137   0.00024  -0.00094  -0.00069   2.59502
    R3        2.71251  -0.00038  -0.00047  -0.00021  -0.00068   2.71183
    R4        2.89459  -0.00076  -0.00171   0.00087  -0.00084   2.89375
    R5        2.90005  -0.00047  -0.00164   0.00188   0.00024   2.90029
    R6        3.49687  -0.00005  -0.00139   0.00202   0.00063   3.49750
    R7        3.49865  -0.00011  -0.00120   0.00118  -0.00002   3.49863
    R8        2.88463   0.00051  -0.00170   0.00260   0.00088   2.88551
    R9        2.89849  -0.00051  -0.00148   0.00148   0.00000   2.89848
   R10        3.31607  -0.00032  -0.00200   0.00299   0.00100   3.31708
   R11        2.82938  -0.00051  -0.00182   0.00231   0.00049   2.82986
   R12        2.74549   0.00002   0.00030  -0.00001   0.00028   2.74577
   R13        2.91428  -0.00124  -0.00062  -0.00197  -0.00259   2.91169
   R14        2.55664  -0.00059  -0.00083   0.00060  -0.00023   2.55641
   R15        2.57691   0.00004  -0.00121   0.00217   0.00096   2.57787
   R16        2.82599   0.00065  -0.00141   0.00436   0.00295   2.82895
   R17        2.59984   0.00095   0.00042   0.00074   0.00116   2.60100
   R18        2.91734  -0.00095  -0.00044  -0.00063  -0.00105   2.91629
   R19        2.52541  -0.00041  -0.00106   0.00134   0.00028   2.52569
   R20        2.54814   0.00055  -0.00183   0.00397   0.00214   2.55029
   R21        2.57975  -0.00022  -0.00110   0.00168   0.00058   2.58033
   R22        2.55344  -0.00063  -0.00101   0.00090  -0.00011   2.55333
   R23        2.70154   0.00136   0.00082   0.00003   0.00084   2.70238
   R24        2.07312   0.00013   0.00085  -0.00135  -0.00050   2.07262
   R25        2.07282   0.00000   0.00078  -0.00140  -0.00062   2.07220
   R26        2.07726   0.00026   0.00092  -0.00125  -0.00032   2.07694
   R27        2.07226   0.00007   0.00074  -0.00121  -0.00047   2.07179
   R28        2.07821   0.00012   0.00086  -0.00137  -0.00051   2.07771
   R29        2.07337   0.00013   0.00085  -0.00134  -0.00049   2.07289
   R30        2.76390  -0.00059  -0.00008  -0.00111  -0.00119   2.76271
   R31        2.61642  -0.00022  -0.00012   0.00106   0.00094   2.61736
   R32        3.32303   0.00006  -0.00149   0.00277   0.00128   3.32431
   R33        2.76510  -0.00023  -0.00014  -0.00040  -0.00054   2.76456
   R34        2.61400  -0.00026   0.00006   0.00050   0.00056   2.61456
   R35        2.66085  -0.00001  -0.00044   0.00108   0.00064   2.66148
   R36        2.66047  -0.00026  -0.00040   0.00057   0.00017   2.66064
   R37        2.62850   0.00005  -0.00011   0.00021   0.00011   2.62861
   R38        2.06194   0.00009   0.00135  -0.00246  -0.00112   2.06082
   R39        2.62788  -0.00010  -0.00004  -0.00012  -0.00016   2.62772
   R40        2.06479   0.00021   0.00121  -0.00193  -0.00071   2.06408
   R41        2.63585  -0.00016  -0.00023   0.00026   0.00003   2.63588
   R42        2.06375   0.00016   0.00109  -0.00179  -0.00070   2.06305
   R43        2.63668  -0.00008  -0.00031   0.00046   0.00015   2.63683
   R44        2.06393   0.00014   0.00108  -0.00179  -0.00071   2.06322
   R45        2.06380   0.00016   0.00107  -0.00174  -0.00067   2.06313
   R46        2.82301   0.00000  -0.00129   0.00212   0.00083   2.82384
   R47        2.07406   0.00002   0.00027  -0.00033  -0.00005   2.07401
   R48        2.07747  -0.00001   0.00044  -0.00072  -0.00027   2.07720
   R49        2.07285   0.00012   0.00085  -0.00136  -0.00051   2.07234
   R50        2.65996  -0.00004  -0.00046   0.00104   0.00058   2.66054
   R51        2.66108  -0.00019  -0.00096   0.00184   0.00088   2.66196
   R52        2.62841  -0.00020   0.00011  -0.00055  -0.00044   2.62797
   R53        2.06244   0.00004   0.00133  -0.00250  -0.00117   2.06126
   R54        2.62715  -0.00021   0.00012  -0.00058  -0.00046   2.62669
   R55        2.06603   0.00022   0.00123  -0.00192  -0.00069   2.06534
   R56        2.63587   0.00005  -0.00045   0.00095   0.00050   2.63637
   R57        2.06390   0.00013   0.00107  -0.00178  -0.00071   2.06319
   R58        2.63651  -0.00001  -0.00029   0.00056   0.00027   2.63678
   R59        2.06372   0.00017   0.00105  -0.00169  -0.00064   2.06308
   R60        2.06373   0.00016   0.00107  -0.00175  -0.00068   2.06305
   R61        2.82184   0.00002  -0.00110   0.00176   0.00066   2.82250
   R62        2.07457  -0.00051   0.00062  -0.00199  -0.00137   2.07320
   R63        2.07716  -0.00009   0.00037  -0.00068  -0.00031   2.07685
   R64        2.07301   0.00015   0.00024  -0.00008   0.00017   2.07317
    A1        2.01759   0.00044  -0.00018   0.00074   0.00054   2.01812
    A2        1.96084   0.00021  -0.00082   0.00163   0.00082   1.96166
    A3        2.30293  -0.00065   0.00086  -0.00227  -0.00139   2.30154
    A4        1.91651  -0.00009   0.00013  -0.00339  -0.00326   1.91325
    A5        1.87766   0.00027  -0.00107   0.00293   0.00185   1.87951
    A6        1.83032  -0.00010   0.00069  -0.00152  -0.00082   1.82950
    A7        1.98142  -0.00015   0.00078  -0.00119  -0.00042   1.98100
    A8        1.96620   0.00011  -0.00011   0.00165   0.00154   1.96775
    A9        1.88363  -0.00003  -0.00047   0.00162   0.00114   1.88478
   A10        1.97009  -0.00054  -0.00102   0.00156   0.00054   1.97063
   A11        1.89887   0.00019  -0.00029  -0.00136  -0.00166   1.89721
   A12        1.98392   0.00026   0.00024  -0.00091  -0.00067   1.98325
   A13        1.83919   0.00051   0.00187   0.00061   0.00248   1.84167
   A14        1.87295   0.00002   0.00008   0.00061   0.00069   1.87364
   A15        1.89198  -0.00043  -0.00075  -0.00046  -0.00121   1.89077
   A16        1.59574  -0.00002   0.00004  -0.00037  -0.00033   1.59541
   A17        2.24548  -0.00083  -0.00082  -0.00077  -0.00155   2.24393
   A18        2.12995   0.00034  -0.00012   0.00119   0.00109   2.13104
   A19        1.90742   0.00049   0.00072  -0.00019   0.00052   1.90795
   A20        1.81128   0.00021   0.00114  -0.00212  -0.00098   1.81029
   A21        2.00608   0.00005  -0.00096   0.00261   0.00165   2.00774
   A22        1.96561  -0.00006   0.00099  -0.00206  -0.00107   1.96453
   A23        1.92113  -0.00012  -0.00140   0.00281   0.00141   1.92254
   A24        1.89329  -0.00011   0.00057  -0.00184  -0.00126   1.89203
   A25        1.86425   0.00002  -0.00031   0.00044   0.00013   1.86438
   A26        1.90109  -0.00119  -0.00004  -0.00109  -0.00114   1.89996
   A27        2.12628  -0.00045  -0.00042  -0.00164  -0.00207   2.12421
   A28        2.25372   0.00163   0.00088   0.00153   0.00243   2.25615
   A29        1.81926  -0.00006   0.00091  -0.00039   0.00054   1.81979
   A30        1.97817  -0.00010  -0.00080   0.00152   0.00071   1.97889
   A31        1.89441   0.00017   0.00062  -0.00155  -0.00094   1.89347
   A32        1.97863   0.00020  -0.00096   0.00259   0.00162   1.98025
   A33        1.88931  -0.00003   0.00056  -0.00159  -0.00104   1.88827
   A34        1.90004  -0.00016  -0.00018  -0.00083  -0.00100   1.89904
   A35        1.79865   0.00070   0.00193  -0.00087   0.00106   1.79971
   A36        1.97740  -0.00025   0.00024  -0.00075  -0.00051   1.97689
   A37        2.00719   0.00054  -0.00011   0.00257   0.00246   2.00964
   A38        1.89515  -0.00029   0.00059  -0.00197  -0.00137   1.89378
   A39        1.91711  -0.00117  -0.00255  -0.00032  -0.00288   1.91423
   A40        1.86556   0.00035  -0.00015   0.00100   0.00085   1.86641
   A41        2.00153  -0.00053  -0.00141  -0.00163  -0.00306   1.99847
   A42        1.98102  -0.00089  -0.00037   0.00008  -0.00029   1.98073
   A43        2.30020   0.00144   0.00188   0.00142   0.00335   2.30355
   A44        1.91602  -0.00008   0.00074  -0.00126  -0.00051   1.91551
   A45        1.95194  -0.00024  -0.00038   0.00025  -0.00013   1.95181
   A46        1.93009  -0.00034  -0.00087   0.00063  -0.00023   1.92986
   A47        1.89210   0.00019   0.00015   0.00027   0.00042   1.89253
   A48        1.88312   0.00022   0.00040  -0.00043  -0.00003   1.88310
   A49        1.88878   0.00028  -0.00001   0.00052   0.00051   1.88928
   A50        1.95206  -0.00016  -0.00039   0.00061   0.00022   1.95228
   A51        1.93039  -0.00020  -0.00086   0.00118   0.00032   1.93071
   A52        1.91428  -0.00015   0.00064  -0.00141  -0.00077   1.91351
   A53        1.89130   0.00018   0.00023  -0.00023   0.00000   1.89130
   A54        1.89270   0.00016   0.00027  -0.00027   0.00000   1.89270
   A55        1.88131   0.00020   0.00014   0.00009   0.00023   1.88153
   A56        2.04868  -0.00070  -0.00298   0.00408   0.00110   2.04978
   A57        2.00920   0.00024   0.00089  -0.00056   0.00033   2.00953
   A58        2.22508   0.00045   0.00200  -0.00353  -0.00154   2.22355
   A59        1.58745   0.00002  -0.00064   0.00091   0.00026   1.58771
   A60        2.04920  -0.00074  -0.00169   0.00183   0.00013   2.04933
   A61        2.00508  -0.00030   0.00015  -0.00107  -0.00091   2.00417
   A62        2.22874   0.00104   0.00149  -0.00064   0.00085   2.22959
   A63        2.10864   0.00085  -0.00031   0.00275   0.00243   2.11108
   A64        2.11118  -0.00086  -0.00027  -0.00136  -0.00163   2.10954
   A65        2.06277   0.00000   0.00052  -0.00138  -0.00085   2.06192
   A66        2.10832  -0.00009  -0.00017   0.00026   0.00009   2.10841
   A67        2.08577   0.00021  -0.00032   0.00132   0.00101   2.08678
   A68        2.08836  -0.00011   0.00054  -0.00171  -0.00117   2.08719
   A69        2.10851   0.00007  -0.00044   0.00121   0.00077   2.10928
   A70        2.07929  -0.00003  -0.00016   0.00011  -0.00005   2.07925
   A71        2.09524  -0.00004   0.00062  -0.00138  -0.00076   2.09448
   A72        2.09966   0.00007  -0.00021   0.00066   0.00044   2.10011
   A73        2.08690  -0.00006   0.00020  -0.00059  -0.00039   2.08651
   A74        2.09656  -0.00001   0.00001  -0.00006  -0.00006   2.09651
   A75        2.09960   0.00000   0.00003  -0.00008  -0.00005   2.09955
   A76        2.08780  -0.00003   0.00006  -0.00021  -0.00014   2.08766
   A77        2.09578   0.00003  -0.00010   0.00029   0.00019   2.09597
   A78        2.08730  -0.00005   0.00023  -0.00066  -0.00043   2.08688
   A79        2.09789   0.00002  -0.00010   0.00026   0.00016   2.09805
   A80        2.09796   0.00003  -0.00014   0.00040   0.00026   2.09822
   A81        1.96157   0.00012  -0.00039   0.00051   0.00012   1.96169
   A82        2.16492  -0.00102  -0.00020  -0.00182  -0.00202   2.16290
   A83        2.15492   0.00089   0.00076   0.00073   0.00148   2.15641
   A84        1.93912  -0.00012   0.00135  -0.00266  -0.00132   1.93781
   A85        1.97311  -0.00008  -0.00145   0.00326   0.00181   1.97492
   A86        1.93702  -0.00025  -0.00025  -0.00031  -0.00056   1.93646
   A87        1.87405   0.00018   0.00069  -0.00099  -0.00030   1.87376
   A88        1.87985   0.00018  -0.00004   0.00020   0.00016   1.88002
   A89        1.85594   0.00012  -0.00029   0.00049   0.00020   1.85615
   A90        2.11155   0.00030   0.00075  -0.00063   0.00011   2.11166
   A91        2.10825  -0.00034  -0.00145   0.00225   0.00079   2.10904
   A92        2.06298   0.00003   0.00071  -0.00171  -0.00101   2.06198
   A93        2.10761  -0.00004  -0.00039   0.00083   0.00044   2.10805
   A94        2.08506   0.00017  -0.00030   0.00119   0.00089   2.08595
   A95        2.08989  -0.00013   0.00076  -0.00221  -0.00144   2.08845
   A96        2.10930   0.00004  -0.00037   0.00100   0.00063   2.10993
   A97        2.08051   0.00005  -0.00031   0.00066   0.00035   2.08086
   A98        2.09322  -0.00009   0.00068  -0.00167  -0.00099   2.09223
   A99        2.09987   0.00003  -0.00013   0.00040   0.00027   2.10014
   A100       2.08714  -0.00004   0.00012  -0.00037  -0.00025   2.08689
   A101       2.09612   0.00001   0.00001  -0.00004  -0.00003   2.09609
   A102       2.09829   0.00000  -0.00008   0.00016   0.00008   2.09837
   A103       2.08873  -0.00003   0.00004  -0.00017  -0.00013   2.08860
   A104       2.09616   0.00003   0.00003   0.00002   0.00005   2.09621
   A105       2.08808  -0.00007   0.00023  -0.00067  -0.00043   2.08765
   A106       2.09754   0.00006  -0.00017   0.00051   0.00034   2.09788
   A107       2.09754   0.00001  -0.00007   0.00016   0.00009   2.09763
   A108       1.96614   0.00021  -0.00011   0.00103   0.00089   1.96703
   A109       2.15694   0.00141   0.00067   0.00100   0.00167   2.15861
   A110       2.15229  -0.00166  -0.00078  -0.00291  -0.00368   2.14861
   A111       1.93128   0.00006  -0.00055   0.00169   0.00114   1.93242
   A112       1.97124   0.00016  -0.00074   0.00305   0.00231   1.97356
   A113       1.94492  -0.00050   0.00131  -0.00461  -0.00330   1.94162
   A114       1.85346   0.00026   0.00039   0.00106   0.00145   1.85491
   A115       1.87791  -0.00008  -0.00116   0.00049  -0.00067   1.87724
   A116       1.88019   0.00013   0.00070  -0.00159  -0.00089   1.87929
    D1        0.69256  -0.00012  -0.00089   0.00056  -0.00034   0.69222
    D2       -1.47167  -0.00006  -0.00124   0.00226   0.00102  -1.47065
    D3        2.80930  -0.00010  -0.00055  -0.00015  -0.00070   2.80860
    D4       -2.50614  -0.00014  -0.00291   0.00204  -0.00089  -2.50703
    D5        1.61282  -0.00008  -0.00326   0.00373   0.00047   1.61329
    D6       -0.38939  -0.00012  -0.00258   0.00132  -0.00126  -0.39065
    D7        3.02499   0.00020  -0.00699   0.01172   0.00472   3.02970
    D8       -0.08584   0.00017   0.00064   0.00113   0.00176  -0.08408
    D9       -0.04558   0.00017  -0.00439   0.00970   0.00529  -0.04029
   D10        3.12679   0.00014   0.00324  -0.00090   0.00233   3.12912
   D11        0.28259   0.00009   0.00212  -0.00145   0.00067   0.28326
   D12       -2.79702   0.00011  -0.00110   0.00876   0.00765  -2.78937
   D13       -2.92825   0.00013  -0.00040   0.00050   0.00010  -2.92816
   D14        0.27532   0.00014  -0.00362   0.01071   0.00708   0.28240
   D15       -3.07218  -0.00056  -0.00394  -0.00580  -0.00972  -3.08190
   D16       -1.03724  -0.00013  -0.00242  -0.00499  -0.00740  -1.04463
   D17        1.07260  -0.00037  -0.00342  -0.00714  -0.01055   1.06204
   D18       -0.96970  -0.00038  -0.00469  -0.00528  -0.00996  -0.97966
   D19        1.06525   0.00005  -0.00317  -0.00447  -0.00764   1.05761
   D20       -3.10811  -0.00018  -0.00418  -0.00662  -0.01080  -3.11890
   D21        1.17802  -0.00045  -0.00481  -0.00273  -0.00753   1.17049
   D22       -3.07022  -0.00001  -0.00329  -0.00192  -0.00521  -3.07542
   D23       -0.96038  -0.00025  -0.00430  -0.00407  -0.00837  -0.96875
   D24       -3.08395   0.00002   0.00135   0.00295   0.00430  -3.07966
   D25        1.08939   0.00004   0.00191   0.00201   0.00392   1.09331
   D26       -0.98335   0.00002   0.00187   0.00206   0.00393  -0.97942
   D27        1.07494   0.00003   0.00145   0.00593   0.00738   1.08232
   D28       -1.03490   0.00005   0.00201   0.00499   0.00701  -1.02789
   D29       -3.10764   0.00003   0.00197   0.00504   0.00701  -3.10063
   D30       -1.11749   0.00002   0.00140   0.00339   0.00479  -1.11270
   D31        3.05585   0.00004   0.00197   0.00245   0.00442   3.06027
   D32        0.98312   0.00002   0.00192   0.00250   0.00442   0.98754
   D33        0.30999   0.00010   0.00185  -0.00072   0.00113   0.31111
   D34        2.39373  -0.00001   0.00238  -0.00489  -0.00250   2.39123
   D35       -1.68805  -0.00015   0.00296  -0.00405  -0.00109  -1.68914
   D36        2.28216   0.00021  -0.00731  -0.00072  -0.00804   2.27412
   D37        0.21211  -0.00004  -0.00758  -0.00031  -0.00789   0.20422
   D38       -1.80171   0.00019  -0.00764  -0.00036  -0.00800  -1.80971
   D39        0.80860   0.00035   0.00498   0.00895   0.01393   0.82253
   D40       -2.36104   0.00060   0.00889   0.00492   0.01382  -2.34722
   D41        2.92570   0.00010   0.00468   0.01043   0.01510   2.94079
   D42       -0.24394   0.00036   0.00859   0.00639   0.01499  -0.22895
   D43       -1.35681   0.00018   0.00534   0.01122   0.01656  -1.34025
   D44        1.75674   0.00043   0.00926   0.00718   0.01645   1.77319
   D45       -3.10133  -0.00019   0.00093   0.00045   0.00139  -3.09994
   D46        1.08090  -0.00022   0.00049   0.00079   0.00129   1.08218
   D47       -1.02544  -0.00018   0.00136  -0.00048   0.00089  -1.02456
   D48        0.99079   0.00031   0.00203  -0.00141   0.00062   0.99141
   D49       -1.11017   0.00028   0.00158  -0.00106   0.00052  -1.10965
   D50        3.06668   0.00032   0.00245  -0.00233   0.00012   3.06680
   D51       -0.98764  -0.00008   0.00019  -0.00220  -0.00201  -0.98965
   D52       -3.08860  -0.00011  -0.00025  -0.00185  -0.00211  -3.09071
   D53        1.08824  -0.00007   0.00061  -0.00312  -0.00251   1.08573
   D54        3.01250   0.00012   0.00943  -0.00512   0.00434   3.01684
   D55       -0.14979  -0.00010   0.00573  -0.00612  -0.00038  -0.15017
   D56        2.89785  -0.00009   0.00941  -0.02312  -0.01371   2.88415
   D57        0.79911  -0.00012   0.01089  -0.02659  -0.01570   0.78341
   D58       -1.34137  -0.00013   0.01126  -0.02757  -0.01631  -1.35768
   D59       -0.27137  -0.00007   0.00255  -0.01359  -0.01104  -0.28241
   D60       -2.37012  -0.00010   0.00403  -0.01706  -0.01303  -2.38315
   D61        1.77259  -0.00011   0.00440  -0.01803  -0.01364   1.75895
   D62        3.02695   0.00031  -0.00439   0.01984   0.01544   3.04239
   D63       -0.17823   0.00024   0.00291   0.00173   0.00466  -0.17357
   D64       -0.08919   0.00031   0.00195   0.01109   0.01303  -0.07616
   D65        2.98882   0.00024   0.00925  -0.00702   0.00225   2.99107
   D66        0.51455  -0.00014  -0.00606   0.01149   0.00541   0.51996
   D67        2.67388   0.00000  -0.00711   0.01533   0.00822   2.68210
   D68       -1.49615  -0.00015  -0.00742   0.01417   0.00674  -1.48941
   D69        2.66993  -0.00002  -0.00728   0.01483   0.00755   2.67748
   D70       -1.45393   0.00012  -0.00832   0.01867   0.01035  -1.44357
   D71        0.65922  -0.00002  -0.00863   0.01752   0.00888   0.66811
   D72       -1.57926  -0.00013  -0.00809   0.01586   0.00776  -1.57150
   D73        0.58006   0.00001  -0.00914   0.01970   0.01057   0.59063
   D74        2.69321  -0.00013  -0.00945   0.01855   0.00910   2.70231
   D75        0.40974  -0.00034  -0.00555  -0.00377  -0.00932   0.40042
   D76       -1.63460  -0.00030  -0.00753  -0.00053  -0.00807  -1.64268
   D77        2.49562  -0.00101  -0.00744  -0.00339  -0.01083   2.48479
   D78       -2.66220  -0.00015  -0.01350   0.01623   0.00276  -2.65944
   D79        1.57665  -0.00011  -0.01549   0.01947   0.00400   1.58065
   D80       -0.57631  -0.00082  -0.01539   0.01662   0.00124  -0.57507
   D81       -0.21226  -0.00039  -0.00546  -0.00654  -0.01200  -0.22425
   D82        2.96383  -0.00065  -0.01024  -0.00153  -0.01175   2.95208
   D83        2.85177  -0.00061   0.00341  -0.02877  -0.02537   2.82640
   D84       -0.25533  -0.00087  -0.00136  -0.02376  -0.02513  -0.28046
   D85       -0.56493   0.00010   0.00698  -0.00525   0.00174  -0.56319
   D86        1.53674   0.00005   0.00855  -0.00749   0.00106   1.53781
   D87       -2.71205  -0.00035   0.00730  -0.00760  -0.00030  -2.71234
   D88       -2.72395   0.00016   0.00792  -0.00840  -0.00048  -2.72443
   D89       -0.62228   0.00011   0.00949  -0.01064  -0.00116  -0.62344
   D90        1.41211  -0.00029   0.00824  -0.01075  -0.00252   1.40959
   D91        1.44936   0.00025   0.00838  -0.00790   0.00048   1.44984
   D92       -2.73215   0.00020   0.00995  -0.01015  -0.00020  -2.73235
   D93       -0.69776  -0.00020   0.00869  -0.01026  -0.00156  -0.69932
   D94        0.15147  -0.00045  -0.00512  -0.01128  -0.01639   0.13508
   D95       -3.12032  -0.00093  -0.00699  -0.01873  -0.02573   3.13714
   D96       -3.02430  -0.00019  -0.00040  -0.01627  -0.01668  -3.04098
   D97       -0.01291  -0.00067  -0.00227  -0.02372  -0.02601  -0.03892
   D98       -2.50677  -0.00001   0.00930  -0.02301  -0.01371  -2.52048
   D99        0.60364  -0.00012   0.00919  -0.02671  -0.01753   0.58612
   D100       0.65843   0.00024   0.01356  -0.02192  -0.00836   0.65007
   D101      -2.51434   0.00013   0.01344  -0.02562  -0.01218  -2.52652
   D102       0.02695   0.00028  -0.00142   0.01107   0.00966   0.03661
   D103      -2.98485   0.00049   0.00032   0.01816   0.01847  -2.96638
   D104      -3.13780   0.00002  -0.00566   0.01006   0.00442  -3.13338
   D105       0.13359   0.00023  -0.00392   0.01715   0.01324   0.14683
   D106       2.97747  -0.00010   0.00178  -0.00701  -0.00522   2.97225
   D107      -0.18186  -0.00007  -0.00055  -0.00049  -0.00104  -0.18291
   D108       2.46684  -0.00029  -0.00744   0.00487  -0.00257   2.46428
   D109      -0.63702  -0.00019  -0.00561   0.00480  -0.00081  -0.63783
   D110      -0.65442  -0.00031  -0.00474  -0.00260  -0.00734  -0.66175
   D111       2.52491  -0.00021  -0.00291  -0.00267  -0.00559   2.51932
   D112      -0.02470   0.00005  -0.00080   0.00132   0.00052  -0.02418
   D113       3.05533  -0.00004   0.00236  -0.00893  -0.00658   3.04875
   D114       3.09700   0.00007  -0.00347   0.00866   0.00520   3.10220
   D115      -0.10617  -0.00003  -0.00031  -0.00159  -0.00190  -0.10806
   D116      -3.11848   0.00000  -0.00045   0.00128   0.00084  -3.11764
   D117      -0.01820  -0.00001   0.00094  -0.00220  -0.00126  -0.01946
   D118      -0.01360  -0.00011  -0.00224   0.00135  -0.00089  -0.01448
   D119       3.08669  -0.00012  -0.00086  -0.00213  -0.00298   3.08370
   D120       3.12712   0.00003  -0.00006  -0.00001  -0.00007   3.12705
   D121      -0.03231  -0.00001   0.00131  -0.00402  -0.00270  -0.03501
   D122       0.02229   0.00011   0.00174  -0.00017   0.00156   0.02386
   D123      -3.13714   0.00007   0.00311  -0.00418  -0.00107  -3.13821
   D124      -0.00262   0.00005   0.00117  -0.00129  -0.00012  -0.00274
   D125       3.12693   0.00003   0.00095  -0.00135  -0.00040   3.12653
   D126      -3.10284   0.00005  -0.00020   0.00212   0.00193  -3.10091
   D127       0.02671   0.00003  -0.00041   0.00206   0.00165   0.02835
   D128      -0.01483  -0.00004  -0.00017  -0.00107  -0.00124  -0.01606
   D129       3.12853  -0.00003  -0.00021  -0.00065  -0.00085   3.12767
   D130      -3.13841   0.00000  -0.00154   0.00295   0.00141  -3.13700
   D131       0.00494   0.00001  -0.00158   0.00338   0.00179   0.00674
   D132       0.01052   0.00002   0.00044   0.00004   0.00048   0.01101
   D133      -3.14035  -0.00002  -0.00029   0.00009  -0.00019  -3.14055
   D134      -3.11896   0.00004   0.00066   0.00011   0.00077  -3.11819
   D135       0.01335  -0.00001  -0.00007   0.00016   0.00009   0.01344
   D136      -0.00186  -0.00003  -0.00094   0.00113   0.00019  -0.00167
   D137      -3.13416   0.00002  -0.00021   0.00107   0.00086  -3.13330
   D138       3.13797  -0.00003  -0.00090   0.00070  -0.00020   3.13777
   D139       0.00566   0.00001  -0.00017   0.00065   0.00048   0.00614
   D140       2.66947  -0.00015   0.00969  -0.03413  -0.02443   2.64504
   D141      -1.50528  -0.00006   0.01054  -0.03504  -0.02450  -1.52979
   D142       0.57831  -0.00014   0.00901  -0.03241  -0.02340   0.55491
   D143      -0.40341  -0.00009   0.00617  -0.02279  -0.01662  -0.42002
   D144       1.70502   0.00000   0.00702  -0.02370  -0.01668   1.68833
   D145      -2.49457  -0.00008   0.00549  -0.02107  -0.01558  -2.51015
   D146       3.12836  -0.00005   0.00147  -0.00458  -0.00311   3.12525
   D147       0.02492  -0.00004  -0.00096   0.00109   0.00013   0.02504
   D148       0.01716   0.00007   0.00162  -0.00104   0.00058   0.01773
   D149      -3.08629   0.00008  -0.00081   0.00463   0.00382  -3.08247
   D150      -3.13539   0.00004  -0.00139   0.00446   0.00307  -3.13232
   D151       0.02557   0.00006  -0.00139   0.00502   0.00363   0.02919
   D152      -0.02413  -0.00006  -0.00150   0.00087  -0.00063  -0.02475
   D153       3.13683  -0.00004  -0.00150   0.00143  -0.00007   3.13676
   D154       0.00006  -0.00003  -0.00060   0.00042  -0.00018  -0.00012
   D155      -3.12933  -0.00003  -0.00101   0.00151   0.00050  -3.12883
   D156       3.10340  -0.00003   0.00181  -0.00519  -0.00338   3.10002
   D157      -0.02599  -0.00003   0.00140  -0.00410  -0.00270  -0.02869
   D158       0.01387   0.00001   0.00036  -0.00009   0.00028   0.01415
   D159      -3.12845   0.00002   0.00050  -0.00044   0.00007  -3.12838
   D160       3.13596  -0.00001   0.00036  -0.00062  -0.00026   3.13570
   D161      -0.00636   0.00000   0.00050  -0.00097  -0.00047  -0.00683
   D162      -0.01081  -0.00002  -0.00056   0.00037  -0.00019  -0.01100
   D163       3.13920   0.00001   0.00008   0.00007   0.00015   3.13935
   D164       3.11852  -0.00002  -0.00014  -0.00073  -0.00088   3.11764
   D165      -0.01465   0.00001   0.00049  -0.00103  -0.00054  -0.01519
   D166       0.00388   0.00003   0.00068  -0.00053   0.00014   0.00403
   D167       3.13705   0.00000   0.00004  -0.00023  -0.00019   3.13686
   D168      -3.13698   0.00002   0.00053  -0.00018   0.00036  -3.13662
   D169      -0.00381  -0.00001  -0.00010   0.00012   0.00002  -0.00379
   D170      -0.57360  -0.00024  -0.01178   0.02060   0.00881  -0.56479
   D171       1.50156   0.00024  -0.01214   0.02514   0.01299   1.51456
   D172      -2.66233   0.00015  -0.01081   0.02188   0.01106  -2.65126
   D173       2.42412  -0.00060  -0.01378   0.01270  -0.00108   2.42303
   D174      -1.78391  -0.00012  -0.01415   0.01724   0.00310  -1.78081
   D175       0.33539  -0.00020  -0.01281   0.01397   0.00117   0.33656
         Item               Value     Threshold  Converged?
 Maximum Force            0.001663     0.000450     NO 
 RMS     Force            0.000366     0.000300     NO 
 Maximum Displacement     0.132653     0.001800     NO 
 RMS     Displacement     0.024890     0.001200     NO 
 Predicted change in Energy=-1.397908D-04
 Lowest energy point so far.  Saving SCF results.
 GradGradGradGradGradGradGradGradGradGradGradGradGradGradGradGradGradGrad

 Leave Link  103 at Sun Dec  2 21:01:52 2018, MaxMem=   536870912 cpu:         1.6
 (Enter /pbs_home/pkowalski/g09d01/g09/l202.exe)
 Stoichiometry    C29H22F6S2
 Framework group  C1[X(C29H22F6S2)]
 Deg. of freedom   171
 Full point group                 C1      NOp   1
 RotChk:  IX=0 Diff= 5.12D-03
 Largest Abelian subgroup         C1      NOp   1
 Largest concise Abelian subgroup C1      NOp   1
                         Standard orientation:                         
 ---------------------------------------------------------------------
 Center     Atomic      Atomic             Coordinates (Angstroms)
 Number     Number       Type             X           Y           Z
 ---------------------------------------------------------------------
      1          6           0       -1.437073    0.418319   -0.225630
      2          6           0       -0.606093   -0.853469   -0.365906
      3          6           0        0.643305   -0.750983    0.513529
      4         16           0        1.771564   -2.208011    0.335322
      5          6           0       -0.723607    1.589808   -0.159812
      6          6           0       -1.237051    2.996520   -0.153341
      7          6           0        0.728641    1.608005   -0.116752
      8          6           0       -0.024923    3.825891    0.312451
      9          6           0        1.197147    3.027982   -0.188999
     10          9           0       -2.293548    3.216559    0.662409
     11          9           0       -1.601299    3.426409   -1.395687
     12          9           0       -0.049202    5.090055   -0.120722
     13          9           0       -0.001400    3.828729    1.661796
     14          9           0        1.489438    3.435573   -1.458996
     15          9           0        2.273682    3.316898    0.574704
     16          6           0        1.461532    0.456891    0.062857
     17          6           0        0.332548   -0.593056    2.007204
     18          1           0        1.267128   -0.483280    2.570625
     19          1           0       -0.212034   -1.458131    2.404098
     20          1           0       -0.274934    0.305968    2.182349
     21          6           0       -0.291763   -1.043118   -1.856120
     22          1           0        0.253347   -1.975842   -2.042815
     23          1           0        0.313630   -0.206585   -2.233689
     24          1           0       -1.226355   -1.066554   -2.429907
     25          6           0        3.158223   -1.159458    0.092698
     26         16           0       -1.739496   -2.219774    0.157608
     27          6           0       -3.141629   -1.179439   -0.057651
     28          6           0       -4.462133   -1.804699    0.016612
     29          6           0       -5.539438   -1.149936    0.644527
     30          6           0       -4.678934   -3.097882   -0.496223
     31          6           0       -6.786351   -1.759272    0.738303
     32          1           0       -5.383293   -0.170496    1.097954
     33          6           0       -5.930000   -3.698704   -0.410070
     34          1           0       -3.853745   -3.621883   -0.983592
     35          6           0       -6.989834   -3.032550    0.206363
     36          1           0       -7.603363   -1.238914    1.241864
     37          1           0       -6.078847   -4.697087   -0.826150
     38          1           0       -7.969562   -3.508598    0.280186
     39          6           0       -2.847562    0.156754   -0.263475
     40          6           0       -3.879103    1.189896   -0.582089
     41          1           0       -4.766098    0.732916   -1.039202
     42          1           0       -4.217113    1.749986    0.301258
     43          1           0       -3.485730    1.932558   -1.286587
     44          6           0        4.477080   -1.788015    0.039185
     45          6           0        5.609224   -1.144058    0.573733
     46          6           0        4.642353   -3.073886   -0.511729
     47          6           0        6.858337   -1.754277    0.537815
     48          1           0        5.497035   -0.171994    1.055700
     49          6           0        5.893994   -3.676986   -0.553195
     50          1           0        3.774400   -3.591882   -0.927461
     51          6           0        7.008291   -3.019322   -0.030949
     52          1           0        7.720788   -1.242079    0.968910
     53          1           0        6.001375   -4.669124   -0.995936
     54          1           0        7.990258   -3.495513   -0.059898
     55          6           0        2.860169    0.184670   -0.058443
     56          6           0        3.867448    1.200346   -0.488145
     57          1           0        3.425795    1.907400   -1.201325
     58          1           0        4.253114    1.803975    0.345366
     59          1           0        4.725283    0.725871   -0.980660
 ---------------------------------------------------------------------
 Rotational constants (GHZ):      0.1294481      0.0709923      0.0487885
 Leave Link  202 at Sun Dec  2 21:01:52 2018, MaxMem=   536870912 cpu:         0.0
 (Enter /pbs_home/pkowalski/g09d01/g09/l301.exe)
 Basis read from rwf:  (5D, 7F)
 No pseudopotential information found on rwf file.
 There are   673 symmetry adapted cartesian basis functions of A   symmetry.
 There are   636 symmetry adapted basis functions of A   symmetry.
   636 basis functions,  1103 primitive gaussians,   673 cartesian basis functions
   141 alpha electrons      141 beta electrons
       nuclear repulsion energy      4707.5774828976 Hartrees.
 IExCor= 4134 DFT=T Ex+Corr=M06L ExCW=0 ScaHFX=  0.000000
 ScaDFX=  1.000000  1.000000  1.000000  1.000000 ScalE2=  1.000000  1.000000
 IRadAn=      0 IRanWt=     -1 IRanGd=            0 ICorTp=0 IEmpDi=131
 NAtoms=   59 NActive=   59 NUniq=   59 SFac= 1.00D+00 NAtFMM=   60 NAOKFM=F Big=F
 Integral buffers will be    131072 words long.
 Raffenetti 2 integral format.
 Two-electron integral symmetry is turned on.
 R6Disp:  Grimme-D3 Dispersion energy=       -0.0061373143 Hartrees.
 Nuclear repulsion after empirical dispersion term =     4707.5713455833 Hartrees.
 No density basis found on file   724.
 Leave Link  301 at Sun Dec  2 21:01:52 2018, MaxMem=   536870912 cpu:         0.6
 (Enter /pbs_home/pkowalski/g09d01/g09/l302.exe)
 NPDir=0 NMtPBC=     1 NCelOv=     1 NCel=       1 NClECP=     1 NCelD=      1
         NCelK=      1 NCelE2=     1 NClLst=     1 CellRange=     0.0.
 One-electron integrals computed using PRISM.
 NBasis=   636 RedAO= T EigKep=  2.92D-04  NBF=   636
 NBsUse=   636 1.00D-06 EigRej= -1.00D+00 NBFU=   636
 Precomputing XC quadrature grid using
 IXCGrd= 4 IRadAn=           0 IRanWt=          -1 IRanGd=           0 AccXCQ= 0.00D+00.
 Generated NRdTot=       0 NPtTot=           0 NUsed=           0 NTot=          32
 NSgBfM=   638   642   643   644   644 MxSgAt=    59 MxSgA2=    59.
 Leave Link  302 at Sun Dec  2 21:01:54 2018, MaxMem=   536870912 cpu:        16.5
 (Enter /pbs_home/pkowalski/g09d01/g09/l303.exe)
 DipDrv:  MaxL=1.
 Leave Link  303 at Sun Dec  2 21:01:55 2018, MaxMem=   536870912 cpu:         1.5
 (Enter /pbs_home/pkowalski/g09d01/g09/l401.exe)
 Initial guess from the checkpoint file:  "dae0068freq_closed_m06ld3.chk"
 B after Tr=     0.000000    0.000000    0.000000
         Rot=    1.000000    0.000262    0.000168   -0.000688 Ang=   0.09 deg.
 Guess basis will be translated and rotated to current coordinates.
 JPrj=2 DoOrth=T DoCkMO=T.
 Generating alternative initial guess.
 ExpMin= 1.22D-01 ExpMax= 9.18D+03 ExpMxC= 1.38D+03 IAcc=1 IRadAn=         1 AccDes= 0.00D+00
 Harris functional with IExCor= 1009 and IRadAn=       1 diagonalized for initial guess.
 HarFok:  IExCor= 1009 AccDes= 0.00D+00 IRadAn=         1 IDoV= 1 UseB2=F ITyADJ=14
 ICtDFT=  3500011 ScaDFX=  1.000000  1.000000  1.000000  1.000000
 FoFCou: FMM=F IPFlag=           0 FMFlag=      100000 FMFlg1=           0
         NFxFlg=           0 DoJE=T BraDBF=F KetDBF=T FulRan=T
         wScrn=  0.000000 ICntrl=     500 IOpCl=  0 I1Cent=   200000004 NGrid=           0
         NMat0=    1 NMatS0=      1 NMatT0=    0 NMatD0=    1 NMtDS0=    0 NMtDT0=    0
 Petite list used in FoFCou.
 Harris En= -2510.26874098153    
 Leave Link  401 at Sun Dec  2 21:02:00 2018, MaxMem=   536870912 cpu:        42.1
 (Enter /pbs_home/pkowalski/g09d01/g09/l502.exe)
 Closed shell SCF:
 Using DIIS extrapolation, IDIIS=  1040.
 Integral symmetry usage will be decided dynamically.
 IVT=     1387805 IEndB=     1387805 NGot=   536870912 MDV=   535953350
 LenX=   535953350 LenY=   535499748
 Requested convergence on RMS density matrix=1.00D-08 within 128 cycles.
 Requested convergence on MAX density matrix=1.00D-06.
 Requested convergence on             energy=1.00D-06.
 No special actions if energy rises.
 Fock matrices will be formed incrementally for  20 cycles.
 Integral accuracy reduced to 1.0D-05 until final iterations.

 Cycle   1  Pass 0  IDiag  1:
 FoFJK:  IHMeth= 1 ICntrl=     500 DoSepK=F KAlg= 0 I1Cent=   0 FoldK=F
 IRaf= 660000000 NMat=   1 IRICut=       1 DoRegI=T DoRafI=F ISym2E= 0.
 FoFCou: FMM=F IPFlag=           0 FMFlag=      100000 FMFlg1=           0
         NFxFlg=           0 DoJE=T BraDBF=F KetDBF=F FulRan=T
         wScrn=  0.000000 ICntrl=     500 IOpCl=  0 I1Cent=           0 NGrid=           0
         NMat0=    1 NMatS0=      1 NMatT0=    0 NMatD0=    1 NMtDS0=    0 NMtDT0=    0
 Symmetry not used in FoFCou.
 E= -2512.06858778583    
 DIIS: error= 1.81D-03 at cycle   1 NSaved=   1.
 NSaved= 1 IEnMin= 1 EnMin= -2512.06858778583     IErMin= 1 ErrMin= 1.81D-03
 ErrMax= 1.81D-03  0.00D+00 EMaxC= 1.00D-01 BMatC= 1.85D-03 BMatP= 1.85D-03
 IDIUse=3 WtCom= 9.82D-01 WtEn= 1.81D-02
 Coeff-Com:  0.100D+01
 Coeff-En:   0.100D+01
 Coeff:      0.100D+01
 Gap=     0.548 Goal=   None    Shift=    0.000
 GapD=    0.548 DampG=2.000 DampE=1.000 DampFc=2.0000 IDamp=-1.
 RMSDP=2.32D-04 MaxDP=6.19D-03              OVMax= 1.04D-02

 Cycle   2  Pass 0  IDiag  1:
 RMSU=  2.32D-04    CP:  1.00D+00
 E= -2512.07160343411     Delta-E=       -0.003015648274 Rises=F Damp=F
 DIIS: error= 1.02D-04 at cycle   2 NSaved=   2.
 NSaved= 2 IEnMin= 2 EnMin= -2512.07160343411     IErMin= 2 ErrMin= 1.02D-04
 ErrMax= 1.02D-04  0.00D+00 EMaxC= 1.00D-01 BMatC= 1.46D-05 BMatP= 1.85D-03
 IDIUse=3 WtCom= 9.99D-01 WtEn= 1.02D-03
 Coeff-Com:  0.355D-02 0.996D+00
 Coeff-En:   0.000D+00 0.100D+01
 Coeff:      0.355D-02 0.996D+00
 Gap=     0.051 Goal=   None    Shift=    0.000
 RMSDP=2.77D-05 MaxDP=2.16D-03 DE=-3.02D-03 OVMax= 3.22D-03

 Cycle   3  Pass 0  IDiag  1:
 RMSU=  2.76D-05    CP:  1.00D+00  9.88D-01
 E= -2512.07158783723     Delta-E=        0.000015596872 Rises=F Damp=F
 DIIS: error= 1.05D-04 at cycle   3 NSaved=   3.
 NSaved= 3 IEnMin= 2 EnMin= -2512.07160343411     IErMin= 2 ErrMin= 1.02D-04
 ErrMax= 1.05D-04  0.00D+00 EMaxC= 1.00D-01 BMatC= 2.92D-05 BMatP= 1.46D-05
 IDIUse=3 WtCom= 4.94D-01 WtEn= 5.06D-01
 Coeff-Com: -0.278D-02 0.598D+00 0.405D+00
 Coeff-En:   0.000D+00 0.663D+00 0.337D+00
 Coeff:     -0.137D-02 0.631D+00 0.371D+00
 Gap=     0.051 Goal=   None    Shift=    0.000
 RMSDP=1.87D-05 MaxDP=1.13D-03 DE= 1.56D-05 OVMax= 4.50D-03

 Cycle   4  Pass 0  IDiag  1:
 RMSU=  1.17D-05    CP:  1.00D+00  9.95D-01  4.73D-01
 E= -2512.07161355170     Delta-E=       -0.000025714470 Rises=F Damp=F
 DIIS: error= 5.32D-05 at cycle   4 NSaved=   4.
 NSaved= 4 IEnMin= 4 EnMin= -2512.07161355170     IErMin= 4 ErrMin= 5.32D-05
 ErrMax= 5.32D-05  0.00D+00 EMaxC= 1.00D-01 BMatC= 4.07D-06 BMatP= 1.46D-05
 IDIUse=1 WtCom= 1.00D+00 WtEn= 0.00D+00
 Coeff-Com: -0.190D-02 0.312D+00 0.269D+00 0.421D+00
 Coeff:     -0.190D-02 0.312D+00 0.269D+00 0.421D+00
 Gap=     0.051 Goal=   None    Shift=    0.000
 RMSDP=1.02D-05 MaxDP=5.44D-04 DE=-2.57D-05 OVMax= 3.42D-03

 Cycle   5  Pass 0  IDiag  1:
 RMSU=  6.16D-06    CP:  1.00D+00  9.95D-01  5.15D-01  3.12D-01
 E= -2512.07161544327     Delta-E=       -0.000001891569 Rises=F Damp=F
 DIIS: error= 3.67D-05 at cycle   5 NSaved=   5.
 NSaved= 5 IEnMin= 5 EnMin= -2512.07161544327     IErMin= 5 ErrMin= 3.67D-05
 ErrMax= 3.67D-05  0.00D+00 EMaxC= 1.00D-01 BMatC= 2.04D-06 BMatP= 4.07D-06
 IDIUse=1 WtCom= 1.00D+00 WtEn= 0.00D+00
 Coeff-Com: -0.811D-03 0.120D+00 0.131D+00 0.373D+00 0.377D+00
 Coeff:     -0.811D-03 0.120D+00 0.131D+00 0.373D+00 0.377D+00
 Gap=     0.051 Goal=   None    Shift=    0.000
 RMSDP=5.08D-06 MaxDP=2.91D-04 DE=-1.89D-06 OVMax= 1.68D-03

 Initial convergence to 1.0D-05 achieved.  Increase integral accuracy.
 Cycle   6  Pass 1  IDiag  1:
 E= -2512.06742157217     Delta-E=        0.004193871107 Rises=F Damp=F
 DIIS: error= 2.01D-04 at cycle   1 NSaved=   1.
 NSaved= 1 IEnMin= 1 EnMin= -2512.06742157217     IErMin= 1 ErrMin= 2.01D-04
 ErrMax= 2.01D-04  0.00D+00 EMaxC= 1.00D-01 BMatC= 6.79D-05 BMatP= 6.79D-05
 IDIUse=3 WtCom= 9.98D-01 WtEn= 2.01D-03
 Coeff-Com:  0.100D+01
 Coeff-En:   0.100D+01
 Coeff:      0.100D+01
 Gap=     0.051 Goal=   None    Shift=    0.000
 RMSDP=5.08D-06 MaxDP=2.91D-04 DE= 4.19D-03 OVMax= 1.41D-03

 Cycle   7  Pass 1  IDiag  1:
 RMSU=  1.86D-04    CP:  1.00D+00
 E= -2512.06749043275     Delta-E=       -0.000068860587 Rises=F Damp=F
 DIIS: error= 4.60D-05 at cycle   2 NSaved=   2.
 NSaved= 2 IEnMin= 2 EnMin= -2512.06749043275     IErMin= 2 ErrMin= 4.60D-05
 ErrMax= 4.60D-05  0.00D+00 EMaxC= 1.00D-01 BMatC= 4.46D-06 BMatP= 6.79D-05
 IDIUse=1 WtCom= 1.00D+00 WtEn= 0.00D+00
 Coeff-Com:  0.110D+00 0.890D+00
 Coeff:      0.110D+00 0.890D+00
 Gap=     0.051 Goal=   None    Shift=    0.000
 RMSDP=1.52D-05 MaxDP=8.18D-04 DE=-6.89D-05 OVMax= 3.88D-03

 Cycle   8  Pass 1  IDiag  1:
 RMSU=  1.52D-05    CP:  1.00D+00  1.00D+00
 E= -2512.06747913499     Delta-E=        0.000011297766 Rises=F Damp=F
 DIIS: error= 8.60D-05 at cycle   3 NSaved=   3.
 NSaved= 3 IEnMin= 2 EnMin= -2512.06749043275     IErMin= 2 ErrMin= 4.60D-05
 ErrMax= 8.60D-05  0.00D+00 EMaxC= 1.00D-01 BMatC= 1.30D-05 BMatP= 4.46D-06
 IDIUse=1 WtCom= 1.00D+00 WtEn= 0.00D+00
 Coeff-Com:  0.341D-01 0.632D+00 0.334D+00
 Coeff:      0.341D-01 0.632D+00 0.334D+00
 Gap=     0.051 Goal=   None    Shift=    0.000
 RMSDP=1.45D-05 MaxDP=8.62D-04 DE= 1.13D-05 OVMax= 4.95D-03

 Cycle   9  Pass 1  IDiag  1:
 RMSU=  7.62D-06    CP:  1.00D+00  1.00D+00  1.91D-01
 E= -2512.06749072283     Delta-E=       -0.000011587846 Rises=F Damp=F
 DIIS: error= 5.13D-05 at cycle   4 NSaved=   4.
 NSaved= 4 IEnMin= 4 EnMin= -2512.06749072283     IErMin= 2 ErrMin= 4.60D-05
 ErrMax= 5.13D-05  0.00D+00 EMaxC= 1.00D-01 BMatC= 3.38D-06 BMatP= 4.46D-06
 IDIUse=1 WtCom= 1.00D+00 WtEn= 0.00D+00
 Coeff-Com:  0.664D-02 0.368D+00 0.290D+00 0.335D+00
 Coeff:      0.664D-02 0.368D+00 0.290D+00 0.335D+00
 Gap=     0.051 Goal=   None    Shift=    0.000
 RMSDP=6.21D-06 MaxDP=3.81D-04 DE=-1.16D-05 OVMax= 2.16D-03

 Cycle  10  Pass 1  IDiag  1:
 RMSU=  2.15D-06    CP:  1.00D+00  1.00D+00  4.09D-01  3.72D-01
 E= -2512.06749505480     Delta-E=       -0.000004331964 Rises=F Damp=F
 DIIS: error= 8.29D-06 at cycle   5 NSaved=   5.
 NSaved= 5 IEnMin= 5 EnMin= -2512.06749505480     IErMin= 5 ErrMin= 8.29D-06
 ErrMax= 8.29D-06  0.00D+00 EMaxC= 1.00D-01 BMatC= 1.33D-07 BMatP= 3.38D-06
 IDIUse=1 WtCom= 1.00D+00 WtEn= 0.00D+00
 Coeff-Com: -0.587D-03 0.152D+00 0.143D+00 0.214D+00 0.492D+00
 Coeff:     -0.587D-03 0.152D+00 0.143D+00 0.214D+00 0.492D+00
 Gap=     0.051 Goal=   None    Shift=    0.000
 RMSDP=1.32D-06 MaxDP=7.17D-05 DE=-4.33D-06 OVMax= 3.32D-04

 Cycle  11  Pass 1  IDiag  1:
 RMSU=  8.85D-07    CP:  1.00D+00  1.00D+00  3.86D-01  4.38D-01  6.43D-01
 E= -2512.06749516882     Delta-E=       -0.000000114022 Rises=F Damp=F
 DIIS: error= 4.62D-06 at cycle   6 NSaved=   6.
 NSaved= 6 IEnMin= 6 EnMin= -2512.06749516882     IErMin= 6 ErrMin= 4.62D-06
 ErrMax= 4.62D-06  0.00D+00 EMaxC= 1.00D-01 BMatC= 3.00D-08 BMatP= 1.33D-07
 IDIUse=1 WtCom= 1.00D+00 WtEn= 0.00D+00
 Coeff-Com: -0.153D-02 0.548D-01 0.603D-01 0.104D+00 0.348D+00 0.434D+00
 Coeff:     -0.153D-02 0.548D-01 0.603D-01 0.104D+00 0.348D+00 0.434D+00
 Gap=     0.051 Goal=   None    Shift=    0.000
 RMSDP=6.23D-07 MaxDP=3.49D-05 DE=-1.14D-07 OVMax= 1.31D-04

 Cycle  12  Pass 1  IDiag  1:
 RMSU=  3.84D-07    CP:  1.00D+00  1.00D+00  3.92D-01  4.34D-01  7.33D-01
                    CP:  5.04D-01
 E= -2512.06749519438     Delta-E=       -0.000000025557 Rises=F Damp=F
 DIIS: error= 2.80D-06 at cycle   7 NSaved=   7.
 NSaved= 7 IEnMin= 7 EnMin= -2512.06749519438     IErMin= 7 ErrMin= 2.80D-06
 ErrMax= 2.80D-06  0.00D+00 EMaxC= 1.00D-01 BMatC= 9.03D-09 BMatP= 3.00D-08
 IDIUse=1 WtCom= 1.00D+00 WtEn= 0.00D+00
 Coeff-Com: -0.102D-02 0.118D-01 0.188D-01 0.401D-01 0.183D+00 0.351D+00
 Coeff-Com:  0.396D+00
 Coeff:     -0.102D-02 0.118D-01 0.188D-01 0.401D-01 0.183D+00 0.351D+00
 Coeff:      0.396D+00
 Gap=     0.051 Goal=   None    Shift=    0.000
 RMSDP=2.84D-07 MaxDP=1.81D-05 DE=-2.56D-08 OVMax= 6.04D-05

 Cycle  13  Pass 1  IDiag  1:
 RMSU=  1.42D-07    CP:  1.00D+00  1.00D+00  3.92D-01  4.34D-01  7.15D-01
                    CP:  6.29D-01  4.38D-01
 E= -2512.06749520327     Delta-E=       -0.000000008896 Rises=F Damp=F
 DIIS: error= 7.95D-07 at cycle   8 NSaved=   8.
 NSaved= 8 IEnMin= 8 EnMin= -2512.06749520327     IErMin= 8 ErrMin= 7.95D-07
 ErrMax= 7.95D-07  0.00D+00 EMaxC= 1.00D-01 BMatC= 1.16D-09 BMatP= 9.03D-09
 IDIUse=1 WtCom= 1.00D+00 WtEn= 0.00D+00
 Coeff-Com: -0.517D-03 0.716D-03 0.491D-02 0.137D-01 0.813D-01 0.191D+00
 Coeff-Com:  0.295D+00 0.414D+00
 Coeff:     -0.517D-03 0.716D-03 0.491D-02 0.137D-01 0.813D-01 0.191D+00
 Coeff:      0.295D+00 0.414D+00
 Gap=     0.051 Goal=   None    Shift=    0.000
 RMSDP=1.14D-07 MaxDP=7.43D-06 DE=-8.90D-09 OVMax= 1.96D-05

 Cycle  14  Pass 1  IDiag  1:
 RMSU=  5.97D-08    CP:  1.00D+00  1.00D+00  3.93D-01  4.38D-01  7.19D-01
                    CP:  5.99D-01  5.18D-01  4.25D-01
 E= -2512.06749520421     Delta-E=       -0.000000000939 Rises=F Damp=F
 DIIS: error= 2.60D-07 at cycle   9 NSaved=   9.
 NSaved= 9 IEnMin= 9 EnMin= -2512.06749520421     IErMin= 9 ErrMin= 2.60D-07
 ErrMax= 2.60D-07  0.00D+00 EMaxC= 1.00D-01 BMatC= 1.50D-10 BMatP= 1.16D-09
 IDIUse=1 WtCom= 1.00D+00 WtEn= 0.00D+00
 Coeff-Com: -0.155D-03-0.198D-02-0.457D-03 0.142D-02 0.199D-01 0.615D-01
 Coeff-Com:  0.124D+00 0.293D+00 0.502D+00
 Coeff:     -0.155D-03-0.198D-02-0.457D-03 0.142D-02 0.199D-01 0.615D-01
 Coeff:      0.124D+00 0.293D+00 0.502D+00
 Gap=     0.051 Goal=   None    Shift=    0.000
 RMSDP=3.85D-08 MaxDP=1.75D-06 DE=-9.39D-10 OVMax= 5.95D-06

 Cycle  15  Pass 1  IDiag  1:
 RMSU=  2.06D-08    CP:  1.00D+00  1.00D+00  3.93D-01  4.37D-01  7.21D-01
                    CP:  6.08D-01  5.12D-01  5.29D-01  5.57D-01
 E= -2512.06749520429     Delta-E=       -0.000000000078 Rises=F Damp=F
 DIIS: error= 7.76D-08 at cycle  10 NSaved=  10.
 NSaved=10 IEnMin=10 EnMin= -2512.06749520429     IErMin=10 ErrMin= 7.76D-08
 ErrMax= 7.76D-08  0.00D+00 EMaxC= 1.00D-01 BMatC= 1.77D-11 BMatP= 1.50D-10
 IDIUse=1 WtCom= 1.00D+00 WtEn= 0.00D+00
 Coeff-Com: -0.473D-04-0.129D-02-0.788D-03-0.505D-03 0.411D-02 0.192D-01
 Coeff-Com:  0.492D-01 0.146D+00 0.327D+00 0.457D+00
 Coeff:     -0.473D-04-0.129D-02-0.788D-03-0.505D-03 0.411D-02 0.192D-01
 Coeff:      0.492D-01 0.146D+00 0.327D+00 0.457D+00
 Gap=     0.051 Goal=   None    Shift=    0.000
 RMSDP=1.36D-08 MaxDP=8.36D-07 DE=-7.82D-11 OVMax= 2.00D-06

 Cycle  16  Pass 1  IDiag  1:
 RMSU=  7.41D-09    CP:  1.00D+00  1.00D+00  3.93D-01  4.37D-01  7.22D-01
                    CP:  6.08D-01  5.13D-01  5.19D-01  6.16D-01  4.98D-01
 E= -2512.06749520438     Delta-E=       -0.000000000095 Rises=F Damp=F
 DIIS: error= 3.14D-08 at cycle  11 NSaved=  11.
 NSaved=11 IEnMin=11 EnMin= -2512.06749520438     IErMin=11 ErrMin= 3.14D-08
 ErrMax= 3.14D-08  0.00D+00 EMaxC= 1.00D-01 BMatC= 2.20D-12 BMatP= 1.77D-11
 IDIUse=1 WtCom= 1.00D+00 WtEn= 0.00D+00
 Coeff-Com: -0.133D-06-0.459D-03-0.433D-03-0.611D-03-0.117D-02 0.629D-03
 Coeff-Com:  0.764D-02 0.367D-01 0.111D+00 0.291D+00 0.556D+00
 Coeff:     -0.133D-06-0.459D-03-0.433D-03-0.611D-03-0.117D-02 0.629D-03
 Coeff:      0.764D-02 0.367D-01 0.111D+00 0.291D+00 0.556D+00
 Gap=     0.051 Goal=   None    Shift=    0.000
 RMSDP=4.61D-09 MaxDP=2.97D-07 DE=-9.55D-11 OVMax= 6.62D-07

 SCF Done:  E(RM06L) =  -2512.06749520     A.U. after   16 cycles
            NFock= 16  Conv=0.46D-08     -V/T= 2.0065
 KE= 2.495894504519D+03 PE=-1.531872223610D+04 EE= 5.603188890796D+03
 Leave Link  502 at Sun Dec  2 21:09:36 2018, MaxMem=   536870912 cpu:      3630.4
 (Enter /pbs_home/pkowalski/g09d01/g09/l701.exe)
 Compute integral first derivatives.
 ... and contract with generalized density number  0.
 R6Disp: Adding Grimme-D3 dispersion energy 1st derivatives to the gradient.
 Leave Link  701 at Sun Dec  2 21:09:37 2018, MaxMem=   536870912 cpu:         6.1
 (Enter /pbs_home/pkowalski/g09d01/g09/l702.exe)
 L702 exits ... SP integral derivatives will be done elsewhere.
 Leave Link  702 at Sun Dec  2 21:09:37 2018, MaxMem=   536870912 cpu:         0.2
 (Enter /pbs_home/pkowalski/g09d01/g09/l703.exe)
 Compute integral first derivatives, UseDBF=F ICtDFT=           0.
 Integral derivatives from FoFJK, PRISM(SPDF).
 Calling FoFJK, ICntrl=      2527 FMM=F ISym2X=0 I1Cent= 0 IOpClX= 0 NMat=1 NMatS=1 NMatT=0.
 FoFJK:  IHMeth= 1 ICntrl=    2527 DoSepK=F KAlg= 0 I1Cent=   0 FoldK=F
 IRaf=         0 NMat=   1 IRICut=       1 DoRegI=T DoRafI=F ISym2E= 0.
 FoFCou: FMM=F IPFlag=           0 FMFlag=      100000 FMFlg1=         800
         NFxFlg=           0 DoJE=F BraDBF=F KetDBF=F FulRan=T
         wScrn=  0.000000 ICntrl=    2527 IOpCl=  0 I1Cent=           0 NGrid=           0
         NMat0=    1 NMatS0=      1 NMatT0=    0 NMatD0=    1 NMtDS0=    0 NMtDT0=    0
 Symmetry not used in FoFCou.
 Leave Link  703 at Sun Dec  2 21:11:54 2018, MaxMem=   536870912 cpu:      1097.2
 (Enter /pbs_home/pkowalski/g09d01/g09/l716.exe)
 Dipole        = 1.09248826D-01-1.67871866D+00-1.01121011D-01
 ***** Axes restored to original set *****
 -------------------------------------------------------------------
 Center     Atomic                   Forces (Hartrees/Bohr)
 Number     Number              X              Y              Z
 -------------------------------------------------------------------
      1        6           0.000432338   -0.000338106    0.000169409
      2        6           0.000145187   -0.000269134   -0.000007383
      3        6          -0.000391051   -0.000129006    0.000009247
      4       16          -0.000035673    0.000082843   -0.000168275
      5        6          -0.000248876    0.000140396   -0.000403702
      6        6           0.000501975    0.000430196    0.000280632
      7        6           0.000513266   -0.000275340   -0.000262999
      8        6          -0.000429011   -0.000248320    0.000089531
      9        6          -0.000414873   -0.000019303   -0.000056507
     10        9           0.000170689   -0.000632503    0.000536342
     11        9           0.000078515    0.000041084   -0.000058687
     12        9          -0.000107792    0.000413282    0.000611615
     13        9           0.000131754   -0.000010221   -0.000231855
     14        9           0.000302139    0.000275196    0.000010716
     15        9          -0.000618625   -0.000163525    0.000671749
     16        6           0.000269561    0.000079079   -0.000279584
     17        6           0.000043843   -0.000231728    0.000034778
     18        1           0.000237775   -0.000085220    0.000182217
     19        1          -0.000233883    0.000108850    0.000197849
     20        1          -0.000037435   -0.000116029   -0.000227405
     21        6           0.000122864    0.000372252   -0.000225695
     22        1           0.000113876    0.000180403    0.000312115
     23        1           0.000234397   -0.000088479   -0.000148328
     24        1          -0.000279324    0.000097245   -0.000131611
     25        6           0.000249028   -0.000530941    0.000038482
     26       16           0.000171276    0.000084659    0.000102657
     27        6           0.000136267   -0.000511950   -0.000824885
     28        6          -0.000216064    0.000376215   -0.000091207
     29        6          -0.000065173   -0.000184767    0.000740085
     30        6          -0.000002931   -0.000066749   -0.000411199
     31        6          -0.000136582   -0.000295315    0.000487513
     32        1           0.000404629   -0.000239815   -0.000452215
     33        6           0.000301376   -0.000016603   -0.000440129
     34        1           0.000092792   -0.000176352    0.000435396
     35        6           0.000387969   -0.000368359    0.000041624
     36        1          -0.000027254    0.000183697   -0.000357969
     37        1          -0.000279634    0.000021029    0.000302518
     38        1          -0.000290196    0.000260659   -0.000041581
     39        6          -0.000574713    0.000129552    0.000599257
     40        6          -0.000026737    0.000104966   -0.000131687
     41        1          -0.000275121    0.000367576    0.000215842
     42        1           0.000169966    0.000053988    0.000121643
     43        1           0.000081386   -0.000140413    0.000010153
     44        6          -0.000228564    0.000154656    0.000302172
     45        6          -0.000278915    0.000319791    0.000518921
     46        6           0.000506811   -0.000142653   -0.000435245
     47        6          -0.000491324    0.000175776    0.000058277
     48        1           0.000266192   -0.000041495   -0.000378607
     49        6           0.000382653    0.000013931   -0.000415814
     50        1          -0.000441356    0.000138944   -0.000000278
     51        6          -0.000236836    0.000067002   -0.000459521
     52        1           0.000386454   -0.000132719   -0.000015520
     53        1          -0.000224821    0.000000873    0.000325183
     54        1           0.000185817   -0.000088290    0.000338583
     55        6          -0.000392953    0.000616439   -0.000014219
     56        6           0.000286091    0.000076940   -0.000237373
     57        1          -0.000365811    0.000024620   -0.000469813
     58        1           0.000087550    0.000221204   -0.000335347
     59        1          -0.000042908   -0.000070010   -0.000029864
 -------------------------------------------------------------------
 Cartesian Forces:  Max     0.000824885 RMS     0.000292435
 Leave Link  716 at Sun Dec  2 21:11:55 2018, MaxMem=   536870912 cpu:         0.2
 (Enter /pbs_home/pkowalski/g09d01/g09/l103.exe)

 GradGradGradGradGradGradGradGradGradGradGradGradGradGradGradGradGradGrad
 Berny optimization.
 Using GEDIIS/GDIIS optimizer.
 FormGI is forming the generalized inverse of G from B-inverse, IUseBI=4.
 GSVD:  received Info=                   1 from GESDD.
 Internal  Forces:  Max     0.001955146 RMS     0.000319558
 Search for a local minimum.
 Step number   6 out of a maximum of  354
 All quantities printed in internal units (Hartrees-Bohrs-Radians)
 RMS Force = .31956D-03 SwitMx=.10000D-02 MixMth= 2
 Mixed Optimization -- En-DIIS/RFO-DIIS
 Swapping is turned off.
 Update second derivatives using D2CorX and points    3    4    5    6
 DE= -5.01D-05 DEPred=-1.40D-04 R= 3.59D-01
 Trust test= 3.59D-01 RLast= 1.16D-01 DXMaxT set to 5.80D-01
 ITU=  0  0  1  0  1  0
     Eigenvalues ---    0.00229   0.00231   0.00383   0.00569   0.00654
     Eigenvalues ---    0.00673   0.00894   0.01061   0.01172   0.01178
     Eigenvalues ---    0.01281   0.01302   0.01390   0.01472   0.01475
     Eigenvalues ---    0.01482   0.01571   0.01720   0.01759   0.01873
     Eigenvalues ---    0.02010   0.02017   0.02021   0.02081   0.02092
     Eigenvalues ---    0.02094   0.02131   0.02135   0.02139   0.02142
     Eigenvalues ---    0.02150   0.02152   0.02161   0.02161   0.02163
     Eigenvalues ---    0.02167   0.02186   0.02750   0.04569   0.04818
     Eigenvalues ---    0.05002   0.05362   0.05371   0.05545   0.05592
     Eigenvalues ---    0.05605   0.06013   0.06925   0.06986   0.07040
     Eigenvalues ---    0.07152   0.07218   0.07394   0.07917   0.08979
     Eigenvalues ---    0.09278   0.09545   0.09722   0.10340   0.10798
     Eigenvalues ---    0.11045   0.12238   0.12397   0.14202   0.14791
     Eigenvalues ---    0.15296   0.15800   0.15987   0.15996   0.15997
     Eigenvalues ---    0.15998   0.15999   0.15999   0.15999   0.16000
     Eigenvalues ---    0.16000   0.16000   0.16000   0.16000   0.16000
     Eigenvalues ---    0.16000   0.16000   0.16000   0.16016   0.16046
     Eigenvalues ---    0.16060   0.16133   0.16894   0.17272   0.20265
     Eigenvalues ---    0.21815   0.21994   0.21999   0.22001   0.22007
     Eigenvalues ---    0.22259   0.23235   0.23449   0.24196   0.24366
     Eigenvalues ---    0.24487   0.24628   0.24855   0.24922   0.24963
     Eigenvalues ---    0.24973   0.25372   0.26011   0.26509   0.26806
     Eigenvalues ---    0.26943   0.27234   0.27516   0.27942   0.28215
     Eigenvalues ---    0.28369   0.30173   0.30982   0.31474   0.31590
     Eigenvalues ---    0.32434   0.33626   0.34186   0.34335   0.34402
     Eigenvalues ---    0.34455   0.34546   0.34593   0.34613   0.34635
     Eigenvalues ---    0.34693   0.34711   0.34744   0.34819   0.35112
     Eigenvalues ---    0.35190   0.35291   0.35291   0.35291   0.35291
     Eigenvalues ---    0.35300   0.35311   0.35360   0.35430   0.35563
     Eigenvalues ---    0.35647   0.36367   0.37362   0.41277   0.41523
     Eigenvalues ---    0.41720   0.41809   0.43295   0.45037   0.45078
     Eigenvalues ---    0.45503   0.45546   0.46383   0.46416   0.46647
     Eigenvalues ---    0.46798   0.47769   0.48583   0.50250   0.50320
     Eigenvalues ---    0.50890   0.52103   0.52455   0.53137   0.54834
     Eigenvalues ---    0.58136
 En-DIIS/RFO-DIIS IScMMF=        0 using points:     6    5    4
 RFO step:  Lambda=-5.44064118D-05.
 NNeg= 0 NP= 3 Switch=  2.50D-03 Rises=F DC=  4.06D-05 SmlDif=  1.00D-05
 RMS Error=  0.5461432865D-03 NUsed= 3 EDIIS=F
 DidBck=T Rises=F RFO-DIIS coefs:    0.51641    0.28458    0.19901
 Iteration  1 RMS(Cart)=  0.01107371 RMS(Int)=  0.00003946
 Iteration  2 RMS(Cart)=  0.00006532 RMS(Int)=  0.00000413
 Iteration  3 RMS(Cart)=  0.00000000 RMS(Int)=  0.00000413
 ITry= 1 IFail=0 DXMaxC= 5.22D-02 DCOld= 1.00D+10 DXMaxT= 5.80D-01 DXLimC= 3.00D+00 Rises=F
 Variable       Old X    -DE/DX   Delta X   Delta X   Delta X     New X
                                 (Linear)    (Quad)   (Total)
    R1        2.88309  -0.00001  -0.00076   0.00051  -0.00024   2.88285
    R2        2.59502   0.00000   0.00044  -0.00084  -0.00040   2.59462
    R3        2.71183   0.00000   0.00012   0.00031   0.00043   2.71225
    R4        2.89375  -0.00064  -0.00036  -0.00065  -0.00100   2.89275
    R5        2.90029  -0.00061  -0.00085  -0.00025  -0.00110   2.89919
    R6        3.49750  -0.00014  -0.00093   0.00055  -0.00038   3.49712
    R7        3.49863  -0.00029  -0.00053  -0.00005  -0.00057   3.49805
    R8        2.88551  -0.00095  -0.00119  -0.00006  -0.00124   2.88426
    R9        2.89848  -0.00031  -0.00066   0.00012  -0.00054   2.89794
   R10        3.31708   0.00031  -0.00138   0.00161   0.00022   3.31730
   R11        2.82986  -0.00053  -0.00105  -0.00013  -0.00119   2.82868
   R12        2.74577  -0.00051   0.00000  -0.00051  -0.00053   2.74524
   R13        2.91169  -0.00032   0.00097  -0.00136  -0.00038   2.91131
   R14        2.55641  -0.00084  -0.00026  -0.00042  -0.00069   2.55572
   R15        2.57787  -0.00006  -0.00101   0.00084  -0.00016   2.57770
   R16        2.82895  -0.00132  -0.00206  -0.00025  -0.00232   2.82663
   R17        2.60100  -0.00140  -0.00037  -0.00101  -0.00138   2.59962
   R18        2.91629  -0.00045   0.00031  -0.00128  -0.00097   2.91532
   R19        2.52569  -0.00074  -0.00061  -0.00004  -0.00065   2.52504
   R20        2.55029   0.00009  -0.00186   0.00159  -0.00027   2.55002
   R21        2.58033  -0.00035  -0.00078   0.00034  -0.00044   2.57989
   R22        2.55333  -0.00046  -0.00040   0.00000  -0.00040   2.55293
   R23        2.70238  -0.00151  -0.00004  -0.00080  -0.00084   2.70154
   R24        2.07262   0.00029   0.00062  -0.00007   0.00055   2.07317
   R25        2.07220   0.00025   0.00065  -0.00022   0.00043   2.07263
   R26        2.07694   0.00022   0.00057  -0.00014   0.00043   2.07737
   R27        2.07179   0.00029   0.00056  -0.00009   0.00047   2.07227
   R28        2.07771   0.00022   0.00063  -0.00022   0.00041   2.07812
   R29        2.07289   0.00031   0.00062  -0.00005   0.00057   2.07346
   R30        2.76271  -0.00035   0.00054  -0.00072  -0.00018   2.76253
   R31        2.61736   0.00015  -0.00051  -0.00004  -0.00055   2.61681
   R32        3.32431  -0.00003  -0.00129   0.00118  -0.00011   3.32421
   R33        2.76456  -0.00049   0.00020  -0.00056  -0.00036   2.76419
   R34        2.61456  -0.00108  -0.00025  -0.00135  -0.00160   2.61296
   R35        2.66148  -0.00060  -0.00051  -0.00044  -0.00095   2.66054
   R36        2.66064  -0.00022  -0.00026  -0.00018  -0.00044   2.66020
   R37        2.62861  -0.00006  -0.00010   0.00008  -0.00002   2.62858
   R38        2.06082   0.00064   0.00115   0.00004   0.00118   2.06201
   R39        2.62772  -0.00005   0.00006  -0.00004   0.00002   2.62774
   R40        2.06408   0.00046   0.00089  -0.00006   0.00083   2.06491
   R41        2.63588  -0.00011  -0.00012  -0.00004  -0.00016   2.63572
   R42        2.06305   0.00041   0.00083  -0.00007   0.00076   2.06381
   R43        2.63683  -0.00006  -0.00021   0.00011  -0.00010   2.63672
   R44        2.06322   0.00040   0.00083  -0.00009   0.00074   2.06396
   R45        2.06313   0.00039   0.00081  -0.00008   0.00072   2.06385
   R46        2.82384  -0.00022  -0.00098   0.00068  -0.00030   2.82354
   R47        2.07401   0.00034   0.00015   0.00023   0.00038   2.07438
   R48        2.07720   0.00004   0.00033  -0.00031   0.00002   2.07722
   R49        2.07234   0.00014   0.00063  -0.00032   0.00031   2.07265
   R50        2.66054  -0.00014  -0.00049   0.00006  -0.00043   2.66011
   R51        2.66196  -0.00046  -0.00086  -0.00009  -0.00095   2.66101
   R52        2.62797  -0.00008   0.00026  -0.00022   0.00004   2.62801
   R53        2.06126   0.00045   0.00116  -0.00024   0.00093   2.06219
[truncated: 1,028,124 more chars]
