# Supplementary material for: Wide-range IR spectra of diarylethene derivatives and their simulation using the density functional theory
Source: Sci Rep. 2022 Oct 7;12:16834. doi: 10.1038/s41598-022-20264-x (PMC9546887; doi:10.1038/s41598-022-20264-x)
Supplement: Supplementary file 1 — Supplementary Information 1. [file 41598_2022_20264_MOESM1_ESM.zip › IR_files/1_0018/closed/closed_b3lypD3.log]

 Entering Gaussian System, Link 0=g09
 Input=closed_b3lypD3.gjf
 Output=closed_b3lypD3.log
 AtFile(1): /pbs_home/ewapastorczak/DAE/0068/Def2SVP.gbs
            H     0
            S   3   1.00
                 13.0107010              0.19682158E-01
                  1.9622572              0.13796524
                  0.44453796             0.47831935
            S   1   1.00
                  0.12194962             1.0000000
            P   1   1.00
                  0.8000000              1.0000000
            ****
            C     0
            S   5   1.00
               1238.4016938              0.54568832082E-02
                186.29004992             0.40638409211E-01
                 42.251176346            0.18025593888
                 11.676557932            0.46315121755
                  3.5930506482           0.44087173314
            S   1   1.00
                  0.40245147363          1.0000000
            S   1   1.00
                  0.13090182668          1.0000000
            P   3   1.00
                  9.4680970621           0.38387871728E-01
                  2.0103545142           0.21117025112
                  0.54771004707          0.51328172114
            P   1   1.00
                  0.15268613795          1.0000000
            D   1   1.00
                  0.8000000              1.0000000
            ****
            F     0
            S   5   1.00
               2894.8325990             -0.53408255515E-02
                435.41939120            -0.39904258866E-01
                 98.843328866           -0.17912768038
                 27.485198001           -0.46758090825
                  8.5405498171          -0.44653131020
            S   1   1.00
                  1.0654578038           1.0000000
            S   1   1.00
                  0.33247346748          1.0000000
            P   3   1.00
                 22.696633924           -0.45212874436E-01
                  4.9872339257          -0.23754317067
                  1.3491613954          -0.51287353587
            P   1   1.00
                  0.34829881977          1.0000000
            D   1   1.00
                  1.4000000              1.0000000
            ****
            S     0
            S   5   1.00
               9184.9303010             -0.22294387756E-02
               1381.5105503             -0.16683029937E-01
                313.87147580            -0.75262436116E-01
                 88.053870623           -0.19376827038
                 27.039914905           -0.17718020803
            S   3   1.00
                 45.648731303           -0.10736062573
                  4.9664522326           0.65066293018
                  2.0116242047           0.59712155354
            S   1   1.00
                  0.35661077013          1.0000000
            S   1   1.00
                  0.13507221477          1.0000000
            P   5   1.00
                261.98233439            -0.92729929822E-02
                 61.306894736           -0.66547669241E-01
                 19.103729887           -0.24828595903
                  6.6567720378          -0.48703847402
                  2.3959635161          -0.39337850312
            P   1   1.00
                  0.61776161679          1.0000000
            P   1   1.00
                  0.16993376871          1.0000000
            D   1   1.00
                  0.5500000              1.0000000
            ****
 Initial command:
 /pbs_home/pkowalski/g09d01/g09/l1.exe "/pbs_home/daria/obliczenia/0018/closed/B3LYP/Gau-4182.inp" -scrdir="/pbs_home/daria/obliczenia/0018/closed/B3LYP/"
 Entering Link 1 = /pbs_home/pkowalski/g09d01/g09/l1.exe PID=      4183.
  
 Copyright (c) 1988,1990,1992,1993,1995,1998,2003,2009,2013,
            Gaussian, Inc.  All Rights Reserved.
  
 This is part of the Gaussian(R) 09 program.  It is based on
 the Gaussian(R) 03 system (copyright 2003, Gaussian, Inc.),
 the Gaussian(R) 98 system (copyright 1998, Gaussian, Inc.),
 the Gaussian(R) 94 system (copyright 1995, Gaussian, Inc.),
 the Gaussian 92(TM) system (copyright 1992, Gaussian, Inc.),
 the Gaussian 90(TM) system (copyright 1990, Gaussian, Inc.),
 the Gaussian 88(TM) system (copyright 1988, Gaussian, Inc.),
 the Gaussian 86(TM) system (copyright 1986, Carnegie Mellon
 University), and the Gaussian 82(TM) system (copyright 1983,
 Carnegie Mellon University). Gaussian is a federally registered
 trademark of Gaussian, Inc.
  
 This software contains proprietary and confidential information,
 including trade secrets, belonging to Gaussian, Inc.
  
 This software is provided under written license and may be
 used, copied, transmitted, or stored only in accord with that
 written license.
  
 The following legend is applicable only to US Government
 contracts under FAR:
  
                    RESTRICTED RIGHTS LEGEND
  
 Use, reproduction and disclosure by the US Government is
 subject to restrictions as set forth in subparagraphs (a)
 and (c) of the Commercial Computer Software - Restricted
 Rights clause in FAR 52.227-19.
  
 Gaussian, Inc.
 340 Quinnipiac St., Bldg. 40, Wallingford CT 06492
  
  
 ---------------------------------------------------------------
 Warning -- This program may not be used in any manner that
 competes with the business of Gaussian, Inc. or will provide
 assistance to any competitor of Gaussian, Inc.  The licensee
 of this program is prohibited from giving any competitor of
 Gaussian, Inc. access to this program.  By using this program,
 the user acknowledges that Gaussian, Inc. is engaged in the
 business of creating and licensing software in the field of
 computational chemistry and represents and warrants to the
 licensee that it is not a competitor of Gaussian, Inc. and that
 it will not use this program in any manner prohibited above.
 ---------------------------------------------------------------
  

 Cite this work as:
 Gaussian 09, Revision D.01,
 M. J. Frisch, G. W. Trucks, H. B. Schlegel, G. E. Scuseria, 
 M. A. Robb, J. R. Cheeseman, G. Scalmani, V. Barone, B. Mennucci, 
 G. A. Petersson, H. Nakatsuji, M. Caricato, X. Li, H. P. Hratchian, 
 A. F. Izmaylov, J. Bloino, G. Zheng, J. L. Sonnenberg, M. Hada, 
 M. Ehara, K. Toyota, R. Fukuda, J. Hasegawa, M. Ishida, T. Nakajima, 
 Y. Honda, O. Kitao, H. Nakai, T. Vreven, J. A. Montgomery, Jr., 
 J. E. Peralta, F. Ogliaro, M. Bearpark, J. J. Heyd, E. Brothers, 
 K. N. Kudin, V. N. Staroverov, T. Keith, R. Kobayashi, J. Normand, 
 K. Raghavachari, A. Rendell, J. C. Burant, S. S. Iyengar, J. Tomasi, 
 M. Cossi, N. Rega, J. M. Millam, M. Klene, J. E. Knox, J. B. Cross, 
 V. Bakken, C. Adamo, J. Jaramillo, R. Gomperts, R. E. Stratmann, 
 O. Yazyev, A. J. Austin, R. Cammi, C. Pomelli, J. W. Ochterski, 
 R. L. Martin, K. Morokuma, V. G. Zakrzewski, G. A. Voth, 
 P. Salvador, J. J. Dannenberg, S. Dapprich, A. D. Daniels, 
 O. Farkas, J. B. Foresman, J. V. Ortiz, J. Cioslowski, 
 and D. J. Fox, Gaussian, Inc., Wallingford CT, 2013.
 
 ******************************************
 Gaussian 09:  ES64L-G09RevD.01 24-Apr-2013
                 2-Dec-2018 
 ******************************************
 %chk=dae0068freq_closed_b3lypd3.chk
 %NProcShared=8
 Will use up to    8 processors via shared memory.
 %Mem=4GB
 ---------------------------------------------------
 #P opt freq=Raman B3LYP/Gen EmpiricalDispersion=GD3
 ---------------------------------------------------
 1/14=-1,18=20,19=15,26=3,38=1/1,3;
 2/9=110,12=2,17=6,18=5,40=1/2;
 3/5=7,11=2,16=1,25=1,30=1,71=1,74=-5,124=31/1,2,3;
 4//1;
 5/5=2,38=5/2;
 6/7=2,8=2,9=2,10=2,28=1/1;
 7//1,2,3,16;
 1/14=-1,18=20,19=15,26=3/3(2);
 2/9=110/2;
 99//99;
 2/9=110/2;
 3/5=7,6=1,11=2,16=1,25=1,30=1,71=1,74=-5,82=7,124=31/1,2,3;
 4/5=5,16=3,69=1/1;
 5/5=2,38=5/2;
 7//1,2,3,16;
 1/14=-1,18=20,19=15,26=3/3(-5);
 2/9=110/2;
 6/7=2,8=2,9=2,10=2,19=2,28=1/1;
 99/9=1/99;
 Leave Link    1 at Sun Dec  2 17:38:52 2018, MaxMem=   536870912 cpu:         0.6
 (Enter /pbs_home/pkowalski/g09d01/g09/l101.exe)
 -------------------
 Title Card Required
 -------------------
 Symbolic Z-matrix:
 Charge =  0 Multiplicity = 1
 C
 C                    1    B1
 C                    2    B2       1    A2
 S                    3    B3       2    A3       1    D3       0
 C                    1    B4       2    A4       3    D4       0
 C                    5    B5       1    A5       2    D5       0
 C                    5    B6       1    A6       2    D6       0
 C                    6    B7       5    A7       1    D7       0
 C                    7    B8       5    A8       1    D8       0
 F                    6    B9       5    A9       1    D9       0
 F                    6    B10      5    A10      1    D10      0
 F                    8    B11      6    A11      5    D11      0
 F                    8    B12      6    A12      5    D12      0
 F                    9    B13      7    A13      5    D13      0
 F                    9    B14      7    A14      5    D14      0
 C                    7    B15      5    A15      1    D15      0
 C                    3    B16      2    A16      1    D16      0
 H                    17   B17      3    A17      2    D17      0
 H                    17   B18      3    A18      2    D18      0
 H                    17   B19      3    A19      2    D19      0
 C                    2    B20      1    A20      3    D20      0
 H                    21   B21      2    A21      1    D21      0
 H                    21   B22      2    A22      1    D22      0
 H                    21   B23      2    A23      1    D23      0
 C                    4    B24      3    A24      2    D24      0
 S                    2    B25      1    A25      3    D25      0
 C                    26   B26      2    A26      1    D26      0
 C                    27   B27      26   A27      2    D27      0
 C                    28   B28      27   A28      26   D28      0
 C                    28   B29      27   A29      26   D29      0
 C                    29   B30      28   A30      27   D30      0
 H                    29   B31      28   A31      27   D31      0
 C                    30   B32      28   A32      27   D32      0
 H                    30   B33      28   A33      27   D33      0
 C                    31   B34      29   A34      28   D34      0
 H                    31   B35      29   A35      28   D35      0
 H                    33   B36      30   A36      28   D36      0
 H                    35   B37      31   A37      29   D37      0
 C                    27   B38      26   A38      2    D38      0
 C                    39   B39      27   A39      26   D39      0
 H                    40   B40      39   A40      27   D40      0
 H                    40   B41      39   A41      27   D41      0
 H                    40   B42      39   A42      27   D42      0
 C                    25   B43      4    A43      3    D43      0
 C                    44   B44      25   A44      4    D44      0
 C                    44   B45      25   A45      4    D45      0
 C                    45   B46      44   A46      25   D46      0
 H                    45   B47      44   A47      25   D47      0
 C                    46   B48      44   A48      25   D48      0
 H                    46   B49      44   A49      25   D49      0
 C                    47   B50      45   A50      44   D50      0
 H                    47   B51      45   A51      44   D51      0
 H                    49   B52      46   A52      44   D52      0
 H                    51   B53      47   A53      45   D53      0
 C                    25   B54      4    A54      3    D54      0
 C                    55   B55      25   A55      4    D55      0
 H                    56   B56      55   A56      25   D56      0
 H                    56   B57      55   A57      25   D57      0
 H                    56   B58      55   A58      25   D58      0
       Variables:
  B1                    1.5369                   
  B2                    1.5427                   
  A2                  109.79                     
  B3                    1.8597                   
  A3                  113.33                     
  D3                  184.61                     
  B4                    1.3678                   
  A4                  115.88                     
  D4                   38.98                     
  B5                    1.5042                   
  A5                  128.33                     
  D5                  172.24                     
  B6                    1.465                    
  A6                  122.13                     
  D6                  355.53                     
  B7                    1.5494                   
  A7                  104.84                     
  D7                  171.34                     
  B8                    1.5023                   
  A8                  109.07                     
  D8                  171.67                     
  B9                    1.3642                   
  A9                  114.46                     
  D9                   51.02                     
  B10                   1.3731                   
  A10                 112.45                     
  D10                 288.87                     
  B11                   1.3472                   
  A11                 112.76                     
  D11                 146.99                     
  B12                   1.3577                   
  A12                 108.74                     
  D12                 267.74                     
  B13                   1.3741                   
  A13                 113.03                     
  D13                 262.47                     
  B14                   1.3627                   
  A14                 114.56                     
  D14                 139.72                     
  B15                   1.3705                   
  A15                 121.94                     
  D15                 349.67                     
  B16                   1.551                    
  A16                 113.97                     
  D16                  61.96                     
  B17                   1.0919                   
  A17                 109.04                     
  D17                 182.75                     
  B18                   1.0908                   
  A18                 111.3                      
  D18                  62.85                     
  B19                   1.0925                   
  A19                 110.5                      
  D19                 301.96                     
  B20                   1.5517                   
  A20                 107.45                     
  D20                 236.01                     
  B21                   1.0906                   
  A21                 111.17                     
  D21                 183.39                     
  B22                   1.0933                   
  A22                 110.49                     
  D22                  62.45                     
  B23                   1.0919                   
  A23                 109.05                     
  D23                 303.38                     
  B24                   1.7709                   
  A24                  91.46                     
  D24                 129.9                      
  B25                   1.8604                   
  A25                 104.57                     
  D25                 121.65                     
  B26                   1.775                    
  A26                  90.91                     
  D26                  18.31                     
  B27                   1.4749                   
  A27                 116.95                     
  D27                 169.53                     
  B28                   1.407                    
  A28                 120.91                     
  D28                 134.78                     
  B29                   1.4076                   
  A29                 120.65                     
  D29                 316.54                     
  B30                   1.3934                   
  A30                 120.7                      
  D30                 180.71                     
  B31                   1.0844                   
  A31                 119.51                     
  D31                 359.04                     
  B32                   1.3926                   
  A32                 120.7                      
  D32                 179.58                     
  B33                   1.0852                   
  A33                 119.33                     
  D33                 358.66                     
  B34                   1.3957                   
  A34                 120.28                     
  D34                   0.16                     
  B35                   1.0859                   
  A35                 119.58                     
  D35                 179.6                      
  B36                   1.0859                   
  A36                 119.6                      
  D36                 179.28                     
  B37                   1.0859                   
  A37                 120.19                     
  D37                 180.                       
  B38                   1.3737                   
  A38                 114.94                     
  D38                 349.02                     
  B39                   1.5086                   
  A39                 123.48                     
  D39                 176.01                     
  B40                   1.091                    
  A40                 110.7                      
  D40                 342.52                     
  B41                   1.094                    
  A41                 112.09                     
  D41                 103.46                     
  B42                   1.0918                   
  A42                 110.48                     
  D42                 222.38                     
  B43                   1.4741                   
  A43                 116.8                      
  D43                 173.27                     
  B44                   1.4069                   
  A44                 120.98                     
  D44                 224.55                     
  B45                   1.4072                   
  A45                 120.55                     
  D45                  42.71                     
  B46                   1.3934                   
  A46                 120.66                     
  D46                 179.06                     
  B47                   1.0847                   
  A47                 119.46                     
  D47                   0.64                     
  B48                   1.3925                   
  A48                 120.72                     
  D48                 180.72                     
  B49                   1.0857                   
  A49                 119.43                     
  D49                   1.87                     
  B50                   1.3958                   
  A50                 120.27                     
  D50                 359.84                     
  B51                   1.0859                   
  A51                 119.59                     
  D51                 180.38                     
  B52                   1.0859                   
  A52                 119.63                     
  D52                 180.66                     
  B53                   1.0858                   
  A53                 120.17                     
  D53                 180.                       
  B54                   1.3752                   
  A54                 115.33                     
  D54                 352.37                     
  B55                   1.5086                   
  A55                 123.01                     
  D55                 188.36                     
  B56                   1.0928                   
  A56                 110.25                     
  D56                 132.27                     
  B57                   1.0935                   
  A57                 112.3                      
  D57                 251.23                     
  B58                   1.0905                   
  A58                 110.79                     
  D58                  12.62                     
 
 NAtoms=     59 NQM=       59 NQMF=       0 NMMI=      0 NMMIF=      0
                NMic=       0 NMicF=      0.
                    Isotopes and Nuclear Properties:
 (Nuclear quadrupole moments (NQMom) in fm**2, nuclear magnetic moments (NMagM)
  in nuclear magnetons)

  Atom         1           2           3           4           5           6           7           8           9          10
 IAtWgt=          12          12          12          32          12          12          12          12          12          19
 AtmWgt=  12.0000000  12.0000000  12.0000000  31.9720718  12.0000000  12.0000000  12.0000000  12.0000000  12.0000000  18.9984033
 NucSpn=           0           0           0           0           0           0           0           0           0           1
 AtZEff=   0.0000000   0.0000000   0.0000000   0.0000000   0.0000000   0.0000000   0.0000000   0.0000000   0.0000000   0.0000000
 NQMom=    0.0000000   0.0000000   0.0000000   0.0000000   0.0000000   0.0000000   0.0000000   0.0000000   0.0000000   0.0000000
 NMagM=    0.0000000   0.0000000   0.0000000   0.0000000   0.0000000   0.0000000   0.0000000   0.0000000   0.0000000   2.6288670
 AtZNuc=   6.0000000   6.0000000   6.0000000  16.0000000   6.0000000   6.0000000   6.0000000   6.0000000   6.0000000   9.0000000

  Atom        11          12          13          14          15          16          17          18          19          20
 IAtWgt=          19          19          19          19          19          12          12           1           1           1
 AtmWgt=  18.9984033  18.9984033  18.9984033  18.9984033  18.9984033  12.0000000  12.0000000   1.0078250   1.0078250   1.0078250
 NucSpn=           1           1           1           1           1           0           0           1           1           1
 AtZEff=   0.0000000   0.0000000   0.0000000   0.0000000   0.0000000   0.0000000   0.0000000   0.0000000   0.0000000   0.0000000
 NQMom=    0.0000000   0.0000000   0.0000000   0.0000000   0.0000000   0.0000000   0.0000000   0.0000000   0.0000000   0.0000000
 NMagM=    2.6288670   2.6288670   2.6288670   2.6288670   2.6288670   0.0000000   0.0000000   2.7928460   2.7928460   2.7928460
 AtZNuc=   9.0000000   9.0000000   9.0000000   9.0000000   9.0000000   6.0000000   6.0000000   1.0000000   1.0000000   1.0000000

  Atom        21          22          23          24          25          26          27          28          29          30
 IAtWgt=          12           1           1           1          12          32          12          12          12          12
 AtmWgt=  12.0000000   1.0078250   1.0078250   1.0078250  12.0000000  31.9720718  12.0000000  12.0000000  12.0000000  12.0000000
 NucSpn=           0           1           1           1           0           0           0           0           0           0
 AtZEff=   0.0000000   0.0000000   0.0000000   0.0000000   0.0000000   0.0000000   0.0000000   0.0000000   0.0000000   0.0000000
 NQMom=    0.0000000   0.0000000   0.0000000   0.0000000   0.0000000   0.0000000   0.0000000   0.0000000   0.0000000   0.0000000
 NMagM=    0.0000000   2.7928460   2.7928460   2.7928460   0.0000000   0.0000000   0.0000000   0.0000000   0.0000000   0.0000000
 AtZNuc=   6.0000000   1.0000000   1.0000000   1.0000000   6.0000000  16.0000000   6.0000000   6.0000000   6.0000000   6.0000000

  Atom        31          32          33          34          35          36          37          38          39          40
 IAtWgt=          12           1          12           1          12           1           1           1          12          12
 AtmWgt=  12.0000000   1.0078250  12.0000000   1.0078250  12.0000000   1.0078250   1.0078250   1.0078250  12.0000000  12.0000000
 NucSpn=           0           1           0           1           0           1           1           1           0           0
 AtZEff=   0.0000000   0.0000000   0.0000000   0.0000000   0.0000000   0.0000000   0.0000000   0.0000000   0.0000000   0.0000000
 NQMom=    0.0000000   0.0000000   0.0000000   0.0000000   0.0000000   0.0000000   0.0000000   0.0000000   0.0000000   0.0000000
 NMagM=    0.0000000   2.7928460   0.0000000   2.7928460   0.0000000   2.7928460   2.7928460   2.7928460   0.0000000   0.0000000
 AtZNuc=   6.0000000   1.0000000   6.0000000   1.0000000   6.0000000   1.0000000   1.0000000   1.0000000   6.0000000   6.0000000

  Atom        41          42          43          44          45          46          47          48          49          50
 IAtWgt=           1           1           1          12          12          12          12           1          12           1
 AtmWgt=   1.0078250   1.0078250   1.0078250  12.0000000  12.0000000  12.0000000  12.0000000   1.0078250  12.0000000   1.0078250
 NucSpn=           1           1           1           0           0           0           0           1           0           1
 AtZEff=   0.0000000   0.0000000   0.0000000   0.0000000   0.0000000   0.0000000   0.0000000   0.0000000   0.0000000   0.0000000
 NQMom=    0.0000000   0.0000000   0.0000000   0.0000000   0.0000000   0.0000000   0.0000000   0.0000000   0.0000000   0.0000000
 NMagM=    2.7928460   2.7928460   2.7928460   0.0000000   0.0000000   0.0000000   0.0000000   2.7928460   0.0000000   2.7928460
 AtZNuc=   1.0000000   1.0000000   1.0000000   6.0000000   6.0000000   6.0000000   6.0000000   1.0000000   6.0000000   1.0000000

  Atom        51          52          53          54          55          56          57          58          59
 IAtWgt=          12           1           1           1          12          12           1           1           1
 AtmWgt=  12.0000000   1.0078250   1.0078250   1.0078250  12.0000000  12.0000000   1.0078250   1.0078250   1.0078250
 NucSpn=           0           1           1           1           0           0           1           1           1
 AtZEff=   0.0000000   0.0000000   0.0000000   0.0000000   0.0000000   0.0000000   0.0000000   0.0000000   0.0000000
 NQMom=    0.0000000   0.0000000   0.0000000   0.0000000   0.0000000   0.0000000   0.0000000   0.0000000   0.0000000
 NMagM=    0.0000000   2.7928460   2.7928460   2.7928460   0.0000000   0.0000000   2.7928460   2.7928460   2.7928460
 AtZNuc=   6.0000000   1.0000000   1.0000000   1.0000000   6.0000000   6.0000000   1.0000000   1.0000000   1.0000000
 Leave Link  101 at Sun Dec  2 17:38:52 2018, MaxMem=   536870912 cpu:         3.5
 (Enter /pbs_home/pkowalski/g09d01/g09/l103.exe)

 GradGradGradGradGradGradGradGradGradGradGradGradGradGradGradGradGradGrad
 Berny optimization.
 Initialization pass.
                           ----------------------------
                           !    Initial Parameters    !
                           ! (Angstroms and Degrees)  !
 --------------------------                            --------------------------
 ! Name  Definition              Value          Derivative Info.                !
 --------------------------------------------------------------------------------
 ! R1    R(1,2)                  1.5369         estimate D2E/DX2                !
 ! R2    R(1,5)                  1.3678         estimate D2E/DX2                !
 ! R3    R(1,39)                 1.4506         estimate D2E/DX2                !
 ! R4    R(2,3)                  1.5427         estimate D2E/DX2                !
 ! R5    R(2,21)                 1.5517         estimate D2E/DX2                !
 ! R6    R(2,26)                 1.8604         estimate D2E/DX2                !
 ! R7    R(3,4)                  1.8597         estimate D2E/DX2                !
 ! R8    R(3,16)                 1.5384         estimate D2E/DX2                !
 ! R9    R(3,17)                 1.551          estimate D2E/DX2                !
 ! R10   R(4,25)                 1.7709         estimate D2E/DX2                !
 ! R11   R(5,6)                  1.5042         estimate D2E/DX2                !
 ! R12   R(5,7)                  1.465          estimate D2E/DX2                !
 ! R13   R(6,8)                  1.5494         estimate D2E/DX2                !
 ! R14   R(6,10)                 1.3642         estimate D2E/DX2                !
 ! R15   R(6,11)                 1.3731         estimate D2E/DX2                !
 ! R16   R(7,9)                  1.5023         estimate D2E/DX2                !
 ! R17   R(7,16)                 1.3705         estimate D2E/DX2                !
 ! R18   R(8,9)                  1.5501         estimate D2E/DX2                !
 ! R19   R(8,12)                 1.3472         estimate D2E/DX2                !
 ! R20   R(8,13)                 1.3577         estimate D2E/DX2                !
 ! R21   R(9,14)                 1.3741         estimate D2E/DX2                !
 ! R22   R(9,15)                 1.3627         estimate D2E/DX2                !
 ! R23   R(16,55)                1.4452         estimate D2E/DX2                !
 ! R24   R(17,18)                1.0919         estimate D2E/DX2                !
 ! R25   R(17,19)                1.0908         estimate D2E/DX2                !
 ! R26   R(17,20)                1.0925         estimate D2E/DX2                !
 ! R27   R(21,22)                1.0906         estimate D2E/DX2                !
 ! R28   R(21,23)                1.0933         estimate D2E/DX2                !
 ! R29   R(21,24)                1.0919         estimate D2E/DX2                !
 ! R30   R(25,44)                1.4741         estimate D2E/DX2                !
 ! R31   R(25,55)                1.3752         estimate D2E/DX2                !
 ! R32   R(26,27)                1.775          estimate D2E/DX2                !
 ! R33   R(27,28)                1.4749         estimate D2E/DX2                !
 ! R34   R(27,39)                1.3737         estimate D2E/DX2                !
 ! R35   R(28,29)                1.407          estimate D2E/DX2                !
 ! R36   R(28,30)                1.4076         estimate D2E/DX2                !
 ! R37   R(29,31)                1.3934         estimate D2E/DX2                !
 ! R38   R(29,32)                1.0844         estimate D2E/DX2                !
 ! R39   R(30,33)                1.3926         estimate D2E/DX2                !
 ! R40   R(30,34)                1.0852         estimate D2E/DX2                !
 ! R41   R(31,35)                1.3957         estimate D2E/DX2                !
 ! R42   R(31,36)                1.0859         estimate D2E/DX2                !
 ! R43   R(33,35)                1.3968         estimate D2E/DX2                !
 ! R44   R(33,37)                1.0859         estimate D2E/DX2                !
 ! R45   R(35,38)                1.0859         estimate D2E/DX2                !
 ! R46   R(39,40)                1.5086         estimate D2E/DX2                !
 ! R47   R(40,41)                1.091          estimate D2E/DX2                !
 ! R48   R(40,42)                1.094          estimate D2E/DX2                !
 ! R49   R(40,43)                1.0918         estimate D2E/DX2                !
 ! R50   R(44,45)                1.4069         estimate D2E/DX2                !
 ! R51   R(44,46)                1.4072         estimate D2E/DX2                !
 ! R52   R(45,47)                1.3934         estimate D2E/DX2                !
 ! R53   R(45,48)                1.0847         estimate D2E/DX2                !
 ! R54   R(46,49)                1.3925         estimate D2E/DX2                !
 ! R55   R(46,50)                1.0857         estimate D2E/DX2                !
 ! R56   R(47,51)                1.3958         estimate D2E/DX2                !
 ! R57   R(47,52)                1.0859         estimate D2E/DX2                !
 ! R58   R(49,51)                1.3961         estimate D2E/DX2                !
 ! R59   R(49,53)                1.0859         estimate D2E/DX2                !
 ! R60   R(51,54)                1.0858         estimate D2E/DX2                !
 ! R61   R(55,56)                1.5086         estimate D2E/DX2                !
 ! R62   R(56,57)                1.0928         estimate D2E/DX2                !
 ! R63   R(56,58)                1.0935         estimate D2E/DX2                !
 ! R64   R(56,59)                1.0905         estimate D2E/DX2                !
 ! A1    A(2,1,5)              115.88           estimate D2E/DX2                !
 ! A2    A(2,1,39)             112.1169         estimate D2E/DX2                !
 ! A3    A(5,1,39)             131.8893         estimate D2E/DX2                !
 ! A4    A(1,2,3)              109.79           estimate D2E/DX2                !
 ! A5    A(1,2,21)             107.45           estimate D2E/DX2                !
 ! A6    A(1,2,26)             104.57           estimate D2E/DX2                !
 ! A7    A(3,2,21)             113.5965         estimate D2E/DX2                !
 ! A8    A(3,2,26)             113.1218         estimate D2E/DX2                !
 ! A9    A(21,2,26)            107.7819         estimate D2E/DX2                !
 ! A10   A(2,3,4)              113.33           estimate D2E/DX2                !
 ! A11   A(2,3,16)             108.7099         estimate D2E/DX2                !
 ! A12   A(2,3,17)             113.97           estimate D2E/DX2                !
 ! A13   A(4,3,16)             105.3543         estimate D2E/DX2                !
 ! A14   A(4,3,17)             106.9647         estimate D2E/DX2                !
 ! A15   A(16,3,17)            108.0527         estimate D2E/DX2                !
 ! A16   A(3,4,25)              91.46           estimate D2E/DX2                !
 ! A17   A(1,5,6)              128.33           estimate D2E/DX2                !
 ! A18   A(1,5,7)              122.13           estimate D2E/DX2                !
 ! A19   A(6,5,7)              109.4734         estimate D2E/DX2                !
 ! A20   A(5,6,8)              104.84           estimate D2E/DX2                !
 ! A21   A(5,6,10)             114.46           estimate D2E/DX2                !
 ! A22   A(5,6,11)             112.45           estimate D2E/DX2                !
 ! A23   A(8,6,10)             109.7639         estimate D2E/DX2                !
 ! A24   A(8,6,11)             108.3685         estimate D2E/DX2                !
 ! A25   A(10,6,11)            106.831          estimate D2E/DX2                !
 ! A26   A(5,7,9)              109.07           estimate D2E/DX2                !
 ! A27   A(5,7,16)             121.94           estimate D2E/DX2                !
 ! A28   A(9,7,16)             128.954          estimate D2E/DX2                !
 ! A29   A(6,8,9)              105.1311         estimate D2E/DX2                !
 ! A30   A(6,8,12)             112.76           estimate D2E/DX2                !
 ! A31   A(6,8,13)             108.74           estimate D2E/DX2                !
 ! A32   A(9,8,12)             112.8001         estimate D2E/DX2                !
 ! A33   A(9,8,13)             108.4455         estimate D2E/DX2                !
 ! A34   A(12,8,13)            108.7956         estimate D2E/DX2                !
 ! A35   A(7,9,8)              104.2666         estimate D2E/DX2                !
 ! A36   A(7,9,14)             113.03           estimate D2E/DX2                !
 ! A37   A(7,9,15)             114.56           estimate D2E/DX2                !
 ! A38   A(8,9,14)             108.7037         estimate D2E/DX2                !
 ! A39   A(8,9,15)             109.2619         estimate D2E/DX2                !
 ! A40   A(14,9,15)            106.8705         estimate D2E/DX2                !
 ! A41   A(3,16,7)             114.8663         estimate D2E/DX2                !
 ! A42   A(3,16,55)            113.2778         estimate D2E/DX2                !
 ! A43   A(7,16,55)            131.8469         estimate D2E/DX2                !
 ! A44   A(3,17,18)            109.04           estimate D2E/DX2                !
 ! A45   A(3,17,19)            111.3            estimate D2E/DX2                !
 ! A46   A(3,17,20)            110.5            estimate D2E/DX2                !
 ! A47   A(18,17,19)           108.6947         estimate D2E/DX2                !
 ! A48   A(18,17,20)           108.5331         estimate D2E/DX2                !
 ! A49   A(19,17,20)           108.7124         estimate D2E/DX2                !
 ! A50   A(2,21,22)            111.17           estimate D2E/DX2                !
 ! A51   A(2,21,23)            110.49           estimate D2E/DX2                !
 ! A52   A(2,21,24)            109.05           estimate D2E/DX2                !
 ! A53   A(22,21,23)           108.8261         estimate D2E/DX2                !
 ! A54   A(22,21,24)           108.8272         estimate D2E/DX2                !
 ! A55   A(23,21,24)           108.4188         estimate D2E/DX2                !
 ! A56   A(4,25,44)            116.8            estimate D2E/DX2                !
 ! A57   A(4,25,55)            115.33           estimate D2E/DX2                !
 ! A58   A(44,25,55)           127.8628         estimate D2E/DX2                !
 ! A59   A(2,26,27)             90.91           estimate D2E/DX2                !
 ! A60   A(26,27,28)           116.95           estimate D2E/DX2                !
 ! A61   A(26,27,39)           114.94           estimate D2E/DX2                !
 ! A62   A(28,27,39)           128.1077         estimate D2E/DX2                !
 ! A63   A(27,28,29)           120.91           estimate D2E/DX2                !
 ! A64   A(27,28,30)           120.65           estimate D2E/DX2                !
 ! A65   A(29,28,30)           118.4173         estimate D2E/DX2                !
 ! A66   A(28,29,31)           120.7            estimate D2E/DX2                !
 ! A67   A(28,29,32)           119.51           estimate D2E/DX2                !
 ! A68   A(31,29,32)           119.769          estimate D2E/DX2                !
 ! A69   A(28,30,33)           120.7            estimate D2E/DX2                !
 ! A70   A(28,30,34)           119.33           estimate D2E/DX2                !
 ! A71   A(33,30,34)           119.9636         estimate D2E/DX2                !
 ! A72   A(29,31,35)           120.28           estimate D2E/DX2                !
 ! A73   A(29,31,36)           119.58           estimate D2E/DX2                !
 ! A74   A(35,31,36)           120.1376         estimate D2E/DX2                !
 ! A75   A(30,33,35)           120.2755         estimate D2E/DX2                !
 ! A76   A(30,33,37)           119.6            estimate D2E/DX2                !
 ! A77   A(35,33,37)           120.1245         estimate D2E/DX2                !
 ! A78   A(31,35,33)           119.6154         estimate D2E/DX2                !
 ! A79   A(31,35,38)           120.19           estimate D2E/DX2                !
 ! A80   A(33,35,38)           120.1932         estimate D2E/DX2                !
 ! A81   A(1,39,27)            112.6572         estimate D2E/DX2                !
 ! A82   A(1,39,40)            123.797          estimate D2E/DX2                !
 ! A83   A(27,39,40)           123.48           estimate D2E/DX2                !
 ! A84   A(39,40,41)           110.7            estimate D2E/DX2                !
 ! A85   A(39,40,42)           112.09           estimate D2E/DX2                !
 ! A86   A(39,40,43)           110.48           estimate D2E/DX2                !
 ! A87   A(41,40,42)           108.223          estimate D2E/DX2                !
 ! A88   A(41,40,43)           108.4416         estimate D2E/DX2                !
 ! A89   A(42,40,43)           106.7497         estimate D2E/DX2                !
 ! A90   A(25,44,45)           120.98           estimate D2E/DX2                !
 ! A91   A(25,44,46)           120.55           estimate D2E/DX2                !
 ! A92   A(45,44,46)           118.4452         estimate D2E/DX2                !
 ! A93   A(44,45,47)           120.66           estimate D2E/DX2                !
 ! A94   A(44,45,48)           119.46           estimate D2E/DX2                !
 ! A95   A(47,45,48)           119.8612         estimate D2E/DX2                !
 ! A96   A(44,46,49)           120.72           estimate D2E/DX2                !
 ! A97   A(44,46,50)           119.43           estimate D2E/DX2                !
 ! A98   A(49,46,50)           119.84           estimate D2E/DX2                !
 ! A99   A(45,47,51)           120.27           estimate D2E/DX2                !
 ! A100  A(45,47,52)           119.59           estimate D2E/DX2                !
 ! A101  A(51,47,52)           120.1378         estimate D2E/DX2                !
 ! A102  A(46,49,51)           120.237          estimate D2E/DX2                !
 ! A103  A(46,49,53)           119.63           estimate D2E/DX2                !
 ! A104  A(51,49,53)           120.1329         estimate D2E/DX2                !
 ! A105  A(47,51,49)           119.6596         estimate D2E/DX2                !
 ! A106  A(47,51,54)           120.17           estimate D2E/DX2                !
 ! A107  A(49,51,54)           120.1694         estimate D2E/DX2                !
 ! A108  A(16,55,25)           112.9237         estimate D2E/DX2                !
 ! A109  A(16,55,56)           123.6159         estimate D2E/DX2                !
 ! A110  A(25,55,56)           123.01           estimate D2E/DX2                !
 ! A111  A(55,56,57)           110.25           estimate D2E/DX2                !
 ! A112  A(55,56,58)           112.3            estimate D2E/DX2                !
 ! A113  A(55,56,59)           110.79           estimate D2E/DX2                !
 ! A114  A(57,56,58)           106.7957         estimate D2E/DX2                !
 ! A115  A(57,56,59)           108.1226         estimate D2E/DX2                !
 ! A116  A(58,56,59)           108.4116         estimate D2E/DX2                !
 ! D1    D(5,1,2,3)             38.98           estimate D2E/DX2                !
 ! D2    D(5,1,2,21)           -85.01           estimate D2E/DX2                !
 ! D3    D(5,1,2,26)           160.63           estimate D2E/DX2                !
 ! D4    D(39,1,2,3)          -144.4323         estimate D2E/DX2                !
 ! D5    D(39,1,2,21)           91.5777         estimate D2E/DX2                !
 ! D6    D(39,1,2,26)          -22.7823         estimate D2E/DX2                !
 ! D7    D(2,1,5,6)            172.24           estimate D2E/DX2                !
 ! D8    D(2,1,5,7)             -4.47           estimate D2E/DX2                !
 ! D9    D(39,1,5,6)            -3.5121         estimate D2E/DX2                !
 ! D10   D(39,1,5,7)           179.7779         estimate D2E/DX2                !
 ! D11   D(2,1,39,27)           16.3978         estimate D2E/DX2                !
 ! D12   D(2,1,39,40)         -160.738          estimate D2E/DX2                !
 ! D13   D(5,1,39,27)         -167.7274         estimate D2E/DX2                !
 ! D14   D(5,1,39,40)           15.1368         estimate D2E/DX2                !
 ! D15   D(1,2,3,4)           -175.39           estimate D2E/DX2                !
 ! D16   D(1,2,3,16)           -58.613          estimate D2E/DX2                !
 ! D17   D(1,2,3,17)            61.96           estimate D2E/DX2                !
 ! D18   D(21,2,3,4)           -55.0619         estimate D2E/DX2                !
 ! D19   D(21,2,3,16)           61.7151         estimate D2E/DX2                !
 ! D20   D(21,2,3,17)         -177.7119         estimate D2E/DX2                !
 ! D21   D(26,2,3,4)            68.2286         estimate D2E/DX2                !
 ! D22   D(26,2,3,16)         -174.9945         estimate D2E/DX2                !
 ! D23   D(26,2,3,17)          -54.4214         estimate D2E/DX2                !
 ! D24   D(1,2,21,22)         -176.61           estimate D2E/DX2                !
 ! D25   D(1,2,21,23)           62.45           estimate D2E/DX2                !
 ! D26   D(1,2,21,24)          -56.62           estimate D2E/DX2                !
 ! D27   D(3,2,21,22)           61.7488         estimate D2E/DX2                !
 ! D28   D(3,2,21,23)          -59.1912         estimate D2E/DX2                !
 ! D29   D(3,2,21,24)         -178.2612         estimate D2E/DX2                !
 ! D30   D(26,2,21,22)         -64.4161         estimate D2E/DX2                !
 ! D31   D(26,2,21,23)         174.6439         estimate D2E/DX2                !
 ! D32   D(26,2,21,24)          55.5739         estimate D2E/DX2                !
 ! D33   D(1,2,26,27)           18.31           estimate D2E/DX2                !
 ! D34   D(3,2,26,27)          137.7401         estimate D2E/DX2                !
 ! D35   D(21,2,26,27)         -95.8159         estimate D2E/DX2                !
 ! D36   D(2,3,4,25)           129.9            estimate D2E/DX2                !
 ! D37   D(16,3,4,25)           11.1692         estimate D2E/DX2                !
 ! D38   D(17,3,4,25)         -103.6495         estimate D2E/DX2                !
 ! D39   D(2,3,16,7)            46.0831         estimate D2E/DX2                !
 ! D40   D(2,3,16,55)         -134.8816         estimate D2E/DX2                !
 ! D41   D(4,3,16,7)           167.8588         estimate D2E/DX2                !
 ! D42   D(4,3,16,55)          -13.106          estimate D2E/DX2                !
 ! D43   D(17,3,16,7)          -78.0778         estimate D2E/DX2                !
 ! D44   D(17,3,16,55)         100.9574         estimate D2E/DX2                !
 ! D45   D(2,3,17,18)         -177.25           estimate D2E/DX2                !
 ! D46   D(2,3,17,19)           62.85           estimate D2E/DX2                !
 ! D47   D(2,3,17,20)          -58.04           estimate D2E/DX2                !
 ! D48   D(4,3,17,18)           56.6816         estimate D2E/DX2                !
 ! D49   D(4,3,17,19)          -63.2184         estimate D2E/DX2                !
 ! D50   D(4,3,17,20)          175.8916         estimate D2E/DX2                !
 ! D51   D(16,3,17,18)         -56.31           estimate D2E/DX2                !
 ! D52   D(16,3,17,19)        -176.21           estimate D2E/DX2                !
 ! D53   D(16,3,17,20)          62.9            estimate D2E/DX2                !
 ! D54   D(3,4,25,44)          173.27           estimate D2E/DX2                !
 ! D55   D(3,4,25,55)           -7.63           estimate D2E/DX2                !
 ! D56   D(1,5,6,8)            171.34           estimate D2E/DX2                !
 ! D57   D(1,5,6,10)            51.02           estimate D2E/DX2                !
 ! D58   D(1,5,6,11)           -71.13           estimate D2E/DX2                !
 ! D59   D(7,5,6,8)            -11.6148         estimate D2E/DX2                !
 ! D60   D(7,5,6,10)          -131.9348         estimate D2E/DX2                !
 ! D61   D(7,5,6,11)           105.9152         estimate D2E/DX2                !
 ! D62   D(1,5,7,9)            171.67           estimate D2E/DX2                !
 ! D63   D(1,5,7,16)           -10.33           estimate D2E/DX2                !
 ! D64   D(6,5,7,9)             -5.593          estimate D2E/DX2                !
 ! D65   D(6,5,7,16)           172.407          estimate D2E/DX2                !
 ! D66   D(5,6,8,9)             23.7068         estimate D2E/DX2                !
 ! D67   D(5,6,8,12)           146.99           estimate D2E/DX2                !
 ! D68   D(5,6,8,13)           -92.26           estimate D2E/DX2                !
 ! D69   D(10,6,8,9)           147.0985         estimate D2E/DX2                !
 ! D70   D(10,6,8,12)          -89.6184         estimate D2E/DX2                !
 ! D71   D(10,6,8,13)           31.1316         estimate D2E/DX2                !
 ! D72   D(11,6,8,9)           -96.5742         estimate D2E/DX2                !
 ! D73   D(11,6,8,12)           26.709          estimate D2E/DX2                !
 ! D74   D(11,6,8,13)          147.459          estimate D2E/DX2                !
 ! D75   D(5,7,9,8)             20.3502         estimate D2E/DX2                !
 ! D76   D(5,7,9,14)           -97.53           estimate D2E/DX2                !
 ! D77   D(5,7,9,15)           139.72           estimate D2E/DX2                !
 ! D78   D(16,7,9,8)          -157.4672         estimate D2E/DX2                !
 ! D79   D(16,7,9,14)           84.6526         estimate D2E/DX2                !
 ! D80   D(16,7,9,15)          -38.0974         estimate D2E/DX2                !
 ! D81   D(5,7,16,3)           -12.2425         estimate D2E/DX2                !
 ! D82   D(5,7,16,55)          168.9473         estimate D2E/DX2                !
 ! D83   D(9,7,16,3)           165.3266         estimate D2E/DX2                !
 ! D84   D(9,7,16,55)          -13.4837         estimate D2E/DX2                !
 ! D85   D(6,8,9,7)            -26.917          estimate D2E/DX2                !
 ! D86   D(6,8,9,14)            93.8971         estimate D2E/DX2                !
 ! D87   D(6,8,9,15)          -149.816          estimate D2E/DX2                !
 ! D88   D(12,8,9,7)          -150.1745         estimate D2E/DX2                !
 ! D89   D(12,8,9,14)          -29.3604         estimate D2E/DX2                !
 ! D90   D(12,8,9,15)           86.9265         estimate D2E/DX2                !
 ! D91   D(13,8,9,7)            89.2524         estimate D2E/DX2                !
 ! D92   D(13,8,9,14)         -149.9335         estimate D2E/DX2                !
 ! D93   D(13,8,9,15)          -33.6466         estimate D2E/DX2                !
 ! D94   D(3,16,55,25)           8.4809         estimate D2E/DX2                !
 ! D95   D(3,16,55,56)        -179.0267         estimate D2E/DX2                !
 ! D96   D(7,16,55,25)        -172.6942         estimate D2E/DX2                !
 ! D97   D(7,16,55,56)          -0.2018         estimate D2E/DX2                !
 ! D98   D(4,25,44,45)        -135.45           estimate D2E/DX2                !
 ! D99   D(4,25,44,46)          42.71           estimate D2E/DX2                !
 ! D100  D(55,25,44,45)         45.5804         estimate D2E/DX2                !
 ! D101  D(55,25,44,46)       -136.2596         estimate D2E/DX2                !
 ! D102  D(4,25,55,16)           0.9047         estimate D2E/DX2                !
 ! D103  D(4,25,55,56)        -171.64           estimate D2E/DX2                !
 ! D104  D(44,25,55,16)        179.8872         estimate D2E/DX2                !
 ! D105  D(44,25,55,56)          7.3425         estimate D2E/DX2                !
 ! D106  D(2,26,27,28)         169.53           estimate D2E/DX2                !
 ! D107  D(2,26,27,39)         -10.98           estimate D2E/DX2                !
 ! D108  D(26,27,28,29)        134.78           estimate D2E/DX2                !
 ! D109  D(26,27,28,30)        -43.46           estimate D2E/DX2                !
 ! D110  D(39,27,28,29)        -44.6323         estimate D2E/DX2                !
 ! D111  D(39,27,28,30)        137.1277         estimate D2E/DX2                !
 ! D112  D(26,27,39,1)          -1.1363         estimate D2E/DX2                !
 ! D113  D(26,27,39,40)        176.01           estimate D2E/DX2                !
 ! D114  D(28,27,39,1)         178.2859         estimate D2E/DX2                !
 ! D115  D(28,27,39,40)         -4.5678         estimate D2E/DX2                !
 ! D116  D(27,28,29,31)       -179.29           estimate D2E/DX2                !
 ! D117  D(27,28,29,32)         -0.96           estimate D2E/DX2                !
 ! D118  D(30,28,29,31)         -1.0116         estimate D2E/DX2                !
 ! D119  D(30,28,29,32)        177.3184         estimate D2E/DX2                !
 ! D120  D(27,28,30,33)        179.58           estimate D2E/DX2                !
 ! D121  D(27,28,30,34)         -1.34           estimate D2E/DX2                !
 ! D122  D(29,28,30,33)          1.2969         estimate D2E/DX2                !
 ! D123  D(29,28,30,34)       -179.6231         estimate D2E/DX2                !
 ! D124  D(28,29,31,35)          0.16           estimate D2E/DX2                !
 ! D125  D(28,29,31,36)        179.6            estimate D2E/DX2                !
 ! D126  D(32,29,31,35)       -178.1657         estimate D2E/DX2                !
 ! D127  D(32,29,31,36)          1.2743         estimate D2E/DX2                !
 ! D128  D(28,30,33,35)         -0.7322         estimate D2E/DX2                !
 ! D129  D(28,30,33,37)        179.28           estimate D2E/DX2                !
 ! D130  D(34,30,33,35)       -179.8064         estimate D2E/DX2                !
 ! D131  D(34,30,33,37)          0.2058         estimate D2E/DX2                !
 ! D132  D(29,31,35,33)          0.4301         estimate D2E/DX2                !
 ! D133  D(29,31,35,38)        180.0            estimate D2E/DX2                !
 ! D134  D(36,31,35,33)       -179.0068         estimate D2E/DX2                !
 ! D135  D(36,31,35,38)          0.5631         estimate D2E/DX2                !
 ! D136  D(30,33,35,31)         -0.1455         estimate D2E/DX2                !
 ! D137  D(30,33,35,38)       -179.7154         estimate D2E/DX2                !
 ! D138  D(37,33,35,31)        179.8422         estimate D2E/DX2                !
 ! D139  D(37,33,35,38)          0.2723         estimate D2E/DX2                !
 ! D140  D(1,39,40,41)         159.3507         estimate D2E/DX2                !
 ! D141  D(1,39,40,42)         -79.7093         estimate D2E/DX2                !
 ! D142  D(1,39,40,43)          39.2107         estimate D2E/DX2                !
 ! D143  D(27,39,40,41)        -17.48           estimate D2E/DX2                !
 ! D144  D(27,39,40,42)        103.46           estimate D2E/DX2                !
 ! D145  D(27,39,40,43)       -137.62           estimate D2E/DX2                !
 ! D146  D(25,44,45,47)        179.06           estimate D2E/DX2                !
 ! D147  D(25,44,45,48)          0.64           estimate D2E/DX2                !
 ! D148  D(46,44,45,47)          0.8621         estimate D2E/DX2                !
 ! D149  D(46,44,45,48)       -177.5579         estimate D2E/DX2                !
 ! D150  D(25,44,46,49)       -179.28           estimate D2E/DX2                !
 ! D151  D(25,44,46,50)          1.87           estimate D2E/DX2                !
 ! D152  D(45,44,46,49)         -1.0741         estimate D2E/DX2                !
 ! D153  D(45,44,46,50)       -179.9241         estimate D2E/DX2                !
 ! D154  D(44,45,47,51)         -0.16           estimate D2E/DX2                !
 ! D155  D(44,45,47,52)       -179.62           estimate D2E/DX2                !
 ! D156  D(48,45,47,51)        178.2537         estimate D2E/DX2                !
 ! D157  D(48,45,47,52)         -1.2063         estimate D2E/DX2                !
 ! D158  D(44,46,49,51)          0.5841         estimate D2E/DX2                !
 ! D159  D(44,46,49,53)       -179.34           estimate D2E/DX2                !
 ! D160  D(50,46,49,51)        179.4294         estimate D2E/DX2                !
 ! D161  D(50,46,49,53)         -0.4947         estimate D2E/DX2                !
 ! D162  D(45,47,51,49)         -0.3508         estimate D2E/DX2                !
 ! D163  D(45,47,51,54)        180.0            estimate D2E/DX2                !
 ! D164  D(52,47,51,49)        179.1062         estimate D2E/DX2                !
 ! D165  D(52,47,51,54)         -0.543          estimate D2E/DX2                !
 ! D166  D(46,49,51,47)          0.14           estimate D2E/DX2                !
 ! D167  D(46,49,51,54)        179.7892         estimate D2E/DX2                !
 ! D168  D(53,49,51,47)       -179.9363         estimate D2E/DX2                !
 ! D169  D(53,49,51,54)         -0.2871         estimate D2E/DX2                !
 ! D170  D(16,55,56,57)        -39.4793         estimate D2E/DX2                !
 ! D171  D(16,55,56,58)         79.4807         estimate D2E/DX2                !
 ! D172  D(16,55,56,59)       -159.1293         estimate D2E/DX2                !
 ! D173  D(25,55,56,57)        132.27           estimate D2E/DX2                !
 ! D174  D(25,55,56,58)       -108.77           estimate D2E/DX2                !
 ! D175  D(25,55,56,59)         12.62           estimate D2E/DX2                !
 --------------------------------------------------------------------------------
 Trust Radius=3.00D-01 FncErr=1.00D-07 GrdErr=1.00D-06
 Number of steps in this run=    354 maximum allowed number of steps=    354.
 GradGradGradGradGradGradGradGradGradGradGradGradGradGradGradGradGradGrad

 Leave Link  103 at Sun Dec  2 17:38:53 2018, MaxMem=   536870912 cpu:         0.2
 (Enter /pbs_home/pkowalski/g09d01/g09/l202.exe)
 Stoichiometry    C29H22F6S2
 Framework group  C1[X(C29H22F6S2)]
 Deg. of freedom   171
 Full point group                 C1      NOp   1
 Largest Abelian subgroup         C1      NOp   1
 Largest concise Abelian subgroup C1      NOp   1
                         Standard orientation:                         
 ---------------------------------------------------------------------
 Center     Atomic      Atomic             Coordinates (Angstroms)
 Number     Number       Type             X           Y           Z
 ---------------------------------------------------------------------
      1          6           0       -1.443052    0.415590   -0.182307
      2          6           0       -0.613130   -0.870560   -0.320541
      3          6           0        0.651307   -0.773211    0.557892
      4         16           0        1.798473   -2.223605    0.360790
      5          6           0       -0.730659    1.581050   -0.111064
      6          6           0       -1.247778    2.993384   -0.133799
      7          6           0        0.733571    1.597732   -0.066586
      8          6           0       -0.016466    3.872258    0.201001
      9          6           0        1.212487    3.015622   -0.197483
     10          9           0       -2.248929    3.242783    0.758691
     11          9           0       -1.717526    3.359937   -1.370884
     12          9           0       -0.044075    5.066818   -0.421263
     13          9           0        0.020429    4.078544    1.542431
     14          9           0        1.580168    3.342556   -1.480478
     15          9           0        2.263629    3.335128    0.608722
     16          6           0        1.466500    0.454026    0.115134
     17          6           0        0.355973   -0.632566    2.074005
     18          1           0        1.299649   -0.521336    2.611917
     19          1           0       -0.164772   -1.510174    2.459330
     20          1           0       -0.258152    0.250820    2.263833
     21          6           0       -0.307764   -1.067407   -1.829109
     22          1           0        0.231037   -1.999433   -2.003544
     23          1           0        0.292238   -0.236484   -2.209725
     24          1           0       -1.248635   -1.095428   -2.382483
     25          6           0        3.184759   -1.150791    0.109065
     26         16           0       -1.766806   -2.231043    0.207857
     27          6           0       -3.170773   -1.171274   -0.029617
     28          6           0       -4.502209   -1.803496    0.024266
     29          6           0       -5.553067   -1.214589    0.751269
     30          6           0       -4.740271   -3.031242   -0.621724
     31          6           0       -6.805084   -1.823204    0.811313
     32          1           0       -5.376788   -0.291221    1.291863
     33          6           0       -5.994638   -3.633400   -0.564239
     34          1           0       -3.938360   -3.501673   -1.181451
     35          6           0       -7.032579   -3.031565    0.150945
     36          1           0       -7.601320   -1.356055    1.383116
     37          1           0       -6.161774   -4.574832   -1.078971
     38          1           0       -8.008868   -3.504594    0.198716
     39          6           0       -2.868897    0.153482   -0.231965
     40          6           0       -3.905284    1.205541   -0.540096
     41          1           0       -4.834341    0.744268   -0.878269
     42          1           0       -4.129943    1.829092    0.330276
     43          1           0       -3.547471    1.876272   -1.323753
     44          6           0        4.512284   -1.787032    0.032597
     45          6           0        5.615255   -1.245925    0.718181
     46          6           0        4.695112   -2.974751   -0.699597
     47          6           0        6.862716   -1.863713    0.656997
     48          1           0        5.483656   -0.353142    1.320006
     49          6           0        5.944322   -3.586833   -0.761927
     50          1           0        3.855062   -3.405613   -1.235711
     51          6           0        7.032962   -3.033336   -0.085469
     52          1           0        7.700746   -1.434505    1.197983
     53          1           0        6.067857   -4.497123   -1.340969
     54          1           0        8.005760   -3.513395   -0.132028
     55          6           0        2.880808    0.185023   -0.010901
     56          6           0        3.896773    1.226473   -0.409737
     57          1           0        3.490172    1.871098   -1.192902
     58          1           0        4.172537    1.877866    0.424160
     59          1           0        4.802705    0.756342   -0.793733
 ---------------------------------------------------------------------
 Rotational constants (GHZ):      0.1284122      0.0699299      0.0483277
 Leave Link  202 at Sun Dec  2 17:38:53 2018, MaxMem=   536870912 cpu:         0.2
 (Enter /pbs_home/pkowalski/g09d01/g09/l301.exe)
 General basis read from cards:  (5D, 7F)
 Centers:      18     19     20     22     23     24     32     34     36     37
 Centers:      38     41     42     43     48     50     52     53     54     57
 Centers:      58     59
 S 3 1.00
     Exponent=  1.3010701000D+01 Coefficients=  1.9682158000D-02
     Exponent=  1.9622572000D+00 Coefficients=  1.3796524000D-01
     Exponent=  4.4453796000D-01 Coefficients=  4.7831935000D-01
 S 1 1.00
     Exponent=  1.2194962000D-01 Coefficients=  1.0000000000D+00
 P 1 1.00
     Exponent=  8.0000000000D-01 Coefficients=  1.0000000000D+00
 ****
 Centers:       1      2      3      5      6      7      8      9     16     17
 Centers:      21     25     27     28     29     30     31     33     35     39
 Centers:      40     44     45     46     47     49     51     55     56
 S 5 1.00
     Exponent=  1.2384016938D+03 Coefficients=  5.4568832082D-03
     Exponent=  1.8629004992D+02 Coefficients=  4.0638409211D-02
     Exponent=  4.2251176346D+01 Coefficients=  1.8025593888D-01
     Exponent=  1.1676557932D+01 Coefficients=  4.6315121755D-01
     Exponent=  3.5930506482D+00 Coefficients=  4.4087173314D-01
 S 1 1.00
     Exponent=  4.0245147363D-01 Coefficients=  1.0000000000D+00
 S 1 1.00
     Exponent=  1.3090182668D-01 Coefficients=  1.0000000000D+00
 P 3 1.00
     Exponent=  9.4680970621D+00 Coefficients=  3.8387871728D-02
     Exponent=  2.0103545142D+00 Coefficients=  2.1117025112D-01
     Exponent=  5.4771004707D-01 Coefficients=  5.1328172114D-01
 P 1 1.00
     Exponent=  1.5268613795D-01 Coefficients=  1.0000000000D+00
 D 1 1.00
     Exponent=  8.0000000000D-01 Coefficients=  1.0000000000D+00
 ****
 Centers:      10     11     12     13     14     15
 S 5 1.00
     Exponent=  2.8948325990D+03 Coefficients= -5.3408255515D-03
     Exponent=  4.3541939120D+02 Coefficients= -3.9904258866D-02
     Exponent=  9.8843328866D+01 Coefficients= -1.7912768038D-01
     Exponent=  2.7485198001D+01 Coefficients= -4.6758090825D-01
     Exponent=  8.5405498171D+00 Coefficients= -4.4653131020D-01
 S 1 1.00
     Exponent=  1.0654578038D+00 Coefficients=  1.0000000000D+00
 S 1 1.00
     Exponent=  3.3247346748D-01 Coefficients=  1.0000000000D+00
 P 3 1.00
     Exponent=  2.2696633924D+01 Coefficients= -4.5212874436D-02
     Exponent=  4.9872339257D+00 Coefficients= -2.3754317067D-01
     Exponent=  1.3491613954D+00 Coefficients= -5.1287353587D-01
 P 1 1.00
     Exponent=  3.4829881977D-01 Coefficients=  1.0000000000D+00
 D 1 1.00
     Exponent=  1.4000000000D+00 Coefficients=  1.0000000000D+00
 ****
 Centers:       4     26
 S 5 1.00
     Exponent=  9.1849303010D+03 Coefficients= -2.2294387756D-03
     Exponent=  1.3815105503D+03 Coefficients= -1.6683029937D-02
     Exponent=  3.1387147580D+02 Coefficients= -7.5262436116D-02
     Exponent=  8.8053870623D+01 Coefficients= -1.9376827038D-01
     Exponent=  2.7039914905D+01 Coefficients= -1.7718020803D-01
 S 3 1.00
     Exponent=  4.5648731303D+01 Coefficients= -1.0736062573D-01
     Exponent=  4.9664522326D+00 Coefficients=  6.5066293018D-01
     Exponent=  2.0116242047D+00 Coefficients=  5.9712155354D-01
 S 1 1.00
     Exponent=  3.5661077013D-01 Coefficients=  1.0000000000D+00
 S 1 1.00
     Exponent=  1.3507221477D-01 Coefficients=  1.0000000000D+00
 P 5 1.00
     Exponent=  2.6198233439D+02 Coefficients= -9.2729929822D-03
     Exponent=  6.1306894736D+01 Coefficients= -6.6547669241D-02
     Exponent=  1.9103729887D+01 Coefficients= -2.4828595903D-01
     Exponent=  6.6567720378D+00 Coefficients= -4.8703847402D-01
     Exponent=  2.3959635161D+00 Coefficients= -3.9337850312D-01
 P 1 1.00
     Exponent=  6.1776161679D-01 Coefficients=  1.0000000000D+00
 P 1 1.00
     Exponent=  1.6993376871D-01 Coefficients=  1.0000000000D+00
 D 1 1.00
     Exponent=  5.5000000000D-01 Coefficients=  1.0000000000D+00
 ****
 Ernie: Thresh=  0.10000D-02 Tol=  0.10000D-05 Strict=F.
 There are   673 symmetry adapted cartesian basis functions of A   symmetry.
 There are   636 symmetry adapted basis functions of A   symmetry.
   636 basis functions,  1103 primitive gaussians,   673 cartesian basis functions
   141 alpha electrons      141 beta electrons
       nuclear repulsion energy      4682.2388601414 Hartrees.
 IExCor=  402 DFT=T Ex+Corr=B3LYP ExCW=0 ScaHFX=  0.200000
 ScaDFX=  0.800000  0.720000  1.000000  0.810000 ScalE2=  1.000000  1.000000
 IRadAn=      0 IRanWt=     -1 IRanGd=            0 ICorTp=0 IEmpDi=131
 NAtoms=   59 NActive=   59 NUniq=   59 SFac= 1.00D+00 NAtFMM=   60 NAOKFM=F Big=F
 Integral buffers will be    131072 words long.
 Raffenetti 2 integral format.
 Two-electron integral symmetry is turned on.
 R6Disp:  Grimme-D3 Dispersion energy=       -0.0811898450 Hartrees.
 Nuclear repulsion after empirical dispersion term =     4682.1576702964 Hartrees.
 Leave Link  301 at Sun Dec  2 17:38:53 2018, MaxMem=   536870912 cpu:         1.6
 (Enter /pbs_home/pkowalski/g09d01/g09/l302.exe)
 NPDir=0 NMtPBC=     1 NCelOv=     1 NCel=       1 NClECP=     1 NCelD=      1
         NCelK=      1 NCelE2=     1 NClLst=     1 CellRange=     0.0.
 One-electron integrals computed using PRISM.
 NBasis=   636 RedAO= T EigKep=  2.96D-04  NBF=   636
 NBsUse=   636 1.00D-06 EigRej= -1.00D+00 NBFU=   636
 Precomputing XC quadrature grid using
 IXCGrd= 4 IRadAn=           0 IRanWt=          -1 IRanGd=           0 AccXCQ= 0.00D+00.
 Generated NRdTot=       0 NPtTot=           0 NUsed=           0 NTot=          32
 NSgBfM=   628   630   631   631   638 MxSgAt=    59 MxSgA2=    59.
 Leave Link  302 at Sun Dec  2 17:38:55 2018, MaxMem=   536870912 cpu:        17.1
 (Enter /pbs_home/pkowalski/g09d01/g09/l303.exe)
 DipDrv:  MaxL=1.
 Leave Link  303 at Sun Dec  2 17:38:56 2018, MaxMem=   536870912 cpu:         1.6
 (Enter /pbs_home/pkowalski/g09d01/g09/l401.exe)
 ExpMin= 1.22D-01 ExpMax= 9.18D+03 ExpMxC= 1.38D+03 IAcc=1 IRadAn=         1 AccDes= 0.00D+00
 Harris functional with IExCor=  402 and IRadAn=       1 diagonalized for initial guess.
 HarFok:  IExCor=  402 AccDes= 0.00D+00 IRadAn=         1 IDoV= 1 UseB2=F ITyADJ=14
 ICtDFT=  3500011 ScaDFX=  1.000000  1.000000  1.000000  1.000000
 FoFCou: FMM=F IPFlag=           0 FMFlag=      100000 FMFlg1=           0
         NFxFlg=           0 DoJE=T BraDBF=F KetDBF=T FulRan=T
         wScrn=  0.000000 ICntrl=     500 IOpCl=  0 I1Cent=   200000004 NGrid=           0
         NMat0=    1 NMatS0=      1 NMatT0=    0 NMatD0=    1 NMtDS0=    0 NMtDT0=    0
 Petite list used in FoFCou.
 Harris En= -2512.17035840254    
 JPrj=0 DoOrth=F DoCkMO=F.
 Leave Link  401 at Sun Dec  2 17:39:00 2018, MaxMem=   536870912 cpu:        30.4
 (Enter /pbs_home/pkowalski/g09d01/g09/l502.exe)
 Closed shell SCF:
 Using DIIS extrapolation, IDIIS=  1040.
 Integral symmetry usage will be decided dynamically.
 IVT=     1387805 IEndB=     1387805 NGot=   536870912 MDV=   535953350
 LenX=   535953350 LenY=   535499748
 Requested convergence on RMS density matrix=1.00D-08 within 128 cycles.
 Requested convergence on MAX density matrix=1.00D-06.
 Requested convergence on             energy=1.00D-06.
 No special actions if energy rises.
 Fock matrices will be formed incrementally for  20 cycles.
 Integral accuracy reduced to 1.0D-05 until final iterations.

 Cycle   1  Pass 0  IDiag  1:
 FoFJK:  IHMeth= 1 ICntrl=       0 DoSepK=F KAlg= 0 I1Cent=   0 FoldK=F
 IRaf= 660000000 NMat=   1 IRICut=       1 DoRegI=T DoRafI=F ISym2E= 0.
 FoFCou: FMM=F IPFlag=           0 FMFlag=      100000 FMFlg1=           0
         NFxFlg=           0 DoJE=F BraDBF=F KetDBF=F FulRan=T
         wScrn=  0.000000 ICntrl=       0 IOpCl=  0 I1Cent=           0 NGrid=           0
         NMat0=    1 NMatS0=      1 NMatT0=    0 NMatD0=    1 NMtDS0=    0 NMtDT0=    0
 Symmetry not used in FoFCou.
 E= -2511.56850520278    
 DIIS: error= 2.59D-02 at cycle   1 NSaved=   1.
 NSaved= 1 IEnMin= 1 EnMin= -2511.56850520278     IErMin= 1 ErrMin= 2.59D-02
 ErrMax= 2.59D-02  0.00D+00 EMaxC= 1.00D-01 BMatC= 7.21D-01 BMatP= 7.21D-01
 IDIUse=3 WtCom= 7.41D-01 WtEn= 2.59D-01
 Coeff-Com:  0.100D+01
 Coeff-En:   0.100D+01
 Coeff:      0.100D+01
 Gap=     0.165 Goal=   None    Shift=    0.000
 GapD=    0.165 DampG=1.000 DampE=0.500 DampFc=0.5000 IDamp=-1.
 Damping current iteration by 5.00D-01
 RMSDP=4.65D-03 MaxDP=1.87D-01              OVMax= 2.52D-01

 Cycle   2  Pass 0  IDiag  1:
 RMSU=  2.29D-03    CP:  9.76D-01
 E= -2511.83166679644     Delta-E=       -0.263161593661 Rises=F Damp=T
 DIIS: error= 7.41D-03 at cycle   2 NSaved=   2.
 NSaved= 2 IEnMin= 2 EnMin= -2511.83166679644     IErMin= 2 ErrMin= 7.41D-03
 ErrMax= 7.41D-03  0.00D+00 EMaxC= 1.00D-01 BMatC= 7.46D-02 BMatP= 7.21D-01
 IDIUse=3 WtCom= 9.26D-01 WtEn= 7.41D-02
 Coeff-Com:  0.162D+00 0.838D+00
 Coeff-En:   0.280D+00 0.720D+00
 Coeff:      0.171D+00 0.829D+00
 Gap=     0.204 Goal=   None    Shift=    0.000
 RMSDP=2.02D-03 MaxDP=8.66D-02 DE=-2.63D-01 OVMax= 3.27D-01

 Cycle   3  Pass 0  IDiag  1:
 RMSU=  1.82D-03    CP:  9.59D-01  6.27D-01
 E= -2512.25946894287     Delta-E=       -0.427802146431 Rises=F Damp=F
 DIIS: error= 7.45D-03 at cycle   3 NSaved=   3.
 NSaved= 3 IEnMin= 3 EnMin= -2512.25946894287     IErMin= 2 ErrMin= 7.41D-03
 ErrMax= 7.45D-03  0.00D+00 EMaxC= 1.00D-01 BMatC= 7.19D-02 BMatP= 7.46D-02
 IDIUse=3 WtCom= 9.26D-01 WtEn= 7.45D-02
 Coeff-Com:  0.443D-01 0.494D+00 0.462D+00
 Coeff-En:   0.000D+00 0.000D+00 0.100D+01
 Coeff:      0.410D-01 0.457D+00 0.502D+00
 Gap=     0.093 Goal=   None    Shift=    0.000
 RMSDP=1.11D-03 MaxDP=6.68D-02 DE=-4.28D-01 OVMax= 1.84D-01

 Cycle   4  Pass 0  IDiag  1:
 RMSU=  7.73D-04    CP:  9.59D-01  8.01D-01  6.22D-01
 E= -2512.31732234640     Delta-E=       -0.057853403528 Rises=F Damp=F
 DIIS: error= 4.47D-03 at cycle   4 NSaved=   4.
 NSaved= 4 IEnMin= 4 EnMin= -2512.31732234640     IErMin= 4 ErrMin= 4.47D-03
 ErrMax= 4.47D-03  0.00D+00 EMaxC= 1.00D-01 BMatC= 2.39D-02 BMatP= 7.19D-02
 IDIUse=3 WtCom= 9.55D-01 WtEn= 4.47D-02
 Coeff-Com:  0.307D-02 0.152D+00 0.363D+00 0.482D+00
 Coeff-En:   0.000D+00 0.000D+00 0.288D+00 0.712D+00
 Coeff:      0.294D-02 0.145D+00 0.360D+00 0.492D+00
 Gap=     0.092 Goal=   None    Shift=    0.000
 RMSDP=4.56D-04 MaxDP=2.80D-02 DE=-5.79D-02 OVMax= 7.38D-02

 Cycle   5  Pass 0  IDiag  1:
 RMSU=  2.50D-04    CP:  9.59D-01  7.81D-01  7.37D-01  5.90D-01
 E= -2512.34175727116     Delta-E=       -0.024434924757 Rises=F Damp=F
 DIIS: error= 1.39D-03 at cycle   5 NSaved=   5.
 NSaved= 5 IEnMin= 5 EnMin= -2512.34175727116     IErMin= 5 ErrMin= 1.39D-03
 ErrMax= 1.39D-03  0.00D+00 EMaxC= 1.00D-01 BMatC= 2.70D-03 BMatP= 2.39D-02
 IDIUse=3 WtCom= 9.86D-01 WtEn= 1.39D-02
 Coeff-Com: -0.178D-02 0.373D-01 0.186D+00 0.327D+00 0.451D+00
 Coeff-En:   0.000D+00 0.000D+00 0.000D+00 0.522D-01 0.948D+00
 Coeff:     -0.175D-02 0.368D-01 0.183D+00 0.323D+00 0.458D+00
 Gap=     0.090 Goal=   None    Shift=    0.000
 RMSDP=1.59D-04 MaxDP=9.79D-03 DE=-2.44D-02 OVMax= 2.00D-02

 Cycle   6  Pass 0  IDiag  1:
 RMSU=  8.93D-05    CP:  9.58D-01  7.70D-01  7.37D-01  6.69D-01  5.45D-01
 E= -2512.34416419736     Delta-E=       -0.002406926203 Rises=F Damp=F
 DIIS: error= 4.66D-04 at cycle   6 NSaved=   6.
 NSaved= 6 IEnMin= 6 EnMin= -2512.34416419736     IErMin= 6 ErrMin= 4.66D-04
 ErrMax= 4.66D-04  0.00D+00 EMaxC= 1.00D-01 BMatC= 2.72D-04 BMatP= 2.70D-03
 IDIUse=3 WtCom= 9.95D-01 WtEn= 4.66D-03
 Coeff-Com: -0.101D-02-0.332D-02 0.497D-01 0.107D+00 0.277D+00 0.571D+00
 Coeff-En:   0.000D+00 0.000D+00 0.000D+00 0.000D+00 0.100D+00 0.900D+00
 Coeff:     -0.101D-02-0.330D-02 0.495D-01 0.106D+00 0.277D+00 0.572D+00
 Gap=     0.090 Goal=   None    Shift=    0.000
 RMSDP=4.99D-05 MaxDP=3.19D-03 DE=-2.41D-03 OVMax= 7.29D-03

 Cycle   7  Pass 0  IDiag  1:
 RMSU=  3.34D-05    CP:  9.58D-01  7.68D-01  7.42D-01  6.66D-01  6.18D-01
                    CP:  6.56D-01
 E= -2512.34443521953     Delta-E=       -0.000271022171 Rises=F Damp=F
 DIIS: error= 1.28D-04 at cycle   7 NSaved=   7.
 NSaved= 7 IEnMin= 7 EnMin= -2512.34443521953     IErMin= 7 ErrMin= 1.28D-04
 ErrMax= 1.28D-04  0.00D+00 EMaxC= 1.00D-01 BMatC= 3.24D-05 BMatP= 2.72D-04
 IDIUse=3 WtCom= 9.99D-01 WtEn= 1.28D-03
 Coeff-Com: -0.357D-03-0.470D-02 0.159D-01 0.362D-01 0.126D+00 0.348D+00
 Coeff-Com:  0.479D+00
 Coeff-En:   0.000D+00 0.000D+00 0.000D+00 0.000D+00 0.000D+00 0.572D-01
 Coeff-En:   0.943D+00
 Coeff:     -0.356D-03-0.470D-02 0.158D-01 0.361D-01 0.126D+00 0.348D+00
 Coeff:      0.480D+00
 Gap=     0.091 Goal=   None    Shift=    0.000
 RMSDP=1.79D-05 MaxDP=1.11D-03 DE=-2.71D-04 OVMax= 2.29D-03

 Cycle   8  Pass 0  IDiag  1:
 RMSU=  1.07D-05    CP:  9.58D-01  7.68D-01  7.43D-01  6.65D-01  6.08D-01
                    CP:  7.06D-01  6.09D-01
 E= -2512.34447010999     Delta-E=       -0.000034890456 Rises=F Damp=F
 DIIS: error= 2.42D-05 at cycle   8 NSaved=   8.
 NSaved= 8 IEnMin= 8 EnMin= -2512.34447010999     IErMin= 8 ErrMin= 2.42D-05
 ErrMax= 2.42D-05  0.00D+00 EMaxC= 1.00D-01 BMatC= 2.02D-06 BMatP= 3.24D-05
 IDIUse=1 WtCom= 1.00D+00 WtEn= 0.00D+00
 Coeff-Com:  0.264D-04-0.221D-02 0.270D-02 0.512D-02 0.331D-01 0.113D+00
 Coeff-Com:  0.239D+00 0.610D+00
 Coeff:      0.264D-04-0.221D-02 0.270D-02 0.512D-02 0.331D-01 0.113D+00
 Coeff:      0.239D+00 0.610D+00
 Gap=     0.091 Goal=   None    Shift=    0.000
 RMSDP=5.13D-06 MaxDP=2.29D-04 DE=-3.49D-05 OVMax= 9.33D-04

 Initial convergence to 1.0D-05 achieved.  Increase integral accuracy.
 Cycle   9  Pass 1  IDiag  1:
 E= -2512.34466302358     Delta-E=       -0.000192913589 Rises=F Damp=F
 DIIS: error= 2.15D-04 at cycle   1 NSaved=   1.
 NSaved= 1 IEnMin= 1 EnMin= -2512.34466302358     IErMin= 1 ErrMin= 2.15D-04
 ErrMax= 2.15D-04  0.00D+00 EMaxC= 1.00D-01 BMatC= 2.08D-05 BMatP= 2.08D-05
 IDIUse=3 WtCom= 9.98D-01 WtEn= 2.15D-03
 Coeff-Com:  0.100D+01
 Coeff-En:   0.100D+01
 Coeff:      0.100D+01
 Gap=     0.091 Goal=   None    Shift=    0.000
 RMSDP=5.13D-06 MaxDP=2.29D-04 DE=-1.93D-04 OVMax= 1.58D-03

 Cycle  10  Pass 1  IDiag  1:
 RMSU=  1.95D-04    CP:  1.00D+00
 E= -2512.34468193041     Delta-E=       -0.000018906835 Rises=F Damp=F
 DIIS: error= 5.14D-05 at cycle   2 NSaved=   2.
 NSaved= 2 IEnMin= 2 EnMin= -2512.34468193041     IErMin= 2 ErrMin= 5.14D-05
 ErrMax= 5.14D-05  0.00D+00 EMaxC= 1.00D-01 BMatC= 3.89D-06 BMatP= 2.08D-05
 IDIUse=1 WtCom= 1.00D+00 WtEn= 0.00D+00
 Coeff-Com:  0.192D+00 0.808D+00
 Coeff:      0.192D+00 0.808D+00
 Gap=     0.091 Goal=   None    Shift=    0.000
 RMSDP=1.44D-05 MaxDP=1.02D-03 DE=-1.89D-05 OVMax= 3.20D-03

 Cycle  11  Pass 1  IDiag  1:
 RMSU=  1.44D-05    CP:  1.00D+00  1.01D+00
 E= -2512.34467026725     Delta-E=        0.000011663164 Rises=F Damp=F
 DIIS: error= 9.66D-05 at cycle   3 NSaved=   3.
 NSaved= 3 IEnMin= 2 EnMin= -2512.34468193041     IErMin= 2 ErrMin= 5.14D-05
 ErrMax= 9.66D-05  0.00D+00 EMaxC= 1.00D-01 BMatC= 1.37D-05 BMatP= 3.89D-06
 IDIUse=1 WtCom= 1.00D+00 WtEn= 0.00D+00
 Coeff-Com: -0.321D-02 0.655D+00 0.348D+00
 Coeff:     -0.321D-02 0.655D+00 0.348D+00
 Gap=     0.091 Goal=   None    Shift=    0.000
 RMSDP=9.64D-06 MaxDP=6.98D-04 DE= 1.17D-05 OVMax= 2.21D-03

 Cycle  12  Pass 1  IDiag  1:
 RMSU=  1.31D-06    CP:  1.00D+00  1.01D+00  3.38D-01
 E= -2512.34468637655     Delta-E=       -0.000016109307 Rises=F Damp=F
 DIIS: error= 6.78D-06 at cycle   4 NSaved=   4.
 NSaved= 4 IEnMin= 4 EnMin= -2512.34468637655     IErMin= 4 ErrMin= 6.78D-06
 ErrMax= 6.78D-06  0.00D+00 EMaxC= 1.00D-01 BMatC= 1.01D-07 BMatP= 3.89D-06
 IDIUse=1 WtCom= 1.00D+00 WtEn= 0.00D+00
 Coeff-Com: -0.466D-02 0.401D+00 0.218D+00 0.386D+00
 Coeff:     -0.466D-02 0.401D+00 0.218D+00 0.386D+00
 Gap=     0.091 Goal=   None    Shift=    0.000
 RMSDP=7.74D-07 MaxDP=4.13D-05 DE=-1.61D-05 OVMax= 1.04D-04

 Cycle  13  Pass 1  IDiag  1:
 RMSU=  4.81D-07    CP:  1.00D+00  1.01D+00  3.50D-01  5.57D-01
 E= -2512.34468647068     Delta-E=       -0.000000094130 Rises=F Damp=F
 DIIS: error= 1.14D-06 at cycle   5 NSaved=   5.
 NSaved= 5 IEnMin= 5 EnMin= -2512.34468647068     IErMin= 5 ErrMin= 1.14D-06
 ErrMax= 1.14D-06  0.00D+00 EMaxC= 1.00D-01 BMatC= 1.85D-09 BMatP= 1.01D-07
 IDIUse=1 WtCom= 1.00D+00 WtEn= 0.00D+00
 Coeff-Com: -0.232D-02 0.187D+00 0.102D+00 0.206D+00 0.508D+00
 Coeff:     -0.232D-02 0.187D+00 0.102D+00 0.206D+00 0.508D+00
 Gap=     0.091 Goal=   None    Shift=    0.000
 RMSDP=1.86D-07 MaxDP=1.12D-05 DE=-9.41D-08 OVMax= 1.69D-05

 Cycle  14  Pass 1  IDiag  1:
 RMSU=  1.53D-07    CP:  1.00D+00  1.01D+00  3.49D-01  5.68D-01  7.86D-01
 E= -2512.34468647259     Delta-E=       -0.000000001904 Rises=F Damp=F
 DIIS: error= 3.14D-07 at cycle   6 NSaved=   6.
 NSaved= 6 IEnMin= 6 EnMin= -2512.34468647259     IErMin= 6 ErrMin= 3.14D-07
 ErrMax= 3.14D-07  0.00D+00 EMaxC= 1.00D-01 BMatC= 2.27D-10 BMatP= 1.85D-09
 IDIUse=1 WtCom= 1.00D+00 WtEn= 0.00D+00
 Coeff-Com: -0.547D-03 0.400D-01 0.216D-01 0.517D-01 0.275D+00 0.612D+00
 Coeff:     -0.547D-03 0.400D-01 0.216D-01 0.517D-01 0.275D+00 0.612D+00
 Gap=     0.091 Goal=   None    Shift=    0.000
 RMSDP=5.26D-08 MaxDP=3.14D-06 DE=-1.90D-09 OVMax= 5.88D-06

 Cycle  15  Pass 1  IDiag  1:
 RMSU=  3.75D-08    CP:  1.00D+00  1.01D+00  3.49D-01  5.68D-01  8.42D-01
                    CP:  8.38D-01
 E= -2512.34468647281     Delta-E=       -0.000000000224 Rises=F Damp=F
 DIIS: error= 1.70D-07 at cycle   7 NSaved=   7.
 NSaved= 7 IEnMin= 7 EnMin= -2512.34468647281     IErMin= 7 ErrMin= 1.70D-07
 ErrMax= 1.70D-07  0.00D+00 EMaxC= 1.00D-01 BMatC= 6.22D-11 BMatP= 2.27D-10
 IDIUse=1 WtCom= 1.00D+00 WtEn= 0.00D+00
 Coeff-Com:  0.194D-04-0.392D-02-0.219D-02 0.403D-03 0.948D-01 0.396D+00
 Coeff-Com:  0.515D+00
 Coeff:      0.194D-04-0.392D-02-0.219D-02 0.403D-03 0.948D-01 0.396D+00
 Coeff:      0.515D+00
 Gap=     0.091 Goal=   None    Shift=    0.000
 RMSDP=2.40D-08 MaxDP=1.41D-06 DE=-2.24D-10 OVMax= 4.56D-06

 Cycle  16  Pass 1  IDiag  1:
 RMSU=  1.77D-08    CP:  1.00D+00  1.01D+00  3.49D-01  5.73D-01  8.47D-01
                    CP:  8.48D-01  6.19D-01
 E= -2512.34468647281     Delta-E=       -0.000000000003 Rises=F Damp=F
 DIIS: error= 7.44D-08 at cycle   8 NSaved=   8.
 NSaved= 8 IEnMin= 8 EnMin= -2512.34468647281     IErMin= 8 ErrMin= 7.44D-08
 ErrMax= 7.44D-08  0.00D+00 EMaxC= 1.00D-01 BMatC= 8.56D-12 BMatP= 6.22D-11
 IDIUse=1 WtCom= 1.00D+00 WtEn= 0.00D+00
 Coeff-Com:  0.662D-04-0.668D-02-0.365D-02-0.482D-02 0.380D-01 0.207D+00
 Coeff-Com:  0.349D+00 0.421D+00
 Coeff:      0.662D-04-0.668D-02-0.365D-02-0.482D-02 0.380D-01 0.207D+00
 Coeff:      0.349D+00 0.421D+00
 Gap=     0.091 Goal=   None    Shift=    0.000
 RMSDP=9.81D-09 MaxDP=5.29D-07 DE=-2.73D-12 OVMax= 1.92D-06

 SCF Done:  E(RB3LYP) =  -2512.34468647     A.U. after   16 cycles
            NFock= 16  Conv=0.98D-08     -V/T= 2.0071
 KE= 2.494531601596D+03 PE=-1.526745372079D+04 EE= 5.578419762425D+03
 Leave Link  502 at Sun Dec  2 17:48:55 2018, MaxMem=   536870912 cpu:      4741.8
 (Enter /pbs_home/pkowalski/g09d01/g09/l601.exe)
 Copying SCF densities to generalized density rwf, IOpCl= 0 IROHF=0.

 **********************************************************************

            Population analysis using the SCF density.

 **********************************************************************

 Orbital symmetries:
       Occupied  (A) (A) (A) (A) (A) (A) (A) (A) (A) (A) (A) (A)
                 (A) (A) (A) (A) (A) (A) (A) (A) (A) (A) (A) (A)
                 (A) (A) (A) (A) (A) (A) (A) (A) (A) (A) (A) (A)
                 (A) (A) (A) (A) (A) (A) (A) (A) (A) (A) (A) (A)
                 (A) (A) (A) (A) (A) (A) (A) (A) (A) (A) (A) (A)
                 (A) (A) (A) (A) (A) (A) (A) (A) (A) (A) (A) (A)
                 (A) (A) (A) (A) (A) (A) (A) (A) (A) (A) (A) (A)
                 (A) (A) (A) (A) (A) (A) (A) (A) (A) (A) (A) (A)
                 (A) (A) (A) (A) (A) (A) (A) (A) (A) (A) (A) (A)
                 (A) (A) (A) (A) (A) (A) (A) (A) (A) (A) (A) (A)
                 (A) (A) (A) (A) (A) (A) (A) (A) (A) (A) (A) (A)
                 (A) (A) (A) (A) (A) (A) (A) (A) (A)
       Virtual   (A) (A) (A) (A) (A) (A) (A) (A) (A) (A) (A) (A)
                 (A) (A) (A) (A) (A) (A) (A) (A) (A) (A) (A) (A)
                 (A) (A) (A) (A) (A) (A) (A) (A) (A) (A) (A) (A)
                 (A) (A) (A) (A) (A) (A) (A) (A) (A) (A) (A) (A)
                 (A) (A) (A) (A) (A) (A) (A) (A) (A) (A) (A) (A)
                 (A) (A) (A) (A) (A) (A) (A) (A) (A) (A) (A) (A)
                 (A) (A) (A) (A) (A) (A) (A) (A) (A) (A) (A) (A)
                 (A) (A) (A) (A) (A) (A) (A) (A) (A) (A) (A) (A)
                 (A) (A) (A) (A) (A) (A) (A) (A) (A) (A) (A) (A)
                 (A) (A) (A) (A) (A) (A) (A) (A) (A) (A) (A) (A)
                 (A) (A) (A) (A) (A) (A) (A) (A) (A) (A) (A) (A)
                 (A) (A) (A) (A) (A) (A) (A) (A) (A) (A) (A) (A)
                 (A) (A) (A) (A) (A) (A) (A) (A) (A) (A) (A) (A)
                 (A) (A) (A) (A) (A) (A) (A) (A) (A) (A) (A) (A)
                 (A) (A) (A) (A) (A) (A) (A) (A) (A) (A) (A) (A)
                 (A) (A) (A) (A) (A) (A) (A) (A) (A) (A) (A) (A)
                 (A) (A) (A) (A) (A) (A) (A) (A) (A) (A) (A) (A)
                 (A) (A) (A) (A) (A) (A) (A) (A) (A) (A) (A) (A)
                 (A) (A) (A) (A) (A) (A) (A) (A) (A) (A) (A) (A)
                 (A) (A) (A) (A) (A) (A) (A) (A) (A) (A) (A) (A)
                 (A) (A) (A) (A) (A) (A) (A) (A) (A) (A) (A) (A)
                 (A) (A) (A) (A) (A) (A) (A) (A) (A) (A) (A) (A)
                 (A) (A) (A) (A) (A) (A) (A) (A) (A) (A) (A) (A)
                 (A) (A) (A) (A) (A) (A) (A) (A) (A) (A) (A) (A)
                 (A) (A) (A) (A) (A) (A) (A) (A) (A) (A) (A) (A)
                 (A) (A) (A) (A) (A) (A) (A) (A) (A) (A) (A) (A)
                 (A) (A) (A) (A) (A) (A) (A) (A) (A) (A) (A) (A)
                 (A) (A) (A) (A) (A) (A) (A) (A) (A) (A) (A) (A)
                 (A) (A) (A) (A) (A) (A) (A) (A) (A) (A) (A) (A)
                 (A) (A) (A) (A) (A) (A) (A) (A) (A) (A) (A) (A)
                 (A) (A) (A) (A) (A) (A) (A) (A) (A) (A) (A) (A)
                 (A) (A) (A) (A) (A) (A) (A) (A) (A) (A) (A) (A)
                 (A) (A) (A) (A) (A) (A) (A) (A) (A) (A) (A) (A)
                 (A) (A) (A) (A) (A) (A) (A) (A) (A) (A) (A) (A)
                 (A) (A) (A) (A) (A) (A) (A) (A) (A) (A) (A) (A)
                 (A) (A) (A) (A) (A) (A) (A) (A) (A) (A) (A) (A)
                 (A) (A) (A) (A) (A) (A) (A) (A) (A) (A) (A) (A)
                 (A) (A) (A) (A) (A) (A) (A) (A) (A) (A) (A) (A)
                 (A) (A) (A) (A) (A) (A) (A) (A) (A) (A) (A) (A)
                 (A) (A) (A) (A) (A) (A) (A) (A) (A) (A) (A) (A)
                 (A) (A) (A) (A) (A) (A) (A) (A) (A) (A) (A) (A)
                 (A) (A) (A)
 The electronic state is 1-A.
 Alpha  occ. eigenvalues --  -88.86240 -88.86083 -24.71504 -24.71421 -24.70921
 Alpha  occ. eigenvalues --  -24.70909 -24.70704 -24.70657 -10.36661 -10.36654
 Alpha  occ. eigenvalues --  -10.36649 -10.25329 -10.25293 -10.24016 -10.23804
 Alpha  occ. eigenvalues --  -10.22662 -10.22531 -10.21909 -10.21731 -10.21581
 Alpha  occ. eigenvalues --  -10.21512 -10.21469 -10.21346 -10.20761 -10.20691
 Alpha  occ. eigenvalues --  -10.20596 -10.20558 -10.20523 -10.20503 -10.20449
 Alpha  occ. eigenvalues --  -10.20413 -10.20341 -10.20314 -10.19417 -10.19301
 Alpha  occ. eigenvalues --  -10.18872 -10.18752  -7.95757  -7.95590  -5.92646
 Alpha  occ. eigenvalues --   -5.92483  -5.92285  -5.92130  -5.91685  -5.91508
 Alpha  occ. eigenvalues --   -1.26940  -1.24649  -1.23682  -1.20196  -1.18553
 Alpha  occ. eigenvalues --   -1.18179  -0.91509  -0.88419  -0.87409  -0.86043
 Alpha  occ. eigenvalues --   -0.85714  -0.81431  -0.78594  -0.78442  -0.77047
 Alpha  occ. eigenvalues --   -0.75594  -0.75430  -0.75294  -0.74274  -0.72709
 Alpha  occ. eigenvalues --   -0.72286  -0.69673  -0.68240  -0.66438  -0.66347
 Alpha  occ. eigenvalues --   -0.63932  -0.63676  -0.62700  -0.61834  -0.61558
 Alpha  occ. eigenvalues --   -0.60586  -0.59948  -0.58634  -0.57663  -0.57354
 Alpha  occ. eigenvalues --   -0.56142  -0.55408  -0.54940  -0.54211  -0.53197
 Alpha  occ. eigenvalues --   -0.52985  -0.51060  -0.50881  -0.49683  -0.48292
 Alpha  occ. eigenvalues --   -0.47415  -0.47033  -0.46914  -0.46587  -0.46433
 Alpha  occ. eigenvalues --   -0.45882  -0.45593  -0.45515  -0.45258  -0.44435
 Alpha  occ. eigenvalues --   -0.44333  -0.43844  -0.43684  -0.43610  -0.43258
 Alpha  occ. eigenvalues --   -0.43017  -0.42687  -0.42287  -0.41806  -0.41435
 Alpha  occ. eigenvalues --   -0.41279  -0.41128  -0.40775  -0.40383  -0.40277
 Alpha  occ. eigenvalues --   -0.40045  -0.39060  -0.38953  -0.38506  -0.38408
 Alpha  occ. eigenvalues --   -0.37758  -0.37306  -0.36976  -0.36436  -0.36183
 Alpha  occ. eigenvalues --   -0.35822  -0.35276  -0.34777  -0.34382  -0.33930
 Alpha  occ. eigenvalues --   -0.33683  -0.32465  -0.31881  -0.31446  -0.28028
 Alpha  occ. eigenvalues --   -0.27220  -0.27035  -0.26593  -0.26331  -0.23122
 Alpha  occ. eigenvalues --   -0.19076
 Alpha virt. eigenvalues --   -0.10012  -0.05134  -0.02975  -0.02603  -0.02450
 Alpha virt. eigenvalues --   -0.00056   0.00233   0.02206   0.04148   0.04980
 Alpha virt. eigenvalues --    0.05472   0.05777   0.06614   0.06961   0.07381
 Alpha virt. eigenvalues --    0.07861   0.08297   0.09500   0.09575   0.09804
 Alpha virt. eigenvalues --    0.10398   0.10872   0.11080   0.11916   0.12293
 Alpha virt. eigenvalues --    0.12318   0.12525   0.13095   0.13276   0.13942
 Alpha virt. eigenvalues --    0.14218   0.14383   0.14464   0.15210   0.15647
 Alpha virt. eigenvalues --    0.16171   0.16380   0.16549   0.17347   0.17456
 Alpha virt. eigenvalues --    0.18455   0.18759   0.18876   0.20458   0.22069
 Alpha virt. eigenvalues --    0.22572   0.23265   0.23872   0.24555   0.24861
 Alpha virt. eigenvalues --    0.25204   0.26698   0.27033   0.27496   0.27724
 Alpha virt. eigenvalues --    0.27897   0.28166   0.28381   0.28885   0.29084
 Alpha virt. eigenvalues --    0.29763   0.29845   0.30142   0.30675   0.32020
 Alpha virt. eigenvalues --    0.32545   0.34096   0.34364   0.35100   0.35222
 Alpha virt. eigenvalues --    0.36139   0.36201   0.36596   0.37156   0.38308
 Alpha virt. eigenvalues --    0.39352   0.39595   0.39916   0.40236   0.40536
 Alpha virt. eigenvalues --    0.41376   0.41408   0.41939   0.42448   0.43463
 Alpha virt. eigenvalues --    0.43718   0.43982   0.44803   0.45150   0.45738
 Alpha virt. eigenvalues --    0.46234   0.46629   0.46764   0.47047   0.47706
 Alpha virt. eigenvalues --    0.47936   0.48077   0.48405   0.48559   0.48866
 Alpha virt. eigenvalues --    0.49317   0.50070   0.50231   0.50526   0.51385
 Alpha virt. eigenvalues --    0.52095   0.52790   0.53066   0.53400   0.53836
 Alpha virt. eigenvalues --    0.54287   0.54731   0.54847   0.55778   0.56667
 Alpha virt. eigenvalues --    0.57022   0.57360   0.57889   0.57948   0.58637
 Alpha virt. eigenvalues --    0.59368   0.59670   0.60529   0.60766   0.60971
 Alpha virt. eigenvalues --    0.61510   0.61763   0.62042   0.62498   0.62715
 Alpha virt. eigenvalues --    0.63354   0.63430   0.63511   0.64097   0.64486
 Alpha virt. eigenvalues --    0.64589   0.64858   0.65365   0.65439   0.66302
 Alpha virt. eigenvalues --    0.66612   0.66800   0.67214   0.67563   0.67683
 Alpha virt. eigenvalues --    0.67930   0.67955   0.68464   0.68633   0.69383
 Alpha virt. eigenvalues --    0.69443   0.70034   0.70396   0.70897   0.71228
 Alpha virt. eigenvalues --    0.71390   0.71555   0.71876   0.72229   0.72890
 Alpha virt. eigenvalues --    0.73038   0.73447   0.73672   0.74035   0.74619
 Alpha virt. eigenvalues --    0.74831   0.74973   0.75934   0.76111   0.76477
 Alpha virt. eigenvalues --    0.77000   0.77521   0.77869   0.78399   0.78889
 Alpha virt. eigenvalues --    0.79177   0.79990   0.80953   0.81602   0.82045
 Alpha virt. eigenvalues --    0.82783   0.82937   0.84471   0.84846   0.86045
 Alpha virt. eigenvalues --    0.87360   0.88187   0.88542   0.90173   0.91102
 Alpha virt. eigenvalues --    0.91491   0.91882   0.92672   0.93951   0.94263
 Alpha virt. eigenvalues --    0.95192   0.96599   0.97210   0.99822   1.00289
 Alpha virt. eigenvalues --    1.01369   1.02636   1.03782   1.03889   1.04513
 Alpha virt. eigenvalues --    1.05324   1.07330   1.08476   1.08726   1.09532
 Alpha virt. eigenvalues --    1.10549   1.12033   1.12224   1.12684   1.13759
 Alpha virt. eigenvalues --    1.14386   1.14994   1.15995   1.16469   1.17005
 Alpha virt. eigenvalues --    1.18139   1.18784   1.19750   1.19956   1.20821
 Alpha virt. eigenvalues --    1.22368   1.22566   1.23152   1.23932   1.24412
 Alpha virt. eigenvalues --    1.24590   1.25342   1.26096   1.26762   1.26988
 Alpha virt. eigenvalues --    1.27262   1.27807   1.28706   1.29111   1.29293
 Alpha virt. eigenvalues --    1.30277   1.30543   1.30683   1.31426   1.32390
 Alpha virt. eigenvalues --    1.33184   1.34470   1.34913   1.35785   1.36901
 Alpha virt. eigenvalues --    1.38312   1.39709   1.40229   1.42110   1.43776
 Alpha virt. eigenvalues --    1.44253   1.45305   1.47511   1.47887   1.49415
 Alpha virt. eigenvalues --    1.49976   1.51142   1.51561   1.52101   1.52656
 Alpha virt. eigenvalues --    1.52975   1.53554   1.54411   1.55124   1.56530
 Alpha virt. eigenvalues --    1.56773   1.58124   1.58314   1.58581   1.59207
 Alpha virt. eigenvalues --    1.60378   1.60805   1.62083   1.62729   1.63206
 Alpha virt. eigenvalues --    1.65156   1.66406   1.66876   1.67552   1.68112
 Alpha virt. eigenvalues --    1.68887   1.69530   1.69882   1.70264   1.70779
 Alpha virt. eigenvalues --    1.71267   1.72296   1.72944   1.73356   1.73669
 Alpha virt. eigenvalues --    1.74186   1.74248   1.74343   1.74648   1.74962
 Alpha virt. eigenvalues --    1.75469   1.75573   1.76049   1.76398   1.77005
 Alpha virt. eigenvalues --    1.77512   1.78530   1.78666   1.79061   1.79490
 Alpha virt. eigenvalues --    1.79763   1.80541   1.81301   1.81645   1.81766
 Alpha virt. eigenvalues --    1.82164   1.82422   1.82693   1.83057   1.83156
 Alpha virt. eigenvalues --    1.83669   1.84628   1.85524   1.87351   1.87723
 Alpha virt. eigenvalues --    1.88110   1.88734   1.90112   1.90524   1.91247
 Alpha virt. eigenvalues --    1.91849   1.93510   1.93730   1.94084   1.94683
 Alpha virt. eigenvalues --    1.94764   1.95425   1.95886   1.97368   1.97611
 Alpha virt. eigenvalues --    1.97914   1.98013   1.98183   1.98442   1.98778
 Alpha virt. eigenvalues --    1.99352   2.00399   2.00459   2.01310   2.02206
 Alpha virt. eigenvalues --    2.03652   2.05039   2.06054   2.06681   2.07647
 Alpha virt. eigenvalues --    2.08626   2.09108   2.09494   2.09929   2.10626
 Alpha virt. eigenvalues --    2.11034   2.12109   2.12758   2.13182   2.13475
 Alpha virt. eigenvalues --    2.13965   2.14203   2.14395   2.14758   2.16090
 Alpha virt. eigenvalues --    2.16919   2.17919   2.18394   2.20108   2.20640
 Alpha virt. eigenvalues --    2.21599   2.22328   2.23916   2.24729   2.25780
 Alpha virt. eigenvalues --    2.27043   2.27105   2.28624   2.29582   2.29755
 Alpha virt. eigenvalues --    2.30211   2.30789   2.31141   2.31372   2.32220
 Alpha virt. eigenvalues --    2.33857   2.34191   2.34426   2.34750   2.34963
 Alpha virt. eigenvalues --    2.35831   2.37693   2.40805   2.41744   2.42466
 Alpha virt. eigenvalues --    2.43182   2.43838   2.46847   2.47481   2.47828
 Alpha virt. eigenvalues --    2.48445   2.49076   2.51591   2.52096   2.53245
 Alpha virt. eigenvalues --    2.54727   2.56021   2.57385   2.57924   2.59061
 Alpha virt. eigenvalues --    2.59733   2.60331   2.61191   2.61352   2.62371
 Alpha virt. eigenvalues --    2.62845   2.63669   2.64057   2.66553   2.67165
 Alpha virt. eigenvalues --    2.68354   2.69227   2.71743   2.72200   2.72485
 Alpha virt. eigenvalues --    2.72646   2.72897   2.73609   2.74776   2.77864
 Alpha virt. eigenvalues --    2.79131   2.84059   2.84862   2.85628   2.85993
 Alpha virt. eigenvalues --    2.86369   2.87221   2.87648   2.87957   2.93714
 Alpha virt. eigenvalues --    2.95581   2.96059   2.96602   2.97222   2.97905
 Alpha virt. eigenvalues --    2.98362   3.00026   3.00388   3.02260   3.04856
 Alpha virt. eigenvalues --    3.05094   3.05197   3.05511   3.05960   3.06808
 Alpha virt. eigenvalues --    3.08053   3.08222   3.09571   3.10806   3.11370
 Alpha virt. eigenvalues --    3.12416   3.12959   3.13136   3.13653   3.15836
 Alpha virt. eigenvalues --    3.16472   3.18072   3.19309   3.19672   3.21426
 Alpha virt. eigenvalues --    3.22120   3.24853   3.25964   3.28914   3.32804
 Alpha virt. eigenvalues --    3.37300   3.38124   3.41743   3.45220   3.47383
 Alpha virt. eigenvalues --    3.55603   3.58925   3.62117   3.62266   3.67566
 Alpha virt. eigenvalues --    3.71470   3.74694   3.85280   3.87586   3.89465
          Condensed to atoms (all electrons):
 Mulliken charges:
               1
     1  C   -0.005975
     2  C   -0.300525
     3  C   -0.300931
     4  S    0.071682
     5  C   -0.072427
     6  C    0.407013
     7  C   -0.090266
     8  C    0.323106
     9  C    0.400882
    10  F   -0.197034
    11  F   -0.199637
    12  F   -0.172621
    13  F   -0.184535
    14  F   -0.199017
    15  F   -0.196325
    16  C    0.004192
    17  C    0.186273
    18  H    0.013507
    19  H    0.026255
    20  H    0.029961
    21  C    0.192079
    22  H    0.022923
    23  H    0.028060
    24  H    0.012053
    25  C   -0.106869
    26  S    0.072330
    27  C   -0.098181
    28  C    0.027399
    29  C    0.004224
    30  C    0.003062
    31  C    0.022771
    32  H   -0.017278
    33  C    0.027301
    34  H   -0.018029
    35  C    0.030129
    36  H   -0.013299
    37  H   -0.013780
    38  H   -0.012327
    39  C   -0.082658
    40  C    0.133896
    41  H    0.019173
    42  H    0.027139
    43  H    0.022197
    44  C    0.037729
    45  C    0.003182
    46  C   -0.000219
    47  C    0.022898
    48  H   -0.016371
    49  C    0.027761
    50  H   -0.016375
    51  C    0.030537
    52  H   -0.012478
    53  H   -0.012974
    54  H   -0.011435
    55  C   -0.071000
    56  C    0.125479
    57  H    0.023324
    58  H    0.026643
    59  H    0.017405
 Sum of Mulliken charges =   0.00000
 Mulliken charges with hydrogens summed into heavy atoms:
               1
     1  C   -0.005975
     2  C   -0.300525
     3  C   -0.300931
     4  S    0.071682
     5  C   -0.072427
     6  C    0.407013
     7  C   -0.090266
     8  C    0.323106
     9  C    0.400882
    10  F   -0.197034
    11  F   -0.199637
    12  F   -0.172621
    13  F   -0.184535
    14  F   -0.199017
    15  F   -0.196325
    16  C    0.004192
    17  C    0.255997
    21  C    0.255114
    25  C   -0.106869
    26  S    0.072330
    27  C   -0.098181
    28  C    0.027399
    29  C   -0.013055
    30  C   -0.014968
    31  C    0.009472
    33  C    0.013522
    35  C    0.017803
    39  C   -0.082658
    40  C    0.202406
    44  C    0.037729
    45  C   -0.013189
    46  C   -0.016594
    47  C    0.010420
    49  C    0.014787
    51  C    0.019102
    55  C   -0.071000
    56  C    0.192851
 Electronic spatial extent (au):  <R**2>=          20812.1589
 Charge=              0.0000 electrons
 Dipole moment (field-independent basis, Debye):
    X=              0.2810    Y=             -4.4962    Z=             -0.1568  Tot=              4.5077
 Quadrupole moment (field-independent basis, Debye-Ang):
   XX=           -187.0437   YY=           -236.9525   ZZ=           -227.6371
   XY=             -0.3735   XZ=             -0.2987   YZ=              6.9618
 Traceless Quadrupole moment (field-independent basis, Debye-Ang):
   XX=             30.1674   YY=            -19.7414   ZZ=            -10.4260
   XY=             -0.3735   XZ=             -0.2987   YZ=              6.9618
 Octapole moment (field-independent basis, Debye-Ang**2):
  XXX=             11.8781  YYY=             47.3362  ZZZ=             -0.3013  XYY=             -0.8333
  XXY=            -56.0416  XXZ=             31.2506  XZZ=              0.1937  YZZ=             43.5662
  YYZ=            -28.6363  XYZ=              4.5726
 Hexadecapole moment (field-independent basis, Debye-Ang**3):
 XXXX=         -16066.7559 YYYY=          -8193.1865 ZZZZ=          -1083.7268 XXXY=            -22.1015
 XXXZ=            -50.6097 YYYX=              6.1379 YYYZ=            144.5253 ZZZX=              2.9888
 ZZZY=              5.1364 XXYY=          -4023.6757 XXZZ=          -3325.2968 YYZZ=          -1568.6988
 XXYZ=            125.4639 YYXZ=            -20.4100 ZZXY=             -5.7951
 N-N= 4.682157670296D+03 E-N=-1.526745374850D+04  KE= 2.494531601596D+03
 No NMR shielding tensors so no spin-rotation constants.
 Leave Link  601 at Sun Dec  2 17:48:57 2018, MaxMem=   536870912 cpu:         8.2
 (Enter /pbs_home/pkowalski/g09d01/g09/l701.exe)
 Compute integral first derivatives.
 ... and contract with generalized density number  0.
 R6Disp: Adding Grimme-D3 dispersion energy 1st derivatives to the gradient.
 Leave Link  701 at Sun Dec  2 17:48:59 2018, MaxMem=   536870912 cpu:         6.6
 (Enter /pbs_home/pkowalski/g09d01/g09/l702.exe)
 L702 exits ... SP integral derivatives will be done elsewhere.
 Leave Link  702 at Sun Dec  2 17:48:59 2018, MaxMem=   536870912 cpu:         0.2
 (Enter /pbs_home/pkowalski/g09d01/g09/l703.exe)
 Compute integral first derivatives, UseDBF=F ICtDFT=           0.
 Integral derivatives from FoFJK, PRISM(SPDF).
 Calling FoFJK, ICntrl=      2127 FMM=F ISym2X=0 I1Cent= 0 IOpClX= 0 NMat=1 NMatS=1 NMatT=0.
 FoFJK:  IHMeth= 1 ICntrl=    2127 DoSepK=F KAlg= 0 I1Cent=   0 FoldK=F
 IRaf=         0 NMat=   1 IRICut=       1 DoRegI=T DoRafI=F ISym2E= 0.
 FoFCou: FMM=F IPFlag=           0 FMFlag=      100000 FMFlg1=         800
         NFxFlg=           0 DoJE=F BraDBF=F KetDBF=F FulRan=T
         wScrn=  0.000000 ICntrl=    2127 IOpCl=  0 I1Cent=           0 NGrid=           0
         NMat0=    1 NMatS0=      1 NMatT0=    0 NMatD0=    1 NMtDS0=    0 NMtDT0=    0
 Symmetry not used in FoFCou.
 Leave Link  703 at Sun Dec  2 17:51:21 2018, MaxMem=   536870912 cpu:      1124.7
 (Enter /pbs_home/pkowalski/g09d01/g09/l716.exe)
 Dipole        = 1.10566370D-01-1.76892782D+00-6.16814016D-02
 ***** Axes restored to original set *****
 -------------------------------------------------------------------
 Center     Atomic                   Forces (Hartrees/Bohr)
 Number     Number              X              Y              Z
 -------------------------------------------------------------------
      1        6          -0.000859993    0.000295291    0.000574772
      2        6          -0.000218920   -0.000229484   -0.000294710
      3        6           0.000392678   -0.000173539   -0.000202570
      4       16           0.000680363   -0.000688169    0.000217151
      5        6           0.001491020   -0.001108779   -0.000831369
      6        6          -0.005200720    0.001180667   -0.004663143
      7        6          -0.000037687   -0.000088467   -0.002139423
      8        6           0.004976842    0.000653234   -0.005785808
      9        6           0.003688007   -0.005385035    0.002319812
     10        9          -0.000850077   -0.004350603    0.003345752
     11        9           0.003207657    0.003856032    0.001624318
     12        9           0.000508179    0.004841356    0.004213309
     13        9          -0.004102835   -0.004207571    0.000917604
     14        9           0.001876772    0.004670509    0.000505267
     15        9          -0.005603607   -0.000664162   -0.000171020
     16        6           0.000315339    0.000633426    0.000894619
     17        6          -0.002740606   -0.004384253    0.001852685
     18        1           0.004373172   -0.000605390    0.001338893
     19        1          -0.002300045    0.003744518    0.001715015
     20        1          -0.000113310    0.000094596   -0.004777537
     21        6           0.002664988    0.004462323   -0.001514011
     22        1           0.000077239    0.000118001    0.004690472
     23        1           0.002353841   -0.003686308   -0.001619507
     24        1          -0.004111724    0.000174319   -0.002068891
     25        6          -0.002061057    0.003021714    0.002200753
     26       16          -0.000407111    0.000272436   -0.000637923
     27        6           0.000338047    0.001391709    0.003970844
     28        6           0.001368763   -0.000886984    0.000383573
     29        6          -0.001352013   -0.000057583    0.001843879
     30        6          -0.000109696    0.001067817   -0.002184105
     31        6           0.000146255   -0.001465931    0.001785507
     32        1           0.003461771   -0.000347537   -0.003230393
     33        6           0.001721985    0.000048509   -0.001893220
     34        1           0.000182345   -0.002830527    0.004000017
     35        6           0.001587665   -0.001706790    0.000614597
     36        1          -0.000032478    0.002918610   -0.003898686
     37        1          -0.003564287    0.000347716    0.003293646
     38        1          -0.003599657    0.003183313   -0.000608527
     39        6           0.001120670   -0.002104548   -0.003284171
     40        6           0.001953477    0.000295932    0.004979781
     41        1          -0.004317626    0.001309590   -0.000645668
     42        1           0.002875498    0.001938777   -0.002392327
     43        1           0.000244068   -0.004187418   -0.001071107
     44        6          -0.000755743    0.000807590   -0.001197648
     45        6          -0.001605101   -0.000004695    0.001671323
     46        6           0.002236050   -0.000701597   -0.000190598
     47        6          -0.002254787    0.000442245   -0.000413150
     48        1           0.002620564    0.000558772   -0.003902746
     49        6           0.001136766    0.000311672   -0.001799491
     50        1          -0.004743668    0.000918034   -0.000150344
     51        6          -0.000860214    0.000593750   -0.001853580
     52        1           0.004778848   -0.000803538    0.000244397
     53        1          -0.002728775   -0.000631585    0.003933393
     54        1           0.002055611   -0.001493940    0.004191729
     55        6           0.000948403   -0.002000785   -0.003405326
     56        6          -0.002909157    0.004354380    0.001076096
     57        1          -0.002175010   -0.002298996   -0.003046988
     58        1           0.003436983    0.001386262   -0.002085771
     59        1           0.000796041   -0.002798883    0.003560555
 -------------------------------------------------------------------
 Cartesian Forces:  Max     0.005785808 RMS     0.002481441
 Leave Link  716 at Sun Dec  2 17:51:21 2018, MaxMem=   536870912 cpu:         0.2
 (Enter /pbs_home/pkowalski/g09d01/g09/l103.exe)

 GradGradGradGradGradGradGradGradGradGradGradGradGradGradGradGradGradGrad
 Berny optimization.
 FormGI is forming the generalized inverse of G from B-inverse, IUseBI=4.
 Internal  Forces:  Max     0.006388471 RMS     0.001535901
 Search for a local minimum.
 Step number   1 out of a maximum of  354
 All quantities printed in internal units (Hartrees-Bohrs-Radians)
 RMS Force = .15359D-02 SwitMx=.10000D-02 MixMth= 1
 Mixed Optimization -- RFO/linear search
 Second derivative matrix not updated -- first step.
 ITU=  0
     Eigenvalues ---    0.00230   0.00230   0.00417   0.00631   0.00652
     Eigenvalues ---    0.00652   0.00846   0.00985   0.01098   0.01109
     Eigenvalues ---    0.01205   0.01265   0.01385   0.01435   0.01458
     Eigenvalues ---    0.01542   0.01575   0.01601   0.01721   0.01727
     Eigenvalues ---    0.01934   0.01934   0.02014   0.02017   0.02077
     Eigenvalues ---    0.02080   0.02094   0.02096   0.02133   0.02135
     Eigenvalues ---    0.02138   0.02142   0.02151   0.02154   0.02161
     Eigenvalues ---    0.02161   0.02164   0.02167   0.04503   0.04703
     Eigenvalues ---    0.04946   0.05447   0.05457   0.05515   0.05679
     Eigenvalues ---    0.05685   0.05963   0.06958   0.07027   0.07069
     Eigenvalues ---    0.07234   0.07265   0.07280   0.07804   0.09051
     Eigenvalues ---    0.09183   0.09411   0.09478   0.10383   0.10730
     Eigenvalues ---    0.11191   0.12257   0.12422   0.14171   0.14632
     Eigenvalues ---    0.15993   0.15994   0.15997   0.15998   0.15999
     Eigenvalues ---    0.15999   0.16000   0.16000   0.16000   0.16000
     Eigenvalues ---    0.16000   0.16000   0.16000   0.16000   0.16000
     Eigenvalues ---    0.16000   0.16000   0.16000   0.16000   0.16000
     Eigenvalues ---    0.16000   0.16000   0.17035   0.17112   0.20357
     Eigenvalues ---    0.21999   0.21999   0.22000   0.22000   0.22211
     Eigenvalues ---    0.22281   0.23466   0.23466   0.24410   0.24520
     Eigenvalues ---    0.24573   0.24707   0.24807   0.24943   0.24961
     Eigenvalues ---    0.24987   0.24988   0.24997   0.24999   0.26749
     Eigenvalues ---    0.26847   0.27142   0.27223   0.27280   0.27507
     Eigenvalues ---    0.27566   0.28043   0.28339   0.30700   0.31492
     Eigenvalues ---    0.31492   0.31788   0.33753   0.34354   0.34411
     Eigenvalues ---    0.34434   0.34491   0.34525   0.34594   0.34594
     Eigenvalues ---    0.34605   0.34697   0.34720   0.34743   0.34755
     Eigenvalues ---    0.35160   0.35254   0.35291   0.35291   0.35291
     Eigenvalues ---    0.35291   0.35291   0.35303   0.35314   0.35373
     Eigenvalues ---    0.35432   0.35468   0.37155   0.37912   0.41295
     Eigenvalues ---    0.41328   0.41747   0.41772   0.45003   0.45036
     Eigenvalues ---    0.45499   0.45549   0.46381   0.46413   0.46805
     Eigenvalues ---    0.46814   0.47366   0.47604   0.48415   0.49687
     Eigenvalues ---    0.50197   0.50385   0.52108   0.52405   0.53415
     Eigenvalues ---    0.55621
 RFO step:  Lambda=-2.39223891D-03 EMin= 2.30000000D-03
 Linear search not attempted -- first point.
 Iteration  1 RMS(Cart)=  0.01583559 RMS(Int)=  0.00009333
 Iteration  2 RMS(Cart)=  0.00013357 RMS(Int)=  0.00001705
 Iteration  3 RMS(Cart)=  0.00000001 RMS(Int)=  0.00001705
 ITry= 1 IFail=0 DXMaxC= 6.12D-02 DCOld= 1.00D+10 DXMaxT= 3.00D-01 DXLimC= 3.00D+00 Rises=F
 Variable       Old X    -DE/DX   Delta X   Delta X   Delta X     New X
                                 (Linear)    (Quad)   (Total)
    R1        2.90432  -0.00058   0.00000  -0.00244  -0.00244   2.90188
    R2        2.58477   0.00007   0.00000  -0.00007  -0.00007   2.58469
    R3        2.74121  -0.00185   0.00000  -0.00484  -0.00484   2.73637
    R4        2.91528  -0.00125   0.00000  -0.00404  -0.00403   2.91125
    R5        2.93229  -0.00152   0.00000  -0.00549  -0.00549   2.92680
    R6        3.51565   0.00020   0.00000   0.00003   0.00003   3.51567
    R7        3.51432   0.00027   0.00000   0.00045   0.00045   3.51477
    R8        2.90716  -0.00070   0.00000  -0.00275  -0.00275   2.90441
    R9        2.93097  -0.00137   0.00000  -0.00494  -0.00494   2.92603
   R10        3.34652  -0.00141   0.00000  -0.00422  -0.00422   3.34229
   R11        2.84253  -0.00117   0.00000  -0.00326  -0.00324   2.83929
   R12        2.76845  -0.00135   0.00000  -0.00400  -0.00398   2.76447
   R13        2.92794   0.00188   0.00000   0.00657   0.00656   2.93450
   R14        2.57796  -0.00548   0.00000  -0.01047  -0.01047   2.56750
   R15        2.59478  -0.00521   0.00000  -0.01030  -0.01030   2.58448
   R16        2.83894  -0.00124   0.00000  -0.00404  -0.00404   2.83489
   R17        2.58987   0.00021   0.00000   0.00021   0.00021   2.59008
   R18        2.92934   0.00195   0.00000   0.00661   0.00658   2.93592
   R19        2.54584  -0.00639   0.00000  -0.01144  -0.01144   2.53440
   R20        2.56568  -0.00594   0.00000  -0.01107  -0.01107   2.55461
   R21        2.59667  -0.00501   0.00000  -0.00993  -0.00993   2.58674
   R22        2.57513  -0.00553   0.00000  -0.01051  -0.01051   2.56462
   R23        2.73097  -0.00178   0.00000  -0.00453  -0.00453   2.72645
   R24        2.06339   0.00461   0.00000   0.01322   0.01322   2.07661
   R25        2.06131   0.00469   0.00000   0.01342   0.01342   2.07473
   R26        2.06453   0.00476   0.00000   0.01370   0.01370   2.07823
   R27        2.06094   0.00467   0.00000   0.01334   0.01334   2.07427
   R28        2.06604   0.00464   0.00000   0.01338   0.01338   2.07942
   R29        2.06339   0.00460   0.00000   0.01320   0.01320   2.07659
   R30        2.78565   0.00040   0.00000   0.00114   0.00114   2.78678
   R31        2.59875   0.00332   0.00000   0.00712   0.00713   2.60588
   R32        3.35426  -0.00126   0.00000  -0.00367  -0.00367   3.35060
   R33        2.78716   0.00030   0.00000   0.00086   0.00086   2.78802
   R34        2.59592   0.00322   0.00000   0.00691   0.00692   2.60283
   R35        2.65884   0.00207   0.00000   0.00459   0.00459   2.66344
   R36        2.65998   0.00229   0.00000   0.00510   0.00510   2.66508
   R37        2.63314   0.00247   0.00000   0.00525   0.00525   2.63840
   R38        2.04922   0.00474   0.00000   0.01329   0.01329   2.06251
   R39        2.63163   0.00259   0.00000   0.00549   0.00549   2.63713
   R40        2.05073   0.00490   0.00000   0.01377   0.01377   2.06450
   R41        2.63749   0.00267   0.00000   0.00576   0.00576   2.64325
   R42        2.05205   0.00487   0.00000   0.01371   0.01371   2.06576
   R43        2.63954   0.00223   0.00000   0.00484   0.00484   2.64438
   R44        2.05205   0.00487   0.00000   0.01370   0.01370   2.06575
   R45        2.05205   0.00484   0.00000   0.01363   0.01363   2.06569
   R46        2.85084  -0.00101   0.00000  -0.00318  -0.00318   2.84766
   R47        2.06169   0.00454   0.00000   0.01299   0.01299   2.07468
   R48        2.06736   0.00417   0.00000   0.01205   0.01205   2.07941
   R49        2.06320   0.00432   0.00000   0.01240   0.01240   2.07560
   R50        2.65866   0.00202   0.00000   0.00443   0.00443   2.66309
   R51        2.65922   0.00243   0.00000   0.00540   0.00540   2.66462
   R52        2.63314   0.00238   0.00000   0.00504   0.00504   2.63818
   R53        2.04979   0.00473   0.00000   0.01326   0.01326   2.06305
   R54        2.63144   0.00267   0.00000   0.00570   0.00570   2.63715
   R55        2.05168   0.00483   0.00000   0.01359   0.01359   2.06526
   R56        2.63768   0.00269   0.00000   0.00582   0.00582   2.64350
   R57        2.05205   0.00485   0.00000   0.01366   0.01366   2.06571
   R58        2.63824   0.00276   0.00000   0.00602   0.00602   2.64426
   R59        2.05205   0.00483   0.00000   0.01359   0.01359   2.06564
   R60        2.05186   0.00490   0.00000   0.01379   0.01379   2.06566
   R61        2.85084  -0.00089   0.00000  -0.00281  -0.00281   2.84803
   R62        2.06509   0.00437   0.00000   0.01259   0.01259   2.07768
   R63        2.06642   0.00421   0.00000   0.01215   0.01215   2.07857
   R64        2.06075   0.00457   0.00000   0.01305   0.01305   2.07379
    A1        2.02249   0.00060   0.00000   0.00248   0.00247   2.02495
    A2        1.95681   0.00045   0.00000   0.00089   0.00089   1.95770
    A3        2.30190  -0.00106   0.00000  -0.00325  -0.00324   2.29866
    A4        1.91620  -0.00010   0.00000  -0.00095  -0.00095   1.91525
    A5        1.87536  -0.00008   0.00000  -0.00060  -0.00062   1.87474
    A6        1.82509   0.00039   0.00000   0.00310   0.00309   1.82818
    A7        1.98263  -0.00022   0.00000  -0.00409  -0.00409   1.97854
    A8        1.97435  -0.00016   0.00000   0.00056   0.00056   1.97491
    A9        1.88115   0.00022   0.00000   0.00254   0.00254   1.88369
   A10        1.97798  -0.00018   0.00000  -0.00026  -0.00026   1.97772
   A11        1.89734  -0.00016   0.00000  -0.00171  -0.00170   1.89564
   A12        1.98915  -0.00013   0.00000  -0.00320  -0.00320   1.98595
   A13        1.83878   0.00042   0.00000   0.00278   0.00278   1.84156
   A14        1.86689   0.00019   0.00000   0.00326   0.00326   1.87015
   A15        1.88588  -0.00010   0.00000  -0.00040  -0.00042   1.88546
   A16        1.59628  -0.00022   0.00000  -0.00136  -0.00137   1.59490
   A17        2.23978  -0.00060   0.00000  -0.00018  -0.00014   2.23964
   A18        2.13157  -0.00039   0.00000  -0.00208  -0.00208   2.12949
   A19        1.91067   0.00099   0.00000   0.00224   0.00219   1.91286
   A20        1.82980  -0.00109   0.00000  -0.00704  -0.00713   1.82267
   A21        1.99770  -0.00012   0.00000  -0.00173  -0.00168   1.99602
   A22        1.96262   0.00017   0.00000   0.00089   0.00093   1.96355
   A23        1.91574   0.00084   0.00000   0.00551   0.00552   1.92126
   A24        1.89139   0.00100   0.00000   0.00675   0.00679   1.89817
   A25        1.86455  -0.00068   0.00000  -0.00351  -0.00355   1.86101
   A26        1.90363   0.00093   0.00000   0.00141   0.00133   1.90496
   A27        2.12825  -0.00036   0.00000  -0.00156  -0.00155   2.12670
   A28        2.25067  -0.00057   0.00000   0.00039   0.00044   2.25111
   A29        1.83488  -0.00002   0.00000  -0.00347  -0.00361   1.83128
   A30        1.96803   0.00006   0.00000   0.00190   0.00196   1.96999
   A31        1.89787   0.00018   0.00000   0.00193   0.00196   1.89983
   A32        1.96873   0.00004   0.00000   0.00150   0.00155   1.97028
   A33        1.89273   0.00015   0.00000   0.00189   0.00192   1.89466
   A34        1.89884  -0.00038   0.00000  -0.00358  -0.00360   1.89524
   A35        1.81980  -0.00106   0.00000  -0.00808  -0.00820   1.81159
   A36        1.97275   0.00007   0.00000  -0.00046  -0.00041   1.97233
   A37        1.99945  -0.00011   0.00000  -0.00060  -0.00053   1.99892
   A38        1.89724   0.00092   0.00000   0.00647   0.00649   1.90373
   A39        1.90698   0.00100   0.00000   0.00706   0.00710   1.91408
   A40        1.86524  -0.00068   0.00000  -0.00344  -0.00349   1.86175
   A41        2.00479   0.00061   0.00000   0.00257   0.00256   2.00735
   A42        1.97707   0.00041   0.00000   0.00071   0.00070   1.97777
   A43        2.30116  -0.00102   0.00000  -0.00317  -0.00317   2.29799
   A44        1.90311   0.00018   0.00000   0.00208   0.00209   1.90519
   A45        1.94255  -0.00042   0.00000  -0.00246  -0.00247   1.94008
   A46        1.92859  -0.00058   0.00000  -0.00470  -0.00471   1.92388
   A47        1.89708   0.00037   0.00000   0.00444   0.00444   1.90152
   A48        1.89426   0.00015   0.00000   0.00058   0.00058   1.89484
   A49        1.89739   0.00033   0.00000   0.00027   0.00026   1.89765
   A50        1.94028  -0.00049   0.00000  -0.00290  -0.00291   1.93737
   A51        1.92841  -0.00066   0.00000  -0.00516  -0.00517   1.92325
   A52        1.90328   0.00017   0.00000   0.00195   0.00196   1.90524
   A53        1.89937   0.00042   0.00000   0.00086   0.00085   1.90022
   A54        1.89939   0.00040   0.00000   0.00451   0.00451   1.90390
   A55        1.89226   0.00021   0.00000   0.00097   0.00097   1.89323
   A56        2.03854   0.00020   0.00000   0.00013   0.00012   2.03867
   A57        2.01289  -0.00001   0.00000   0.00141   0.00141   2.01430
   A58        2.23163  -0.00019   0.00000  -0.00144  -0.00145   2.23018
   A59        1.58668  -0.00024   0.00000  -0.00133  -0.00134   1.58534
   A60        2.04116   0.00016   0.00000  -0.00014  -0.00014   2.04102
   A61        2.00608   0.00003   0.00000   0.00168   0.00168   2.00776
   A62        2.23590  -0.00019   0.00000  -0.00155  -0.00155   2.23435
   A63        2.11028  -0.00049   0.00000  -0.00184  -0.00184   2.10844
   A64        2.10574   0.00025   0.00000   0.00110   0.00109   2.10683
   A65        2.06677   0.00024   0.00000   0.00087   0.00087   2.06764
   A66        2.10661  -0.00006   0.00000  -0.00033  -0.00033   2.10628
   A67        2.08584  -0.00001   0.00000  -0.00008  -0.00008   2.08576
   A68        2.09036   0.00008   0.00000   0.00050   0.00050   2.09086
   A69        2.10661  -0.00012   0.00000  -0.00057  -0.00057   2.10604
   A70        2.08270  -0.00001   0.00000  -0.00014  -0.00014   2.08256
   A71        2.09376   0.00013   0.00000   0.00074   0.00074   2.09450
   A72        2.09928  -0.00005   0.00000  -0.00016  -0.00016   2.09912
   A73        2.08706   0.00006   0.00000   0.00028   0.00028   2.08735
   A74        2.09680  -0.00001   0.00000  -0.00011  -0.00011   2.09669
   A75        2.09920  -0.00001   0.00000   0.00006   0.00006   2.09927
   A76        2.08741   0.00006   0.00000   0.00032   0.00032   2.08774
   A77        2.09657  -0.00005   0.00000  -0.00039  -0.00039   2.09618
   A78        2.08768   0.00000   0.00000   0.00015   0.00015   2.08783
   A79        2.09771   0.00001   0.00000  -0.00003  -0.00003   2.09768
   A80        2.09777  -0.00001   0.00000  -0.00012  -0.00012   2.09765
   A81        1.96624  -0.00062   0.00000  -0.00166  -0.00166   1.96458
   A82        2.16066  -0.00166   0.00000  -0.00689  -0.00689   2.15377
   A83        2.15513   0.00228   0.00000   0.00873   0.00873   2.16386
   A84        1.93208   0.00084   0.00000   0.00655   0.00655   1.93863
   A85        1.95634  -0.00084   0.00000  -0.00566  -0.00567   1.95067
   A86        1.92824  -0.00037   0.00000  -0.00315  -0.00316   1.92508
   A87        1.88885   0.00026   0.00000   0.00322   0.00322   1.89207
   A88        1.89266  -0.00008   0.00000   0.00040   0.00041   1.89307
   A89        1.86313   0.00019   0.00000  -0.00138  -0.00141   1.86173
   A90        2.11150  -0.00086   0.00000  -0.00324  -0.00325   2.10825
   A91        2.10399   0.00059   0.00000   0.00250   0.00249   2.10648
   A92        2.06726   0.00027   0.00000   0.00089   0.00089   2.06815
   A93        2.10591   0.00005   0.00000   0.00000   0.00000   2.10592
   A94        2.08497  -0.00011   0.00000  -0.00050  -0.00051   2.08446
   A95        2.09197   0.00007   0.00000   0.00060   0.00060   2.09257
   A96        2.10696  -0.00015   0.00000  -0.00064  -0.00064   2.10632
   A97        2.08445   0.00010   0.00000   0.00048   0.00048   2.08493
   A98        2.09160   0.00005   0.00000   0.00019   0.00019   2.09180
   A99        2.09911  -0.00004   0.00000  -0.00016  -0.00016   2.09894
   A100       2.08724   0.00006   0.00000   0.00035   0.00035   2.08759
   A101       2.09680  -0.00002   0.00000  -0.00018  -0.00018   2.09662
   A102       2.09853  -0.00007   0.00000  -0.00006  -0.00006   2.09847
   A103       2.08794   0.00008   0.00000   0.00031   0.00031   2.08824
   A104       2.09672  -0.00001   0.00000  -0.00024  -0.00024   2.09647
   A105       2.08845  -0.00006   0.00000   0.00000   0.00000   2.08845
   A106       2.09736   0.00001   0.00000  -0.00014  -0.00014   2.09722
   A107       2.09735   0.00005   0.00000   0.00014   0.00014   2.09749
   A108       1.97089  -0.00058   0.00000  -0.00150  -0.00150   1.96939
   A109       2.15751  -0.00173   0.00000  -0.00728  -0.00728   2.15022
   A110       2.14693   0.00232   0.00000   0.00903   0.00903   2.15596
   A111       1.92423  -0.00047   0.00000  -0.00399  -0.00400   1.92022
   A112       1.96000  -0.00086   0.00000  -0.00591  -0.00593   1.95408
   A113       1.93365   0.00103   0.00000   0.00806   0.00806   1.94171
   A114       1.86394   0.00013   0.00000  -0.00241  -0.00244   1.86150
   A115       1.88710  -0.00007   0.00000   0.00075   0.00075   1.88784
   A116       1.89214   0.00024   0.00000   0.00343   0.00344   1.89558
    D1        0.68033  -0.00007   0.00000   0.00142   0.00142   0.68175
    D2       -1.48370   0.00032   0.00000   0.00743   0.00743  -1.47627
    D3        2.80352  -0.00008   0.00000   0.00339   0.00339   2.80691
    D4       -2.52082  -0.00010   0.00000   0.00307   0.00308  -2.51774
    D5        1.59833   0.00029   0.00000   0.00909   0.00909   1.60742
    D6       -0.39763  -0.00011   0.00000   0.00504   0.00505  -0.39258
    D7        3.00616   0.00009   0.00000  -0.00071  -0.00071   3.00544
    D8       -0.07802   0.00010   0.00000  -0.00011  -0.00011  -0.07813
    D9       -0.06130   0.00005   0.00000  -0.00302  -0.00301  -0.06431
   D10        3.13772   0.00006   0.00000  -0.00242  -0.00241   3.13530
   D11        0.28620  -0.00002   0.00000  -0.00151  -0.00152   0.28468
   D12       -2.80541  -0.00013   0.00000  -0.00573  -0.00571  -2.81112
   D13       -2.92739   0.00003   0.00000   0.00078   0.00078  -2.92662
   D14        0.26419  -0.00008   0.00000  -0.00344  -0.00342   0.26076
   D15       -3.06113   0.00014   0.00000  -0.00233  -0.00232  -3.06346
   D16       -1.02299   0.00045   0.00000  -0.00014  -0.00014  -1.02313
   D17        1.08141   0.00013   0.00000  -0.00398  -0.00398   1.07743
   D18       -0.96101  -0.00018   0.00000  -0.00653  -0.00652  -0.96754
   D19        1.07713   0.00013   0.00000  -0.00434  -0.00435   1.07279
   D20       -3.10166  -0.00020   0.00000  -0.00818  -0.00818  -3.10983
   D21        1.19081  -0.00019   0.00000  -0.00591  -0.00591   1.18490
   D22       -3.05423   0.00012   0.00000  -0.00373  -0.00373  -3.05796
   D23       -0.94983  -0.00020   0.00000  -0.00756  -0.00756  -0.95740
   D24       -3.08243  -0.00045   0.00000  -0.00512  -0.00511  -3.08753
   D25        1.08996  -0.00021   0.00000  -0.00079  -0.00079   1.08917
   D26       -0.98821  -0.00016   0.00000  -0.00008  -0.00007  -0.98828
   D27        1.07772  -0.00013   0.00000  -0.00088  -0.00088   1.07684
   D28       -1.03308   0.00011   0.00000   0.00345   0.00344  -1.02964
   D29       -3.11124   0.00016   0.00000   0.00416   0.00416  -3.10709
   D30       -1.12427   0.00006   0.00000  -0.00065  -0.00065  -1.12492
   D31        3.04811   0.00031   0.00000   0.00368   0.00368   3.05179
   D32        0.96995   0.00035   0.00000   0.00439   0.00439   0.97434
   D33        0.31957  -0.00004   0.00000  -0.00625  -0.00625   0.31332
   D34        2.40402   0.00000   0.00000  -0.00512  -0.00512   2.39889
   D35       -1.67230  -0.00023   0.00000  -0.00810  -0.00810  -1.68040
   D36        2.26718  -0.00005   0.00000  -0.00758  -0.00759   2.25960
   D37        0.19494  -0.00003   0.00000  -0.00715  -0.00715   0.18779
   D38       -1.80902  -0.00019   0.00000  -0.00942  -0.00943  -1.81845
   D39        0.80430  -0.00001   0.00000   0.00138   0.00137   0.80568
   D40       -2.35413   0.00003   0.00000   0.00704   0.00706  -2.34707
   D41        2.92969  -0.00007   0.00000   0.00174   0.00173   2.93142
   D42       -0.22874  -0.00002   0.00000   0.00741   0.00742  -0.22133
   D43       -1.36271   0.00031   0.00000   0.00662   0.00661  -1.35610
   D44        1.76204   0.00035   0.00000   0.01228   0.01229   1.77433
   D45       -3.09360   0.00018   0.00000   0.00331   0.00331  -3.09029
   D46        1.09694  -0.00013   0.00000  -0.00201  -0.00201   1.09493
   D47       -1.01299   0.00013   0.00000   0.00248   0.00247  -1.01052
   D48        0.98928   0.00035   0.00000   0.00338   0.00338   0.99266
   D49       -1.10337   0.00004   0.00000  -0.00194  -0.00194  -1.10531
   D50        3.06989   0.00030   0.00000   0.00255   0.00254   3.07243
   D51       -0.98280  -0.00018   0.00000  -0.00121  -0.00121  -0.98400
   D52       -3.07545  -0.00048   0.00000  -0.00653  -0.00652  -3.08197
   D53        1.09781  -0.00023   0.00000  -0.00204  -0.00204   1.09577
   D54        3.02413   0.00002   0.00000  -0.00033  -0.00034   3.02379
   D55       -0.13317   0.00008   0.00000   0.00597   0.00597  -0.12720
   D56        2.99045  -0.00026   0.00000  -0.01082  -0.01083   2.97962
   D57        0.89047  -0.00050   0.00000  -0.01186  -0.01185   0.87861
   D58       -1.24145   0.00036   0.00000  -0.00652  -0.00654  -1.24799
   D59       -0.20272  -0.00031   0.00000  -0.01146  -0.01147  -0.21419
   D60       -2.30270  -0.00054   0.00000  -0.01250  -0.01250  -2.31520
   D61        1.84857   0.00031   0.00000  -0.00716  -0.00718   1.84139
   D62        2.99621  -0.00014   0.00000  -0.00687  -0.00688   2.98933
   D63       -0.18029   0.00000   0.00000  -0.00029  -0.00030  -0.18059
   D64       -0.09762  -0.00009   0.00000  -0.00633  -0.00634  -0.10395
   D65        3.00907   0.00005   0.00000   0.00026   0.00025   3.00931
   D66        0.41376   0.00032   0.00000   0.02347   0.02346   0.43722
   D67        2.56546   0.00039   0.00000   0.02411   0.02409   2.58955
   D68       -1.61024   0.00008   0.00000   0.02215   0.02216  -1.58808
   D69        2.56735  -0.00001   0.00000   0.02020   0.02017   2.58752
   D70       -1.56414   0.00006   0.00000   0.02083   0.02080  -1.54333
   D71        0.54335  -0.00025   0.00000   0.01888   0.01887   0.56222
   D72       -1.68554   0.00021   0.00000   0.02285   0.02285  -1.66268
   D73        0.46616   0.00028   0.00000   0.02348   0.02349   0.48965
   D74        2.57364  -0.00004   0.00000   0.02153   0.02156   2.59520
   D75        0.35518   0.00026   0.00000   0.02066   0.02065   0.37582
   D76       -1.70222  -0.00023   0.00000   0.01809   0.01810  -1.68412
   D77        2.43857   0.00073   0.00000   0.02362   0.02361   2.46218
   D78       -2.74832   0.00010   0.00000   0.01352   0.01350  -2.73482
   D79        1.47747  -0.00039   0.00000   0.01095   0.01096   1.48843
   D80       -0.66493   0.00057   0.00000   0.01648   0.01646  -0.64846
   D81       -0.21367   0.00003   0.00000  -0.00034  -0.00033  -0.21400
   D82        2.94869  -0.00004   0.00000  -0.00739  -0.00738   2.94130
   D83        2.88549   0.00023   0.00000   0.00767   0.00767   2.89317
   D84       -0.23533   0.00016   0.00000   0.00062   0.00062  -0.23471
   D85       -0.46979  -0.00029   0.00000  -0.02679  -0.02677  -0.49656
   D86        1.63881  -0.00033   0.00000  -0.02852  -0.02853   1.61028
   D87       -2.61478  -0.00008   0.00000  -0.02513  -0.02509  -2.63988
   D88       -2.62104  -0.00037   0.00000  -0.02769  -0.02766  -2.64870
   D89       -0.51244  -0.00041   0.00000  -0.02941  -0.02942  -0.54186
   D90        1.51715  -0.00016   0.00000  -0.02602  -0.02599   1.49116
   D91        1.55775  -0.00002   0.00000  -0.02543  -0.02544   1.53231
   D92       -2.61683  -0.00006   0.00000  -0.02716  -0.02720  -2.64403
   D93       -0.58724   0.00019   0.00000  -0.02377  -0.02376  -0.61101
   D94        0.14802  -0.00003   0.00000  -0.00400  -0.00400   0.14402
   D95       -3.12461   0.00019   0.00000  -0.00114  -0.00115  -3.12576
   D96       -3.01408   0.00004   0.00000   0.00298   0.00298  -3.01111
   D97       -0.00352   0.00027   0.00000   0.00584   0.00582   0.00230
   D98       -2.36405   0.00009   0.00000   0.00963   0.00963  -2.35442
   D99        0.74543   0.00020   0.00000   0.01501   0.01500   0.76044
   D100       0.79553   0.00003   0.00000   0.00238   0.00238   0.79791
   D101      -2.37818   0.00014   0.00000   0.00776   0.00776  -2.37042
   D102       0.01579   0.00001   0.00000  -0.00208  -0.00209   0.01370
   D103      -2.99568   0.00014   0.00000  -0.00352  -0.00353  -2.99922
   D104       3.13962   0.00008   0.00000   0.00506   0.00506  -3.13850
   D105       0.12815   0.00020   0.00000   0.00363   0.00362   0.13177
   D106       2.95886   0.00015   0.00000   0.00805   0.00805   2.96691
   D107      -0.19164   0.00011   0.00000   0.00651   0.00651  -0.18513
   D108       2.35235  -0.00012   0.00000  -0.00967  -0.00967   2.34268
   D109      -0.75852  -0.00022   0.00000  -0.01464  -0.01464  -0.77316
   D110      -0.77898  -0.00008   0.00000  -0.00791  -0.00791  -0.78689
   D111       2.39333  -0.00018   0.00000  -0.01288  -0.01288   2.38045
   D112      -0.01983   0.00000   0.00000  -0.00390  -0.00390  -0.02374
   D113       3.07195  -0.00003   0.00000  -0.00021  -0.00020   3.07176
   D114       3.11168  -0.00005   0.00000  -0.00564  -0.00564   3.10603
   D115      -0.07972  -0.00007   0.00000  -0.00195  -0.00194  -0.08166
   D116      -3.12920  -0.00008   0.00000  -0.00383  -0.00383  -3.13303
   D117      -0.01676   0.00000   0.00000  -0.00023  -0.00023  -0.01698
   D118      -0.01765   0.00002   0.00000   0.00104   0.00104  -0.01662
   D119       3.09479   0.00010   0.00000   0.00464   0.00464   3.09943
   D120       3.13426   0.00007   0.00000   0.00358   0.00359   3.13785
   D121      -0.02339   0.00012   0.00000   0.00571   0.00571  -0.01768
   D122       0.02264  -0.00002   0.00000  -0.00122  -0.00122   0.02141
   D123      -3.13501   0.00003   0.00000   0.00090   0.00090  -3.13412
   D124       0.00279  -0.00001   0.00000  -0.00044  -0.00044   0.00235
   D125       3.13461   0.00002   0.00000   0.00072   0.00072   3.13533
   D126      -3.10958  -0.00009   0.00000  -0.00404  -0.00404  -3.11362
   D127       0.02224  -0.00007   0.00000  -0.00288  -0.00288   0.01936
   D128      -0.01278   0.00002   0.00000   0.00080   0.00081  -0.01197
   D129       3.12903   0.00001   0.00000   0.00038   0.00038   3.12941
   D130      -3.13821  -0.00003   0.00000  -0.00132  -0.00132  -3.13954
   D131       0.00359  -0.00004   0.00000  -0.00175  -0.00175   0.00185
   D132       0.00751   0.00000   0.00000  -0.00001  -0.00002   0.00749
   D133       3.14159   0.00002   0.00000   0.00064   0.00064  -3.14095
   D134      -3.12426  -0.00003   0.00000  -0.00118  -0.00118  -3.12544
   D135       0.00983  -0.00001   0.00000  -0.00053  -0.00053   0.00930
   D136      -0.00254   0.00000   0.00000  -0.00016  -0.00016  -0.00270
   D137      -3.13663  -0.00002   0.00000  -0.00082  -0.00082  -3.13744
   D138       3.13884   0.00000   0.00000   0.00026   0.00026   3.13910
   D139       0.00475  -0.00001   0.00000  -0.00039  -0.00039   0.00436
   D140       2.78120  -0.00011   0.00000  -0.00662  -0.00662   2.77458
   D141      -1.39119   0.00024   0.00000  -0.00180  -0.00181  -1.39300
   D142       0.68436  -0.00031   0.00000  -0.00933  -0.00932   0.67503
   D143      -0.30508  -0.00013   0.00000  -0.01093  -0.01093  -0.31602
   D144       1.80572   0.00022   0.00000  -0.00611  -0.00612   1.79959
   D145      -2.40192  -0.00034   0.00000  -0.01365  -0.01364  -2.41556
   D146       3.12519   0.00009   0.00000   0.00388   0.00387   3.12906
   D147       0.01117  -0.00001   0.00000  -0.00041  -0.00041   0.01076
   D148       0.01505  -0.00002   0.00000  -0.00142  -0.00142   0.01362
   D149      -3.09897  -0.00013   0.00000  -0.00571  -0.00571  -3.10468
   D150      -3.12903  -0.00006   0.00000  -0.00356  -0.00357  -3.13260
   D151       0.03264  -0.00011   0.00000  -0.00554  -0.00555   0.02709
   D152      -0.01875   0.00003   0.00000   0.00161   0.00161  -0.01713
   D153      -3.14027  -0.00002   0.00000  -0.00037  -0.00037  -3.14063
   D154      -0.00279   0.00001   0.00000   0.00060   0.00060  -0.00220
   D155      -3.13496  -0.00002   0.00000  -0.00070  -0.00070  -3.13566
   D156       3.11111   0.00012   0.00000   0.00489   0.00489   3.11600
   D157      -0.02105   0.00008   0.00000   0.00359   0.00359  -0.01747
   D158       0.01019  -0.00002   0.00000  -0.00097  -0.00097   0.00922
   D159      -3.13007  -0.00001   0.00000  -0.00054  -0.00054  -3.13061
   D160       3.13163   0.00003   0.00000   0.00102   0.00102   3.13265
   D161      -0.00863   0.00004   0.00000   0.00145   0.00145  -0.00718
   D162      -0.00612   0.00000   0.00000   0.00009   0.00009  -0.00604
   D163       3.14159  -0.00001   0.00000  -0.00056  -0.00056   3.14104
   D164       3.12599   0.00003   0.00000   0.00139   0.00139   3.12739
   D165      -0.00948   0.00002   0.00000   0.00075   0.00075  -0.00873
   D166       0.00244   0.00000   0.00000   0.00009   0.00009   0.00254
   D167       3.13791   0.00002   0.00000   0.00074   0.00074   3.13865
   D168      -3.14048  -0.00001   0.00000  -0.00034  -0.00034  -3.14082
   D169      -0.00501   0.00001   0.00000   0.00030   0.00030  -0.00471
   D170      -0.68904   0.00044   0.00000   0.01605   0.01603  -0.67301
   D171       1.38720  -0.00026   0.00000   0.00649   0.00651   1.39371
   D172      -2.77733   0.00017   0.00000   0.01253   0.01253  -2.76480
   D173       2.30855   0.00043   0.00000   0.01825   0.01823   2.32678
   D174      -1.89839  -0.00027   0.00000   0.00869   0.00871  -1.88969
   D175       0.22026   0.00017   0.00000   0.01473   0.01473   0.23499
         Item               Value     Threshold  Converged?
 Maximum Force            0.006388     0.000450     NO 
 RMS     Force            0.001536     0.000300     NO 
 Maximum Displacement     0.061238     0.001800     NO 
 RMS     Displacement     0.015869     0.001200     NO 
 Predicted change in Energy=-1.224427D-03
 Lowest energy point so far.  Saving SCF results.
 GradGradGradGradGradGradGradGradGradGradGradGradGradGradGradGradGradGrad

 Leave Link  103 at Sun Dec  2 17:51:22 2018, MaxMem=   536870912 cpu:         3.9
 (Enter /pbs_home/pkowalski/g09d01/g09/l202.exe)
 Stoichiometry    C29H22F6S2
 Framework group  C1[X(C29H22F6S2)]
 Deg. of freedom   171
 Full point group                 C1      NOp   1
 RotChk:  IX=0 Diff= 1.34D-03
 Largest Abelian subgroup         C1      NOp   1
 Largest concise Abelian subgroup C1      NOp   1
                         Standard orientation:                         
 ---------------------------------------------------------------------
 Center     Atomic      Atomic             Coordinates (Angstroms)
 Number     Number       Type             X           Y           Z
 ---------------------------------------------------------------------
      1          6           0       -1.439382    0.414965   -0.187027
      2          6           0       -0.610022   -0.870326   -0.322230
      3          6           0        0.649038   -0.772244    0.560092
      4         16           0        1.795570   -2.224481    0.370769
      5          6           0       -0.729880    1.582064   -0.114517
      6          6           0       -1.249711    2.991523   -0.140278
      7          6           0        0.732113    1.599063   -0.066140
      8          6           0       -0.016309    3.865466    0.215177
      9          6           0        1.212616    3.013302   -0.205897
     10          9           0       -2.260076    3.232370    0.735574
     11          9           0       -1.707143    3.358228   -1.375894
     12          9           0       -0.043074    5.069492   -0.374978
     13          9           0        0.021872    4.042905    1.554778
     14          9           0        1.561600    3.335351   -1.489731
     15          9           0        2.275887    3.327069    0.576936
     16          6           0        1.463039    0.454438    0.118659
     17          6           0        0.343059   -0.625959    2.070880
     18          1           0        1.287500   -0.509953    2.620558
     19          1           0       -0.187068   -1.507323    2.455003
     20          1           0       -0.277288    0.264535    2.248770
     21          6           0       -0.292738   -1.061199   -1.826113
     22          1           0        0.254758   -1.997094   -1.996990
     23          1           0        0.314211   -0.221126   -2.195879
     24          1           0       -1.233836   -1.086842   -2.392879
     25          6           0        3.178506   -1.153241    0.109783
     26         16           0       -1.762994   -2.234778    0.197450
     27          6           0       -3.164617   -1.173973   -0.034695
     28          6           0       -4.497185   -1.804367    0.024788
     29          6           0       -5.541212   -1.216628    0.767126
     30          6           0       -4.746383   -3.025592   -0.635104
     31          6           0       -6.798367   -1.820722    0.829954
     32          1           0       -5.355574   -0.292246    1.316925
     33          6           0       -6.005960   -3.623285   -0.574526
     34          1           0       -3.944957   -3.497046   -1.208662
     35          6           0       -7.037313   -3.023113    0.156418
     36          1           0       -7.593681   -1.352486    1.415799
     37          1           0       -6.183413   -4.564187   -1.101958
     38          1           0       -8.022268   -3.494600    0.206038
     39          6           0       -2.862894    0.154520   -0.237643
     40          6           0       -3.889853    1.214459   -0.542077
     41          1           0       -4.828361    0.765655   -0.892934
     42          1           0       -4.109711    1.834813    0.339772
     43          1           0       -3.516942    1.893988   -1.320262
     44          6           0        4.507229   -1.788626    0.035454
     45          6           0        5.607244   -1.243721    0.727565
     46          6           0        4.697937   -2.973753   -0.704387
     47          6           0        6.860479   -1.855902    0.667269
     48          1           0        5.468733   -0.346053    1.333251
     49          6           0        5.953049   -3.580704   -0.765824
     50          1           0        3.855792   -3.409472   -1.247849
     51          6           0        7.039279   -3.023700   -0.081830
     52          1           0        7.700654   -1.421618    1.215386
     53          1           0        6.084129   -4.493443   -1.352824
     54          1           0        8.021369   -3.501401   -0.128342
     55          6           0        2.874688    0.186354   -0.011636
     56          6           0        3.880257    1.234999   -0.412332
     57          1           0        3.453193    1.890233   -1.185053
     58          1           0        4.157727    1.882794    0.432190
     59          1           0        4.791988    0.777697   -0.817199
 ---------------------------------------------------------------------
 Rotational constants (GHZ):      0.1287544      0.0699718      0.0484093
 Leave Link  202 at Sun Dec  2 17:51:22 2018, MaxMem=   536870912 cpu:         0.0
 (Enter /pbs_home/pkowalski/g09d01/g09/l301.exe)
 Basis read from rwf:  (5D, 7F)
 No pseudopotential information found on rwf file.
 There are   673 symmetry adapted cartesian basis functions of A   symmetry.
 There are   636 symmetry adapted basis functions of A   symmetry.
   636 basis functions,  1103 primitive gaussians,   673 cartesian basis functions
   141 alpha electrons      141 beta electrons
       nuclear repulsion energy      4685.2550471532 Hartrees.
 IExCor=  402 DFT=T Ex+Corr=B3LYP ExCW=0 ScaHFX=  0.200000
 ScaDFX=  0.800000  0.720000  1.000000  0.810000 ScalE2=  1.000000  1.000000
 IRadAn=      0 IRanWt=     -1 IRanGd=            0 ICorTp=0 IEmpDi=131
 NAtoms=   59 NActive=   59 NUniq=   59 SFac= 1.00D+00 NAtFMM=   60 NAOKFM=F Big=F
 Integral buffers will be    131072 words long.
 Raffenetti 2 integral format.
 Two-electron integral symmetry is turned on.
 R6Disp:  Grimme-D3 Dispersion energy=       -0.0815074303 Hartrees.
 Nuclear repulsion after empirical dispersion term =     4685.1735397229 Hartrees.
 No density basis found on file   724.
 Leave Link  301 at Sun Dec  2 17:51:22 2018, MaxMem=   536870912 cpu:         0.6
 (Enter /pbs_home/pkowalski/g09d01/g09/l302.exe)
 NPDir=0 NMtPBC=     1 NCelOv=     1 NCel=       1 NClECP=     1 NCelD=      1
         NCelK=      1 NCelE2=     1 NClLst=     1 CellRange=     0.0.
 One-electron integrals computed using PRISM.
 NBasis=   636 RedAO= T EigKep=  3.00D-04  NBF=   636
 NBsUse=   636 1.00D-06 EigRej= -1.00D+00 NBFU=   636
 Precomputing XC quadrature grid using
 IXCGrd= 4 IRadAn=           0 IRanWt=          -1 IRanGd=           0 AccXCQ= 0.00D+00.
 Generated NRdTot=       0 NPtTot=           0 NUsed=           0 NTot=          32
 NSgBfM=   628   629   630   630   638 MxSgAt=    59 MxSgA2=    59.
 Leave Link  302 at Sun Dec  2 17:51:25 2018, MaxMem=   536870912 cpu:        16.4
 (Enter /pbs_home/pkowalski/g09d01/g09/l303.exe)
 DipDrv:  MaxL=1.
 Leave Link  303 at Sun Dec  2 17:51:25 2018, MaxMem=   536870912 cpu:         1.5
 (Enter /pbs_home/pkowalski/g09d01/g09/l401.exe)
 Initial guess from the checkpoint file:  "dae0068freq_closed_b3lypd3.chk"
 B after Tr=     0.000000    0.000000    0.000000
         Rot=    1.000000   -0.000329    0.000111   -0.000042 Ang=  -0.04 deg.
 Guess basis will be translated and rotated to current coordinates.
 JPrj=2 DoOrth=T DoCkMO=T.
 Generating alternative initial guess.
 ExpMin= 1.22D-01 ExpMax= 9.18D+03 ExpMxC= 1.38D+03 IAcc=1 IRadAn=         1 AccDes= 0.00D+00
 Harris functional with IExCor=  402 and IRadAn=       1 diagonalized for initial guess.
 HarFok:  IExCor=  402 AccDes= 0.00D+00 IRadAn=         1 IDoV= 1 UseB2=F ITyADJ=14
 ICtDFT=  3500011 ScaDFX=  1.000000  1.000000  1.000000  1.000000
 FoFCou: FMM=F IPFlag=           0 FMFlag=      100000 FMFlg1=           0
         NFxFlg=           0 DoJE=T BraDBF=F KetDBF=T FulRan=T
         wScrn=  0.000000 ICntrl=     500 IOpCl=  0 I1Cent=   200000004 NGrid=           0
         NMat0=    1 NMatS0=      1 NMatT0=    0 NMatD0=    1 NMtDS0=    0 NMtDT0=    0
 Petite list used in FoFCou.
 Harris En= -2512.15938456376    
 Leave Link  401 at Sun Dec  2 17:51:30 2018, MaxMem=   536870912 cpu:        41.6
 (Enter /pbs_home/pkowalski/g09d01/g09/l502.exe)
 Closed shell SCF:
 Using DIIS extrapolation, IDIIS=  1040.
 Integral symmetry usage will be decided dynamically.
 IVT=     1387805 IEndB=     1387805 NGot=   536870912 MDV=   535953350
 LenX=   535953350 LenY=   535499748
 Requested convergence on RMS density matrix=1.00D-08 within 128 cycles.
 Requested convergence on MAX density matrix=1.00D-06.
 Requested convergence on             energy=1.00D-06.
 No special actions if energy rises.
 Fock matrices will be formed incrementally for  20 cycles.
 Integral accuracy reduced to 1.0D-05 until final iterations.

 Cycle   1  Pass 0  IDiag  1:
 FoFJK:  IHMeth= 1 ICntrl=       0 DoSepK=F KAlg= 0 I1Cent=   0 FoldK=F
 IRaf= 660000000 NMat=   1 IRICut=       1 DoRegI=T DoRafI=F ISym2E= 0.
 FoFCou: FMM=F IPFlag=           0 FMFlag=      100000 FMFlg1=           0
         NFxFlg=           0 DoJE=F BraDBF=F KetDBF=F FulRan=T
         wScrn=  0.000000 ICntrl=       0 IOpCl=  0 I1Cent=           0 NGrid=           0
         NMat0=    1 NMatS0=      1 NMatT0=    0 NMatD0=    1 NMtDS0=    0 NMtDT0=    0
 Symmetry not used in FoFCou.
 E= -2512.34364680080    
 DIIS: error= 9.87D-04 at cycle   1 NSaved=   1.
 NSaved= 1 IEnMin= 1 EnMin= -2512.34364680080     IErMin= 1 ErrMin= 9.87D-04
 ErrMax= 9.87D-04  0.00D+00 EMaxC= 1.00D-01 BMatC= 1.48D-03 BMatP= 1.48D-03
 IDIUse=3 WtCom= 9.90D-01 WtEn= 9.87D-03
 Coeff-Com:  0.100D+01
 Coeff-En:   0.100D+01
 Coeff:      0.100D+01
 Gap=     0.565 Goal=   None    Shift=    0.000
 RMSDP=2.42D-04 MaxDP=7.58D-03              OVMax= 7.48D-03

 Cycle   2  Pass 0  IDiag  1:
 RMSU=  2.42D-04    CP:  9.99D-01
 E= -2512.34548555345     Delta-E=       -0.001838752648 Rises=F Damp=F
 DIIS: error= 1.88D-04 at cycle   2 NSaved=   2.
 NSaved= 2 IEnMin= 2 EnMin= -2512.34548555345     IErMin= 2 ErrMin= 1.88D-04
 ErrMax= 1.88D-04  0.00D+00 EMaxC= 1.00D-01 BMatC= 5.77D-05 BMatP= 1.48D-03
 IDIUse=3 WtCom= 9.98D-01 WtEn= 1.88D-03
 Coeff-Com:  0.143D-01 0.986D+00
 Coeff-En:   0.000D+00 0.100D+01
 Coeff:      0.143D-01 0.986D+00
 Gap=     0.090 Goal=   None    Shift=    0.000
 RMSDP=3.26D-05 MaxDP=1.43D-03 DE=-1.84D-03 OVMax= 1.85D-03

 Cycle   3  Pass 0  IDiag  1:
 RMSU=  3.21D-05    CP:  9.99D-01  1.02D+00
 E= -2512.34548095640     Delta-E=        0.000004597049 Rises=F Damp=F
 DIIS: error= 2.46D-04 at cycle   3 NSaved=   3.
 NSaved= 3 IEnMin= 2 EnMin= -2512.34548555345     IErMin= 2 ErrMin= 1.88D-04
 ErrMax= 2.46D-04  0.00D+00 EMaxC= 1.00D-01 BMatC= 8.02D-05 BMatP= 5.77D-05
 IDIUse=3 WtCom= 3.89D-01 WtEn= 6.11D-01
 Coeff-Com: -0.264D-01 0.557D+00 0.469D+00
 Coeff-En:   0.000D+00 0.521D+00 0.479D+00
 Coeff:     -0.103D-01 0.535D+00 0.475D+00
 Gap=     0.090 Goal=   None    Shift=    0.000
 RMSDP=1.95D-05 MaxDP=8.85D-04 DE= 4.60D-06 OVMax= 1.16D-03

 Cycle   4  Pass 0  IDiag  1:
 RMSU=  9.37D-06    CP:  9.99D-01  1.03D+00  4.71D-01
 E= -2512.34553969421     Delta-E=       -0.000058737813 Rises=F Damp=F
 DIIS: error= 4.70D-05 at cycle   4 NSaved=   4.
 NSaved= 4 IEnMin= 4 EnMin= -2512.34553969421     IErMin= 4 ErrMin= 4.70D-05
 ErrMax= 4.70D-05  0.00D+00 EMaxC= 1.00D-01 BMatC= 3.12D-06 BMatP= 5.77D-05
 IDIUse=1 WtCom= 1.00D+00 WtEn= 0.00D+00
 Coeff-Com: -0.121D-01 0.183D+00 0.230D+00 0.599D+00
 Coeff:     -0.121D-01 0.183D+00 0.230D+00 0.599D+00
 Gap=     0.090 Goal=   None    Shift=    0.000
 RMSDP=5.99D-06 MaxDP=3.24D-04 DE=-5.87D-05 OVMax= 6.88D-04

 Initial convergence to 1.0D-05 achieved.  Increase integral accuracy.
 Cycle   5  Pass 1  IDiag  1:
 E= -2512.34574152235     Delta-E=       -0.000201828139 Rises=F Damp=F
 DIIS: error= 1.50D-04 at cycle   1 NSaved=   1.
 NSaved= 1 IEnMin= 1 EnMin= -2512.34574152235     IErMin= 1 ErrMin= 1.50D-04
 ErrMax= 1.50D-04  0.00D+00 EMaxC= 1.00D-01 BMatC= 1.82D-05 BMatP= 1.82D-05
 IDIUse=3 WtCom= 9.98D-01 WtEn= 1.50D-03
 Coeff-Com:  0.100D+01
 Coeff-En:   0.100D+01
 Coeff:      0.100D+01
 Gap=     0.090 Goal=   None    Shift=    0.000
 RMSDP=5.99D-06 MaxDP=3.24D-04 DE=-2.02D-04 OVMax= 1.33D-03

 Cycle   6  Pass 1  IDiag  1:
 RMSU=  1.83D-04    CP:  1.00D+00
 E= -2512.34575787138     Delta-E=       -0.000016349024 Rises=F Damp=F
 DIIS: error= 3.97D-05 at cycle   2 NSaved=   2.
 NSaved= 2 IEnMin= 2 EnMin= -2512.34575787138     IErMin= 2 ErrMin= 3.97D-05
 ErrMax= 3.97D-05  0.00D+00 EMaxC= 1.00D-01 BMatC= 3.73D-06 BMatP= 1.82D-05
 IDIUse=1 WtCom= 1.00D+00 WtEn= 0.00D+00
 Coeff-Com:  0.209D+00 0.791D+00
 Coeff:      0.209D+00 0.791D+00
 Gap=     0.090 Goal=   None    Shift=    0.000
 RMSDP=1.35D-05 MaxDP=8.60D-04 DE=-1.63D-05 OVMax= 2.57D-03

 Cycle   7  Pass 1  IDiag  1:
 RMSU=  1.34D-05    CP:  1.00D+00  1.01D+00
 E= -2512.34575064426     Delta-E=        0.000007227123 Rises=F Damp=F
 DIIS: error= 6.47D-05 at cycle   3 NSaved=   3.
 NSaved= 3 IEnMin= 2 EnMin= -2512.34575787138     IErMin= 2 ErrMin= 3.97D-05
 ErrMax= 6.47D-05  0.00D+00 EMaxC= 1.00D-01 BMatC= 1.01D-05 BMatP= 3.73D-06
 IDIUse=1 WtCom= 1.00D+00 WtEn= 0.00D+00
 Coeff-Com: -0.750D-03 0.624D+00 0.377D+00
 Coeff:     -0.750D-03 0.624D+00 0.377D+00
 Gap=     0.090 Goal=   None    Shift=    0.000
 RMSDP=8.70D-06 MaxDP=5.45D-04 DE= 7.23D-06 OVMax= 1.85D-03

 Cycle   8  Pass 1  IDiag  1:
 RMSU=  1.73D-06    CP:  1.00D+00  1.01D+00  3.69D-01
 E= -2512.34576174482     Delta-E=       -0.000011100562 Rises=F Damp=F
 DIIS: error= 1.04D-05 at cycle   4 NSaved=   4.
 NSaved= 4 IEnMin= 4 EnMin= -2512.34576174482     IErMin= 4 ErrMin= 1.04D-05
 ErrMax= 1.04D-05  0.00D+00 EMaxC= 1.00D-01 BMatC= 2.00D-07 BMatP= 3.73D-06
 IDIUse=1 WtCom= 1.00D+00 WtEn= 0.00D+00
 Coeff-Com: -0.473D-02 0.408D+00 0.255D+00 0.341D+00
 Coeff:     -0.473D-02 0.408D+00 0.255D+00 0.341D+00
 Gap=     0.090 Goal=   None    Shift=    0.000
 RMSDP=1.25D-06 MaxDP=7.61D-05 DE=-1.11D-05 OVMax= 2.43D-04

 Cycle   9  Pass 1  IDiag  1:
 RMSU=  5.27D-07    CP:  1.00D+00  1.01D+00  3.83D-01  3.57D-01
 E= -2512.34576196140     Delta-E=       -0.000000216586 Rises=F Damp=F
 DIIS: error= 1.66D-06 at cycle   5 NSaved=   5.
 NSaved= 5 IEnMin= 5 EnMin= -2512.34576196140     IErMin= 5 ErrMin= 1.66D-06
 ErrMax= 1.66D-06  0.00D+00 EMaxC= 1.00D-01 BMatC= 5.76D-09 BMatP= 2.00D-07
 IDIUse=1 WtCom= 1.00D+00 WtEn= 0.00D+00
 Coeff-Com: -0.284D-02 0.220D+00 0.138D+00 0.213D+00 0.432D+00
 Coeff:     -0.284D-02 0.220D+00 0.138D+00 0.213D+00 0.432D+00
 Gap=     0.090 Goal=   None    Shift=    0.000
 RMSDP=2.00D-07 MaxDP=1.08D-05 DE=-2.17D-07 OVMax= 2.94D-05

 Cycle  10  Pass 1  IDiag  1:
 RMSU=  1.37D-07    CP:  1.00D+00  1.01D+00  3.83D-01  4.11D-01  7.88D-01
 E= -2512.34576196730     Delta-E=       -0.000000005901 Rises=F Damp=F
 DIIS: error= 2.85D-07 at cycle   6 NSaved=   6.
 NSaved= 6 IEnMin= 6 EnMin= -2512.34576196730     IErMin= 6 ErrMin= 2.85D-07
 ErrMax= 2.85D-07  0.00D+00 EMaxC= 1.00D-01 BMatC= 1.13D-10 BMatP= 5.76D-09
 IDIUse=1 WtCom= 1.00D+00 WtEn= 0.00D+00
 Coeff-Com: -0.558D-03 0.395D-01 0.248D-01 0.449D-01 0.153D+00 0.738D+00
 Coeff:     -0.558D-03 0.395D-01 0.248D-01 0.449D-01 0.153D+00 0.738D+00
 Gap=     0.090 Goal=   None    Shift=    0.000
 RMSDP=3.96D-08 MaxDP=2.18D-06 DE=-5.90D-09 OVMax= 4.05D-06

 Cycle  11  Pass 1  IDiag  1:
 RMSU=  3.62D-08    CP:  1.00D+00  1.01D+00  3.82D-01  4.12D-01  8.10D-01
                    CP:  9.43D-01
 E= -2512.34576196754     Delta-E=       -0.000000000238 Rises=F Damp=F
 DIIS: error= 2.94D-07 at cycle   7 NSaved=   7.
 NSaved= 7 IEnMin= 7 EnMin= -2512.34576196754     IErMin= 6 ErrMin= 2.85D-07
 ErrMax= 2.94D-07  0.00D+00 EMaxC= 1.00D-01 BMatC= 6.87D-11 BMatP= 1.13D-10
 IDIUse=1 WtCom= 1.00D+00 WtEn= 0.00D+00
 Coeff-Com:  0.400D-05-0.296D-02-0.181D-02 0.149D-02 0.448D-01 0.492D+00
 Coeff-Com:  0.466D+00
 Coeff:      0.400D-05-0.296D-02-0.181D-02 0.149D-02 0.448D-01 0.492D+00
 Coeff:      0.466D+00
 Gap=     0.090 Goal=   None    Shift=    0.000
 RMSDP=2.08D-08 MaxDP=1.13D-06 DE=-2.38D-10 OVMax= 2.52D-06

 Cycle  12  Pass 1  IDiag  1:
 RMSU=  1.33D-08    CP:  1.00D+00  1.01D+00  3.82D-01  4.13D-01  8.14D-01
                    CP:  9.79D-01  5.88D-01
 E= -2512.34576196745     Delta-E=        0.000000000095 Rises=F Damp=F
 DIIS: error= 6.06D-08 at cycle   8 NSaved=   8.
 NSaved= 8 IEnMin= 7 EnMin= -2512.34576196754     IErMin= 8 ErrMin= 6.06D-08
 ErrMax= 6.06D-08  0.00D+00 EMaxC= 1.00D-01 BMatC= 5.00D-12 BMatP= 6.87D-11
 IDIUse=1 WtCom= 1.00D+00 WtEn= 0.00D+00
 Coeff-Com:  0.392D-04-0.443D-02-0.273D-02-0.236D-02 0.162D-01 0.242D+00
 Coeff-Com:  0.283D+00 0.468D+00
 Coeff:      0.392D-04-0.443D-02-0.273D-02-0.236D-02 0.162D-01 0.242D+00
 Coeff:      0.283D+00 0.468D+00
 Gap=     0.090 Goal=   None    Shift=    0.000
 RMSDP=8.20D-09 MaxDP=4.82D-07 DE= 9.46D-11 OVMax= 1.33D-06

 SCF Done:  E(RB3LYP) =  -2512.34576197     A.U. after   12 cycles
            NFock= 12  Conv=0.82D-08     -V/T= 2.0072
 KE= 2.494348161862D+03 PE=-1.527333149692D+04 EE= 5.581464033369D+03
 Leave Link  502 at Sun Dec  2 17:59:42 2018, MaxMem=   536870912 cpu:      3920.2
 (Enter /pbs_home/pkowalski/g09d01/g09/l701.exe)
 Compute integral first derivatives.
 ... and contract with generalized density number  0.
 R6Disp: Adding Grimme-D3 dispersion energy 1st derivatives to the gradient.
 Leave Link  701 at Sun Dec  2 17:59:44 2018, MaxMem=   536870912 cpu:         6.4
 (Enter /pbs_home/pkowalski/g09d01/g09/l702.exe)
 L702 exits ... SP integral derivatives will be done elsewhere.
 Leave Link  702 at Sun Dec  2 17:59:44 2018, MaxMem=   536870912 cpu:         0.2
 (Enter /pbs_home/pkowalski/g09d01/g09/l703.exe)
 Compute integral first derivatives, UseDBF=F ICtDFT=           0.
 Integral derivatives from FoFJK, PRISM(SPDF).
 Calling FoFJK, ICntrl=      2127 FMM=F ISym2X=0 I1Cent= 0 IOpClX= 0 NMat=1 NMatS=1 NMatT=0.
 FoFJK:  IHMeth= 1 ICntrl=    2127 DoSepK=F KAlg= 0 I1Cent=   0 FoldK=F
 IRaf=         0 NMat=   1 IRICut=       1 DoRegI=T DoRafI=F ISym2E= 0.
 FoFCou: FMM=F IPFlag=           0 FMFlag=      100000 FMFlg1=         800
         NFxFlg=           0 DoJE=F BraDBF=F KetDBF=F FulRan=T
         wScrn=  0.000000 ICntrl=    2127 IOpCl=  0 I1Cent=           0 NGrid=           0
         NMat0=    1 NMatS0=      1 NMatT0=    0 NMatD0=    1 NMtDS0=    0 NMtDT0=    0
 Symmetry not used in FoFCou.
 Leave Link  703 at Sun Dec  2 18:02:06 2018, MaxMem=   536870912 cpu:      1132.0
 (Enter /pbs_home/pkowalski/g09d01/g09/l716.exe)
 Dipole        = 1.08302211D-01-1.71088066D+00-5.45443651D-02
 ***** Axes restored to original set *****
 -------------------------------------------------------------------
 Center     Atomic                   Forces (Hartrees/Bohr)
 Number     Number              X              Y              Z
 -------------------------------------------------------------------
      1        6          -0.000569903    0.000381083    0.000486632
      2        6          -0.000188611   -0.000247530   -0.000104881
      3        6           0.000458457    0.000250820   -0.000340215
      4       16           0.000603669   -0.000550366   -0.000108858
      5        6           0.000604385   -0.000709247    0.000451644
      6        6          -0.001842267    0.000688065   -0.001358141
      7        6          -0.000741395    0.000307480   -0.000333873
      8        6           0.001324284   -0.000322901   -0.002000738
      9        6           0.001676408   -0.001335941    0.001083505
     10        9           0.001322738   -0.001129883    0.000376079
     11        9           0.001461676    0.000029437    0.000395251
     12        9          -0.000280388    0.000372513    0.000666574
     13        9          -0.000914061   -0.000432616    0.000778565
     14        9          -0.000196955    0.001113601   -0.000744162
     15        9          -0.001159591    0.000528661   -0.001709371
     16        6           0.000001298    0.000335186    0.000628190
     17        6          -0.000096656   -0.000164204    0.000482757
     18        1          -0.000045056    0.000151367   -0.000147230
     19        1           0.000117373    0.000046527   -0.000170982
     20        1           0.000152092    0.000142484    0.000144949
     21        6          -0.000172992    0.000355891   -0.000007756
     22        1          -0.000026638   -0.000170507   -0.000116020
     23        1          -0.000242853   -0.000006249    0.000082726
     24        1           0.000060434   -0.000185298    0.000092534
     25        6          -0.000302007    0.001127996    0.000171087
     26       16          -0.000260005   -0.000005103   -0.000753187
     27        6           0.000506747    0.000195627    0.001029014
     28        6          -0.000301166   -0.000151911   -0.000218222
     29        6          -0.000118365   -0.000060447    0.000071323
     30        6          -0.000082951    0.000110540   -0.000189175
     31        6           0.000014888   -0.000084248    0.000072842
     32        1          -0.000087441   -0.000169583    0.000067503
     33        6           0.000149089    0.000001735   -0.000135184
     34        1           0.000077431    0.000087847   -0.000127841
     35        6           0.000150487   -0.000149726    0.000060490
     36        1          -0.000018917   -0.000080412    0.000157914
     37        1           0.000106645   -0.000007568   -0.000135430
     38        1           0.000136249   -0.000114976    0.000017343
     39        6          -0.000467204    0.000151905   -0.000739752
     40        6          -0.000233631    0.000377045    0.000704941
     41        1          -0.000061787    0.000125994    0.000005829
     42        1          -0.000425601    0.000039138    0.000050964
     43        1          -0.000287209    0.000404635   -0.000067987
     44        6          -0.000108257   -0.000436505    0.000009746
     45        6          -0.000066749   -0.000106339    0.000065780
     46        6           0.000257702   -0.000100115    0.000041253
     47        6          -0.000132692    0.000010687   -0.000025465
     48        1          -0.000178845   -0.000074310    0.000043169
     49        6           0.000080705    0.000051651   -0.000184987
     50        1           0.000160388    0.000028937   -0.000045736
     51        6          -0.000070572    0.000060976   -0.000168947
     52        1          -0.000172318    0.000035400    0.000039850
     53        1           0.000115938   -0.000002453   -0.000136936
     54        1          -0.000082308    0.000056966   -0.000156416
     55        6           0.000452228   -0.000852410    0.000234214
     56        6          -0.000466758    0.000344709    0.000751254
     57        1           0.000372868   -0.000087601    0.000532780
     58        1          -0.000004847   -0.000192346    0.000293848
     59        1           0.000042816    0.000015889    0.000136943
 -------------------------------------------------------------------
 Cartesian Forces:  Max     0.002000738 RMS     0.000505797
 Leave Link  716 at Sun Dec  2 18:02:06 2018, MaxMem=   536870912 cpu:         0.3
 (Enter /pbs_home/pkowalski/g09d01/g09/l103.exe)

 GradGradGradGradGradGradGradGradGradGradGradGradGradGradGradGradGradGrad
 Berny optimization.
 Using GEDIIS/GDIIS optimizer.
 FormGI is forming the generalized inverse of G from B-inverse, IUseBI=4.
 Internal  Forces:  Max     0.002869840 RMS     0.000535809
 Search for a local minimum.
 Step number   2 out of a maximum of  354
 All quantities printed in internal units (Hartrees-Bohrs-Radians)
 RMS Force = .53581D-03 SwitMx=.10000D-02 MixMth= 2
 Mixed Optimization -- En-DIIS/RFO-DIIS
 Update second derivatives using D2CorX and points    1    2
 DE= -1.08D-03 DEPred=-1.22D-03 R= 8.78D-01
 TightC=F SS=  1.41D+00  RLast= 1.56D-01 DXNew= 5.0454D-01 4.6742D-01
 Trust test= 8.78D-01 RLast= 1.56D-01 DXMaxT set to 4.67D-01
 ITU=  1  0
 Use linear search instead of GDIIS.
     Eigenvalues ---    0.00230   0.00230   0.00428   0.00628   0.00652
     Eigenvalues ---    0.00654   0.00843   0.00993   0.01102   0.01115
     Eigenvalues ---    0.01205   0.01265   0.01385   0.01436   0.01459
     Eigenvalues ---    0.01542   0.01577   0.01607   0.01719   0.01726
     Eigenvalues ---    0.01933   0.01935   0.02014   0.02017   0.02076
     Eigenvalues ---    0.02079   0.02094   0.02096   0.02133   0.02135
     Eigenvalues ---    0.02138   0.02142   0.02151   0.02154   0.02161
     Eigenvalues ---    0.02161   0.02164   0.02167   0.04508   0.04736
     Eigenvalues ---    0.04959   0.05476   0.05492   0.05508   0.05682
     Eigenvalues ---    0.05691   0.05979   0.06969   0.07030   0.07077
     Eigenvalues ---    0.07261   0.07299   0.07332   0.07808   0.08992
     Eigenvalues ---    0.09174   0.09334   0.09509   0.10395   0.10714
     Eigenvalues ---    0.11142   0.12275   0.12587   0.14173   0.14540
     Eigenvalues ---    0.15960   0.15995   0.15996   0.15998   0.15999
     Eigenvalues ---    0.15999   0.16000   0.16000   0.16000   0.16000
     Eigenvalues ---    0.16000   0.16000   0.16000   0.16000   0.16000
     Eigenvalues ---    0.16000   0.16000   0.16000   0.16000   0.16000
     Eigenvalues ---    0.16000   0.16128   0.17018   0.17057   0.20344
     Eigenvalues ---    0.21996   0.21999   0.22000   0.22000   0.22209
     Eigenvalues ---    0.22275   0.23414   0.23468   0.23886   0.24356
     Eigenvalues ---    0.24540   0.24572   0.24818   0.24842   0.24949
     Eigenvalues ---    0.24991   0.24993   0.24999   0.25226   0.26644
     Eigenvalues ---    0.26750   0.26977   0.27273   0.27311   0.27534
     Eigenvalues ---    0.27661   0.28024   0.28292   0.30668   0.31231
     Eigenvalues ---    0.31492   0.31607   0.33643   0.34364   0.34419
     Eigenvalues ---    0.34445   0.34485   0.34545   0.34590   0.34594
     Eigenvalues ---    0.34644   0.34705   0.34732   0.34745   0.34929
     Eigenvalues ---    0.35127   0.35231   0.35291   0.35291   0.35291
     Eigenvalues ---    0.35291   0.35300   0.35311   0.35363   0.35419
     Eigenvalues ---    0.35459   0.36026   0.37502   0.40373   0.41322
     Eigenvalues ---    0.41423   0.41763   0.41792   0.45003   0.45037
     Eigenvalues ---    0.45522   0.45890   0.46380   0.46413   0.46808
     Eigenvalues ---    0.46878   0.47434   0.47603   0.48461   0.49387
     Eigenvalues ---    0.50292   0.51530   0.51919   0.52297   0.53261
     Eigenvalues ---    0.55480
 RFO step:  Lambda=-4.71308344D-04 EMin= 2.29990905D-03
 Quartic linear search produced a step of -0.09076.
 Iteration  1 RMS(Cart)=  0.04087409 RMS(Int)=  0.00032907
 Iteration  2 RMS(Cart)=  0.00085344 RMS(Int)=  0.00001767
 Iteration  3 RMS(Cart)=  0.00000021 RMS(Int)=  0.00001767
 ITry= 1 IFail=0 DXMaxC= 1.85D-01 DCOld= 1.00D+10 DXMaxT= 4.67D-01 DXLimC= 3.00D+00 Rises=F
 Variable       Old X    -DE/DX   Delta X   Delta X   Delta X     New X
                                 (Linear)    (Quad)   (Total)
    R1        2.90188   0.00064   0.00022  -0.00010   0.00010   2.90198
    R2        2.58469   0.00190   0.00001   0.00434   0.00438   2.58907
    R3        2.73637   0.00167   0.00044   0.00279   0.00322   2.73960
    R4        2.91125   0.00060   0.00037  -0.00076  -0.00042   2.91083
    R5        2.92680   0.00022   0.00050  -0.00083  -0.00033   2.92647
    R6        3.51567   0.00004   0.00000  -0.00068  -0.00070   3.51498
    R7        3.51477   0.00000  -0.00004  -0.00047  -0.00054   3.51424
    R8        2.90441   0.00087   0.00025  -0.00060  -0.00042   2.90399
    R9        2.92603   0.00012   0.00045  -0.00099  -0.00055   2.92548
   R10        3.34229  -0.00144   0.00038  -0.00537  -0.00495   3.33734
   R11        2.83929   0.00132   0.00029   0.00297   0.00327   2.84255
   R12        2.76447   0.00090   0.00036   0.00293   0.00331   2.76778
   R13        2.93450  -0.00066  -0.00059  -0.00033  -0.00091   2.93358
   R14        2.56750  -0.00116   0.00095  -0.00499  -0.00404   2.56346
   R15        2.58448  -0.00118   0.00093  -0.00504  -0.00411   2.58037
   R16        2.83489   0.00154   0.00037   0.00308   0.00344   2.83834
   R17        2.59008   0.00202  -0.00002   0.00392   0.00390   2.59397
   R18        2.93592  -0.00059  -0.00060  -0.00012  -0.00071   2.93521
   R19        2.53440  -0.00075   0.00104  -0.00447  -0.00343   2.53097
   R20        2.55461  -0.00108   0.00100  -0.00498  -0.00398   2.55063
   R21        2.58674  -0.00100   0.00090  -0.00463  -0.00373   2.58301
   R22        2.56462  -0.00147   0.00095  -0.00552  -0.00457   2.56005
   R23        2.72645   0.00201   0.00041   0.00346   0.00386   2.73031
   R24        2.07661  -0.00011  -0.00120   0.00348   0.00228   2.07889
   R25        2.07473  -0.00007  -0.00122   0.00363   0.00241   2.07714
   R26        2.07823  -0.00013  -0.00124   0.00355   0.00231   2.08054
   R27        2.07427  -0.00011  -0.00121   0.00350   0.00229   2.07656
   R28        2.07942  -0.00013  -0.00121   0.00347   0.00225   2.08167
   R29        2.07659  -0.00010  -0.00120   0.00349   0.00229   2.07888
   R30        2.78678  -0.00038  -0.00010  -0.00064  -0.00075   2.78603
   R31        2.60588  -0.00072  -0.00065   0.00107   0.00047   2.60634
   R32        3.35060  -0.00141   0.00033  -0.00506  -0.00472   3.34588
   R33        2.78802  -0.00038  -0.00008  -0.00073  -0.00081   2.78721
   R34        2.60283  -0.00075  -0.00063   0.00112   0.00051   2.60334
   R35        2.66344  -0.00043  -0.00042   0.00042   0.00001   2.66344
   R36        2.66508  -0.00042  -0.00046   0.00059   0.00013   2.66521
   R37        2.63840  -0.00034  -0.00048   0.00083   0.00035   2.63874
   R38        2.06251  -0.00010  -0.00121   0.00351   0.00230   2.06481
   R39        2.63713  -0.00035  -0.00050   0.00089   0.00039   2.63752
   R40        2.06450  -0.00015  -0.00125   0.00352   0.00227   2.06677
   R41        2.64325  -0.00032  -0.00052   0.00102   0.00050   2.64375
   R42        2.06576  -0.00018  -0.00124   0.00344   0.00220   2.06796
   R43        2.64438  -0.00033  -0.00044   0.00073   0.00029   2.64467
   R44        2.06575  -0.00017  -0.00124   0.00346   0.00222   2.06796
   R45        2.06569  -0.00018  -0.00124   0.00341   0.00218   2.06786
   R46        2.84766  -0.00041   0.00029  -0.00209  -0.00180   2.84586
   R47        2.07468   0.00010  -0.00118   0.00396   0.00278   2.07745
   R48        2.07941  -0.00026  -0.00109   0.00273   0.00164   2.08105
   R49        2.07560  -0.00037  -0.00112   0.00255   0.00142   2.07702
   R50        2.66309  -0.00037  -0.00040   0.00050   0.00010   2.66319
   R51        2.66462  -0.00046  -0.00049   0.00059   0.00010   2.66472
   R52        2.63818  -0.00034  -0.00046   0.00078   0.00032   2.63850
   R53        2.06305  -0.00015  -0.00120   0.00339   0.00219   2.06524
   R54        2.63715  -0.00038  -0.00052   0.00089   0.00037   2.63752
   R55        2.06526  -0.00015  -0.00123   0.00347   0.00224   2.06750
   R56        2.64350  -0.00035  -0.00053   0.00097   0.00045   2.64395
   R57        2.06571  -0.00017  -0.00124   0.00344   0.00220   2.06791
   R58        2.64426  -0.00032  -0.00055   0.00108   0.00053   2.64480
   R59        2.06564  -0.00018  -0.00123   0.00340   0.00217   2.06781
   R60        2.06566  -0.00019  -0.00125   0.00344   0.00219   2.06785
   R61        2.84803  -0.00044   0.00026  -0.00205  -0.00180   2.84623
   R62        2.07768  -0.00048  -0.00114   0.00232   0.00118   2.07886
   R63        2.07857  -0.00017  -0.00110   0.00300   0.00190   2.08047
   R64        2.07379   0.00011  -0.00118   0.00400   0.00282   2.07661
    A1        2.02495  -0.00033  -0.00022  -0.00131  -0.00158   2.02337
    A2        1.95770  -0.00093  -0.00008  -0.00469  -0.00479   1.95291
    A3        2.29866   0.00127   0.00029   0.00623   0.00659   2.30525
    A4        1.91525   0.00035   0.00009   0.00073   0.00078   1.91603
    A5        1.87474  -0.00002   0.00006   0.00038   0.00045   1.87519
    A6        1.82818   0.00011  -0.00028   0.00198   0.00170   1.82988
    A7        1.97854   0.00006   0.00037   0.00073   0.00110   1.97964
    A8        1.97491  -0.00037  -0.00005  -0.00277  -0.00279   1.97212
    A9        1.88369  -0.00012  -0.00023  -0.00081  -0.00106   1.88263
   A10        1.97772  -0.00045   0.00002  -0.00287  -0.00280   1.97492
   A11        1.89564   0.00016   0.00015  -0.00215  -0.00203   1.89361
   A12        1.98595   0.00031   0.00029   0.00101   0.00130   1.98726
   A13        1.84156   0.00017  -0.00025   0.00471   0.00443   1.84599
   A14        1.87015  -0.00026  -0.00030  -0.00165  -0.00195   1.86820
   A15        1.88546   0.00007   0.00004   0.00145   0.00151   1.88697
   A16        1.59490   0.00022   0.00012  -0.00034  -0.00031   1.59460
   A17        2.23964   0.00041   0.00001   0.00090   0.00096   2.24060
   A18        2.12949   0.00003   0.00019   0.00026   0.00042   2.12991
   A19        1.91286  -0.00043  -0.00020  -0.00122  -0.00143   1.91143
   A20        1.82267   0.00061   0.00065  -0.00126  -0.00062   1.82205
   A21        1.99602   0.00048   0.00015   0.00324   0.00338   1.99940
   A22        1.96355   0.00021  -0.00008   0.00322   0.00313   1.96669
   A23        1.92126  -0.00124  -0.00050  -0.00675  -0.00725   1.91401
   A24        1.89817  -0.00089  -0.00062  -0.00294  -0.00355   1.89462
   A25        1.86101   0.00067   0.00032   0.00370   0.00399   1.86500
   A26        1.90496  -0.00069  -0.00012  -0.00216  -0.00228   1.90268
   A27        2.12670  -0.00003   0.00014  -0.00099  -0.00092   2.12578
   A28        2.25111   0.00072  -0.00004   0.00322   0.00325   2.25436
   A29        1.83128  -0.00009   0.00033  -0.00186  -0.00154   1.82974
   A30        1.96999  -0.00012  -0.00018   0.00074   0.00056   1.97055
   A31        1.89983   0.00000  -0.00018  -0.00111  -0.00129   1.89855
   A32        1.97028   0.00004  -0.00014   0.00091   0.00077   1.97105
   A33        1.89466  -0.00017  -0.00017  -0.00159  -0.00177   1.89289
   A34        1.89524   0.00033   0.00033   0.00260   0.00293   1.89816
   A35        1.81159   0.00065   0.00074  -0.00174  -0.00102   1.81058
   A36        1.97233   0.00006   0.00004   0.00155   0.00158   1.97391
   A37        1.99892   0.00067   0.00005   0.00565   0.00569   2.00460
   A38        1.90373  -0.00078  -0.00059  -0.00274  -0.00333   1.90040
   A39        1.91408  -0.00146  -0.00064  -0.00734  -0.00797   1.90611
   A40        1.86175   0.00067   0.00032   0.00363   0.00391   1.86566
   A41        2.00735  -0.00041  -0.00023  -0.00570  -0.00599   2.00136
   A42        1.97777  -0.00104  -0.00006  -0.00197  -0.00211   1.97566
   A43        2.29799   0.00145   0.00029   0.00772   0.00814   2.30614
   A44        1.90519   0.00019  -0.00019   0.00168   0.00149   1.90668
   A45        1.94008   0.00019   0.00022   0.00047   0.00070   1.94078
   A46        1.92388   0.00021   0.00043  -0.00027   0.00016   1.92404
   A47        1.90152  -0.00016  -0.00040   0.00066   0.00025   1.90177
   A48        1.89484  -0.00023  -0.00005  -0.00135  -0.00140   1.89344
   A49        1.89765  -0.00022  -0.00002  -0.00123  -0.00125   1.89639
   A50        1.93737   0.00016   0.00026   0.00018   0.00045   1.93782
   A51        1.92325   0.00022   0.00047  -0.00031   0.00016   1.92341
   A52        1.90524   0.00019  -0.00018   0.00164   0.00147   1.90670
   A53        1.90022  -0.00020  -0.00008  -0.00091  -0.00099   1.89924
   A54        1.90390  -0.00015  -0.00041   0.00063   0.00022   1.90412
   A55        1.89323  -0.00023  -0.00009  -0.00127  -0.00136   1.89188
   A56        2.03867   0.00065  -0.00001   0.00205   0.00203   2.04070
   A57        2.01430   0.00061  -0.00013   0.00321   0.00307   2.01736
   A58        2.23018  -0.00126   0.00013  -0.00533  -0.00520   2.22498
   A59        1.58534   0.00013   0.00012  -0.00265  -0.00256   1.58278
   A60        2.04102   0.00075   0.00001   0.00283   0.00284   2.04386
   A61        2.00776   0.00058  -0.00015   0.00230   0.00215   2.00991
   A62        2.23435  -0.00133   0.00014  -0.00509  -0.00495   2.22940
   A63        2.10844  -0.00041   0.00017  -0.00198  -0.00182   2.10662
   A64        2.10683   0.00029  -0.00010   0.00139   0.00129   2.10812
   A65        2.06764   0.00012  -0.00008   0.00070   0.00062   2.06826
   A66        2.10628  -0.00002   0.00003  -0.00017  -0.00014   2.10614
   A67        2.08576  -0.00012   0.00001  -0.00068  -0.00067   2.08509
   A68        2.09086   0.00014  -0.00004   0.00091   0.00087   2.09172
   A69        2.10604  -0.00008   0.00005  -0.00047  -0.00042   2.10562
   A70        2.08256  -0.00003   0.00001  -0.00028  -0.00027   2.08230
   A71        2.09450   0.00011  -0.00007   0.00077   0.00070   2.09520
   A72        2.09912  -0.00007   0.00001  -0.00031  -0.00029   2.09883
   A73        2.08735   0.00007  -0.00003   0.00040   0.00037   2.08772
   A74        2.09669   0.00000   0.00001  -0.00009  -0.00008   2.09661
   A75        2.09927  -0.00001  -0.00001   0.00000   0.00000   2.09927
   A76        2.08774   0.00002  -0.00003   0.00021   0.00018   2.08792
   A77        2.09618  -0.00002   0.00004  -0.00022  -0.00018   2.09600
   A78        2.08783   0.00005  -0.00001   0.00028   0.00027   2.08810
   A79        2.09768  -0.00003   0.00000  -0.00016  -0.00016   2.09753
   A80        2.09765  -0.00002   0.00001  -0.00012  -0.00011   2.09754
   A81        1.96458   0.00002   0.00015  -0.00100  -0.00087   1.96371
   A82        2.15377   0.00254   0.00063   0.00740   0.00802   2.16179
   A83        2.16386  -0.00256  -0.00079  -0.00669  -0.00748   2.15639
   A84        1.93863  -0.00027  -0.00059  -0.00053  -0.00113   1.93750
   A85        1.95067   0.00027   0.00051   0.00011   0.00062   1.95129
   A86        1.92508   0.00043   0.00029   0.00218   0.00247   1.92755
   A87        1.89207  -0.00021  -0.00029  -0.00146  -0.00175   1.89032
   A88        1.89307  -0.00016  -0.00004  -0.00117  -0.00121   1.89186
   A89        1.86173  -0.00007   0.00013   0.00084   0.00097   1.86269
   A90        2.10825  -0.00033   0.00029  -0.00210  -0.00180   2.10645
   A91        2.10648   0.00025  -0.00023   0.00163   0.00141   2.10789
   A92        2.06815   0.00008  -0.00008   0.00057   0.00048   2.06863
   A93        2.10592  -0.00001   0.00000  -0.00003  -0.00003   2.10589
   A94        2.08446  -0.00010   0.00005  -0.00071  -0.00067   2.08380
   A95        2.09257   0.00011  -0.00005   0.00079   0.00074   2.09331
   A96        2.10632  -0.00005   0.00006  -0.00040  -0.00034   2.10598
   A97        2.08493  -0.00004  -0.00004  -0.00012  -0.00017   2.08476
   A98        2.09180   0.00009  -0.00002   0.00055   0.00053   2.09232
   A99        2.09894  -0.00006   0.00001  -0.00028  -0.00026   2.09868
   A100       2.08759   0.00007  -0.00003   0.00046   0.00043   2.08802
   A101       2.09662  -0.00001   0.00002  -0.00018  -0.00016   2.09646
   A102       2.09847   0.00001   0.00001   0.00000   0.00001   2.09848
   A103       2.08824   0.00002  -0.00003   0.00022   0.00019   2.08843
   A104       2.09647  -0.00003   0.00002  -0.00022  -0.00020   2.09627
   A105       2.08845   0.00003   0.00000   0.00017   0.00017   2.08862
   A106       2.09722  -0.00001   0.00001  -0.00010  -0.00009   2.09713
   A107       2.09749  -0.00002  -0.00001  -0.00006  -0.00007   2.09742
   A108       1.96939   0.00004   0.00014  -0.00012  -0.00004   1.96935
   A109       2.15022   0.00282   0.00066   0.00800   0.00868   2.15891
   A110       2.15596  -0.00287  -0.00082  -0.00813  -0.00893   2.14703
   A111       1.92022   0.00057   0.00036   0.00279   0.00316   1.92338
   A112       1.95408   0.00023   0.00054  -0.00015   0.00039   1.95446
   A113       1.94171  -0.00034  -0.00073  -0.00058  -0.00132   1.94039
   A114       1.86150  -0.00008   0.00022   0.00072   0.00094   1.86243
   A115       1.88784  -0.00023  -0.00007  -0.00158  -0.00164   1.88620
   A116       1.89558  -0.00017  -0.00031  -0.00124  -0.00155   1.89403
    D1        0.68175  -0.00009  -0.00013  -0.01068  -0.01083   0.67092
    D2       -1.47627  -0.00037  -0.00067  -0.01227  -0.01294  -1.48921
    D3        2.80691  -0.00028  -0.00031  -0.01244  -0.01273   2.79418
    D4       -2.51774   0.00013  -0.00028  -0.00688  -0.00719  -2.52493
    D5        1.60742  -0.00015  -0.00083  -0.00847  -0.00930   1.59812
    D6       -0.39258  -0.00006  -0.00046  -0.00863  -0.00909  -0.40167
    D7        3.00544   0.00043   0.00006   0.01428   0.01435   3.01979
    D8       -0.07813   0.00024   0.00001   0.01573   0.01573  -0.06239
    D9       -0.06431   0.00027   0.00027   0.01010   0.01036  -0.05395
   D10        3.13530   0.00007   0.00022   0.01155   0.01174  -3.13614
   D11        0.28468   0.00008   0.00014   0.00263   0.00276   0.28744
   D12       -2.81112   0.00019   0.00052   0.00951   0.01005  -2.80107
   D13       -2.92662   0.00025  -0.00007   0.00678   0.00671  -2.91991
   D14        0.26076   0.00037   0.00031   0.01366   0.01400   0.27476
   D15       -3.06346  -0.00054   0.00021  -0.01139  -0.01115  -3.07461
   D16       -1.02313  -0.00049   0.00001  -0.00865  -0.00864  -1.03178
   D17        1.07743  -0.00008   0.00036  -0.00768  -0.00731   1.07012
   D18       -0.96754  -0.00028   0.00059  -0.00991  -0.00929  -0.97683
   D19        1.07279  -0.00022   0.00039  -0.00717  -0.00678   1.06600
   D20       -3.10983   0.00018   0.00074  -0.00619  -0.00545  -3.11529
   D21        1.18490  -0.00069   0.00054  -0.01264  -0.01207   1.17283
   D22       -3.05796  -0.00063   0.00034  -0.00990  -0.00956  -3.06752
   D23       -0.95740  -0.00023   0.00069  -0.00892  -0.00823  -0.96563
   D24       -3.08753   0.00010   0.00046  -0.00672  -0.00627  -3.09380
   D25        1.08917   0.00010   0.00007  -0.00548  -0.00543   1.08375
   D26       -0.98828   0.00014   0.00001  -0.00475  -0.00476  -0.99304
   D27        1.07684  -0.00036   0.00008  -0.00836  -0.00825   1.06859
   D28       -1.02964  -0.00036  -0.00031  -0.00713  -0.00741  -1.03705
   D29       -3.10709  -0.00033  -0.00038  -0.00639  -0.00675  -3.11383
   D30       -1.12492   0.00017   0.00006  -0.00464  -0.00459  -1.12951
   D31        3.05179   0.00017  -0.00033  -0.00341  -0.00375   3.04804
   D32        0.97434   0.00020  -0.00040  -0.00267  -0.00308   0.97126
   D33        0.31332   0.00027   0.00057   0.00978   0.01035   0.32367
   D34        2.39889   0.00056   0.00047   0.01042   0.01086   2.40976
   D35       -1.68040   0.00028   0.00074   0.00876   0.00949  -1.67091
   D36        2.25960   0.00012   0.00069  -0.01959  -0.01896   2.24064
   D37        0.18779   0.00006   0.00065  -0.01841  -0.01778   0.17001
   D38       -1.81845   0.00001   0.00086  -0.02154  -0.02071  -1.83916
   D39        0.80568   0.00036  -0.00012   0.02015   0.02002   0.82569
   D40       -2.34707   0.00048  -0.00064   0.02497   0.02431  -2.32276
   D41        2.93142   0.00001  -0.00016   0.01828   0.01813   2.94956
   D42       -0.22133   0.00014  -0.00067   0.02311   0.02243  -0.19890
   D43       -1.35610  -0.00017  -0.00060   0.01933   0.01874  -1.33737
   D44        1.77433  -0.00004  -0.00112   0.02416   0.02303   1.79736
   D45       -3.09029  -0.00033  -0.00030  -0.00546  -0.00574  -3.09602
   D46        1.09493  -0.00037   0.00018  -0.00767  -0.00746   1.08747
   D47       -1.01052  -0.00036  -0.00022  -0.00625  -0.00645  -1.01696
   D48        0.99266   0.00023  -0.00031  -0.00118  -0.00152   0.99114
   D49       -1.10531   0.00019   0.00018  -0.00339  -0.00324  -1.10855
   D50        3.07243   0.00020  -0.00023  -0.00197  -0.00223   3.07020
   D51       -0.98400   0.00012   0.00011  -0.00651  -0.00640  -0.99040
   D52       -3.08197   0.00008   0.00059  -0.00872  -0.00813  -3.09010
   D53        1.09577   0.00009   0.00019  -0.00730  -0.00711   1.08865
   D54        3.02379   0.00011   0.00003   0.01828   0.01833   3.04211
   D55       -0.12720  -0.00005  -0.00054   0.01166   0.01109  -0.11611
   D56        2.97962  -0.00007   0.00098  -0.00502  -0.00405   2.97557
   D57        0.87861   0.00077   0.00108   0.00234   0.00342   0.88203
   D58       -1.24799  -0.00066   0.00059  -0.00766  -0.00708  -1.25507
   D59       -0.21419   0.00012   0.00104  -0.00630  -0.00525  -0.21944
   D60       -2.31520   0.00096   0.00113   0.00107   0.00222  -2.31298
   D61        1.84139  -0.00048   0.00065  -0.00893  -0.00828   1.83310
   D62        2.98933   0.00020   0.00062  -0.00369  -0.00304   2.98629
   D63       -0.18059   0.00011   0.00003  -0.00124  -0.00120  -0.18179
   D64       -0.10395   0.00001   0.00058  -0.00254  -0.00195  -0.10591
   D65        3.00931  -0.00008  -0.00002  -0.00009  -0.00011   3.00920
   D66        0.43722  -0.00006  -0.00213   0.01272   0.01059   0.44781
   D67        2.58955  -0.00014  -0.00219   0.01302   0.01083   2.60038
   D68       -1.58808   0.00019  -0.00201   0.01602   0.01400  -1.57408
   D69        2.58752   0.00021  -0.00183   0.01214   0.01031   2.59783
   D70       -1.54333   0.00012  -0.00189   0.01244   0.01055  -1.53278
   D71        0.56222   0.00045  -0.00171   0.01544   0.01372   0.57594
   D72       -1.66268  -0.00019  -0.00207   0.01110   0.00903  -1.65365
   D73        0.48965  -0.00027  -0.00213   0.01140   0.00928   0.49892
   D74        2.59520   0.00006  -0.00196   0.01440   0.01245   2.60765
   D75        0.37582  -0.00002  -0.00187   0.01034   0.00846   0.38428
   D76       -1.68412   0.00049  -0.00164   0.01391   0.01227  -1.67185
   D77        2.46218  -0.00101  -0.00214   0.00325   0.00108   2.46326
   D78       -2.73482   0.00011  -0.00123   0.00776   0.00654  -2.72828
   D79        1.48843   0.00061  -0.00099   0.01133   0.01035   1.49878
   D80       -0.64846  -0.00089  -0.00149   0.00067  -0.00084  -0.64930
   D81       -0.21400  -0.00031   0.00003  -0.01679  -0.01674  -0.23074
   D82        2.94130  -0.00044   0.00067  -0.02263  -0.02194   2.91936
   D83        2.89317  -0.00045  -0.00070  -0.01393  -0.01461   2.87856
   D84       -0.23471  -0.00058  -0.00006  -0.01976  -0.01982  -0.25453
   D85       -0.49656  -0.00001   0.00243  -0.01429  -0.01186  -0.50842
   D86        1.61028   0.00004   0.00259  -0.01479  -0.01220   1.59808
   D87       -2.63988  -0.00042   0.00228  -0.01613  -0.01385  -2.65373
   D88       -2.64870   0.00018   0.00251  -0.01449  -0.01197  -2.66067
   D89       -0.54186   0.00023   0.00267  -0.01498  -0.01231  -0.55417
   D90        1.49116  -0.00024   0.00236  -0.01632  -0.01396   1.47720
   D91        1.53231  -0.00014   0.00231  -0.01724  -0.01493   1.51738
   D92       -2.64403  -0.00009   0.00247  -0.01774  -0.01527  -2.65930
   D93       -0.61101  -0.00055   0.00216  -0.01908  -0.01692  -0.62793
   D94        0.14402  -0.00011   0.00036  -0.01642  -0.01605   0.12797
   D95       -3.12576  -0.00044   0.00010  -0.01931  -0.01920   3.13822
   D96       -3.01111   0.00003  -0.00027  -0.01069  -0.01093  -3.02203
   D97        0.00230  -0.00031  -0.00053  -0.01358  -0.01408  -0.01178
   D98       -2.35442  -0.00025  -0.00087  -0.01418  -0.01506  -2.36948
   D99        0.76044  -0.00019  -0.00136  -0.00958  -0.01095   0.74949
   D100       0.79791  -0.00008  -0.00022  -0.00668  -0.00689   0.79102
   D101      -2.37042  -0.00002  -0.00070  -0.00208  -0.00278  -2.37320
   D102       0.01370   0.00004   0.00019   0.00052   0.00074   0.01444
   D103      -2.99922  -0.00011   0.00032   0.00205   0.00238  -2.99684
   D104      -3.13850  -0.00013  -0.00046  -0.00690  -0.00734   3.13735
   D105       0.13177  -0.00028  -0.00033  -0.00537  -0.00570   0.12606
   D106       2.96691  -0.00024  -0.00073  -0.01278  -0.01351   2.95340
   D107      -0.18513  -0.00013  -0.00059  -0.00845  -0.00903  -0.19416
   D108       2.34268   0.00026   0.00088   0.01391   0.01478   2.35746
   D109      -0.77316   0.00018   0.00133   0.00839   0.00971  -0.76345
   D110      -0.78689   0.00012   0.00072   0.00887   0.00960  -0.77730
   D111       2.38045   0.00004   0.00117   0.00335   0.00453   2.38498
   D112      -0.02374  -0.00004   0.00035   0.00455   0.00491  -0.01883
   D113       3.07176   0.00000   0.00002  -0.00194  -0.00188   3.06987
   D114       3.10603   0.00010   0.00051   0.00951   0.01001   3.11604
   D115      -0.08166   0.00014   0.00018   0.00302   0.00322  -0.07844
   D116      -3.13303  -0.00004   0.00035  -0.00298  -0.00262  -3.13565
   D117      -0.01698   0.00001   0.00002   0.00012   0.00014  -0.01684
   D118      -0.01662   0.00004  -0.00009   0.00243   0.00234  -0.01428
   D119       3.09943   0.00009  -0.00042   0.00553   0.00510   3.10454
   D120       3.13785   0.00003  -0.00033   0.00292   0.00260   3.14045
   D121      -0.01768   0.00005  -0.00052   0.00453   0.00401  -0.01367
   D122       0.02141  -0.00004   0.00011  -0.00243  -0.00232   0.01909
   D123      -3.13412  -0.00002  -0.00008  -0.00083  -0.00091  -3.13503
   D124       0.00235  -0.00002   0.00004  -0.00093  -0.00089   0.00146
   D125       3.13533  -0.00001  -0.00007  -0.00006  -0.00012   3.13521
   D126      -3.11362  -0.00007   0.00037  -0.00401  -0.00364  -3.11726
   D127       0.01936  -0.00005   0.00026  -0.00314  -0.00288   0.01648
   D128      -0.01197   0.00001  -0.00007   0.00092   0.00085  -0.01113
   D129       3.12941   0.00001  -0.00003   0.00047   0.00043   3.12984
   D130      -3.13954  -0.00001   0.00012  -0.00068  -0.00056  -3.14010
   D131       0.00185  -0.00002   0.00016  -0.00114  -0.00098   0.00087
   D132       0.00749  -0.00001   0.00000  -0.00064  -0.00064   0.00686
   D133      -3.14095   0.00001  -0.00006   0.00044   0.00038  -3.14057
   D134      -3.12544  -0.00003   0.00011  -0.00152  -0.00141  -3.12685
   D135       0.00930  -0.00001   0.00005  -0.00044  -0.00039   0.00891
   D136      -0.00270   0.00002   0.00001   0.00064   0.00066  -0.00204
   D137      -3.13744   0.00000   0.00007  -0.00044  -0.00036  -3.13780
   D138       3.13910   0.00002  -0.00002   0.00110   0.00107   3.14018
   D139       0.00436   0.00000   0.00004   0.00002   0.00006   0.00442
   D140       2.77458   0.00005   0.00060  -0.00462  -0.00403   2.77055
   D141      -1.39300  -0.00023   0.00016  -0.00680  -0.00663  -1.39963
   D142       0.67503   0.00014   0.00085  -0.00425  -0.00340   0.67163
   D143      -0.31602   0.00009   0.00099   0.00283   0.00382  -0.31220
   D144       1.79959  -0.00019   0.00056   0.00066   0.00121   1.80081
   D145      -2.41556   0.00018   0.00124   0.00320   0.00444  -2.41112
   D146       3.12906   0.00003  -0.00035   0.00241   0.00205   3.13111
   D147       0.01076   0.00000   0.00004   0.00003   0.00007   0.01083
   D148       0.01362  -0.00003   0.00013  -0.00211  -0.00198   0.01164
   D149      -3.10468  -0.00006   0.00052  -0.00448  -0.00396  -3.10864
   D150      -3.13260  -0.00002   0.00032  -0.00244  -0.00212  -3.13472
   D151       0.02709  -0.00005   0.00050  -0.00398  -0.00348   0.02361
   D152      -0.01713   0.00003  -0.00015   0.00201   0.00187  -0.01527
   D153      -3.14063   0.00001   0.00003   0.00047   0.00051  -3.14013
   D154      -0.00220   0.00002  -0.00005   0.00093   0.00087  -0.00132
   D155      -3.13566   0.00001   0.00006   0.00032   0.00038  -3.13527
   D156       3.11600   0.00004  -0.00044   0.00329   0.00285   3.11885
   D157      -0.01747   0.00004  -0.00033   0.00269   0.00236  -0.01511
   D158       0.00922  -0.00001   0.00009  -0.00073  -0.00064   0.00858
   D159      -3.13061   0.00000   0.00005  -0.00038  -0.00034  -3.13095
   D160       3.13265   0.00001  -0.00009   0.00081   0.00072   3.13337
   D161      -0.00718   0.00002  -0.00013   0.00116   0.00102  -0.00616
   D162      -0.00604   0.00001  -0.00001   0.00041   0.00040  -0.00563
   D163       3.14104   0.00000   0.00005  -0.00033  -0.00028   3.14076
   D164       3.12739   0.00001  -0.00013   0.00102   0.00089   3.12828
   D165      -0.00873   0.00000  -0.00007   0.00029   0.00022  -0.00851
   D166       0.00254  -0.00001  -0.00001  -0.00051  -0.00052   0.00202
   D167       3.13865   0.00000  -0.00007   0.00023   0.00016   3.13881
   D168      -3.14082  -0.00002   0.00003  -0.00085  -0.00082   3.14154
   D169      -0.00471   0.00000  -0.00003  -0.00012  -0.00015  -0.00485
   D170      -0.67301  -0.00017  -0.00145  -0.00035  -0.00180  -0.67482
   D171       1.39371   0.00026  -0.00059   0.00228   0.00170   1.39541
   D172      -2.76480  -0.00004  -0.00114   0.00016  -0.00097  -2.76577
   D173       2.32678  -0.00027  -0.00165  -0.00279  -0.00445   2.32233
   D174      -1.88969   0.00016  -0.00079  -0.00015  -0.00095  -1.89063
   D175       0.23499  -0.00014  -0.00134  -0.00228  -0.00361   0.23138
         Item               Value     Threshold  Converged?
 Maximum Force            0.002870     0.000450     NO 
 RMS     Force            0.000536     0.000300     NO 
 Maximum Displacement     0.184574     0.001800     NO 
 RMS     Displacement     0.041136     0.001200     NO 
 Predicted change in Energy=-2.505083D-04
 Lowest energy point so far.  Saving SCF results.
 GradGradGradGradGradGradGradGradGradGradGradGradGradGradGradGradGradGrad

 Leave Link  103 at Sun Dec  2 18:02:06 2018, MaxMem=   536870912 cpu:         1.7
 (Enter /pbs_home/pkowalski/g09d01/g09/l202.exe)
 Stoichiometry    C29H22F6S2
 Framework group  C1[X(C29H22F6S2)]
 Deg. of freedom   171
 Full point group                 C1      NOp   1
 RotChk:  IX=0 Diff= 7.92D-03
 Largest Abelian subgroup         C1      NOp   1
 Largest concise Abelian subgroup C1      NOp   1
                         Standard orientation:                         
 ---------------------------------------------------------------------
 Center     Atomic      Atomic             Coordinates (Angstroms)
 Number     Number       Type             X           Y           Z
 ---------------------------------------------------------------------
      1          6           0       -1.438388    0.419162   -0.180661
      2          6           0       -0.603711   -0.864948   -0.293070
      3          6           0        0.651909   -0.749629    0.591683
      4         16           0        1.791018   -2.211596    0.438728
      5          6           0       -0.730121    1.589855   -0.110330
      6          6           0       -1.252110    3.000300   -0.139191
      7          6           0        0.733616    1.610683   -0.063186
      8          6           0       -0.021044    3.874872    0.220676
      9          6           0        1.207868    3.028238   -0.210095
     10          9           0       -2.258780    3.246908    0.735996
     11          9           0       -1.701731    3.370202   -1.374317
     12          9           0       -0.052023    5.082071   -0.358564
     13          9           0        0.020137    4.037054    1.560001
     14          9           0        1.539478    3.352176   -1.495955
     15          9           0        2.269322    3.356782    0.564914
     16          6           0        1.467613    0.465998    0.124357
     17          6           0        0.342377   -0.571351    2.098009
     18          1           0        1.286104   -0.450534    2.650287
     19          1           0       -0.197066   -1.441245    2.498599
     20          1           0       -0.272530    0.328018    2.256645
     21          6           0       -0.282534   -1.079977   -1.792682
     22          1           0        0.275111   -2.014264   -1.946482
     23          1           0        0.317905   -0.240348   -2.177336
     24          1           0       -1.222708   -1.124038   -2.362194
     25          6           0        3.171891   -1.156307    0.124928
     26         16           0       -1.749892   -2.227062    0.246078
     27          6           0       -3.153338   -1.181863   -0.023729
     28          6           0       -4.483200   -1.818358    0.018152
     29          6           0       -5.547180   -1.216632    0.719847
     30          6           0       -4.712486   -3.054192   -0.621602
     31          6           0       -6.804081   -1.823254    0.765024
     32          1           0       -5.377650   -0.276630    1.250451
     33          6           0       -5.971784   -3.654497   -0.578922
     34          1           0       -3.894366   -3.535832   -1.164603
     35          6           0       -7.022597   -3.041576    0.112973
     36          1           0       -7.616335   -1.343860    1.319958
     37          1           0       -6.134122   -4.608182   -1.090456
     38          1           0       -8.008321   -3.515405    0.148372
     39          6           0       -2.860885    0.146441   -0.242692
     40          6           0       -3.900001    1.182750   -0.580676
     41          1           0       -4.827181    0.710253   -0.935123
     42          1           0       -4.143989    1.815426    0.287040
     43          1           0       -3.530158    1.854627   -1.367979
     44          6           0        4.495607   -1.798779    0.032298
     45          6           0        5.615987   -1.233497    0.673643
     46          6           0        4.663578   -3.006068   -0.676681
     47          6           0        6.866728   -1.849178    0.595843
     48          1           0        5.495470   -0.314664    1.252954
     49          6           0        5.916170   -3.616589   -0.756027
     50          1           0        3.804229   -3.457484   -1.181402
     51          6           0        7.022505   -3.040296   -0.121444
     52          1           0        7.724140   -1.398815    1.105246
     53          1           0        6.029857   -4.548006   -1.318960
     54          1           0        8.003564   -3.521171   -0.182117
     55          6           0        2.876342    0.182408   -0.025856
     56          6           0        3.890488    1.201149   -0.475516
     57          1           0        3.463563    1.840465   -1.262407
     58          1           0        4.194956    1.869383    0.344740
     59          1           0        4.788566    0.714931   -0.881245
 ---------------------------------------------------------------------
 Rotational constants (GHZ):      0.1280602      0.0702473      0.0484248
 Leave Link  202 at Sun Dec  2 18:02:06 2018, MaxMem=   536870912 cpu:         0.0
 (Enter /pbs_home/pkowalski/g09d01/g09/l301.exe)
 Basis read from rwf:  (5D, 7F)
 No pseudopotential information found on rwf file.
 There are   673 symmetry adapted cartesian basis functions of A   symmetry.
 There are   636 symmetry adapted basis functions of A   symmetry.
   636 basis functions,  1103 primitive gaussians,   673 cartesian basis functions
   141 alpha electrons      141 beta electrons
       nuclear repulsion energy      4684.9174226206 Hartrees.
 IExCor=  402 DFT=T Ex+Corr=B3LYP ExCW=0 ScaHFX=  0.200000
 ScaDFX=  0.800000  0.720000  1.000000  0.810000 ScalE2=  1.000000  1.000000
 IRadAn=      0 IRanWt=     -1 IRanGd=            0 ICorTp=0 IEmpDi=131
 NAtoms=   59 NActive=   59 NUniq=   59 SFac= 1.00D+00 NAtFMM=   60 NAOKFM=F Big=F
 Integral buffers will be    131072 words long.
 Raffenetti 2 integral format.
 Two-electron integral symmetry is turned on.
 R6Disp:  Grimme-D3 Dispersion energy=       -0.0812994388 Hartrees.
 Nuclear repulsion after empirical dispersion term =     4684.8361231818 Hartrees.
 No density basis found on file   724.
 Leave Link  301 at Sun Dec  2 18:02:07 2018, MaxMem=   536870912 cpu:         1.0
 (Enter /pbs_home/pkowalski/g09d01/g09/l302.exe)
 NPDir=0 NMtPBC=     1 NCelOv=     1 NCel=       1 NClECP=     1 NCelD=      1
         NCelK=      1 NCelE2=     1 NClLst=     1 CellRange=     0.0.
 One-electron integrals computed using PRISM.
 NBasis=   636 RedAO= T EigKep=  3.01D-04  NBF=   636
 NBsUse=   636 1.00D-06 EigRej= -1.00D+00 NBFU=   636
 Precomputing XC quadrature grid using
 IXCGrd= 4 IRadAn=           0 IRanWt=          -1 IRanGd=           0 AccXCQ= 0.00D+00.
 Generated NRdTot=       0 NPtTot=           0 NUsed=           0 NTot=          32
 NSgBfM=   629   629   630   637   638 MxSgAt=    59 MxSgA2=    59.
 Leave Link  302 at Sun Dec  2 18:02:09 2018, MaxMem=   536870912 cpu:        16.5
 (Enter /pbs_home/pkowalski/g09d01/g09/l303.exe)
 DipDrv:  MaxL=1.
 Leave Link  303 at Sun Dec  2 18:02:09 2018, MaxMem=   536870912 cpu:         1.5
 (Enter /pbs_home/pkowalski/g09d01/g09/l401.exe)
 Initial guess from the checkpoint file:  "dae0068freq_closed_b3lypd3.chk"
 B after Tr=     0.000000    0.000000    0.000000
         Rot=    0.999999    0.001358   -0.000038   -0.000322 Ang=   0.16 deg.
 Guess basis will be translated and rotated to current coordinates.
 JPrj=2 DoOrth=T DoCkMO=T.
 Generating alternative initial guess.
 ExpMin= 1.22D-01 ExpMax= 9.18D+03 ExpMxC= 1.38D+03 IAcc=1 IRadAn=         1 AccDes= 0.00D+00
 Harris functional with IExCor=  402 and IRadAn=       1 diagonalized for initial guess.
 HarFok:  IExCor=  402 AccDes= 0.00D+00 IRadAn=         1 IDoV= 1 UseB2=F ITyADJ=14
 ICtDFT=  3500011 ScaDFX=  1.000000  1.000000  1.000000  1.000000
 FoFCou: FMM=F IPFlag=           0 FMFlag=      100000 FMFlg1=           0
         NFxFlg=           0 DoJE=T BraDBF=F KetDBF=T FulRan=T
         wScrn=  0.000000 ICntrl=     500 IOpCl=  0 I1Cent=   200000004 NGrid=           0
         NMat0=    1 NMatS0=      1 NMatT0=    0 NMatD0=    1 NMtDS0=    0 NMtDT0=    0
 Petite list used in FoFCou.
 Harris En= -2512.15593241899    
 Leave Link  401 at Sun Dec  2 18:02:15 2018, MaxMem=   536870912 cpu:        41.6
 (Enter /pbs_home/pkowalski/g09d01/g09/l502.exe)
 Closed shell SCF:
 Using DIIS extrapolation, IDIIS=  1040.
 Integral symmetry usage will be decided dynamically.
 IVT=     1387805 IEndB=     1387805 NGot=   536870912 MDV=   535953350
 LenX=   535953350 LenY=   535499748
 Requested convergence on RMS density matrix=1.00D-08 within 128 cycles.
 Requested convergence on MAX density matrix=1.00D-06.
 Requested convergence on             energy=1.00D-06.
 No special actions if energy rises.
 Fock matrices will be formed incrementally for  20 cycles.
 Integral accuracy reduced to 1.0D-05 until final iterations.

 Cycle   1  Pass 0  IDiag  1:
 FoFJK:  IHMeth= 1 ICntrl=       0 DoSepK=F KAlg= 0 I1Cent=   0 FoldK=F
 IRaf= 660000000 NMat=   1 IRICut=       1 DoRegI=T DoRafI=F ISym2E= 0.
 FoFCou: FMM=F IPFlag=           0 FMFlag=      100000 FMFlg1=           0
         NFxFlg=           0 DoJE=F BraDBF=F KetDBF=F FulRan=T
         wScrn=  0.000000 ICntrl=       0 IOpCl=  0 I1Cent=           0 NGrid=           0
         NMat0=    1 NMatS0=      1 NMatT0=    0 NMatD0=    1 NMtDS0=    0 NMtDT0=    0
 Symmetry not used in FoFCou.
 E= -2512.33831918315    
 DIIS: error= 2.50D-03 at cycle   1 NSaved=   1.
 NSaved= 1 IEnMin= 1 EnMin= -2512.33831918315     IErMin= 1 ErrMin= 2.50D-03
 ErrMax= 2.50D-03  0.00D+00 EMaxC= 1.00D-01 BMatC= 4.03D-03 BMatP= 4.03D-03
 IDIUse=3 WtCom= 9.75D-01 WtEn= 2.50D-02
 Coeff-Com:  0.100D+01
 Coeff-En:   0.100D+01
 Coeff:      0.100D+01
 Gap=     0.566 Goal=   None    Shift=    0.000
 GapD=    0.566 DampG=2.000 DampE=1.000 DampFc=2.0000 IDamp=-1.
 RMSDP=2.74D-04 MaxDP=7.80D-03              OVMax= 1.28D-02

 Cycle   2  Pass 0  IDiag  1:
 RMSU=  2.74D-04    CP:  1.00D+00
 E= -2512.34536016848     Delta-E=       -0.007040985325 Rises=F Damp=F
 DIIS: error= 3.13D-04 at cycle   2 NSaved=   2.
 NSaved= 2 IEnMin= 2 EnMin= -2512.34536016848     IErMin= 2 ErrMin= 3.13D-04
 ErrMax= 3.13D-04  0.00D+00 EMaxC= 1.00D-01 BMatC= 4.59D-05 BMatP= 4.03D-03
 IDIUse=3 WtCom= 9.97D-01 WtEn= 3.13D-03
 Coeff-Com: -0.604D-01 0.106D+01
 Coeff-En:   0.000D+00 0.100D+01
 Coeff:     -0.602D-01 0.106D+01
 Gap=     0.090 Goal=   None    Shift=    0.000
 RMSDP=4.32D-05 MaxDP=2.35D-03 DE=-7.04D-03 OVMax= 3.07D-03

 Cycle   3  Pass 0  IDiag  1:
 RMSU=  4.23D-05    CP:  1.00D+00  1.03D+00
 E= -2512.34542180096     Delta-E=       -0.000061632487 Rises=F Damp=F
 DIIS: error= 1.32D-04 at cycle   3 NSaved=   3.
 NSaved= 3 IEnMin= 3 EnMin= -2512.34542180096     IErMin= 3 ErrMin= 1.32D-04
 ErrMax= 1.32D-04  0.00D+00 EMaxC= 1.00D-01 BMatC= 4.76D-05 BMatP= 4.59D-05
 IDIUse=3 WtCom= 9.99D-01 WtEn= 1.32D-03
 Coeff-Com: -0.393D-01 0.592D+00 0.447D+00
 Coeff-En:   0.000D+00 0.000D+00 0.100D+01
 Coeff:     -0.392D-01 0.591D+00 0.448D+00
 Gap=     0.090 Goal=   None    Shift=    0.000
 RMSDP=2.63D-05 MaxDP=1.46D-03 DE=-6.16D-05 OVMax= 3.29D-03

 Cycle   4  Pass 0  IDiag  1:
 RMSU=  1.56D-05    CP:  1.00D+00  1.04D+00  5.06D-01
 E= -2512.34546289659     Delta-E=       -0.000041095625 Rises=F Damp=F
 DIIS: error= 6.58D-05 at cycle   4 NSaved=   4.
 NSaved= 4 IEnMin= 4 EnMin= -2512.34546289659     IErMin= 4 ErrMin= 6.58D-05
 ErrMax= 6.58D-05  0.00D+00 EMaxC= 1.00D-01 BMatC= 8.78D-06 BMatP= 4.59D-05
 IDIUse=1 WtCom= 1.00D+00 WtEn= 0.00D+00
 Coeff-Com: -0.141D-01 0.186D+00 0.296D+00 0.532D+00
 Coeff:     -0.141D-01 0.186D+00 0.296D+00 0.532D+00
 Gap=     0.090 Goal=   None    Shift=    0.000
 RMSDP=1.10D-05 MaxDP=6.09D-04 DE=-4.11D-05 OVMax= 1.75D-03

 Cycle   5  Pass 0  IDiag  1:
 RMSU=  8.53D-06    CP:  1.00D+00  1.04D+00  5.36D-01  5.68D-01
 E= -2512.34546933008     Delta-E=       -0.000006433495 Rises=F Damp=F
 DIIS: error= 3.19D-05 at cycle   5 NSaved=   5.
 NSaved= 5 IEnMin= 5 EnMin= -2512.34546933008     IErMin= 5 ErrMin= 3.19D-05
 ErrMax= 3.19D-05  0.00D+00 EMaxC= 1.00D-01 BMatC= 2.20D-06 BMatP= 8.78D-06
 IDIUse=1 WtCom= 1.00D+00 WtEn= 0.00D+00
 Coeff-Com: -0.146D-02-0.583D-03 0.112D+00 0.381D+00 0.509D+00
 Coeff:     -0.146D-02-0.583D-03 0.112D+00 0.381D+00 0.509D+00
 Gap=     0.090 Goal=   None    Shift=    0.000
 RMSDP=4.50D-06 MaxDP=2.52D-04 DE=-6.43D-06 OVMax= 6.41D-04

 Initial convergence to 1.0D-05 achieved.  Increase integral accuracy.
 Cycle   6  Pass 1  IDiag  1:
 E= -2512.34566309634     Delta-E=       -0.000193766260 Rises=F Damp=F
 DIIS: error= 1.90D-04 at cycle   1 NSaved=   1.
 NSaved= 1 IEnMin= 1 EnMin= -2512.34566309634     IErMin= 1 ErrMin= 1.90D-04
 ErrMax= 1.90D-04  0.00D+00 EMaxC= 1.00D-01 BMatC= 1.77D-05 BMatP= 1.77D-05
 IDIUse=3 WtCom= 9.98D-01 WtEn= 1.90D-03
 Coeff-Com:  0.100D+01
 Coeff-En:   0.100D+01
 Coeff:      0.100D+01
 Gap=     0.090 Goal=   None    Shift=    0.000
 RMSDP=4.50D-06 MaxDP=2.52D-04 DE=-1.94D-04 OVMax= 5.71D-04

 Cycle   7  Pass 1  IDiag  1:
 RMSU=  1.86D-04    CP:  1.00D+00
 E= -2512.34568213085     Delta-E=       -0.000019034508 Rises=F Damp=F
 DIIS: error= 2.62D-05 at cycle   2 NSaved=   2.
 NSaved= 2 IEnMin= 2 EnMin= -2512.34568213085     IErMin= 2 ErrMin= 2.62D-05
 ErrMax= 2.62D-05  0.00D+00 EMaxC= 1.00D-01 BMatC= 8.70D-07 BMatP= 1.77D-05
 IDIUse=1 WtCom= 1.00D+00 WtEn= 0.00D+00
 Coeff-Com:  0.570D-01 0.943D+00
 Coeff:      0.570D-01 0.943D+00
 Gap=     0.090 Goal=   None    Shift=    0.000
 RMSDP=7.12D-06 MaxDP=4.36D-04 DE=-1.90D-05 OVMax= 9.81D-04

 Cycle   8  Pass 1  IDiag  1:
 RMSU=  6.84D-06    CP:  1.00D+00  1.01D+00
 E= -2512.34567846916     Delta-E=        0.000003661694 Rises=F Damp=F
 DIIS: error= 5.95D-05 at cycle   3 NSaved=   3.
 NSaved= 3 IEnMin= 2 EnMin= -2512.34568213085     IErMin= 2 ErrMin= 2.62D-05
 ErrMax= 5.95D-05  0.00D+00 EMaxC= 1.00D-01 BMatC= 4.11D-06 BMatP= 8.70D-07
 IDIUse=1 WtCom= 1.00D+00 WtEn= 0.00D+00
 Coeff-Com: -0.567D-02 0.690D+00 0.316D+00
 Coeff:     -0.567D-02 0.690D+00 0.316D+00
 Gap=     0.090 Goal=   None    Shift=    0.000
 RMSDP=5.08D-06 MaxDP=3.24D-04 DE= 3.66D-06 OVMax= 7.65D-04

 Cycle   9  Pass 1  IDiag  1:
 RMSU=  1.11D-06    CP:  1.00D+00  1.01D+00  2.77D-01
 E= -2512.34568302425     Delta-E=       -0.000004555089 Rises=F Damp=F
 DIIS: error= 4.70D-06 at cycle   4 NSaved=   4.
 NSaved= 4 IEnMin= 4 EnMin= -2512.34568302425     IErMin= 4 ErrMin= 4.70D-06
 ErrMax= 4.70D-06  0.00D+00 EMaxC= 1.00D-01 BMatC= 5.25D-08 BMatP= 8.70D-07
 IDIUse=1 WtCom= 1.00D+00 WtEn= 0.00D+00
 Coeff-Com: -0.476D-02 0.437D+00 0.209D+00 0.358D+00
 Coeff:     -0.476D-02 0.437D+00 0.209D+00 0.358D+00
 Gap=     0.090 Goal=   None    Shift=    0.000
 RMSDP=6.24D-07 MaxDP=4.29D-05 DE=-4.56D-06 OVMax= 9.50D-05

 Cycle  10  Pass 1  IDiag  1:
 RMSU=  3.94D-07    CP:  1.00D+00  1.01D+00  3.08D-01  6.12D-01
 E= -2512.34568307760     Delta-E=       -0.000000053349 Rises=F Damp=F
 DIIS: error= 9.60D-07 at cycle   5 NSaved=   5.
 NSaved= 5 IEnMin= 5 EnMin= -2512.34568307760     IErMin= 5 ErrMin= 9.60D-07
 ErrMax= 9.60D-07  0.00D+00 EMaxC= 1.00D-01 BMatC= 1.77D-09 BMatP= 5.25D-08
 IDIUse=1 WtCom= 1.00D+00 WtEn= 0.00D+00
 Coeff-Com: -0.229D-02 0.196D+00 0.954D-01 0.205D+00 0.507D+00
 Coeff:     -0.229D-02 0.196D+00 0.954D-01 0.205D+00 0.507D+00
 Gap=     0.090 Goal=   None    Shift=    0.000
 RMSDP=1.55D-07 MaxDP=1.05D-05 DE=-5.33D-08 OVMax= 1.70D-05

 Cycle  11  Pass 1  IDiag  1:
 RMSU=  1.27D-07    CP:  1.00D+00  1.01D+00  3.11D-01  6.22D-01  7.83D-01
 E= -2512.34568307876     Delta-E=       -0.000000001160 Rises=F Damp=F
 DIIS: error= 3.00D-07 at cycle   6 NSaved=   6.
 NSaved= 6 IEnMin= 6 EnMin= -2512.34568307876     IErMin= 6 ErrMin= 3.00D-07
 ErrMax= 3.00D-07  0.00D+00 EMaxC= 1.00D-01 BMatC= 1.86D-10 BMatP= 1.77D-09
 IDIUse=1 WtCom= 1.00D+00 WtEn= 0.00D+00
 Coeff-Com: -0.478D-03 0.367D-01 0.186D-01 0.540D-01 0.275D+00 0.616D+00
 Coeff:     -0.478D-03 0.367D-01 0.186D-01 0.540D-01 0.275D+00 0.616D+00
 Gap=     0.090 Goal=   None    Shift=    0.000
 RMSDP=4.41D-08 MaxDP=2.33D-06 DE=-1.16D-09 OVMax= 5.76D-06

 Cycle  12  Pass 1  IDiag  1:
 RMSU=  3.84D-08    CP:  1.00D+00  1.01D+00  3.11D-01  6.18D-01  8.31D-01
                    CP:  9.36D-01
 E= -2512.34568307906     Delta-E=       -0.000000000307 Rises=F Damp=F
 DIIS: error= 1.04D-07 at cycle   7 NSaved=   7.
 NSaved= 7 IEnMin= 7 EnMin= -2512.34568307906     IErMin= 7 ErrMin= 1.04D-07
 ErrMax= 1.04D-07  0.00D+00 EMaxC= 1.00D-01 BMatC= 3.08D-11 BMatP= 1.86D-10
 IDIUse=1 WtCom= 1.00D+00 WtEn= 0.00D+00
 Coeff-Com:  0.978D-05-0.333D-02-0.126D-02 0.553D-02 0.946D-01 0.360D+00
 Coeff-Com:  0.545D+00
 Coeff:      0.978D-05-0.333D-02-0.126D-02 0.553D-02 0.946D-01 0.360D+00
 Coeff:      0.545D+00
 Gap=     0.090 Goal=   None    Shift=    0.000
 RMSDP=2.28D-08 MaxDP=1.57D-06 DE=-3.07D-10 OVMax= 3.00D-06

 Cycle  13  Pass 1  IDiag  1:
 RMSU=  1.12D-08    CP:  1.00D+00  1.01D+00  3.11D-01  6.24D-01  8.37D-01
                    CP:  9.00D-01  5.44D-01
 E= -2512.34568307912     Delta-E=       -0.000000000059 Rises=F Damp=F
 DIIS: error= 4.79D-08 at cycle   8 NSaved=   8.
 NSaved= 8 IEnMin= 8 EnMin= -2512.34568307912     IErMin= 8 ErrMin= 4.79D-08
 ErrMax= 4.79D-08  0.00D+00 EMaxC= 1.00D-01 BMatC= 4.35D-12 BMatP= 3.08D-11
 IDIUse=1 WtCom= 1.00D+00 WtEn= 0.00D+00
 Coeff-Com:  0.398D-04-0.480D-02-0.214D-02-0.121D-03 0.435D-01 0.196D+00
 Coeff-Com:  0.353D+00 0.415D+00
 Coeff:      0.398D-04-0.480D-02-0.214D-02-0.121D-03 0.435D-01 0.196D+00
 Coeff:      0.353D+00 0.415D+00
 Gap=     0.090 Goal=   None    Shift=    0.000
 RMSDP=6.91D-09 MaxDP=3.86D-07 DE=-5.91D-11 OVMax= 1.57D-06

 SCF Done:  E(RB3LYP) =  -2512.34568308     A.U. after   13 cycles
            NFock= 13  Conv=0.69D-08     -V/T= 2.0072
 KE= 2.494315548676D+03 PE=-1.527263217634D+04 EE= 5.581134821407D+03
 Leave Link  502 at Sun Dec  2 18:10:48 2018, MaxMem=   536870912 cpu:      4090.6
 (Enter /pbs_home/pkowalski/g09d01/g09/l701.exe)
 Compute integral first derivatives.
 ... and contract with generalized density number  0.
 R6Disp: Adding Grimme-D3 dispersion energy 1st derivatives to the gradient.
 Leave Link  701 at Sun Dec  2 18:10:49 2018, MaxMem=   536870912 cpu:         6.1
 (Enter /pbs_home/pkowalski/g09d01/g09/l702.exe)
 L702 exits ... SP integral derivatives will be done elsewhere.
 Leave Link  702 at Sun Dec  2 18:10:49 2018, MaxMem=   536870912 cpu:         0.2
 (Enter /pbs_home/pkowalski/g09d01/g09/l703.exe)
 Compute integral first derivatives, UseDBF=F ICtDFT=           0.
 Integral derivatives from FoFJK, PRISM(SPDF).
 Calling FoFJK, ICntrl=      2127 FMM=F ISym2X=0 I1Cent= 0 IOpClX= 0 NMat=1 NMatS=1 NMatT=0.
 FoFJK:  IHMeth= 1 ICntrl=    2127 DoSepK=F KAlg= 0 I1Cent=   0 FoldK=F
 IRaf=         0 NMat=   1 IRICut=       1 DoRegI=T DoRafI=F ISym2E= 0.
 FoFCou: FMM=F IPFlag=           0 FMFlag=      100000 FMFlg1=         800
         NFxFlg=           0 DoJE=F BraDBF=F KetDBF=F FulRan=T
         wScrn=  0.000000 ICntrl=    2127 IOpCl=  0 I1Cent=           0 NGrid=           0
         NMat0=    1 NMatS0=      1 NMatT0=    0 NMatD0=    1 NMtDS0=    0 NMtDT0=    0
 Symmetry not used in FoFCou.
 Leave Link  703 at Sun Dec  2 18:13:11 2018, MaxMem=   536870912 cpu:      1133.7
 (Enter /pbs_home/pkowalski/g09d01/g09/l716.exe)
 Dipole        = 1.21687254D-01-1.73992255D+00-9.33414273D-02
 ***** Axes restored to original set *****
 -------------------------------------------------------------------
 Center     Atomic                   Forces (Hartrees/Bohr)
 Number     Number              X              Y              Z
 -------------------------------------------------------------------
      1        6           0.000635818    0.000006406   -0.000495022
      2        6          -0.000018880   -0.000181276   -0.000004462
      3        6           0.000368656    0.000668771   -0.000140334
      4       16           0.000252140   -0.000589366   -0.000237146
      5        6          -0.000841670    0.000102182    0.000842049
      6        6           0.000214861   -0.000280826   -0.000685039
      7        6          -0.000521147   -0.000152288    0.000719944
      8        6          -0.000645114   -0.000042243    0.000685783
      9        6           0.000498343   -0.000222618   -0.000436422
     10        9          -0.001135042    0.001012624    0.000015209
     11        9          -0.000509704    0.000149508    0.000247970
     12        9          -0.000025183   -0.000517856   -0.000455784
     13        9           0.000565592    0.000634803   -0.000054191
     14        9          -0.000249032   -0.000243168    0.000376523
     15        9           0.000486669   -0.000496587    0.001926465
     16        6           0.000428842   -0.000415277    0.000228226
     17        6           0.000270574    0.000690313   -0.000139573
     18        1          -0.000846614    0.000130552   -0.000303505
     19        1           0.000447861   -0.000639752   -0.000363924
     20        1           0.000156079    0.000123424    0.001003276
     21        6          -0.000403245   -0.000637411    0.000290229
     22        1           0.000001779   -0.000070411   -0.000891240
     23        1          -0.000504336    0.000645552    0.000287982
     24        1           0.000817596   -0.000101855    0.000395523
     25        6          -0.000402100    0.000475887    0.000372813
     26       16          -0.000220373   -0.000083241   -0.000316827
     27        6           0.000054439    0.000264518    0.000378226
     28        6          -0.000338659   -0.000020981   -0.000202128
     29        6           0.000126042    0.000413708   -0.000400782
     30        6           0.000019606   -0.000018835    0.000407857
     31        6           0.000035957    0.000231664   -0.000368384
     32        1          -0.000742354    0.000332682    0.000817819
     33        6          -0.000293942   -0.000020822    0.000315485
     34        1          -0.000008908    0.000555944   -0.000804924
     35        6          -0.000315425    0.000262321   -0.000095116
     36        1           0.000011660   -0.000537612    0.000796394
     37        1           0.000686211   -0.000065363   -0.000670489
     38        1           0.000729551   -0.000609381    0.000125733
     39        6          -0.000145922   -0.000179487    0.000064186
     40        6           0.000265447   -0.000535820   -0.000596718
     41        1           0.000967636   -0.000568142   -0.000152036
     42        1          -0.000128197   -0.000394483    0.000121207
     43        1           0.000324126    0.000330727    0.000032699
     44        6           0.000063838   -0.000315765    0.000191023
     45        6           0.000595950    0.000089445    0.000020400
     46        6          -0.000293113    0.000202699    0.000142075
     47        6           0.000425103   -0.000080024   -0.000019682
     48        1          -0.000474229    0.000060692    0.001007656
     49        6          -0.000206189   -0.000066929    0.000299250
     50        1           0.000949410   -0.000195368    0.000026129
     51        6           0.000115946   -0.000125459    0.000330135
     52        1          -0.000941050    0.000201618   -0.000013902
     53        1           0.000550626    0.000083199   -0.000777126
     54        1          -0.000402300    0.000317385   -0.000824202
     55        6          -0.000182040    0.000202095   -0.000372170
     56        6           0.000160427   -0.000331769   -0.001036349
     57        1           0.000139870    0.000414826   -0.000316426
     58        1          -0.000419460   -0.000178595   -0.000118715
     59        1          -0.000152427    0.000315466   -0.001175651
 -------------------------------------------------------------------
 Cartesian Forces:  Max     0.001926465 RMS     0.000475808
 Leave Link  716 at Sun Dec  2 18:13:11 2018, MaxMem=   536870912 cpu:         0.3
 (Enter /pbs_home/pkowalski/g09d01/g09/l103.exe)

 GradGradGradGradGradGradGradGradGradGradGradGradGradGradGradGradGradGrad
 Berny optimization.
 Using GEDIIS/GDIIS optimizer.
 FormGI is forming the generalized inverse of G from B-inverse, IUseBI=4.
 Internal  Forces:  Max     0.004550565 RMS     0.000699754
 Search for a local minimum.
 Step number   3 out of a maximum of  354
 All quantities printed in internal units (Hartrees-Bohrs-Radians)
 RMS Force = .69975D-03 SwitMx=.10000D-02 MixMth= 2
 Mixed Optimization -- En-DIIS/RFO-DIIS
 Swapping is turned off.
 Update second derivatives using D2CorX and points    1    2    3
 DE=  7.89D-05 DEPred=-2.51D-04 R=-3.15D-01
 Trust test=-3.15D-01 RLast= 1.28D-01 DXMaxT set to 2.34D-01
 ITU= -1  1  0
     Eigenvalues ---    0.00229   0.00230   0.00404   0.00645   0.00652
     Eigenvalues ---    0.00655   0.00907   0.00999   0.01103   0.01143
     Eigenvalues ---    0.01208   0.01268   0.01387   0.01451   0.01466
     Eigenvalues ---    0.01547   0.01584   0.01672   0.01723   0.01762
     Eigenvalues ---    0.01934   0.01936   0.02015   0.02020   0.02078
     Eigenvalues ---    0.02084   0.02095   0.02099   0.02133   0.02135
     Eigenvalues ---    0.02138   0.02142   0.02151   0.02154   0.02161
     Eigenvalues ---    0.02161   0.02164   0.02167   0.04530   0.04742
     Eigenvalues ---    0.04985   0.05465   0.05484   0.05506   0.05670
     Eigenvalues ---    0.05680   0.05983   0.07007   0.07050   0.07099
     Eigenvalues ---    0.07242   0.07278   0.07393   0.07836   0.08986
     Eigenvalues ---    0.09212   0.09439   0.09601   0.10466   0.10917
     Eigenvalues ---    0.11161   0.12234   0.13077   0.14147   0.14743
     Eigenvalues ---    0.15822   0.15996   0.15997   0.15998   0.15999
     Eigenvalues ---    0.16000   0.16000   0.16000   0.16000   0.16000
     Eigenvalues ---    0.16000   0.16000   0.16000   0.16000   0.16000
     Eigenvalues ---    0.16000   0.16000   0.16000   0.16000   0.16000
     Eigenvalues ---    0.16057   0.16117   0.16986   0.17057   0.20322
     Eigenvalues ---    0.21990   0.21999   0.22000   0.22000   0.22209
     Eigenvalues ---    0.22293   0.23464   0.23478   0.23674   0.24330
     Eigenvalues ---    0.24521   0.24544   0.24839   0.24899   0.24943
     Eigenvalues ---    0.24994   0.24998   0.25017   0.26251   0.26576
     Eigenvalues ---    0.26801   0.27111   0.27256   0.27499   0.27525
     Eigenvalues ---    0.27606   0.28241   0.30635   0.30712   0.31485
     Eigenvalues ---    0.31492   0.33238   0.34096   0.34372   0.34427
     Eigenvalues ---    0.34444   0.34542   0.34576   0.34594   0.34608
     Eigenvalues ---    0.34631   0.34711   0.34738   0.34747   0.35053
     Eigenvalues ---    0.35215   0.35291   0.35291   0.35291   0.35291
     Eigenvalues ---    0.35300   0.35311   0.35354   0.35383   0.35453
     Eigenvalues ---    0.35589   0.35867   0.37486   0.41274   0.41327
     Eigenvalues ---    0.41763   0.41793   0.43938   0.45013   0.45042
     Eigenvalues ---    0.45303   0.45523   0.46318   0.46394   0.46418
     Eigenvalues ---    0.46810   0.47544   0.47934   0.48528   0.49045
     Eigenvalues ---    0.50289   0.51381   0.52257   0.53173   0.55302
     Eigenvalues ---    0.60789
 En-DIIS/RFO-DIIS IScMMF=        0 using points:     3    2
 RFO step:  Lambda=-2.50544420D-04.
 NNeg= 0 NP= 2 Switch=  2.50D-03 Rises=F DC= -7.89D-05 SmlDif=  1.00D-05
 RMS Error=  0.1088999812D-02 NUsed= 2 EDIIS=F
 DidBck=T Rises=F RFO-DIIS coefs:    0.43683    0.56317
 Iteration  1 RMS(Cart)=  0.02400035 RMS(Int)=  0.00012063
 Iteration  2 RMS(Cart)=  0.00026359 RMS(Int)=  0.00000409
 Iteration  3 RMS(Cart)=  0.00000003 RMS(Int)=  0.00000409
 ITry= 1 IFail=0 DXMaxC= 1.13D-01 DCOld= 1.00D+10 DXMaxT= 2.34D-01 DXLimC= 3.00D+00 Rises=F
 Variable       Old X    -DE/DX   Delta X   Delta X   Delta X     New X
                                 (Linear)    (Quad)   (Total)
    R1        2.90198  -0.00074  -0.00006   0.00037   0.00031   2.90229
    R2        2.58907  -0.00203  -0.00246   0.00043  -0.00203   2.58704
    R3        2.73960  -0.00177  -0.00182   0.00054  -0.00127   2.73832
    R4        2.91083   0.00071   0.00023   0.00235   0.00259   2.91342
    R5        2.92647   0.00020   0.00019   0.00052   0.00071   2.92717
    R6        3.51498   0.00001   0.00039   0.00026   0.00066   3.51563
    R7        3.51424  -0.00003   0.00030   0.00029   0.00059   3.51483
    R8        2.90399  -0.00121   0.00024   0.00067   0.00092   2.90490
    R9        2.92548   0.00020   0.00031   0.00034   0.00064   2.92613
   R10        3.33734   0.00097   0.00279  -0.00214   0.00064   3.33798
   R11        2.84255  -0.00044  -0.00184   0.00189   0.00005   2.84260
   R12        2.76778  -0.00123  -0.00186  -0.00024  -0.00210   2.76568
   R13        2.93358   0.00126   0.00051   0.00078   0.00130   2.93488
   R14        2.56346   0.00082   0.00228  -0.00115   0.00113   2.56459
   R15        2.58037   0.00018   0.00231  -0.00168   0.00063   2.58100
   R16        2.83834  -0.00095  -0.00194   0.00137  -0.00057   2.83777
   R17        2.59397  -0.00248  -0.00219   0.00042  -0.00178   2.59220
   R18        2.93521   0.00116   0.00040   0.00052   0.00092   2.93613
   R19        2.53097   0.00068   0.00193  -0.00081   0.00112   2.53209
   R20        2.55063   0.00085   0.00224  -0.00105   0.00119   2.55182
   R21        2.58301   0.00032   0.00210  -0.00136   0.00074   2.58375
   R22        2.56005   0.00083   0.00257  -0.00148   0.00110   2.56114
   R23        2.73031  -0.00308  -0.00218  -0.00029  -0.00247   2.72785
   R24        2.07889  -0.00091  -0.00128  -0.00063  -0.00191   2.07698
   R25        2.07714  -0.00085  -0.00136  -0.00049  -0.00185   2.07529
   R26        2.08054  -0.00099  -0.00130  -0.00075  -0.00205   2.07849
   R27        2.07656  -0.00089  -0.00129  -0.00060  -0.00189   2.07467
   R28        2.08167  -0.00085  -0.00127  -0.00060  -0.00187   2.07980
   R29        2.07888  -0.00091  -0.00129  -0.00062  -0.00191   2.07697
   R30        2.78603   0.00043   0.00042  -0.00010   0.00032   2.78636
   R31        2.60634   0.00125  -0.00026   0.00023  -0.00003   2.60631
   R32        3.34588   0.00094   0.00266  -0.00196   0.00070   3.34658
   R33        2.78721   0.00042   0.00045  -0.00012   0.00033   2.78754
   R34        2.60334   0.00112  -0.00029   0.00020  -0.00009   2.60325
   R35        2.66344  -0.00008   0.00000  -0.00042  -0.00043   2.66302
   R36        2.66521  -0.00046  -0.00007  -0.00073  -0.00080   2.66441
   R37        2.63874  -0.00057  -0.00020  -0.00067  -0.00087   2.63787
   R38        2.06481  -0.00112  -0.00130  -0.00083  -0.00212   2.06269
   R39        2.63752  -0.00057  -0.00022  -0.00067  -0.00089   2.63662
   R40        2.06677  -0.00098  -0.00128  -0.00073  -0.00201   2.06475
   R41        2.64375  -0.00061  -0.00028  -0.00068  -0.00096   2.64279
   R42        2.06796  -0.00096  -0.00124  -0.00076  -0.00200   2.06596
   R43        2.64467  -0.00057  -0.00016  -0.00071  -0.00087   2.64380
   R44        2.06796  -0.00096  -0.00125  -0.00075  -0.00200   2.06597
   R45        2.06786  -0.00096  -0.00123  -0.00077  -0.00199   2.06587
   R46        2.84586   0.00017   0.00101  -0.00070   0.00032   2.84618
   R47        2.07745  -0.00109  -0.00156  -0.00049  -0.00206   2.07539
   R48        2.08105  -0.00035  -0.00092  -0.00031  -0.00123   2.07982
   R49        2.07702  -0.00033  -0.00080  -0.00045  -0.00126   2.07577
   R50        2.66319  -0.00006  -0.00006  -0.00033  -0.00039   2.66280
   R51        2.66472  -0.00047  -0.00006  -0.00078  -0.00084   2.66389
   R52        2.63850  -0.00057  -0.00018  -0.00067  -0.00085   2.63764
   R53        2.06524  -0.00108  -0.00123  -0.00086  -0.00209   2.06315
   R54        2.63752  -0.00058  -0.00021  -0.00072  -0.00093   2.63659
   R55        2.06750  -0.00097  -0.00126  -0.00074  -0.00200   2.06551
   R56        2.64395  -0.00062  -0.00025  -0.00072  -0.00097   2.64298
   R57        2.06791  -0.00096  -0.00124  -0.00076  -0.00200   2.06592
   R58        2.64480  -0.00067  -0.00030  -0.00073  -0.00103   2.64377
   R59        2.06781  -0.00096  -0.00122  -0.00076  -0.00199   2.06582
   R60        2.06785  -0.00097  -0.00123  -0.00078  -0.00202   2.06583
   R61        2.84623   0.00014   0.00101  -0.00076   0.00026   2.84648
   R62        2.07886  -0.00011  -0.00067  -0.00038  -0.00105   2.07781
   R63        2.08047  -0.00035  -0.00107  -0.00016  -0.00123   2.07924
   R64        2.07661  -0.00118  -0.00159  -0.00057  -0.00216   2.07445
    A1        2.02337   0.00019   0.00089  -0.00035   0.00055   2.02392
    A2        1.95291   0.00119   0.00270  -0.00003   0.00267   1.95558
    A3        2.30525  -0.00140  -0.00371   0.00034  -0.00339   2.30186
    A4        1.91603  -0.00039  -0.00044   0.00135   0.00092   1.91694
    A5        1.87519  -0.00011  -0.00025  -0.00015  -0.00040   1.87479
    A6        1.82988  -0.00030  -0.00096  -0.00085  -0.00181   1.82808
    A7        1.97964   0.00017  -0.00062   0.00082   0.00020   1.97983
    A8        1.97212   0.00059   0.00157  -0.00010   0.00147   1.97359
    A9        1.88263  -0.00003   0.00060  -0.00122  -0.00062   1.88200
   A10        1.97492   0.00096   0.00158  -0.00052   0.00105   1.97597
   A11        1.89361  -0.00054   0.00114   0.00002   0.00116   1.89477
   A12        1.98726  -0.00021  -0.00073   0.00165   0.00092   1.98817
   A13        1.84599  -0.00064  -0.00250  -0.00178  -0.00427   1.84172
   A14        1.86820  -0.00001   0.00110  -0.00169  -0.00059   1.86761
   A15        1.88697   0.00039  -0.00085   0.00221   0.00135   1.88832
   A16        1.59460  -0.00002   0.00017   0.00088   0.00105   1.59565
   A17        2.24060  -0.00048  -0.00054   0.00049  -0.00006   2.24053
   A18        2.12991   0.00001  -0.00024   0.00014  -0.00009   2.12983
   A19        1.91143   0.00046   0.00081  -0.00044   0.00036   1.91179
   A20        1.82205  -0.00083   0.00035  -0.00153  -0.00117   1.82088
   A21        1.99940  -0.00052  -0.00190   0.00074  -0.00116   1.99825
   A22        1.96669  -0.00013  -0.00177   0.00068  -0.00108   1.96560
   A23        1.91401   0.00138   0.00408  -0.00129   0.00278   1.91680
   A24        1.89462   0.00060   0.00200  -0.00139   0.00061   1.89523
   A25        1.86500  -0.00035  -0.00225   0.00246   0.00023   1.86523
   A26        1.90268   0.00105   0.00128  -0.00073   0.00056   1.90324
   A27        2.12578   0.00028   0.00052   0.00090   0.00143   2.12721
   A28        2.25436  -0.00133  -0.00183  -0.00020  -0.00204   2.25231
   A29        1.82974   0.00025   0.00087  -0.00151  -0.00063   1.82910
   A30        1.97055   0.00000  -0.00032   0.00022  -0.00010   1.97045
   A31        1.89855  -0.00017   0.00072  -0.00079  -0.00007   1.89848
   A32        1.97105  -0.00010  -0.00043   0.00035  -0.00009   1.97096
   A33        1.89289  -0.00010   0.00099  -0.00116  -0.00017   1.89272
   A34        1.89816   0.00011  -0.00165   0.00264   0.00100   1.89916
   A35        1.81058  -0.00096   0.00057  -0.00209  -0.00151   1.80907
   A36        1.97391  -0.00005  -0.00089  -0.00020  -0.00109   1.97282
   A37        2.00460  -0.00077  -0.00320   0.00151  -0.00169   2.00292
   A38        1.90040   0.00054   0.00187  -0.00181   0.00006   1.90046
   A39        1.90611   0.00182   0.00449  -0.00011   0.00437   1.91048
   A40        1.86566  -0.00041  -0.00220   0.00234   0.00015   1.86582
   A41        2.00136   0.00057   0.00338   0.00058   0.00396   2.00532
   A42        1.97566   0.00171   0.00119   0.00073   0.00192   1.97759
   A43        2.30614  -0.00228  -0.00459  -0.00129  -0.00588   2.30025
   A44        1.90668  -0.00003  -0.00084   0.00061  -0.00023   1.90645
   A45        1.94078   0.00015  -0.00039   0.00103   0.00063   1.94141
   A46        1.92404   0.00034  -0.00009   0.00140   0.00131   1.92535
   A47        1.90177  -0.00010  -0.00014  -0.00063  -0.00077   1.90100
   A48        1.89344  -0.00016   0.00079  -0.00138  -0.00059   1.89285
   A49        1.89639  -0.00020   0.00071  -0.00112  -0.00042   1.89598
   A50        1.93782   0.00010  -0.00025   0.00080   0.00055   1.93837
   A51        1.92341   0.00018  -0.00009   0.00100   0.00091   1.92432
   A52        1.90670   0.00005  -0.00083   0.00086   0.00003   1.90673
   A53        1.89924  -0.00012   0.00055  -0.00090  -0.00035   1.89889
   A54        1.90412  -0.00009  -0.00013  -0.00051  -0.00064   1.90349
   A55        1.89188  -0.00013   0.00076  -0.00132  -0.00056   1.89132
   A56        2.04070  -0.00033  -0.00115   0.00117   0.00003   2.04074
   A57        2.01736  -0.00080  -0.00173  -0.00015  -0.00188   2.01548
   A58        2.22498   0.00112   0.00293  -0.00110   0.00183   2.22682
   A59        1.58278   0.00006   0.00144   0.00044   0.00189   1.58467
   A60        2.04386  -0.00041  -0.00160   0.00125  -0.00034   2.04352
   A61        2.00991  -0.00057  -0.00121   0.00026  -0.00095   2.00896
   A62        2.22940   0.00097   0.00279  -0.00150   0.00130   2.23069
   A63        2.10662   0.00077   0.00102   0.00015   0.00118   2.10780
   A64        2.10812  -0.00044  -0.00073   0.00002  -0.00071   2.10741
   A65        2.06826  -0.00034  -0.00035  -0.00020  -0.00055   2.06771
   A66        2.10614   0.00011   0.00008   0.00015   0.00023   2.10638
   A67        2.08509   0.00008   0.00038  -0.00023   0.00015   2.08524
   A68        2.09172  -0.00019  -0.00049   0.00006  -0.00042   2.09130
   A69        2.10562   0.00018   0.00024   0.00008   0.00032   2.10594
   A70        2.08230  -0.00011   0.00015  -0.00038  -0.00022   2.08207
   A71        2.09520  -0.00007  -0.00040   0.00029  -0.00011   2.09509
   A72        2.09883   0.00003   0.00016  -0.00014   0.00003   2.09886
   A73        2.08772   0.00001  -0.00021   0.00025   0.00004   2.08776
   A74        2.09661  -0.00004   0.00004  -0.00012  -0.00007   2.09654
   A75        2.09927   0.00004   0.00000   0.00001   0.00001   2.09927
   A76        2.08792  -0.00001  -0.00010   0.00010   0.00000   2.08792
   A77        2.09600  -0.00002   0.00010  -0.00011   0.00000   2.09600
   A78        2.08810  -0.00002  -0.00015   0.00007  -0.00008   2.08802
   A79        2.09753   0.00001   0.00009  -0.00006   0.00002   2.09755
   A80        2.09754   0.00001   0.00006  -0.00001   0.00005   2.09759
   A81        1.96371  -0.00022   0.00049  -0.00048   0.00002   1.96373
   A82        2.16179  -0.00308  -0.00452   0.00080  -0.00372   2.15808
   A83        2.15639   0.00329   0.00421  -0.00040   0.00381   2.16020
   A84        1.93750   0.00050   0.00064   0.00037   0.00101   1.93851
   A85        1.95129   0.00008  -0.00035   0.00097   0.00063   1.95191
   A86        1.92755  -0.00028  -0.00139   0.00084  -0.00054   1.92700
   A87        1.89032  -0.00007   0.00099  -0.00098   0.00000   1.89032
   A88        1.89186  -0.00004   0.00068  -0.00074  -0.00006   1.89180
   A89        1.86269  -0.00022  -0.00054  -0.00058  -0.00112   1.86157
   A90        2.10645   0.00073   0.00102   0.00020   0.00121   2.10766
   A91        2.10789  -0.00039  -0.00079   0.00004  -0.00075   2.10714
   A92        2.06863  -0.00034  -0.00027  -0.00028  -0.00055   2.06808
   A93        2.10589   0.00009   0.00002   0.00018   0.00020   2.10609
   A94        2.08380   0.00009   0.00038  -0.00018   0.00019   2.08399
   A95        2.09331  -0.00018  -0.00041  -0.00002  -0.00043   2.09288
   A96        2.10598   0.00017   0.00019   0.00013   0.00032   2.10630
   A97        2.08476  -0.00010   0.00009  -0.00034  -0.00024   2.08452
   A98        2.09232  -0.00007  -0.00030   0.00020  -0.00009   2.09223
   A99        2.09868   0.00002   0.00015  -0.00013   0.00002   2.09870
   A100       2.08802   0.00001  -0.00024   0.00028   0.00004   2.08806
   A101       2.09646  -0.00003   0.00009  -0.00016  -0.00007   2.09640
   A102       2.09848   0.00005  -0.00001   0.00004   0.00003   2.09851
   A103       2.08843  -0.00002  -0.00011   0.00010   0.00000   2.08843
   A104       2.09627  -0.00003   0.00011  -0.00014  -0.00003   2.09624
   A105       2.08862   0.00000  -0.00009   0.00004  -0.00005   2.08857
   A106       2.09713   0.00001   0.00005   0.00001   0.00006   2.09719
   A107       2.09742  -0.00001   0.00004  -0.00005  -0.00001   2.09742
   A108       1.96935  -0.00028   0.00002  -0.00050  -0.00048   1.96887
   A109       2.15891  -0.00426  -0.00489  -0.00047  -0.00537   2.15354
   A110       2.14703   0.00455   0.00503   0.00079   0.00582   2.15285
   A111       1.92338  -0.00049  -0.00178   0.00074  -0.00103   1.92235
   A112       1.95446   0.00004  -0.00022   0.00069   0.00047   1.95493
   A113       1.94039   0.00064   0.00074   0.00066   0.00140   1.94180
   A114       1.86243  -0.00023  -0.00053  -0.00087  -0.00140   1.86104
   A115       1.88620   0.00006   0.00093  -0.00067   0.00026   1.88646
   A116       1.89403  -0.00006   0.00088  -0.00068   0.00019   1.89422
    D1        0.67092   0.00029   0.00610  -0.00075   0.00534   0.67626
    D2       -1.48921   0.00039   0.00729  -0.00249   0.00479  -1.48442
    D3        2.79418   0.00061   0.00717  -0.00065   0.00652   2.80070
    D4       -2.52493  -0.00010   0.00405  -0.00149   0.00256  -2.52237
    D5        1.59812   0.00001   0.00524  -0.00323   0.00201   1.60013
    D6       -0.40167   0.00022   0.00512  -0.00139   0.00373  -0.39794
    D7        3.01979  -0.00057  -0.00808   0.00463  -0.00345   3.01635
    D8       -0.06239  -0.00039  -0.00886   0.00011  -0.00875  -0.07115
    D9       -0.05395  -0.00020  -0.00584   0.00558  -0.00025  -0.05420
   D10       -3.13614  -0.00002  -0.00661   0.00105  -0.00556   3.14149
   D11        0.28744  -0.00013  -0.00156   0.00095  -0.00061   0.28683
   D12       -2.80107  -0.00022  -0.00566   0.00262  -0.00305  -2.80412
   D13       -2.91991  -0.00051  -0.00378   0.00002  -0.00376  -2.92367
   D14        0.27476  -0.00060  -0.00788   0.00170  -0.00620   0.26857
   D15       -3.07461   0.00103   0.00628   0.00494   0.01122  -3.06338
   D16       -1.03178   0.00045   0.00487   0.00244   0.00731  -1.02447
   D17        1.07012   0.00044   0.00412   0.00633   0.01045   1.08057
   D18       -0.97683   0.00073   0.00523   0.00626   0.01149  -0.96534
   D19        1.06600   0.00015   0.00382   0.00376   0.00758   1.07358
   D20       -3.11529   0.00013   0.00307   0.00765   0.01072  -3.10457
   D21        1.17283   0.00130   0.00680   0.00518   0.01197   1.18481
   D22       -3.06752   0.00072   0.00538   0.00268   0.00806  -3.05946
   D23       -0.96563   0.00070   0.00464   0.00657   0.01120  -0.95442
   D24       -3.09380  -0.00002   0.00353  -0.00585  -0.00232  -3.09612
   D25        1.08375  -0.00005   0.00306  -0.00591  -0.00286   1.08089
   D26       -0.99304  -0.00004   0.00268  -0.00543  -0.00275  -0.99578
   D27        1.06859   0.00045   0.00465  -0.00796  -0.00332   1.06527
   D28       -1.03705   0.00041   0.00417  -0.00803  -0.00385  -1.04091
   D29       -3.11383   0.00043   0.00380  -0.00754  -0.00374  -3.11758
   D30       -1.12951  -0.00042   0.00259  -0.00748  -0.00489  -1.13440
   D31        3.04804  -0.00046   0.00211  -0.00754  -0.00542   3.04261
   D32        0.97126  -0.00044   0.00174  -0.00705  -0.00531   0.96594
   D33        0.32367  -0.00045  -0.00583   0.00130  -0.00453   0.31914
   D34        2.40976  -0.00080  -0.00612   0.00235  -0.00377   2.40599
   D35       -1.67091  -0.00018  -0.00535   0.00240  -0.00294  -1.67385
   D36        2.24064  -0.00052   0.01068   0.00225   0.01293   2.25356
   D37        0.17001   0.00001   0.01001   0.00366   0.01366   0.18367
   D38       -1.83916  -0.00013   0.01166   0.00274   0.01439  -1.82476
   D39        0.82569  -0.00050  -0.01127  -0.00366  -0.01494   0.81076
   D40       -2.32276  -0.00069  -0.01369  -0.00134  -0.01502  -2.33778
   D41        2.94956  -0.00002  -0.01021  -0.00527  -0.01549   2.93407
   D42       -0.19890  -0.00021  -0.01263  -0.00295  -0.01557  -0.21447
   D43       -1.33737  -0.00016  -0.01055  -0.00706  -0.01762  -1.35499
   D44        1.79736  -0.00035  -0.01297  -0.00474  -0.01770   1.77966
   D45       -3.09602   0.00052   0.00323  -0.00664  -0.00341  -3.09943
   D46        1.08747   0.00058   0.00420  -0.00690  -0.00270   1.08477
   D47       -1.01696   0.00051   0.00363  -0.00710  -0.00348  -1.02044
   D48        0.99114  -0.00058   0.00085  -0.00582  -0.00496   0.98618
   D49       -1.10855  -0.00052   0.00182  -0.00608  -0.00425  -1.11280
   D50        3.07020  -0.00059   0.00125  -0.00629  -0.00503   3.06518
   D51       -0.99040  -0.00002   0.00361  -0.00399  -0.00038  -0.99079
   D52       -3.09010   0.00004   0.00458  -0.00425   0.00032  -3.08977
   D53        1.08865  -0.00003   0.00401  -0.00446  -0.00045   1.08820
   D54        3.04211  -0.00011  -0.01032   0.00079  -0.00954   3.03257
   D55       -0.11611  -0.00008  -0.00624  -0.00403  -0.01027  -0.12639
   D56        2.97557   0.00018   0.00228  -0.00722  -0.00495   2.97063
   D57        0.88203  -0.00066  -0.00193  -0.00501  -0.00694   0.87509
   D58       -1.25507   0.00033   0.00399  -0.00946  -0.00547  -1.26054
   D59       -0.21944   0.00001   0.00296  -0.00313  -0.00018  -0.21962
   D60       -2.31298  -0.00083  -0.00125  -0.00092  -0.00218  -2.31516
   D61        1.83310   0.00016   0.00467  -0.00538  -0.00071   1.83239
   D62        2.98629  -0.00031   0.00171   0.00008   0.00180   2.98808
   D63       -0.18179  -0.00027   0.00068  -0.00102  -0.00034  -0.18213
   D64       -0.10591  -0.00014   0.00110  -0.00371  -0.00261  -0.10851
   D65        3.00920  -0.00010   0.00006  -0.00481  -0.00475   3.00446
   D66        0.44781  -0.00002  -0.00596   0.00857   0.00261   0.45042
   D67        2.60038   0.00003  -0.00610   0.00810   0.00201   2.60239
   D68       -1.57408   0.00005  -0.00789   0.01104   0.00315  -1.57092
   D69        2.59783  -0.00039  -0.00581   0.00785   0.00204   2.59987
   D70       -1.53278  -0.00035  -0.00594   0.00738   0.00144  -1.53134
   D71        0.57594  -0.00033  -0.00773   0.01031   0.00258   0.57853
   D72       -1.65365   0.00029  -0.00509   0.00929   0.00420  -1.64945
   D73        0.49892   0.00033  -0.00522   0.00882   0.00360   0.50252
   D74        2.60765   0.00035  -0.00701   0.01176   0.00474   2.61239
   D75        0.38428   0.00005  -0.00476   0.00893   0.00417   0.38845
   D76       -1.67185   0.00001  -0.00691   0.01248   0.00556  -1.66628
   D77        2.46326   0.00124  -0.00061   0.00822   0.00762   2.47088
   D78       -2.72828  -0.00002  -0.00368   0.01012   0.00643  -2.72185
   D79        1.49878  -0.00006  -0.00583   0.01366   0.00783   1.50660
   D80       -0.64930   0.00116   0.00047   0.00941   0.00988  -0.63941
   D81       -0.23074   0.00034   0.00943   0.00232   0.01175  -0.21899
   D82        2.91936   0.00055   0.01236  -0.00057   0.01180   2.93115
   D83        2.87856   0.00043   0.00823   0.00097   0.00921   2.88776
   D84       -0.25453   0.00064   0.01116  -0.00192   0.00925  -0.24528
   D85       -0.50842   0.00007   0.00668  -0.01067  -0.00399  -0.51241
   D86        1.59808  -0.00024   0.00687  -0.01292  -0.00604   1.59204
   D87       -2.65373   0.00058   0.00780  -0.01120  -0.00340  -2.65713
   D88       -2.66067  -0.00004   0.00674  -0.01012  -0.00338  -2.66406
   D89       -0.55417  -0.00035   0.00693  -0.01237  -0.00544  -0.55961
   D90        1.47720   0.00047   0.00786  -0.01065  -0.00279   1.47442
   D91        1.51738  -0.00004   0.00841  -0.01287  -0.00446   1.51292
   D92       -2.65930  -0.00035   0.00860  -0.01512  -0.00652  -2.66582
   D93       -0.62793   0.00047   0.00953  -0.01340  -0.00387  -0.63180
   D94        0.12797   0.00012   0.00904   0.00042   0.00946   0.13743
   D95        3.13822   0.00063   0.01082  -0.00105   0.00977  -3.13520
   D96       -3.02203  -0.00009   0.00615   0.00328   0.00942  -3.01261
   D97       -0.01178   0.00042   0.00793   0.00180   0.00973  -0.00205
   D98       -2.36948   0.00040   0.00848   0.00215   0.01063  -2.35885
   D99        0.74949   0.00021   0.00616   0.00016   0.00632   0.75581
   D100       0.79102   0.00038   0.00388   0.00762   0.01150   0.80252
   D101      -2.37320   0.00019   0.00156   0.00563   0.00720  -2.36600
   D102       0.01444   0.00007  -0.00042   0.00283   0.00240   0.01685
   D103      -2.99684   0.00033  -0.00134   0.00440   0.00307  -2.99377
   D104       3.13735   0.00010   0.00413  -0.00257   0.00156   3.13890
   D105       0.12606   0.00035   0.00321  -0.00099   0.00222   0.12828
   D106       2.95340   0.00026   0.00761  -0.00359   0.00402   2.95742
   D107      -0.19416   0.00025   0.00509  -0.00100   0.00408  -0.19008
   D108       2.35746  -0.00038  -0.00832  -0.00166  -0.00998   2.34748
   D109      -0.76345  -0.00019  -0.00547  -0.00035  -0.00581  -0.76926
   D110      -0.77730  -0.00036  -0.00540  -0.00464  -0.01004  -0.78734
   D111       2.38498  -0.00017  -0.00255  -0.00332  -0.00587   2.37910
   D112      -0.01883   0.00001  -0.00276   0.00021  -0.00255  -0.02138
   D113       3.06987  -0.00013   0.00106  -0.00142  -0.00037   3.06950
   D114       3.11604  -0.00001  -0.00564   0.00314  -0.00249   3.11355
   D115      -0.07844  -0.00014  -0.00181   0.00151  -0.00031  -0.07876
   D116      -3.13565   0.00008   0.00148   0.00041   0.00188  -3.13377
   D117      -0.01684  -0.00003  -0.00008  -0.00010  -0.00018  -0.01702
   D118      -0.01428  -0.00010  -0.00132  -0.00088  -0.00220  -0.01647
   D119       3.10454  -0.00022  -0.00287  -0.00138  -0.00426   3.10028
   D120       3.14045  -0.00005  -0.00147   0.00008  -0.00139   3.13907
   D121      -0.01367  -0.00010  -0.00226  -0.00013  -0.00239  -0.01605
   D122       0.01909   0.00013   0.00131   0.00136   0.00267   0.02176
   D123      -3.13503   0.00008   0.00051   0.00116   0.00167  -3.13336
   D124       0.00146   0.00002   0.00050  -0.00009   0.00041   0.00187
   D125       3.13521  -0.00002   0.00007  -0.00039  -0.00032   3.13489
   D126      -3.11726   0.00013   0.00205   0.00042   0.00247  -3.11479
   D127       0.01648   0.00009   0.00162   0.00012   0.00174   0.01822
   D128      -0.01113  -0.00007  -0.00048  -0.00088  -0.00136  -0.01249
   D129       3.12984  -0.00005  -0.00024  -0.00073  -0.00098   3.12886
   D130      -3.14010  -0.00002   0.00032  -0.00067  -0.00035  -3.14045
   D131       0.00087   0.00000   0.00055  -0.00052   0.00003   0.00090
   D132       0.00686   0.00005   0.00036   0.00060   0.00096   0.00781
   D133      -3.14057  -0.00001  -0.00022   0.00002  -0.00019  -3.14077
   D134      -3.12685   0.00009   0.00079   0.00089   0.00169  -3.12516
   D135       0.00891   0.00003   0.00022   0.00032   0.00054   0.00945
   D136      -0.00204  -0.00003  -0.00037  -0.00012  -0.00049  -0.00253
   D137      -3.13780   0.00003   0.00020   0.00046   0.00067  -3.13714
   D138       3.14018  -0.00004  -0.00061  -0.00027  -0.00087   3.13931
   D139       0.00442   0.00001  -0.00003   0.00031   0.00028   0.00470
   D140       2.77055  -0.00016   0.00227  -0.00516  -0.00290   2.76765
   D141      -1.39963   0.00015   0.00374  -0.00549  -0.00176  -1.40139
   D142       0.67163  -0.00026   0.00192  -0.00503  -0.00312   0.66851
   D143      -0.31220  -0.00013  -0.00215  -0.00331  -0.00546  -0.31766
   D144       1.80081   0.00019  -0.00068  -0.00364  -0.00432   1.79649
   D145      -2.41112  -0.00022  -0.00250  -0.00318  -0.00568  -2.41680
   D146       3.13111  -0.00008  -0.00116  -0.00079  -0.00195   3.12916
   D147       0.01083   0.00002  -0.00004   0.00012   0.00008   0.01090
   D148       0.01164   0.00010   0.00112   0.00115   0.00227   0.01391
   D149      -3.10864   0.00021   0.00223   0.00206   0.00429  -3.10435
   D150      -3.13472   0.00005   0.00119   0.00023   0.00143  -3.13329
   D151       0.02361   0.00010   0.00196   0.00048   0.00244   0.02605
   D152      -0.01527  -0.00013  -0.00105  -0.00171  -0.00276  -0.01803
   D153      -3.14013  -0.00008  -0.00029  -0.00146  -0.00174   3.14131
   D154      -0.00132  -0.00002  -0.00049   0.00003  -0.00046  -0.00179
   D155      -3.13527   0.00001  -0.00022   0.00046   0.00024  -3.13504
   D156       3.11885  -0.00012  -0.00160  -0.00089  -0.00249   3.11636
   D157      -0.01511  -0.00009  -0.00133  -0.00046  -0.00179  -0.01689
   D158       0.00858   0.00007   0.00036   0.00109   0.00145   0.01004
   D159      -3.13095   0.00005   0.00019   0.00088   0.00107  -3.12988
   D160       3.13337   0.00002  -0.00041   0.00083   0.00043   3.13380
   D161      -0.00616   0.00000  -0.00058   0.00062   0.00004  -0.00612
   D162      -0.00563  -0.00004  -0.00023  -0.00068  -0.00091  -0.00654
   D163       3.14076   0.00001   0.00015  -0.00001   0.00015   3.14091
   D164       3.12828  -0.00008  -0.00050  -0.00111  -0.00161   3.12667
   D165      -0.00851  -0.00003  -0.00012  -0.00043  -0.00056  -0.00907
   D166       0.00202   0.00002   0.00029   0.00012   0.00041   0.00243
   D167       3.13881  -0.00003  -0.00009  -0.00055  -0.00064   3.13817
   D168       3.14154   0.00004   0.00046   0.00034   0.00080  -3.14084
   D169      -0.00485  -0.00001   0.00008  -0.00033  -0.00025  -0.00511
   D170      -0.67482   0.00031   0.00102   0.00563   0.00665  -0.66817
   D171       1.39541  -0.00027  -0.00096   0.00547   0.00452   1.39992
   D172      -2.76577   0.00013   0.00055   0.00555   0.00610  -2.75967
   D173       2.32233   0.00042   0.00250   0.00390   0.00640   2.32873
   D174      -1.89063  -0.00016   0.00053   0.00374   0.00427  -1.88636
   D175       0.23138   0.00025   0.00204   0.00382   0.00585   0.23723
         Item               Value     Threshold  Converged?
 Maximum Force            0.004551     0.000450     NO 
 RMS     Force            0.000700     0.000300     NO 
 Maximum Displacement     0.112576     0.001800     NO 
 RMS     Displacement     0.023937     0.001200     NO 
 Predicted change in Energy=-2.108533D-04
 GradGradGradGradGradGradGradGradGradGradGradGradGradGradGradGradGradGrad

 Leave Link  103 at Sun Dec  2 18:13:12 2018, MaxMem=   536870912 cpu:         1.7
 (Enter /pbs_home/pkowalski/g09d01/g09/l202.exe)
 Stoichiometry    C29H22F6S2
 Framework group  C1[X(C29H22F6S2)]
 Deg. of freedom   171
 Full point group                 C1      NOp   1
 RotChk:  IX=0 Diff= 5.20D-03
 Largest Abelian subgroup         C1      NOp   1
 Largest concise Abelian subgroup C1      NOp   1
                         Standard orientation:                         
 ---------------------------------------------------------------------
 Center     Atomic      Atomic             Coordinates (Angstroms)
 Number     Number       Type             X           Y           Z
 ---------------------------------------------------------------------
      1          6           0       -1.439846    0.416375   -0.183706
      2          6           0       -0.608832   -0.869452   -0.305494
      3          6           0        0.650732   -0.763787    0.577243
      4         16           0        1.795086   -2.219188    0.399080
      5          6           0       -0.729620    1.584715   -0.114952
      6          6           0       -1.249102    2.996181   -0.140298
      7          6           0        0.733021    1.602278   -0.066952
      8          6           0       -0.015199    3.866461    0.223204
      9          6           0        1.211202    3.018250   -0.213328
     10          9           0       -2.258019    3.240130    0.733976
     11          9           0       -1.696297    3.369271   -1.375714
     12          9           0       -0.043633    5.076912   -0.350733
     13          9           0        0.027750    4.021141    1.563994
     14          9           0        1.537734    3.342249   -1.500889
     15          9           0        2.279319    3.339103    0.556748
     16          6           0        1.465432    0.458129    0.123157
     17          6           0        0.347405   -0.608427    2.087712
     18          1           0        1.292727   -0.497000    2.637212
     19          1           0       -0.190065   -1.483196    2.477511
     20          1           0       -0.265418    0.287762    2.263921
     21          6           0       -0.292764   -1.076708   -1.807669
     22          1           0        0.263507   -2.009407   -1.968755
     23          1           0        0.305696   -0.236186   -2.190619
     24          1           0       -1.234016   -1.117820   -2.373654
     25          6           0        3.176600   -1.154737    0.118940
     26         16           0       -1.760695   -2.229766    0.227253
     27          6           0       -3.161567   -1.176439   -0.026248
     28          6           0       -4.493950   -1.807578    0.022234
     29          6           0       -5.547569   -1.212701    0.744644
     30          6           0       -4.734197   -3.035069   -0.628531
     31          6           0       -6.805182   -1.816198    0.797050
     32          1           0       -5.368907   -0.282341    1.286805
     33          6           0       -5.994339   -3.631969   -0.579015
     34          1           0       -3.924550   -3.512060   -1.185999
     35          6           0       -7.035002   -3.024887    0.132167
     36          1           0       -7.608377   -1.342678    1.367899
     37          1           0       -6.165136   -4.577967   -1.099725
     38          1           0       -8.020604   -3.496057    0.173386
     39          6           0       -2.863354    0.151379   -0.240023
     40          6           0       -3.895091    1.199304   -0.565305
     41          1           0       -4.826441    0.739149   -0.921676
     42          1           0       -4.131285    1.826189    0.307925
     43          1           0       -3.521479    1.875231   -1.346409
     44          6           0        4.503700   -1.791606    0.033598
     45          6           0        5.611982   -1.240969    0.707431
     46          6           0        4.685245   -2.983033   -0.697638
     47          6           0        6.864170   -1.853607    0.637384
     48          1           0        5.480413   -0.338002    1.306849
     49          6           0        5.939396   -3.590139   -0.769560
     50          1           0        3.835922   -3.423710   -1.225979
     51          6           0        7.033708   -3.027418   -0.103911
     52          1           0        7.711137   -1.415255    1.171855
     53          1           0        6.063622   -4.507853   -1.350445
     54          1           0        8.015206   -3.505711   -0.158330
     55          6           0        2.875934    0.184515   -0.015958
     56          6           0        3.883414    1.220712   -0.440463
     57          1           0        3.453895    1.870959   -1.216130
     58          1           0        4.176806    1.876324    0.393035
     59          1           0        4.787439    0.752215   -0.850721
 ---------------------------------------------------------------------
 Rotational constants (GHZ):      0.1285908      0.0700382      0.0484184
 Leave Link  202 at Sun Dec  2 18:13:12 2018, MaxMem=   536870912 cpu:         0.0
 (Enter /pbs_home/pkowalski/g09d01/g09/l301.exe)
 Basis read from rwf:  (5D, 7F)
 No pseudopotential information found on rwf file.
 There are   673 symmetry adapted cartesian basis functions of A   symmetry.
 There are   636 symmetry adapted basis functions of A   symmetry.
   636 basis functions,  1103 primitive gaussians,   673 cartesian basis functions
   141 alpha electrons      141 beta electrons
       nuclear repulsion energy      4685.1651745984 Hartrees.
 IExCor=  402 DFT=T Ex+Corr=B3LYP ExCW=0 ScaHFX=  0.200000
 ScaDFX=  0.800000  0.720000  1.000000  0.810000 ScalE2=  1.000000  1.000000
 IRadAn=      0 IRanWt=     -1 IRanGd=            0 ICorTp=0 IEmpDi=131
 NAtoms=   59 NActive=   59 NUniq=   59 SFac= 1.00D+00 NAtFMM=   60 NAOKFM=F Big=F
 Integral buffers will be    131072 words long.
 Raffenetti 2 integral format.
 Two-electron integral symmetry is turned on.
 R6Disp:  Grimme-D3 Dispersion energy=       -0.0814171585 Hartrees.
 Nuclear repulsion after empirical dispersion term =     4685.0837574399 Hartrees.
 No density basis found on file   724.
 Leave Link  301 at Sun Dec  2 18:13:12 2018, MaxMem=   536870912 cpu:         0.6
 (Enter /pbs_home/pkowalski/g09d01/g09/l302.exe)
 NPDir=0 NMtPBC=     1 NCelOv=     1 NCel=       1 NClECP=     1 NCelD=      1
         NCelK=      1 NCelE2=     1 NClLst=     1 CellRange=     0.0.
 One-electron integrals computed using PRISM.
 NBasis=   636 RedAO= T EigKep=  3.00D-04  NBF=   636
 NBsUse=   636 1.00D-06 EigRej= -1.00D+00 NBFU=   636
 Precomputing XC quadrature grid using
 IXCGrd= 4 IRadAn=           0 IRanWt=          -1 IRanGd=           0 AccXCQ= 0.00D+00.
 Generated NRdTot=       0 NPtTot=           0 NUsed=           0 NTot=          32
 NSgBfM=   629   629   630   637   638 MxSgAt=    59 MxSgA2=    59.
 Leave Link  302 at Sun Dec  2 18:13:14 2018, MaxMem=   536870912 cpu:        16.5
 (Enter /pbs_home/pkowalski/g09d01/g09/l303.exe)
 DipDrv:  MaxL=1.
 Leave Link  303 at Sun Dec  2 18:13:15 2018, MaxMem=   536870912 cpu:         1.5
 (Enter /pbs_home/pkowalski/g09d01/g09/l401.exe)
 Initial guess from the checkpoint file:  "dae0068freq_closed_b3lypd3.chk"
 B after Tr=     0.000000    0.000000    0.000000
         Rot=    0.999999   -0.000969   -0.000072    0.000328 Ang=  -0.12 deg.
 Guess basis will be translated and rotated to current coordinates.
 JPrj=2 DoOrth=T DoCkMO=T.
 Generating alternative initial guess.
 ExpMin= 1.22D-01 ExpMax= 9.18D+03 ExpMxC= 1.38D+03 IAcc=1 IRadAn=         1 AccDes= 0.00D+00
 Harris functional with IExCor=  402 and IRadAn=       1 diagonalized for initial guess.
 HarFok:  IExCor=  402 AccDes= 0.00D+00 IRadAn=         1 IDoV= 1 UseB2=F ITyADJ=14
 ICtDFT=  3500011 ScaDFX=  1.000000  1.000000  1.000000  1.000000
 FoFCou: FMM=F IPFlag=           0 FMFlag=      100000 FMFlg1=           0
         NFxFlg=           0 DoJE=T BraDBF=F KetDBF=T FulRan=T
         wScrn=  0.000000 ICntrl=     500 IOpCl=  0 I1Cent=   200000004 NGrid=           0
         NMat0=    1 NMatS0=      1 NMatT0=    0 NMatD0=    1 NMtDS0=    0 NMtDT0=    0
 Petite list used in FoFCou.
 Harris En= -2512.15856275953    
 Leave Link  401 at Sun Dec  2 18:13:20 2018, MaxMem=   536870912 cpu:        41.4
 (Enter /pbs_home/pkowalski/g09d01/g09/l502.exe)
 Closed shell SCF:
 Using DIIS extrapolation, IDIIS=  1040.
 Integral symmetry usage will be decided dynamically.
 IVT=     1387805 IEndB=     1387805 NGot=   536870912 MDV=   535953350
 LenX=   535953350 LenY=   535499748
 Requested convergence on RMS density matrix=1.00D-08 within 128 cycles.
 Requested convergence on MAX density matrix=1.00D-06.
 Requested convergence on             energy=1.00D-06.
 No special actions if energy rises.
 Fock matrices will be formed incrementally for  20 cycles.
 Integral accuracy reduced to 1.0D-05 until final iterations.

 Cycle   1  Pass 0  IDiag  1:
 FoFJK:  IHMeth= 1 ICntrl=       0 DoSepK=F KAlg= 0 I1Cent=   0 FoldK=F
 IRaf= 660000000 NMat=   1 IRICut=       1 DoRegI=T DoRafI=F ISym2E= 0.
 FoFCou: FMM=F IPFlag=           0 FMFlag=      100000 FMFlg1=           0
         NFxFlg=           0 DoJE=F BraDBF=F KetDBF=F FulRan=T
         wScrn=  0.000000 ICntrl=       0 IOpCl=  0 I1Cent=           0 NGrid=           0
         NMat0=    1 NMatS0=      1 NMatT0=    0 NMatD0=    1 NMtDS0=    0 NMtDT0=    0
 Symmetry not used in FoFCou.
 E= -2512.34332432883    
 DIIS: error= 1.53D-03 at cycle   1 NSaved=   1.
 NSaved= 1 IEnMin= 1 EnMin= -2512.34332432883     IErMin= 1 ErrMin= 1.53D-03
 ErrMax= 1.53D-03  0.00D+00 EMaxC= 1.00D-01 BMatC= 1.32D-03 BMatP= 1.32D-03
 IDIUse=3 WtCom= 9.85D-01 WtEn= 1.53D-02
 Coeff-Com:  0.100D+01
 Coeff-En:   0.100D+01
 Coeff:      0.100D+01
 Gap=     0.565 Goal=   None    Shift=    0.000
 GapD=    0.565 DampG=2.000 DampE=1.000 DampFc=2.0000 IDamp=-1.
 RMSDP=2.19D-04 MaxDP=7.43D-03              OVMax= 7.92D-03

 Cycle   2  Pass 0  IDiag  1:
 RMSU=  2.19D-04    CP:  1.00D+00
 E= -2512.34563711778     Delta-E=       -0.002312788953 Rises=F Damp=F
 DIIS: error= 2.07D-04 at cycle   2 NSaved=   2.
 NSaved= 2 IEnMin= 2 EnMin= -2512.34563711778     IErMin= 2 ErrMin= 2.07D-04
 ErrMax= 2.07D-04  0.00D+00 EMaxC= 1.00D-01 BMatC= 1.44D-05 BMatP= 1.32D-03
 IDIUse=3 WtCom= 9.98D-01 WtEn= 2.07D-03
 Coeff-Com: -0.608D-01 0.106D+01
 Coeff-En:   0.000D+00 0.100D+01
 Coeff:     -0.607D-01 0.106D+01
 Gap=     0.090 Goal=   None    Shift=    0.000
 RMSDP=2.51D-05 MaxDP=1.36D-03 DE=-2.31D-03 OVMax= 1.39D-03

 Cycle   3  Pass 0  IDiag  1:
 RMSU=  2.45D-05    CP:  1.00D+00  1.02D+00
 E= -2512.34566195278     Delta-E=       -0.000024834999 Rises=F Damp=F
 DIIS: error= 5.65D-05 at cycle   3 NSaved=   3.
 NSaved= 3 IEnMin= 3 EnMin= -2512.34566195278     IErMin= 3 ErrMin= 5.65D-05
 ErrMax= 5.65D-05  0.00D+00 EMaxC= 1.00D-01 BMatC= 1.11D-05 BMatP= 1.44D-05
 IDIUse=1 WtCom= 1.00D+00 WtEn= 0.00D+00
 Coeff-Com: -0.368D-01 0.549D+00 0.488D+00
 Coeff:     -0.368D-01 0.549D+00 0.488D+00
 Gap=     0.090 Goal=   None    Shift=    0.000
 RMSDP=1.43D-05 MaxDP=8.73D-04 DE=-2.48D-05 OVMax= 1.56D-03

 Cycle   4  Pass 0  IDiag  1:
 RMSU=  9.07D-06    CP:  1.00D+00  1.03D+00  5.50D-01
 E= -2512.34566938932     Delta-E=       -0.000007436540 Rises=F Damp=F
 DIIS: error= 3.18D-05 at cycle   4 NSaved=   4.
 NSaved= 4 IEnMin= 4 EnMin= -2512.34566938932     IErMin= 4 ErrMin= 3.18D-05
 ErrMax= 3.18D-05  0.00D+00 EMaxC= 1.00D-01 BMatC= 2.42D-06 BMatP= 1.11D-05
 IDIUse=1 WtCom= 1.00D+00 WtEn= 0.00D+00
 Coeff-Com: -0.128D-01 0.161D+00 0.314D+00 0.537D+00
 Coeff:     -0.128D-01 0.161D+00 0.314D+00 0.537D+00
 Gap=     0.090 Goal=   None    Shift=    0.000
 RMSDP=5.77D-06 MaxDP=4.03D-04 DE=-7.44D-06 OVMax= 1.07D-03

 Initial convergence to 1.0D-05 achieved.  Increase integral accuracy.
 Cycle   5  Pass 1  IDiag  1:
 E= -2512.34587312115     Delta-E=       -0.000203731825 Rises=F Damp=F
 DIIS: error= 1.79D-04 at cycle   1 NSaved=   1.
 NSaved= 1 IEnMin= 1 EnMin= -2512.34587312115     IErMin= 1 ErrMin= 1.79D-04
 ErrMax= 1.79D-04  0.00D+00 EMaxC= 1.00D-01 BMatC= 1.80D-05 BMatP= 1.80D-05
 IDIUse=3 WtCom= 9.98D-01 WtEn= 1.79D-03
 Coeff-Com:  0.100D+01
 Coeff-En:   0.100D+01
 Coeff:      0.100D+01
 Gap=     0.090 Goal=   None    Shift=    0.000
 RMSDP=5.77D-06 MaxDP=4.03D-04 DE=-2.04D-04 OVMax= 1.51D-03

 Cycle   6  Pass 1  IDiag  1:
 RMSU=  1.84D-04    CP:  1.00D+00
 E= -2512.34588793940     Delta-E=       -0.000014818247 Rises=F Damp=F
 DIIS: error= 5.76D-05 at cycle   2 NSaved=   2.
 NSaved= 2 IEnMin= 2 EnMin= -2512.34588793940     IErMin= 2 ErrMin= 5.76D-05
 ErrMax= 5.76D-05  0.00D+00 EMaxC= 1.00D-01 BMatC= 4.76D-06 BMatP= 1.80D-05
 IDIUse=1 WtCom= 1.00D+00 WtEn= 0.00D+00
 Coeff-Com:  0.245D+00 0.755D+00
 Coeff:      0.245D+00 0.755D+00
 Gap=     0.090 Goal=   None    Shift=    0.000
 RMSDP=1.55D-05 MaxDP=1.08D-03 DE=-1.48D-05 OVMax= 2.99D-03

 Cycle   7  Pass 1  IDiag  1:
 RMSU=  1.55D-05    CP:  1.00D+00  1.01D+00
 E= -2512.34587611762     Delta-E=        0.000011821779 Rises=F Damp=F
 DIIS: error= 1.02D-04 at cycle   3 NSaved=   3.
 NSaved= 3 IEnMin= 2 EnMin= -2512.34588793940     IErMin= 2 ErrMin= 5.76D-05
 ErrMax= 1.02D-04  0.00D+00 EMaxC= 1.00D-01 BMatC= 1.49D-05 BMatP= 4.76D-06
 IDIUse=3 WtCom= 4.98D-01 WtEn= 5.02D-01
 Coeff-Com: -0.284D-02 0.641D+00 0.362D+00
 Coeff-En:   0.000D+00 0.691D+00 0.309D+00
 Coeff:     -0.141D-02 0.666D+00 0.335D+00
 Gap=     0.090 Goal=   None    Shift=    0.000
 RMSDP=8.82D-06 MaxDP=6.44D-04 DE= 1.18D-05 OVMax= 1.72D-03

 Cycle   8  Pass 1  IDiag  1:
 RMSU=  1.60D-06    CP:  1.00D+00  1.01D+00  4.42D-01
 E= -2512.34589328118     Delta-E=       -0.000017163559 Rises=F Damp=F
 DIIS: error= 1.09D-05 at cycle   4 NSaved=   4.
 NSaved= 4 IEnMin= 4 EnMin= -2512.34589328118     IErMin= 4 ErrMin= 1.09D-05
 ErrMax= 1.09D-05  0.00D+00 EMaxC= 1.00D-01 BMatC= 2.03D-07 BMatP= 4.76D-06
 IDIUse=1 WtCom= 1.00D+00 WtEn= 0.00D+00
 Coeff-Com: -0.453D-02 0.374D+00 0.164D+00 0.467D+00
 Coeff:     -0.453D-02 0.374D+00 0.164D+00 0.467D+00
 Gap=     0.090 Goal=   None    Shift=    0.000
 RMSDP=1.31D-06 MaxDP=6.47D-05 DE=-1.72D-05 OVMax= 1.89D-04

 Cycle   9  Pass 1  IDiag  1:
 RMSU=  3.83D-07    CP:  1.00D+00  1.01D+00  3.74D-01  5.89D-01
 E= -2512.34589350981     Delta-E=       -0.000000228632 Rises=F Damp=F
 DIIS: error= 6.69D-07 at cycle   5 NSaved=   5.
 NSaved= 5 IEnMin= 5 EnMin= -2512.34589350981     IErMin= 5 ErrMin= 6.69D-07
 ErrMax= 6.69D-07  0.00D+00 EMaxC= 1.00D-01 BMatC= 9.02D-10 BMatP= 2.03D-07
 IDIUse=1 WtCom= 1.00D+00 WtEn= 0.00D+00
 Coeff-Com: -0.203D-02 0.159D+00 0.674D-01 0.219D+00 0.557D+00
 Coeff:     -0.203D-02 0.159D+00 0.674D-01 0.219D+00 0.557D+00
 Gap=     0.090 Goal=   None    Shift=    0.000
 RMSDP=1.29D-07 MaxDP=7.81D-06 DE=-2.29D-07 OVMax= 1.68D-05

 Cycle  10  Pass 1  IDiag  1:
 RMSU=  1.21D-07    CP:  1.00D+00  1.01D+00  3.73D-01  5.73D-01  9.11D-01
 E= -2512.34589351039     Delta-E=       -0.000000000584 Rises=F Damp=F
 DIIS: error= 2.65D-07 at cycle   6 NSaved=   6.
 NSaved= 6 IEnMin= 6 EnMin= -2512.34589351039     IErMin= 6 ErrMin= 2.65D-07
 ErrMax= 2.65D-07  0.00D+00 EMaxC= 1.00D-01 BMatC= 1.88D-10 BMatP= 9.02D-10
 IDIUse=1 WtCom= 1.00D+00 WtEn= 0.00D+00
 Coeff-Com: -0.502D-03 0.357D-01 0.143D-01 0.559D-01 0.322D+00 0.573D+00
 Coeff:     -0.502D-03 0.357D-01 0.143D-01 0.559D-01 0.322D+00 0.573D+00
 Gap=     0.090 Goal=   None    Shift=    0.000
 RMSDP=5.41D-08 MaxDP=3.48D-06 DE=-5.84D-10 OVMax= 1.11D-05

 Cycle  11  Pass 1  IDiag  1:
 RMSU=  3.73D-08    CP:  1.00D+00  1.01D+00  3.73D-01  5.77D-01  9.57D-01
                    CP:  7.17D-01
 E= -2512.34589351046     Delta-E=       -0.000000000074 Rises=F Damp=F
 DIIS: error= 1.79D-07 at cycle   7 NSaved=   7.
 NSaved= 7 IEnMin= 7 EnMin= -2512.34589351046     IErMin= 7 ErrMin= 1.79D-07
 ErrMax= 1.79D-07  0.00D+00 EMaxC= 1.00D-01 BMatC= 7.44D-11 BMatP= 1.88D-10
 IDIUse=1 WtCom= 1.00D+00 WtEn= 0.00D+00
 Coeff-Com:  0.475D-05-0.288D-02-0.189D-02 0.901D-03 0.141D+00 0.422D+00
 Coeff-Com:  0.441D+00
 Coeff:      0.475D-05-0.288D-02-0.189D-02 0.901D-03 0.141D+00 0.422D+00
 Coeff:      0.441D+00
 Gap=     0.090 Goal=   None    Shift=    0.000
 RMSDP=2.57D-08 MaxDP=1.75D-06 DE=-7.37D-11 OVMax= 5.72D-06

 Cycle  12  Pass 1  IDiag  1:
 RMSU=  1.27D-08    CP:  1.00D+00  1.01D+00  3.73D-01  5.81D-01  9.57D-01
                    CP:  7.78D-01  4.63D-01
 E= -2512.34589351047     Delta-E=       -0.000000000010 Rises=F Damp=F
 DIIS: error= 4.76D-08 at cycle   8 NSaved=   8.
 NSaved= 8 IEnMin= 8 EnMin= -2512.34589351047     IErMin= 8 ErrMin= 4.76D-08
 ErrMax= 4.76D-08  0.00D+00 EMaxC= 1.00D-01 BMatC= 5.17D-12 BMatP= 7.44D-11
 IDIUse=1 WtCom= 1.00D+00 WtEn= 0.00D+00
 Coeff-Com:  0.443D-04-0.471D-02-0.232D-02-0.411D-02 0.621D-01 0.214D+00
 Coeff-Com:  0.283D+00 0.453D+00
 Coeff:      0.443D-04-0.471D-02-0.232D-02-0.411D-02 0.621D-01 0.214D+00
 Coeff:      0.283D+00 0.453D+00
 Gap=     0.090 Goal=   None    Shift=    0.000
 RMSDP=7.04D-09 MaxDP=3.49D-07 DE=-1.00D-11 OVMax= 1.10D-06

 SCF Done:  E(RB3LYP) =  -2512.34589351     A.U. after   12 cycles
            NFock= 12  Conv=0.70D-08     -V/T= 2.0072
 KE= 2.494351235807D+03 PE=-1.527315697916D+04 EE= 5.581376092407D+03
 Leave Link  502 at Sun Dec  2 18:21:26 2018, MaxMem=   536870912 cpu:      3873.5
 (Enter /pbs_home/pkowalski/g09d01/g09/l701.exe)
 Compute integral first derivatives.
 ... and contract with generalized density number  0.
 R6Disp: Adding Grimme-D3 dispersion energy 1st derivatives to the gradient.
 Leave Link  701 at Sun Dec  2 18:21:27 2018, MaxMem=   536870912 cpu:         6.1
 (Enter /pbs_home/pkowalski/g09d01/g09/l702.exe)
 L702 exits ... SP integral derivatives will be done elsewhere.
 Leave Link  702 at Sun Dec  2 18:21:27 2018, MaxMem=   536870912 cpu:         0.2
 (Enter /pbs_home/pkowalski/g09d01/g09/l703.exe)
 Compute integral first derivatives, UseDBF=F ICtDFT=           0.
 Integral derivatives from FoFJK, PRISM(SPDF).
 Calling FoFJK, ICntrl=      2127 FMM=F ISym2X=0 I1Cent= 0 IOpClX= 0 NMat=1 NMatS=1 NMatT=0.
 FoFJK:  IHMeth= 1 ICntrl=    2127 DoSepK=F KAlg= 0 I1Cent=   0 FoldK=F
 IRaf=         0 NMat=   1 IRICut=       1 DoRegI=T DoRafI=F ISym2E= 0.
 FoFCou: FMM=F IPFlag=           0 FMFlag=      100000 FMFlg1=         800
         NFxFlg=           0 DoJE=F BraDBF=F KetDBF=F FulRan=T
         wScrn=  0.000000 ICntrl=    2127 IOpCl=  0 I1Cent=           0 NGrid=           0
         NMat0=    1 NMatS0=      1 NMatT0=    0 NMatD0=    1 NMtDS0=    0 NMtDT0=    0
 Symmetry not used in FoFCou.
 Leave Link  703 at Sun Dec  2 18:23:49 2018, MaxMem=   536870912 cpu:      1132.6
 (Enter /pbs_home/pkowalski/g09d01/g09/l716.exe)
 Dipole        = 1.11438355D-01-1.71537259D+00-7.16164115D-02
 ***** Axes restored to original set *****
 -------------------------------------------------------------------
 Center     Atomic                   Forces (Hartrees/Bohr)
 Number     Number              X              Y              Z
 -------------------------------------------------------------------
      1        6           0.000329766    0.000065742   -0.000025524
      2        6           0.000035432   -0.000152547   -0.000009573
      3        6           0.000139960    0.000160314   -0.000166927
      4       16           0.000218597   -0.000037435    0.000152789
      5        6          -0.000185725    0.000069093    0.000338028
      6        6           0.000136004   -0.000047822   -0.000392103
      7        6          -0.000351635   -0.000025547    0.000427123
      8        6          -0.000350475   -0.000212875    0.000268163
      9        6           0.000571930    0.000147550   -0.000305988
     10        9          -0.000293373    0.000111362    0.000061293
     11        9          -0.000048949    0.000172797    0.000088908
     12        9           0.000059461   -0.000030068   -0.000122282
     13        9           0.000205808    0.000150351   -0.000067081
     14        9          -0.000070176    0.000015238    0.000083394
     15        9          -0.000150831   -0.000057946   -0.000060108
     16        6          -0.000184215    0.000071433   -0.000100459
     17        6          -0.000062824   -0.000021231   -0.000042555
     18        1          -0.000205513   -0.000003971   -0.000114008
     19        1           0.000125588   -0.000200319   -0.000089105
     20        1          -0.000047409   -0.000033298    0.000107126
     21        6          -0.000066859   -0.000118068    0.000093619
     22        1          -0.000033391   -0.000021910   -0.000257323
     23        1          -0.000055742    0.000143843    0.000078980
     24        1           0.000231282   -0.000028538    0.000049666
     25        6          -0.000283137    0.000167845   -0.000041071
     26       16          -0.000111943    0.000092817   -0.000146491
     27        6           0.000156369   -0.000035721    0.000267321
     28        6          -0.000083156    0.000067029   -0.000089508
     29        6           0.000080658    0.000029292   -0.000110066
     30        6          -0.000020244   -0.000092601    0.000109055
     31        6           0.000015411    0.000071858   -0.000142516
     32        1          -0.000160225   -0.000000122    0.000157567
     33        6          -0.000117528    0.000007975    0.000119068
     34        1           0.000008996    0.000141932   -0.000196255
     35        6          -0.000108424    0.000110813   -0.000011427
     36        1           0.000000298   -0.000141624    0.000198945
     37        1           0.000176058   -0.000014829   -0.000168547
     38        1           0.000178182   -0.000158357    0.000028231
     39        6          -0.000177097   -0.000007730   -0.000011318
     40        6           0.000165816   -0.000085247   -0.000088681
     41        1           0.000208356   -0.000079651   -0.000014227
     42        1          -0.000079992   -0.000085735    0.000025166
     43        1           0.000070914    0.000086271   -0.000003081
     44        6           0.000092973   -0.000058609    0.000064779
     45        6           0.000081378   -0.000003518   -0.000122473
     46        6          -0.000141137   -0.000014363   -0.000004414
     47        6           0.000149509   -0.000038868   -0.000013905
     48        1          -0.000153389   -0.000057662    0.000126941
     49        6          -0.000074969   -0.000015095    0.000130082
     50        1           0.000232533   -0.000040225    0.000003365
     51        6           0.000042947   -0.000029365    0.000136076
     52        1          -0.000242222    0.000039067   -0.000006767
     53        1           0.000137025    0.000026266   -0.000193623
     54        1          -0.000106814    0.000069125   -0.000206464
     55        6           0.000063215   -0.000130788    0.000113703
     56        6           0.000092246   -0.000015394   -0.000023479
     57        1           0.000109283    0.000082899    0.000129872
     58        1          -0.000138115   -0.000132664    0.000116921
     59        1          -0.000010482    0.000128828   -0.000128835
 -------------------------------------------------------------------
 Cartesian Forces:  Max     0.000571930 RMS     0.000143279
 Leave Link  716 at Sun Dec  2 18:23:50 2018, MaxMem=   536870912 cpu:         0.2
 (Enter /pbs_home/pkowalski/g09d01/g09/l103.exe)

 GradGradGradGradGradGradGradGradGradGradGradGradGradGradGradGradGradGrad
 Berny optimization.
 Using GEDIIS/GDIIS optimizer.
 FormGI is forming the generalized inverse of G from B-inverse, IUseBI=4.
 Internal  Forces:  Max     0.000763812 RMS     0.000124836
 Search for a local minimum.
 Step number   4 out of a maximum of  354
 All quantities printed in internal units (Hartrees-Bohrs-Radians)
 RMS Force = .12484D-03 SwitMx=.10000D-02 MixMth= 2
 Mixed Optimization -- En-DIIS/RFO-DIIS
 Swapping is turned off.
 Update second derivatives using D2CorX and points    1    2    3    4
 DE= -2.10D-04 DEPred=-2.11D-04 R= 9.98D-01
 TightC=F SS=  1.41D+00  RLast= 8.28D-02 DXNew= 3.9305D-01 2.4849D-01
 Trust test= 9.98D-01 RLast= 8.28D-02 DXMaxT set to 2.48D-01
 ITU=  1 -1  1  0
     Eigenvalues ---    0.00230   0.00236   0.00408   0.00639   0.00652
     Eigenvalues ---    0.00679   0.00912   0.01052   0.01101   0.01203
     Eigenvalues ---    0.01212   0.01266   0.01387   0.01443   0.01461
     Eigenvalues ---    0.01564   0.01583   0.01677   0.01724   0.01823
     Eigenvalues ---    0.01935   0.01943   0.02015   0.02027   0.02078
     Eigenvalues ---    0.02088   0.02095   0.02112   0.02134   0.02136
     Eigenvalues ---    0.02138   0.02143   0.02151   0.02154   0.02161
     Eigenvalues ---    0.02161   0.02164   0.02167   0.04527   0.04724
     Eigenvalues ---    0.04992   0.05464   0.05481   0.05540   0.05664
     Eigenvalues ---    0.05676   0.05999   0.06999   0.07042   0.07087
     Eigenvalues ---    0.07244   0.07311   0.07391   0.07838   0.09053
     Eigenvalues ---    0.09211   0.09435   0.09458   0.10448   0.10822
     Eigenvalues ---    0.11114   0.12291   0.13143   0.14286   0.14768
     Eigenvalues ---    0.15807   0.15995   0.15997   0.15998   0.15999
     Eigenvalues ---    0.15999   0.15999   0.16000   0.16000   0.16000
     Eigenvalues ---    0.16000   0.16000   0.16000   0.16000   0.16000
     Eigenvalues ---    0.16000   0.16000   0.16000   0.16000   0.16000
     Eigenvalues ---    0.16071   0.16103   0.16980   0.17145   0.20351
     Eigenvalues ---    0.21993   0.21999   0.21999   0.22000   0.22212
     Eigenvalues ---    0.22311   0.23467   0.23469   0.23829   0.24405
     Eigenvalues ---    0.24519   0.24576   0.24824   0.24945   0.24978
     Eigenvalues ---    0.24991   0.24996   0.25380   0.26577   0.26648
     Eigenvalues ---    0.26892   0.27147   0.27430   0.27505   0.27575
     Eigenvalues ---    0.27941   0.28330   0.30597   0.31226   0.31492
     Eigenvalues ---    0.31511   0.33419   0.34172   0.34374   0.34439
     Eigenvalues ---    0.34446   0.34549   0.34591   0.34594   0.34629
     Eigenvalues ---    0.34704   0.34719   0.34739   0.34827   0.35076
     Eigenvalues ---    0.35207   0.35291   0.35291   0.35291   0.35291
     Eigenvalues ---    0.35300   0.35311   0.35356   0.35390   0.35454
     Eigenvalues ---    0.35771   0.36126   0.37711   0.41249   0.41323
     Eigenvalues ---    0.41759   0.41790   0.43795   0.45011   0.45058
     Eigenvalues ---    0.45522   0.45887   0.46373   0.46412   0.46780
     Eigenvalues ---    0.46810   0.47189   0.47599   0.48637   0.49415
     Eigenvalues ---    0.50274   0.51465   0.52233   0.53280   0.55371
     Eigenvalues ---    0.59235
 En-DIIS/RFO-DIIS IScMMF=        0 using points:     4    3    2
 RFO step:  Lambda=-1.19614790D-05.
 NNeg= 0 NP= 3 Switch=  2.50D-03 Rises=F DC= -7.89D-05 SmlDif=  1.00D-05
 RMS Error=  0.3208905708D-03 NUsed= 3 EDIIS=F
 DidBck=T Rises=F RFO-DIIS coefs:    0.67947    0.11225    0.20827
 Iteration  1 RMS(Cart)=  0.00639820 RMS(Int)=  0.00001297
 Iteration  2 RMS(Cart)=  0.00002940 RMS(Int)=  0.00000149
 Iteration  3 RMS(Cart)=  0.00000000 RMS(Int)=  0.00000149
 ITry= 1 IFail=0 DXMaxC= 3.63D-02 DCOld= 1.00D+10 DXMaxT= 2.48D-01 DXLimC= 3.00D+00 Rises=F
 Variable       Old X    -DE/DX   Delta X   Delta X   Delta X     New X
                                 (Linear)    (Quad)   (Total)
    R1        2.90229  -0.00039  -0.00012  -0.00053  -0.00065   2.90164
    R2        2.58704  -0.00076  -0.00026  -0.00082  -0.00108   2.58596
    R3        2.73832  -0.00042  -0.00026  -0.00061  -0.00087   2.73745
    R4        2.91342  -0.00004  -0.00074   0.00102   0.00027   2.91370
    R5        2.92717  -0.00003  -0.00016   0.00018   0.00003   2.92720
    R6        3.51563   0.00015  -0.00007   0.00079   0.00073   3.51636
    R7        3.51483   0.00018  -0.00008   0.00076   0.00068   3.51551
    R8        2.90490   0.00001  -0.00021   0.00028   0.00007   2.90497
    R9        2.92613  -0.00027  -0.00009  -0.00055  -0.00064   2.92549
   R10        3.33798  -0.00014   0.00083  -0.00139  -0.00057   3.33742
   R11        2.84260  -0.00003  -0.00070   0.00083   0.00013   2.84273
   R12        2.76568  -0.00020  -0.00002  -0.00061  -0.00063   2.76505
   R13        2.93488   0.00004  -0.00023   0.00049   0.00026   2.93515
   R14        2.56459   0.00006   0.00048  -0.00051  -0.00003   2.56456
   R15        2.58100  -0.00011   0.00065  -0.00102  -0.00037   2.58063
   R16        2.83777   0.00034  -0.00054   0.00147   0.00093   2.83871
   R17        2.59220  -0.00001  -0.00024   0.00010  -0.00014   2.59205
   R18        2.93613   0.00012  -0.00015   0.00072   0.00058   2.93671
   R19        2.53209   0.00011   0.00035  -0.00027   0.00008   2.53218
   R20        2.55182   0.00026   0.00045  -0.00018   0.00026   2.55209
   R21        2.58375   0.00001   0.00054  -0.00069  -0.00015   2.58361
   R22        2.56114  -0.00016   0.00060  -0.00098  -0.00037   2.56077
   R23        2.72785   0.00007  -0.00001  -0.00008  -0.00010   2.72775
   R24        2.07698  -0.00023   0.00014  -0.00081  -0.00067   2.07631
   R25        2.07529  -0.00025   0.00009  -0.00078  -0.00069   2.07461
   R26        2.07849  -0.00011   0.00018  -0.00062  -0.00044   2.07805
   R27        2.07467  -0.00025   0.00013  -0.00084  -0.00071   2.07396
   R28        2.07980  -0.00017   0.00013  -0.00067  -0.00054   2.07926
   R29        2.07697  -0.00023   0.00014  -0.00081  -0.00068   2.07629
   R30        2.78636  -0.00003   0.00005  -0.00010  -0.00005   2.78631
   R31        2.60631  -0.00013  -0.00009  -0.00004  -0.00013   2.60618
   R32        3.34658   0.00002   0.00076  -0.00099  -0.00023   3.34635
   R33        2.78754   0.00005   0.00006   0.00005   0.00011   2.78765
   R34        2.60325   0.00001  -0.00008   0.00005  -0.00002   2.60323
   R35        2.66302  -0.00008   0.00014  -0.00034  -0.00020   2.66282
   R36        2.66441  -0.00009   0.00023  -0.00051  -0.00028   2.66413
   R37        2.63787  -0.00010   0.00021  -0.00050  -0.00030   2.63758
   R38        2.06269  -0.00023   0.00020  -0.00089  -0.00069   2.06200
   R39        2.63662  -0.00009   0.00020  -0.00048  -0.00028   2.63635
   R40        2.06475  -0.00024   0.00017  -0.00087  -0.00070   2.06405
   R41        2.64279  -0.00007   0.00020  -0.00046  -0.00026   2.64253
   R42        2.06596  -0.00025   0.00018  -0.00090  -0.00071   2.06524
   R43        2.64380  -0.00008   0.00022  -0.00049  -0.00027   2.64352
   R44        2.06597  -0.00024   0.00018  -0.00088  -0.00071   2.06526
   R45        2.06587  -0.00024   0.00018  -0.00089  -0.00070   2.06517
   R46        2.84618  -0.00003   0.00027  -0.00043  -0.00016   2.84602
   R47        2.07539  -0.00022   0.00008  -0.00072  -0.00064   2.07476
   R48        2.07982  -0.00010   0.00005  -0.00037  -0.00032   2.07950
   R49        2.07577  -0.00008   0.00011  -0.00040  -0.00029   2.07548
   R50        2.66280  -0.00012   0.00010  -0.00037  -0.00027   2.66253
   R51        2.66389  -0.00010   0.00025  -0.00056  -0.00031   2.66357
   R52        2.63764  -0.00010   0.00021  -0.00050  -0.00029   2.63735
   R53        2.06315  -0.00020   0.00021  -0.00085  -0.00063   2.06251
   R54        2.63659  -0.00009   0.00022  -0.00051  -0.00029   2.63630
   R55        2.06551  -0.00024   0.00017  -0.00087  -0.00069   2.06481
   R56        2.64298  -0.00007   0.00022  -0.00047  -0.00026   2.64272
   R57        2.06592  -0.00024   0.00018  -0.00089  -0.00071   2.06520
   R58        2.64377  -0.00010   0.00022  -0.00053  -0.00031   2.64346
   R59        2.06582  -0.00024   0.00018  -0.00089  -0.00070   2.06512
   R60        2.06583  -0.00024   0.00019  -0.00090  -0.00071   2.06512
   R61        2.84648  -0.00004   0.00029  -0.00049  -0.00020   2.84629
   R62        2.07781  -0.00019   0.00009  -0.00058  -0.00049   2.07732
   R63        2.07924  -0.00020   0.00000  -0.00049  -0.00049   2.07874
   R64        2.07445  -0.00018   0.00010  -0.00067  -0.00056   2.07389
    A1        2.02392   0.00020   0.00015   0.00009   0.00024   2.02416
    A2        1.95558   0.00026   0.00014   0.00121   0.00135   1.95693
    A3        2.30186  -0.00047  -0.00029  -0.00139  -0.00168   2.30019
    A4        1.91694  -0.00015  -0.00046  -0.00166  -0.00212   1.91483
    A5        1.87479   0.00009   0.00004  -0.00003   0.00001   1.87479
    A6        1.82808  -0.00012   0.00022  -0.00099  -0.00076   1.82732
    A7        1.97983  -0.00002  -0.00029   0.00068   0.00038   1.98022
    A8        1.97359   0.00019   0.00011   0.00167   0.00178   1.97537
    A9        1.88200   0.00000   0.00042   0.00014   0.00056   1.88257
   A10        1.97597   0.00005   0.00025   0.00116   0.00140   1.97737
   A11        1.89477   0.00000   0.00005  -0.00130  -0.00125   1.89352
   A12        1.98817  -0.00007  -0.00057   0.00001  -0.00055   1.98762
   A13        1.84172   0.00001   0.00045  -0.00037   0.00008   1.84180
   A14        1.86761   0.00009   0.00060   0.00020   0.00080   1.86841
   A15        1.88832  -0.00007  -0.00075   0.00026  -0.00049   1.88783
   A16        1.59565  -0.00007  -0.00027   0.00053   0.00026   1.59591
   A17        2.24053  -0.00049  -0.00018  -0.00094  -0.00112   2.23941
   A18        2.12983   0.00013  -0.00006   0.00017   0.00012   2.12994
   A19        1.91179   0.00035   0.00018   0.00083   0.00101   1.91281
   A20        1.82088  -0.00015   0.00050  -0.00133  -0.00082   1.82006
   A21        1.99825  -0.00010  -0.00033  -0.00029  -0.00062   1.99763
   A22        1.96560  -0.00008  -0.00031  -0.00034  -0.00064   1.96496
   A23        1.91680   0.00030   0.00062   0.00111   0.00172   1.91852
   A24        1.89523   0.00018   0.00054   0.00011   0.00065   1.89588
   A25        1.86523  -0.00011  -0.00090   0.00076  -0.00014   1.86508
   A26        1.90324  -0.00024   0.00030  -0.00083  -0.00053   1.90271
   A27        2.12721  -0.00011  -0.00027  -0.00050  -0.00077   2.12644
   A28        2.25231   0.00035  -0.00002   0.00125   0.00122   2.25353
   A29        1.82910   0.00003   0.00052  -0.00049   0.00004   1.82915
   A30        1.97045  -0.00002  -0.00009   0.00027   0.00018   1.97063
   A31        1.89848   0.00003   0.00029  -0.00045  -0.00017   1.89831
   A32        1.97096   0.00005  -0.00013   0.00041   0.00028   1.97124
   A33        1.89272  -0.00005   0.00042  -0.00080  -0.00038   1.89234
   A34        1.89916  -0.00004  -0.00093   0.00093   0.00000   1.89916
   A35        1.80907   0.00004   0.00069  -0.00077  -0.00007   1.80900
   A36        1.97282  -0.00011   0.00002  -0.00103  -0.00101   1.97181
   A37        2.00292   0.00005  -0.00064   0.00129   0.00064   2.00356
   A38        1.90046   0.00002   0.00067  -0.00095  -0.00027   1.90018
   A39        1.91048   0.00000   0.00026   0.00021   0.00047   1.91095
   A40        1.86582   0.00000  -0.00086   0.00109   0.00023   1.86604
   A41        2.00532  -0.00012  -0.00002  -0.00065  -0.00067   2.00465
   A42        1.97759  -0.00004  -0.00018   0.00064   0.00047   1.97805
   A43        2.30025   0.00016   0.00019   0.00001   0.00020   2.30045
   A44        1.90645   0.00000  -0.00024   0.00034   0.00010   1.90655
   A45        1.94141   0.00005  -0.00035   0.00081   0.00046   1.94188
   A46        1.92535  -0.00008  -0.00045   0.00028  -0.00017   1.92518
   A47        1.90100   0.00000   0.00019  -0.00018   0.00002   1.90102
   A48        1.89285   0.00002   0.00048  -0.00074  -0.00026   1.89259
   A49        1.89598   0.00001   0.00039  -0.00056  -0.00017   1.89581
   A50        1.93837   0.00008  -0.00027   0.00085   0.00058   1.93894
   A51        1.92432  -0.00002  -0.00033   0.00039   0.00007   1.92439
   A52        1.90673  -0.00002  -0.00032   0.00031   0.00000   1.90673
   A53        1.89889  -0.00003   0.00032  -0.00055  -0.00024   1.89865
   A54        1.90349  -0.00002   0.00016  -0.00025  -0.00009   1.90339
   A55        1.89132   0.00000   0.00046  -0.00080  -0.00034   1.89098
   A56        2.04074   0.00025  -0.00043   0.00123   0.00080   2.04153
   A57        2.01548   0.00014  -0.00004   0.00053   0.00049   2.01597
   A58        2.22682  -0.00039   0.00049  -0.00176  -0.00127   2.22555
   A59        1.58467  -0.00004  -0.00007   0.00055   0.00047   1.58514
   A60        2.04352   0.00019  -0.00048   0.00117   0.00069   2.04421
   A61        2.00896  -0.00008  -0.00014  -0.00010  -0.00024   2.00872
   A62        2.23069  -0.00010   0.00062  -0.00107  -0.00045   2.23024
   A63        2.10780   0.00001   0.00000   0.00014   0.00014   2.10794
   A64        2.10741  -0.00001  -0.00004  -0.00003  -0.00007   2.10735
   A65        2.06771   0.00000   0.00005  -0.00011  -0.00007   2.06765
   A66        2.10638   0.00000  -0.00005   0.00008   0.00004   2.10641
   A67        2.08524  -0.00001   0.00009  -0.00018  -0.00009   2.08515
   A68        2.09130   0.00001  -0.00004   0.00010   0.00005   2.09135
   A69        2.10594   0.00001  -0.00001   0.00007   0.00006   2.10600
   A70        2.08207  -0.00001   0.00013  -0.00026  -0.00013   2.08194
   A71        2.09509   0.00001  -0.00011   0.00018   0.00007   2.09517
   A72        2.09886   0.00000   0.00005  -0.00007  -0.00002   2.09884
   A73        2.08776   0.00000  -0.00009   0.00015   0.00006   2.08782
   A74        2.09654   0.00000   0.00004  -0.00008  -0.00004   2.09650
   A75        2.09927  -0.00001   0.00000  -0.00003  -0.00003   2.09924
   A76        2.08792   0.00001  -0.00004   0.00007   0.00003   2.08795
   A77        2.09600   0.00000   0.00004  -0.00004  -0.00001   2.09599
   A78        2.08802   0.00000  -0.00003   0.00005   0.00002   2.08804
   A79        2.09755   0.00000   0.00002  -0.00004  -0.00001   2.09754
   A80        2.09759   0.00000   0.00001  -0.00001  -0.00001   2.09759
   A81        1.96373  -0.00002   0.00018  -0.00027  -0.00009   1.96363
   A82        2.15808  -0.00058  -0.00048  -0.00136  -0.00184   2.15624
   A83        2.16020   0.00060   0.00034   0.00165   0.00198   2.16218
   A84        1.93851   0.00005  -0.00009   0.00055   0.00046   1.93897
   A85        1.95191   0.00006  -0.00033   0.00073   0.00040   1.95232
   A86        1.92700  -0.00003  -0.00034   0.00022  -0.00012   1.92689
   A87        1.89032  -0.00004   0.00036  -0.00057  -0.00021   1.89011
   A88        1.89180   0.00001   0.00027  -0.00023   0.00005   1.89184
   A89        1.86157  -0.00006   0.00016  -0.00079  -0.00064   1.86094
   A90        2.10766  -0.00012  -0.00001  -0.00023  -0.00024   2.10742
   A91        2.10714   0.00009  -0.00005   0.00029   0.00023   2.10737
   A92        2.06808   0.00003   0.00008  -0.00004   0.00003   2.06811
   A93        2.10609  -0.00001  -0.00006   0.00005   0.00000   2.10608
   A94        2.08399  -0.00004   0.00008  -0.00026  -0.00018   2.08381
   A95        2.09288   0.00005  -0.00002   0.00021   0.00019   2.09307
   A96        2.10630  -0.00001  -0.00003   0.00002  -0.00001   2.10628
   A97        2.08452   0.00000   0.00011  -0.00018  -0.00007   2.08446
   A98        2.09223   0.00001  -0.00008   0.00016   0.00008   2.09231
   A99        2.09870  -0.00001   0.00005  -0.00009  -0.00004   2.09866
   A100       2.08806   0.00001  -0.00010   0.00017   0.00007   2.08813
   A101       2.09640   0.00000   0.00005  -0.00008  -0.00003   2.09637
   A102       2.09851  -0.00001  -0.00001   0.00000  -0.00001   2.09850
   A103       2.08843   0.00001  -0.00004   0.00007   0.00003   2.08846
   A104       2.09624   0.00000   0.00005  -0.00008  -0.00002   2.09622
   A105       2.08857   0.00001  -0.00002   0.00006   0.00004   2.08861
   A106       2.09719   0.00000   0.00000   0.00001   0.00001   2.09720
   A107       2.09742  -0.00001   0.00002  -0.00007  -0.00005   2.09737
   A108       1.96887  -0.00002   0.00016  -0.00021  -0.00004   1.96883
   A109       2.15354   0.00024  -0.00009   0.00029   0.00020   2.15375
   A110       2.15285  -0.00021  -0.00001  -0.00017  -0.00017   2.15268
   A111       1.92235   0.00004  -0.00033   0.00063   0.00030   1.92265
   A112       1.95493   0.00014  -0.00023   0.00102   0.00079   1.95572
   A113       1.94180  -0.00008  -0.00018  -0.00013  -0.00030   1.94150
   A114       1.86104  -0.00004   0.00025  -0.00045  -0.00020   1.86084
   A115       1.88646   0.00001   0.00026  -0.00038  -0.00012   1.88634
   A116       1.89422  -0.00006   0.00026  -0.00077  -0.00051   1.89371
    D1        0.67626   0.00000   0.00054   0.00206   0.00261   0.67887
    D2       -1.48442   0.00005   0.00116   0.00228   0.00344  -1.48098
    D3        2.80070   0.00007   0.00056   0.00259   0.00315   2.80385
    D4       -2.52237  -0.00006   0.00068   0.00058   0.00126  -2.52111
    D5        1.60013  -0.00001   0.00129   0.00080   0.00209   1.60222
    D6       -0.39794   0.00001   0.00070   0.00111   0.00181  -0.39613
    D7        3.01635   0.00001  -0.00188   0.00174  -0.00015   3.01620
    D8       -0.07115   0.00002  -0.00047   0.00012  -0.00035  -0.07150
    D9       -0.05420   0.00005  -0.00208   0.00346   0.00138  -0.05282
   D10        3.14149   0.00006  -0.00066   0.00184   0.00117  -3.14052
   D11        0.28683  -0.00003  -0.00038  -0.00117  -0.00155   0.28529
   D12       -2.80412  -0.00006  -0.00112  -0.00162  -0.00274  -2.80686
   D13       -2.92367  -0.00006  -0.00019  -0.00286  -0.00306  -2.92673
   D14        0.26857  -0.00009  -0.00093  -0.00332  -0.00425   0.26432
   D15       -3.06338  -0.00003  -0.00127  -0.00291  -0.00418  -3.06757
   D16       -1.02447   0.00001  -0.00054  -0.00353  -0.00407  -1.02854
   D17        1.08057  -0.00013  -0.00183  -0.00412  -0.00595   1.07462
   D18       -0.96534  -0.00003  -0.00175  -0.00367  -0.00542  -0.97076
   D19        1.07358   0.00001  -0.00102  -0.00429  -0.00531   1.06827
   D20       -3.10457  -0.00013  -0.00230  -0.00489  -0.00719  -3.11175
   D21        1.18481   0.00010  -0.00132  -0.00162  -0.00294   1.18187
   D22       -3.05946   0.00014  -0.00059  -0.00223  -0.00282  -3.06228
   D23       -0.95442   0.00000  -0.00188  -0.00283  -0.00470  -0.95912
   D24       -3.09612   0.00000   0.00205   0.00325   0.00530  -3.09082
   D25        1.08089   0.00000   0.00205   0.00313   0.00517   1.08606
   D26       -0.99578   0.00002   0.00187   0.00367   0.00554  -0.99024
   D27        1.06527   0.00014   0.00278   0.00494   0.00772   1.07299
   D28       -1.04091   0.00014   0.00278   0.00481   0.00759  -1.03332
   D29       -3.11758   0.00016   0.00260   0.00536   0.00796  -3.10961
   D30       -1.13440  -0.00009   0.00252   0.00217   0.00469  -1.12971
   D31        3.04261  -0.00010   0.00252   0.00204   0.00456   3.04717
   D32        0.96594  -0.00007   0.00235   0.00259   0.00494   0.97088
   D33        0.31914  -0.00003  -0.00070  -0.00061  -0.00131   0.31783
   D34        2.40599  -0.00019  -0.00106  -0.00235  -0.00341   2.40258
   D35       -1.67385  -0.00008  -0.00103  -0.00018  -0.00121  -1.67506
   D36        2.25356  -0.00005  -0.00019  -0.00560  -0.00579   2.24777
   D37        0.18367  -0.00008  -0.00068  -0.00441  -0.00509   0.17859
   D38       -1.82476  -0.00004  -0.00030  -0.00463  -0.00493  -1.82969
   D39        0.81076   0.00004   0.00062   0.00324   0.00386   0.81462
   D40       -2.33778   0.00001  -0.00025   0.00389   0.00364  -2.33414
   D41        2.93407   0.00010   0.00119   0.00370   0.00489   2.93896
   D42       -0.21447   0.00007   0.00032   0.00435   0.00467  -0.20980
   D43       -1.35499   0.00017   0.00175   0.00388   0.00562  -1.34937
   D44        1.77966   0.00014   0.00088   0.00453   0.00541   1.78506
   D45       -3.09943   0.00009   0.00229   0.00432   0.00661  -3.09282
   D46        1.08477   0.00006   0.00242   0.00381   0.00623   1.09100
   D47       -1.02044   0.00007   0.00246   0.00379   0.00625  -1.01419
   D48        0.98618   0.00001   0.00191   0.00265   0.00456   0.99074
   D49       -1.11280  -0.00001   0.00204   0.00214   0.00418  -1.10862
   D50        3.06518  -0.00001   0.00208   0.00212   0.00420   3.06938
   D51       -0.99079   0.00000   0.00146   0.00285   0.00431  -0.98648
   D52       -3.08977  -0.00003   0.00159   0.00234   0.00393  -3.08584
   D53        1.08820  -0.00002   0.00163   0.00233   0.00395   1.09215
   D54        3.03257   0.00005  -0.00076   0.00426   0.00350   3.03607
   D55       -0.12639   0.00008   0.00098   0.00381   0.00479  -0.12159
   D56        2.97063   0.00002   0.00243  -0.00443  -0.00200   2.96862
   D57        0.87509  -0.00020   0.00151  -0.00474  -0.00323   0.87186
   D58       -1.26054   0.00009   0.00323  -0.00527  -0.00204  -1.26258
   D59       -0.21962   0.00000   0.00115  -0.00298  -0.00183  -0.22146
   D60       -2.31516  -0.00021   0.00024  -0.00330  -0.00306  -2.31822
   D61        1.83239   0.00008   0.00195  -0.00382  -0.00187   1.83052
   D62        2.98808   0.00003   0.00006   0.00176   0.00182   2.98990
   D63       -0.18213  -0.00004   0.00036  -0.00097  -0.00061  -0.18274
   D64       -0.10851   0.00006   0.00124   0.00046   0.00170  -0.10681
   D65        3.00446   0.00000   0.00154  -0.00227  -0.00073   3.00373
   D66        0.45042  -0.00007  -0.00304   0.00431   0.00127   0.45169
   D67        2.60239   0.00000  -0.00290   0.00465   0.00176   2.60415
   D68       -1.57092  -0.00004  -0.00393   0.00569   0.00176  -1.56916
   D69        2.59987  -0.00011  -0.00280   0.00378   0.00098   2.60084
   D70       -1.53134  -0.00004  -0.00266   0.00412   0.00146  -1.52989
   D71        0.57853  -0.00008  -0.00369   0.00515   0.00146   0.57999
   D72       -1.64945   0.00002  -0.00323   0.00537   0.00214  -1.64731
   D73        0.50252   0.00009  -0.00309   0.00571   0.00262   0.50514
   D74        2.61239   0.00005  -0.00411   0.00674   0.00263   2.61502
   D75        0.38845  -0.00010  -0.00310   0.00226  -0.00083   0.38762
   D76       -1.66628  -0.00008  -0.00434   0.00437   0.00003  -1.66625
   D77        2.47088  -0.00004  -0.00267   0.00270   0.00004   2.47092
   D78       -2.72185  -0.00002  -0.00342   0.00529   0.00187  -2.71998
   D79        1.50660   0.00000  -0.00466   0.00741   0.00274   1.50935
   D80       -0.63941   0.00005  -0.00299   0.00573   0.00274  -0.63667
   D81       -0.21899  -0.00003  -0.00028  -0.00102  -0.00131  -0.22030
   D82        2.93115   0.00002   0.00079  -0.00183  -0.00104   2.93011
   D83        2.88776  -0.00012   0.00009  -0.00440  -0.00431   2.88346
   D84       -0.24528  -0.00007   0.00116  -0.00520  -0.00404  -0.24932
   D85       -0.51241   0.00005   0.00375  -0.00421  -0.00047  -0.51288
   D86        1.59204  -0.00006   0.00448  -0.00629  -0.00181   1.59023
   D87       -2.65713  -0.00004   0.00397  -0.00540  -0.00143  -2.65855
   D88       -2.66406   0.00002   0.00358  -0.00446  -0.00089  -2.66494
   D89       -0.55961  -0.00008   0.00431  -0.00653  -0.00223  -0.56184
   D90        1.47442  -0.00007   0.00380  -0.00565  -0.00185   1.47257
   D91        1.51292   0.00007   0.00454  -0.00535  -0.00081   1.51211
   D92       -2.66582  -0.00003   0.00527  -0.00742  -0.00215  -2.66797
   D93       -0.63180  -0.00002   0.00476  -0.00653  -0.00177  -0.63356
   D94        0.13743  -0.00001   0.00031  -0.00179  -0.00148   0.13595
   D95       -3.13520  -0.00002   0.00087  -0.00249  -0.00162  -3.13682
   D96       -3.01261  -0.00005  -0.00074  -0.00100  -0.00175  -3.01436
   D97       -0.00205  -0.00006  -0.00019  -0.00170  -0.00189  -0.00394
   D98       -2.35885  -0.00005  -0.00027  -0.00167  -0.00194  -2.36080
   D99        0.75581  -0.00001   0.00025  -0.00099  -0.00074   0.75507
   D100       0.80252  -0.00009  -0.00225  -0.00118  -0.00344   0.79909
   D101      -2.36600  -0.00005  -0.00173  -0.00050  -0.00223  -2.36823
   D102       0.01685  -0.00005  -0.00092  -0.00183  -0.00276   0.01409
   D103      -2.99377  -0.00008  -0.00148  -0.00117  -0.00265  -2.99643
   D104       3.13890  -0.00002   0.00103  -0.00231  -0.00128   3.13762
   D105       0.12828  -0.00004   0.00048  -0.00165  -0.00117   0.12711
   D106       2.95742   0.00000   0.00153  -0.00108   0.00045   2.95787
   D107      -0.19008  -0.00003   0.00057  -0.00027   0.00030  -0.18978
   D108       2.34748  -0.00001   0.00012  -0.00118  -0.00106   2.34642
   D109      -0.76926  -0.00003  -0.00016  -0.00103  -0.00119  -0.77045
   D110      -0.78734   0.00002   0.00122  -0.00211  -0.00089  -0.78823
   D111       2.37910   0.00001   0.00094  -0.00196  -0.00102   2.37808
   D112      -0.02138   0.00008  -0.00020   0.00102   0.00082  -0.02056
   D113       3.06950   0.00007   0.00051   0.00138   0.00188   3.07138
   D114       3.11355   0.00005  -0.00129   0.00194   0.00066   3.11421
   D115      -0.07876   0.00004  -0.00057   0.00230   0.00172  -0.07703
   D116      -3.13377  -0.00001  -0.00006  -0.00027  -0.00032  -3.13409
   D117      -0.01702  -0.00001   0.00003  -0.00039  -0.00037  -0.01739
   D118      -0.01647   0.00000   0.00022  -0.00041  -0.00020  -0.01667
   D119       3.10028   0.00001   0.00030  -0.00054  -0.00024   3.10004
   D120       3.13907   0.00001  -0.00010   0.00044   0.00034   3.13941
   D121      -0.01605   0.00001  -0.00007   0.00037   0.00030  -0.01575
   D122       0.02176   0.00000  -0.00037   0.00058   0.00021   0.02198
   D123      -3.13336   0.00000  -0.00035   0.00052   0.00017  -3.13318
   D124       0.00187   0.00000   0.00005   0.00004   0.00009   0.00196
   D125       3.13489   0.00000   0.00013  -0.00017  -0.00004   3.13485
   D126      -3.11479   0.00000  -0.00003   0.00017   0.00013  -3.11466
   D127       0.01822   0.00000   0.00004  -0.00004   0.00000   0.01823
   D128      -0.01249   0.00000   0.00026  -0.00038  -0.00012  -0.01260
   D129       3.12886   0.00000   0.00022  -0.00040  -0.00018   3.12869
   D130      -3.14045   0.00000   0.00023  -0.00031  -0.00008  -3.14053
   D131       0.00090   0.00000   0.00019  -0.00033  -0.00014   0.00076
   D132       0.00781   0.00000  -0.00017   0.00018   0.00001   0.00782
   D133      -3.14077   0.00000  -0.00002   0.00005   0.00004  -3.14073
   D134      -3.12516   0.00000  -0.00025   0.00039   0.00014  -3.12502
   D135       0.00945   0.00000  -0.00009   0.00026   0.00017   0.00961
   D136      -0.00253   0.00000   0.00002  -0.00001   0.00001  -0.00252
   D137      -3.13714   0.00000  -0.00014   0.00012  -0.00002  -3.13716
   D138       3.13931   0.00000   0.00006   0.00001   0.00006   3.13937
   D139       0.00470   0.00000  -0.00010   0.00014   0.00004   0.00474
   D140       2.76765  -0.00001   0.00177  -0.00388  -0.00211   2.76554
   D141      -1.40139   0.00002   0.00194  -0.00372  -0.00178  -1.40317
   D142       0.66851  -0.00004   0.00171  -0.00410  -0.00240   0.66612
   D143      -0.31766  -0.00002   0.00095  -0.00432  -0.00336  -0.32102
   D144       1.79649   0.00001   0.00113  -0.00416  -0.00303   1.79346
   D145      -2.41680  -0.00005   0.00090  -0.00454  -0.00364  -2.42044
   D146       3.12916   0.00003   0.00020   0.00058   0.00078   3.12994
   D147       0.01090   0.00000  -0.00004   0.00031   0.00028   0.01118
   D148       0.01391  -0.00002  -0.00031  -0.00009  -0.00040   0.01351
   D149      -3.10435  -0.00004  -0.00055  -0.00035  -0.00090  -3.10525
   D150      -3.13329  -0.00002  -0.00002  -0.00064  -0.00065  -3.13394
   D151       0.02605  -0.00002  -0.00006  -0.00074  -0.00080   0.02526
   D152      -0.01803   0.00002   0.00050   0.00002   0.00052  -0.01751
   D153       3.14131   0.00002   0.00045  -0.00008   0.00038  -3.14149
   D154      -0.00179   0.00000  -0.00003   0.00004   0.00001  -0.00178
   D155      -3.13504   0.00000  -0.00016   0.00012  -0.00004  -3.13508
   D156       3.11636   0.00002   0.00021   0.00030   0.00051   3.11687
   D157      -0.01689   0.00002   0.00008   0.00038   0.00046  -0.01643
   D158       0.01004  -0.00001  -0.00033   0.00009  -0.00025   0.00979
   D159      -3.12988  -0.00001  -0.00027   0.00024  -0.00003  -3.12991
   D160       3.13380  -0.00001  -0.00029   0.00018  -0.00011   3.13369
   D161      -0.00612   0.00000  -0.00023   0.00034   0.00011  -0.00601
   D162      -0.00654   0.00001   0.00021   0.00007   0.00028  -0.00626
   D163       3.14091   0.00000   0.00001  -0.00009  -0.00008   3.14083
   D164       3.12667   0.00002   0.00033  -0.00001   0.00032   3.12699
   D165      -0.00907   0.00000   0.00013  -0.00016  -0.00003  -0.00910
   D166       0.00243   0.00000  -0.00003  -0.00013  -0.00016   0.00228
   D167       3.13817   0.00001   0.00017   0.00003   0.00020   3.13837
   D168      -3.14084  -0.00001  -0.00009  -0.00029  -0.00037  -3.14121
   D169      -0.00511   0.00000   0.00011  -0.00013  -0.00002  -0.00512
   D170      -0.66817  -0.00003  -0.00175   0.00243   0.00067  -0.66750
   D171       1.39992   0.00003  -0.00180   0.00293   0.00112   1.40105
   D172      -2.75967  -0.00001  -0.00175   0.00256   0.00081  -2.75886
   D173       2.32873  -0.00003  -0.00113   0.00166   0.00053   2.32926
   D174      -1.88636   0.00004  -0.00117   0.00216   0.00098  -1.88538
   D175       0.23723  -0.00001  -0.00112   0.00180   0.00067   0.23790
         Item               Value     Threshold  Converged?
 Maximum Force            0.000764     0.000450     NO 
 RMS     Force            0.000125     0.000300     YES
 Maximum Displacement     0.036287     0.001800     NO 
 RMS     Displacement     0.006396     0.001200     NO 
 Predicted change in Energy=-1.760727D-05
 Lowest energy point so far.  Saving SCF results.
 GradGradGradGradGradGradGradGradGradGradGradGradGradGradGradGradGradGrad

 Leave Link  103 at Sun Dec  2 18:23:50 2018, MaxMem=   536870912 cpu:         1.7
 (Enter /pbs_home/pkowalski/g09d01/g09/l202.exe)
 Stoichiometry    C29H22F6S2
 Framework group  C1[X(C29H22F6S2)]
 Deg. of freedom   171
 Full point group                 C1      NOp   1
 RotChk:  IX=0 Diff= 7.07D-04
 Largest Abelian subgroup         C1      NOp   1
 Largest concise Abelian subgroup C1      NOp   1
                         Standard orientation:                         
 ---------------------------------------------------------------------
 Center     Atomic      Atomic             Coordinates (Angstroms)
 Number     Number       Type             X           Y           Z
 ---------------------------------------------------------------------
      1          6           0       -1.438049    0.413569   -0.182242
      2          6           0       -0.606397   -0.871427   -0.304079
      3          6           0        0.651392   -0.762726    0.581070
      4         16           0        1.797633   -2.218254    0.412555
      5          6           0       -0.729203    1.582169   -0.115105
      6          6           0       -1.251706    2.992580   -0.141119
      7          6           0        0.733125    1.601365   -0.068332
      8          6           0       -0.019171    3.864583    0.223486
      9          6           0        1.208961    3.018738   -0.213861
     10          9           0       -2.262884    3.233298    0.731414
     11          9           0       -1.698281    3.363705   -1.377135
     12          9           0       -0.049611    5.075903   -0.348612
     13          9           0        0.023535    4.017288    1.564650
     14          9           0        1.533391    3.343207   -1.501752
     15          9           0        2.277094    3.341406    0.555084
     16          6           0        1.465988    0.457784    0.122908
     17          6           0        0.344028   -0.599207    2.089514
     18          1           0        1.287191   -0.479275    2.640223
     19          1           0       -0.189864   -1.473576    2.484076
     20          1           0       -0.273436    0.294918    2.258399
     21          6           0       -0.287620   -1.076772   -1.805958
     22          1           0        0.264522   -2.011250   -1.968366
     23          1           0        0.315418   -0.238371   -2.185546
     24          1           0       -1.227350   -1.111956   -2.374172
     25          6           0        3.177265   -1.154773    0.121559
     26         16           0       -1.759631   -2.232192    0.225888
     27          6           0       -3.160140   -1.178322   -0.026523
     28          6           0       -4.493149   -1.808370    0.020706
     29          6           0       -5.546163   -1.214356    0.744500
     30          6           0       -4.734537   -3.033953   -0.632902
     31          6           0       -6.804241   -1.816656    0.795299
     32          1           0       -5.366593   -0.285887    1.288865
     33          6           0       -5.995137   -3.629671   -0.585012
     34          1           0       -3.925498   -3.510178   -1.191181
     35          6           0       -7.035156   -3.023358    0.127481
     36          1           0       -7.606746   -1.344013    1.367122
     37          1           0       -6.166792   -4.573862   -1.107932
     38          1           0       -8.020903   -3.493472    0.167404
     39          6           0       -2.861300    0.149658   -0.238327
     40          6           0       -3.890562    1.200919   -0.560274
     41          1           0       -4.822279    0.744721   -0.919717
     42          1           0       -4.126618    1.824804    0.314927
     43          1           0       -3.514525    1.879530   -1.337662
     44          6           0        4.504840   -1.790340    0.034359
     45          6           0        5.615198   -1.233271    0.699133
     46          6           0        4.685229   -2.985661   -0.690463
     47          6           0        6.868112   -1.843811    0.626850
     48          1           0        5.484708   -0.326754    1.292792
     49          6           0        5.940051   -3.590764   -0.764555
     50          1           0        3.834513   -3.430962   -1.211883
     51          6           0        7.036287   -3.021887   -0.107704
     52          1           0        7.716574   -1.400566    1.154095
     53          1           0        6.063322   -4.511424   -1.340259
     54          1           0        8.018119   -3.498418   -0.163967
     55          6           0        2.876221    0.183866   -0.017793
     56          6           0        3.882885    1.218289   -0.448152
     57          1           0        3.452122    1.865968   -1.224910
     58          1           0        4.179134    1.876699    0.381777
     59          1           0        4.785430    0.748003   -0.858822
 ---------------------------------------------------------------------
 Rotational constants (GHZ):      0.1287126      0.0700295      0.0484308
 Leave Link  202 at Sun Dec  2 18:23:50 2018, MaxMem=   536870912 cpu:         0.0
 (Enter /pbs_home/pkowalski/g09d01/g09/l301.exe)
 Basis read from rwf:  (5D, 7F)
 No pseudopotential information found on rwf file.
 There are   673 symmetry adapted cartesian basis functions of A   symmetry.
 There are   636 symmetry adapted basis functions of A   symmetry.
   636 basis functions,  1103 primitive gaussians,   673 cartesian basis functions
   141 alpha electrons      141 beta electrons
       nuclear repulsion energy      4685.7382887053 Hartrees.
 IExCor=  402 DFT=T Ex+Corr=B3LYP ExCW=0 ScaHFX=  0.200000
 ScaDFX=  0.800000  0.720000  1.000000  0.810000 ScalE2=  1.000000  1.000000
 IRadAn=      0 IRanWt=     -1 IRanGd=            0 ICorTp=0 IEmpDi=131
 NAtoms=   59 NActive=   59 NUniq=   59 SFac= 1.00D+00 NAtFMM=   60 NAOKFM=F Big=F
 Integral buffers will be    131072 words long.
 Raffenetti 2 integral format.
 Two-electron integral symmetry is turned on.
 R6Disp:  Grimme-D3 Dispersion energy=       -0.0814713045 Hartrees.
 Nuclear repulsion after empirical dispersion term =     4685.6568174008 Hartrees.
 No density basis found on file   724.
 Leave Link  301 at Sun Dec  2 18:23:50 2018, MaxMem=   536870912 cpu:         0.6
 (Enter /pbs_home/pkowalski/g09d01/g09/l302.exe)
 NPDir=0 NMtPBC=     1 NCelOv=     1 NCel=       1 NClECP=     1 NCelD=      1
         NCelK=      1 NCelE2=     1 NClLst=     1 CellRange=     0.0.
 One-electron integrals computed using PRISM.
 NBasis=   636 RedAO= T EigKep=  3.00D-04  NBF=   636
 NBsUse=   636 1.00D-06 EigRej= -1.00D+00 NBFU=   636
 Precomputing XC quadrature grid using
 IXCGrd= 4 IRadAn=           0 IRanWt=          -1 IRanGd=           0 AccXCQ= 0.00D+00.
 Generated NRdTot=       0 NPtTot=           0 NUsed=           0 NTot=          32
 NSgBfM=   622   624   624   634   638 MxSgAt=    59 MxSgA2=    59.
 Leave Link  302 at Sun Dec  2 18:23:52 2018, MaxMem=   536870912 cpu:        16.4
 (Enter /pbs_home/pkowalski/g09d01/g09/l303.exe)
 DipDrv:  MaxL=1.
 Leave Link  303 at Sun Dec  2 18:23:53 2018, MaxMem=   536870912 cpu:         1.5
 (Enter /pbs_home/pkowalski/g09d01/g09/l401.exe)
 Initial guess from the checkpoint file:  "dae0068freq_closed_b3lypd3.chk"
 B after Tr=     0.000000    0.000000    0.000000
         Rot=    1.000000    0.000136    0.000030   -0.000233 Ang=   0.03 deg.
 Guess basis will be translated and rotated to current coordinates.
 JPrj=2 DoOrth=T DoCkMO=T.
 Generating alternative initial guess.
 ExpMin= 1.22D-01 ExpMax= 9.18D+03 ExpMxC= 1.38D+03 IAcc=1 IRadAn=         1 AccDes= 0.00D+00
 Harris functional with IExCor=  402 and IRadAn=       1 diagonalized for initial guess.
 HarFok:  IExCor=  402 AccDes= 0.00D+00 IRadAn=         1 IDoV= 1 UseB2=F ITyADJ=14
 ICtDFT=  3500011 ScaDFX=  1.000000  1.000000  1.000000  1.000000
 FoFCou: FMM=F IPFlag=           0 FMFlag=      100000 FMFlg1=           0
         NFxFlg=           0 DoJE=T BraDBF=F KetDBF=T FulRan=T
         wScrn=  0.000000 ICntrl=     500 IOpCl=  0 I1Cent=   200000004 NGrid=           0
         NMat0=    1 NMatS0=      1 NMatT0=    0 NMatD0=    1 NMtDS0=    0 NMtDT0=    0
 Petite list used in FoFCou.
 Harris En= -2512.15929846479    
 Leave Link  401 at Sun Dec  2 18:23:58 2018, MaxMem=   536870912 cpu:        41.5
 (Enter /pbs_home/pkowalski/g09d01/g09/l502.exe)
 Closed shell SCF:
 Using DIIS extrapolation, IDIIS=  1040.
 Integral symmetry usage will be decided dynamically.
 IVT=     1387805 IEndB=     1387805 NGot=   536870912 MDV=   535953350
 LenX=   535953350 LenY=   535499748
 Requested convergence on RMS density matrix=1.00D-08 within 128 cycles.
 Requested convergence on MAX density matrix=1.00D-06.
 Requested convergence on             energy=1.00D-06.
 No special actions if energy rises.
 Fock matrices will be formed incrementally for  20 cycles.
 Integral accuracy reduced to 1.0D-05 until final iterations.

 Cycle   1  Pass 0  IDiag  1:
 FoFJK:  IHMeth= 1 ICntrl=       0 DoSepK=F KAlg= 0 I1Cent=   0 FoldK=F
 IRaf= 660000000 NMat=   1 IRICut=       1 DoRegI=T DoRafI=F ISym2E= 0.
 FoFCou: FMM=F IPFlag=           0 FMFlag=      100000 FMFlg1=           0
         NFxFlg=           0 DoJE=F BraDBF=F KetDBF=F FulRan=T
         wScrn=  0.000000 ICntrl=       0 IOpCl=  0 I1Cent=           0 NGrid=           0
         NMat0=    1 NMatS0=      1 NMatT0=    0 NMatD0=    1 NMtDS0=    0 NMtDT0=    0
 Symmetry not used in FoFCou.
 E= -2512.34551062453    
 DIIS: error= 4.50D-04 at cycle   1 NSaved=   1.
 NSaved= 1 IEnMin= 1 EnMin= -2512.34551062453     IErMin= 1 ErrMin= 4.50D-04
 ErrMax= 4.50D-04  0.00D+00 EMaxC= 1.00D-01 BMatC= 1.32D-04 BMatP= 1.32D-04
 IDIUse=3 WtCom= 9.95D-01 WtEn= 4.50D-03
 Coeff-Com:  0.100D+01
 Coeff-En:   0.100D+01
 Coeff:      0.100D+01
 Gap=     0.565 Goal=   None    Shift=    0.000
 RMSDP=1.89D-04 MaxDP=7.38D-03              OVMax= 2.32D-03

 Cycle   2  Pass 0  IDiag  1:
 RMSU=  1.89D-04    CP:  1.00D+00
 E= -2512.34567585636     Delta-E=       -0.000165231827 Rises=F Damp=F
 DIIS: error= 5.68D-05 at cycle   2 NSaved=   2.
 NSaved= 2 IEnMin= 2 EnMin= -2512.34567585636     IErMin= 2 ErrMin= 5.68D-05
 ErrMax= 5.68D-05  0.00D+00 EMaxC= 1.00D-01 BMatC= 1.66D-06 BMatP= 1.32D-04
 IDIUse=1 WtCom= 1.00D+00 WtEn= 0.00D+00
 Coeff-Com: -0.500D-01 0.105D+01
 Coeff:     -0.500D-01 0.105D+01
 Gap=     0.090 Goal=   None    Shift=    0.000
 RMSDP=1.11D-05 MaxDP=5.89D-04 DE=-1.65D-04 OVMax= 3.93D-04

 Cycle   3  Pass 0  IDiag  1:
 RMSU=  1.07D-05    CP:  1.00D+00  1.01D+00
 E= -2512.34567664256     Delta-E=       -0.000000786205 Rises=F Damp=F
 DIIS: error= 2.30D-05 at cycle   3 NSaved=   3.
 NSaved= 3 IEnMin= 3 EnMin= -2512.34567664256     IErMin= 3 ErrMin= 2.30D-05
 ErrMax= 2.30D-05  0.00D+00 EMaxC= 1.00D-01 BMatC= 1.62D-06 BMatP= 1.66D-06
 IDIUse=1 WtCom= 1.00D+00 WtEn= 0.00D+00
 Coeff-Com: -0.341D-01 0.556D+00 0.479D+00
 Coeff:     -0.341D-01 0.556D+00 0.479D+00
 Gap=     0.090 Goal=   None    Shift=    0.000
 RMSDP=4.69D-06 MaxDP=3.66D-04 DE=-7.86D-07 OVMax= 2.83D-04

 Initial convergence to 1.0D-05 achieved.  Increase integral accuracy.
 Cycle   4  Pass 1  IDiag  1:
 E= -2512.34587871778     Delta-E=       -0.000202075215 Rises=F Damp=F
 DIIS: error= 1.81D-04 at cycle   1 NSaved=   1.
 NSaved= 1 IEnMin= 1 EnMin= -2512.34587871778     IErMin= 1 ErrMin= 1.81D-04
 ErrMax= 1.81D-04  0.00D+00 EMaxC= 1.00D-01 BMatC= 1.76D-05 BMatP= 1.76D-05
 IDIUse=3 WtCom= 9.98D-01 WtEn= 1.81D-03
 Coeff-Com:  0.100D+01
 Coeff-En:   0.100D+01
 Coeff:      0.100D+01
 Gap=     0.090 Goal=   None    Shift=    0.000
 RMSDP=4.69D-06 MaxDP=3.66D-04 DE=-2.02D-04 OVMax= 5.58D-04

 Cycle   5  Pass 1  IDiag  1:
 RMSU=  1.85D-04    CP:  1.00D+00
 E= -2512.34589800524     Delta-E=       -0.000019287460 Rises=F Damp=F
 DIIS: error= 1.41D-05 at cycle   2 NSaved=   2.
 NSaved= 2 IEnMin= 2 EnMin= -2512.34589800524     IErMin= 2 ErrMin= 1.41D-05
 ErrMax= 1.41D-05  0.00D+00 EMaxC= 1.00D-01 BMatC= 5.17D-07 BMatP= 1.76D-05
 IDIUse=1 WtCom= 1.00D+00 WtEn= 0.00D+00
 Coeff-Com:  0.325D-01 0.968D+00
 Coeff:      0.325D-01 0.968D+00
 Gap=     0.090 Goal=   None    Shift=    0.000
 RMSDP=5.69D-06 MaxDP=2.51D-04 DE=-1.93D-05 OVMax= 8.01D-04

 Cycle   6  Pass 1  IDiag  1:
 RMSU=  5.28D-06    CP:  1.00D+00  1.01D+00
 E= -2512.34589637388     Delta-E=        0.000001631357 Rises=F Damp=F
 DIIS: error= 2.86D-05 at cycle   3 NSaved=   3.
 NSaved= 3 IEnMin= 2 EnMin= -2512.34589800524     IErMin= 2 ErrMin= 1.41D-05
 ErrMax= 2.86D-05  0.00D+00 EMaxC= 1.00D-01 BMatC= 2.02D-06 BMatP= 5.17D-07
 IDIUse=1 WtCom= 1.00D+00 WtEn= 0.00D+00
 Coeff-Com: -0.636D-02 0.669D+00 0.338D+00
 Coeff:     -0.636D-02 0.669D+00 0.338D+00
 Gap=     0.090 Goal=   None    Shift=    0.000
 RMSDP=3.64D-06 MaxDP=2.10D-04 DE= 1.63D-06 OVMax= 6.50D-04

 Cycle   7  Pass 1  IDiag  1:
 RMSU=  8.93D-07    CP:  1.00D+00  1.01D+00  3.33D-01
 E= -2512.34589850912     Delta-E=       -0.000002135241 Rises=F Damp=F
 DIIS: error= 4.86D-06 at cycle   4 NSaved=   4.
 NSaved= 4 IEnMin= 4 EnMin= -2512.34589850912     IErMin= 4 ErrMin= 4.86D-06
 ErrMax= 4.86D-06  0.00D+00 EMaxC= 1.00D-01 BMatC= 3.53D-08 BMatP= 5.17D-07
 IDIUse=1 WtCom= 1.00D+00 WtEn= 0.00D+00
 Coeff-Com: -0.491D-02 0.438D+00 0.230D+00 0.337D+00
 Coeff:     -0.491D-02 0.438D+00 0.230D+00 0.337D+00
 Gap=     0.090 Goal=   None    Shift=    0.000
 RMSDP=5.09D-07 MaxDP=3.34D-05 DE=-2.14D-06 OVMax= 1.10D-04

 Cycle   8  Pass 1  IDiag  1:
 RMSU=  3.62D-07    CP:  1.00D+00  1.01D+00  3.51D-01  6.13D-01
 E= -2512.34589854809     Delta-E=       -0.000000038969 Rises=F Damp=F
 DIIS: error= 7.17D-07 at cycle   5 NSaved=   5.
 NSaved= 5 IEnMin= 5 EnMin= -2512.34589854809     IErMin= 5 ErrMin= 7.17D-07
 ErrMax= 7.17D-07  0.00D+00 EMaxC= 1.00D-01 BMatC= 8.27D-10 BMatP= 3.53D-08
 IDIUse=1 WtCom= 1.00D+00 WtEn= 0.00D+00
 Coeff-Com: -0.181D-02 0.154D+00 0.821D-01 0.171D+00 0.594D+00
 Coeff:     -0.181D-02 0.154D+00 0.821D-01 0.171D+00 0.594D+00
 Gap=     0.090 Goal=   None    Shift=    0.000
 RMSDP=1.14D-07 MaxDP=5.90D-06 DE=-3.90D-08 OVMax= 2.04D-05

 Cycle   9  Pass 1  IDiag  1:
 RMSU=  8.61D-08    CP:  1.00D+00  1.01D+00  3.51D-01  6.67D-01  8.41D-01
 E= -2512.34589854857     Delta-E=       -0.000000000477 Rises=F Damp=F
 DIIS: error= 3.78D-07 at cycle   6 NSaved=   6.
 NSaved= 6 IEnMin= 6 EnMin= -2512.34589854857     IErMin= 6 ErrMin= 3.78D-07
 ErrMax= 3.78D-07  0.00D+00 EMaxC= 1.00D-01 BMatC= 2.68D-10 BMatP= 8.27D-10
 IDIUse=1 WtCom= 1.00D+00 WtEn= 0.00D+00
 Coeff-Com: -0.225D-03 0.148D-01 0.858D-02 0.463D-01 0.399D+00 0.532D+00
 Coeff:     -0.225D-03 0.148D-01 0.858D-02 0.463D-01 0.399D+00 0.532D+00
 Gap=     0.090 Goal=   None    Shift=    0.000
 RMSDP=4.49D-08 MaxDP=2.82D-06 DE=-4.77D-10 OVMax= 6.33D-06

 Cycle  10  Pass 1  IDiag  1:
 RMSU=  2.93D-08    CP:  1.00D+00  1.01D+00  3.52D-01  6.65D-01  8.87D-01
                    CP:  6.59D-01
 E= -2512.34589854875     Delta-E=       -0.000000000177 Rises=F Damp=F
 DIIS: error= 8.77D-08 at cycle   7 NSaved=   7.
 NSaved= 7 IEnMin= 7 EnMin= -2512.34589854875     IErMin= 7 ErrMin= 8.77D-08
 ErrMax= 8.77D-08  0.00D+00 EMaxC= 1.00D-01 BMatC= 1.72D-11 BMatP= 2.68D-10
 IDIUse=1 WtCom= 1.00D+00 WtEn= 0.00D+00
 Coeff-Com:  0.283D-04-0.499D-02-0.223D-02 0.104D-01 0.173D+00 0.292D+00
 Coeff-Com:  0.532D+00
 Coeff:      0.283D-04-0.499D-02-0.223D-02 0.104D-01 0.173D+00 0.292D+00
 Coeff:      0.532D+00
 Gap=     0.090 Goal=   None    Shift=    0.000
 RMSDP=1.44D-08 MaxDP=7.69D-07 DE=-1.77D-10 OVMax= 1.73D-06

 Cycle  11  Pass 1  IDiag  1:
 RMSU=  9.27D-09    CP:  1.00D+00  1.01D+00  3.51D-01  6.69D-01  8.90D-01
                    CP:  7.03D-01  6.74D-01
 E= -2512.34589854860     Delta-E=        0.000000000143 Rises=F Damp=F
 DIIS: error= 3.67D-08 at cycle   8 NSaved=   8.
 NSaved= 8 IEnMin= 7 EnMin= -2512.34589854875     IErMin= 8 ErrMin= 3.67D-08
 ErrMax= 3.67D-08  0.00D+00 EMaxC= 1.00D-01 BMatC= 3.07D-12 BMatP= 1.72D-11
 IDIUse=1 WtCom= 1.00D+00 WtEn= 0.00D+00
 Coeff-Com:  0.411D-04-0.465D-02-0.228D-02 0.942D-03 0.638D-01 0.121D+00
 Coeff-Com:  0.339D+00 0.482D+00
 Coeff:      0.411D-04-0.465D-02-0.228D-02 0.942D-03 0.638D-01 0.121D+00
 Coeff:      0.339D+00 0.482D+00
 Gap=     0.090 Goal=   None    Shift=    0.000
 RMSDP=5.19D-09 MaxDP=2.74D-07 DE= 1.43D-10 OVMax= 7.22D-07

 SCF Done:  E(RB3LYP) =  -2512.34589855     A.U. after   11 cycles
            NFock= 11  Conv=0.52D-08     -V/T= 2.0072
 KE= 2.494367845935D+03 PE=-1.527431447791D+04 EE= 5.581943916025D+03
 Leave Link  502 at Sun Dec  2 18:31:39 2018, MaxMem=   536870912 cpu:      3654.1
 (Enter /pbs_home/pkowalski/g09d01/g09/l701.exe)
 Compute integral first derivatives.
 ... and contract with generalized density number  0.
 R6Disp: Adding Grimme-D3 dispersion energy 1st derivatives to the gradient.
 Leave Link  701 at Sun Dec  2 18:31:40 2018, MaxMem=   536870912 cpu:         6.1
 (Enter /pbs_home/pkowalski/g09d01/g09/l702.exe)
 L702 exits ... SP integral derivatives will be done elsewhere.
 Leave Link  702 at Sun Dec  2 18:31:40 2018, MaxMem=   536870912 cpu:         0.2
 (Enter /pbs_home/pkowalski/g09d01/g09/l703.exe)
 Compute integral first derivatives, UseDBF=F ICtDFT=           0.
 Integral derivatives from FoFJK, PRISM(SPDF).
 Calling FoFJK, ICntrl=      2127 FMM=F ISym2X=0 I1Cent= 0 IOpClX= 0 NMat=1 NMatS=1 NMatT=0.
 FoFJK:  IHMeth= 1 ICntrl=    2127 DoSepK=F KAlg= 0 I1Cent=   0 FoldK=F
 IRaf=         0 NMat=   1 IRICut=       1 DoRegI=T DoRafI=F ISym2E= 0.
 FoFCou: FMM=F IPFlag=           0 FMFlag=      100000 FMFlg1=         800
         NFxFlg=           0 DoJE=F BraDBF=F KetDBF=F FulRan=T
         wScrn=  0.000000 ICntrl=    2127 IOpCl=  0 I1Cent=           0 NGrid=           0
         NMat0=    1 NMatS0=      1 NMatT0=    0 NMatD0=    1 NMtDS0=    0 NMtDT0=    0
 Symmetry not used in FoFCou.
 Leave Link  703 at Sun Dec  2 18:34:03 2018, MaxMem=   536870912 cpu:      1135.6
 (Enter /pbs_home/pkowalski/g09d01/g09/l716.exe)
 Dipole        = 1.16561949D-01-1.70843099D+00-7.32928259D-02
 ***** Axes restored to original set *****
 -------------------------------------------------------------------
 Center     Atomic                   Forces (Hartrees/Bohr)
 Number     Number              X              Y              Z
 -------------------------------------------------------------------
      1        6          -0.000033570   -0.000010900   -0.000003029
      2        6           0.000027031   -0.000042417    0.000010129
      3        6           0.000011840    0.000113890   -0.000066663
      4       16          -0.000117430   -0.000114992   -0.000030907
      5        6           0.000033559   -0.000151105    0.000002624
      6        6           0.000249260    0.000036739    0.000060153
      7        6          -0.000009432   -0.000059639    0.000046005
      8        6          -0.000329336   -0.000090583    0.000197271
      9        6           0.000154173    0.000155206   -0.000091395
     10        9           0.000219326   -0.000104426   -0.000054420
     11        9           0.000046324   -0.000113426   -0.000084382
     12        9           0.000051304   -0.000016054   -0.000041494
     13        9           0.000149676    0.000127908   -0.000091772
     14        9          -0.000008891   -0.000130923    0.000035075
     15        9          -0.000124773   -0.000052926    0.000077721
     16        6           0.000042169    0.000033105   -0.000078085
     17        6          -0.000100839   -0.000028683   -0.000003602
     18        1          -0.000004029    0.000004303    0.000029011
     19        1          -0.000044837    0.000006471    0.000016299
     20        1           0.000030580    0.000007620    0.000035146
     21        6           0.000083176    0.000037747    0.000055365
     22        1           0.000036917    0.000029088    0.000050049
     23        1          -0.000028471    0.000025538    0.000001409
     24        1          -0.000007722    0.000044541    0.000012973
     25        6          -0.000057495    0.000126222    0.000020341
     26       16           0.000062403    0.000024407    0.000048070
     27        6           0.000121093   -0.000034109    0.000024482
     28        6           0.000005529    0.000013885   -0.000034523
     29        6           0.000047793   -0.000051904   -0.000029831
     30        6           0.000008308   -0.000054529    0.000029060
     31        6           0.000003666    0.000015637   -0.000030749
     32        1           0.000021673   -0.000031529   -0.000027626
     33        6          -0.000038748    0.000004689    0.000037675
     34        1           0.000002782   -0.000004983    0.000016602
     35        6          -0.000031239    0.000036691   -0.000003508
     36        1           0.000002016    0.000004814   -0.000012522
     37        1          -0.000005751    0.000003135    0.000009102
     38        1          -0.000010801    0.000008879   -0.000004128
     39        6          -0.000127029    0.000061321   -0.000055880
     40        6          -0.000068510    0.000009293   -0.000006492
     41        1          -0.000040981    0.000043953    0.000036483
     42        1          -0.000117047    0.000029162    0.000055868
     43        1          -0.000088675    0.000127420    0.000018052
     44        6           0.000017607   -0.000003138   -0.000024333
     45        6           0.000055428    0.000008667   -0.000012693
     46        6          -0.000052907    0.000024466   -0.000011815
     47        6           0.000037869   -0.000003352   -0.000020696
     48        1           0.000014886    0.000020305    0.000015601
     49        6          -0.000020203   -0.000013025    0.000046237
     50        1          -0.000012546    0.000007597   -0.000000761
     51        6           0.000005278   -0.000017518    0.000047202
     52        1           0.000011474   -0.000003623   -0.000000390
     53        1          -0.000009602    0.000000606    0.000011045
     54        1           0.000004800   -0.000004384    0.000014102
     55        6          -0.000002626   -0.000047653    0.000005854
     56        6          -0.000037034    0.000003028   -0.000136703
     57        1          -0.000027734    0.000008289   -0.000070916
     58        1           0.000005727    0.000003587   -0.000008240
     59        1          -0.000005409   -0.000022387   -0.000027450
 -------------------------------------------------------------------
 Cartesian Forces:  Max     0.000329336 RMS     0.000065815
 Leave Link  716 at Sun Dec  2 18:34:03 2018, MaxMem=   536870912 cpu:         0.3
 (Enter /pbs_home/pkowalski/g09d01/g09/l103.exe)

 GradGradGradGradGradGradGradGradGradGradGradGradGradGradGradGradGradGrad
 Berny optimization.
 Using GEDIIS/GDIIS optimizer.
 FormGI is forming the generalized inverse of G from B-inverse, IUseBI=4.
 Internal  Forces:  Max     0.000695559 RMS     0.000120646
 Search for a local minimum.
 Step number   5 out of a maximum of  354
 All quantities printed in internal units (Hartrees-Bohrs-Radians)
 RMS Force = .12065D-03 SwitMx=.10000D-02 MixMth= 2
 Mixed Optimization -- En-DIIS/RFO-DIIS
 Swapping is turned off.
 Update second derivatives using D2CorX and points    1    2    3    4    5
 DE= -5.04D-06 DEPred=-1.76D-05 R= 2.86D-01
 Trust test= 2.86D-01 RLast= 3.82D-02 DXMaxT set to 2.48D-01
 ITU=  0  1 -1  1  0
     Eigenvalues ---    0.00230   0.00240   0.00400   0.00622   0.00652
     Eigenvalues ---    0.00721   0.00912   0.01072   0.01129   0.01200
     Eigenvalues ---    0.01229   0.01252   0.01396   0.01434   0.01460
     Eigenvalues ---    0.01568   0.01579   0.01665   0.01727   0.01816
     Eigenvalues ---    0.01935   0.01955   0.02016   0.02030   0.02079
     Eigenvalues ---    0.02088   0.02095   0.02115   0.02134   0.02137
     Eigenvalues ---    0.02139   0.02143   0.02151   0.02154   0.02161
     Eigenvalues ---    0.02162   0.02164   0.02167   0.04527   0.04745
     Eigenvalues ---    0.04987   0.05460   0.05477   0.05565   0.05668
     Eigenvalues ---    0.05678   0.06028   0.07000   0.07044   0.07096
     Eigenvalues ---    0.07256   0.07309   0.07381   0.07840   0.09049
     Eigenvalues ---    0.09211   0.09425   0.09925   0.10429   0.10803
     Eigenvalues ---    0.11109   0.12418   0.13205   0.14394   0.14764
     Eigenvalues ---    0.15731   0.15978   0.15996   0.15997   0.15998
     Eigenvalues ---    0.15999   0.15999   0.16000   0.16000   0.16000
     Eigenvalues ---    0.16000   0.16000   0.16000   0.16000   0.16000
     Eigenvalues ---    0.16000   0.16000   0.16000   0.16000   0.16064
     Eigenvalues ---    0.16091   0.16111   0.16956   0.17277   0.20328
     Eigenvalues ---    0.21980   0.21999   0.21999   0.22000   0.22130
     Eigenvalues ---    0.22262   0.23098   0.23471   0.23491   0.24434
     Eigenvalues ---    0.24520   0.24563   0.24830   0.24947   0.24990
     Eigenvalues ---    0.24994   0.25002   0.26282   0.26595   0.26712
     Eigenvalues ---    0.26914   0.27193   0.27328   0.27533   0.27811
     Eigenvalues ---    0.28234   0.30265   0.31023   0.31449   0.31492
     Eigenvalues ---    0.32879   0.33390   0.34213   0.34414   0.34439
     Eigenvalues ---    0.34475   0.34521   0.34584   0.34594   0.34646
     Eigenvalues ---    0.34703   0.34731   0.34745   0.35036   0.35077
     Eigenvalues ---    0.35195   0.35291   0.35291   0.35291   0.35291
     Eigenvalues ---    0.35301   0.35312   0.35364   0.35440   0.35455
     Eigenvalues ---    0.35651   0.36030   0.41121   0.41259   0.41693
     Eigenvalues ---    0.41764   0.41862   0.43644   0.45016   0.45054
     Eigenvalues ---    0.45522   0.45961   0.46371   0.46408   0.46809
     Eigenvalues ---    0.47040   0.47172   0.47720   0.48552   0.50266
     Eigenvalues ---    0.51444   0.52201   0.53224   0.55264   0.56304
     Eigenvalues ---    0.61815
 En-DIIS/RFO-DIIS IScMMF=        0 using points:     5    4    3    2
 RFO step:  Lambda=-7.58016712D-06.
 NNeg= 0 NP= 4 Switch=  2.50D-03 Rises=F DC= -7.89D-05 SmlDif=  1.00D-05
 RMS Error=  0.1962597314D-03 NUsed= 4 EDIIS=F
 DidBck=T Rises=F RFO-DIIS coefs:    0.62288    0.43132   -0.02681   -0.02740
 Iteration  1 RMS(Cart)=  0.00432266 RMS(Int)=  0.00000540
 Iteration  2 RMS(Cart)=  0.00001214 RMS(Int)=  0.00000041
 Iteration  3 RMS(Cart)=  0.00000000 RMS(Int)=  0.00000041
 ITry= 1 IFail=0 DXMaxC= 2.00D-02 DCOld= 1.00D+10 DXMaxT= 2.48D-01 DXLimC= 3.00D+00 Rises=F
 Variable       Old X    -DE/DX   Delta X   Delta X   Delta X     New X
                                 (Linear)    (Quad)   (Total)
    R1        2.90164   0.00043   0.00027   0.00028   0.00055   2.90219
    R2        2.58596   0.00070   0.00042  -0.00005   0.00037   2.58632
    R3        2.73745   0.00048   0.00035   0.00008   0.00043   2.73788
    R4        2.91370  -0.00028   0.00003  -0.00056  -0.00053   2.91317
    R5        2.92720  -0.00011   0.00002  -0.00033  -0.00031   2.92689
    R6        3.51636  -0.00005  -0.00026   0.00025  -0.00001   3.51635
    R7        3.51551  -0.00002  -0.00024   0.00051   0.00027   3.51578
    R8        2.90497  -0.00017   0.00001  -0.00030  -0.00029   2.90469
    R9        2.92549  -0.00009   0.00026  -0.00078  -0.00052   2.92497
   R10        3.33742   0.00003   0.00011  -0.00030  -0.00019   3.33723
   R11        2.84273   0.00030   0.00004   0.00057   0.00062   2.84335
   R12        2.76505   0.00006   0.00021  -0.00041  -0.00020   2.76485
   R13        2.93515  -0.00014  -0.00005  -0.00008  -0.00013   2.93502
   R14        2.56456  -0.00006  -0.00004  -0.00009  -0.00013   2.56443
   R15        2.58063   0.00007   0.00006  -0.00015  -0.00009   2.58054
   R16        2.83871  -0.00011  -0.00029   0.00033   0.00004   2.83875
   R17        2.59205  -0.00033   0.00006  -0.00054  -0.00047   2.59158
   R18        2.93671  -0.00019  -0.00019  -0.00011  -0.00030   2.93641
   R19        2.53218   0.00004  -0.00006   0.00007   0.00001   2.53219
   R20        2.55209   0.00021  -0.00014   0.00043   0.00029   2.55237
   R21        2.58361   0.00012  -0.00001   0.00006   0.00006   2.58366
   R22        2.56077  -0.00011   0.00008  -0.00039  -0.00031   2.56046
   R23        2.72775  -0.00022   0.00001  -0.00039  -0.00038   2.72737
   R24        2.07631   0.00000   0.00021  -0.00033  -0.00012   2.07619
   R25        2.07461   0.00003   0.00022  -0.00031  -0.00009   2.07452
   R26        2.07805  -0.00003   0.00012  -0.00021  -0.00009   2.07796
   R27        2.07396   0.00005   0.00023  -0.00029  -0.00006   2.07389
   R28        2.07926  -0.00003   0.00016  -0.00030  -0.00013   2.07913
   R29        2.07629   0.00000   0.00021  -0.00034  -0.00012   2.07617
   R30        2.78631   0.00007   0.00002   0.00009   0.00011   2.78642
   R31        2.60618   0.00012   0.00006   0.00004   0.00010   2.60628
   R32        3.34635  -0.00017  -0.00001  -0.00038  -0.00039   3.34596
   R33        2.78765  -0.00003  -0.00005   0.00004  -0.00001   2.78765
   R34        2.60323  -0.00015   0.00002  -0.00009  -0.00007   2.60316
   R35        2.66282   0.00000   0.00005  -0.00008  -0.00003   2.66278
   R36        2.66413   0.00005   0.00007  -0.00005   0.00002   2.66415
   R37        2.63758   0.00005   0.00007  -0.00005   0.00002   2.63760
   R38        2.06200   0.00003   0.00021  -0.00027  -0.00007   2.06193
   R39        2.63635   0.00006   0.00007  -0.00003   0.00004   2.63638
   R40        2.06405   0.00002   0.00022  -0.00032  -0.00010   2.06395
   R41        2.64253   0.00008   0.00006   0.00001   0.00007   2.64260
   R42        2.06524   0.00001   0.00022  -0.00034  -0.00012   2.06513
   R43        2.64352   0.00007   0.00006  -0.00001   0.00005   2.64358
   R44        2.06526   0.00001   0.00022  -0.00033  -0.00011   2.06515
   R45        2.06517   0.00001   0.00022  -0.00032  -0.00011   2.06506
   R46        2.84602  -0.00001   0.00003  -0.00012  -0.00009   2.84593
   R47        2.07476   0.00005   0.00021  -0.00024  -0.00003   2.07472
   R48        2.07950  -0.00009   0.00010  -0.00027  -0.00017   2.07932
   R49        2.07548  -0.00013   0.00008  -0.00030  -0.00022   2.07525
   R50        2.66253   0.00009   0.00008  -0.00002   0.00006   2.66259
   R51        2.66357   0.00006   0.00008  -0.00004   0.00003   2.66361
   R52        2.63735   0.00004   0.00007  -0.00006   0.00001   2.63737
   R53        2.06251   0.00000   0.00019  -0.00029  -0.00010   2.06241
   R54        2.63630   0.00006   0.00007  -0.00003   0.00004   2.63634
   R55        2.06481   0.00001   0.00021  -0.00032  -0.00011   2.06471
   R56        2.64272   0.00007   0.00006   0.00001   0.00007   2.64279
   R57        2.06520   0.00001   0.00022  -0.00034  -0.00011   2.06509
   R58        2.64346   0.00005   0.00008  -0.00005   0.00002   2.64348
   R59        2.06512   0.00001   0.00022  -0.00033  -0.00011   2.06501
   R60        2.06512   0.00002   0.00022  -0.00033  -0.00011   2.06501
   R61        2.84629   0.00002   0.00004  -0.00008  -0.00004   2.84625
   R62        2.07732   0.00005   0.00016  -0.00014   0.00002   2.07734
   R63        2.07874   0.00001   0.00017  -0.00024  -0.00007   2.07867
   R64        2.07389  -0.00001   0.00017  -0.00028  -0.00011   2.07378
    A1        2.02416  -0.00021  -0.00010   0.00022   0.00011   2.02427
    A2        1.95693  -0.00033  -0.00050  -0.00033  -0.00083   1.95610
    A3        2.30019   0.00054   0.00063   0.00010   0.00073   2.30091
    A4        1.91483   0.00011   0.00087  -0.00011   0.00076   1.91559
    A5        1.87479   0.00000  -0.00001   0.00076   0.00075   1.87554
    A6        1.82732   0.00012   0.00024  -0.00023   0.00001   1.82732
    A7        1.98022  -0.00007  -0.00010  -0.00032  -0.00043   1.97979
    A8        1.97537  -0.00016  -0.00067  -0.00012  -0.00079   1.97458
    A9        1.88257   0.00002  -0.00027   0.00008  -0.00020   1.88237
   A10        1.97737  -0.00006  -0.00055   0.00018  -0.00037   1.97700
   A11        1.89352  -0.00001   0.00048  -0.00048  -0.00001   1.89351
   A12        1.98762  -0.00002   0.00029  -0.00056  -0.00027   1.98735
   A13        1.84180  -0.00005  -0.00014  -0.00023  -0.00037   1.84143
   A14        1.86841   0.00004  -0.00039   0.00080   0.00042   1.86882
   A15        1.88783   0.00010   0.00030   0.00033   0.00063   1.88846
   A16        1.59591   0.00001  -0.00005   0.00013   0.00008   1.59599
   A17        2.23941   0.00059   0.00045   0.00041   0.00086   2.24027
   A18        2.12994  -0.00019  -0.00004  -0.00028  -0.00031   2.12963
   A19        1.91281  -0.00040  -0.00040  -0.00008  -0.00048   1.91232
   A20        1.82006   0.00016   0.00023   0.00000   0.00023   1.82029
   A21        1.99763   0.00008   0.00026  -0.00008   0.00019   1.99781
   A22        1.96496   0.00005   0.00027  -0.00013   0.00014   1.96510
   A23        1.91852  -0.00024  -0.00070   0.00035  -0.00035   1.91817
   A24        1.89588  -0.00016  -0.00031   0.00005  -0.00026   1.89562
   A25        1.86508   0.00008   0.00018  -0.00016   0.00001   1.86510
   A26        1.90271   0.00026   0.00017   0.00015   0.00032   1.90303
   A27        2.12644   0.00013   0.00034  -0.00014   0.00020   2.12664
   A28        2.25353  -0.00039  -0.00048  -0.00004  -0.00052   2.25301
   A29        1.82915   0.00002  -0.00009   0.00022   0.00012   1.82927
   A30        1.97063   0.00003  -0.00006   0.00025   0.00019   1.97083
   A31        1.89831  -0.00002   0.00002  -0.00005  -0.00003   1.89828
   A32        1.97124  -0.00003  -0.00009   0.00020   0.00011   1.97135
   A33        1.89234   0.00003   0.00009  -0.00007   0.00001   1.89235
   A34        1.89916  -0.00003   0.00013  -0.00053  -0.00039   1.89877
   A35        1.80900  -0.00005  -0.00008  -0.00018  -0.00027   1.80874
   A36        1.97181   0.00000   0.00036  -0.00073  -0.00036   1.97145
   A37        2.00356  -0.00003  -0.00018   0.00022   0.00005   2.00360
   A38        1.90018   0.00007   0.00001   0.00024   0.00026   1.90044
   A39        1.91095   0.00007  -0.00016   0.00078   0.00063   1.91157
   A40        1.86604  -0.00005   0.00003  -0.00026  -0.00023   1.86581
   A41        2.00465   0.00018   0.00030   0.00017   0.00047   2.00513
   A42        1.97805   0.00013  -0.00013   0.00050   0.00038   1.97843
   A43        2.30045  -0.00031  -0.00017  -0.00068  -0.00085   2.29960
   A44        1.90655  -0.00001  -0.00001   0.00000  -0.00001   1.90653
   A45        1.94188  -0.00006  -0.00012  -0.00003  -0.00015   1.94173
   A46        1.92518   0.00005   0.00014  -0.00005   0.00009   1.92527
   A47        1.90102   0.00002  -0.00004   0.00009   0.00005   1.90107
   A48        1.89259  -0.00001   0.00003  -0.00002   0.00000   1.89260
   A49        1.89581   0.00001   0.00001   0.00002   0.00002   1.89583
   A50        1.93894  -0.00007  -0.00018   0.00005  -0.00013   1.93882
   A51        1.92439   0.00003   0.00003   0.00009   0.00012   1.92451
   A52        1.90673  -0.00003   0.00004  -0.00019  -0.00015   1.90658
   A53        1.89865   0.00002   0.00004  -0.00002   0.00003   1.89868
   A54        1.90339   0.00004   0.00001   0.00006   0.00006   1.90345
   A55        1.89098   0.00002   0.00006   0.00001   0.00007   1.89106
   A56        2.04153  -0.00003  -0.00024   0.00049   0.00025   2.04178
   A57        2.01597  -0.00008  -0.00020   0.00012  -0.00008   2.01589
   A58        2.22555   0.00012   0.00043  -0.00060  -0.00016   2.22539
   A59        1.58514  -0.00003  -0.00015  -0.00032  -0.00047   1.58468
   A60        2.04421   0.00004  -0.00020   0.00058   0.00038   2.04458
   A61        2.00872   0.00021   0.00010   0.00024   0.00034   2.00906
   A62        2.23024  -0.00025   0.00010  -0.00082  -0.00071   2.22953
   A63        2.10794  -0.00007  -0.00004  -0.00009  -0.00013   2.10780
   A64        2.10735   0.00002   0.00002   0.00001   0.00004   2.10738
   A65        2.06765   0.00005   0.00001   0.00010   0.00012   2.06776
   A66        2.10641  -0.00003   0.00000  -0.00007  -0.00007   2.10634
   A67        2.08515  -0.00001   0.00002  -0.00008  -0.00006   2.08510
   A68        2.09135   0.00003  -0.00002   0.00016   0.00014   2.09149
   A69        2.10600  -0.00002  -0.00002  -0.00002  -0.00004   2.10596
   A70        2.08194   0.00001   0.00003  -0.00004  -0.00001   2.08193
   A71        2.09517   0.00001  -0.00001   0.00006   0.00005   2.09522
   A72        2.09884   0.00000   0.00000   0.00001   0.00001   2.09884
   A73        2.08782   0.00000  -0.00001   0.00001   0.00000   2.08782
   A74        2.09650   0.00000   0.00001  -0.00002  -0.00001   2.09649
   A75        2.09924  -0.00001   0.00001  -0.00005  -0.00004   2.09921
   A76        2.08795   0.00001  -0.00001   0.00003   0.00002   2.08797
   A77        2.09599   0.00001   0.00000   0.00002   0.00002   2.09601
   A78        2.08804   0.00000   0.00000   0.00004   0.00003   2.08807
   A79        2.09754   0.00000   0.00000  -0.00001  -0.00001   2.09752
   A80        2.09759   0.00000   0.00000  -0.00002  -0.00002   2.09757
   A81        1.96363   0.00000   0.00001  -0.00016  -0.00015   1.96348
   A82        2.15624   0.00069   0.00071   0.00023   0.00094   2.15718
   A83        2.16218  -0.00069  -0.00075  -0.00008  -0.00083   2.16135
   A84        1.93897  -0.00012  -0.00015  -0.00029  -0.00045   1.93853
   A85        1.95232   0.00004  -0.00010   0.00039   0.00029   1.95261
   A86        1.92689   0.00010   0.00008   0.00035   0.00044   1.92732
   A87        1.89011  -0.00002   0.00003  -0.00041  -0.00038   1.88973
   A88        1.89184  -0.00002  -0.00005  -0.00009  -0.00014   1.89170
   A89        1.86094   0.00003   0.00021   0.00004   0.00024   1.86118
   A90        2.10742   0.00008   0.00011  -0.00005   0.00005   2.10747
   A91        2.10737  -0.00007  -0.00009   0.00003  -0.00006   2.10732
   A92        2.06811  -0.00001  -0.00003   0.00004   0.00001   2.06812
   A93        2.10608   0.00000   0.00001  -0.00003  -0.00002   2.10606
   A94        2.08381   0.00002   0.00006  -0.00007  -0.00001   2.08380
   A95        2.09307  -0.00001  -0.00008   0.00011   0.00003   2.09310
   A96        2.10628   0.00001   0.00001   0.00000   0.00001   2.10629
   A97        2.08446  -0.00001   0.00001  -0.00004  -0.00003   2.08443
   A98        2.09231   0.00000  -0.00002   0.00004   0.00002   2.09233
   A99        2.09866   0.00001   0.00001   0.00000   0.00001   2.09867
   A100       2.08813  -0.00001  -0.00001   0.00002   0.00000   2.08813
   A101       2.09637   0.00000   0.00000  -0.00002  -0.00001   2.09635
   A102       2.09850   0.00000   0.00001  -0.00003  -0.00002   2.09848
   A103       2.08846   0.00000  -0.00001   0.00002   0.00001   2.08848
   A104       2.09622   0.00000   0.00000   0.00000   0.00001   2.09622
   A105       2.08861   0.00000  -0.00002   0.00002   0.00001   2.08862
   A106       2.09720   0.00000   0.00000   0.00001   0.00001   2.09720
   A107       2.09737   0.00000   0.00002  -0.00003  -0.00002   2.09735
   A108       1.96883  -0.00003  -0.00001  -0.00013  -0.00014   1.96869
   A109       2.15375  -0.00040  -0.00013  -0.00076  -0.00089   2.15286
   A110       2.15268   0.00043   0.00014   0.00085   0.00098   2.15366
   A111       1.92265  -0.00005  -0.00008  -0.00009  -0.00018   1.92247
   A112       1.95572  -0.00001  -0.00026   0.00044   0.00018   1.95590
   A113       1.94150   0.00006   0.00015   0.00005   0.00020   1.94170
   A114       1.86084   0.00000   0.00003  -0.00023  -0.00020   1.86064
   A115       1.88634   0.00001   0.00001   0.00005   0.00006   1.88640
   A116       1.89371   0.00000   0.00016  -0.00025  -0.00009   1.89362
    D1        0.67887  -0.00002  -0.00099  -0.00104  -0.00203   0.67684
    D2       -1.48098  -0.00001  -0.00139  -0.00106  -0.00245  -1.48344
    D3        2.80385  -0.00009  -0.00118  -0.00137  -0.00256   2.80129
    D4       -2.52111   0.00002  -0.00053  -0.00134  -0.00187  -2.52298
    D5        1.60222   0.00003  -0.00094  -0.00136  -0.00230   1.59992
    D6       -0.39613  -0.00005  -0.00073  -0.00167  -0.00240  -0.39853
    D7        3.01620   0.00008   0.00026   0.00325   0.00352   3.01972
    D8       -0.07150   0.00003   0.00009   0.00186   0.00195  -0.06955
    D9       -0.05282   0.00007  -0.00025   0.00364   0.00339  -0.04943
   D10       -3.14052   0.00003  -0.00042   0.00224   0.00182  -3.13870
   D11        0.28529   0.00004   0.00063   0.00057   0.00120   0.28648
   D12       -2.80686   0.00007   0.00114   0.00084   0.00198  -2.80487
   D13       -2.92673   0.00005   0.00113   0.00021   0.00134  -2.92538
   D14        0.26432   0.00008   0.00165   0.00048   0.00213   0.26645
   D15       -3.06757   0.00009   0.00188   0.00023   0.00211  -3.06545
   D16       -1.02854  -0.00001   0.00169  -0.00026   0.00144  -1.02710
   D17        1.07462   0.00010   0.00261  -0.00055   0.00206   1.07668
   D18       -0.97076   0.00013   0.00241   0.00091   0.00333  -0.96743
   D19        1.06827   0.00003   0.00223   0.00042   0.00265   1.07092
   D20       -3.11175   0.00014   0.00314   0.00013   0.00327  -3.10848
   D21        1.18187  -0.00003   0.00143   0.00066   0.00209   1.18396
   D22       -3.06228  -0.00013   0.00124   0.00017   0.00141  -3.06087
   D23       -0.95912  -0.00002   0.00216  -0.00012   0.00204  -0.95709
   D24       -3.09082  -0.00002  -0.00230   0.00138  -0.00091  -3.09173
   D25        1.08606  -0.00002  -0.00225   0.00131  -0.00094   1.08511
   D26       -0.99024  -0.00004  -0.00237   0.00136  -0.00101  -0.99125
   D27        1.07299  -0.00012  -0.00332   0.00119  -0.00213   1.07086
   D28       -1.03332  -0.00013  -0.00327   0.00112  -0.00216  -1.03548
   D29       -3.10961  -0.00014  -0.00339   0.00117  -0.00222  -3.11184
   D30       -1.12971   0.00012  -0.00216   0.00152  -0.00064  -1.13035
   D31        3.04717   0.00012  -0.00212   0.00145  -0.00067   3.04650
   D32        0.97088   0.00010  -0.00223   0.00150  -0.00074   0.97014
   D33        0.31783   0.00008   0.00053   0.00181   0.00234   0.32017
   D34        2.40258   0.00020   0.00138   0.00146   0.00284   2.40542
   D35       -1.67506   0.00001   0.00056   0.00102   0.00157  -1.67349
   D36        2.24777  -0.00002   0.00237  -0.00239  -0.00003   2.24774
   D37        0.17859   0.00005   0.00217  -0.00175   0.00042   0.17901
   D38       -1.82969  -0.00005   0.00207  -0.00238  -0.00031  -1.83000
   D39        0.81462   0.00003  -0.00172   0.00135  -0.00036   0.81425
   D40       -2.33414   0.00004  -0.00152   0.00158   0.00006  -2.33408
   D41        2.93896  -0.00007  -0.00219   0.00118  -0.00101   2.93795
   D42       -0.20980  -0.00006  -0.00199   0.00140  -0.00059  -0.21039
   D43       -1.34937   0.00000  -0.00256   0.00214  -0.00043  -1.34980
   D44        1.78506   0.00000  -0.00237   0.00236  -0.00001   1.78506
   D45       -3.09282  -0.00006  -0.00283   0.00127  -0.00156  -3.09439
   D46        1.09100  -0.00004  -0.00270   0.00118  -0.00152   1.08948
   D47       -1.01419  -0.00004  -0.00272   0.00121  -0.00151  -1.01570
   D48        0.99074   0.00000  -0.00203   0.00082  -0.00121   0.98953
   D49       -1.10862   0.00002  -0.00190   0.00072  -0.00117  -1.10979
   D50        3.06938   0.00001  -0.00192   0.00075  -0.00116   3.06821
   D51       -0.98648  -0.00001  -0.00182   0.00053  -0.00129  -0.98777
   D52       -3.08584   0.00001  -0.00169   0.00044  -0.00125  -3.08709
   D53        1.09215   0.00000  -0.00171   0.00047  -0.00124   1.09091
   D54        3.03607  -0.00003  -0.00134   0.00108  -0.00026   3.03582
   D55       -0.12159  -0.00005  -0.00206   0.00183  -0.00024  -0.12183
   D56        2.96862   0.00000   0.00038  -0.00022   0.00016   2.96878
   D57        0.87186   0.00014   0.00094  -0.00061   0.00033   0.87219
   D58       -1.26258  -0.00007   0.00028  -0.00022   0.00006  -1.26253
   D59       -0.22146   0.00004   0.00054   0.00103   0.00157  -0.21989
   D60       -2.31822   0.00018   0.00110   0.00065   0.00174  -2.31648
   D61        1.83052  -0.00003   0.00044   0.00103   0.00147   1.83199
   D62        2.98990   0.00001  -0.00067   0.00017  -0.00050   2.98939
   D63       -0.18274   0.00000   0.00018  -0.00100  -0.00082  -0.18356
   D64       -0.10681  -0.00006  -0.00084  -0.00101  -0.00185  -0.10866
   D65        3.00373  -0.00006   0.00001  -0.00218  -0.00216   3.00157
   D66        0.45169   0.00002  -0.00005  -0.00062  -0.00067   0.45102
   D67        2.60415   0.00002  -0.00026  -0.00008  -0.00033   2.60381
   D68       -1.56916  -0.00002  -0.00011  -0.00062  -0.00073  -1.56989
   D69        2.60084   0.00008   0.00003  -0.00052  -0.00049   2.60035
   D70       -1.52989   0.00008  -0.00018   0.00002  -0.00016  -1.53005
   D71        0.57999   0.00004  -0.00004  -0.00052  -0.00056   0.57943
   D72       -1.64731  -0.00005  -0.00033  -0.00049  -0.00082  -1.64813
   D73        0.50514  -0.00005  -0.00054   0.00005  -0.00049   0.50466
   D74        2.61502  -0.00008  -0.00039  -0.00049  -0.00088   2.61414
   D75        0.38762   0.00005   0.00077   0.00055   0.00132   0.38893
   D76       -1.66625   0.00000   0.00062   0.00073   0.00136  -1.66489
   D77        2.47092   0.00009   0.00043   0.00150   0.00193   2.47285
   D78       -2.71998   0.00005  -0.00018   0.00182   0.00164  -2.71833
   D79        1.50935  -0.00001  -0.00033   0.00201   0.00168   1.51103
   D80       -0.63667   0.00009  -0.00052   0.00278   0.00226  -0.63441
   D81       -0.22030   0.00002   0.00067  -0.00069  -0.00001  -0.22031
   D82        2.93011   0.00002   0.00043  -0.00097  -0.00054   2.92958
   D83        2.88346   0.00003   0.00172  -0.00210  -0.00038   2.88308
   D84       -0.24932   0.00002   0.00148  -0.00238  -0.00090  -0.25022
   D85       -0.51288   0.00001  -0.00037   0.00008  -0.00028  -0.51316
   D86        1.59023   0.00002   0.00002  -0.00074  -0.00073   1.58950
   D87       -2.65855   0.00004  -0.00003  -0.00048  -0.00051  -2.65906
   D88       -2.66494  -0.00003  -0.00018  -0.00049  -0.00067  -2.66561
   D89       -0.56184  -0.00002   0.00021  -0.00132  -0.00111  -0.56295
   D90        1.47257   0.00000   0.00016  -0.00106  -0.00089   1.47167
   D91        1.51211   0.00001  -0.00035   0.00010  -0.00025   1.51186
   D92       -2.66797   0.00002   0.00004  -0.00073  -0.00069  -2.66866
   D93       -0.63356   0.00003  -0.00001  -0.00047  -0.00047  -0.63404
   D94        0.13595   0.00002   0.00063  -0.00014   0.00049   0.13644
   D95       -3.13682   0.00005   0.00061  -0.00038   0.00023  -3.13658
   D96       -3.01436   0.00003   0.00087   0.00013   0.00100  -3.01335
   D97       -0.00394   0.00006   0.00085  -0.00010   0.00075  -0.00319
   D98       -2.36080   0.00002   0.00090  -0.00049   0.00040  -2.36039
   D99        0.75507   0.00000   0.00032   0.00023   0.00055   0.75562
   D100       0.79909   0.00005   0.00173  -0.00135   0.00038   0.79946
   D101      -2.36823   0.00003   0.00116  -0.00063   0.00053  -2.36771
   D102       0.01409   0.00003   0.00119  -0.00127  -0.00007   0.01401
   D103      -2.99643   0.00008   0.00123  -0.00089   0.00034  -2.99608
   D104       3.13762   0.00001   0.00037  -0.00041  -0.00005   3.13757
   D105       0.12711   0.00005   0.00041  -0.00004   0.00037   0.12748
   D106       2.95787  -0.00007  -0.00032  -0.00237  -0.00269   2.95518
   D107      -0.18978  -0.00002  -0.00014  -0.00170  -0.00184  -0.19163
   D108       2.34642   0.00008   0.00026   0.00272   0.00298   2.34940
   D109      -0.77045   0.00005   0.00040   0.00149   0.00189  -0.76856
   D110      -0.78823   0.00003   0.00005   0.00195   0.00201  -0.78622
   D111       2.37808   0.00000   0.00019   0.00073   0.00092   2.37900
   D112      -0.02056  -0.00005  -0.00031   0.00094   0.00063  -0.01993
   D113       3.07138  -0.00004  -0.00078   0.00068  -0.00010   3.07128
   D114       3.11421   0.00000  -0.00011   0.00170   0.00159   3.11580
   D115      -0.07703   0.00001  -0.00058   0.00143   0.00086  -0.07618
   D116      -3.13409  -0.00002   0.00015  -0.00086  -0.00070  -3.13480
   D117      -0.01739   0.00000   0.00013  -0.00041  -0.00028  -0.01766
   D118      -0.01667   0.00001   0.00002   0.00034   0.00036  -0.01631
   D119       3.10004   0.00002   0.00000   0.00079   0.00079   3.10082
   D120       3.13941   0.00001  -0.00013   0.00071   0.00057   3.13998
   D121      -0.01575   0.00002  -0.00013   0.00093   0.00079  -0.01496
   D122       0.02198  -0.00001   0.00000  -0.00049  -0.00049   0.02149
   D123      -3.13318  -0.00001   0.00000  -0.00027  -0.00027  -3.13345
   D124       0.00196   0.00000  -0.00004   0.00003  -0.00001   0.00195
   D125       3.13485   0.00000   0.00000   0.00008   0.00008   3.13493
   D126      -3.11466  -0.00001  -0.00002  -0.00042  -0.00044  -3.11509
   D127       0.01823  -0.00001   0.00001  -0.00036  -0.00035   0.01788
   D128      -0.01260   0.00001  -0.00001   0.00027   0.00027  -0.01234
   D129       3.12869   0.00001   0.00003   0.00013   0.00016   3.12884
   D130      -3.14053   0.00000  -0.00001   0.00005   0.00005  -3.14048
   D131       0.00076   0.00000   0.00003  -0.00009  -0.00007   0.00070
   D132       0.00782  -0.00001   0.00003  -0.00025  -0.00022   0.00760
   D133      -3.14073   0.00000  -0.00001   0.00007   0.00006  -3.14067
   D134      -3.12502  -0.00001   0.00000  -0.00031  -0.00031  -3.12533
   D135       0.00961   0.00000  -0.00004   0.00001  -0.00003   0.00958
   D136      -0.00252   0.00000  -0.00001   0.00010   0.00009  -0.00243
   D137      -3.13716   0.00000   0.00003  -0.00022  -0.00018  -3.13734
   D138       3.13937   0.00000  -0.00004   0.00025   0.00020   3.13957
   D139       0.00474   0.00000   0.00000  -0.00007  -0.00007   0.00466
   D140       2.76554   0.00001   0.00053  -0.00193  -0.00140   2.76414
   D141      -1.40317  -0.00008   0.00039  -0.00238  -0.00199  -1.40516
   D142       0.66612   0.00005   0.00064  -0.00185  -0.00121   0.66491
   D143      -0.32102   0.00002   0.00108  -0.00162  -0.00055  -0.32156
   D144       1.79346  -0.00007   0.00094  -0.00208  -0.00114   1.79232
   D145      -2.42044   0.00006   0.00119  -0.00155  -0.00036  -2.42080
   D146       3.12994   0.00000  -0.00034   0.00065   0.00030   3.13025
   D147       0.01118   0.00001  -0.00010   0.00036   0.00026   0.01144
   D148       0.01351   0.00001   0.00022  -0.00006   0.00016   0.01367
   D149      -3.10525   0.00002   0.00047  -0.00035   0.00011  -3.10514
   D150      -3.13394   0.00000   0.00027  -0.00052  -0.00025  -3.13420
   D151       0.02526   0.00000   0.00034  -0.00058  -0.00025   0.02501
   D152      -0.01751  -0.00001  -0.00029   0.00019  -0.00011  -0.01762
   D153      -3.14149  -0.00001  -0.00022   0.00012  -0.00010   3.14159
   D154      -0.00178   0.00000   0.00000  -0.00010  -0.00011  -0.00189
   D155      -3.13508   0.00000   0.00004  -0.00011  -0.00007  -3.13515
   D156       3.11687  -0.00001  -0.00025   0.00018  -0.00006   3.11680
   D157      -0.01643  -0.00001  -0.00021   0.00018  -0.00003  -0.01646
   D158       0.00979   0.00000   0.00015  -0.00015   0.00000   0.00979
   D159      -3.12991   0.00000   0.00006  -0.00001   0.00005  -3.12986
   D160       3.13369   0.00000   0.00008  -0.00008   0.00000   3.13369
   D161      -0.00601   0.00000  -0.00001   0.00005   0.00004  -0.00597
   D162      -0.00626   0.00000  -0.00014   0.00014   0.00000  -0.00626
   D163       3.14083   0.00000   0.00003  -0.00004  -0.00001   3.14083
   D164       3.12699  -0.00001  -0.00019   0.00015  -0.00003   3.12696
   D165      -0.00910   0.00000  -0.00001  -0.00003  -0.00004  -0.00914
   D166       0.00228   0.00000   0.00007  -0.00002   0.00005   0.00233
   D167       3.13837   0.00000  -0.00011   0.00016   0.00006   3.13842
   D168      -3.14121   0.00001   0.00016  -0.00016   0.00001  -3.14121
   D169      -0.00512   0.00000  -0.00001   0.00002   0.00001  -0.00511
   D170      -0.66750   0.00005   0.00006   0.00232   0.00238  -0.66512
   D171       1.40105   0.00000  -0.00013   0.00225   0.00212   1.40317
   D172      -2.75886   0.00003   0.00000   0.00228   0.00228  -2.75658
   D173       2.32926   0.00003   0.00002   0.00197   0.00199   2.33126
   D174      -1.88538  -0.00001  -0.00017   0.00190   0.00174  -1.88364
   D175       0.23790   0.00002  -0.00004   0.00193   0.00190   0.23980
         Item               Value     Threshold  Converged?
 Maximum Force            0.000696     0.000450     NO 
 RMS     Force            0.000121     0.000300     YES
 Maximum Displacement     0.020042     0.001800     NO 
 RMS     Displacement     0.004322     0.001200     NO 
 Predicted change in Energy=-6.836851D-06
 Lowest energy point so far.  Saving SCF results.
 GradGradGradGradGradGradGradGradGradGradGradGradGradGradGradGradGradGrad

 Leave Link  103 at Sun Dec  2 18:34:03 2018, MaxMem=   536870912 cpu:         1.5
 (Enter /pbs_home/pkowalski/g09d01/g09/l202.exe)
 Stoichiometry    C29H22F6S2
 Framework group  C1[X(C29H22F6S2)]
 Deg. of freedom   171
 Full point group                 C1      NOp   1
 RotChk:  IX=0 Diff= 6.83D-04
 Largest Abelian subgroup         C1      NOp   1
 Largest concise Abelian subgroup C1      NOp   1
                         Standard orientation:                         
 ---------------------------------------------------------------------
 Center     Atomic      Atomic             Coordinates (Angstroms)
 Number     Number       Type             X           Y           Z
 ---------------------------------------------------------------------
      1          6           0       -1.438461    0.414096   -0.181395
      2          6           0       -0.607370   -0.871879   -0.300347
      3          6           0        0.650912   -0.762714    0.583556
      4         16           0        1.796826   -2.218582    0.414199
      5          6           0       -0.728933    1.582551   -0.114946
      6          6           0       -1.249818    2.993935   -0.139403
      7          6           0        0.733322    1.600606   -0.068686
      8          6           0       -0.015776    3.864485    0.223274
      9          6           0        1.210711    3.017337   -0.215607
     10          9           0       -2.258912    3.235833    0.735109
     11          9           0       -1.698099    3.366350   -1.374359
     12          9           0       -0.045572    5.075966   -0.348531
     13          9           0        0.028970    4.017405    1.564500
     14          9           0        1.533397    3.340372   -1.504328
     15          9           0        2.280766    3.338827    0.550864
     16          6           0        1.465409    0.457011    0.123637
     17          6           0        0.344430   -0.598593    2.091834
     18          1           0        1.287932   -0.479933    2.642110
     19          1           0       -0.190483   -1.472204    2.486564
     20          1           0       -0.271718    0.296343    2.260931
     21          6           0       -0.289246   -1.082435   -1.801474
     22          1           0        0.263097   -2.017306   -1.960674
     23          1           0        0.313287   -0.245291   -2.184417
     24          1           0       -1.229258   -1.120011   -2.368942
     25          6           0        3.176344   -1.155573    0.121548
     26         16           0       -1.760810   -2.230608    0.234361
     27          6           0       -3.160629   -1.177603   -0.023971
     28          6           0       -4.493907   -1.807243    0.020995
     29          6           0       -5.549577   -1.209480    0.737767
     30          6           0       -4.733268   -3.035292   -0.628739
     31          6           0       -6.808204   -1.810882    0.785822
     32          1           0       -5.371777   -0.278589    1.278494
     33          6           0       -5.994368   -3.630204   -0.583503
     34          1           0       -3.922212   -3.514162   -1.181699
     35          6           0       -7.036975   -3.020353    0.122210
     36          1           0       -7.612840   -1.335337    1.352099
     37          1           0       -6.164396   -4.576394   -1.103206
     38          1           0       -8.023115   -3.489694    0.159942
     39          6           0       -2.861821    0.149841   -0.238908
     40          6           0       -3.891626    1.198903   -0.566026
     41          1           0       -4.821676    0.740137   -0.926469
     42          1           0       -4.131218    1.824464    0.306898
     43          1           0       -3.515120    1.876054   -1.344294
     44          6           0        4.503916   -1.791151    0.033427
     45          6           0        5.614811   -1.234068    0.697358
     46          6           0        4.683761   -2.986429   -0.691633
     47          6           0        6.867726   -1.844473    0.623855
     48          1           0        5.484734   -0.327704    1.291237
     49          6           0        5.938585   -3.591437   -0.766898
     50          1           0        3.832643   -3.431726   -1.212280
     51          6           0        7.035361   -3.022489   -0.110988
     52          1           0        7.716578   -1.401240    1.150355
     53          1           0        6.061426   -4.511981   -1.342770
     54          1           0        8.017142   -3.498882   -0.168205
     55          6           0        2.875332    0.183098   -0.018111
     56          6           0        3.880583    1.218179   -0.450109
     57          1           0        3.447387    1.866506   -1.224984
     58          1           0        4.178888    1.876000    0.379501
     59          1           0        4.782178    0.748750   -0.863683
 ---------------------------------------------------------------------
 Rotational constants (GHZ):      0.1287346      0.0700287      0.0484308
 Leave Link  202 at Sun Dec  2 18:34:03 2018, MaxMem=   536870912 cpu:         0.0
 (Enter /pbs_home/pkowalski/g09d01/g09/l301.exe)
 Basis read from rwf:  (5D, 7F)
 No pseudopotential information found on rwf file.
 There are   673 symmetry adapted cartesian basis functions of A   symmetry.
 There are   636 symmetry adapted basis functions of A   symmetry.
   636 basis functions,  1103 primitive gaussians,   673 cartesian basis functions
   141 alpha electrons      141 beta electrons
       nuclear repulsion energy      4685.7845055737 Hartrees.
 IExCor=  402 DFT=T Ex+Corr=B3LYP ExCW=0 ScaHFX=  0.200000
 ScaDFX=  0.800000  0.720000  1.000000  0.810000 ScalE2=  1.000000  1.000000
 IRadAn=      0 IRanWt=     -1 IRanGd=            0 ICorTp=0 IEmpDi=131
 NAtoms=   59 NActive=   59 NUniq=   59 SFac= 1.00D+00 NAtFMM=   60 NAOKFM=F Big=F
 Integral buffers will be    131072 words long.
 Raffenetti 2 integral format.
 Two-electron integral symmetry is turned on.
 R6Disp:  Grimme-D3 Dispersion energy=       -0.0814662750 Hartrees.
 Nuclear repulsion after empirical dispersion term =     4685.7030392987 Hartrees.
 No density basis found on file   724.
 Leave Link  301 at Sun Dec  2 18:34:03 2018, MaxMem=   536870912 cpu:         0.6
 (Enter /pbs_home/pkowalski/g09d01/g09/l302.exe)
 NPDir=0 NMtPBC=     1 NCelOv=     1 NCel=       1 NClECP=     1 NCelD=      1
         NCelK=      1 NCelE2=     1 NClLst=     1 CellRange=     0.0.
 One-electron integrals computed using PRISM.
 NBasis=   636 RedAO= T EigKep=  3.00D-04  NBF=   636
 NBsUse=   636 1.00D-06 EigRej= -1.00D+00 NBFU=   636
 Precomputing XC quadrature grid using
 IXCGrd= 4 IRadAn=           0 IRanWt=          -1 IRanGd=           0 AccXCQ= 0.00D+00.
 Generated NRdTot=       0 NPtTot=           0 NUsed=           0 NTot=          32
 NSgBfM=   622   624   624   637   638 MxSgAt=    59 MxSgA2=    59.
 Leave Link  302 at Sun Dec  2 18:34:06 2018, MaxMem=   536870912 cpu:        16.4
 (Enter /pbs_home/pkowalski/g09d01/g09/l303.exe)
 DipDrv:  MaxL=1.
 Leave Link  303 at Sun Dec  2 18:34:06 2018, MaxMem=   536870912 cpu:         1.5
 (Enter /pbs_home/pkowalski/g09d01/g09/l401.exe)
 Initial guess from the checkpoint file:  "dae0068freq_closed_b3lypd3.chk"
 B after Tr=     0.000000    0.000000    0.000000
         Rot=    1.000000    0.000118   -0.000027    0.000181 Ang=   0.02 deg.
 Guess basis will be translated and rotated to current coordinates.
 JPrj=2 DoOrth=T DoCkMO=T.
 Generating alternative initial guess.
 ExpMin= 1.22D-01 ExpMax= 9.18D+03 ExpMxC= 1.38D+03 IAcc=1 IRadAn=         1 AccDes= 0.00D+00
 Harris functional with IExCor=  402 and IRadAn=       1 diagonalized for initial guess.
 HarFok:  IExCor=  402 AccDes= 0.00D+00 IRadAn=         1 IDoV= 1 UseB2=F ITyADJ=14
 ICtDFT=  3500011 ScaDFX=  1.000000  1.000000  1.000000  1.000000
 FoFCou: FMM=F IPFlag=           0 FMFlag=      100000 FMFlg1=           0
         NFxFlg=           0 DoJE=T BraDBF=F KetDBF=T FulRan=T
         wScrn=  0.000000 ICntrl=     500 IOpCl=  0 I1Cent=   200000004 NGrid=           0
         NMat0=    1 NMatS0=      1 NMatT0=    0 NMatD0=    1 NMtDS0=    0 NMtDT0=    0
 Petite list used in FoFCou.
 Harris En= -2512.15939091541    
 Leave Link  401 at Sun Dec  2 18:34:11 2018, MaxMem=   536870912 cpu:        41.5
 (Enter /pbs_home/pkowalski/g09d01/g09/l502.exe)
 Closed shell SCF:
 Using DIIS extrapolation, IDIIS=  1040.
 Integral symmetry usage will be decided dynamically.
 IVT=     1387805 IEndB=     1387805 NGot=   536870912 MDV=   535953350
 LenX=   535953350 LenY=   535499748
 Requested convergence on RMS density matrix=1.00D-08 within 128 cycles.
 Requested convergence on MAX density matrix=1.00D-06.
 Requested convergence on             energy=1.00D-06.
 No special actions if energy rises.
 Fock matrices will be formed incrementally for  20 cycles.
 Integral accuracy reduced to 1.0D-05 until final iterations.

 Cycle   1  Pass 0  IDiag  1:
 FoFJK:  IHMeth= 1 ICntrl=       0 DoSepK=F KAlg= 0 I1Cent=   0 FoldK=F
 IRaf= 660000000 NMat=   1 IRICut=       1 DoRegI=T DoRafI=F ISym2E= 0.
 FoFCou: FMM=F IPFlag=           0 FMFlag=      100000 FMFlg1=           0
         NFxFlg=           0 DoJE=F BraDBF=F KetDBF=F FulRan=T
         wScrn=  0.000000 ICntrl=       0 IOpCl=  0 I1Cent=           0 NGrid=           0
         NMat0=    1 NMatS0=      1 NMatT0=    0 NMatD0=    1 NMtDS0=    0 NMtDT0=    0
 Symmetry not used in FoFCou.
 E= -2512.34563007331    
 DIIS: error= 2.83D-04 at cycle   1 NSaved=   1.
 NSaved= 1 IEnMin= 1 EnMin= -2512.34563007331     IErMin= 1 ErrMin= 2.83D-04
 ErrMax= 2.83D-04  0.00D+00 EMaxC= 1.00D-01 BMatC= 6.83D-05 BMatP= 6.83D-05
 IDIUse=3 WtCom= 9.97D-01 WtEn= 2.83D-03
 Coeff-Com:  0.100D+01
 Coeff-En:   0.100D+01
 Coeff:      0.100D+01
 Gap=     0.565 Goal=   None    Shift=    0.000
 RMSDP=1.86D-04 MaxDP=7.33D-03              OVMax= 1.73D-03

 Cycle   2  Pass 0  IDiag  1:
 RMSU=  1.86D-04    CP:  1.00D+00
 E= -2512.34567943030     Delta-E=       -0.000049356987 Rises=F Damp=F
 DIIS: error= 3.59D-05 at cycle   2 NSaved=   2.
 NSaved= 2 IEnMin= 2 EnMin= -2512.34567943030     IErMin= 2 ErrMin= 3.59D-05
 ErrMax= 3.59D-05  0.00D+00 EMaxC= 1.00D-01 BMatC= 6.25D-07 BMatP= 6.83D-05
 IDIUse=1 WtCom= 1.00D+00 WtEn= 0.00D+00
 Coeff-Com: -0.472D-01 0.105D+01
 Coeff:     -0.472D-01 0.105D+01
 Gap=     0.090 Goal=   None    Shift=    0.000
 RMSDP=8.19D-06 MaxDP=3.26D-04 DE=-4.94D-05 OVMax= 2.89D-04

 Initial convergence to 1.0D-05 achieved.  Increase integral accuracy.
 Cycle   3  Pass 1  IDiag  1:
 E= -2512.34588392907     Delta-E=       -0.000204498771 Rises=F Damp=F
 DIIS: error= 1.78D-04 at cycle   1 NSaved=   1.
 NSaved= 1 IEnMin= 1 EnMin= -2512.34588392907     IErMin= 1 ErrMin= 1.78D-04
 ErrMax= 1.78D-04  0.00D+00 EMaxC= 1.00D-01 BMatC= 1.79D-05 BMatP= 1.79D-05
 IDIUse=3 WtCom= 9.98D-01 WtEn= 1.78D-03
 Coeff-Com:  0.100D+01
 Coeff-En:   0.100D+01
 Coeff:      0.100D+01
 Gap=     0.090 Goal=   None    Shift=    0.000
 RMSDP=8.19D-06 MaxDP=3.26D-04 DE=-2.04D-04 OVMax= 6.66D-04

 Cycle   4  Pass 1  IDiag  1:
 RMSU=  1.85D-04    CP:  1.00D+00
 E= -2512.34590271983     Delta-E=       -0.000018790758 Rises=F Damp=F
 DIIS: error= 2.66D-05 at cycle   2 NSaved=   2.
 NSaved= 2 IEnMin= 2 EnMin= -2512.34590271983     IErMin= 2 ErrMin= 2.66D-05
 ErrMax= 2.66D-05  0.00D+00 EMaxC= 1.00D-01 BMatC= 1.26D-06 BMatP= 1.79D-05
 IDIUse=1 WtCom= 1.00D+00 WtEn= 0.00D+00
 Coeff-Com:  0.871D-01 0.913D+00
 Coeff:      0.871D-01 0.913D+00
 Gap=     0.090 Goal=   None    Shift=    0.000
 RMSDP=8.42D-06 MaxDP=5.13D-04 DE=-1.88D-05 OVMax= 1.31D-03

 Cycle   5  Pass 1  IDiag  1:
 RMSU=  8.22D-06    CP:  1.00D+00  1.01D+00
 E= -2512.34589974592     Delta-E=        0.000002973909 Rises=F Damp=F
 DIIS: error= 5.23D-05 at cycle   3 NSaved=   3.
 NSaved= 3 IEnMin= 2 EnMin= -2512.34590271983     IErMin= 2 ErrMin= 2.66D-05
 ErrMax= 5.23D-05  0.00D+00 EMaxC= 1.00D-01 BMatC= 3.94D-06 BMatP= 1.26D-06
 IDIUse=1 WtCom= 1.00D+00 WtEn= 0.00D+00
 Coeff-Com: -0.123D-02 0.643D+00 0.358D+00
 Coeff:     -0.123D-02 0.643D+00 0.358D+00
 Gap=     0.090 Goal=   None    Shift=    0.000
 RMSDP=5.55D-06 MaxDP=4.03D-04 DE= 2.97D-06 OVMax= 1.02D-03

 Cycle   6  Pass 1  IDiag  1:
 RMSU=  1.77D-06    CP:  1.00D+00  1.01D+00  3.61D-01
 E= -2512.34590383394     Delta-E=       -0.000004088017 Rises=F Damp=F
 DIIS: error= 8.48D-06 at cycle   4 NSaved=   4.
 NSaved= 4 IEnMin= 4 EnMin= -2512.34590383394     IErMin= 4 ErrMin= 8.48D-06
 ErrMax= 8.48D-06  0.00D+00 EMaxC= 1.00D-01 BMatC= 1.69D-07 BMatP= 1.26D-06
 IDIUse=1 WtCom= 1.00D+00 WtEn= 0.00D+00
 Coeff-Com: -0.457D-02 0.410D+00 0.247D+00 0.347D+00
 Coeff:     -0.457D-02 0.410D+00 0.247D+00 0.347D+00
 Gap=     0.090 Goal=   None    Shift=    0.000
 RMSDP=1.10D-06 MaxDP=6.08D-05 DE=-4.09D-06 OVMax= 1.55D-04

 Cycle   7  Pass 1  IDiag  1:
 RMSU=  4.48D-07    CP:  1.00D+00  1.01D+00  3.88D-01  4.50D-01
 E= -2512.34590400207     Delta-E=       -0.000000168138 Rises=F Damp=F
 DIIS: error= 1.46D-06 at cycle   5 NSaved=   5.
 NSaved= 5 IEnMin= 5 EnMin= -2512.34590400207     IErMin= 5 ErrMin= 1.46D-06
 ErrMax= 1.46D-06  0.00D+00 EMaxC= 1.00D-01 BMatC= 3.11D-09 BMatP= 1.69D-07
 IDIUse=1 WtCom= 1.00D+00 WtEn= 0.00D+00
 Coeff-Com: -0.262D-02 0.219D+00 0.133D+00 0.207D+00 0.443D+00
 Coeff:     -0.262D-02 0.219D+00 0.133D+00 0.207D+00 0.443D+00
 Gap=     0.090 Goal=   None    Shift=    0.000
 RMSDP=1.74D-07 MaxDP=1.01D-05 DE=-1.68D-07 OVMax= 1.31D-05

 Cycle   8  Pass 1  IDiag  1:
 RMSU=  1.45D-07    CP:  1.00D+00  1.01D+00  3.84D-01  4.51D-01  8.00D-01
 E= -2512.34590400509     Delta-E=       -0.000000003010 Rises=F Damp=F
 DIIS: error= 3.74D-07 at cycle   6 NSaved=   6.
 NSaved= 6 IEnMin= 6 EnMin= -2512.34590400509     IErMin= 6 ErrMin= 3.74D-07
 ErrMax= 3.74D-07  0.00D+00 EMaxC= 1.00D-01 BMatC= 2.53D-10 BMatP= 3.11D-09
 IDIUse=1 WtCom= 1.00D+00 WtEn= 0.00D+00
 Coeff-Com: -0.756D-03 0.588D-01 0.357D-01 0.618D-01 0.244D+00 0.600D+00
 Coeff:     -0.756D-03 0.588D-01 0.357D-01 0.618D-01 0.244D+00 0.600D+00
 Gap=     0.090 Goal=   None    Shift=    0.000
 RMSDP=5.49D-08 MaxDP=2.78D-06 DE=-3.01D-09 OVMax= 4.47D-06

 Cycle   9  Pass 1  IDiag  1:
 RMSU=  4.70D-08    CP:  1.00D+00  1.01D+00  3.83D-01  4.46D-01  8.42D-01
                    CP:  8.93D-01
 E= -2512.34590400535     Delta-E=       -0.000000000262 Rises=F Damp=F
 DIIS: error= 1.12D-07 at cycle   7 NSaved=   7.
 NSaved= 7 IEnMin= 7 EnMin= -2512.34590400535     IErMin= 7 ErrMin= 1.12D-07
 ErrMax= 1.12D-07  0.00D+00 EMaxC= 1.00D-01 BMatC= 4.58D-11 BMatP= 2.53D-10
 IDIUse=1 WtCom= 1.00D+00 WtEn= 0.00D+00
 Coeff-Com: -0.149D-04-0.140D-02-0.887D-03 0.241D-02 0.711D-01 0.356D+00
 Coeff-Com:  0.573D+00
 Coeff:     -0.149D-04-0.140D-02-0.887D-03 0.241D-02 0.711D-01 0.356D+00
 Coeff:      0.573D+00
 Gap=     0.090 Goal=   None    Shift=    0.000
 RMSDP=2.24D-08 MaxDP=1.25D-06 DE=-2.62D-10 OVMax= 2.98D-06

 Cycle  10  Pass 1  IDiag  1:
 RMSU=  1.24D-08    CP:  1.00D+00  1.01D+00  3.83D-01  4.51D-01  8.45D-01
                    CP:  9.15D-01  6.70D-01
 E= -2512.34590400552     Delta-E=       -0.000000000173 Rises=F Damp=F
 DIIS: error= 5.13D-08 at cycle   8 NSaved=   8.
 NSaved= 8 IEnMin= 8 EnMin= -2512.34590400552     IErMin= 8 ErrMin= 5.13D-08
 ErrMax= 5.13D-08  0.00D+00 EMaxC= 1.00D-01 BMatC= 5.00D-12 BMatP= 4.58D-11
 IDIUse=1 WtCom= 1.00D+00 WtEn= 0.00D+00
 Coeff-Com:  0.368D-04-0.446D-02-0.272D-02-0.233D-02 0.286D-01 0.180D+00
 Coeff-Com:  0.353D+00 0.448D+00
 Coeff:      0.368D-04-0.446D-02-0.272D-02-0.233D-02 0.286D-01 0.180D+00
 Coeff:      0.353D+00 0.448D+00
 Gap=     0.090 Goal=   None    Shift=    0.000
 RMSDP=7.35D-09 MaxDP=4.71D-07 DE=-1.73D-10 OVMax= 1.68D-06

 SCF Done:  E(RB3LYP) =  -2512.34590401     A.U. after   10 cycles
            NFock= 10  Conv=0.74D-08     -V/T= 2.0072
 KE= 2.494370346359D+03 PE=-1.527440733038D+04 EE= 5.581988040712D+03
 Leave Link  502 at Sun Dec  2 18:41:37 2018, MaxMem=   536870912 cpu:      3549.8
 (Enter /pbs_home/pkowalski/g09d01/g09/l701.exe)
 Compute integral first derivatives.
 ... and contract with generalized density number  0.
 R6Disp: Adding Grimme-D3 dispersion energy 1st derivatives to the gradient.
 Leave Link  701 at Sun Dec  2 18:41:38 2018, MaxMem=   536870912 cpu:         6.1
 (Enter /pbs_home/pkowalski/g09d01/g09/l702.exe)
 L702 exits ... SP integral derivatives will be done elsewhere.
 Leave Link  702 at Sun Dec  2 18:41:38 2018, MaxMem=   536870912 cpu:         0.2
 (Enter /pbs_home/pkowalski/g09d01/g09/l703.exe)
 Compute integral first derivatives, UseDBF=F ICtDFT=           0.
 Integral derivatives from FoFJK, PRISM(SPDF).
 Calling FoFJK, ICntrl=      2127 FMM=F ISym2X=0 I1Cent= 0 IOpClX= 0 NMat=1 NMatS=1 NMatT=0.
 FoFJK:  IHMeth= 1 ICntrl=    2127 DoSepK=F KAlg= 0 I1Cent=   0 FoldK=F
 IRaf=         0 NMat=   1 IRICut=       1 DoRegI=T DoRafI=F ISym2E= 0.
 FoFCou: FMM=F IPFlag=           0 FMFlag=      100000 FMFlg1=         800
         NFxFlg=           0 DoJE=F BraDBF=F KetDBF=F FulRan=T
         wScrn=  0.000000 ICntrl=    2127 IOpCl=  0 I1Cent=           0 NGrid=           0
         NMat0=    1 NMatS0=      1 NMatT0=    0 NMatD0=    1 NMtDS0=    0 NMtDT0=    0
 Symmetry not used in FoFCou.
 Leave Link  703 at Sun Dec  2 18:44:00 2018, MaxMem=   536870912 cpu:      1130.2
 (Enter /pbs_home/pkowalski/g09d01/g09/l716.exe)
 Dipole        = 1.14423714D-01-1.70830848D+00-7.60196110D-02
 ***** Axes restored to original set *****
 -------------------------------------------------------------------
 Center     Atomic                   Forces (Hartrees/Bohr)
 Number     Number              X              Y              Z
 -------------------------------------------------------------------
      1        6           0.000023177   -0.000026768   -0.000018696
      2        6          -0.000002365   -0.000053223    0.000018516
      3        6           0.000024160    0.000025198   -0.000047341
      4       16          -0.000048815   -0.000011141    0.000001484
      5        6          -0.000033399   -0.000014978   -0.000053768
      6        6           0.000052386   -0.000008202    0.000094141
      7        6           0.000026146   -0.000036424   -0.000092455
      8        6          -0.000122123   -0.000050092    0.000127388
      9        6           0.000022072    0.000187262   -0.000004673
     10        9          -0.000032518    0.000032413    0.000018358
     11        9          -0.000025520   -0.000086953   -0.000072946
     12        9          -0.000010061   -0.000030516   -0.000020597
     13        9           0.000100714    0.000083898   -0.000021928
     14        9          -0.000049955   -0.000158630   -0.000064711
     15        9          -0.000038689    0.000043864   -0.000115007
     16        6           0.000037626    0.000065142    0.000031198
     17        6           0.000006652   -0.000028095    0.000024364
     18        1           0.000048808    0.000008435    0.000024735
     19        1          -0.000018947    0.000031731    0.000018391
     20        1           0.000006947    0.000002594   -0.000009393
     21        6           0.000006259    0.000031779   -0.000017012
     22        1           0.000011908    0.000015758    0.000036467
     23        1           0.000016999   -0.000023119   -0.000017840
     24        1          -0.000051368    0.000009400   -0.000012816
     25        6           0.000063193    0.000030336   -0.000018741
     26       16          -0.000024678   -0.000007991    0.000033348
     27        6          -0.000020471    0.000048468   -0.000006363
     28        6           0.000022433   -0.000019322   -0.000020246
     29        6          -0.000008818    0.000013833    0.000000181
     30        6           0.000018912    0.000020692    0.000005344
     31        6           0.000003440   -0.000007064    0.000020510
     32        1           0.000029509    0.000032767   -0.000015346
     33        6           0.000008704   -0.000002707   -0.000012548
     34        1          -0.000000712   -0.000026312    0.000042176
     35        6           0.000006111   -0.000009455   -0.000006567
     36        1           0.000001409    0.000033462   -0.000044970
     37        1          -0.000035573    0.000006632    0.000036269
     38        1          -0.000036309    0.000037993   -0.000007689
     39        6          -0.000008684    0.000009689    0.000000321
     40        6           0.000032329   -0.000089637   -0.000012110
     41        1          -0.000039120   -0.000002518   -0.000008788
     42        1           0.000046143    0.000028774   -0.000017198
     43        1           0.000002577   -0.000005553    0.000008660
     44        6          -0.000002242   -0.000008270   -0.000023125
     45        6          -0.000009774   -0.000011430   -0.000006548
     46        6           0.000001124    0.000015862   -0.000012067
     47        6          -0.000020059    0.000008848   -0.000001064
     48        1           0.000030949    0.000012137   -0.000030336
     49        6           0.000007351   -0.000004297   -0.000005360
     50        1          -0.000052032    0.000012597   -0.000000027
     51        6          -0.000007347   -0.000000408   -0.000010095
     52        1           0.000051822   -0.000011266    0.000000923
     53        1          -0.000031924   -0.000002742    0.000043150
     54        1           0.000022878   -0.000016075    0.000046470
     55        6           0.000012890   -0.000040454    0.000068682
     56        6          -0.000034021   -0.000044179   -0.000002405
     57        1           0.000003447   -0.000004812    0.000042880
     58        1           0.000014351    0.000015323    0.000028251
     59        1           0.000002098   -0.000022256    0.000058571
 -------------------------------------------------------------------
 Cartesian Forces:  Max     0.000187262 RMS     0.000039990
 Leave Link  716 at Sun Dec  2 18:44:00 2018, MaxMem=   536870912 cpu:         0.3
 (Enter /pbs_home/pkowalski/g09d01/g09/l103.exe)

 GradGradGradGradGradGradGradGradGradGradGradGradGradGradGradGradGradGrad
 Berny optimization.
 Using GEDIIS/GDIIS optimizer.
 FormGI is forming the generalized inverse of G from B-inverse, IUseBI=4.
 Internal  Forces:  Max     0.000274599 RMS     0.000046452
 Search for a local minimum.
 Step number   6 out of a maximum of  354
 All quantities printed in internal units (Hartrees-Bohrs-Radians)
 RMS Force = .46452D-04 SwitMx=.10000D-02 MixMth= 2
 Mixed Optimization -- En-DIIS/RFO-DIIS
 Swapping is turned off.
 Update second derivatives using D2CorX and points    1    2    3    4    5
                                                      6
 DE= -5.46D-06 DEPred=-6.84D-06 R= 7.98D-01
 TightC=F SS=  1.41D+00  RLast= 1.76D-02 DXNew= 4.1791D-01 5.2781D-02
 Trust test= 7.98D-01 RLast= 1.76D-02 DXMaxT set to 2.48D-01
 ITU=  1  0  1 -1  1  0
     Eigenvalues ---    0.00230   0.00242   0.00385   0.00602   0.00652
     Eigenvalues ---    0.00715   0.00936   0.01048   0.01144   0.01160
     Eigenvalues ---    0.01243   0.01250   0.01402   0.01416   0.01461
     Eigenvalues ---    0.01551   0.01646   0.01656   0.01742   0.01819
     Eigenvalues ---    0.01935   0.01996   0.02019   0.02041   0.02082
     Eigenvalues ---    0.02089   0.02097   0.02131   0.02134   0.02138
     Eigenvalues ---    0.02142   0.02151   0.02154   0.02161   0.02161
     Eigenvalues ---    0.02164   0.02167   0.02188   0.04508   0.04741
     Eigenvalues ---    0.05025   0.05461   0.05478   0.05555   0.05671
     Eigenvalues ---    0.05680   0.05932   0.07019   0.07052   0.07095
     Eigenvalues ---    0.07266   0.07308   0.07464   0.07832   0.09047
     Eigenvalues ---    0.09211   0.09504   0.09935   0.10475   0.10923
     Eigenvalues ---    0.11110   0.12541   0.13625   0.14441   0.14763
     Eigenvalues ---    0.15782   0.15973   0.15996   0.15997   0.15998
     Eigenvalues ---    0.15999   0.15999   0.16000   0.16000   0.16000
     Eigenvalues ---    0.16000   0.16000   0.16000   0.16000   0.16000
     Eigenvalues ---    0.16000   0.16000   0.16000   0.16038   0.16061
     Eigenvalues ---    0.16100   0.16178   0.16929   0.17356   0.20363
     Eigenvalues ---    0.21992   0.21998   0.21999   0.22000   0.22173
     Eigenvalues ---    0.22325   0.23468   0.23493   0.23683   0.24445
     Eigenvalues ---    0.24516   0.24552   0.24829   0.24950   0.24989
     Eigenvalues ---    0.24994   0.25100   0.26203   0.26495   0.26667
     Eigenvalues ---    0.26944   0.27195   0.27501   0.27553   0.27977
     Eigenvalues ---    0.28255   0.30331   0.31036   0.31443   0.31492
     Eigenvalues ---    0.33330   0.33973   0.34263   0.34408   0.34439
     Eigenvalues ---    0.34505   0.34573   0.34594   0.34628   0.34694
     Eigenvalues ---    0.34724   0.34731   0.34778   0.35038   0.35164
     Eigenvalues ---    0.35291   0.35291   0.35291   0.35291   0.35300
     Eigenvalues ---    0.35311   0.35357   0.35403   0.35442   0.35579
     Eigenvalues ---    0.35981   0.36389   0.41245   0.41336   0.41752
     Eigenvalues ---    0.41788   0.42595   0.44063   0.45017   0.45057
     Eigenvalues ---    0.45524   0.46062   0.46372   0.46407   0.46809
     Eigenvalues ---    0.46975   0.47626   0.47774   0.49462   0.50279
     Eigenvalues ---    0.51414   0.52111   0.52944   0.55357   0.60972
     Eigenvalues ---    0.67797
 En-DIIS/RFO-DIIS IScMMF=        0 using points:     6    5    4    3    2
 RFO step:  Lambda=-1.16869119D-06.
 NNeg= 0 NP= 5 Switch=  2.50D-03 Rises=F DC= -7.89D-05 SmlDif=  1.00D-05
 RMS Error=  0.8684895644D-04 NUsed= 5 EDIIS=F
 DidBck=T Rises=F RFO-DIIS coefs:    0.62762    0.24068    0.17556   -0.01241   -0.03146
 Iteration  1 RMS(Cart)=  0.00147717 RMS(Int)=  0.00000075
 Iteration  2 RMS(Cart)=  0.00000123 RMS(Int)=  0.00000023
 Iteration  3 RMS(Cart)=  0.00000000 RMS(Int)=  0.00000023
 ITry= 1 IFail=0 DXMaxC= 6.75D-03 DCOld= 1.00D+10 DXMaxT= 2.48D-01 DXLimC= 3.00D+00 Rises=F
 Variable       Old X    -DE/DX   Delta X   Delta X   Delta X     New X
                                 (Linear)    (Quad)   (Total)
    R1        2.90219  -0.00005  -0.00010   0.00006  -0.00004   2.90214
    R2        2.58632  -0.00008   0.00005  -0.00011  -0.00006   2.58627
    R3        2.73788   0.00001   0.00000   0.00005   0.00005   2.73793
    R4        2.91317   0.00006   0.00026  -0.00027  -0.00001   2.91316
    R5        2.92689  -0.00002   0.00013  -0.00025  -0.00012   2.92677
    R6        3.51635   0.00002  -0.00009   0.00018   0.00009   3.51645
    R7        3.51578  -0.00002  -0.00018   0.00014  -0.00004   3.51574
    R8        2.90469   0.00013   0.00012   0.00007   0.00019   2.90488
    R9        2.92497   0.00002   0.00029  -0.00037  -0.00008   2.92489
   R10        3.33723  -0.00004   0.00002  -0.00014  -0.00013   3.33710
   R11        2.84335  -0.00007  -0.00014   0.00010  -0.00004   2.84330
   R12        2.76485   0.00006   0.00017  -0.00008   0.00009   2.76494
   R13        2.93502  -0.00011   0.00004  -0.00035  -0.00030   2.93471
   R14        2.56443   0.00002  -0.00003   0.00003   0.00000   2.56443
   R15        2.58054   0.00010  -0.00002   0.00012   0.00010   2.58064
   R16        2.83875   0.00007  -0.00006   0.00021   0.00015   2.83890
   R17        2.59158   0.00027   0.00024  -0.00002   0.00022   2.59180
   R18        2.93641  -0.00009   0.00005  -0.00027  -0.00022   2.93619
   R19        2.53219   0.00003  -0.00007   0.00012   0.00005   2.53223
   R20        2.55237   0.00013  -0.00021   0.00044   0.00023   2.55260
   R21        2.58366   0.00016  -0.00009   0.00031   0.00022   2.58388
   R22        2.56046  -0.00006   0.00007  -0.00021  -0.00014   2.56032
   R23        2.72737   0.00023   0.00017   0.00008   0.00025   2.72762
   R24        2.07619   0.00005   0.00012  -0.00006   0.00006   2.07625
   R25        2.07452   0.00004   0.00012  -0.00007   0.00005   2.07457
   R26        2.07796   0.00001   0.00007  -0.00009  -0.00001   2.07795
   R27        2.07389   0.00004   0.00011  -0.00007   0.00004   2.07393
   R28        2.07913   0.00003   0.00011  -0.00009   0.00002   2.07915
   R29        2.07617   0.00005   0.00012  -0.00007   0.00006   2.07622
   R30        2.78642   0.00000  -0.00004   0.00007   0.00003   2.78645
   R31        2.60628  -0.00002  -0.00001   0.00003   0.00002   2.60631
   R32        3.34596   0.00004   0.00006  -0.00003   0.00002   3.34599
   R33        2.78765   0.00005  -0.00002   0.00012   0.00009   2.78774
   R34        2.60316   0.00009   0.00004   0.00006   0.00011   2.60326
   R35        2.66278   0.00006   0.00002   0.00006   0.00008   2.66287
   R36        2.66415   0.00005   0.00000   0.00007   0.00007   2.66421
   R37        2.63760   0.00004   0.00000   0.00005   0.00005   2.63765
   R38        2.06193   0.00003   0.00009  -0.00007   0.00002   2.06195
   R39        2.63638   0.00004   0.00000   0.00006   0.00006   2.63644
   R40        2.06395   0.00005   0.00011  -0.00006   0.00006   2.06401
   R41        2.64260   0.00003  -0.00002   0.00007   0.00005   2.64266
   R42        2.06513   0.00005   0.00012  -0.00006   0.00006   2.06519
   R43        2.64358   0.00003  -0.00001   0.00007   0.00005   2.64363
   R44        2.06515   0.00005   0.00012  -0.00006   0.00006   2.06521
   R45        2.06506   0.00005   0.00011  -0.00005   0.00006   2.06512
   R46        2.84593   0.00002   0.00001   0.00001   0.00002   2.84595
   R47        2.07472   0.00004   0.00009  -0.00005   0.00005   2.07477
   R48        2.07932   0.00005   0.00010  -0.00005   0.00006   2.07938
   R49        2.07525   0.00000   0.00011  -0.00015  -0.00004   2.07521
   R50        2.66259   0.00003   0.00000   0.00006   0.00006   2.66265
   R51        2.66361   0.00004   0.00000   0.00006   0.00006   2.66366
   R52        2.63737   0.00004   0.00001   0.00004   0.00005   2.63741
   R53        2.06241   0.00004   0.00010  -0.00006   0.00004   2.06245
   R54        2.63634   0.00004  -0.00001   0.00007   0.00007   2.63641
   R55        2.06471   0.00005   0.00011  -0.00005   0.00006   2.06477
   R56        2.64279   0.00004  -0.00002   0.00009   0.00007   2.64286
   R57        2.06509   0.00005   0.00012  -0.00006   0.00006   2.06515
   R58        2.64348   0.00004   0.00000   0.00005   0.00006   2.64354
   R59        2.06501   0.00005   0.00011  -0.00006   0.00006   2.06507
   R60        2.06501   0.00005   0.00011  -0.00005   0.00006   2.06507
   R61        2.84625   0.00001   0.00000   0.00003   0.00002   2.84627
   R62        2.07734  -0.00003   0.00005  -0.00009  -0.00004   2.07730
   R63        2.07867   0.00001   0.00010  -0.00010  -0.00001   2.07866
   R64        2.07378   0.00006   0.00011  -0.00004   0.00007   2.07385
    A1        2.02427   0.00004  -0.00010   0.00020   0.00010   2.02437
    A2        1.95610   0.00004   0.00010  -0.00005   0.00005   1.95615
    A3        2.30091  -0.00008   0.00001  -0.00013  -0.00012   2.30079
    A4        1.91559   0.00001   0.00006   0.00014   0.00020   1.91578
    A5        1.87554   0.00000  -0.00028   0.00044   0.00016   1.87570
    A6        1.82732  -0.00001   0.00007  -0.00006   0.00001   1.82734
    A7        1.97979   0.00002   0.00015  -0.00019  -0.00004   1.97975
    A8        1.97458   0.00000   0.00004  -0.00015  -0.00012   1.97447
    A9        1.88237  -0.00002  -0.00006  -0.00013  -0.00019   1.88218
   A10        1.97700  -0.00005  -0.00009  -0.00039  -0.00048   1.97653
   A11        1.89351   0.00001   0.00015   0.00011   0.00026   1.89378
   A12        1.98735   0.00005   0.00025  -0.00009   0.00016   1.98752
   A13        1.84143   0.00004   0.00008  -0.00004   0.00004   1.84147
   A14        1.86882  -0.00004  -0.00035   0.00011  -0.00023   1.86859
   A15        1.88846  -0.00001  -0.00006   0.00033   0.00026   1.88873
   A16        1.59599   0.00002  -0.00003  -0.00002  -0.00004   1.59595
   A17        2.24027  -0.00012  -0.00014  -0.00005  -0.00019   2.24008
   A18        2.12963   0.00006   0.00011   0.00005   0.00016   2.12979
   A19        1.91232   0.00007   0.00002   0.00006   0.00008   1.91240
   A20        1.82029  -0.00001  -0.00005  -0.00006  -0.00011   1.82018
   A21        1.99781  -0.00004   0.00007  -0.00026  -0.00020   1.99762
   A22        1.96510   0.00006   0.00009   0.00024   0.00032   1.96542
   A23        1.91817   0.00003  -0.00020   0.00032   0.00012   1.91829
   A24        1.89562  -0.00004  -0.00008  -0.00007  -0.00014   1.89548
   A25        1.86510   0.00000   0.00015  -0.00015   0.00000   1.86510
   A26        1.90303  -0.00013  -0.00010  -0.00013  -0.00022   1.90281
   A27        2.12664  -0.00006   0.00006  -0.00009  -0.00003   2.12661
   A28        2.25301   0.00019   0.00005   0.00018   0.00023   2.25324
   A29        1.82927   0.00002  -0.00013   0.00015   0.00002   1.82929
   A30        1.97083  -0.00003  -0.00008   0.00005  -0.00003   1.97080
   A31        1.89828   0.00002  -0.00001   0.00010   0.00009   1.89838
   A32        1.97135   0.00000  -0.00006   0.00001  -0.00004   1.97131
   A33        1.89235  -0.00002  -0.00002   0.00006   0.00004   1.89240
   A34        1.89877   0.00000   0.00028  -0.00036  -0.00007   1.89869
   A35        1.80874   0.00005   0.00001   0.00006   0.00007   1.80880
   A36        1.97145   0.00005   0.00027  -0.00007   0.00020   1.97165
   A37        2.00360   0.00003   0.00000   0.00013   0.00013   2.00374
   A38        1.90044  -0.00007  -0.00016   0.00001  -0.00015   1.90028
   A39        1.91157  -0.00010  -0.00035   0.00003  -0.00032   1.91125
   A40        1.86581   0.00003   0.00019  -0.00014   0.00004   1.86586
   A41        2.00513  -0.00007  -0.00010   0.00010   0.00000   2.00513
   A42        1.97843  -0.00011  -0.00018   0.00002  -0.00017   1.97826
   A43        2.29960   0.00018   0.00029  -0.00012   0.00017   2.29977
   A44        1.90653   0.00001   0.00003   0.00002   0.00005   1.90658
   A45        1.94173  -0.00001   0.00004  -0.00015  -0.00010   1.94163
   A46        1.92527   0.00001   0.00005   0.00003   0.00008   1.92535
   A47        1.90107  -0.00001  -0.00005   0.00000  -0.00005   1.90102
   A48        1.89260  -0.00001  -0.00004   0.00005   0.00001   1.89261
   A49        1.89583   0.00000  -0.00004   0.00005   0.00001   1.89584
   A50        1.93882  -0.00003   0.00001  -0.00017  -0.00016   1.93866
   A51        1.92451  -0.00001  -0.00001   0.00002   0.00001   1.92452
   A52        1.90658   0.00001   0.00010  -0.00011   0.00000   1.90658
   A53        1.89868   0.00002  -0.00003   0.00008   0.00005   1.89873
   A54        1.90345   0.00001  -0.00003   0.00007   0.00004   1.90349
   A55        1.89106   0.00001  -0.00005   0.00012   0.00007   1.89112
   A56        2.04178  -0.00004  -0.00013   0.00009  -0.00004   2.04174
   A57        2.01589   0.00004  -0.00002   0.00008   0.00006   2.01595
   A58        2.22539  -0.00001   0.00014  -0.00018  -0.00003   2.22535
   A59        1.58468   0.00004   0.00011   0.00000   0.00012   1.58479
   A60        2.04458  -0.00006  -0.00016   0.00005  -0.00011   2.04447
   A61        2.00906  -0.00006  -0.00007   0.00003  -0.00004   2.00901
   A62        2.22953   0.00012   0.00023  -0.00007   0.00015   2.22969
   A63        2.10780   0.00008   0.00003   0.00016   0.00018   2.10799
   A64        2.10738  -0.00006   0.00000  -0.00016  -0.00016   2.10723
   A65        2.06776  -0.00002  -0.00004   0.00001  -0.00003   2.06773
   A66        2.10634   0.00000   0.00003  -0.00003   0.00000   2.10634
   A67        2.08510   0.00002   0.00002   0.00004   0.00006   2.08516
   A68        2.09149  -0.00002  -0.00005  -0.00001  -0.00006   2.09143
   A69        2.10596   0.00001   0.00001   0.00002   0.00003   2.10599
   A70        2.08193   0.00000   0.00000  -0.00001  -0.00001   2.08193
   A71        2.09522  -0.00001  -0.00001  -0.00001  -0.00002   2.09519
   A72        2.09884   0.00001  -0.00001   0.00003   0.00002   2.09887
   A73        2.08782   0.00000   0.00000  -0.00001  -0.00001   2.08781
   A74        2.09649   0.00000   0.00000  -0.00002  -0.00002   2.09647
   A75        2.09921   0.00000   0.00002  -0.00002  -0.00001   2.09920
   A76        2.08797   0.00000  -0.00001   0.00001   0.00000   2.08797
   A77        2.09601   0.00000  -0.00001   0.00002   0.00000   2.09601
   A78        2.08807  -0.00001  -0.00001  -0.00001  -0.00001   2.08806
   A79        2.09752   0.00000   0.00000   0.00000   0.00000   2.09753
   A80        2.09757   0.00000   0.00001   0.00000   0.00001   2.09758
   A81        1.96348   0.00000   0.00004  -0.00003   0.00001   1.96349
   A82        2.15718  -0.00014  -0.00002  -0.00025  -0.00026   2.15692
   A83        2.16135   0.00014  -0.00002   0.00029   0.00027   2.16163
   A84        1.93853   0.00002   0.00011  -0.00006   0.00005   1.93858
   A85        1.95261  -0.00003  -0.00011   0.00004  -0.00007   1.95254
   A86        1.92732  -0.00002  -0.00009   0.00009  -0.00001   1.92732
   A87        1.88973   0.00001   0.00011  -0.00009   0.00002   1.88975
   A88        1.89170   0.00000   0.00001  -0.00005  -0.00005   1.89165
   A89        1.86118   0.00002  -0.00003   0.00008   0.00005   1.86123
   A90        2.10747   0.00002   0.00001   0.00006   0.00006   2.10754
   A91        2.10732  -0.00003   0.00000  -0.00009  -0.00009   2.10723
   A92        2.06812   0.00001  -0.00002   0.00004   0.00002   2.06814
   A93        2.10606  -0.00001   0.00002  -0.00004  -0.00003   2.10603
   A94        2.08380   0.00001   0.00002   0.00002   0.00003   2.08383
   A95        2.09310   0.00000  -0.00003   0.00002  -0.00001   2.09309
   A96        2.10629   0.00000   0.00000   0.00000   0.00000   2.10629
   A97        2.08443   0.00000   0.00000   0.00000   0.00000   2.08443
   A98        2.09233   0.00000  -0.00001   0.00001   0.00000   2.09233
   A99        2.09867   0.00000  -0.00001   0.00002   0.00002   2.09868
   A100       2.08813   0.00000   0.00000  -0.00002  -0.00001   2.08812
   A101       2.09635   0.00000   0.00000  -0.00001   0.00000   2.09635
   A102       2.09848   0.00000   0.00001  -0.00002  -0.00001   2.09847
   A103       2.08848   0.00000   0.00000   0.00000   0.00000   2.08848
   A104       2.09622   0.00000  -0.00001   0.00002   0.00001   2.09624
   A105       2.08862   0.00000  -0.00001   0.00001   0.00000   2.08862
   A106       2.09720   0.00000   0.00000   0.00000   0.00000   2.09720
   A107       2.09735   0.00000   0.00001  -0.00001   0.00000   2.09735
   A108       1.96869   0.00000   0.00003  -0.00005  -0.00001   1.96868
   A109       2.15286   0.00021   0.00034  -0.00015   0.00019   2.15305
   A110       2.15366  -0.00021  -0.00037   0.00014  -0.00023   2.15343
   A111       1.92247   0.00003   0.00008   0.00000   0.00008   1.92255
   A112       1.95590  -0.00001  -0.00014   0.00014   0.00000   1.95591
   A113       1.94170  -0.00003  -0.00002  -0.00009  -0.00010   1.94160
   A114       1.86064   0.00003   0.00007   0.00008   0.00015   1.86079
   A115       1.88640  -0.00001  -0.00005   0.00001  -0.00004   1.88636
   A116       1.89362   0.00000   0.00006  -0.00014  -0.00008   1.89354
    D1        0.67684   0.00000   0.00031  -0.00055  -0.00025   0.67659
    D2       -1.48344  -0.00002   0.00026  -0.00068  -0.00042  -1.48386
    D3        2.80129   0.00000   0.00042  -0.00070  -0.00027   2.80102
    D4       -2.52298   0.00002   0.00042  -0.00019   0.00022  -2.52276
    D5        1.59992  -0.00001   0.00037  -0.00032   0.00005   1.59997
    D6       -0.39853   0.00001   0.00053  -0.00034   0.00020  -0.39834
    D7        3.01972   0.00002  -0.00099   0.00171   0.00072   3.02043
    D8       -0.06955   0.00000  -0.00057  -0.00004  -0.00060  -0.07016
    D9       -0.04943  -0.00001  -0.00113   0.00125   0.00012  -0.04931
   D10       -3.13870  -0.00002  -0.00071  -0.00049  -0.00120  -3.13990
   D11        0.28648   0.00000  -0.00018   0.00057   0.00039   0.28687
   D12       -2.80487  -0.00001  -0.00020   0.00015  -0.00004  -2.80492
   D13       -2.92538   0.00003  -0.00005   0.00102   0.00097  -2.92442
   D14        0.26645   0.00001  -0.00007   0.00060   0.00053   0.26698
   D15       -3.06545  -0.00005  -0.00009   0.00082   0.00073  -3.06473
   D16       -1.02710  -0.00002   0.00005   0.00061   0.00066  -1.02644
   D17        1.07668   0.00001   0.00025   0.00105   0.00129   1.07797
   D18       -0.96743  -0.00003  -0.00031   0.00135   0.00104  -0.96639
   D19        1.07092   0.00000  -0.00017   0.00114   0.00098   1.07190
   D20       -3.10848   0.00003   0.00003   0.00158   0.00161  -3.10688
   D21        1.18396  -0.00004  -0.00025   0.00090   0.00065   1.18462
   D22       -3.06087  -0.00001  -0.00010   0.00069   0.00059  -3.06028
   D23       -0.95709   0.00002   0.00009   0.00113   0.00122  -0.95587
   D24       -3.09173   0.00001  -0.00066  -0.00057  -0.00123  -3.09296
   D25        1.08511   0.00001  -0.00062  -0.00057  -0.00119   1.08392
   D26       -0.99125   0.00001  -0.00062  -0.00066  -0.00128  -0.99253
   D27        1.07086  -0.00001  -0.00063  -0.00093  -0.00156   1.06930
   D28       -1.03548  -0.00001  -0.00060  -0.00093  -0.00153  -1.03700
   D29       -3.11184  -0.00002  -0.00060  -0.00102  -0.00161  -3.11345
   D30       -1.13035  -0.00001  -0.00074  -0.00049  -0.00123  -1.13157
   D31        3.04650  -0.00001  -0.00071  -0.00049  -0.00120   3.04531
   D32        0.97014  -0.00001  -0.00071  -0.00058  -0.00128   0.96886
   D33        0.32017  -0.00002  -0.00057   0.00005  -0.00052   0.31964
   D34        2.40542  -0.00002  -0.00043   0.00009  -0.00034   2.40509
   D35       -1.67349  -0.00001  -0.00026  -0.00037  -0.00062  -1.67412
   D36        2.24774   0.00003   0.00074   0.00007   0.00082   2.24856
   D37        0.17901   0.00002   0.00055   0.00018   0.00074   0.17974
   D38       -1.83000   0.00003   0.00074  -0.00022   0.00052  -1.82948
   D39        0.81425   0.00001  -0.00040   0.00014  -0.00026   0.81399
   D40       -2.33408   0.00004  -0.00039   0.00056   0.00016  -2.33392
   D41        2.93795  -0.00002  -0.00038  -0.00029  -0.00066   2.93728
   D42       -0.21039   0.00001  -0.00037   0.00013  -0.00024  -0.21063
   D43       -1.34980  -0.00005  -0.00077  -0.00003  -0.00079  -1.35059
   D44        1.78506  -0.00002  -0.00076   0.00039  -0.00037   1.78469
   D45       -3.09439  -0.00004  -0.00062  -0.00107  -0.00169  -3.09608
   D46        1.08948  -0.00003  -0.00061  -0.00099  -0.00160   1.08788
   D47       -1.01570  -0.00003  -0.00062  -0.00098  -0.00160  -1.01730
   D48        0.98953   0.00002  -0.00041  -0.00060  -0.00101   0.98852
   D49       -1.10979   0.00003  -0.00040  -0.00052  -0.00092  -1.11071
   D50        3.06821   0.00003  -0.00041  -0.00050  -0.00091   3.06730
   D51       -0.98777   0.00000  -0.00030  -0.00076  -0.00107  -0.98884
   D52       -3.08709   0.00000  -0.00029  -0.00068  -0.00097  -3.08807
   D53        1.09091   0.00000  -0.00030  -0.00067  -0.00097   1.08994
   D54        3.03582   0.00000  -0.00021   0.00019  -0.00001   3.03580
   D55       -0.12183  -0.00003  -0.00065  -0.00050  -0.00114  -0.12297
   D56        2.96878  -0.00003  -0.00014  -0.00178  -0.00192   2.96687
   D57        0.87219  -0.00004   0.00011  -0.00199  -0.00189   0.87030
   D58       -1.26253  -0.00005  -0.00022  -0.00177  -0.00199  -1.26451
   D59       -0.21989  -0.00001  -0.00052  -0.00021  -0.00073  -0.22061
   D60       -2.31648  -0.00002  -0.00027  -0.00042  -0.00070  -2.31718
   D61        1.83199  -0.00003  -0.00059  -0.00020  -0.00080   1.83119
   D62        2.98939   0.00003  -0.00007   0.00181   0.00174   2.99114
   D63       -0.18356   0.00003   0.00033   0.00080   0.00113  -0.18243
   D64       -0.10866   0.00002   0.00029   0.00036   0.00065  -0.10801
   D65        3.00157   0.00002   0.00069  -0.00065   0.00004   3.00161
   D66        0.45102   0.00002   0.00053   0.00004   0.00057   0.45160
   D67        2.60381   0.00002   0.00032   0.00020   0.00052   2.60433
   D68       -1.56989   0.00002   0.00062  -0.00015   0.00047  -1.56942
   D69        2.60035  -0.00002   0.00047  -0.00013   0.00034   2.60069
   D70       -1.53005  -0.00002   0.00026   0.00002   0.00029  -1.52976
   D71        0.57943  -0.00002   0.00056  -0.00032   0.00024   0.57967
   D72       -1.64813  -0.00002   0.00049  -0.00017   0.00032  -1.64781
   D73        0.50466  -0.00002   0.00029  -0.00002   0.00027   0.50493
   D74        2.61414  -0.00002   0.00058  -0.00036   0.00022   2.61436
   D75        0.38893  -0.00001   0.00007  -0.00035  -0.00028   0.38866
   D76       -1.66489   0.00003   0.00012  -0.00035  -0.00023  -1.66512
   D77        2.47285  -0.00008  -0.00036  -0.00020  -0.00056   2.47229
   D78       -2.71833   0.00000  -0.00037   0.00077   0.00040  -2.71793
   D79        1.51103   0.00003  -0.00032   0.00076   0.00045   1.51147
   D80       -0.63441  -0.00008  -0.00080   0.00091   0.00012  -0.63429
   D81       -0.22031  -0.00004   0.00017  -0.00075  -0.00059  -0.22090
   D82        2.92958  -0.00007   0.00016  -0.00127  -0.00111   2.92847
   D83        2.88308  -0.00004   0.00065  -0.00200  -0.00134   2.88174
   D84       -0.25022  -0.00007   0.00065  -0.00251  -0.00187  -0.25208
   D85       -0.51316  -0.00003  -0.00038   0.00013  -0.00025  -0.51341
   D86        1.58950   0.00001  -0.00014   0.00008  -0.00006   1.58945
   D87       -2.65906  -0.00004  -0.00021  -0.00007  -0.00028  -2.65933
   D88       -2.66561  -0.00002  -0.00016  -0.00004  -0.00020  -2.66581
   D89       -0.56295   0.00003   0.00008  -0.00009  -0.00001  -0.56296
   D90        1.47167  -0.00002   0.00001  -0.00025  -0.00023   1.47144
   D91        1.51186  -0.00001  -0.00047   0.00035  -0.00011   1.51175
   D92       -2.66866   0.00004  -0.00023   0.00030   0.00008  -2.66858
   D93       -0.63404  -0.00002  -0.00029   0.00015  -0.00014  -0.63418
   D94        0.13644  -0.00002  -0.00008  -0.00049  -0.00057   0.13587
   D95       -3.13658  -0.00005  -0.00005  -0.00091  -0.00096  -3.13754
   D96       -3.01335   0.00001  -0.00007   0.00002  -0.00005  -3.01340
   D97       -0.00319  -0.00002  -0.00005  -0.00039  -0.00044  -0.00363
   D98       -2.36039  -0.00001   0.00010  -0.00066  -0.00056  -2.36095
   D99        0.75562  -0.00002  -0.00018  -0.00054  -0.00072   0.75490
   D100       0.79946   0.00001   0.00060   0.00012   0.00072   0.80019
   D101      -2.36771   0.00001   0.00033   0.00024   0.00056  -2.36714
   D102       0.01401   0.00003   0.00052   0.00066   0.00118   0.01520
   D103      -2.99608   0.00002   0.00043   0.00110   0.00153  -2.99455
   D104       3.13757   0.00000   0.00002  -0.00011  -0.00009   3.13749
   D105       0.12748  -0.00001  -0.00007   0.00033   0.00027   0.12774
   D106       2.95518   0.00002   0.00069  -0.00022   0.00047   2.95565
   D107      -0.19163   0.00002   0.00054   0.00028   0.00082  -0.19081
   D108       2.34940  -0.00003  -0.00094  -0.00013  -0.00107   2.34833
   D109      -0.76856  -0.00001  -0.00050  -0.00010  -0.00060  -0.76916
   D110      -0.78622  -0.00003  -0.00077  -0.00069  -0.00146  -0.78769
   D111       2.37900  -0.00001  -0.00032  -0.00067  -0.00099   2.37801
   D112      -0.01993  -0.00001  -0.00030  -0.00053  -0.00083  -0.02077
   D113       3.07128  -0.00001  -0.00029  -0.00013  -0.00042   3.07087
   D114       3.11580  -0.00001  -0.00047   0.00002  -0.00045   3.11535
   D115      -0.07618  -0.00001  -0.00046   0.00043  -0.00003  -0.07621
   D116      -3.13480   0.00001   0.00031  -0.00019   0.00011  -3.13469
   D117      -0.01766  -0.00001   0.00015  -0.00033  -0.00018  -0.01784
   D118      -0.01631  -0.00001  -0.00013  -0.00022  -0.00035  -0.01666
   D119       3.10082  -0.00002  -0.00029  -0.00035  -0.00064   3.10019
   D120       3.13998   0.00000  -0.00024   0.00020  -0.00004   3.13994
   D121      -0.01496  -0.00001  -0.00031   0.00014  -0.00017  -0.01513
   D122       0.02149   0.00001   0.00020   0.00022   0.00042   0.02190
   D123      -3.13345   0.00001   0.00012   0.00016   0.00028  -3.13317
   D124       0.00195   0.00000  -0.00002   0.00007   0.00005   0.00200
   D125       3.13493   0.00000  -0.00004   0.00004   0.00000   3.13492
   D126      -3.11509   0.00001   0.00014   0.00020   0.00034  -3.11475
   D127       0.01788   0.00001   0.00011   0.00017   0.00029   0.01817
   D128      -0.01234  -0.00001  -0.00012  -0.00007  -0.00019  -0.01252
   D129       3.12884   0.00000  -0.00006  -0.00005  -0.00011   3.12873
   D130      -3.14048   0.00000  -0.00004  -0.00001  -0.00005  -3.14054
   D131       0.00070   0.00000   0.00001   0.00001   0.00002   0.00072
   D132       0.00760   0.00001   0.00010   0.00008   0.00018   0.00779
   D133      -3.14067   0.00000  -0.00002   0.00001  -0.00001  -3.14068
   D134      -3.12533   0.00001   0.00013   0.00011   0.00024  -3.12509
   D135       0.00958   0.00000   0.00000   0.00004   0.00005   0.00962
   D136      -0.00243   0.00000  -0.00004  -0.00008  -0.00012  -0.00255
   D137      -3.13734   0.00000   0.00009  -0.00001   0.00008  -3.13727
   D138       3.13957  -0.00001  -0.00009  -0.00010  -0.00019   3.13938
   D139       0.00466   0.00000   0.00004  -0.00003   0.00000   0.00467
   D140       2.76414   0.00000   0.00054  -0.00094  -0.00039   2.76375
   D141      -1.40516   0.00001   0.00069  -0.00107  -0.00038  -1.40554
   D142       0.66491   0.00000   0.00052  -0.00089  -0.00037   0.66454
   D143      -0.32156  -0.00001   0.00053  -0.00139  -0.00087  -0.32243
   D144       1.79232   0.00000   0.00067  -0.00153  -0.00086   1.79146
   D145      -2.42080  -0.00001   0.00051  -0.00134  -0.00084  -2.42164
   D146       3.13025   0.00000  -0.00024   0.00021  -0.00002   3.13022
   D147       0.01144   0.00000  -0.00013   0.00025   0.00012   0.01156
   D148       0.01367   0.00000   0.00003   0.00010   0.00013   0.01380
   D149      -3.10514   0.00001   0.00014   0.00014   0.00028  -3.10486
   D150      -3.13420   0.00000   0.00018  -0.00019  -0.00001  -3.13421
   D151       0.02501   0.00000   0.00019  -0.00019   0.00000   0.02501
   D152      -0.01762   0.00000  -0.00009  -0.00007  -0.00017  -0.01778
   D153       3.14159   0.00000  -0.00007  -0.00008  -0.00015   3.14144
   D154      -0.00189   0.00000   0.00005  -0.00005  -0.00001  -0.00189
   D155      -3.13515   0.00000   0.00005  -0.00005   0.00000  -3.13514
   D156       3.11680   0.00000  -0.00006  -0.00009  -0.00016   3.11665
   D157      -0.01646   0.00000  -0.00005  -0.00009  -0.00014  -0.01660
   D158       0.00979   0.00000   0.00007   0.00000   0.00008   0.00987
   D159      -3.12986   0.00000   0.00002  -0.00001   0.00001  -3.12985
   D160       3.13369   0.00000   0.00006   0.00001   0.00006   3.13376
   D161      -0.00597   0.00000   0.00000   0.00000   0.00000  -0.00597
   D162      -0.00626   0.00000  -0.00006  -0.00002  -0.00008  -0.00635
   D163       3.14083   0.00000   0.00001   0.00000   0.00001   3.14084
   D164       3.12696   0.00000  -0.00007  -0.00002  -0.00010   3.12686
   D165      -0.00914   0.00000   0.00000   0.00000   0.00000  -0.00914
   D166       0.00233   0.00000   0.00000   0.00005   0.00005   0.00238
   D167       3.13842   0.00000  -0.00007   0.00002  -0.00005   3.13838
   D168      -3.14121   0.00000   0.00006   0.00006   0.00011  -3.14110
   D169      -0.00511   0.00000  -0.00002   0.00003   0.00002  -0.00510
   D170      -0.66512  -0.00001  -0.00074   0.00138   0.00064  -0.66449
   D171       1.40317   0.00003  -0.00069   0.00157   0.00088   1.40405
   D172      -2.75658   0.00000  -0.00072   0.00142   0.00070  -2.75588
   D173       2.33126  -0.00002  -0.00067   0.00090   0.00023   2.33148
   D174      -1.88364   0.00002  -0.00062   0.00109   0.00047  -1.88317
   D175       0.23980  -0.00001  -0.00065   0.00095   0.00030   0.24009
         Item               Value     Threshold  Converged?
 Maximum Force            0.000275     0.000450     YES
 RMS     Force            0.000046     0.000300     YES
 Maximum Displacement     0.006750     0.001800     NO 
 RMS     Displacement     0.001477     0.001200     NO 
 Predicted change in Energy=-1.332211D-06
 Lowest energy point so far.  Saving SCF results.
 GradGradGradGradGradGradGradGradGradGradGradGradGradGradGradGradGradGrad

 Leave Link  103 at Sun Dec  2 18:44:00 2018, MaxMem=   536870912 cpu:         1.7
 (Enter /pbs_home/pkowalski/g09d01/g09/l202.exe)
 Stoichiometry    C29H22F6S2
 Framework group  C1[X(C29H22F6S2)]
 Deg. of freedom   171
 Full point group                 C1      NOp   1
 RotChk:  IX=0 Diff= 1.65D-04
 Largest Abelian subgroup         C1      NOp   1
 Largest concise Abelian subgroup C1      NOp   1
                         Standard orientation:                         
 ---------------------------------------------------------------------
 Center     Atomic      Atomic             Coordinates (Angstroms)
 Number     Number       Type             X           Y           Z
[truncated: 889,144 more chars]
