# Supplementary material for: Wide-range IR spectra of diarylethene derivatives and their simulation using the density functional theory
Source: Sci Rep. 2022 Oct 7;12:16834. doi: 10.1038/s41598-022-20264-x (PMC9546887; doi:10.1038/s41598-022-20264-x)
Supplement: Supplementary file 1 — Supplementary Information 1. [file 41598_2022_20264_MOESM1_ESM.zip › IR_files/1_0018/closed/closed_m06l.log]

 Entering Gaussian System, Link 0=g09
 Input=closed_m06l.gjf
 Output=closed_m06l.log
 AtFile(1): /pbs_home/ewapastorczak/DAE/0068/Def2SVP.gbs
            H     0
            S   3   1.00
                 13.0107010              0.19682158E-01
                  1.9622572              0.13796524
                  0.44453796             0.47831935
            S   1   1.00
                  0.12194962             1.0000000
            P   1   1.00
                  0.8000000              1.0000000
            ****
            C     0
            S   5   1.00
               1238.4016938              0.54568832082E-02
                186.29004992             0.40638409211E-01
                 42.251176346            0.18025593888
                 11.676557932            0.46315121755
                  3.5930506482           0.44087173314
            S   1   1.00
                  0.40245147363          1.0000000
            S   1   1.00
                  0.13090182668          1.0000000
            P   3   1.00
                  9.4680970621           0.38387871728E-01
                  2.0103545142           0.21117025112
                  0.54771004707          0.51328172114
            P   1   1.00
                  0.15268613795          1.0000000
            D   1   1.00
                  0.8000000              1.0000000
            ****
            F     0
            S   5   1.00
               2894.8325990             -0.53408255515E-02
                435.41939120            -0.39904258866E-01
                 98.843328866           -0.17912768038
                 27.485198001           -0.46758090825
                  8.5405498171          -0.44653131020
            S   1   1.00
                  1.0654578038           1.0000000
            S   1   1.00
                  0.33247346748          1.0000000
            P   3   1.00
                 22.696633924           -0.45212874436E-01
                  4.9872339257          -0.23754317067
                  1.3491613954          -0.51287353587
            P   1   1.00
                  0.34829881977          1.0000000
            D   1   1.00
                  1.4000000              1.0000000
            ****
            S     0
            S   5   1.00
               9184.9303010             -0.22294387756E-02
               1381.5105503             -0.16683029937E-01
                313.87147580            -0.75262436116E-01
                 88.053870623           -0.19376827038
                 27.039914905           -0.17718020803
            S   3   1.00
                 45.648731303           -0.10736062573
                  4.9664522326           0.65066293018
                  2.0116242047           0.59712155354
            S   1   1.00
                  0.35661077013          1.0000000
            S   1   1.00
                  0.13507221477          1.0000000
            P   5   1.00
                261.98233439            -0.92729929822E-02
                 61.306894736           -0.66547669241E-01
                 19.103729887           -0.24828595903
                  6.6567720378          -0.48703847402
                  2.3959635161          -0.39337850312
            P   1   1.00
                  0.61776161679          1.0000000
            P   1   1.00
                  0.16993376871          1.0000000
            D   1   1.00
                  0.5500000              1.0000000
            ****
 Initial command:
 /pbs_home/pkowalski/g09d01/g09/l1.exe "/pbs_home/daria/obliczenia/0018/closed/M06L/Gau-6956.inp" -scrdir="/pbs_home/daria/obliczenia/0018/closed/M06L/"
 Entering Link 1 = /pbs_home/pkowalski/g09d01/g09/l1.exe PID=      6957.
  
 Copyright (c) 1988,1990,1992,1993,1995,1998,2003,2009,2013,
            Gaussian, Inc.  All Rights Reserved.
  
 This is part of the Gaussian(R) 09 program.  It is based on
 the Gaussian(R) 03 system (copyright 2003, Gaussian, Inc.),
 the Gaussian(R) 98 system (copyright 1998, Gaussian, Inc.),
 the Gaussian(R) 94 system (copyright 1995, Gaussian, Inc.),
 the Gaussian 92(TM) system (copyright 1992, Gaussian, Inc.),
 the Gaussian 90(TM) system (copyright 1990, Gaussian, Inc.),
 the Gaussian 88(TM) system (copyright 1988, Gaussian, Inc.),
 the Gaussian 86(TM) system (copyright 1986, Carnegie Mellon
 University), and the Gaussian 82(TM) system (copyright 1983,
 Carnegie Mellon University). Gaussian is a federally registered
 trademark of Gaussian, Inc.
  
 This software contains proprietary and confidential information,
 including trade secrets, belonging to Gaussian, Inc.
  
 This software is provided under written license and may be
 used, copied, transmitted, or stored only in accord with that
 written license.
  
 The following legend is applicable only to US Government
 contracts under FAR:
  
                    RESTRICTED RIGHTS LEGEND
  
 Use, reproduction and disclosure by the US Government is
 subject to restrictions as set forth in subparagraphs (a)
 and (c) of the Commercial Computer Software - Restricted
 Rights clause in FAR 52.227-19.
  
 Gaussian, Inc.
 340 Quinnipiac St., Bldg. 40, Wallingford CT 06492
  
  
 ---------------------------------------------------------------
 Warning -- This program may not be used in any manner that
 competes with the business of Gaussian, Inc. or will provide
 assistance to any competitor of Gaussian, Inc.  The licensee
 of this program is prohibited from giving any competitor of
 Gaussian, Inc. access to this program.  By using this program,
 the user acknowledges that Gaussian, Inc. is engaged in the
 business of creating and licensing software in the field of
 computational chemistry and represents and warrants to the
 licensee that it is not a competitor of Gaussian, Inc. and that
 it will not use this program in any manner prohibited above.
 ---------------------------------------------------------------
  

 Cite this work as:
 Gaussian 09, Revision D.01,
 M. J. Frisch, G. W. Trucks, H. B. Schlegel, G. E. Scuseria, 
 M. A. Robb, J. R. Cheeseman, G. Scalmani, V. Barone, B. Mennucci, 
 G. A. Petersson, H. Nakatsuji, M. Caricato, X. Li, H. P. Hratchian, 
 A. F. Izmaylov, J. Bloino, G. Zheng, J. L. Sonnenberg, M. Hada, 
 M. Ehara, K. Toyota, R. Fukuda, J. Hasegawa, M. Ishida, T. Nakajima, 
 Y. Honda, O. Kitao, H. Nakai, T. Vreven, J. A. Montgomery, Jr., 
 J. E. Peralta, F. Ogliaro, M. Bearpark, J. J. Heyd, E. Brothers, 
 K. N. Kudin, V. N. Staroverov, T. Keith, R. Kobayashi, J. Normand, 
 K. Raghavachari, A. Rendell, J. C. Burant, S. S. Iyengar, J. Tomasi, 
 M. Cossi, N. Rega, J. M. Millam, M. Klene, J. E. Knox, J. B. Cross, 
 V. Bakken, C. Adamo, J. Jaramillo, R. Gomperts, R. E. Stratmann, 
 O. Yazyev, A. J. Austin, R. Cammi, C. Pomelli, J. W. Ochterski, 
 R. L. Martin, K. Morokuma, V. G. Zakrzewski, G. A. Voth, 
 P. Salvador, J. J. Dannenberg, S. Dapprich, A. D. Daniels, 
 O. Farkas, J. B. Foresman, J. V. Ortiz, J. Cioslowski, 
 and D. J. Fox, Gaussian, Inc., Wallingford CT, 2013.
 
 ******************************************
 Gaussian 09:  ES64L-G09RevD.01 24-Apr-2013
                 2-Dec-2018 
 ******************************************
 %chk=dae0068freq_closed_m06l.chk
 %NProcShared=8
 Will use up to    8 processors via shared memory.
 %Mem=4GB
 --------------------------
 #P opt freq=Raman M06L/Gen
 --------------------------
 1/14=-1,18=20,19=15,26=3,38=1/1,3;
 2/9=110,12=2,17=6,18=5,40=1/2;
 3/5=7,11=2,16=1,25=1,30=1,71=1,74=-53/1,2,3;
 4//1;
 5/5=2,38=5/2;
 6/7=2,8=2,9=2,10=2,28=1/1;
 7//1,2,3,16;
 1/14=-1,18=20,19=15,26=3/3(2);
 2/9=110/2;
 99//99;
 2/9=110/2;
 3/5=7,6=1,11=2,16=1,25=1,30=1,71=1,74=-53,82=7/1,2,3;
 4/5=5,16=3,69=1/1;
 5/5=2,38=5/2;
 7//1,2,3,16;
 1/14=-1,18=20,19=15,26=3/3(-5);
 2/9=110/2;
 6/7=2,8=2,9=2,10=2,19=2,28=1/1;
 99/9=1/99;
 Leave Link    1 at Sun Dec  2 20:08:02 2018, MaxMem=   536870912 cpu:         1.0
 (Enter /pbs_home/pkowalski/g09d01/g09/l101.exe)
 -------------------
 Title Card Required
 -------------------
 Symbolic Z-matrix:
 Charge =  0 Multiplicity = 1
 C
 C                    1    B1
 C                    2    B2       1    A2
 S                    3    B3       2    A3       1    D3       0
 C                    1    B4       2    A4       3    D4       0
 C                    5    B5       1    A5       2    D5       0
 C                    5    B6       1    A6       2    D6       0
 C                    6    B7       5    A7       1    D7       0
 C                    7    B8       5    A8       1    D8       0
 F                    6    B9       5    A9       1    D9       0
 F                    6    B10      5    A10      1    D10      0
 F                    8    B11      6    A11      5    D11      0
 F                    8    B12      6    A12      5    D12      0
 F                    9    B13      7    A13      5    D13      0
 F                    9    B14      7    A14      5    D14      0
 C                    7    B15      5    A15      1    D15      0
 C                    3    B16      2    A16      1    D16      0
 H                    17   B17      3    A17      2    D17      0
 H                    17   B18      3    A18      2    D18      0
 H                    17   B19      3    A19      2    D19      0
 C                    2    B20      1    A20      3    D20      0
 H                    21   B21      2    A21      1    D21      0
 H                    21   B22      2    A22      1    D22      0
 H                    21   B23      2    A23      1    D23      0
 C                    4    B24      3    A24      2    D24      0
 S                    2    B25      1    A25      3    D25      0
 C                    26   B26      2    A26      1    D26      0
 C                    27   B27      26   A27      2    D27      0
 C                    28   B28      27   A28      26   D28      0
 C                    28   B29      27   A29      26   D29      0
 C                    29   B30      28   A30      27   D30      0
 H                    29   B31      28   A31      27   D31      0
 C                    30   B32      28   A32      27   D32      0
 H                    30   B33      28   A33      27   D33      0
 C                    31   B34      29   A34      28   D34      0
 H                    31   B35      29   A35      28   D35      0
 H                    33   B36      30   A36      28   D36      0
 H                    35   B37      31   A37      29   D37      0
 C                    27   B38      26   A38      2    D38      0
 C                    39   B39      27   A39      26   D39      0
 H                    40   B40      39   A40      27   D40      0
 H                    40   B41      39   A41      27   D41      0
 H                    40   B42      39   A42      27   D42      0
 C                    25   B43      4    A43      3    D43      0
 C                    44   B44      25   A44      4    D44      0
 C                    44   B45      25   A45      4    D45      0
 C                    45   B46      44   A46      25   D46      0
 H                    45   B47      44   A47      25   D47      0
 C                    46   B48      44   A48      25   D48      0
 H                    46   B49      44   A49      25   D49      0
 C                    47   B50      45   A50      44   D50      0
 H                    47   B51      45   A51      44   D51      0
 H                    49   B52      46   A52      44   D52      0
 H                    51   B53      47   A53      45   D53      0
 C                    25   B54      4    A54      3    D54      0
 C                    55   B55      25   A55      4    D55      0
 H                    56   B56      55   A56      25   D56      0
 H                    56   B57      55   A57      25   D57      0
 H                    56   B58      55   A58      25   D58      0
       Variables:
  B1                    1.5369                   
  B2                    1.5427                   
  A2                  109.79                     
  B3                    1.8597                   
  A3                  113.33                     
  D3                  184.61                     
  B4                    1.3678                   
  A4                  115.88                     
  D4                   38.98                     
  B5                    1.5042                   
  A5                  128.33                     
  D5                  172.24                     
  B6                    1.465                    
  A6                  122.13                     
  D6                  355.53                     
  B7                    1.5494                   
  A7                  104.84                     
  D7                  171.34                     
  B8                    1.5023                   
  A8                  109.07                     
  D8                  171.67                     
  B9                    1.3642                   
  A9                  114.46                     
  D9                   51.02                     
  B10                   1.3731                   
  A10                 112.45                     
  D10                 288.87                     
  B11                   1.3472                   
  A11                 112.76                     
  D11                 146.99                     
  B12                   1.3577                   
  A12                 108.74                     
  D12                 267.74                     
  B13                   1.3741                   
  A13                 113.03                     
  D13                 262.47                     
  B14                   1.3627                   
  A14                 114.56                     
  D14                 139.72                     
  B15                   1.3705                   
  A15                 121.94                     
  D15                 349.67                     
  B16                   1.551                    
  A16                 113.97                     
  D16                  61.96                     
  B17                   1.0919                   
  A17                 109.04                     
  D17                 182.75                     
  B18                   1.0908                   
  A18                 111.3                      
  D18                  62.85                     
  B19                   1.0925                   
  A19                 110.5                      
  D19                 301.96                     
  B20                   1.5517                   
  A20                 107.45                     
  D20                 236.01                     
  B21                   1.0906                   
  A21                 111.17                     
  D21                 183.39                     
  B22                   1.0933                   
  A22                 110.49                     
  D22                  62.45                     
  B23                   1.0919                   
  A23                 109.05                     
  D23                 303.38                     
  B24                   1.7709                   
  A24                  91.46                     
  D24                 129.9                      
  B25                   1.8604                   
  A25                 104.57                     
  D25                 121.65                     
  B26                   1.775                    
  A26                  90.91                     
  D26                  18.31                     
  B27                   1.4749                   
  A27                 116.95                     
  D27                 169.53                     
  B28                   1.407                    
  A28                 120.91                     
  D28                 134.78                     
  B29                   1.4076                   
  A29                 120.65                     
  D29                 316.54                     
  B30                   1.3934                   
  A30                 120.7                      
  D30                 180.71                     
  B31                   1.0844                   
  A31                 119.51                     
  D31                 359.04                     
  B32                   1.3926                   
  A32                 120.7                      
  D32                 179.58                     
  B33                   1.0852                   
  A33                 119.33                     
  D33                 358.66                     
  B34                   1.3957                   
  A34                 120.28                     
  D34                   0.16                     
  B35                   1.0859                   
  A35                 119.58                     
  D35                 179.6                      
  B36                   1.0859                   
  A36                 119.6                      
  D36                 179.28                     
  B37                   1.0859                   
  A37                 120.19                     
  D37                 180.                       
  B38                   1.3737                   
  A38                 114.94                     
  D38                 349.02                     
  B39                   1.5086                   
  A39                 123.48                     
  D39                 176.01                     
  B40                   1.091                    
  A40                 110.7                      
  D40                 342.52                     
  B41                   1.094                    
  A41                 112.09                     
  D41                 103.46                     
  B42                   1.0918                   
  A42                 110.48                     
  D42                 222.38                     
  B43                   1.4741                   
  A43                 116.8                      
  D43                 173.27                     
  B44                   1.4069                   
  A44                 120.98                     
  D44                 224.55                     
  B45                   1.4072                   
  A45                 120.55                     
  D45                  42.71                     
  B46                   1.3934                   
  A46                 120.66                     
  D46                 179.06                     
  B47                   1.0847                   
  A47                 119.46                     
  D47                   0.64                     
  B48                   1.3925                   
  A48                 120.72                     
  D48                 180.72                     
  B49                   1.0857                   
  A49                 119.43                     
  D49                   1.87                     
  B50                   1.3958                   
  A50                 120.27                     
  D50                 359.84                     
  B51                   1.0859                   
  A51                 119.59                     
  D51                 180.38                     
  B52                   1.0859                   
  A52                 119.63                     
  D52                 180.66                     
  B53                   1.0858                   
  A53                 120.17                     
  D53                 180.                       
  B54                   1.3752                   
  A54                 115.33                     
  D54                 352.37                     
  B55                   1.5086                   
  A55                 123.01                     
  D55                 188.36                     
  B56                   1.0928                   
  A56                 110.25                     
  D56                 132.27                     
  B57                   1.0935                   
  A57                 112.3                      
  D57                 251.23                     
  B58                   1.0905                   
  A58                 110.79                     
  D58                  12.62                     
 
 NAtoms=     59 NQM=       59 NQMF=       0 NMMI=      0 NMMIF=      0
                NMic=       0 NMicF=      0.
                    Isotopes and Nuclear Properties:
 (Nuclear quadrupole moments (NQMom) in fm**2, nuclear magnetic moments (NMagM)
  in nuclear magnetons)

  Atom         1           2           3           4           5           6           7           8           9          10
 IAtWgt=          12          12          12          32          12          12          12          12          12          19
 AtmWgt=  12.0000000  12.0000000  12.0000000  31.9720718  12.0000000  12.0000000  12.0000000  12.0000000  12.0000000  18.9984033
 NucSpn=           0           0           0           0           0           0           0           0           0           1
 AtZEff=   0.0000000   0.0000000   0.0000000   0.0000000   0.0000000   0.0000000   0.0000000   0.0000000   0.0000000   0.0000000
 NQMom=    0.0000000   0.0000000   0.0000000   0.0000000   0.0000000   0.0000000   0.0000000   0.0000000   0.0000000   0.0000000
 NMagM=    0.0000000   0.0000000   0.0000000   0.0000000   0.0000000   0.0000000   0.0000000   0.0000000   0.0000000   2.6288670
 AtZNuc=   6.0000000   6.0000000   6.0000000  16.0000000   6.0000000   6.0000000   6.0000000   6.0000000   6.0000000   9.0000000

  Atom        11          12          13          14          15          16          17          18          19          20
 IAtWgt=          19          19          19          19          19          12          12           1           1           1
 AtmWgt=  18.9984033  18.9984033  18.9984033  18.9984033  18.9984033  12.0000000  12.0000000   1.0078250   1.0078250   1.0078250
 NucSpn=           1           1           1           1           1           0           0           1           1           1
 AtZEff=   0.0000000   0.0000000   0.0000000   0.0000000   0.0000000   0.0000000   0.0000000   0.0000000   0.0000000   0.0000000
 NQMom=    0.0000000   0.0000000   0.0000000   0.0000000   0.0000000   0.0000000   0.0000000   0.0000000   0.0000000   0.0000000
 NMagM=    2.6288670   2.6288670   2.6288670   2.6288670   2.6288670   0.0000000   0.0000000   2.7928460   2.7928460   2.7928460
 AtZNuc=   9.0000000   9.0000000   9.0000000   9.0000000   9.0000000   6.0000000   6.0000000   1.0000000   1.0000000   1.0000000

  Atom        21          22          23          24          25          26          27          28          29          30
 IAtWgt=          12           1           1           1          12          32          12          12          12          12
 AtmWgt=  12.0000000   1.0078250   1.0078250   1.0078250  12.0000000  31.9720718  12.0000000  12.0000000  12.0000000  12.0000000
 NucSpn=           0           1           1           1           0           0           0           0           0           0
 AtZEff=   0.0000000   0.0000000   0.0000000   0.0000000   0.0000000   0.0000000   0.0000000   0.0000000   0.0000000   0.0000000
 NQMom=    0.0000000   0.0000000   0.0000000   0.0000000   0.0000000   0.0000000   0.0000000   0.0000000   0.0000000   0.0000000
 NMagM=    0.0000000   2.7928460   2.7928460   2.7928460   0.0000000   0.0000000   0.0000000   0.0000000   0.0000000   0.0000000
 AtZNuc=   6.0000000   1.0000000   1.0000000   1.0000000   6.0000000  16.0000000   6.0000000   6.0000000   6.0000000   6.0000000

  Atom        31          32          33          34          35          36          37          38          39          40
 IAtWgt=          12           1          12           1          12           1           1           1          12          12
 AtmWgt=  12.0000000   1.0078250  12.0000000   1.0078250  12.0000000   1.0078250   1.0078250   1.0078250  12.0000000  12.0000000
 NucSpn=           0           1           0           1           0           1           1           1           0           0
 AtZEff=   0.0000000   0.0000000   0.0000000   0.0000000   0.0000000   0.0000000   0.0000000   0.0000000   0.0000000   0.0000000
 NQMom=    0.0000000   0.0000000   0.0000000   0.0000000   0.0000000   0.0000000   0.0000000   0.0000000   0.0000000   0.0000000
 NMagM=    0.0000000   2.7928460   0.0000000   2.7928460   0.0000000   2.7928460   2.7928460   2.7928460   0.0000000   0.0000000
 AtZNuc=   6.0000000   1.0000000   6.0000000   1.0000000   6.0000000   1.0000000   1.0000000   1.0000000   6.0000000   6.0000000

  Atom        41          42          43          44          45          46          47          48          49          50
 IAtWgt=           1           1           1          12          12          12          12           1          12           1
 AtmWgt=   1.0078250   1.0078250   1.0078250  12.0000000  12.0000000  12.0000000  12.0000000   1.0078250  12.0000000   1.0078250
 NucSpn=           1           1           1           0           0           0           0           1           0           1
 AtZEff=   0.0000000   0.0000000   0.0000000   0.0000000   0.0000000   0.0000000   0.0000000   0.0000000   0.0000000   0.0000000
 NQMom=    0.0000000   0.0000000   0.0000000   0.0000000   0.0000000   0.0000000   0.0000000   0.0000000   0.0000000   0.0000000
 NMagM=    2.7928460   2.7928460   2.7928460   0.0000000   0.0000000   0.0000000   0.0000000   2.7928460   0.0000000   2.7928460
 AtZNuc=   1.0000000   1.0000000   1.0000000   6.0000000   6.0000000   6.0000000   6.0000000   1.0000000   6.0000000   1.0000000

  Atom        51          52          53          54          55          56          57          58          59
 IAtWgt=          12           1           1           1          12          12           1           1           1
 AtmWgt=  12.0000000   1.0078250   1.0078250   1.0078250  12.0000000  12.0000000   1.0078250   1.0078250   1.0078250
 NucSpn=           0           1           1           1           0           0           1           1           1
 AtZEff=   0.0000000   0.0000000   0.0000000   0.0000000   0.0000000   0.0000000   0.0000000   0.0000000   0.0000000
 NQMom=    0.0000000   0.0000000   0.0000000   0.0000000   0.0000000   0.0000000   0.0000000   0.0000000   0.0000000
 NMagM=    0.0000000   2.7928460   2.7928460   2.7928460   0.0000000   0.0000000   2.7928460   2.7928460   2.7928460
 AtZNuc=   6.0000000   1.0000000   1.0000000   1.0000000   6.0000000   6.0000000   1.0000000   1.0000000   1.0000000
 Leave Link  101 at Sun Dec  2 20:08:03 2018, MaxMem=   536870912 cpu:         3.7
 (Enter /pbs_home/pkowalski/g09d01/g09/l103.exe)

 GradGradGradGradGradGradGradGradGradGradGradGradGradGradGradGradGradGrad
 Berny optimization.
 Initialization pass.
                           ----------------------------
                           !    Initial Parameters    !
                           ! (Angstroms and Degrees)  !
 --------------------------                            --------------------------
 ! Name  Definition              Value          Derivative Info.                !
 --------------------------------------------------------------------------------
 ! R1    R(1,2)                  1.5369         estimate D2E/DX2                !
 ! R2    R(1,5)                  1.3678         estimate D2E/DX2                !
 ! R3    R(1,39)                 1.4506         estimate D2E/DX2                !
 ! R4    R(2,3)                  1.5427         estimate D2E/DX2                !
 ! R5    R(2,21)                 1.5517         estimate D2E/DX2                !
 ! R6    R(2,26)                 1.8604         estimate D2E/DX2                !
 ! R7    R(3,4)                  1.8597         estimate D2E/DX2                !
 ! R8    R(3,16)                 1.5384         estimate D2E/DX2                !
 ! R9    R(3,17)                 1.551          estimate D2E/DX2                !
 ! R10   R(4,25)                 1.7709         estimate D2E/DX2                !
 ! R11   R(5,6)                  1.5042         estimate D2E/DX2                !
 ! R12   R(5,7)                  1.465          estimate D2E/DX2                !
 ! R13   R(6,8)                  1.5494         estimate D2E/DX2                !
 ! R14   R(6,10)                 1.3642         estimate D2E/DX2                !
 ! R15   R(6,11)                 1.3731         estimate D2E/DX2                !
 ! R16   R(7,9)                  1.5023         estimate D2E/DX2                !
 ! R17   R(7,16)                 1.3705         estimate D2E/DX2                !
 ! R18   R(8,9)                  1.5501         estimate D2E/DX2                !
 ! R19   R(8,12)                 1.3472         estimate D2E/DX2                !
 ! R20   R(8,13)                 1.3577         estimate D2E/DX2                !
 ! R21   R(9,14)                 1.3741         estimate D2E/DX2                !
 ! R22   R(9,15)                 1.3627         estimate D2E/DX2                !
 ! R23   R(16,55)                1.4452         estimate D2E/DX2                !
 ! R24   R(17,18)                1.0919         estimate D2E/DX2                !
 ! R25   R(17,19)                1.0908         estimate D2E/DX2                !
 ! R26   R(17,20)                1.0925         estimate D2E/DX2                !
 ! R27   R(21,22)                1.0906         estimate D2E/DX2                !
 ! R28   R(21,23)                1.0933         estimate D2E/DX2                !
 ! R29   R(21,24)                1.0919         estimate D2E/DX2                !
 ! R30   R(25,44)                1.4741         estimate D2E/DX2                !
 ! R31   R(25,55)                1.3752         estimate D2E/DX2                !
 ! R32   R(26,27)                1.775          estimate D2E/DX2                !
 ! R33   R(27,28)                1.4749         estimate D2E/DX2                !
 ! R34   R(27,39)                1.3737         estimate D2E/DX2                !
 ! R35   R(28,29)                1.407          estimate D2E/DX2                !
 ! R36   R(28,30)                1.4076         estimate D2E/DX2                !
 ! R37   R(29,31)                1.3934         estimate D2E/DX2                !
 ! R38   R(29,32)                1.0844         estimate D2E/DX2                !
 ! R39   R(30,33)                1.3926         estimate D2E/DX2                !
 ! R40   R(30,34)                1.0852         estimate D2E/DX2                !
 ! R41   R(31,35)                1.3957         estimate D2E/DX2                !
 ! R42   R(31,36)                1.0859         estimate D2E/DX2                !
 ! R43   R(33,35)                1.3968         estimate D2E/DX2                !
 ! R44   R(33,37)                1.0859         estimate D2E/DX2                !
 ! R45   R(35,38)                1.0859         estimate D2E/DX2                !
 ! R46   R(39,40)                1.5086         estimate D2E/DX2                !
 ! R47   R(40,41)                1.091          estimate D2E/DX2                !
 ! R48   R(40,42)                1.094          estimate D2E/DX2                !
 ! R49   R(40,43)                1.0918         estimate D2E/DX2                !
 ! R50   R(44,45)                1.4069         estimate D2E/DX2                !
 ! R51   R(44,46)                1.4072         estimate D2E/DX2                !
 ! R52   R(45,47)                1.3934         estimate D2E/DX2                !
 ! R53   R(45,48)                1.0847         estimate D2E/DX2                !
 ! R54   R(46,49)                1.3925         estimate D2E/DX2                !
 ! R55   R(46,50)                1.0857         estimate D2E/DX2                !
 ! R56   R(47,51)                1.3958         estimate D2E/DX2                !
 ! R57   R(47,52)                1.0859         estimate D2E/DX2                !
 ! R58   R(49,51)                1.3961         estimate D2E/DX2                !
 ! R59   R(49,53)                1.0859         estimate D2E/DX2                !
 ! R60   R(51,54)                1.0858         estimate D2E/DX2                !
 ! R61   R(55,56)                1.5086         estimate D2E/DX2                !
 ! R62   R(56,57)                1.0928         estimate D2E/DX2                !
 ! R63   R(56,58)                1.0935         estimate D2E/DX2                !
 ! R64   R(56,59)                1.0905         estimate D2E/DX2                !
 ! A1    A(2,1,5)              115.88           estimate D2E/DX2                !
 ! A2    A(2,1,39)             112.1169         estimate D2E/DX2                !
 ! A3    A(5,1,39)             131.8893         estimate D2E/DX2                !
 ! A4    A(1,2,3)              109.79           estimate D2E/DX2                !
 ! A5    A(1,2,21)             107.45           estimate D2E/DX2                !
 ! A6    A(1,2,26)             104.57           estimate D2E/DX2                !
 ! A7    A(3,2,21)             113.5965         estimate D2E/DX2                !
 ! A8    A(3,2,26)             113.1218         estimate D2E/DX2                !
 ! A9    A(21,2,26)            107.7819         estimate D2E/DX2                !
 ! A10   A(2,3,4)              113.33           estimate D2E/DX2                !
 ! A11   A(2,3,16)             108.7099         estimate D2E/DX2                !
 ! A12   A(2,3,17)             113.97           estimate D2E/DX2                !
 ! A13   A(4,3,16)             105.3543         estimate D2E/DX2                !
 ! A14   A(4,3,17)             106.9647         estimate D2E/DX2                !
 ! A15   A(16,3,17)            108.0527         estimate D2E/DX2                !
 ! A16   A(3,4,25)              91.46           estimate D2E/DX2                !
 ! A17   A(1,5,6)              128.33           estimate D2E/DX2                !
 ! A18   A(1,5,7)              122.13           estimate D2E/DX2                !
 ! A19   A(6,5,7)              109.4734         estimate D2E/DX2                !
 ! A20   A(5,6,8)              104.84           estimate D2E/DX2                !
 ! A21   A(5,6,10)             114.46           estimate D2E/DX2                !
 ! A22   A(5,6,11)             112.45           estimate D2E/DX2                !
 ! A23   A(8,6,10)             109.7639         estimate D2E/DX2                !
 ! A24   A(8,6,11)             108.3685         estimate D2E/DX2                !
 ! A25   A(10,6,11)            106.831          estimate D2E/DX2                !
 ! A26   A(5,7,9)              109.07           estimate D2E/DX2                !
 ! A27   A(5,7,16)             121.94           estimate D2E/DX2                !
 ! A28   A(9,7,16)             128.954          estimate D2E/DX2                !
 ! A29   A(6,8,9)              105.1311         estimate D2E/DX2                !
 ! A30   A(6,8,12)             112.76           estimate D2E/DX2                !
 ! A31   A(6,8,13)             108.74           estimate D2E/DX2                !
 ! A32   A(9,8,12)             112.8001         estimate D2E/DX2                !
 ! A33   A(9,8,13)             108.4455         estimate D2E/DX2                !
 ! A34   A(12,8,13)            108.7956         estimate D2E/DX2                !
 ! A35   A(7,9,8)              104.2666         estimate D2E/DX2                !
 ! A36   A(7,9,14)             113.03           estimate D2E/DX2                !
 ! A37   A(7,9,15)             114.56           estimate D2E/DX2                !
 ! A38   A(8,9,14)             108.7037         estimate D2E/DX2                !
 ! A39   A(8,9,15)             109.2619         estimate D2E/DX2                !
 ! A40   A(14,9,15)            106.8705         estimate D2E/DX2                !
 ! A41   A(3,16,7)             114.8663         estimate D2E/DX2                !
 ! A42   A(3,16,55)            113.2778         estimate D2E/DX2                !
 ! A43   A(7,16,55)            131.8469         estimate D2E/DX2                !
 ! A44   A(3,17,18)            109.04           estimate D2E/DX2                !
 ! A45   A(3,17,19)            111.3            estimate D2E/DX2                !
 ! A46   A(3,17,20)            110.5            estimate D2E/DX2                !
 ! A47   A(18,17,19)           108.6947         estimate D2E/DX2                !
 ! A48   A(18,17,20)           108.5331         estimate D2E/DX2                !
 ! A49   A(19,17,20)           108.7124         estimate D2E/DX2                !
 ! A50   A(2,21,22)            111.17           estimate D2E/DX2                !
 ! A51   A(2,21,23)            110.49           estimate D2E/DX2                !
 ! A52   A(2,21,24)            109.05           estimate D2E/DX2                !
 ! A53   A(22,21,23)           108.8261         estimate D2E/DX2                !
 ! A54   A(22,21,24)           108.8272         estimate D2E/DX2                !
 ! A55   A(23,21,24)           108.4188         estimate D2E/DX2                !
 ! A56   A(4,25,44)            116.8            estimate D2E/DX2                !
 ! A57   A(4,25,55)            115.33           estimate D2E/DX2                !
 ! A58   A(44,25,55)           127.8628         estimate D2E/DX2                !
 ! A59   A(2,26,27)             90.91           estimate D2E/DX2                !
 ! A60   A(26,27,28)           116.95           estimate D2E/DX2                !
 ! A61   A(26,27,39)           114.94           estimate D2E/DX2                !
 ! A62   A(28,27,39)           128.1077         estimate D2E/DX2                !
 ! A63   A(27,28,29)           120.91           estimate D2E/DX2                !
 ! A64   A(27,28,30)           120.65           estimate D2E/DX2                !
 ! A65   A(29,28,30)           118.4173         estimate D2E/DX2                !
 ! A66   A(28,29,31)           120.7            estimate D2E/DX2                !
 ! A67   A(28,29,32)           119.51           estimate D2E/DX2                !
 ! A68   A(31,29,32)           119.769          estimate D2E/DX2                !
 ! A69   A(28,30,33)           120.7            estimate D2E/DX2                !
 ! A70   A(28,30,34)           119.33           estimate D2E/DX2                !
 ! A71   A(33,30,34)           119.9636         estimate D2E/DX2                !
 ! A72   A(29,31,35)           120.28           estimate D2E/DX2                !
 ! A73   A(29,31,36)           119.58           estimate D2E/DX2                !
 ! A74   A(35,31,36)           120.1376         estimate D2E/DX2                !
 ! A75   A(30,33,35)           120.2755         estimate D2E/DX2                !
 ! A76   A(30,33,37)           119.6            estimate D2E/DX2                !
 ! A77   A(35,33,37)           120.1245         estimate D2E/DX2                !
 ! A78   A(31,35,33)           119.6154         estimate D2E/DX2                !
 ! A79   A(31,35,38)           120.19           estimate D2E/DX2                !
 ! A80   A(33,35,38)           120.1932         estimate D2E/DX2                !
 ! A81   A(1,39,27)            112.6572         estimate D2E/DX2                !
 ! A82   A(1,39,40)            123.797          estimate D2E/DX2                !
 ! A83   A(27,39,40)           123.48           estimate D2E/DX2                !
 ! A84   A(39,40,41)           110.7            estimate D2E/DX2                !
 ! A85   A(39,40,42)           112.09           estimate D2E/DX2                !
 ! A86   A(39,40,43)           110.48           estimate D2E/DX2                !
 ! A87   A(41,40,42)           108.223          estimate D2E/DX2                !
 ! A88   A(41,40,43)           108.4416         estimate D2E/DX2                !
 ! A89   A(42,40,43)           106.7497         estimate D2E/DX2                !
 ! A90   A(25,44,45)           120.98           estimate D2E/DX2                !
 ! A91   A(25,44,46)           120.55           estimate D2E/DX2                !
 ! A92   A(45,44,46)           118.4452         estimate D2E/DX2                !
 ! A93   A(44,45,47)           120.66           estimate D2E/DX2                !
 ! A94   A(44,45,48)           119.46           estimate D2E/DX2                !
 ! A95   A(47,45,48)           119.8612         estimate D2E/DX2                !
 ! A96   A(44,46,49)           120.72           estimate D2E/DX2                !
 ! A97   A(44,46,50)           119.43           estimate D2E/DX2                !
 ! A98   A(49,46,50)           119.84           estimate D2E/DX2                !
 ! A99   A(45,47,51)           120.27           estimate D2E/DX2                !
 ! A100  A(45,47,52)           119.59           estimate D2E/DX2                !
 ! A101  A(51,47,52)           120.1378         estimate D2E/DX2                !
 ! A102  A(46,49,51)           120.237          estimate D2E/DX2                !
 ! A103  A(46,49,53)           119.63           estimate D2E/DX2                !
 ! A104  A(51,49,53)           120.1329         estimate D2E/DX2                !
 ! A105  A(47,51,49)           119.6596         estimate D2E/DX2                !
 ! A106  A(47,51,54)           120.17           estimate D2E/DX2                !
 ! A107  A(49,51,54)           120.1694         estimate D2E/DX2                !
 ! A108  A(16,55,25)           112.9237         estimate D2E/DX2                !
 ! A109  A(16,55,56)           123.6159         estimate D2E/DX2                !
 ! A110  A(25,55,56)           123.01           estimate D2E/DX2                !
 ! A111  A(55,56,57)           110.25           estimate D2E/DX2                !
 ! A112  A(55,56,58)           112.3            estimate D2E/DX2                !
 ! A113  A(55,56,59)           110.79           estimate D2E/DX2                !
 ! A114  A(57,56,58)           106.7957         estimate D2E/DX2                !
 ! A115  A(57,56,59)           108.1226         estimate D2E/DX2                !
 ! A116  A(58,56,59)           108.4116         estimate D2E/DX2                !
 ! D1    D(5,1,2,3)             38.98           estimate D2E/DX2                !
 ! D2    D(5,1,2,21)           -85.01           estimate D2E/DX2                !
 ! D3    D(5,1,2,26)           160.63           estimate D2E/DX2                !
 ! D4    D(39,1,2,3)          -144.4323         estimate D2E/DX2                !
 ! D5    D(39,1,2,21)           91.5777         estimate D2E/DX2                !
 ! D6    D(39,1,2,26)          -22.7823         estimate D2E/DX2                !
 ! D7    D(2,1,5,6)            172.24           estimate D2E/DX2                !
 ! D8    D(2,1,5,7)             -4.47           estimate D2E/DX2                !
 ! D9    D(39,1,5,6)            -3.5121         estimate D2E/DX2                !
 ! D10   D(39,1,5,7)           179.7779         estimate D2E/DX2                !
 ! D11   D(2,1,39,27)           16.3978         estimate D2E/DX2                !
 ! D12   D(2,1,39,40)         -160.738          estimate D2E/DX2                !
 ! D13   D(5,1,39,27)         -167.7274         estimate D2E/DX2                !
 ! D14   D(5,1,39,40)           15.1368         estimate D2E/DX2                !
 ! D15   D(1,2,3,4)           -175.39           estimate D2E/DX2                !
 ! D16   D(1,2,3,16)           -58.613          estimate D2E/DX2                !
 ! D17   D(1,2,3,17)            61.96           estimate D2E/DX2                !
 ! D18   D(21,2,3,4)           -55.0619         estimate D2E/DX2                !
 ! D19   D(21,2,3,16)           61.7151         estimate D2E/DX2                !
 ! D20   D(21,2,3,17)         -177.7119         estimate D2E/DX2                !
 ! D21   D(26,2,3,4)            68.2286         estimate D2E/DX2                !
 ! D22   D(26,2,3,16)         -174.9945         estimate D2E/DX2                !
 ! D23   D(26,2,3,17)          -54.4214         estimate D2E/DX2                !
 ! D24   D(1,2,21,22)         -176.61           estimate D2E/DX2                !
 ! D25   D(1,2,21,23)           62.45           estimate D2E/DX2                !
 ! D26   D(1,2,21,24)          -56.62           estimate D2E/DX2                !
 ! D27   D(3,2,21,22)           61.7488         estimate D2E/DX2                !
 ! D28   D(3,2,21,23)          -59.1912         estimate D2E/DX2                !
 ! D29   D(3,2,21,24)         -178.2612         estimate D2E/DX2                !
 ! D30   D(26,2,21,22)         -64.4161         estimate D2E/DX2                !
 ! D31   D(26,2,21,23)         174.6439         estimate D2E/DX2                !
 ! D32   D(26,2,21,24)          55.5739         estimate D2E/DX2                !
 ! D33   D(1,2,26,27)           18.31           estimate D2E/DX2                !
 ! D34   D(3,2,26,27)          137.7401         estimate D2E/DX2                !
 ! D35   D(21,2,26,27)         -95.8159         estimate D2E/DX2                !
 ! D36   D(2,3,4,25)           129.9            estimate D2E/DX2                !
 ! D37   D(16,3,4,25)           11.1692         estimate D2E/DX2                !
 ! D38   D(17,3,4,25)         -103.6495         estimate D2E/DX2                !
 ! D39   D(2,3,16,7)            46.0831         estimate D2E/DX2                !
 ! D40   D(2,3,16,55)         -134.8816         estimate D2E/DX2                !
 ! D41   D(4,3,16,7)           167.8588         estimate D2E/DX2                !
 ! D42   D(4,3,16,55)          -13.106          estimate D2E/DX2                !
 ! D43   D(17,3,16,7)          -78.0778         estimate D2E/DX2                !
 ! D44   D(17,3,16,55)         100.9574         estimate D2E/DX2                !
 ! D45   D(2,3,17,18)         -177.25           estimate D2E/DX2                !
 ! D46   D(2,3,17,19)           62.85           estimate D2E/DX2                !
 ! D47   D(2,3,17,20)          -58.04           estimate D2E/DX2                !
 ! D48   D(4,3,17,18)           56.6816         estimate D2E/DX2                !
 ! D49   D(4,3,17,19)          -63.2184         estimate D2E/DX2                !
 ! D50   D(4,3,17,20)          175.8916         estimate D2E/DX2                !
 ! D51   D(16,3,17,18)         -56.31           estimate D2E/DX2                !
 ! D52   D(16,3,17,19)        -176.21           estimate D2E/DX2                !
 ! D53   D(16,3,17,20)          62.9            estimate D2E/DX2                !
 ! D54   D(3,4,25,44)          173.27           estimate D2E/DX2                !
 ! D55   D(3,4,25,55)           -7.63           estimate D2E/DX2                !
 ! D56   D(1,5,6,8)            171.34           estimate D2E/DX2                !
 ! D57   D(1,5,6,10)            51.02           estimate D2E/DX2                !
 ! D58   D(1,5,6,11)           -71.13           estimate D2E/DX2                !
 ! D59   D(7,5,6,8)            -11.6148         estimate D2E/DX2                !
 ! D60   D(7,5,6,10)          -131.9348         estimate D2E/DX2                !
 ! D61   D(7,5,6,11)           105.9152         estimate D2E/DX2                !
 ! D62   D(1,5,7,9)            171.67           estimate D2E/DX2                !
 ! D63   D(1,5,7,16)           -10.33           estimate D2E/DX2                !
 ! D64   D(6,5,7,9)             -5.593          estimate D2E/DX2                !
 ! D65   D(6,5,7,16)           172.407          estimate D2E/DX2                !
 ! D66   D(5,6,8,9)             23.7068         estimate D2E/DX2                !
 ! D67   D(5,6,8,12)           146.99           estimate D2E/DX2                !
 ! D68   D(5,6,8,13)           -92.26           estimate D2E/DX2                !
 ! D69   D(10,6,8,9)           147.0985         estimate D2E/DX2                !
 ! D70   D(10,6,8,12)          -89.6184         estimate D2E/DX2                !
 ! D71   D(10,6,8,13)           31.1316         estimate D2E/DX2                !
 ! D72   D(11,6,8,9)           -96.5742         estimate D2E/DX2                !
 ! D73   D(11,6,8,12)           26.709          estimate D2E/DX2                !
 ! D74   D(11,6,8,13)          147.459          estimate D2E/DX2                !
 ! D75   D(5,7,9,8)             20.3502         estimate D2E/DX2                !
 ! D76   D(5,7,9,14)           -97.53           estimate D2E/DX2                !
 ! D77   D(5,7,9,15)           139.72           estimate D2E/DX2                !
 ! D78   D(16,7,9,8)          -157.4672         estimate D2E/DX2                !
 ! D79   D(16,7,9,14)           84.6526         estimate D2E/DX2                !
 ! D80   D(16,7,9,15)          -38.0974         estimate D2E/DX2                !
 ! D81   D(5,7,16,3)           -12.2425         estimate D2E/DX2                !
 ! D82   D(5,7,16,55)          168.9473         estimate D2E/DX2                !
 ! D83   D(9,7,16,3)           165.3266         estimate D2E/DX2                !
 ! D84   D(9,7,16,55)          -13.4837         estimate D2E/DX2                !
 ! D85   D(6,8,9,7)            -26.917          estimate D2E/DX2                !
 ! D86   D(6,8,9,14)            93.8971         estimate D2E/DX2                !
 ! D87   D(6,8,9,15)          -149.816          estimate D2E/DX2                !
 ! D88   D(12,8,9,7)          -150.1745         estimate D2E/DX2                !
 ! D89   D(12,8,9,14)          -29.3604         estimate D2E/DX2                !
 ! D90   D(12,8,9,15)           86.9265         estimate D2E/DX2                !
 ! D91   D(13,8,9,7)            89.2524         estimate D2E/DX2                !
 ! D92   D(13,8,9,14)         -149.9335         estimate D2E/DX2                !
 ! D93   D(13,8,9,15)          -33.6466         estimate D2E/DX2                !
 ! D94   D(3,16,55,25)           8.4809         estimate D2E/DX2                !
 ! D95   D(3,16,55,56)        -179.0267         estimate D2E/DX2                !
 ! D96   D(7,16,55,25)        -172.6942         estimate D2E/DX2                !
 ! D97   D(7,16,55,56)          -0.2018         estimate D2E/DX2                !
 ! D98   D(4,25,44,45)        -135.45           estimate D2E/DX2                !
 ! D99   D(4,25,44,46)          42.71           estimate D2E/DX2                !
 ! D100  D(55,25,44,45)         45.5804         estimate D2E/DX2                !
 ! D101  D(55,25,44,46)       -136.2596         estimate D2E/DX2                !
 ! D102  D(4,25,55,16)           0.9047         estimate D2E/DX2                !
 ! D103  D(4,25,55,56)        -171.64           estimate D2E/DX2                !
 ! D104  D(44,25,55,16)        179.8872         estimate D2E/DX2                !
 ! D105  D(44,25,55,56)          7.3425         estimate D2E/DX2                !
 ! D106  D(2,26,27,28)         169.53           estimate D2E/DX2                !
 ! D107  D(2,26,27,39)         -10.98           estimate D2E/DX2                !
 ! D108  D(26,27,28,29)        134.78           estimate D2E/DX2                !
 ! D109  D(26,27,28,30)        -43.46           estimate D2E/DX2                !
 ! D110  D(39,27,28,29)        -44.6323         estimate D2E/DX2                !
 ! D111  D(39,27,28,30)        137.1277         estimate D2E/DX2                !
 ! D112  D(26,27,39,1)          -1.1363         estimate D2E/DX2                !
 ! D113  D(26,27,39,40)        176.01           estimate D2E/DX2                !
 ! D114  D(28,27,39,1)         178.2859         estimate D2E/DX2                !
 ! D115  D(28,27,39,40)         -4.5678         estimate D2E/DX2                !
 ! D116  D(27,28,29,31)       -179.29           estimate D2E/DX2                !
 ! D117  D(27,28,29,32)         -0.96           estimate D2E/DX2                !
 ! D118  D(30,28,29,31)         -1.0116         estimate D2E/DX2                !
 ! D119  D(30,28,29,32)        177.3184         estimate D2E/DX2                !
 ! D120  D(27,28,30,33)        179.58           estimate D2E/DX2                !
 ! D121  D(27,28,30,34)         -1.34           estimate D2E/DX2                !
 ! D122  D(29,28,30,33)          1.2969         estimate D2E/DX2                !
 ! D123  D(29,28,30,34)       -179.6231         estimate D2E/DX2                !
 ! D124  D(28,29,31,35)          0.16           estimate D2E/DX2                !
 ! D125  D(28,29,31,36)        179.6            estimate D2E/DX2                !
 ! D126  D(32,29,31,35)       -178.1657         estimate D2E/DX2                !
 ! D127  D(32,29,31,36)          1.2743         estimate D2E/DX2                !
 ! D128  D(28,30,33,35)         -0.7322         estimate D2E/DX2                !
 ! D129  D(28,30,33,37)        179.28           estimate D2E/DX2                !
 ! D130  D(34,30,33,35)       -179.8064         estimate D2E/DX2                !
 ! D131  D(34,30,33,37)          0.2058         estimate D2E/DX2                !
 ! D132  D(29,31,35,33)          0.4301         estimate D2E/DX2                !
 ! D133  D(29,31,35,38)        180.0            estimate D2E/DX2                !
 ! D134  D(36,31,35,33)       -179.0068         estimate D2E/DX2                !
 ! D135  D(36,31,35,38)          0.5631         estimate D2E/DX2                !
 ! D136  D(30,33,35,31)         -0.1455         estimate D2E/DX2                !
 ! D137  D(30,33,35,38)       -179.7154         estimate D2E/DX2                !
 ! D138  D(37,33,35,31)        179.8422         estimate D2E/DX2                !
 ! D139  D(37,33,35,38)          0.2723         estimate D2E/DX2                !
 ! D140  D(1,39,40,41)         159.3507         estimate D2E/DX2                !
 ! D141  D(1,39,40,42)         -79.7093         estimate D2E/DX2                !
 ! D142  D(1,39,40,43)          39.2107         estimate D2E/DX2                !
 ! D143  D(27,39,40,41)        -17.48           estimate D2E/DX2                !
 ! D144  D(27,39,40,42)        103.46           estimate D2E/DX2                !
 ! D145  D(27,39,40,43)       -137.62           estimate D2E/DX2                !
 ! D146  D(25,44,45,47)        179.06           estimate D2E/DX2                !
 ! D147  D(25,44,45,48)          0.64           estimate D2E/DX2                !
 ! D148  D(46,44,45,47)          0.8621         estimate D2E/DX2                !
 ! D149  D(46,44,45,48)       -177.5579         estimate D2E/DX2                !
 ! D150  D(25,44,46,49)       -179.28           estimate D2E/DX2                !
 ! D151  D(25,44,46,50)          1.87           estimate D2E/DX2                !
 ! D152  D(45,44,46,49)         -1.0741         estimate D2E/DX2                !
 ! D153  D(45,44,46,50)       -179.9241         estimate D2E/DX2                !
 ! D154  D(44,45,47,51)         -0.16           estimate D2E/DX2                !
 ! D155  D(44,45,47,52)       -179.62           estimate D2E/DX2                !
 ! D156  D(48,45,47,51)        178.2537         estimate D2E/DX2                !
 ! D157  D(48,45,47,52)         -1.2063         estimate D2E/DX2                !
 ! D158  D(44,46,49,51)          0.5841         estimate D2E/DX2                !
 ! D159  D(44,46,49,53)       -179.34           estimate D2E/DX2                !
 ! D160  D(50,46,49,51)        179.4294         estimate D2E/DX2                !
 ! D161  D(50,46,49,53)         -0.4947         estimate D2E/DX2                !
 ! D162  D(45,47,51,49)         -0.3508         estimate D2E/DX2                !
 ! D163  D(45,47,51,54)        180.0            estimate D2E/DX2                !
 ! D164  D(52,47,51,49)        179.1062         estimate D2E/DX2                !
 ! D165  D(52,47,51,54)         -0.543          estimate D2E/DX2                !
 ! D166  D(46,49,51,47)          0.14           estimate D2E/DX2                !
 ! D167  D(46,49,51,54)        179.7892         estimate D2E/DX2                !
 ! D168  D(53,49,51,47)       -179.9363         estimate D2E/DX2                !
 ! D169  D(53,49,51,54)         -0.2871         estimate D2E/DX2                !
 ! D170  D(16,55,56,57)        -39.4793         estimate D2E/DX2                !
 ! D171  D(16,55,56,58)         79.4807         estimate D2E/DX2                !
 ! D172  D(16,55,56,59)       -159.1293         estimate D2E/DX2                !
 ! D173  D(25,55,56,57)        132.27           estimate D2E/DX2                !
 ! D174  D(25,55,56,58)       -108.77           estimate D2E/DX2                !
 ! D175  D(25,55,56,59)         12.62           estimate D2E/DX2                !
 --------------------------------------------------------------------------------
 Trust Radius=3.00D-01 FncErr=1.00D-07 GrdErr=1.00D-06
 Number of steps in this run=    354 maximum allowed number of steps=    354.
 GradGradGradGradGradGradGradGradGradGradGradGradGradGradGradGradGradGrad

 Leave Link  103 at Sun Dec  2 20:08:03 2018, MaxMem=   536870912 cpu:         0.5
 (Enter /pbs_home/pkowalski/g09d01/g09/l202.exe)
 Stoichiometry    C29H22F6S2
 Framework group  C1[X(C29H22F6S2)]
 Deg. of freedom   171
 Full point group                 C1      NOp   1
 Largest Abelian subgroup         C1      NOp   1
 Largest concise Abelian subgroup C1      NOp   1
                         Standard orientation:                         
 ---------------------------------------------------------------------
 Center     Atomic      Atomic             Coordinates (Angstroms)
 Number     Number       Type             X           Y           Z
 ---------------------------------------------------------------------
      1          6           0       -1.443052    0.415590   -0.182307
      2          6           0       -0.613130   -0.870560   -0.320541
      3          6           0        0.651307   -0.773211    0.557892
      4         16           0        1.798473   -2.223605    0.360790
      5          6           0       -0.730659    1.581050   -0.111064
      6          6           0       -1.247778    2.993384   -0.133799
      7          6           0        0.733571    1.597732   -0.066586
      8          6           0       -0.016466    3.872258    0.201001
      9          6           0        1.212487    3.015622   -0.197483
     10          9           0       -2.248929    3.242783    0.758691
     11          9           0       -1.717526    3.359937   -1.370884
     12          9           0       -0.044075    5.066818   -0.421263
     13          9           0        0.020429    4.078544    1.542431
     14          9           0        1.580168    3.342556   -1.480478
     15          9           0        2.263629    3.335128    0.608722
     16          6           0        1.466500    0.454026    0.115134
     17          6           0        0.355973   -0.632566    2.074005
     18          1           0        1.299649   -0.521336    2.611917
     19          1           0       -0.164772   -1.510174    2.459330
     20          1           0       -0.258152    0.250820    2.263833
     21          6           0       -0.307764   -1.067407   -1.829109
     22          1           0        0.231037   -1.999433   -2.003544
     23          1           0        0.292238   -0.236484   -2.209725
     24          1           0       -1.248635   -1.095428   -2.382483
     25          6           0        3.184759   -1.150791    0.109065
     26         16           0       -1.766806   -2.231043    0.207857
     27          6           0       -3.170773   -1.171274   -0.029617
     28          6           0       -4.502209   -1.803496    0.024266
     29          6           0       -5.553067   -1.214589    0.751269
     30          6           0       -4.740271   -3.031242   -0.621724
     31          6           0       -6.805084   -1.823204    0.811313
     32          1           0       -5.376788   -0.291221    1.291863
     33          6           0       -5.994638   -3.633400   -0.564239
     34          1           0       -3.938360   -3.501673   -1.181451
     35          6           0       -7.032579   -3.031565    0.150945
     36          1           0       -7.601320   -1.356055    1.383116
     37          1           0       -6.161774   -4.574832   -1.078971
     38          1           0       -8.008868   -3.504594    0.198716
     39          6           0       -2.868897    0.153482   -0.231965
     40          6           0       -3.905284    1.205541   -0.540096
     41          1           0       -4.834341    0.744268   -0.878269
     42          1           0       -4.129943    1.829092    0.330276
     43          1           0       -3.547471    1.876272   -1.323753
     44          6           0        4.512284   -1.787032    0.032597
     45          6           0        5.615255   -1.245925    0.718181
     46          6           0        4.695112   -2.974751   -0.699597
     47          6           0        6.862716   -1.863713    0.656997
     48          1           0        5.483656   -0.353142    1.320006
     49          6           0        5.944322   -3.586833   -0.761927
     50          1           0        3.855062   -3.405613   -1.235711
     51          6           0        7.032962   -3.033336   -0.085469
     52          1           0        7.700746   -1.434505    1.197983
     53          1           0        6.067857   -4.497123   -1.340969
     54          1           0        8.005760   -3.513395   -0.132028
     55          6           0        2.880808    0.185023   -0.010901
     56          6           0        3.896773    1.226473   -0.409737
     57          1           0        3.490172    1.871098   -1.192902
     58          1           0        4.172537    1.877866    0.424160
     59          1           0        4.802705    0.756342   -0.793733
 ---------------------------------------------------------------------
 Rotational constants (GHZ):      0.1284122      0.0699299      0.0483277
 Leave Link  202 at Sun Dec  2 20:08:03 2018, MaxMem=   536870912 cpu:         0.5
 (Enter /pbs_home/pkowalski/g09d01/g09/l301.exe)
 General basis read from cards:  (5D, 7F)
 Centers:      18     19     20     22     23     24     32     34     36     37
 Centers:      38     41     42     43     48     50     52     53     54     57
 Centers:      58     59
 S 3 1.00
     Exponent=  1.3010701000D+01 Coefficients=  1.9682158000D-02
     Exponent=  1.9622572000D+00 Coefficients=  1.3796524000D-01
     Exponent=  4.4453796000D-01 Coefficients=  4.7831935000D-01
 S 1 1.00
     Exponent=  1.2194962000D-01 Coefficients=  1.0000000000D+00
 P 1 1.00
     Exponent=  8.0000000000D-01 Coefficients=  1.0000000000D+00
 ****
 Centers:       1      2      3      5      6      7      8      9     16     17
 Centers:      21     25     27     28     29     30     31     33     35     39
 Centers:      40     44     45     46     47     49     51     55     56
 S 5 1.00
     Exponent=  1.2384016938D+03 Coefficients=  5.4568832082D-03
     Exponent=  1.8629004992D+02 Coefficients=  4.0638409211D-02
     Exponent=  4.2251176346D+01 Coefficients=  1.8025593888D-01
     Exponent=  1.1676557932D+01 Coefficients=  4.6315121755D-01
     Exponent=  3.5930506482D+00 Coefficients=  4.4087173314D-01
 S 1 1.00
     Exponent=  4.0245147363D-01 Coefficients=  1.0000000000D+00
 S 1 1.00
     Exponent=  1.3090182668D-01 Coefficients=  1.0000000000D+00
 P 3 1.00
     Exponent=  9.4680970621D+00 Coefficients=  3.8387871728D-02
     Exponent=  2.0103545142D+00 Coefficients=  2.1117025112D-01
     Exponent=  5.4771004707D-01 Coefficients=  5.1328172114D-01
 P 1 1.00
     Exponent=  1.5268613795D-01 Coefficients=  1.0000000000D+00
 D 1 1.00
     Exponent=  8.0000000000D-01 Coefficients=  1.0000000000D+00
 ****
 Centers:      10     11     12     13     14     15
 S 5 1.00
     Exponent=  2.8948325990D+03 Coefficients= -5.3408255515D-03
     Exponent=  4.3541939120D+02 Coefficients= -3.9904258866D-02
     Exponent=  9.8843328866D+01 Coefficients= -1.7912768038D-01
     Exponent=  2.7485198001D+01 Coefficients= -4.6758090825D-01
     Exponent=  8.5405498171D+00 Coefficients= -4.4653131020D-01
 S 1 1.00
     Exponent=  1.0654578038D+00 Coefficients=  1.0000000000D+00
 S 1 1.00
     Exponent=  3.3247346748D-01 Coefficients=  1.0000000000D+00
 P 3 1.00
     Exponent=  2.2696633924D+01 Coefficients= -4.5212874436D-02
     Exponent=  4.9872339257D+00 Coefficients= -2.3754317067D-01
     Exponent=  1.3491613954D+00 Coefficients= -5.1287353587D-01
 P 1 1.00
     Exponent=  3.4829881977D-01 Coefficients=  1.0000000000D+00
 D 1 1.00
     Exponent=  1.4000000000D+00 Coefficients=  1.0000000000D+00
 ****
 Centers:       4     26
 S 5 1.00
     Exponent=  9.1849303010D+03 Coefficients= -2.2294387756D-03
     Exponent=  1.3815105503D+03 Coefficients= -1.6683029937D-02
     Exponent=  3.1387147580D+02 Coefficients= -7.5262436116D-02
     Exponent=  8.8053870623D+01 Coefficients= -1.9376827038D-01
     Exponent=  2.7039914905D+01 Coefficients= -1.7718020803D-01
 S 3 1.00
     Exponent=  4.5648731303D+01 Coefficients= -1.0736062573D-01
     Exponent=  4.9664522326D+00 Coefficients=  6.5066293018D-01
     Exponent=  2.0116242047D+00 Coefficients=  5.9712155354D-01
 S 1 1.00
     Exponent=  3.5661077013D-01 Coefficients=  1.0000000000D+00
 S 1 1.00
     Exponent=  1.3507221477D-01 Coefficients=  1.0000000000D+00
 P 5 1.00
     Exponent=  2.6198233439D+02 Coefficients= -9.2729929822D-03
     Exponent=  6.1306894736D+01 Coefficients= -6.6547669241D-02
     Exponent=  1.9103729887D+01 Coefficients= -2.4828595903D-01
     Exponent=  6.6567720378D+00 Coefficients= -4.8703847402D-01
     Exponent=  2.3959635161D+00 Coefficients= -3.9337850312D-01
 P 1 1.00
     Exponent=  6.1776161679D-01 Coefficients=  1.0000000000D+00
 P 1 1.00
     Exponent=  1.6993376871D-01 Coefficients=  1.0000000000D+00
 D 1 1.00
     Exponent=  5.5000000000D-01 Coefficients=  1.0000000000D+00
 ****
 Ernie: Thresh=  0.10000D-02 Tol=  0.10000D-05 Strict=F.
 There are   673 symmetry adapted cartesian basis functions of A   symmetry.
 There are   636 symmetry adapted basis functions of A   symmetry.
   636 basis functions,  1103 primitive gaussians,   673 cartesian basis functions
   141 alpha electrons      141 beta electrons
       nuclear repulsion energy      4682.2388601414 Hartrees.
 IExCor= 4134 DFT=T Ex+Corr=M06L ExCW=0 ScaHFX=  0.000000
 ScaDFX=  1.000000  1.000000  1.000000  1.000000 ScalE2=  1.000000  1.000000
 IRadAn=      0 IRanWt=     -1 IRanGd=            0 ICorTp=0 IEmpDi=  4
 NAtoms=   59 NActive=   59 NUniq=   59 SFac= 1.00D+00 NAtFMM=   60 NAOKFM=F Big=F
 Integral buffers will be    131072 words long.
 Raffenetti 2 integral format.
 Two-electron integral symmetry is turned on.
 Leave Link  301 at Sun Dec  2 20:08:04 2018, MaxMem=   536870912 cpu:         2.1
 (Enter /pbs_home/pkowalski/g09d01/g09/l302.exe)
 NPDir=0 NMtPBC=     1 NCelOv=     1 NCel=       1 NClECP=     1 NCelD=      1
         NCelK=      1 NCelE2=     1 NClLst=     1 CellRange=     0.0.
 One-electron integrals computed using PRISM.
 NBasis=   636 RedAO= T EigKep=  2.96D-04  NBF=   636
 NBsUse=   636 1.00D-06 EigRej= -1.00D+00 NBFU=   636
 Precomputing XC quadrature grid using
 IXCGrd= 4 IRadAn=           0 IRanWt=          -1 IRanGd=           0 AccXCQ= 0.00D+00.
 Generated NRdTot=       0 NPtTot=           0 NUsed=           0 NTot=          32
 NSgBfM=   628   630   631   631   638 MxSgAt=    59 MxSgA2=    59.
 Leave Link  302 at Sun Dec  2 20:08:07 2018, MaxMem=   536870912 cpu:        18.3
 (Enter /pbs_home/pkowalski/g09d01/g09/l303.exe)
 DipDrv:  MaxL=1.
 Leave Link  303 at Sun Dec  2 20:08:07 2018, MaxMem=   536870912 cpu:         1.6
 (Enter /pbs_home/pkowalski/g09d01/g09/l401.exe)
 ExpMin= 1.22D-01 ExpMax= 9.18D+03 ExpMxC= 1.38D+03 IAcc=1 IRadAn=         1 AccDes= 0.00D+00
 Harris functional with IExCor= 1009 and IRadAn=       1 diagonalized for initial guess.
 HarFok:  IExCor= 1009 AccDes= 0.00D+00 IRadAn=         1 IDoV= 1 UseB2=F ITyADJ=14
 ICtDFT=  3500011 ScaDFX=  1.000000  1.000000  1.000000  1.000000
 FoFCou: FMM=F IPFlag=           0 FMFlag=      100000 FMFlg1=           0
         NFxFlg=           0 DoJE=T BraDBF=F KetDBF=T FulRan=T
         wScrn=  0.000000 ICntrl=     500 IOpCl=  0 I1Cent=   200000004 NGrid=           0
         NMat0=    1 NMatS0=      1 NMatT0=    0 NMatD0=    1 NMtDS0=    0 NMtDT0=    0
 Petite list used in FoFCou.
 Harris En= -2510.26586008578    
 JPrj=0 DoOrth=F DoCkMO=F.
 Leave Link  401 at Sun Dec  2 20:08:12 2018, MaxMem=   536870912 cpu:        31.6
 (Enter /pbs_home/pkowalski/g09d01/g09/l502.exe)
 Closed shell SCF:
 Using DIIS extrapolation, IDIIS=  1040.
 Integral symmetry usage will be decided dynamically.
 IVT=     1387805 IEndB=     1387805 NGot=   536870912 MDV=   535953350
 LenX=   535953350 LenY=   535499748
 Requested convergence on RMS density matrix=1.00D-08 within 128 cycles.
 Requested convergence on MAX density matrix=1.00D-06.
 Requested convergence on             energy=1.00D-06.
 No special actions if energy rises.
 Fock matrices will be formed incrementally for  20 cycles.
 Integral accuracy reduced to 1.0D-05 until final iterations.

 Cycle   1  Pass 0  IDiag  1:
 FoFJK:  IHMeth= 1 ICntrl=     500 DoSepK=F KAlg= 0 I1Cent=   0 FoldK=F
 IRaf= 660000000 NMat=   1 IRICut=       1 DoRegI=T DoRafI=F ISym2E= 0.
 FoFCou: FMM=F IPFlag=           0 FMFlag=      100000 FMFlg1=           0
         NFxFlg=           0 DoJE=T BraDBF=F KetDBF=F FulRan=T
         wScrn=  0.000000 ICntrl=     500 IOpCl=  0 I1Cent=           0 NGrid=           0
         NMat0=    1 NMatS0=      1 NMatT0=    0 NMatD0=    1 NMtDS0=    0 NMtDT0=    0
 Symmetry not used in FoFCou.
 E= -2511.33832771863    
 DIIS: error= 2.23D-02 at cycle   1 NSaved=   1.
 NSaved= 1 IEnMin= 1 EnMin= -2511.33832771863     IErMin= 1 ErrMin= 2.23D-02
 ErrMax= 2.23D-02  0.00D+00 EMaxC= 1.00D-01 BMatC= 6.99D-01 BMatP= 6.99D-01
 IDIUse=3 WtCom= 7.77D-01 WtEn= 2.23D-01
 Coeff-Com:  0.100D+01
 Coeff-En:   0.100D+01
 Coeff:      0.100D+01
 Gap=     0.129 Goal=   None    Shift=    0.000
 GapD=    0.129 DampG=1.000 DampE=0.500 DampFc=0.5000 IDamp=-1.
 Damping current iteration by 5.00D-01
 RMSDP=4.95D-03 MaxDP=2.20D-01              OVMax= 2.74D-01

 Cycle   2  Pass 0  IDiag  1:
 RMSU=  2.44D-03    CP:  9.72D-01
 E= -2511.48762389804     Delta-E=       -0.149296179406 Rises=F Damp=T
 DIIS: error= 1.04D-02 at cycle   2 NSaved=   2.
 NSaved= 2 IEnMin= 2 EnMin= -2511.48762389804     IErMin= 2 ErrMin= 1.04D-02
 ErrMax= 1.04D-02  0.00D+00 EMaxC= 1.00D-01 BMatC= 1.25D-01 BMatP= 6.99D-01
 IDIUse=3 WtCom= 8.96D-01 WtEn= 1.04D-01
 Coeff-Com:  0.226D+00 0.774D+00
 Coeff-En:   0.398D+00 0.602D+00
 Coeff:      0.244D+00 0.756D+00
 Gap=     0.162 Goal=   None    Shift=    0.000
 RMSDP=2.52D-03 MaxDP=9.39D-02 DE=-1.49D-01 OVMax= 4.36D-01

 Cycle   3  Pass 0  IDiag  1:
 RMSU=  2.26D-03    CP:  9.55D-01  5.50D-01
 E= -2511.88124080248     Delta-E=       -0.393616904444 Rises=F Damp=F
 DIIS: error= 1.11D-02 at cycle   3 NSaved=   3.
 NSaved= 3 IEnMin= 3 EnMin= -2511.88124080248     IErMin= 2 ErrMin= 1.04D-02
 ErrMax= 1.11D-02  0.00D+00 EMaxC= 1.00D-01 BMatC= 1.44D-01 BMatP= 1.25D-01
 IDIUse=2 WtCom= 0.00D+00 WtEn= 1.00D+00
 Coeff-En:   0.000D+00 0.000D+00 0.100D+01
 Coeff:      0.000D+00 0.000D+00 0.100D+01
 Gap=     0.081 Goal=   None    Shift=    0.000
 RMSDP=3.99D-03 MaxDP=2.11D-01 DE=-3.94D-01 OVMax= 6.19D-01

 Cycle   4  Pass 0  IDiag  1:
 RMSU=  2.58D-03    CP:  9.48D-01  1.31D+00 -6.84D-02
 E= -2510.26681372717     Delta-E=        1.614427075312 Rises=F Damp=F
 DIIS: error= 3.78D-02 at cycle   4 NSaved=   4.
 NSaved= 4 IEnMin= 3 EnMin= -2511.88124080248     IErMin= 2 ErrMin= 1.04D-02
 ErrMax= 3.78D-02  0.00D+00 EMaxC= 1.00D-01 BMatC= 1.44D+00 BMatP= 1.25D-01
 IDIUse=2 WtCom= 0.00D+00 WtEn= 1.00D+00
 Coeff-En:   0.000D+00 0.000D+00 0.845D+00 0.155D+00
 Coeff:      0.000D+00 0.000D+00 0.845D+00 0.155D+00
 Gap=     0.075 Goal=   None    Shift=    0.000
 RMSDP=2.28D-03 MaxDP=1.01D-01 DE= 1.61D+00 OVMax= 4.93D-01

 Cycle   5  Pass 0  IDiag  1:
 RMSU=  8.85D-04    CP:  9.51D-01  9.71D-01  4.19D-01  3.83D-01
 E= -2511.85425168037     Delta-E=       -1.587437953201 Rises=F Damp=F
 DIIS: error= 1.16D-02 at cycle   5 NSaved=   5.
 NSaved= 5 IEnMin= 3 EnMin= -2511.88124080248     IErMin= 2 ErrMin= 1.04D-02
 ErrMax= 1.16D-02  0.00D+00 EMaxC= 1.00D-01 BMatC= 1.68D-01 BMatP= 1.25D-01
 IDIUse=2 WtCom= 0.00D+00 WtEn= 1.00D+00
 Coeff-En:   0.000D+00 0.000D+00 0.523D+00 0.000D+00 0.477D+00
 Coeff:      0.000D+00 0.000D+00 0.523D+00 0.000D+00 0.477D+00
 Gap=     0.057 Goal=   None    Shift=    0.000
 RMSDP=1.06D-03 MaxDP=6.15D-02 DE=-1.59D+00 OVMax= 2.13D-01

 Cycle   6  Pass 0  IDiag  1:
 RMSU=  3.01D-04    CP:  9.53D-01  7.29D-01  6.98D-01  2.09D-01  6.67D-01
 E= -2512.05712463002     Delta-E=       -0.202872949649 Rises=F Damp=F
 DIIS: error= 1.32D-03 at cycle   6 NSaved=   6.
 NSaved= 6 IEnMin= 6 EnMin= -2512.05712463002     IErMin= 6 ErrMin= 1.32D-03
 ErrMax= 1.32D-03  0.00D+00 EMaxC= 1.00D-01 BMatC= 3.68D-03 BMatP= 1.25D-01
 IDIUse=3 WtCom= 9.87D-01 WtEn= 1.32D-02
 Coeff-Com:  0.359D-03 0.661D-02 0.250D+00-0.298D-01 0.295D+00 0.478D+00
 Coeff-En:   0.000D+00 0.000D+00 0.000D+00 0.000D+00 0.000D+00 0.100D+01
 Coeff:      0.354D-03 0.652D-02 0.247D+00-0.294D-01 0.292D+00 0.484D+00
 Gap=     0.056 Goal=   None    Shift=    0.000
 RMSDP=2.63D-04 MaxDP=1.54D-02 DE=-2.03D-01 OVMax= 7.63D-02

 Cycle   7  Pass 0  IDiag  1:
 RMSU=  1.73D-04    CP:  9.53D-01  7.35D-01  7.10D-01  1.89D-01  6.70D-01
                    CP:  3.78D-01
 E= -2512.05929405101     Delta-E=       -0.002169420990 Rises=F Damp=F
 DIIS: error= 1.23D-03 at cycle   7 NSaved=   7.
 NSaved= 7 IEnMin= 7 EnMin= -2512.05929405101     IErMin= 7 ErrMin= 1.23D-03
 ErrMax= 1.23D-03  0.00D+00 EMaxC= 1.00D-01 BMatC= 1.78D-03 BMatP= 3.68D-03
 IDIUse=3 WtCom= 9.88D-01 WtEn= 1.23D-02
 Coeff-Com: -0.367D-02 0.634D-02 0.106D+00-0.168D-01 0.121D+00 0.390D+00
 Coeff-Com:  0.398D+00
 Coeff-En:   0.000D+00 0.000D+00 0.000D+00 0.000D+00 0.000D+00 0.368D+00
 Coeff-En:   0.632D+00
 Coeff:     -0.363D-02 0.626D-02 0.104D+00-0.166D-01 0.119D+00 0.390D+00
 Coeff:      0.401D+00
 Gap=     0.055 Goal=   None    Shift=    0.000
 RMSDP=1.66D-04 MaxDP=1.00D-02 DE=-2.17D-03 OVMax= 5.41D-02

 Cycle   8  Pass 0  IDiag  1:
 RMSU=  7.55D-05    CP:  9.53D-01  7.35D-01  7.15D-01  1.85D-01  6.57D-01
                    CP:  6.25D-01  2.71D-01
 E= -2512.06098795396     Delta-E=       -0.001693902946 Rises=F Damp=F
 DIIS: error= 5.93D-04 at cycle   8 NSaved=   8.
 NSaved= 8 IEnMin= 8 EnMin= -2512.06098795396     IErMin= 8 ErrMin= 5.93D-04
 ErrMax= 5.93D-04  0.00D+00 EMaxC= 1.00D-01 BMatC= 4.71D-04 BMatP= 1.78D-03
 IDIUse=3 WtCom= 9.94D-01 WtEn= 5.93D-03
 Coeff-Com: -0.283D-02 0.271D-02 0.210D-01-0.289D-02 0.112D-01 0.189D+00
 Coeff-Com:  0.344D+00 0.438D+00
 Coeff-En:   0.000D+00 0.000D+00 0.000D+00 0.000D+00 0.000D+00 0.000D+00
 Coeff-En:   0.258D+00 0.742D+00
 Coeff:     -0.282D-02 0.269D-02 0.209D-01-0.288D-02 0.111D-01 0.188D+00
 Coeff:      0.344D+00 0.439D+00
 Gap=     0.056 Goal=   None    Shift=    0.000
 RMSDP=6.64D-05 MaxDP=4.51D-03 DE=-1.69D-03 OVMax= 2.09D-02

 Cycle   9  Pass 0  IDiag  1:
 RMSU=  2.27D-05    CP:  9.53D-01  7.34D-01  7.16D-01  1.86D-01  6.60D-01
                    CP:  5.76D-01  5.10D-01  4.16D-01
 E= -2512.06152349675     Delta-E=       -0.000535542796 Rises=F Damp=F
 DIIS: error= 1.40D-04 at cycle   9 NSaved=   9.
 NSaved= 9 IEnMin= 9 EnMin= -2512.06152349675     IErMin= 9 ErrMin= 1.40D-04
 ErrMax= 1.40D-04  0.00D+00 EMaxC= 1.00D-01 BMatC= 3.03D-05 BMatP= 4.71D-04
 IDIUse=3 WtCom= 9.99D-01 WtEn= 1.40D-03
 Coeff-Com: -0.143D-02 0.818D-03 0.498D-02 0.188D-03-0.422D-02 0.885D-01
 Coeff-Com:  0.184D+00 0.291D+00 0.436D+00
 Coeff-En:   0.000D+00 0.000D+00 0.000D+00 0.000D+00 0.000D+00 0.000D+00
 Coeff-En:   0.000D+00 0.394D-01 0.961D+00
 Coeff:     -0.143D-02 0.817D-03 0.497D-02 0.188D-03-0.422D-02 0.884D-01
 Coeff:      0.184D+00 0.291D+00 0.437D+00
 Gap=     0.056 Goal=   None    Shift=    0.000
 RMSDP=1.54D-05 MaxDP=8.75D-04 DE=-5.36D-04 OVMax= 3.55D-03

 Cycle  10  Pass 0  IDiag  1:
 RMSU=  7.86D-06    CP:  9.53D-01  7.33D-01  7.16D-01  1.87D-01  6.59D-01
                    CP:  5.88D-01  4.94D-01  4.89D-01  5.26D-01
 E= -2512.06155788030     Delta-E=       -0.000034383544 Rises=F Damp=F
 DIIS: error= 6.18D-05 at cycle  10 NSaved=  10.
 NSaved=10 IEnMin=10 EnMin= -2512.06155788030     IErMin=10 ErrMin= 6.18D-05
 ErrMax= 6.18D-05  0.00D+00 EMaxC= 1.00D-01 BMatC= 2.69D-06 BMatP= 3.03D-05
 IDIUse=1 WtCom= 1.00D+00 WtEn= 0.00D+00
 Coeff-Com: -0.656D-03 0.535D-03 0.118D-02 0.287D-03-0.380D-02 0.404D-01
 Coeff-Com:  0.871D-01 0.150D+00 0.279D+00 0.446D+00
 Coeff:     -0.656D-03 0.535D-03 0.118D-02 0.287D-03-0.380D-02 0.404D-01
 Coeff:      0.871D-01 0.150D+00 0.279D+00 0.446D+00
 Gap=     0.055 Goal=   None    Shift=    0.000
 RMSDP=5.24D-06 MaxDP=3.35D-04 DE=-3.44D-05 OVMax= 6.32D-04

 Initial convergence to 1.0D-05 achieved.  Increase integral accuracy.
 Cycle  11  Pass 1  IDiag  1:
 E= -2512.05693956836     Delta-E=        0.004618311936 Rises=F Damp=F
 DIIS: error= 2.23D-04 at cycle   1 NSaved=   1.
 NSaved= 1 IEnMin= 1 EnMin= -2512.05693956836     IErMin= 1 ErrMin= 2.23D-04
 ErrMax= 2.23D-04  0.00D+00 EMaxC= 1.00D-01 BMatC= 6.88D-05 BMatP= 6.88D-05
 IDIUse=3 WtCom= 9.98D-01 WtEn= 2.23D-03
 Coeff-Com:  0.100D+01
 Coeff-En:   0.100D+01
 Coeff:      0.100D+01
 Gap=     0.056 Goal=   None    Shift=    0.000
 RMSDP=5.24D-06 MaxDP=3.35D-04 DE= 4.62D-03 OVMax= 1.27D-03

 Cycle  12  Pass 1  IDiag  1:
 RMSU=  1.89D-04    CP:  9.99D-01
 E= -2512.05700661825     Delta-E=       -0.000067049893 Rises=F Damp=F
 DIIS: error= 5.67D-05 at cycle   2 NSaved=   2.
 NSaved= 2 IEnMin= 2 EnMin= -2512.05700661825     IErMin= 2 ErrMin= 5.67D-05
 ErrMax= 5.67D-05  0.00D+00 EMaxC= 1.00D-01 BMatC= 6.84D-06 BMatP= 6.88D-05
 IDIUse=1 WtCom= 1.00D+00 WtEn= 0.00D+00
 Coeff-Com:  0.143D+00 0.857D+00
 Coeff:      0.143D+00 0.857D+00
 Gap=     0.056 Goal=   None    Shift=    0.000
 RMSDP=1.64D-05 MaxDP=1.04D-03 DE=-6.70D-05 OVMax= 2.07D-03

 Cycle  13  Pass 1  IDiag  1:
 RMSU=  1.64D-05    CP:  9.99D-01  9.98D-01
 E= -2512.05699125431     Delta-E=        0.000015363948 Rises=F Damp=F
 DIIS: error= 1.21D-04 at cycle   3 NSaved=   3.
 NSaved= 3 IEnMin= 2 EnMin= -2512.05700661825     IErMin= 2 ErrMin= 5.67D-05
 ErrMax= 1.21D-04  0.00D+00 EMaxC= 1.00D-01 BMatC= 1.99D-05 BMatP= 6.84D-06
 IDIUse=3 WtCom= 4.76D-01 WtEn= 5.24D-01
 Coeff-Com:  0.275D-01 0.626D+00 0.346D+00
 Coeff-En:   0.000D+00 0.706D+00 0.294D+00
 Coeff:      0.131D-01 0.668D+00 0.319D+00
 Gap=     0.056 Goal=   None    Shift=    0.000
 RMSDP=1.05D-05 MaxDP=7.26D-04 DE= 1.54D-05 OVMax= 1.83D-03

 Cycle  14  Pass 1  IDiag  1:
 RMSU=  4.67D-06    CP:  9.99D-01  1.00D+00  4.28D-01
 E= -2512.05701343745     Delta-E=       -0.000022183148 Rises=F Damp=F
 DIIS: error= 1.85D-05 at cycle   4 NSaved=   4.
 NSaved= 4 IEnMin= 4 EnMin= -2512.05701343745     IErMin= 4 ErrMin= 1.85D-05
 ErrMax= 1.85D-05  0.00D+00 EMaxC= 1.00D-01 BMatC= 5.74D-07 BMatP= 6.84D-06
 IDIUse=1 WtCom= 1.00D+00 WtEn= 0.00D+00
 Coeff-Com:  0.359D-02 0.331D+00 0.169D+00 0.496D+00
 Coeff:      0.359D-02 0.331D+00 0.169D+00 0.496D+00
 Gap=     0.056 Goal=   None    Shift=    0.000
 RMSDP=3.23D-06 MaxDP=1.81D-04 DE=-2.22D-05 OVMax= 9.12D-04

 Cycle  15  Pass 1  IDiag  1:
 RMSU=  2.55D-06    CP:  9.99D-01  1.00D+00  4.00D-01  5.90D-01
 E= -2512.05701368470     Delta-E=       -0.000000247244 Rises=F Damp=F
 DIIS: error= 1.66D-05 at cycle   5 NSaved=   5.
 NSaved= 5 IEnMin= 5 EnMin= -2512.05701368470     IErMin= 5 ErrMin= 1.66D-05
 ErrMax= 1.66D-05  0.00D+00 EMaxC= 1.00D-01 BMatC= 3.01D-07 BMatP= 5.74D-07
 IDIUse=1 WtCom= 1.00D+00 WtEn= 0.00D+00
 Coeff-Com: -0.986D-03 0.173D+00 0.848D-01 0.394D+00 0.349D+00
 Coeff:     -0.986D-03 0.173D+00 0.848D-01 0.394D+00 0.349D+00
 Gap=     0.056 Goal=   None    Shift=    0.000
 RMSDP=2.10D-06 MaxDP=1.21D-04 DE=-2.47D-07 OVMax= 6.88D-04

 Cycle  16  Pass 1  IDiag  1:
 RMSU=  1.12D-06    CP:  9.99D-01  1.00D+00  4.05D-01  6.96D-01  3.29D-01
 E= -2512.05701401454     Delta-E=       -0.000000329844 Rises=F Damp=F
 DIIS: error= 6.05D-06 at cycle   6 NSaved=   6.
 NSaved= 6 IEnMin= 6 EnMin= -2512.05701401454     IErMin= 6 ErrMin= 6.05D-06
 ErrMax= 6.05D-06  0.00D+00 EMaxC= 1.00D-01 BMatC= 4.90D-08 BMatP= 3.01D-07
 IDIUse=1 WtCom= 1.00D+00 WtEn= 0.00D+00
 Coeff-Com: -0.192D-02 0.490D-01 0.222D-01 0.187D+00 0.287D+00 0.457D+00
 Coeff:     -0.192D-02 0.490D-01 0.222D-01 0.187D+00 0.287D+00 0.457D+00
 Gap=     0.056 Goal=   None    Shift=    0.000
 RMSDP=7.31D-07 MaxDP=5.48D-05 DE=-3.30D-07 OVMax= 2.12D-04

 Cycle  17  Pass 1  IDiag  1:
 RMSU=  3.53D-07    CP:  9.99D-01  1.00D+00  4.04D-01  6.80D-01  5.01D-01
                    CP:  5.88D-01
 E= -2512.05701406958     Delta-E=       -0.000000055038 Rises=F Damp=F
 DIIS: error= 1.35D-06 at cycle   7 NSaved=   7.
 NSaved= 7 IEnMin= 7 EnMin= -2512.05701406958     IErMin= 7 ErrMin= 1.35D-06
 ErrMax= 1.35D-06  0.00D+00 EMaxC= 1.00D-01 BMatC= 5.16D-09 BMatP= 4.90D-08
 IDIUse=1 WtCom= 1.00D+00 WtEn= 0.00D+00
 Coeff-Com: -0.112D-02 0.794D-02 0.233D-02 0.686D-01 0.143D+00 0.307D+00
 Coeff-Com:  0.472D+00
 Coeff:     -0.112D-02 0.794D-02 0.233D-02 0.686D-01 0.143D+00 0.307D+00
 Coeff:      0.472D+00
 Gap=     0.056 Goal=   None    Shift=    0.000
 RMSDP=2.22D-07 MaxDP=1.11D-05 DE=-5.50D-08 OVMax= 3.38D-05

 Cycle  18  Pass 1  IDiag  1:
 RMSU=  1.23D-07    CP:  9.99D-01  1.00D+00  4.04D-01  6.94D-01  4.89D-01
                    CP:  6.29D-01  5.34D-01
 E= -2512.05701407449     Delta-E=       -0.000000004906 Rises=F Damp=F
 DIIS: error= 5.37D-07 at cycle   8 NSaved=   8.
 NSaved= 8 IEnMin= 8 EnMin= -2512.05701407449     IErMin= 8 ErrMin= 5.37D-07
 ErrMax= 5.37D-07  0.00D+00 EMaxC= 1.00D-01 BMatC= 5.24D-10 BMatP= 5.16D-09
 IDIUse=1 WtCom= 1.00D+00 WtEn= 0.00D+00
 Coeff-Com: -0.412D-03-0.192D-02-0.181D-02 0.170D-01 0.501D-01 0.127D+00
 Coeff-Com:  0.288D+00 0.523D+00
 Coeff:     -0.412D-03-0.192D-02-0.181D-02 0.170D-01 0.501D-01 0.127D+00
 Coeff:      0.288D+00 0.523D+00
 Gap=     0.056 Goal=   None    Shift=    0.000
 RMSDP=7.39D-08 MaxDP=3.94D-06 DE=-4.91D-09 OVMax= 7.63D-06

 Cycle  19  Pass 1  IDiag  1:
 RMSU=  5.00D-08    CP:  9.99D-01  1.00D+00  4.05D-01  6.95D-01  4.93D-01
                    CP:  6.19D-01  6.06D-01  6.34D-01
 E= -2512.05701407508     Delta-E=       -0.000000000595 Rises=F Damp=F
 DIIS: error= 2.62D-07 at cycle   9 NSaved=   9.
 NSaved= 9 IEnMin= 9 EnMin= -2512.05701407508     IErMin= 9 ErrMin= 2.62D-07
 ErrMax= 2.62D-07  0.00D+00 EMaxC= 1.00D-01 BMatC= 9.93D-11 BMatP= 5.24D-10
 IDIUse=1 WtCom= 1.00D+00 WtEn= 0.00D+00
 Coeff-Com: -0.108D-03-0.239D-02-0.154D-02 0.920D-03 0.114D-01 0.365D-01
 Coeff-Com:  0.115D+00 0.346D+00 0.494D+00
 Coeff:     -0.108D-03-0.239D-02-0.154D-02 0.920D-03 0.114D-01 0.365D-01
 Coeff:      0.115D+00 0.346D+00 0.494D+00
 Gap=     0.056 Goal=   None    Shift=    0.000
 RMSDP=2.96D-08 MaxDP=1.41D-06 DE=-5.95D-10 OVMax= 3.31D-06

 Cycle  20  Pass 1  IDiag  1:
 RMSU=  1.94D-08    CP:  9.99D-01  1.00D+00  4.04D-01  6.95D-01  4.94D-01
                    CP:  6.25D-01  5.97D-01  6.91D-01  6.13D-01
 E= -2512.05701407500     Delta-E=        0.000000000079 Rises=F Damp=F
 DIIS: error= 1.60D-07 at cycle  10 NSaved=  10.
 NSaved=10 IEnMin= 9 EnMin= -2512.05701407508     IErMin=10 ErrMin= 1.60D-07
 ErrMax= 1.60D-07  0.00D+00 EMaxC= 1.00D-01 BMatC= 1.76D-11 BMatP= 9.93D-11
 IDIUse=1 WtCom= 1.00D+00 WtEn= 0.00D+00
 Coeff-Com: -0.289D-04-0.140D-02-0.841D-03-0.132D-02 0.208D-02 0.109D-01
 Coeff-Com:  0.473D-01 0.183D+00 0.344D+00 0.417D+00
 Coeff:     -0.289D-04-0.140D-02-0.841D-03-0.132D-02 0.208D-02 0.109D-01
 Coeff:      0.473D-01 0.183D+00 0.344D+00 0.417D+00
 Gap=     0.056 Goal=   None    Shift=    0.000
 RMSDP=1.37D-08 MaxDP=8.77D-07 DE= 7.91D-11 OVMax= 2.60D-06

 Cycle  21  Pass 1  IDiag  1:
 RMSU=  9.17D-09    CP:  9.99D-01  1.00D+00  4.04D-01  6.95D-01  4.94D-01
                    CP:  6.26D-01  5.98D-01  6.90D-01  6.52D-01  4.95D-01
 E= -2512.05701407519     Delta-E=       -0.000000000186 Rises=F Damp=F
 DIIS: error= 5.54D-08 at cycle  11 NSaved=  11.
 NSaved=11 IEnMin=11 EnMin= -2512.05701407519     IErMin=11 ErrMin= 5.54D-08
 ErrMax= 5.54D-08  0.00D+00 EMaxC= 1.00D-01 BMatC= 4.50D-12 BMatP= 1.76D-11
 IDIUse=1 WtCom= 1.00D+00 WtEn= 0.00D+00
 Coeff-Com:  0.252D-05-0.588D-03-0.331D-03-0.121D-02-0.766D-03 0.744D-03
 Coeff-Com:  0.116D-01 0.649D-01 0.156D+00 0.333D+00 0.436D+00
 Coeff:      0.252D-05-0.588D-03-0.331D-03-0.121D-02-0.766D-03 0.744D-03
 Coeff:      0.116D-01 0.649D-01 0.156D+00 0.333D+00 0.436D+00
 Gap=     0.056 Goal=   None    Shift=    0.000
 RMSDP=7.16D-09 MaxDP=4.12D-07 DE=-1.86D-10 OVMax= 1.48D-06

 SCF Done:  E(RM06L) =  -2512.05701408     A.U. after   21 cycles
            NFock= 21  Conv=0.72D-08     -V/T= 2.0066
 KE= 2.495580094298D+03 PE=-1.526787821315D+04 EE= 5.578002244638D+03
 Leave Link  502 at Sun Dec  2 20:17:20 2018, MaxMem=   536870912 cpu:      4371.0
 (Enter /pbs_home/pkowalski/g09d01/g09/l601.exe)
 Copying SCF densities to generalized density rwf, IOpCl= 0 IROHF=0.

 **********************************************************************

            Population analysis using the SCF density.

 **********************************************************************

 Orbital symmetries:
       Occupied  (A) (A) (A) (A) (A) (A) (A) (A) (A) (A) (A) (A)
                 (A) (A) (A) (A) (A) (A) (A) (A) (A) (A) (A) (A)
                 (A) (A) (A) (A) (A) (A) (A) (A) (A) (A) (A) (A)
                 (A) (A) (A) (A) (A) (A) (A) (A) (A) (A) (A) (A)
                 (A) (A) (A) (A) (A) (A) (A) (A) (A) (A) (A) (A)
                 (A) (A) (A) (A) (A) (A) (A) (A) (A) (A) (A) (A)
                 (A) (A) (A) (A) (A) (A) (A) (A) (A) (A) (A) (A)
                 (A) (A) (A) (A) (A) (A) (A) (A) (A) (A) (A) (A)
                 (A) (A) (A) (A) (A) (A) (A) (A) (A) (A) (A) (A)
                 (A) (A) (A) (A) (A) (A) (A) (A) (A) (A) (A) (A)
                 (A) (A) (A) (A) (A) (A) (A) (A) (A) (A) (A) (A)
                 (A) (A) (A) (A) (A) (A) (A) (A) (A)
       Virtual   (A) (A) (A) (A) (A) (A) (A) (A) (A) (A) (A) (A)
                 (A) (A) (A) (A) (A) (A) (A) (A) (A) (A) (A) (A)
                 (A) (A) (A) (A) (A) (A) (A) (A) (A) (A) (A) (A)
                 (A) (A) (A) (A) (A) (A) (A) (A) (A) (A) (A) (A)
                 (A) (A) (A) (A) (A) (A) (A) (A) (A) (A) (A) (A)
                 (A) (A) (A) (A) (A) (A) (A) (A) (A) (A) (A) (A)
                 (A) (A) (A) (A) (A) (A) (A) (A) (A) (A) (A) (A)
                 (A) (A) (A) (A) (A) (A) (A) (A) (A) (A) (A) (A)
                 (A) (A) (A) (A) (A) (A) (A) (A) (A) (A) (A) (A)
                 (A) (A) (A) (A) (A) (A) (A) (A) (A) (A) (A) (A)
                 (A) (A) (A) (A) (A) (A) (A) (A) (A) (A) (A) (A)
                 (A) (A) (A) (A) (A) (A) (A) (A) (A) (A) (A) (A)
                 (A) (A) (A) (A) (A) (A) (A) (A) (A) (A) (A) (A)
                 (A) (A) (A) (A) (A) (A) (A) (A) (A) (A) (A) (A)
                 (A) (A) (A) (A) (A) (A) (A) (A) (A) (A) (A) (A)
                 (A) (A) (A) (A) (A) (A) (A) (A) (A) (A) (A) (A)
                 (A) (A) (A) (A) (A) (A) (A) (A) (A) (A) (A) (A)
                 (A) (A) (A) (A) (A) (A) (A) (A) (A) (A) (A) (A)
                 (A) (A) (A) (A) (A) (A) (A) (A) (A) (A) (A) (A)
                 (A) (A) (A) (A) (A) (A) (A) (A) (A) (A) (A) (A)
                 (A) (A) (A) (A) (A) (A) (A) (A) (A) (A) (A) (A)
                 (A) (A) (A) (A) (A) (A) (A) (A) (A) (A) (A) (A)
                 (A) (A) (A) (A) (A) (A) (A) (A) (A) (A) (A) (A)
                 (A) (A) (A) (A) (A) (A) (A) (A) (A) (A) (A) (A)
                 (A) (A) (A) (A) (A) (A) (A) (A) (A) (A) (A) (A)
                 (A) (A) (A) (A) (A) (A) (A) (A) (A) (A) (A) (A)
                 (A) (A) (A) (A) (A) (A) (A) (A) (A) (A) (A) (A)
                 (A) (A) (A) (A) (A) (A) (A) (A) (A) (A) (A) (A)
                 (A) (A) (A) (A) (A) (A) (A) (A) (A) (A) (A) (A)
                 (A) (A) (A) (A) (A) (A) (A) (A) (A) (A) (A) (A)
                 (A) (A) (A) (A) (A) (A) (A) (A) (A) (A) (A) (A)
                 (A) (A) (A) (A) (A) (A) (A) (A) (A) (A) (A) (A)
                 (A) (A) (A) (A) (A) (A) (A) (A) (A) (A) (A) (A)
                 (A) (A) (A) (A) (A) (A) (A) (A) (A) (A) (A) (A)
                 (A) (A) (A) (A) (A) (A) (A) (A) (A) (A) (A) (A)
                 (A) (A) (A) (A) (A) (A) (A) (A) (A) (A) (A) (A)
                 (A) (A) (A) (A) (A) (A) (A) (A) (A) (A) (A) (A)
                 (A) (A) (A) (A) (A) (A) (A) (A) (A) (A) (A) (A)
                 (A) (A) (A) (A) (A) (A) (A) (A) (A) (A) (A) (A)
                 (A) (A) (A) (A) (A) (A) (A) (A) (A) (A) (A) (A)
                 (A) (A) (A) (A) (A) (A) (A) (A) (A) (A) (A) (A)
                 (A) (A) (A)
 The electronic state is 1-A.
 Alpha  occ. eigenvalues --  -88.51982 -88.51831 -24.53217 -24.53136 -24.52575
 Alpha  occ. eigenvalues --  -24.52556 -24.52344 -24.52303 -10.24019 -10.24010
 Alpha  occ. eigenvalues --  -10.23895 -10.13083 -10.13054 -10.11480 -10.11291
 Alpha  occ. eigenvalues --  -10.09992 -10.09872 -10.09498 -10.09318 -10.09096
 Alpha  occ. eigenvalues --  -10.09003 -10.08974 -10.08934 -10.08263 -10.08160
 Alpha  occ. eigenvalues --  -10.08061 -10.08058 -10.08024 -10.07994 -10.07915
 Alpha  occ. eigenvalues --  -10.07873 -10.07838 -10.07803 -10.07074 -10.06923
 Alpha  occ. eigenvalues --  -10.06607 -10.06491  -7.91538  -7.91373  -5.82981
 Alpha  occ. eigenvalues --   -5.82820  -5.82576  -5.82423  -5.81866  -5.81689
 Alpha  occ. eigenvalues --   -1.24411  -1.22309  -1.21515  -1.18277  -1.16731
 Alpha  occ. eigenvalues --   -1.16434  -0.87753  -0.84730  -0.83769  -0.82409
 Alpha  occ. eigenvalues --   -0.82059  -0.77903  -0.74993  -0.74908  -0.73447
 Alpha  occ. eigenvalues --   -0.72088  -0.71957  -0.71801  -0.70841  -0.69091
 Alpha  occ. eigenvalues --   -0.68801  -0.66107  -0.64642  -0.62911  -0.62827
 Alpha  occ. eigenvalues --   -0.60317  -0.59939  -0.59127  -0.58199  -0.57959
 Alpha  occ. eigenvalues --   -0.56805  -0.56227  -0.54765  -0.54025  -0.53236
 Alpha  occ. eigenvalues --   -0.52182  -0.51575  -0.51158  -0.50440  -0.49407
 Alpha  occ. eigenvalues --   -0.49286  -0.47484  -0.47202  -0.45972  -0.44799
 Alpha  occ. eigenvalues --   -0.43878  -0.43621  -0.43282  -0.42852  -0.42285
 Alpha  occ. eigenvalues --   -0.42151  -0.41819  -0.41241  -0.40946  -0.40643
 Alpha  occ. eigenvalues --   -0.40365  -0.40066  -0.39915  -0.39799  -0.39672
 Alpha  occ. eigenvalues --   -0.39462  -0.38758  -0.38443  -0.37938  -0.37595
 Alpha  occ. eigenvalues --   -0.37510  -0.37306  -0.36916  -0.36614  -0.36505
 Alpha  occ. eigenvalues --   -0.36216  -0.35847  -0.35480  -0.35329  -0.35204
 Alpha  occ. eigenvalues --   -0.34558  -0.34037  -0.33798  -0.32992  -0.32736
 Alpha  occ. eigenvalues --   -0.32578  -0.32227  -0.31795  -0.31434  -0.30939
 Alpha  occ. eigenvalues --   -0.30640  -0.29807  -0.29175  -0.28287  -0.25616
 Alpha  occ. eigenvalues --   -0.25122  -0.24932  -0.24531  -0.24245  -0.21037
 Alpha  occ. eigenvalues --   -0.17279
 Alpha virt. eigenvalues --   -0.11720  -0.07200  -0.05287  -0.04895  -0.04789
 Alpha virt. eigenvalues --   -0.02590  -0.02095  -0.00281   0.01679   0.03449
 Alpha virt. eigenvalues --    0.04591   0.04777   0.05468   0.05646   0.07062
 Alpha virt. eigenvalues --    0.07989   0.08309   0.08598   0.09088   0.09270
 Alpha virt. eigenvalues --    0.09981   0.10511   0.11005   0.11171   0.11534
 Alpha virt. eigenvalues --    0.11857   0.12222   0.12312   0.12561   0.12734
 Alpha virt. eigenvalues --    0.13133   0.13422   0.14306   0.14687   0.15106
 Alpha virt. eigenvalues --    0.15129   0.15527   0.15810   0.16175   0.16438
 Alpha virt. eigenvalues --    0.16833   0.17145   0.17699   0.18661   0.20322
 Alpha virt. eigenvalues --    0.20695   0.21650   0.22267   0.22718   0.23148
 Alpha virt. eigenvalues --    0.23502   0.24893   0.25394   0.25871   0.26385
 Alpha virt. eigenvalues --    0.26442   0.26597   0.26801   0.27356   0.27802
 Alpha virt. eigenvalues --    0.28463   0.28548   0.29182   0.29572   0.30889
 Alpha virt. eigenvalues --    0.31375   0.33366   0.33548   0.34385   0.34578
 Alpha virt. eigenvalues --    0.35330   0.35545   0.35983   0.36525   0.37540
 Alpha virt. eigenvalues --    0.38372   0.38816   0.39046   0.39365   0.39692
 Alpha virt. eigenvalues --    0.40605   0.40935   0.41145   0.41341   0.42185
 Alpha virt. eigenvalues --    0.42806   0.43040   0.43909   0.44141   0.44820
 Alpha virt. eigenvalues --    0.45324   0.45877   0.45997   0.46417   0.46695
 Alpha virt. eigenvalues --    0.46997   0.47242   0.47463   0.47740   0.48033
 Alpha virt. eigenvalues --    0.48670   0.48933   0.49516   0.50012   0.50438
 Alpha virt. eigenvalues --    0.51499   0.51760   0.52132   0.52492   0.53126
 Alpha virt. eigenvalues --    0.53293   0.53855   0.54193   0.54523   0.55578
 Alpha virt. eigenvalues --    0.55793   0.56278   0.56748   0.57118   0.57612
 Alpha virt. eigenvalues --    0.58188   0.58835   0.59163   0.59440   0.59641
 Alpha virt. eigenvalues --    0.59720   0.60124   0.60581   0.60590   0.60991
 Alpha virt. eigenvalues --    0.61147   0.61652   0.61954   0.62372   0.62543
 Alpha virt. eigenvalues --    0.62773   0.63506   0.63981   0.64241   0.64459
 Alpha virt. eigenvalues --    0.64768   0.65277   0.65402   0.65717   0.66075
 Alpha virt. eigenvalues --    0.66320   0.66669   0.67291   0.67555   0.68036
 Alpha virt. eigenvalues --    0.68249   0.68669   0.69032   0.69842   0.70389
 Alpha virt. eigenvalues --    0.70499   0.70838   0.71371   0.71446   0.71878
 Alpha virt. eigenvalues --    0.72110   0.72753   0.73026   0.73280   0.74227
 Alpha virt. eigenvalues --    0.74307   0.74762   0.75497   0.75677   0.75824
 Alpha virt. eigenvalues --    0.76625   0.77242   0.77295   0.77690   0.78323
 Alpha virt. eigenvalues --    0.78699   0.79684   0.80575   0.81030   0.81932
 Alpha virt. eigenvalues --    0.82375   0.82740   0.83926   0.84452   0.85536
 Alpha virt. eigenvalues --    0.86777   0.87606   0.88023   0.89813   0.90453
 Alpha virt. eigenvalues --    0.91340   0.92056   0.92706   0.93768   0.93873
 Alpha virt. eigenvalues --    0.94606   0.95816   0.96970   0.99516   0.99776
 Alpha virt. eigenvalues --    1.00643   1.02263   1.03157   1.03552   1.04189
 Alpha virt. eigenvalues --    1.04902   1.07015   1.08047   1.08136   1.09174
 Alpha virt. eigenvalues --    1.09912   1.11196   1.11779   1.12273   1.13136
 Alpha virt. eigenvalues --    1.13296   1.13606   1.14289   1.14775   1.15286
 Alpha virt. eigenvalues --    1.16408   1.16906   1.17744   1.18421   1.19035
 Alpha virt. eigenvalues --    1.19572   1.20270   1.21882   1.22242   1.22502
 Alpha virt. eigenvalues --    1.23074   1.23521   1.24462   1.24651   1.24813
 Alpha virt. eigenvalues --    1.25080   1.25797   1.26146   1.27162   1.27811
 Alpha virt. eigenvalues --    1.28667   1.29444   1.30373   1.30548   1.31381
 Alpha virt. eigenvalues --    1.32430   1.33857   1.34609   1.34789   1.36408
 Alpha virt. eigenvalues --    1.37561   1.38574   1.39173   1.41678   1.42547
 Alpha virt. eigenvalues --    1.42854   1.44403   1.45894   1.46989   1.47822
 Alpha virt. eigenvalues --    1.48793   1.49789   1.50305   1.50766   1.51389
 Alpha virt. eigenvalues --    1.51911   1.52174   1.53005   1.53929   1.55265
 Alpha virt. eigenvalues --    1.55436   1.56396   1.56853   1.57404   1.57784
 Alpha virt. eigenvalues --    1.59259   1.59825   1.60805   1.61156   1.62246
 Alpha virt. eigenvalues --    1.63215   1.63976   1.64551   1.65876   1.66724
 Alpha virt. eigenvalues --    1.67319   1.67856   1.68048   1.68819   1.69157
 Alpha virt. eigenvalues --    1.69959   1.70857   1.71441   1.71645   1.72138
 Alpha virt. eigenvalues --    1.72426   1.72842   1.73057   1.73301   1.73519
 Alpha virt. eigenvalues --    1.73875   1.74546   1.75056   1.75216   1.75787
 Alpha virt. eigenvalues --    1.76510   1.77077   1.77552   1.77698   1.78305
 Alpha virt. eigenvalues --    1.78756   1.79248   1.79615   1.79956   1.80523
 Alpha virt. eigenvalues --    1.80680   1.80781   1.81528   1.81874   1.82131
 Alpha virt. eigenvalues --    1.82773   1.83895   1.84785   1.86435   1.87140
 Alpha virt. eigenvalues --    1.87710   1.88154   1.89393   1.89848   1.91048
 Alpha virt. eigenvalues --    1.91611   1.93456   1.94164   1.94643   1.95186
 Alpha virt. eigenvalues --    1.95450   1.95835   1.96268   1.97882   1.98157
 Alpha virt. eigenvalues --    1.98783   1.98984   1.99067   1.99576   1.99923
 Alpha virt. eigenvalues --    2.00007   2.00784   2.01277   2.01908   2.02909
 Alpha virt. eigenvalues --    2.04162   2.05779   2.06718   2.07500   2.08827
 Alpha virt. eigenvalues --    2.09522   2.10206   2.10846   2.11052   2.12015
 Alpha virt. eigenvalues --    2.12180   2.13253   2.14004   2.14374   2.14564
 Alpha virt. eigenvalues --    2.15479   2.15854   2.16047   2.16566   2.17463
 Alpha virt. eigenvalues --    2.18547   2.18922   2.20035   2.21012   2.22110
 Alpha virt. eigenvalues --    2.22987   2.24591   2.25550   2.26415   2.27733
 Alpha virt. eigenvalues --    2.28149   2.28341   2.29955   2.30363   2.30871
 Alpha virt. eigenvalues --    2.31852   2.32628   2.33403   2.33920   2.34285
 Alpha virt. eigenvalues --    2.35652   2.35944   2.36205   2.37148   2.37504
 Alpha virt. eigenvalues --    2.38066   2.39778   2.42753   2.44462   2.45322
 Alpha virt. eigenvalues --    2.45934   2.47291   2.48897   2.50120   2.50496
 Alpha virt. eigenvalues --    2.51195   2.51815   2.53990   2.55264   2.56416
 Alpha virt. eigenvalues --    2.57250   2.58677   2.60003   2.60378   2.61785
 Alpha virt. eigenvalues --    2.63017   2.63196   2.64349   2.64720   2.65083
 Alpha virt. eigenvalues --    2.65258   2.66232   2.66964   2.70117   2.70635
 Alpha virt. eigenvalues --    2.71433   2.72250   2.73280   2.73497   2.73784
 Alpha virt. eigenvalues --    2.74172   2.75185   2.76779   2.78666   2.81495
 Alpha virt. eigenvalues --    2.83097   2.87363   2.88345   2.89920   2.90349
 Alpha virt. eigenvalues --    2.90723   2.91107   2.91913   2.92126   2.94705
 Alpha virt. eigenvalues --    2.95360   2.95625   2.96429   2.96778   2.97046
 Alpha virt. eigenvalues --    2.98338   3.00067   3.00511   3.02326   3.05325
 Alpha virt. eigenvalues --    3.05555   3.05664   3.06088   3.06490   3.07390
 Alpha virt. eigenvalues --    3.08132   3.08358   3.09088   3.09234   3.11298
 Alpha virt. eigenvalues --    3.13067   3.13631   3.14035   3.15358   3.17186
 Alpha virt. eigenvalues --    3.19107   3.20312   3.20584   3.21336   3.24030
 Alpha virt. eigenvalues --    3.25763   3.29501   3.31592   3.32936   3.33999
 Alpha virt. eigenvalues --    3.38899   3.39793   3.44313   3.47109   3.48806
 Alpha virt. eigenvalues --    3.57533   3.59991   3.60258   3.60794   3.70032
 Alpha virt. eigenvalues --    3.74141   3.77418   3.88538   3.91019   3.92842
          Condensed to atoms (all electrons):
 Mulliken charges:
               1
     1  C   -0.011357
     2  C   -0.288347
     3  C   -0.292421
     4  S    0.007669
     5  C   -0.124099
     6  C    0.539593
     7  C   -0.149704
     8  C    0.428447
     9  C    0.539084
    10  F   -0.244640
    11  F   -0.245733
    12  F   -0.221368
    13  F   -0.230723
    14  F   -0.245188
    15  F   -0.244417
    16  C   -0.000402
    17  C    0.091719
    18  H    0.055694
    19  H    0.069302
    20  H    0.068761
    21  C    0.096073
    22  H    0.066494
    23  H    0.066746
    24  H    0.053621
    25  C   -0.047299
    26  S    0.008922
    27  C   -0.039920
    28  C   -0.025317
    29  C   -0.035460
    30  C   -0.025074
    31  C   -0.030509
    32  H    0.035251
    33  C   -0.030633
    34  H    0.037101
    35  C   -0.028335
    36  H    0.043799
    37  H    0.043516
    38  H    0.044410
    39  C   -0.106482
    40  C    0.010868
    41  H    0.061418
    42  H    0.073807
    43  H    0.070028
    44  C   -0.018268
    45  C   -0.036544
    46  C   -0.027133
    47  C   -0.030681
    48  H    0.036086
    49  C   -0.030367
    50  H    0.038456
    51  C   -0.027877
    52  H    0.044708
    53  H    0.044459
    54  H    0.045311
    55  C   -0.094847
    56  C    0.011606
    57  H    0.068608
    58  H    0.072131
    59  H    0.059454
 Sum of Mulliken charges =   0.00000
 Mulliken charges with hydrogens summed into heavy atoms:
               1
     1  C   -0.011357
     2  C   -0.288347
     3  C   -0.292421
     4  S    0.007669
     5  C   -0.124099
     6  C    0.539593
     7  C   -0.149704
     8  C    0.428447
     9  C    0.539084
    10  F   -0.244640
    11  F   -0.245733
    12  F   -0.221368
    13  F   -0.230723
    14  F   -0.245188
    15  F   -0.244417
    16  C   -0.000402
    17  C    0.285476
    21  C    0.282934
    25  C   -0.047299
    26  S    0.008922
    27  C   -0.039920
    28  C   -0.025317
    29  C   -0.000209
    30  C    0.012028
    31  C    0.013290
    33  C    0.012883
    35  C    0.016075
    39  C   -0.106482
    40  C    0.216120
    44  C   -0.018268
    45  C   -0.000457
    46  C    0.011323
    47  C    0.014027
    49  C    0.014092
    51  C    0.017434
    55  C   -0.094847
    56  C    0.211798
 Electronic spatial extent (au):  <R**2>=          20810.1021
 Charge=              0.0000 electrons
 Dipole moment (field-independent basis, Debye):
    X=              0.2822    Y=             -4.3155    Z=             -0.2485  Tot=              4.3319
 Quadrupole moment (field-independent basis, Debye-Ang):
   XX=           -185.2640   YY=           -236.8605   ZZ=           -226.7423
   XY=             -0.3806   XZ=             -0.2183   YZ=              7.1765
 Traceless Quadrupole moment (field-independent basis, Debye-Ang):
   XX=             31.0250   YY=            -20.5716   ZZ=            -10.4534
   XY=             -0.3806   XZ=             -0.2183   YZ=              7.1765
 Octapole moment (field-independent basis, Debye-Ang**2):
  XXX=             11.8720  YYY=             46.5384  ZZZ=             -0.5088  XYY=             -0.8724
  XXY=            -55.1292  XXZ=             30.1217  XZZ=              0.2241  YZZ=             42.2234
  YYZ=            -29.6643  XYZ=              4.5659
 Hexadecapole moment (field-independent basis, Debye-Ang**3):
 XXXX=         -15913.4063 YYYY=          -8176.6682 ZZZZ=          -1066.9740 XXXY=            -22.4116
 XXXZ=            -50.6847 YYYX=              6.5061 YYYZ=            152.5795 ZZZX=              3.7035
 ZZZY=              7.1381 XXYY=          -3992.7420 XXZZ=          -3304.5817 YYZZ=          -1562.7996
 XXYZ=            127.5175 YYXZ=            -20.7513 ZZXY=             -5.8997
 N-N= 4.682238860141D+03 E-N=-1.526787820146D+04  KE= 2.495580094298D+03
 No NMR shielding tensors so no spin-rotation constants.
 Leave Link  601 at Sun Dec  2 20:17:22 2018, MaxMem=   536870912 cpu:         6.7
 (Enter /pbs_home/pkowalski/g09d01/g09/l701.exe)
 Compute integral first derivatives.
 ... and contract with generalized density number  0.
 Leave Link  701 at Sun Dec  2 20:17:24 2018, MaxMem=   536870912 cpu:         7.5
 (Enter /pbs_home/pkowalski/g09d01/g09/l702.exe)
 L702 exits ... SP integral derivatives will be done elsewhere.
 Leave Link  702 at Sun Dec  2 20:17:24 2018, MaxMem=   536870912 cpu:         0.2
 (Enter /pbs_home/pkowalski/g09d01/g09/l703.exe)
 Compute integral first derivatives, UseDBF=F ICtDFT=           0.
 Integral derivatives from FoFJK, PRISM(SPDF).
 Calling FoFJK, ICntrl=      2527 FMM=F ISym2X=0 I1Cent= 0 IOpClX= 0 NMat=1 NMatS=1 NMatT=0.
 FoFJK:  IHMeth= 1 ICntrl=    2527 DoSepK=F KAlg= 0 I1Cent=   0 FoldK=F
 IRaf=         0 NMat=   1 IRICut=       1 DoRegI=T DoRafI=F ISym2E= 0.
 FoFCou: FMM=F IPFlag=           0 FMFlag=      100000 FMFlg1=         800
         NFxFlg=           0 DoJE=F BraDBF=F KetDBF=F FulRan=T
         wScrn=  0.000000 ICntrl=    2527 IOpCl=  0 I1Cent=           0 NGrid=           0
         NMat0=    1 NMatS0=      1 NMatT0=    0 NMatD0=    1 NMtDS0=    0 NMtDT0=    0
 Symmetry not used in FoFCou.
 Leave Link  703 at Sun Dec  2 20:19:40 2018, MaxMem=   536870912 cpu:      1080.9
 (Enter /pbs_home/pkowalski/g09d01/g09/l716.exe)
 Dipole        = 1.11041410D-01-1.69784915D+00-9.77516201D-02
 ***** Axes restored to original set *****
 -------------------------------------------------------------------
 Center     Atomic                   Forces (Hartrees/Bohr)
 Number     Number              X              Y              Z
 -------------------------------------------------------------------
      1        6          -0.006622761    0.005844572    0.004016319
      2        6          -0.000072165   -0.003150666   -0.001154706
      3        6           0.001866932    0.000652249   -0.003522902
      4       16           0.002473184   -0.004904241   -0.003023190
      5        6           0.006914298   -0.005673012   -0.002975665
      6        6          -0.003293271    0.000882334   -0.002142935
      7        6          -0.002092719   -0.000479444   -0.008887012
      8        6           0.003203539    0.000277381   -0.004541965
      9        6           0.002680274   -0.002562682    0.002047194
     10        9          -0.000871573   -0.007570901    0.005106559
     11        9           0.006002646    0.005148285    0.002546270
     12        9           0.000577178    0.007433906    0.006779780
     13        9          -0.006251240   -0.006251659    0.001882266
     14        9           0.002720590    0.007409437   -0.000698872
     15        9          -0.009289082   -0.000853854   -0.001139789
     16        6           0.001053340    0.001184927    0.009196490
     17        6          -0.007372878   -0.010691559    0.004248196
     18        1           0.003352653    0.000076551    0.000731778
     19        1          -0.001487767    0.003449932    0.001315906
     20        1          -0.000020096    0.000258549   -0.004516098
     21        6           0.007046990    0.011221569   -0.003540047
     22        1          -0.000464331   -0.000372748    0.003999501
     23        1           0.001904724   -0.003604395   -0.001339817
     24        1          -0.003238262   -0.000373637   -0.001370750
     25        6          -0.002256841    0.004755081    0.007415317
     26       16          -0.000497219   -0.002365003   -0.005461482
     27        6          -0.002660157    0.004723441    0.007582828
     28        6           0.003331717   -0.003211381    0.001005527
     29        6          -0.005020863   -0.000309155    0.003554329
     30        6          -0.000397569    0.004365408   -0.004625908
     31        6           0.000397787   -0.003810205    0.004613954
     32        1           0.004136904   -0.000655321   -0.003757967
     33        6           0.004527579   -0.000289074   -0.004303590
     34        1           0.000490189   -0.003117364    0.004382666
     35        6           0.004206904   -0.003990855    0.000965153
     36        1           0.000044452    0.002689148   -0.003570677
     37        1          -0.003294617    0.000318761    0.003058893
     38        1          -0.003294655    0.002960363   -0.000547797
     39        6           0.005216254   -0.006773075   -0.006792371
     40        6           0.005397919    0.001838594    0.012123894
     41        1          -0.003692810    0.001369857   -0.000747819
     42        1           0.001102209    0.001600637   -0.002408616
     43        1          -0.000233497   -0.003026174   -0.001531301
     44        6          -0.002386567    0.001529977   -0.003583353
     45        6          -0.003527966   -0.001710087    0.004633898
     46        6           0.006218411   -0.000712854    0.000770190
     47        6          -0.005941631    0.000961987   -0.000554350
     48        1           0.002923941    0.000626804   -0.004629075
     49        6           0.003115155    0.000752575   -0.004839840
     50        1          -0.005211796    0.001258627   -0.000470933
     51        6          -0.002347724    0.001664165   -0.005021674
     52        1           0.004430397   -0.000674259    0.000181523
     53        1          -0.002511143   -0.000579414    0.003580780
     54        1           0.001895931   -0.001390157    0.003858145
     55        6           0.000949391   -0.003330260   -0.010129328
     56        6          -0.006390174    0.011500705    0.002224333
     57        1          -0.001269764   -0.002161695   -0.002362359
     58        1           0.002868004    0.000218215   -0.000941841
     59        1           0.000961648   -0.002378909    0.003312345
 -------------------------------------------------------------------
 Cartesian Forces:  Max     0.012123894 RMS     0.004094946
 Leave Link  716 at Sun Dec  2 20:19:41 2018, MaxMem=   536870912 cpu:         0.2
 (Enter /pbs_home/pkowalski/g09d01/g09/l103.exe)

 GradGradGradGradGradGradGradGradGradGradGradGradGradGradGradGradGradGrad
 Berny optimization.
 FormGI is forming the generalized inverse of G from B-inverse, IUseBI=4.
 Internal  Forces:  Max     0.010040534 RMS     0.002370599
 Search for a local minimum.
 Step number   1 out of a maximum of  354
 All quantities printed in internal units (Hartrees-Bohrs-Radians)
 RMS Force = .23706D-02 SwitMx=.10000D-02 MixMth= 1
 Mixed Optimization -- RFO/linear search
 Second derivative matrix not updated -- first step.
 ITU=  0
     Eigenvalues ---    0.00230   0.00230   0.00417   0.00631   0.00652
     Eigenvalues ---    0.00652   0.00846   0.00985   0.01098   0.01109
     Eigenvalues ---    0.01205   0.01265   0.01385   0.01435   0.01458
     Eigenvalues ---    0.01542   0.01575   0.01601   0.01721   0.01727
     Eigenvalues ---    0.01934   0.01934   0.02014   0.02017   0.02077
     Eigenvalues ---    0.02080   0.02094   0.02096   0.02133   0.02135
     Eigenvalues ---    0.02138   0.02142   0.02151   0.02154   0.02161
     Eigenvalues ---    0.02161   0.02164   0.02167   0.04503   0.04703
     Eigenvalues ---    0.04946   0.05447   0.05457   0.05515   0.05679
     Eigenvalues ---    0.05685   0.05963   0.06958   0.07027   0.07069
     Eigenvalues ---    0.07234   0.07265   0.07280   0.07804   0.09051
     Eigenvalues ---    0.09183   0.09411   0.09478   0.10383   0.10730
     Eigenvalues ---    0.11191   0.12257   0.12422   0.14171   0.14632
     Eigenvalues ---    0.15993   0.15994   0.15997   0.15998   0.15999
     Eigenvalues ---    0.15999   0.16000   0.16000   0.16000   0.16000
     Eigenvalues ---    0.16000   0.16000   0.16000   0.16000   0.16000
     Eigenvalues ---    0.16000   0.16000   0.16000   0.16000   0.16000
     Eigenvalues ---    0.16000   0.16000   0.17035   0.17112   0.20357
     Eigenvalues ---    0.21999   0.21999   0.22000   0.22000   0.22211
     Eigenvalues ---    0.22281   0.23466   0.23466   0.24410   0.24520
     Eigenvalues ---    0.24573   0.24707   0.24807   0.24943   0.24961
     Eigenvalues ---    0.24987   0.24988   0.24997   0.24999   0.26749
     Eigenvalues ---    0.26847   0.27142   0.27223   0.27280   0.27507
     Eigenvalues ---    0.27566   0.28043   0.28339   0.30700   0.31492
     Eigenvalues ---    0.31492   0.31788   0.33753   0.34354   0.34411
     Eigenvalues ---    0.34434   0.34491   0.34525   0.34594   0.34594
     Eigenvalues ---    0.34605   0.34697   0.34720   0.34743   0.34755
     Eigenvalues ---    0.35160   0.35254   0.35291   0.35291   0.35291
     Eigenvalues ---    0.35291   0.35291   0.35303   0.35314   0.35373
     Eigenvalues ---    0.35432   0.35468   0.37155   0.37912   0.41295
     Eigenvalues ---    0.41328   0.41747   0.41772   0.45003   0.45036
     Eigenvalues ---    0.45499   0.45549   0.46381   0.46413   0.46805
     Eigenvalues ---    0.46814   0.47366   0.47604   0.48415   0.49687
     Eigenvalues ---    0.50197   0.50385   0.52108   0.52405   0.53415
     Eigenvalues ---    0.55621
 RFO step:  Lambda=-6.88528894D-03 EMin= 2.30000000D-03
 Linear search not attempted -- first point.
 Iteration  1 RMS(Cart)=  0.06465826 RMS(Int)=  0.00124272
 Iteration  2 RMS(Cart)=  0.00224582 RMS(Int)=  0.00002721
 Iteration  3 RMS(Cart)=  0.00000298 RMS(Int)=  0.00002718
 Iteration  4 RMS(Cart)=  0.00000000 RMS(Int)=  0.00002718
 ITry= 1 IFail=0 DXMaxC= 3.34D-01 DCOld= 1.00D+10 DXMaxT= 3.00D-01 DXLimC= 3.00D+00 Rises=F
 Variable       Old X    -DE/DX   Delta X   Delta X   Delta X     New X
                                 (Linear)    (Quad)   (Total)
    R1        2.90432  -0.00501   0.00000  -0.02007  -0.02006   2.88426
    R2        2.58477   0.00125   0.00000   0.00287   0.00287   2.58763
    R3        2.74121  -0.00887   0.00000  -0.02315  -0.02315   2.71806
    R4        2.91528  -0.00885   0.00000  -0.03191  -0.03190   2.88338
    R5        2.93229  -0.00890   0.00000  -0.03158  -0.03158   2.90071
    R6        3.51565  -0.00322   0.00000  -0.01556  -0.01556   3.50009
    R7        3.51432  -0.00291   0.00000  -0.01398  -0.01396   3.50036
    R8        2.90716  -0.00512   0.00000  -0.02074  -0.02073   2.88643
    R9        2.93097  -0.00897   0.00000  -0.03173  -0.03173   2.89923
   R10        3.34652  -0.00772   0.00000  -0.02420  -0.02421   3.32231
   R11        2.84253  -0.00599   0.00000  -0.01849  -0.01849   2.82404
   R12        2.76845  -0.00769   0.00000  -0.02000  -0.01997   2.74848
   R13        2.92794  -0.00401   0.00000  -0.01377  -0.01381   2.91414
   R14        2.57796  -0.00910   0.00000  -0.01723  -0.01723   2.56073
   R15        2.59478  -0.00831   0.00000  -0.01627  -0.01627   2.57851
   R16        2.83894  -0.00584   0.00000  -0.01797  -0.01795   2.82099
   R17        2.58987   0.00090   0.00000   0.00215   0.00215   2.59202
   R18        2.92934  -0.00402   0.00000  -0.01373  -0.01376   2.91559
   R19        2.54584  -0.01004   0.00000  -0.01783  -0.01783   2.52801
   R20        2.56568  -0.00903   0.00000  -0.01669  -0.01669   2.54900
   R21        2.59667  -0.00792   0.00000  -0.01556  -0.01556   2.58112
   R22        2.57513  -0.00932   0.00000  -0.01755  -0.01755   2.55758
   R23        2.73097  -0.00885   0.00000  -0.02285  -0.02286   2.70812
   R24        2.06339   0.00338   0.00000   0.00957   0.00957   2.07297
   R25        2.06131   0.00398   0.00000   0.01123   0.01123   2.07254
   R26        2.06453   0.00451   0.00000   0.01282   0.01282   2.07735
   R27        2.06094   0.00403   0.00000   0.01137   0.01137   2.07230
   R28        2.06604   0.00429   0.00000   0.01223   0.01223   2.07826
   R29        2.06339   0.00349   0.00000   0.00990   0.00990   2.07329
   R30        2.78565  -0.00711   0.00000  -0.01979  -0.01979   2.76585
   R31        2.59875   0.00113   0.00000   0.00334   0.00333   2.60208
   R32        3.35426  -0.00749   0.00000  -0.02390  -0.02391   3.33035
   R33        2.78716  -0.00722   0.00000  -0.02015  -0.02015   2.76701
   R34        2.59592   0.00135   0.00000   0.00376   0.00375   2.59966
   R35        2.65884  -0.00158   0.00000  -0.00350  -0.00350   2.65535
   R36        2.65998  -0.00129   0.00000  -0.00284  -0.00284   2.65714
   R37        2.63314  -0.00186   0.00000  -0.00395  -0.00395   2.62919
   R38        2.04922   0.00561   0.00000   0.01552   0.01552   2.06473
   R39        2.63163  -0.00148   0.00000  -0.00309  -0.00309   2.62854
   R40        2.05073   0.00539   0.00000   0.01494   0.01494   2.06567
   R41        2.63749  -0.00103   0.00000  -0.00220  -0.00220   2.63529
   R42        2.05205   0.00447   0.00000   0.01242   0.01242   2.06447
   R43        2.63954  -0.00132   0.00000  -0.00282  -0.00282   2.63673
   R44        2.05205   0.00451   0.00000   0.01253   0.01253   2.06459
   R45        2.05205   0.00446   0.00000   0.01240   0.01240   2.06446
   R46        2.85084  -0.00800   0.00000  -0.02487  -0.02487   2.82597
   R47        2.06169   0.00398   0.00000   0.01126   0.01126   2.07295
   R48        2.06736   0.00300   0.00000   0.00856   0.00856   2.07592
   R49        2.06320   0.00333   0.00000   0.00943   0.00943   2.07264
   R50        2.65866  -0.00155   0.00000  -0.00347  -0.00347   2.65519
   R51        2.65922  -0.00142   0.00000  -0.00316  -0.00315   2.65607
   R52        2.63314  -0.00168   0.00000  -0.00356  -0.00356   2.62958
   R53        2.04979   0.00550   0.00000   0.01521   0.01521   2.06500
   R54        2.63144  -0.00150   0.00000  -0.00314  -0.00314   2.62830
   R55        2.05168   0.00537   0.00000   0.01491   0.01491   2.06658
   R56        2.63768  -0.00107   0.00000  -0.00227  -0.00228   2.63540
   R57        2.05205   0.00448   0.00000   0.01246   0.01246   2.06451
   R58        2.63824  -0.00098   0.00000  -0.00205  -0.00205   2.63619
   R59        2.05205   0.00441   0.00000   0.01227   0.01227   2.06432
   R60        2.05186   0.00452   0.00000   0.01255   0.01255   2.06442
   R61        2.85084  -0.00838   0.00000  -0.02604  -0.02604   2.82480
   R62        2.06509   0.00341   0.00000   0.00969   0.00969   2.07479
   R63        2.06642   0.00297   0.00000   0.00846   0.00846   2.07488
   R64        2.06075   0.00417   0.00000   0.01177   0.01177   2.07251
    A1        2.02249   0.00050   0.00000   0.00012   0.00009   2.02258
    A2        1.95681   0.00030   0.00000  -0.00245  -0.00243   1.95437
    A3        2.30190  -0.00079   0.00000   0.00231   0.00232   2.30422
    A4        1.91620   0.00040   0.00000   0.00063   0.00064   1.91684
    A5        1.87536  -0.00007   0.00000   0.00279   0.00276   1.87812
    A6        1.82509   0.00087   0.00000   0.00838   0.00837   1.83347
    A7        1.98263  -0.00042   0.00000  -0.00552  -0.00552   1.97711
    A8        1.97435  -0.00121   0.00000  -0.00916  -0.00916   1.96519
    A9        1.88115   0.00058   0.00000   0.00458   0.00452   1.88567
   A10        1.97798  -0.00130   0.00000  -0.00990  -0.00991   1.96807
   A11        1.89734   0.00067   0.00000   0.00246   0.00249   1.89984
   A12        1.98915  -0.00084   0.00000  -0.00925  -0.00924   1.97991
   A13        1.83878   0.00062   0.00000   0.00749   0.00747   1.84625
   A14        1.86689   0.00099   0.00000   0.00774   0.00767   1.87456
   A15        1.88588   0.00002   0.00000   0.00325   0.00321   1.88909
   A16        1.59628  -0.00119   0.00000  -0.00575  -0.00575   1.59053
   A17        2.23978   0.00012   0.00000   0.00364   0.00371   2.24349
   A18        2.13157  -0.00092   0.00000  -0.00373  -0.00372   2.12785
   A19        1.91067   0.00080   0.00000  -0.00003  -0.00012   1.91055
   A20        1.82980  -0.00068   0.00000  -0.00563  -0.00581   1.82399
   A21        1.99770   0.00004   0.00000   0.00091   0.00098   1.99868
   A22        1.96262   0.00054   0.00000   0.00365   0.00369   1.96631
   A23        1.91574   0.00038   0.00000   0.00366   0.00372   1.91946
   A24        1.89139   0.00031   0.00000   0.00089   0.00095   1.89234
   A25        1.86455  -0.00054   0.00000  -0.00326  -0.00329   1.86126
   A26        1.90363   0.00083   0.00000   0.00035   0.00028   1.90391
   A27        2.12825  -0.00094   0.00000  -0.00396  -0.00395   2.12430
   A28        2.25067   0.00012   0.00000   0.00359   0.00365   2.25433
   A29        1.83488  -0.00052   0.00000  -0.00566  -0.00586   1.82902
   A30        1.96803   0.00032   0.00000   0.00169   0.00177   1.96980
   A31        1.89787   0.00032   0.00000   0.00391   0.00395   1.90182
   A32        1.96873   0.00008   0.00000   0.00034   0.00042   1.96915
   A33        1.89273   0.00022   0.00000   0.00228   0.00233   1.89506
   A34        1.89884  -0.00040   0.00000  -0.00234  -0.00238   1.89646
   A35        1.81980  -0.00073   0.00000  -0.00642  -0.00658   1.81322
   A36        1.97275   0.00067   0.00000   0.00458   0.00459   1.97734
   A37        1.99945   0.00008   0.00000   0.00147   0.00154   2.00099
   A38        1.89724  -0.00015   0.00000  -0.00147  -0.00142   1.89582
   A39        1.90698   0.00072   0.00000   0.00522   0.00527   1.91225
   A40        1.86524  -0.00056   0.00000  -0.00329  -0.00332   1.86192
   A41        2.00479   0.00051   0.00000   0.00005   0.00003   2.00483
   A42        1.97707   0.00037   0.00000  -0.00234  -0.00234   1.97473
   A43        2.30116  -0.00088   0.00000   0.00228   0.00230   2.30346
   A44        1.90311   0.00087   0.00000   0.00609   0.00608   1.90919
   A45        1.94255   0.00025   0.00000   0.00171   0.00170   1.94426
   A46        1.92859  -0.00053   0.00000  -0.00426  -0.00426   1.92433
   A47        1.89708  -0.00032   0.00000   0.00011   0.00009   1.89717
   A48        1.89426  -0.00024   0.00000  -0.00186  -0.00185   1.89241
   A49        1.89739  -0.00004   0.00000  -0.00185  -0.00185   1.89554
   A50        1.94028   0.00040   0.00000   0.00280   0.00279   1.94308
   A51        1.92841  -0.00037   0.00000  -0.00308  -0.00308   1.92534
   A52        1.90328   0.00071   0.00000   0.00472   0.00471   1.90799
   A53        1.89937  -0.00013   0.00000  -0.00166  -0.00166   1.89772
   A54        1.89939  -0.00035   0.00000  -0.00033  -0.00035   1.89905
   A55        1.89226  -0.00029   0.00000  -0.00256  -0.00255   1.88971
   A56        2.03854   0.00119   0.00000   0.00369   0.00369   2.04223
   A57        2.01289   0.00041   0.00000   0.00340   0.00334   2.01623
   A58        2.23163  -0.00161   0.00000  -0.00726  -0.00726   2.22436
   A59        1.58668  -0.00138   0.00000  -0.00723  -0.00722   1.57946
   A60        2.04116   0.00153   0.00000   0.00515   0.00515   2.04631
   A61        2.00608   0.00055   0.00000   0.00370   0.00367   2.00976
   A62        2.23590  -0.00208   0.00000  -0.00892  -0.00892   2.22698
   A63        2.11028  -0.00205   0.00000  -0.00797  -0.00798   2.10230
   A64        2.10574   0.00124   0.00000   0.00485   0.00484   2.11058
   A65        2.06677   0.00081   0.00000   0.00329   0.00329   2.07006
   A66        2.10661  -0.00034   0.00000  -0.00149  -0.00149   2.10512
   A67        2.08584  -0.00012   0.00000  -0.00093  -0.00093   2.08491
   A68        2.09036   0.00046   0.00000   0.00254   0.00254   2.09290
   A69        2.10661  -0.00062   0.00000  -0.00255  -0.00255   2.10406
   A70        2.08270  -0.00003   0.00000  -0.00071  -0.00072   2.08199
   A71        2.09376   0.00065   0.00000   0.00333   0.00333   2.09709
   A72        2.09928  -0.00009   0.00000  -0.00041  -0.00041   2.09887
   A73        2.08706   0.00002   0.00000   0.00005   0.00005   2.08712
   A74        2.09680   0.00007   0.00000   0.00036   0.00036   2.09716
   A75        2.09920   0.00003   0.00000   0.00027   0.00027   2.09947
   A76        2.08741   0.00003   0.00000   0.00011   0.00011   2.08752
   A77        2.09657  -0.00005   0.00000  -0.00038  -0.00038   2.09619
   A78        2.08768   0.00021   0.00000   0.00095   0.00095   2.08863
   A79        2.09771  -0.00010   0.00000  -0.00045  -0.00045   2.09726
   A80        2.09777  -0.00011   0.00000  -0.00050  -0.00050   2.09727
   A81        1.96624  -0.00048   0.00000  -0.00263  -0.00265   1.96359
   A82        2.16066   0.00175   0.00000   0.00741   0.00740   2.16807
   A83        2.15513  -0.00126   0.00000  -0.00437  -0.00438   2.15075
   A84        1.93208   0.00023   0.00000   0.00069   0.00069   1.93277
   A85        1.95634   0.00067   0.00000   0.00394   0.00393   1.96027
   A86        1.92824   0.00083   0.00000   0.00570   0.00569   1.93393
   A87        1.88885  -0.00073   0.00000  -0.00570  -0.00570   1.88314
   A88        1.89266  -0.00054   0.00000  -0.00313  -0.00313   1.88953
   A89        1.86313  -0.00055   0.00000  -0.00201  -0.00203   1.86111
   A90        2.11150  -0.00117   0.00000  -0.00443  -0.00447   2.10703
   A91        2.10399   0.00034   0.00000   0.00144   0.00140   2.10540
   A92        2.06726   0.00085   0.00000   0.00339   0.00337   2.07063
   A93        2.10591  -0.00043   0.00000  -0.00195  -0.00195   2.10397
   A94        2.08497  -0.00003   0.00000  -0.00044  -0.00045   2.08452
   A95        2.09197   0.00047   0.00000   0.00256   0.00255   2.09452
   A96        2.10696  -0.00046   0.00000  -0.00197  -0.00196   2.10501
   A97        2.08445  -0.00011   0.00000  -0.00103  -0.00103   2.08342
   A98        2.09160   0.00057   0.00000   0.00302   0.00302   2.09462
   A99        2.09911  -0.00001   0.00000  -0.00004  -0.00004   2.09907
   A100       2.08724  -0.00001   0.00000  -0.00008  -0.00008   2.08715
   A101       2.09680   0.00003   0.00000   0.00014   0.00014   2.09694
   A102       2.09853  -0.00011   0.00000  -0.00033  -0.00033   2.09820
   A103       2.08794   0.00007   0.00000   0.00026   0.00026   2.08820
   A104       2.09672   0.00004   0.00000   0.00007   0.00007   2.09679
   A105       2.08845   0.00018   0.00000   0.00092   0.00091   2.08937
   A106       2.09736  -0.00011   0.00000  -0.00057  -0.00057   2.09680
   A107       2.09735  -0.00007   0.00000  -0.00035  -0.00034   2.09701
   A108       1.97089  -0.00030   0.00000  -0.00243  -0.00245   1.96844
   A109       2.15751   0.00129   0.00000   0.00551   0.00552   2.16303
   A110       2.14693  -0.00100   0.00000  -0.00313  -0.00312   2.14381
   A111       1.92423   0.00042   0.00000   0.00302   0.00301   1.92724
   A112       1.96000   0.00043   0.00000   0.00226   0.00226   1.96226
   A113       1.93365   0.00033   0.00000   0.00181   0.00181   1.93546
   A114       1.86394  -0.00040   0.00000  -0.00207  -0.00208   1.86186
   A115       1.88710  -0.00027   0.00000  -0.00101  -0.00102   1.88608
   A116       1.89214  -0.00058   0.00000  -0.00435  -0.00435   1.88779
    D1        0.68033   0.00012   0.00000   0.00572   0.00571   0.68604
    D2       -1.48370   0.00044   0.00000   0.01032   0.01032  -1.47338
    D3        2.80352  -0.00059   0.00000   0.00007   0.00006   2.80359
    D4       -2.52082   0.00020   0.00000   0.00542   0.00541  -2.51541
    D5        1.59833   0.00052   0.00000   0.01003   0.01003   1.60836
    D6       -0.39763  -0.00051   0.00000  -0.00022  -0.00023  -0.39786
    D7        3.00616   0.00012   0.00000  -0.00589  -0.00590   3.00026
    D8       -0.07802   0.00013   0.00000  -0.00285  -0.00285  -0.08087
    D9       -0.06130  -0.00005   0.00000  -0.00530  -0.00530  -0.06660
   D10        3.13772  -0.00003   0.00000  -0.00226  -0.00226   3.13546
   D11        0.28620   0.00004   0.00000  -0.00608  -0.00606   0.28013
   D12       -2.80541  -0.00019   0.00000  -0.01476  -0.01476  -2.82017
   D13       -2.92739   0.00021   0.00000  -0.00658  -0.00657  -2.93396
   D14        0.26419  -0.00002   0.00000  -0.01526  -0.01527   0.24892
   D15       -3.06113  -0.00042   0.00000  -0.01171  -0.01167  -3.07281
   D16       -1.02299   0.00001   0.00000  -0.00671  -0.00671  -1.02970
   D17        1.08141  -0.00004   0.00000  -0.00686  -0.00689   1.07451
   D18       -0.96101  -0.00050   0.00000  -0.01140  -0.01138  -0.97239
   D19        1.07713  -0.00007   0.00000  -0.00640  -0.00642   1.07071
   D20       -3.10166  -0.00012   0.00000  -0.00655  -0.00660  -3.10826
   D21        1.19081  -0.00102   0.00000  -0.01697  -0.01692   1.17390
   D22       -3.05423  -0.00059   0.00000  -0.01197  -0.01195  -3.06618
   D23       -0.94983  -0.00064   0.00000  -0.01212  -0.01214  -0.96197
   D24       -3.08243  -0.00044   0.00000  -0.00117  -0.00119  -3.08361
   D25        1.08996  -0.00030   0.00000   0.00114   0.00112   1.09108
   D26       -0.98821  -0.00016   0.00000   0.00321   0.00320  -0.98500
   D27        1.07772  -0.00062   0.00000  -0.00041  -0.00042   1.07730
   D28       -1.03308  -0.00048   0.00000   0.00190   0.00189  -1.03119
   D29       -3.11124  -0.00035   0.00000   0.00397   0.00397  -3.10728
   D30       -1.12427   0.00080   0.00000   0.01195   0.01196  -1.11231
   D31        3.04811   0.00094   0.00000   0.01425   0.01427   3.06238
   D32        0.96995   0.00108   0.00000   0.01633   0.01635   0.98630
   D33        0.31957   0.00028   0.00000   0.00325   0.00328   0.32285
   D34        2.40402   0.00067   0.00000   0.00441   0.00441   2.40843
   D35       -1.67230  -0.00030   0.00000  -0.00579  -0.00581  -1.67812
   D36        2.26718   0.00069   0.00000  -0.00160  -0.00164   2.26555
   D37        0.19494   0.00019   0.00000  -0.00398  -0.00398   0.19096
   D38       -1.80902  -0.00055   0.00000  -0.01457  -0.01464  -1.82367
   D39        0.80430   0.00023   0.00000   0.00356   0.00354   0.80784
   D40       -2.35413   0.00031   0.00000   0.00318   0.00316  -2.35097
   D41        2.92969  -0.00060   0.00000  -0.00257  -0.00261   2.92708
   D42       -0.22874  -0.00053   0.00000  -0.00295  -0.00298  -0.23172
   D43       -1.36271   0.00083   0.00000   0.01131   0.01129  -1.35142
   D44        1.76204   0.00091   0.00000   0.01094   0.01092   1.77296
   D45       -3.09360  -0.00045   0.00000   0.00071   0.00070  -3.09290
   D46        1.09694  -0.00078   0.00000  -0.00444  -0.00446   1.09248
   D47       -1.01299  -0.00053   0.00000  -0.00036  -0.00038  -1.01337
   D48        0.98928   0.00106   0.00000   0.01408   0.01412   1.00340
   D49       -1.10337   0.00074   0.00000   0.00893   0.00896  -1.09441
   D50        3.06989   0.00099   0.00000   0.01301   0.01304   3.08292
   D51       -0.98280  -0.00014   0.00000   0.00018   0.00017  -0.98262
   D52       -3.07545  -0.00046   0.00000  -0.00497  -0.00499  -3.08043
   D53        1.09781  -0.00021   0.00000  -0.00089  -0.00091   1.09691
   D54        3.02413   0.00049   0.00000   0.02239   0.02241   3.04654
   D55       -0.13317   0.00013   0.00000   0.01143   0.01139  -0.12178
   D56        2.99045  -0.00058   0.00000  -0.02109  -0.02108   2.96937
   D57        0.89047  -0.00061   0.00000  -0.02231  -0.02228   0.86818
   D58       -1.24145  -0.00035   0.00000  -0.02154  -0.02157  -1.26302
   D59       -0.20272  -0.00064   0.00000  -0.02394  -0.02394  -0.22665
   D60       -2.30270  -0.00067   0.00000  -0.02516  -0.02514  -2.32784
   D61        1.84857  -0.00041   0.00000  -0.02439  -0.02442   1.82414
   D62        2.99621   0.00016   0.00000   0.00221   0.00222   2.99843
   D63       -0.18029   0.00035   0.00000   0.00179   0.00181  -0.17848
   D64       -0.09762   0.00019   0.00000   0.00459   0.00460  -0.09301
   D65        3.00907   0.00038   0.00000   0.00418   0.00419   3.01326
   D66        0.41376   0.00054   0.00000   0.03299   0.03296   0.44673
   D67        2.56546   0.00048   0.00000   0.03059   0.03056   2.59602
   D68       -1.61024   0.00040   0.00000   0.03142   0.03144  -1.57880
   D69        2.56735   0.00039   0.00000   0.03271   0.03267   2.60002
   D70       -1.56414   0.00033   0.00000   0.03031   0.03027  -1.53386
   D71        0.54335   0.00025   0.00000   0.03114   0.03114   0.57449
   D72       -1.68554   0.00013   0.00000   0.03132   0.03132  -1.65422
   D73        0.46616   0.00007   0.00000   0.02892   0.02892   0.49508
   D74        2.57364  -0.00001   0.00000   0.02975   0.02979   2.60344
   D75        0.35518   0.00024   0.00000   0.01636   0.01636   0.37154
   D76       -1.70222   0.00053   0.00000   0.01974   0.01977  -1.68245
   D77        2.43857   0.00068   0.00000   0.01930   0.01929   2.45786
   D78       -2.74832   0.00006   0.00000   0.01702   0.01702  -2.73130
   D79        1.47747   0.00035   0.00000   0.02040   0.02043   1.49790
   D80       -0.66493   0.00050   0.00000   0.01996   0.01995  -0.64498
   D81       -0.21367   0.00029   0.00000   0.00087   0.00088  -0.21279
   D82        2.94869   0.00018   0.00000   0.00139   0.00140   2.95009
   D83        2.88549   0.00053   0.00000   0.00024   0.00025   2.88575
   D84       -0.23533   0.00042   0.00000   0.00077   0.00078  -0.23456
   D85       -0.46979  -0.00032   0.00000  -0.02999  -0.02996  -0.49975
   D86        1.63881  -0.00002   0.00000  -0.02889  -0.02888   1.60994
   D87       -2.61478  -0.00037   0.00000  -0.03077  -0.03073  -2.64552
   D88       -2.62104  -0.00042   0.00000  -0.02845  -0.02843  -2.64947
   D89       -0.51244  -0.00011   0.00000  -0.02735  -0.02734  -0.53978
   D90        1.51715  -0.00047   0.00000  -0.02923  -0.02920   1.48795
   D91        1.55775  -0.00011   0.00000  -0.02728  -0.02729   1.53045
   D92       -2.61683   0.00019   0.00000  -0.02618  -0.02621  -2.64304
   D93       -0.58724  -0.00016   0.00000  -0.02806  -0.02807  -0.61531
   D94        0.14802   0.00052   0.00000   0.01030   0.01026   0.15828
   D95       -3.12461   0.00036   0.00000   0.00960   0.00957  -3.11503
   D96       -3.01408   0.00064   0.00000   0.00980   0.00977  -3.00432
   D97       -0.00352   0.00048   0.00000   0.00910   0.00908   0.00555
   D98       -2.36405  -0.00165   0.00000  -0.08413  -0.08410  -2.44815
   D99        0.74543  -0.00128   0.00000  -0.06954  -0.06955   0.67588
   D100       0.79553  -0.00126   0.00000  -0.07171  -0.07171   0.72382
   D101      -2.37818  -0.00089   0.00000  -0.05713  -0.05715  -2.43533
   D102       0.01579  -0.00027   0.00000  -0.01429  -0.01430   0.00149
   D103      -2.99568  -0.00031   0.00000  -0.01434  -0.01437  -3.01005
   D104       3.13962  -0.00065   0.00000  -0.02655  -0.02654   3.11309
   D105       0.12815  -0.00069   0.00000  -0.02660  -0.02660   0.10155
   D106       2.95886   0.00003   0.00000   0.00231   0.00236   2.96122
   D107      -0.19164  -0.00022   0.00000  -0.00540  -0.00540  -0.19704
   D108       2.35235   0.00136   0.00000   0.07770   0.07769   2.43005
   D109      -0.75852   0.00119   0.00000   0.07119   0.07120  -0.68732
   D110      -0.77898   0.00163   0.00000   0.08649   0.08648  -0.69250
   D111       2.39333   0.00146   0.00000   0.07998   0.07999   2.47332
   D112      -0.01983   0.00027   0.00000   0.00772   0.00775  -0.01208
   D113       3.07195   0.00060   0.00000   0.01676   0.01674   3.08870
   D114       3.11168   0.00001   0.00000  -0.00091  -0.00087   3.11081
   D115      -0.07972   0.00034   0.00000   0.00812   0.00812  -0.07160
   D116      -3.12920  -0.00012   0.00000  -0.00395  -0.00393  -3.13313
   D117      -0.01676   0.00002   0.00000   0.00082   0.00083  -0.01593
   D118      -0.01765   0.00006   0.00000   0.00245   0.00245  -0.01520
   D119       3.09479   0.00020   0.00000   0.00721   0.00721   3.10200
   D120       3.13426   0.00004   0.00000   0.00288   0.00290   3.13717
   D121      -0.02339   0.00020   0.00000   0.00841   0.00842  -0.01497
   D122       0.02264  -0.00007   0.00000  -0.00327  -0.00328   0.01936
   D123      -3.13501   0.00008   0.00000   0.00226   0.00224  -3.13277
   D124       0.00279  -0.00002   0.00000  -0.00052  -0.00051   0.00228
   D125       3.13461  -0.00001   0.00000  -0.00029  -0.00029   3.13433
   D126      -3.10958  -0.00015   0.00000  -0.00524  -0.00523  -3.11481
   D127       0.02224  -0.00014   0.00000  -0.00500  -0.00500   0.01724
   D128      -0.01278   0.00005   0.00000   0.00215   0.00216  -0.01062
   D129       3.12903   0.00006   0.00000   0.00206   0.00206   3.13109
   D130      -3.13821  -0.00010   0.00000  -0.00337  -0.00337  -3.14159
   D131       0.00359  -0.00010   0.00000  -0.00347  -0.00347   0.00012
   D132       0.00751  -0.00001   0.00000  -0.00071  -0.00071   0.00680
   D133       3.14159  -0.00001   0.00000  -0.00055  -0.00056   3.14103
   D134      -3.12426  -0.00002   0.00000  -0.00094  -0.00094  -3.12519
   D135       0.00983  -0.00002   0.00000  -0.00078  -0.00078   0.00904
   D136      -0.00254   0.00000   0.00000  -0.00009  -0.00010  -0.00264
   D137      -3.13663   0.00000   0.00000  -0.00025  -0.00025  -3.13688
   D138       3.13884   0.00000   0.00000   0.00000   0.00000   3.13884
   D139       0.00475   0.00000   0.00000  -0.00015  -0.00015   0.00460
   D140       2.78120   0.00012   0.00000  -0.00409  -0.00408   2.77711
   D141      -1.39119  -0.00020   0.00000  -0.00820  -0.00820  -1.39939
   D142       0.68436   0.00010   0.00000  -0.00435  -0.00434   0.68002
   D143      -0.30508  -0.00017   0.00000  -0.01379  -0.01379  -0.31887
   D144       1.80572  -0.00049   0.00000  -0.01790  -0.01791   1.78781
   D145      -2.40192  -0.00019   0.00000  -0.01405  -0.01405  -2.41597
   D146       3.12519   0.00034   0.00000   0.01302   0.01300   3.13819
   D147       0.01117   0.00013   0.00000   0.00562   0.00561   0.01678
   D148       0.01505  -0.00001   0.00000  -0.00123  -0.00124   0.01381
   D149      -3.09897  -0.00022   0.00000  -0.00863  -0.00863  -3.10760
   D150      -3.12903  -0.00031   0.00000  -0.01281  -0.01284   3.14132
   D151       0.03264  -0.00036   0.00000  -0.01460  -0.01463   0.01801
   D152      -0.01875   0.00001   0.00000   0.00127   0.00128  -0.01747
   D153      -3.14027  -0.00004   0.00000  -0.00053  -0.00051  -3.14078
   D154      -0.00279   0.00002   0.00000   0.00090   0.00090  -0.00190
   D155      -3.13496  -0.00003   0.00000  -0.00084  -0.00084  -3.13580
   D156       3.11111   0.00023   0.00000   0.00829   0.00828   3.11940
   D157      -0.02105   0.00018   0.00000   0.00655   0.00655  -0.01451
   D158       0.01019  -0.00002   0.00000  -0.00097  -0.00098   0.00921
   D159      -3.13007   0.00001   0.00000   0.00002   0.00002  -3.13005
   D160       3.13163   0.00002   0.00000   0.00078   0.00077   3.13241
   D161      -0.00863   0.00005   0.00000   0.00178   0.00177  -0.00686
   D162      -0.00612  -0.00002   0.00000  -0.00053  -0.00053  -0.00665
   D163       3.14159  -0.00004   0.00000  -0.00119  -0.00119   3.14041
   D164       3.12599   0.00003   0.00000   0.00121   0.00121   3.12721
   D165      -0.00948   0.00001   0.00000   0.00056   0.00056  -0.00892
   D166       0.00244   0.00002   0.00000   0.00056   0.00056   0.00301
   D167       3.13791   0.00003   0.00000   0.00122   0.00122   3.13913
   D168      -3.14048  -0.00001   0.00000  -0.00044  -0.00044  -3.14092
   D169      -0.00501   0.00001   0.00000   0.00022   0.00021  -0.00480
   D170      -0.68904   0.00029   0.00000   0.01635   0.01635  -0.67269
   D171       1.38720   0.00035   0.00000   0.01724   0.01724   1.40444
   D172      -2.77733   0.00014   0.00000   0.01451   0.01450  -2.76283
   D173       2.30855   0.00019   0.00000   0.01573   0.01573   2.32428
   D174      -1.89839   0.00025   0.00000   0.01661   0.01662  -1.88178
   D175       0.22026   0.00004   0.00000   0.01388   0.01388   0.23414
         Item               Value     Threshold  Converged?
 Maximum Force            0.010041     0.000450     NO 
 RMS     Force            0.002371     0.000300     NO 
 Maximum Displacement     0.334249     0.001800     NO 
 RMS     Displacement     0.065454     0.001200     NO 
 Predicted change in Energy=-3.764574D-03
 Lowest energy point so far.  Saving SCF results.
 GradGradGradGradGradGradGradGradGradGradGradGradGradGradGradGradGradGrad

 Leave Link  103 at Sun Dec  2 20:19:41 2018, MaxMem=   536870912 cpu:         4.5
 (Enter /pbs_home/pkowalski/g09d01/g09/l202.exe)
 Stoichiometry    C29H22F6S2
 Framework group  C1[X(C29H22F6S2)]
 Deg. of freedom   171
 Full point group                 C1      NOp   1
 RotChk:  IX=0 Diff= 7.91D-03
 Largest Abelian subgroup         C1      NOp   1
 Largest concise Abelian subgroup C1      NOp   1
                         Standard orientation:                         
 ---------------------------------------------------------------------
 Center     Atomic      Atomic             Coordinates (Angstroms)
 Number     Number       Type             X           Y           Z
 ---------------------------------------------------------------------
      1          6           0       -1.431767    0.417166   -0.181948
      2          6           0       -0.601971   -0.857576   -0.308514
      3          6           0        0.640921   -0.755450    0.570640
      4         16           0        1.768399   -2.213938    0.389922
      5          6           0       -0.723618    1.587218   -0.114600
      6          6           0       -1.237204    2.990062   -0.153821
      7          6           0        0.729741    1.604443   -0.061456
      8          6           0       -0.017183    3.858510    0.214147
      9          6           0        1.206439    3.012722   -0.195506
     10          9           0       -2.257893    3.239304    0.701932
     11          9           0       -1.669281    3.357212   -1.394925
     12          9           0       -0.038015    5.059856   -0.374025
     13          9           0        0.009323    4.033124    1.551405
     14          9           0        1.558149    3.344610   -1.472904
     15          9           0        2.260421    3.329258    0.592312
     16          6           0        1.457842    0.458112    0.131373
     17          6           0        0.321669   -0.604426    2.063645
     18          1           0        1.256291   -0.487192    2.625849
     19          1           0       -0.212990   -1.480987    2.449163
     20          1           0       -0.299150    0.287051    2.231813
     21          6           0       -0.278377   -1.055226   -1.795930
     22          1           0        0.269563   -1.990126   -1.964132
     23          1           0        0.329081   -0.217810   -2.169058
     24          1           0       -1.212929   -1.084813   -2.369904
     25          6           0        3.150967   -1.157842    0.136859
     26         16           0       -1.736029   -2.223931    0.218276
     27          6           0       -3.134335   -1.181443   -0.034355
     28          6           0       -4.456155   -1.809479    0.014116
     29          6           0       -5.528615   -1.163441    0.652009
     30          6           0       -4.673800   -3.079669   -0.548337
     31          6           0       -6.783493   -1.761599    0.708797
     32          1           0       -5.365724   -0.192733    1.126341
     33          6           0       -5.931459   -3.671316   -0.493258
     34          1           0       -3.845156   -3.595944   -1.039951
     35          6           0       -6.991195   -3.014861    0.133539
     36          1           0       -7.603716   -1.247280    1.214959
     37          1           0       -6.085629   -4.654521   -0.943998
     38          1           0       -7.977024   -3.483380    0.179465
     39          6           0       -2.843650    0.147970   -0.236021
     40          6           0       -3.885574    1.178723   -0.533154
     41          1           0       -4.811965    0.705520   -0.881281
     42          1           0       -4.128968    1.791194    0.345710
     43          1           0       -3.539193    1.869775   -1.311241
     44          6           0        4.465133   -1.794870    0.040096
     45          6           0        5.593139   -1.207947    0.637867
     46          6           0        4.620210   -3.017688   -0.635320
     47          6           0        6.840098   -1.818815    0.547037
     48          1           0        5.481445   -0.273697    1.193569
     49          6           0        5.869298   -3.622467   -0.727267
     50          1           0        3.750369   -3.484750   -1.105602
     51          6           0        6.983781   -3.024842   -0.138344
     52          1           0        7.705607   -1.351416    1.022403
     53          1           0        5.973800   -4.567443   -1.265244
     54          1           0        7.963942   -3.502004   -0.209281
     55          6           0        2.859790    0.182865    0.019630
     56          6           0        3.882988    1.204224   -0.360350
     57          1           0        3.488066    1.871322   -1.137824
     58          1           0        4.172144    1.842230    0.485161
     59          1           0        4.788149    0.724281   -0.751690
 ---------------------------------------------------------------------
 Rotational constants (GHZ):      0.1292486      0.0711123      0.0488601
 Leave Link  202 at Sun Dec  2 20:19:42 2018, MaxMem=   536870912 cpu:         0.0
 (Enter /pbs_home/pkowalski/g09d01/g09/l301.exe)
 Basis read from rwf:  (5D, 7F)
 No pseudopotential information found on rwf file.
 There are   673 symmetry adapted cartesian basis functions of A   symmetry.
 There are   636 symmetry adapted basis functions of A   symmetry.
   636 basis functions,  1103 primitive gaussians,   673 cartesian basis functions
   141 alpha electrons      141 beta electrons
       nuclear repulsion energy      4708.2330097748 Hartrees.
 IExCor= 4134 DFT=T Ex+Corr=M06L ExCW=0 ScaHFX=  0.000000
 ScaDFX=  1.000000  1.000000  1.000000  1.000000 ScalE2=  1.000000  1.000000
 IRadAn=      0 IRanWt=     -1 IRanGd=            0 ICorTp=0 IEmpDi=  4
 NAtoms=   59 NActive=   59 NUniq=   59 SFac= 1.00D+00 NAtFMM=   60 NAOKFM=F Big=F
 Integral buffers will be    131072 words long.
 Raffenetti 2 integral format.
 Two-electron integral symmetry is turned on.
 No density basis found on file   724.
 Leave Link  301 at Sun Dec  2 20:19:42 2018, MaxMem=   536870912 cpu:         0.6
 (Enter /pbs_home/pkowalski/g09d01/g09/l302.exe)
 NPDir=0 NMtPBC=     1 NCelOv=     1 NCel=       1 NClECP=     1 NCelD=      1
         NCelK=      1 NCelE2=     1 NClLst=     1 CellRange=     0.0.
 One-electron integrals computed using PRISM.
 NBasis=   636 RedAO= T EigKep=  2.89D-04  NBF=   636
 NBsUse=   636 1.00D-06 EigRej= -1.00D+00 NBFU=   636
 Precomputing XC quadrature grid using
 IXCGrd= 4 IRadAn=           0 IRanWt=          -1 IRanGd=           0 AccXCQ= 0.00D+00.
 Generated NRdTot=       0 NPtTot=           0 NUsed=           0 NTot=          32
 NSgBfM=   603   606   612   622   631 MxSgAt=    59 MxSgA2=    59.
 Leave Link  302 at Sun Dec  2 20:19:44 2018, MaxMem=   536870912 cpu:        16.4
 (Enter /pbs_home/pkowalski/g09d01/g09/l303.exe)
 DipDrv:  MaxL=1.
 Leave Link  303 at Sun Dec  2 20:19:44 2018, MaxMem=   536870912 cpu:         1.5
 (Enter /pbs_home/pkowalski/g09d01/g09/l401.exe)
 Initial guess from the checkpoint file:  "dae0068freq_closed_m06l.chk"
 B after Tr=     0.000000    0.000000    0.000000
         Rot=    0.999999    0.001134    0.000457    0.000176 Ang=   0.14 deg.
 Guess basis will be translated and rotated to current coordinates.
 JPrj=2 DoOrth=T DoCkMO=T.
 Generating alternative initial guess.
 ExpMin= 1.22D-01 ExpMax= 9.18D+03 ExpMxC= 1.38D+03 IAcc=1 IRadAn=         1 AccDes= 0.00D+00
 Harris functional with IExCor= 1009 and IRadAn=       1 diagonalized for initial guess.
 HarFok:  IExCor= 1009 AccDes= 0.00D+00 IRadAn=         1 IDoV= 1 UseB2=F ITyADJ=14
 ICtDFT=  3500011 ScaDFX=  1.000000  1.000000  1.000000  1.000000
 FoFCou: FMM=F IPFlag=           0 FMFlag=      100000 FMFlg1=           0
         NFxFlg=           0 DoJE=T BraDBF=F KetDBF=T FulRan=T
         wScrn=  0.000000 ICntrl=     500 IOpCl=  0 I1Cent=   200000004 NGrid=           0
         NMat0=    1 NMatS0=      1 NMatT0=    0 NMatD0=    1 NMtDS0=    0 NMtDT0=    0
 Petite list used in FoFCou.
 Harris En= -2510.26440062363    
 Leave Link  401 at Sun Dec  2 20:19:50 2018, MaxMem=   536870912 cpu:        42.6
 (Enter /pbs_home/pkowalski/g09d01/g09/l502.exe)
 Closed shell SCF:
 Using DIIS extrapolation, IDIIS=  1040.
 Integral symmetry usage will be decided dynamically.
 IVT=     1387805 IEndB=     1387805 NGot=   536870912 MDV=   535953350
 LenX=   535953350 LenY=   535499748
 Requested convergence on RMS density matrix=1.00D-08 within 128 cycles.
 Requested convergence on MAX density matrix=1.00D-06.
 Requested convergence on             energy=1.00D-06.
 No special actions if energy rises.
 Fock matrices will be formed incrementally for  20 cycles.
 Integral accuracy reduced to 1.0D-05 until final iterations.

 Cycle   1  Pass 0  IDiag  1:
 FoFJK:  IHMeth= 1 ICntrl=     500 DoSepK=F KAlg= 0 I1Cent=   0 FoldK=F
 IRaf= 660000000 NMat=   1 IRICut=       1 DoRegI=T DoRafI=F ISym2E= 0.
 FoFCou: FMM=F IPFlag=           0 FMFlag=      100000 FMFlg1=           0
         NFxFlg=           0 DoJE=T BraDBF=F KetDBF=F FulRan=T
         wScrn=  0.000000 ICntrl=     500 IOpCl=  0 I1Cent=           0 NGrid=           0
         NMat0=    1 NMatS0=      1 NMatT0=    0 NMatD0=    1 NMtDS0=    0 NMtDT0=    0
 Symmetry not used in FoFCou.
 E= -2512.04073689016    
 DIIS: error= 5.85D-03 at cycle   1 NSaved=   1.
 NSaved= 1 IEnMin= 1 EnMin= -2512.04073689016     IErMin= 1 ErrMin= 5.85D-03
 ErrMax= 5.85D-03  0.00D+00 EMaxC= 1.00D-01 BMatC= 1.26D-02 BMatP= 1.26D-02
 IDIUse=3 WtCom= 9.41D-01 WtEn= 5.85D-02
 Coeff-Com:  0.100D+01
 Coeff-En:   0.100D+01
 Coeff:      0.100D+01
 Gap=     0.548 Goal=   None    Shift=    0.000
 GapD=    0.548 DampG=2.000 DampE=1.000 DampFc=2.0000 IDamp=-1.
 RMSDP=4.56D-04 MaxDP=2.43D-02              OVMax= 3.04D-02

 Cycle   2  Pass 0  IDiag  1:
 RMSU=  4.55D-04    CP:  1.00D+00
 E= -2512.06463975832     Delta-E=       -0.023902868164 Rises=F Damp=F
 DIIS: error= 4.29D-04 at cycle   2 NSaved=   2.
 NSaved= 2 IEnMin= 2 EnMin= -2512.06463975832     IErMin= 2 ErrMin= 4.29D-04
 ErrMax= 4.29D-04  0.00D+00 EMaxC= 1.00D-01 BMatC= 2.20D-04 BMatP= 1.26D-02
 IDIUse=3 WtCom= 9.96D-01 WtEn= 4.29D-03
 Coeff-Com:  0.212D-01 0.979D+00
 Coeff-En:   0.000D+00 0.100D+01
 Coeff:      0.211D-01 0.979D+00
 Gap=     0.053 Goal=   None    Shift=    0.000
 RMSDP=1.12D-04 MaxDP=8.71D-03 DE=-2.39D-02 OVMax= 9.33D-03

 Cycle   3  Pass 0  IDiag  1:
 RMSU=  1.09D-04    CP:  1.00D+00  9.51D-01
 E= -2512.06415194519     Delta-E=        0.000487813130 Rises=F Damp=F
 DIIS: error= 7.61D-04 at cycle   3 NSaved=   3.
 NSaved= 3 IEnMin= 2 EnMin= -2512.06463975832     IErMin= 2 ErrMin= 4.29D-04
 ErrMax= 7.61D-04  0.00D+00 EMaxC= 1.00D-01 BMatC= 6.45D-04 BMatP= 2.20D-04
 IDIUse=3 WtCom= 2.66D-01 WtEn= 7.34D-01
 Coeff-Com: -0.396D-03 0.641D+00 0.360D+00
 Coeff-En:   0.000D+00 0.728D+00 0.272D+00
 Coeff:     -0.105D-03 0.705D+00 0.295D+00
 Gap=     0.053 Goal=   None    Shift=    0.000
 RMSDP=7.03D-05 MaxDP=5.68D-03 DE= 4.88D-04 OVMax= 7.69D-03

 Cycle   4  Pass 0  IDiag  1:
 RMSU=  2.44D-05    CP:  1.00D+00  9.80D-01  4.09D-01
 E= -2512.06484241439     Delta-E=       -0.000690469198 Rises=F Damp=F
 DIIS: error= 9.46D-05 at cycle   4 NSaved=   4.
 NSaved= 4 IEnMin= 4 EnMin= -2512.06484241439     IErMin= 4 ErrMin= 9.46D-05
 ErrMax= 9.46D-05  0.00D+00 EMaxC= 1.00D-01 BMatC= 2.26D-05 BMatP= 2.20D-04
 IDIUse=1 WtCom= 1.00D+00 WtEn= 0.00D+00
 Coeff-Com: -0.171D-02 0.321D+00 0.137D+00 0.543D+00
 Coeff:     -0.171D-02 0.321D+00 0.137D+00 0.543D+00
 Gap=     0.053 Goal=   None    Shift=    0.000
 RMSDP=1.89D-05 MaxDP=9.72D-04 DE=-6.90D-04 OVMax= 3.05D-03

 Cycle   5  Pass 0  IDiag  1:
 RMSU=  1.28D-05    CP:  1.00D+00  9.82D-01  3.78D-01  4.48D-01
 E= -2512.06485005276     Delta-E=       -0.000007638368 Rises=F Damp=F
 DIIS: error= 9.56D-05 at cycle   5 NSaved=   5.
 NSaved= 5 IEnMin= 5 EnMin= -2512.06485005276     IErMin= 4 ErrMin= 9.46D-05
 ErrMax= 9.56D-05  0.00D+00 EMaxC= 1.00D-01 BMatC= 1.25D-05 BMatP= 2.26D-05
 IDIUse=1 WtCom= 1.00D+00 WtEn= 0.00D+00
 Coeff-Com: -0.990D-03 0.139D+00 0.448D-01 0.420D+00 0.397D+00
 Coeff:     -0.990D-03 0.139D+00 0.448D-01 0.420D+00 0.397D+00
 Gap=     0.053 Goal=   None    Shift=    0.000
 RMSDP=1.15D-05 MaxDP=7.41D-04 DE=-7.64D-06 OVMax= 2.51D-03

 Cycle   6  Pass 0  IDiag  1:
 RMSU=  6.28D-06    CP:  1.00D+00  9.83D-01  3.67D-01  6.42D-01  3.50D-01
 E= -2512.06486051395     Delta-E=       -0.000010461198 Rises=F Damp=F
 DIIS: error= 3.70D-05 at cycle   6 NSaved=   6.
 NSaved= 6 IEnMin= 6 EnMin= -2512.06486051395     IErMin= 6 ErrMin= 3.70D-05
 ErrMax= 3.70D-05  0.00D+00 EMaxC= 1.00D-01 BMatC= 2.27D-06 BMatP= 1.25D-05
 IDIUse=1 WtCom= 1.00D+00 WtEn= 0.00D+00
 Coeff-Com: -0.369D-03 0.416D-01 0.685D-02 0.215D+00 0.312D+00 0.424D+00
 Coeff:     -0.369D-03 0.416D-01 0.685D-02 0.215D+00 0.312D+00 0.424D+00
 Gap=     0.053 Goal=   None    Shift=    0.000
 RMSDP=4.41D-06 MaxDP=3.09D-04 DE=-1.05D-05 OVMax= 9.03D-04

 Initial convergence to 1.0D-05 achieved.  Increase integral accuracy.
 Cycle   7  Pass 1  IDiag  1:
 E= -2512.06017150633     Delta-E=        0.004689007626 Rises=F Damp=F
 DIIS: error= 1.68D-04 at cycle   1 NSaved=   1.
 NSaved= 1 IEnMin= 1 EnMin= -2512.06017150633     IErMin= 1 ErrMin= 1.68D-04
 ErrMax= 1.68D-04  0.00D+00 EMaxC= 1.00D-01 BMatC= 6.69D-05 BMatP= 6.69D-05
 IDIUse=3 WtCom= 9.98D-01 WtEn= 1.68D-03
 Coeff-Com:  0.100D+01
 Coeff-En:   0.100D+01
 Coeff:      0.100D+01
 Gap=     0.053 Goal=   None    Shift=    0.000
 RMSDP=4.41D-06 MaxDP=3.09D-04 DE= 4.69D-03 OVMax= 1.27D-03

 Cycle   8  Pass 1  IDiag  1:
 RMSU=  1.86D-04    CP:  9.99D-01
 E= -2512.06023889161     Delta-E=       -0.000067385283 Rises=F Damp=F
 DIIS: error= 3.99D-05 at cycle   2 NSaved=   2.
 NSaved= 2 IEnMin= 2 EnMin= -2512.06023889161     IErMin= 2 ErrMin= 3.99D-05
 ErrMax= 3.99D-05  0.00D+00 EMaxC= 1.00D-01 BMatC= 4.80D-06 BMatP= 6.69D-05
 IDIUse=1 WtCom= 1.00D+00 WtEn= 0.00D+00
 Coeff-Com:  0.116D+00 0.884D+00
 Coeff:      0.116D+00 0.884D+00
 Gap=     0.053 Goal=   None    Shift=    0.000
 RMSDP=1.59D-05 MaxDP=1.02D-03 DE=-6.74D-05 OVMax= 3.34D-03

 Cycle   9  Pass 1  IDiag  1:
 RMSU=  1.59D-05    CP:  9.99D-01  1.00D+00
 E= -2512.06022435817     Delta-E=        0.000014533435 Rises=F Damp=F
 DIIS: error= 9.24D-05 at cycle   3 NSaved=   3.
 NSaved= 3 IEnMin= 2 EnMin= -2512.06023889161     IErMin= 2 ErrMin= 3.99D-05
 ErrMax= 9.24D-05  0.00D+00 EMaxC= 1.00D-01 BMatC= 1.61D-05 BMatP= 4.80D-06
 IDIUse=1 WtCom= 1.00D+00 WtEn= 0.00D+00
 Coeff-Com:  0.311D-01 0.647D+00 0.322D+00
 Coeff:      0.311D-01 0.647D+00 0.322D+00
 Gap=     0.053 Goal=   None    Shift=    0.000
 RMSDP=1.44D-05 MaxDP=9.24D-04 DE= 1.45D-05 OVMax= 3.77D-03

 Cycle  10  Pass 1  IDiag  1:
 RMSU=  6.66D-06    CP:  9.99D-01  1.00D+00  1.98D-01
 E= -2512.06024107113     Delta-E=       -0.000016712952 Rises=F Damp=F
 DIIS: error= 3.63D-05 at cycle   4 NSaved=   4.
 NSaved= 4 IEnMin= 4 EnMin= -2512.06024107113     IErMin= 4 ErrMin= 3.63D-05
 ErrMax= 3.63D-05  0.00D+00 EMaxC= 1.00D-01 BMatC= 2.39D-06 BMatP= 4.80D-06
 IDIUse=1 WtCom= 1.00D+00 WtEn= 0.00D+00
 Coeff-Com:  0.571D-02 0.362D+00 0.262D+00 0.370D+00
 Coeff:      0.571D-02 0.362D+00 0.262D+00 0.370D+00
 Gap=     0.053 Goal=   None    Shift=    0.000
 RMSDP=4.86D-06 MaxDP=4.22D-04 DE=-1.67D-05 OVMax= 1.39D-03

 Cycle  11  Pass 1  IDiag  1:
 RMSU=  2.27D-06    CP:  9.99D-01  1.00D+00  3.58D-01  4.82D-01
 E= -2512.06024387535     Delta-E=       -0.000002804220 Rises=F Damp=F
 DIIS: error= 8.69D-06 at cycle   5 NSaved=   5.
 NSaved= 5 IEnMin= 5 EnMin= -2512.06024387535     IErMin= 5 ErrMin= 8.69D-06
 ErrMax= 8.69D-06  0.00D+00 EMaxC= 1.00D-01 BMatC= 1.70D-07 BMatP= 2.39D-06
 IDIUse=1 WtCom= 1.00D+00 WtEn= 0.00D+00
 Coeff-Com: -0.913D-03 0.155D+00 0.138D+00 0.252D+00 0.456D+00
 Coeff:     -0.913D-03 0.155D+00 0.138D+00 0.252D+00 0.456D+00
 Gap=     0.053 Goal=   None    Shift=    0.000
 RMSDP=1.65D-06 MaxDP=9.40D-05 DE=-2.80D-06 OVMax= 4.41D-04

 Cycle  12  Pass 1  IDiag  1:
 RMSU=  1.13D-06    CP:  9.99D-01  1.00D+00  3.57D-01  5.23D-01  4.85D-01
 E= -2512.06024401291     Delta-E=       -0.000000137565 Rises=F Damp=F
 DIIS: error= 5.70D-06 at cycle   6 NSaved=   6.
 NSaved= 6 IEnMin= 6 EnMin= -2512.06024401291     IErMin= 6 ErrMin= 5.70D-06
 ErrMax= 5.70D-06  0.00D+00 EMaxC= 1.00D-01 BMatC= 4.87D-08 BMatP= 1.70D-07
 IDIUse=1 WtCom= 1.00D+00 WtEn= 0.00D+00
 Coeff-Com: -0.173D-02 0.641D-01 0.664D-01 0.138D+00 0.353D+00 0.380D+00
 Coeff:     -0.173D-02 0.641D-01 0.664D-01 0.138D+00 0.353D+00 0.380D+00
 Gap=     0.053 Goal=   None    Shift=    0.000
 RMSDP=8.78D-07 MaxDP=6.27D-05 DE=-1.38D-07 OVMax= 2.70D-04

 Cycle  13  Pass 1  IDiag  1:
 RMSU=  4.73D-07    CP:  9.99D-01  1.00D+00  3.61D-01  5.14D-01  6.52D-01
                    CP:  4.44D-01
 E= -2512.06024406021     Delta-E=       -0.000000047295 Rises=F Damp=F
 DIIS: error= 2.41D-06 at cycle   7 NSaved=   7.
 NSaved= 7 IEnMin= 7 EnMin= -2512.06024406021     IErMin= 7 ErrMin= 2.41D-06
 ErrMax= 2.41D-06  0.00D+00 EMaxC= 1.00D-01 BMatC= 1.20D-08 BMatP= 4.87D-08
 IDIUse=1 WtCom= 1.00D+00 WtEn= 0.00D+00
 Coeff-Com: -0.115D-02 0.117D-01 0.187D-01 0.500D-01 0.180D+00 0.323D+00
 Coeff-Com:  0.419D+00
 Coeff:     -0.115D-02 0.117D-01 0.187D-01 0.500D-01 0.180D+00 0.323D+00
 Coeff:      0.419D+00
 Gap=     0.053 Goal=   None    Shift=    0.000
 RMSDP=3.33D-07 MaxDP=3.01D-05 DE=-4.73D-08 OVMax= 9.50D-05

 Cycle  14  Pass 1  IDiag  1:
 RMSU=  1.46D-07    CP:  9.99D-01  1.00D+00  3.59D-01  5.23D-01  6.22D-01
                    CP:  5.71D-01  4.81D-01
 E= -2512.06024407371     Delta-E=       -0.000000013500 Rises=F Damp=F
 DIIS: error= 8.94D-07 at cycle   8 NSaved=   8.
 NSaved= 8 IEnMin= 8 EnMin= -2512.06024407371     IErMin= 8 ErrMin= 8.94D-07
 ErrMax= 8.94D-07  0.00D+00 EMaxC= 1.00D-01 BMatC= 8.11D-10 BMatP= 1.20D-08
 IDIUse=1 WtCom= 1.00D+00 WtEn= 0.00D+00
 Coeff-Com: -0.517D-03-0.777D-04 0.398D-02 0.158D-01 0.734D-01 0.159D+00
 Coeff-Com:  0.270D+00 0.478D+00
 Coeff:     -0.517D-03-0.777D-04 0.398D-02 0.158D-01 0.734D-01 0.159D+00
 Coeff:      0.270D+00 0.478D+00
 Gap=     0.053 Goal=   None    Shift=    0.000
 RMSDP=9.91D-08 MaxDP=7.36D-06 DE=-1.35D-08 OVMax= 1.31D-05

 Cycle  15  Pass 1  IDiag  1:
 RMSU=  6.40D-08    CP:  9.99D-01  1.00D+00  3.60D-01  5.26D-01  6.23D-01
                    CP:  5.55D-01  5.24D-01  5.48D-01
 E= -2512.06024407462     Delta-E=       -0.000000000911 Rises=F Damp=F
 DIIS: error= 3.30D-07 at cycle   9 NSaved=   9.
 NSaved= 9 IEnMin= 9 EnMin= -2512.06024407462     IErMin= 9 ErrMin= 3.30D-07
 ErrMax= 3.30D-07  0.00D+00 EMaxC= 1.00D-01 BMatC= 1.36D-10 BMatP= 8.11D-10
 IDIUse=1 WtCom= 1.00D+00 WtEn= 0.00D+00
 Coeff-Com: -0.142D-03-0.211D-02-0.764D-03 0.154D-02 0.165D-01 0.464D-01
 Coeff-Com:  0.104D+00 0.323D+00 0.511D+00
 Coeff:     -0.142D-03-0.211D-02-0.764D-03 0.154D-02 0.165D-01 0.464D-01
 Coeff:      0.104D+00 0.323D+00 0.511D+00
 Gap=     0.053 Goal=   None    Shift=    0.000
 RMSDP=3.65D-08 MaxDP=1.81D-06 DE=-9.11D-10 OVMax= 3.73D-06

 Cycle  16  Pass 1  IDiag  1:
 RMSU=  1.93D-08    CP:  9.99D-01  1.00D+00  3.60D-01  5.25D-01  6.27D-01
                    CP:  5.60D-01  5.25D-01  6.21D-01  5.91D-01
 E= -2512.06024407459     Delta-E=        0.000000000031 Rises=F Damp=F
 DIIS: error= 1.53D-07 at cycle  10 NSaved=  10.
 NSaved=10 IEnMin= 9 EnMin= -2512.06024407462     IErMin=10 ErrMin= 1.53D-07
 ErrMax= 1.53D-07  0.00D+00 EMaxC= 1.00D-01 BMatC= 1.53D-11 BMatP= 1.36D-10
 IDIUse=1 WtCom= 1.00D+00 WtEn= 0.00D+00
 Coeff-Com: -0.368D-04-0.135D-02-0.899D-03-0.689D-03 0.291D-02 0.131D-01
 Coeff-Com:  0.377D-01 0.153D+00 0.322D+00 0.474D+00
 Coeff:     -0.368D-04-0.135D-02-0.899D-03-0.689D-03 0.291D-02 0.131D-01
 Coeff:      0.377D-01 0.153D+00 0.322D+00 0.474D+00
 Gap=     0.053 Goal=   None    Shift=    0.000
 RMSDP=1.07D-08 MaxDP=6.71D-07 DE= 3.09D-11 OVMax= 1.54D-06

 Cycle  17  Pass 1  IDiag  1:
 RMSU=  7.06D-09    CP:  9.99D-01  1.00D+00  3.60D-01  5.25D-01  6.27D-01
                    CP:  5.61D-01  5.27D-01  6.20D-01  6.30D-01  6.17D-01
 E= -2512.06024407462     Delta-E=       -0.000000000035 Rises=F Damp=F
 DIIS: error= 4.36D-08 at cycle  11 NSaved=  11.
 NSaved=11 IEnMin=11 EnMin= -2512.06024407462     IErMin=11 ErrMin= 4.36D-08
 ErrMax= 4.36D-08  0.00D+00 EMaxC= 1.00D-01 BMatC= 2.05D-12 BMatP= 1.53D-11
 IDIUse=1 WtCom= 1.00D+00 WtEn= 0.00D+00
 Coeff-Com:  0.263D-05-0.468D-03-0.441D-03-0.737D-03-0.111D-02 0.802D-04
 Coeff-Com:  0.548D-02 0.398D-01 0.112D+00 0.298D+00 0.548D+00
 Coeff:      0.263D-05-0.468D-03-0.441D-03-0.737D-03-0.111D-02 0.802D-04
 Coeff:      0.548D-02 0.398D-01 0.112D+00 0.298D+00 0.548D+00
 Gap=     0.053 Goal=   None    Shift=    0.000
 RMSDP=4.55D-09 MaxDP=2.48D-07 DE=-3.46D-11 OVMax= 4.70D-07

 SCF Done:  E(RM06L) =  -2512.06024407     A.U. after   17 cycles
            NFock= 17  Conv=0.46D-08     -V/T= 2.0064
 KE= 2.495969230727D+03 PE=-1.532010740384D+04 EE= 5.603844919262D+03
 Leave Link  502 at Sun Dec  2 20:27:53 2018, MaxMem=   536870912 cpu:      3849.4
 (Enter /pbs_home/pkowalski/g09d01/g09/l701.exe)
 Compute integral first derivatives.
 ... and contract with generalized density number  0.
 Leave Link  701 at Sun Dec  2 20:27:54 2018, MaxMem=   536870912 cpu:         6.0
 (Enter /pbs_home/pkowalski/g09d01/g09/l702.exe)
 L702 exits ... SP integral derivatives will be done elsewhere.
 Leave Link  702 at Sun Dec  2 20:27:54 2018, MaxMem=   536870912 cpu:         0.2
 (Enter /pbs_home/pkowalski/g09d01/g09/l703.exe)
 Compute integral first derivatives, UseDBF=F ICtDFT=           0.
 Integral derivatives from FoFJK, PRISM(SPDF).
 Calling FoFJK, ICntrl=      2527 FMM=F ISym2X=0 I1Cent= 0 IOpClX= 0 NMat=1 NMatS=1 NMatT=0.
 FoFJK:  IHMeth= 1 ICntrl=    2527 DoSepK=F KAlg= 0 I1Cent=   0 FoldK=F
 IRaf=         0 NMat=   1 IRICut=       1 DoRegI=T DoRafI=F ISym2E= 0.
 FoFCou: FMM=F IPFlag=           0 FMFlag=      100000 FMFlg1=         800
         NFxFlg=           0 DoJE=F BraDBF=F KetDBF=F FulRan=T
         wScrn=  0.000000 ICntrl=    2527 IOpCl=  0 I1Cent=           0 NGrid=           0
         NMat0=    1 NMatS0=      1 NMatT0=    0 NMatD0=    1 NMtDS0=    0 NMtDT0=    0
 Symmetry not used in FoFCou.
 Leave Link  703 at Sun Dec  2 20:30:11 2018, MaxMem=   536870912 cpu:      1094.8
 (Enter /pbs_home/pkowalski/g09d01/g09/l716.exe)
 Dipole        = 1.07655007D-01-1.68022340D+00-9.18369160D-02
 ***** Axes restored to original set *****
 -------------------------------------------------------------------
 Center     Atomic                   Forces (Hartrees/Bohr)
 Number     Number              X              Y              Z
 -------------------------------------------------------------------
      1        6          -0.003189691    0.003098916    0.001027041
      2        6          -0.000991153   -0.000767562   -0.000189312
      3        6           0.001839472    0.000862490   -0.000621730
      4       16           0.000902598   -0.002001003   -0.001020968
      5        6           0.001831069   -0.002491109    0.000239476
      6        6          -0.001587350    0.001074182   -0.001823336
      7        6          -0.001582702    0.000075530   -0.002399931
      8        6           0.001236008   -0.000433035   -0.002091378
      9        6           0.002341946   -0.001318368    0.001060999
     10        9          -0.000006139   -0.000999339    0.000366688
     11        9           0.000384760    0.000293865    0.000530383
     12        9           0.000339231    0.000866189    0.000283755
     13        9          -0.001014106   -0.000111855    0.000938824
     14        9          -0.000303638    0.000600516    0.000051510
     15        9          -0.001123376   -0.000181584   -0.000406592
     16        6           0.001050317    0.000594707    0.004272826
     17        6          -0.000384179   -0.001339649    0.001059365
     18        1           0.000337173    0.000656191   -0.000404041
     19        1           0.000444113    0.000372260   -0.000388815
     20        1           0.000422918    0.000513722    0.000156749
     21        6           0.000180650    0.001758395   -0.000564870
     22        1          -0.000351433   -0.000588575   -0.000175050
     23        1          -0.000440822   -0.000263098    0.000155464
     24        1          -0.000247356   -0.000759799    0.000210039
     25        6          -0.001515875    0.003082038    0.005286895
     26       16          -0.001047255   -0.001561098   -0.001885895
     27        6          -0.002049444    0.003662038    0.005067612
     28        6           0.001721952   -0.002113696    0.000306043
     29        6          -0.001020361    0.001557555   -0.001307607
     30        6          -0.000428994    0.001477642    0.000451699
     31        6           0.000459318    0.000058479   -0.000345704
     32        1          -0.000499869    0.001002862    0.000838776
     33        6          -0.000015759   -0.000218614    0.000215094
     34        1           0.000021017   -0.000038984   -0.000250095
     35        6          -0.000342728    0.000107920    0.000095624
     36        1          -0.000013886    0.000085822    0.000151025
     37        1           0.000008633    0.000030147   -0.000094640
     38        1           0.000044206   -0.000045209    0.000023062
     39        6           0.003046601   -0.002841708   -0.003915444
     40        6           0.000590927   -0.000786395    0.002460702
     41        1           0.000160406   -0.001471026   -0.001012624
     42        1          -0.000485727    0.000245361   -0.000678254
     43        1           0.000253521   -0.000223843   -0.000685023
     44        6          -0.000968563    0.000508594   -0.002340738
     45        6           0.001477817   -0.000705144    0.001125522
     46        6           0.000509048    0.000436261    0.001479015
     47        6           0.000203719    0.000068588   -0.000285835
     48        1          -0.000015605    0.000599974    0.001184477
     49        6          -0.000325151   -0.000060190   -0.000003123
     50        1           0.000126970    0.000124459   -0.000139375
     51        6           0.000143854   -0.000102504    0.000200337
     52        1          -0.000031706    0.000097625    0.000125400
     53        1           0.000104985   -0.000021089   -0.000003819
     54        1          -0.000030485    0.000025691   -0.000076804
     55        6           0.001028782   -0.001796788   -0.004680321
     56        6          -0.002087279    0.001262171    0.000481072
     57        1           0.000566603   -0.000248493   -0.000414415
     58        1           0.000612192   -0.000510457    0.000032110
     59        1          -0.000290175   -0.001199978   -0.001671842
 -------------------------------------------------------------------
 Cartesian Forces:  Max     0.005286895 RMS     0.001330948
 Leave Link  716 at Sun Dec  2 20:30:11 2018, MaxMem=   536870912 cpu:         0.3
 (Enter /pbs_home/pkowalski/g09d01/g09/l103.exe)

 GradGradGradGradGradGradGradGradGradGradGradGradGradGradGradGradGradGrad
 Berny optimization.
 Using GEDIIS/GDIIS optimizer.
 FormGI is forming the generalized inverse of G from B-inverse, IUseBI=4.
 Internal  Forces:  Max     0.006833612 RMS     0.000964976
 Search for a local minimum.
 Step number   2 out of a maximum of  354
 All quantities printed in internal units (Hartrees-Bohrs-Radians)
 RMS Force = .96498D-03 SwitMx=.10000D-02 MixMth= 2
 Mixed Optimization -- En-DIIS/RFO-DIIS
 Update second derivatives using D2CorX and points    1    2
 DE= -3.23D-03 DEPred=-3.76D-03 R= 8.58D-01
 TightC=F SS=  1.41D+00  RLast= 3.06D-01 DXNew= 5.0454D-01 9.1829D-01
 Trust test= 8.58D-01 RLast= 3.06D-01 DXMaxT set to 5.05D-01
 ITU=  1  0
 Use linear search instead of GDIIS.
     Eigenvalues ---    0.00230   0.00230   0.00426   0.00629   0.00640
     Eigenvalues ---    0.00652   0.00842   0.00991   0.01104   0.01202
     Eigenvalues ---    0.01238   0.01268   0.01385   0.01441   0.01458
     Eigenvalues ---    0.01541   0.01575   0.01599   0.01722   0.01748
     Eigenvalues ---    0.01931   0.02013   0.02015   0.02035   0.02078
     Eigenvalues ---    0.02091   0.02095   0.02132   0.02135   0.02137
     Eigenvalues ---    0.02139   0.02143   0.02151   0.02155   0.02161
     Eigenvalues ---    0.02161   0.02164   0.02167   0.04504   0.04754
     Eigenvalues ---    0.04993   0.05445   0.05447   0.05526   0.05653
     Eigenvalues ---    0.05663   0.05975   0.07007   0.07027   0.07053
     Eigenvalues ---    0.07186   0.07231   0.07314   0.07809   0.08946
     Eigenvalues ---    0.09195   0.09444   0.09599   0.10313   0.10672
     Eigenvalues ---    0.11100   0.12176   0.12356   0.14189   0.14553
     Eigenvalues ---    0.15526   0.15996   0.15997   0.15998   0.15999
     Eigenvalues ---    0.15999   0.16000   0.16000   0.16000   0.16000
     Eigenvalues ---    0.16000   0.16000   0.16000   0.16000   0.16000
     Eigenvalues ---    0.16000   0.16000   0.16000   0.16000   0.16000
     Eigenvalues ---    0.16000   0.16035   0.17019   0.17059   0.20304
     Eigenvalues ---    0.21390   0.22000   0.22000   0.22000   0.22000
     Eigenvalues ---    0.22247   0.23274   0.23469   0.23762   0.24336
     Eigenvalues ---    0.24530   0.24549   0.24791   0.24815   0.24947
     Eigenvalues ---    0.24981   0.24994   0.24995   0.25001   0.26672
     Eigenvalues ---    0.26934   0.27005   0.27192   0.27267   0.27536
     Eigenvalues ---    0.27806   0.28242   0.28913   0.30646   0.31481
     Eigenvalues ---    0.31525   0.32242   0.33636   0.34194   0.34375
     Eigenvalues ---    0.34432   0.34469   0.34515   0.34556   0.34594
     Eigenvalues ---    0.34602   0.34706   0.34713   0.34739   0.34811
     Eigenvalues ---    0.35143   0.35205   0.35291   0.35291   0.35291
     Eigenvalues ---    0.35291   0.35300   0.35311   0.35353   0.35371
     Eigenvalues ---    0.35450   0.36127   0.36933   0.37809   0.41296
     Eigenvalues ---    0.41602   0.41768   0.41829   0.45008   0.45038
     Eigenvalues ---    0.45489   0.45539   0.46379   0.46413   0.46682
     Eigenvalues ---    0.46810   0.47495   0.48251   0.48381   0.49557
     Eigenvalues ---    0.50285   0.51150   0.52249   0.52834   0.53688
     Eigenvalues ---    0.55706
 RFO step:  Lambda=-2.19712118D-03 EMin= 2.29997711D-03
 Quartic linear search produced a step of -0.07329.
 Iteration  1 RMS(Cart)=  0.06360211 RMS(Int)=  0.00097972
 Iteration  2 RMS(Cart)=  0.00220234 RMS(Int)=  0.00004721
 Iteration  3 RMS(Cart)=  0.00000097 RMS(Int)=  0.00004720
 ITry= 1 IFail=0 DXMaxC= 3.05D-01 DCOld= 1.00D+10 DXMaxT= 5.05D-01 DXLimC= 3.00D+00 Rises=F
 Variable       Old X    -DE/DX   Delta X   Delta X   Delta X     New X
                                 (Linear)    (Quad)   (Total)
    R1        2.88426  -0.00044   0.00147  -0.01109  -0.00964   2.87462
    R2        2.58763   0.00227  -0.00021   0.00500   0.00478   2.59241
    R3        2.71806  -0.00089   0.00170  -0.01120  -0.00950   2.70856
    R4        2.88338   0.00336   0.00234  -0.00171   0.00063   2.88401
    R5        2.90071   0.00021   0.00231  -0.01138  -0.00907   2.89164
    R6        3.50009  -0.00073   0.00114  -0.00899  -0.00784   3.49225
    R7        3.50036  -0.00040   0.00102  -0.00761  -0.00657   3.49379
    R8        2.88643  -0.00046   0.00152  -0.00961  -0.00806   2.87836
    R9        2.89923   0.00047   0.00233  -0.01058  -0.00825   2.89098
   R10        3.32231  -0.00129   0.00177  -0.01346  -0.01168   3.31062
   R11        2.82404   0.00068   0.00136  -0.00494  -0.00358   2.82045
   R12        2.74848  -0.00043   0.00146  -0.00726  -0.00577   2.74271
   R13        2.91414   0.00079   0.00101  -0.00340  -0.00243   2.91171
   R14        2.56073  -0.00102   0.00126  -0.00837  -0.00711   2.55362
   R15        2.57851  -0.00062   0.00119  -0.00734  -0.00615   2.57236
   R16        2.82099   0.00076   0.00132  -0.00441  -0.00307   2.81792
   R17        2.59202   0.00269  -0.00016   0.00632   0.00617   2.59819
   R18        2.91559   0.00115   0.00101  -0.00208  -0.00109   2.91449
   R19        2.52801  -0.00078   0.00131  -0.00810  -0.00679   2.52122
   R20        2.54900  -0.00096   0.00122  -0.00802  -0.00680   2.54220
   R21        2.58112  -0.00046   0.00114  -0.00678  -0.00564   2.57548
   R22        2.55758  -0.00118   0.00129  -0.00875  -0.00747   2.55012
   R23        2.70812  -0.00033   0.00168  -0.00920  -0.00754   2.70058
   R24        2.07297   0.00014  -0.00070   0.00402   0.00332   2.07629
   R25        2.07254  -0.00002  -0.00082   0.00424   0.00342   2.07596
   R26        2.07735  -0.00011  -0.00094   0.00462   0.00368   2.08103
   R27        2.07230  -0.00013  -0.00083   0.00401   0.00318   2.07548
   R28        2.07826  -0.00003  -0.00090   0.00461   0.00371   2.08198
   R29        2.07329   0.00012  -0.00073   0.00409   0.00337   2.07666
   R30        2.76585   0.00125   0.00145  -0.00435  -0.00290   2.76295
   R31        2.60208   0.00649  -0.00024   0.01335   0.01309   2.61517
   R32        3.33035  -0.00116   0.00175  -0.01229  -0.01055   3.31981
   R33        2.76701   0.00127   0.00148  -0.00441  -0.00293   2.76408
   R34        2.59966   0.00683  -0.00027   0.01402   0.01374   2.61341
   R35        2.65535   0.00227   0.00026   0.00346   0.00373   2.65908
   R36        2.65714   0.00093   0.00021   0.00091   0.00113   2.65827
   R37        2.62919  -0.00004   0.00029  -0.00153  -0.00123   2.62796
   R38        2.06473  -0.00103  -0.00114   0.00328   0.00214   2.06688
   R39        2.62854  -0.00006   0.00023  -0.00136  -0.00114   2.62741
   R40        2.06567  -0.00019  -0.00109   0.00521   0.00412   2.06978
   R41        2.63529   0.00002   0.00016  -0.00089  -0.00074   2.63455
   R42        2.06447  -0.00007  -0.00091   0.00455   0.00364   2.06811
   R43        2.63673  -0.00019   0.00021  -0.00160  -0.00142   2.63531
   R44        2.06459  -0.00007  -0.00092   0.00460   0.00368   2.06827
   R45        2.06446  -0.00007  -0.00091   0.00457   0.00366   2.06812
   R46        2.82597  -0.00008   0.00182  -0.00974  -0.00791   2.81806
   R47        2.07295  -0.00060  -0.00083   0.00273   0.00191   2.07486
   R48        2.07592   0.00029  -0.00063   0.00404   0.00341   2.07933
   R49        2.07264   0.00042  -0.00069   0.00471   0.00401   2.07665
   R50        2.65519   0.00192   0.00025   0.00274   0.00300   2.65819
   R51        2.65607   0.00104   0.00023   0.00103   0.00126   2.65733
   R52        2.62958  -0.00003   0.00026  -0.00140  -0.00113   2.62845
   R53        2.06500  -0.00091  -0.00112   0.00347   0.00235   2.06735
   R54        2.62830   0.00002   0.00023  -0.00119  -0.00097   2.62734
   R55        2.06658  -0.00009  -0.00109   0.00547   0.00438   2.07096
   R56        2.63540  -0.00016   0.00017  -0.00128  -0.00112   2.63428
   R57        2.06451  -0.00005  -0.00091   0.00464   0.00372   2.06823
   R58        2.63619  -0.00012   0.00015  -0.00114  -0.00100   2.63519
   R59        2.06432  -0.00006  -0.00090   0.00453   0.00363   2.06795
   R60        2.06442  -0.00009  -0.00092   0.00458   0.00366   2.06808
   R61        2.82480   0.00019   0.00191  -0.00942  -0.00751   2.81730
   R62        2.07479   0.00016  -0.00071   0.00412   0.00341   2.07819
   R63        2.07488   0.00041  -0.00062   0.00431   0.00369   2.07857
   R64        2.07251  -0.00084  -0.00086   0.00230   0.00144   2.07395
    A1        2.02258  -0.00042  -0.00001  -0.00530  -0.00539   2.01719
    A2        1.95437   0.00129   0.00018   0.00552   0.00562   1.96000
    A3        2.30422  -0.00088  -0.00017  -0.00100  -0.00108   2.30314
    A4        1.91684   0.00009  -0.00005  -0.00049  -0.00054   1.91630
    A5        1.87812  -0.00024  -0.00020  -0.00287  -0.00308   1.87504
    A6        1.83347  -0.00027  -0.00061   0.00134   0.00070   1.83417
    A7        1.97711   0.00051   0.00040   0.00255   0.00296   1.98007
    A8        1.96519   0.00024   0.00067   0.00108   0.00175   1.96694
    A9        1.88567  -0.00040  -0.00033  -0.00189  -0.00220   1.88346
   A10        1.96807   0.00027   0.00073  -0.00314  -0.00236   1.96571
   A11        1.89984  -0.00002  -0.00018   0.00008  -0.00014   1.89970
   A12        1.97991   0.00025   0.00068   0.00227   0.00291   1.98282
   A13        1.84625  -0.00044  -0.00055  -0.00259  -0.00316   1.84309
   A14        1.87456  -0.00030  -0.00056   0.00153   0.00096   1.87552
   A15        1.88909   0.00019  -0.00024   0.00169   0.00149   1.89058
   A16        1.59053   0.00178   0.00042   0.00306   0.00333   1.59385
   A17        2.24349  -0.00074  -0.00027   0.00015   0.00002   2.24352
   A18        2.12785   0.00030   0.00027  -0.00001   0.00023   2.12808
   A19        1.91055   0.00045   0.00001   0.00017   0.00005   1.91060
   A20        1.82399  -0.00040   0.00043  -0.00819  -0.00801   1.81598
   A21        1.99868   0.00020  -0.00007   0.00225   0.00226   2.00094
   A22        1.96631   0.00004  -0.00027   0.00202   0.00180   1.96811
   A23        1.91946  -0.00004  -0.00027   0.00078   0.00059   1.92006
   A24        1.89234   0.00025  -0.00007   0.00319   0.00318   1.89552
   A25        1.86126  -0.00004   0.00024   0.00006   0.00026   1.86152
   A26        1.90391   0.00015  -0.00002  -0.00181  -0.00194   1.90197
   A27        2.12430   0.00019   0.00029   0.00086   0.00113   2.12543
   A28        2.25433  -0.00034  -0.00027   0.00068   0.00051   2.25484
   A29        1.82902   0.00006   0.00043  -0.00628  -0.00614   1.82288
   A30        1.96980   0.00001  -0.00013   0.00426   0.00424   1.97404
   A31        1.90182  -0.00027  -0.00029  -0.00246  -0.00270   1.89912
   A32        1.96915   0.00013  -0.00003   0.00442   0.00450   1.97365
   A33        1.89506  -0.00015  -0.00017  -0.00181  -0.00194   1.89312
   A34        1.89646   0.00018   0.00017   0.00130   0.00143   1.89789
   A35        1.81322  -0.00034   0.00048  -0.00797  -0.00770   1.80552
   A36        1.97734   0.00002  -0.00034   0.00145   0.00116   1.97850
   A37        2.00099   0.00016  -0.00011   0.00295   0.00290   2.00389
   A38        1.89582   0.00012   0.00010   0.00094   0.00108   1.89690
   A39        1.91225  -0.00002  -0.00039   0.00188   0.00158   1.91383
   A40        1.86192   0.00005   0.00024   0.00065   0.00085   1.86278
   A41        2.00483  -0.00040   0.00000  -0.00222  -0.00223   2.00259
   A42        1.97473   0.00125   0.00017   0.00414   0.00425   1.97898
   A43        2.30346  -0.00085  -0.00017  -0.00187  -0.00197   2.30149
   A44        1.90919   0.00090  -0.00045   0.00759   0.00713   1.91631
   A45        1.94426   0.00070  -0.00012   0.00485   0.00471   1.94896
   A46        1.92433   0.00060   0.00031   0.00131   0.00162   1.92595
   A47        1.89717  -0.00073  -0.00001  -0.00325  -0.00328   1.89389
   A48        1.89241  -0.00082   0.00014  -0.00586  -0.00572   1.88668
   A49        1.89554  -0.00072   0.00014  -0.00509  -0.00495   1.89059
   A50        1.94308   0.00073  -0.00020   0.00553   0.00531   1.94839
   A51        1.92534   0.00041   0.00023   0.00070   0.00092   1.92626
   A52        1.90799   0.00090  -0.00035   0.00696   0.00660   1.91459
   A53        1.89772  -0.00061   0.00012  -0.00423  -0.00411   1.89361
   A54        1.89905  -0.00074   0.00003  -0.00352  -0.00352   1.89552
   A55        1.88971  -0.00074   0.00019  -0.00588  -0.00569   1.88402
   A56        2.04223  -0.00195  -0.00027  -0.00583  -0.00604   2.03619
   A57        2.01623  -0.00187  -0.00024  -0.00523  -0.00560   2.01064
   A58        2.22436   0.00382   0.00053   0.01097   0.01156   2.23592
   A59        1.57946   0.00181   0.00053   0.00619   0.00659   1.58604
   A60        2.04631  -0.00211  -0.00038  -0.00664  -0.00697   2.03934
   A61        2.00976  -0.00196  -0.00027  -0.00381  -0.00419   2.00556
   A62        2.22698   0.00407   0.00065   0.01036   0.01107   2.23805
   A63        2.10230   0.00293   0.00058   0.00723   0.00765   2.10995
   A64        2.11058  -0.00116  -0.00035  -0.00272  -0.00322   2.10736
   A65        2.07006  -0.00179  -0.00024  -0.00513  -0.00546   2.06460
   A66        2.10512   0.00061   0.00011   0.00217   0.00228   2.10740
   A67        2.08491   0.00016   0.00007   0.00074   0.00075   2.08566
   A68        2.09290  -0.00078  -0.00019  -0.00324  -0.00348   2.08942
   A69        2.10406   0.00093   0.00019   0.00278   0.00298   2.10704
   A70        2.08199  -0.00059   0.00005  -0.00288  -0.00284   2.07914
   A71        2.09709  -0.00034  -0.00024   0.00006  -0.00019   2.09689
   A72        2.09887   0.00016   0.00003   0.00032   0.00035   2.09922
   A73        2.08712   0.00002   0.00000   0.00032   0.00031   2.08743
   A74        2.09716  -0.00018  -0.00003  -0.00068  -0.00071   2.09645
   A75        2.09947   0.00019  -0.00002   0.00032   0.00028   2.09975
   A76        2.08752  -0.00002  -0.00001   0.00037   0.00037   2.08789
   A77        2.09619  -0.00017   0.00003  -0.00069  -0.00066   2.09553
   A78        2.08863  -0.00011  -0.00007  -0.00071  -0.00081   2.08783
   A79        2.09726   0.00006   0.00003   0.00038   0.00042   2.09768
   A80        2.09727   0.00005   0.00004   0.00028   0.00032   2.09758
   A81        1.96359  -0.00070   0.00019  -0.00277  -0.00269   1.96090
   A82        2.16807  -0.00319  -0.00054  -0.00937  -0.00987   2.15819
   A83        2.15075   0.00388   0.00032   0.01176   0.01211   2.16286
   A84        1.93277   0.00167  -0.00005   0.01046   0.01038   1.94315
   A85        1.96027   0.00073  -0.00029   0.00629   0.00598   1.96625
   A86        1.93393   0.00001  -0.00042   0.00080   0.00039   1.93431
   A87        1.88314  -0.00082   0.00042  -0.00424  -0.00387   1.87927
   A88        1.88953  -0.00112   0.00023  -0.00875  -0.00852   1.88101
   A89        1.86111  -0.00065   0.00015  -0.00582  -0.00567   1.85544
   A90        2.10703   0.00266   0.00033   0.00767   0.00790   2.11493
   A91        2.10540  -0.00096  -0.00010  -0.00322  -0.00342   2.10197
   A92        2.07063  -0.00172  -0.00025  -0.00482  -0.00514   2.06549
   A93        2.10397   0.00064   0.00014   0.00200   0.00213   2.10610
   A94        2.08452   0.00010   0.00003   0.00067   0.00067   2.08518
   A95        2.09452  -0.00074  -0.00019  -0.00290  -0.00312   2.09140
   A96        2.10501   0.00085   0.00014   0.00272   0.00285   2.10786
   A97        2.08342  -0.00061   0.00008  -0.00318  -0.00311   2.08031
   A98        2.09462  -0.00024  -0.00022   0.00042   0.00020   2.09482
   A99        2.09907   0.00019   0.00000   0.00049   0.00049   2.09956
   A100       2.08715   0.00001   0.00001   0.00030   0.00030   2.08745
   A101       2.09694  -0.00020  -0.00001  -0.00081  -0.00083   2.09611
   A102       2.09820   0.00014   0.00002  -0.00001   0.00000   2.09820
   A103       2.08820   0.00002  -0.00002   0.00056   0.00054   2.08874
   A104       2.09679  -0.00016  -0.00001  -0.00054  -0.00054   2.09625
   A105       2.08937  -0.00010  -0.00007  -0.00064  -0.00073   2.08864
   A106       2.09680   0.00004   0.00004   0.00023   0.00027   2.09706
   A107       2.09701   0.00005   0.00003   0.00038   0.00040   2.09741
   A108       1.96844  -0.00073   0.00018  -0.00284  -0.00279   1.96565
   A109       2.16303  -0.00317  -0.00040  -0.00991  -0.01025   2.15278
   A110       2.14381   0.00388   0.00023   0.01244   0.01274   2.15655
   A111       1.92724   0.00013  -0.00022   0.00019  -0.00003   1.92721
   A112       1.96226   0.00052  -0.00017   0.00437   0.00417   1.96643
   A113       1.93546   0.00200  -0.00013   0.01313   0.01296   1.94842
   A114       1.86186  -0.00071   0.00015  -0.00689  -0.00674   1.85512
   A115       1.88608  -0.00130   0.00007  -0.00883  -0.00875   1.87732
   A116       1.88779  -0.00083   0.00032  -0.00332  -0.00306   1.88473
    D1        0.68604   0.00023  -0.00042   0.01912   0.01869   0.70472
    D2       -1.47338  -0.00029  -0.00076   0.01814   0.01736  -1.45602
    D3        2.80359   0.00040   0.00000   0.02094   0.02089   2.82448
    D4       -2.51541  -0.00004  -0.00040   0.00762   0.00720  -2.50821
    D5        1.60836  -0.00057  -0.00074   0.00664   0.00587   1.61423
    D6       -0.39786   0.00013   0.00002   0.00943   0.00941  -0.38845
    D7        3.00026  -0.00016   0.00043  -0.01040  -0.00994   2.99032
    D8       -0.08087  -0.00039   0.00021  -0.01770  -0.01745  -0.09832
    D9       -0.06660   0.00008   0.00039   0.00374   0.00412  -0.06247
   D10        3.13546  -0.00014   0.00017  -0.00356  -0.00339   3.13206
   D11        0.28013   0.00026   0.00044   0.00945   0.00992   0.29005
   D12       -2.82017   0.00048   0.00108   0.01911   0.02013  -2.80003
   D13       -2.93396  -0.00003   0.00048  -0.00461  -0.00415  -2.93811
   D14        0.24892   0.00019   0.00112   0.00504   0.00607   0.25499
   D15       -3.07281  -0.00016   0.00086  -0.00622  -0.00537  -3.07818
   D16       -1.02970  -0.00056   0.00049  -0.01125  -0.01077  -1.04047
   D17        1.07451  -0.00017   0.00051  -0.00757  -0.00706   1.06745
   D18       -0.97239  -0.00006   0.00083  -0.00853  -0.00771  -0.98010
   D19        1.07071  -0.00046   0.00047  -0.01356  -0.01311   1.05761
   D20       -3.10826  -0.00007   0.00048  -0.00988  -0.00940  -3.11766
   D21        1.17390  -0.00003   0.00124  -0.00824  -0.00697   1.16693
   D22       -3.06618  -0.00042   0.00088  -0.01327  -0.01237  -3.07855
   D23       -0.96197  -0.00003   0.00089  -0.00959  -0.00866  -0.97063
   D24       -3.08361   0.00026   0.00009   0.00218   0.00226  -3.08135
   D25        1.09108   0.00028  -0.00008   0.00337   0.00329   1.09437
   D26       -0.98500   0.00038  -0.00023   0.00586   0.00563  -0.97937
   D27        1.07730  -0.00001   0.00003   0.00318   0.00321   1.08051
   D28       -1.03119   0.00001  -0.00014   0.00437   0.00424  -1.02695
   D29       -3.10728   0.00012  -0.00029   0.00686   0.00659  -3.10069
   D30       -1.11231  -0.00037  -0.00088   0.00141   0.00052  -1.11179
   D31        3.06238  -0.00035  -0.00105   0.00260   0.00155   3.06393
   D32        0.98630  -0.00024  -0.00120   0.00509   0.00389   0.99019
   D33        0.32285  -0.00037  -0.00024  -0.01952  -0.01984   0.30301
   D34        2.40843  -0.00030  -0.00032  -0.01867  -0.01909   2.38933
   D35       -1.67812   0.00022   0.00043  -0.01604  -0.01568  -1.69380
   D36        2.26555   0.00015   0.00012   0.01576   0.01596   2.28151
   D37        0.19096   0.00030   0.00029   0.01905   0.01942   0.21038
   D38       -1.82367   0.00043   0.00107   0.01766   0.01879  -1.80488
   D39        0.80784  -0.00012  -0.00026  -0.00509  -0.00538   0.80246
   D40       -2.35097   0.00000  -0.00023  -0.00256  -0.00279  -2.35376
   D41        2.92708  -0.00006   0.00019  -0.01026  -0.01005   2.91704
   D42       -0.23172   0.00005   0.00022  -0.00773  -0.00746  -0.23918
   D43       -1.35142  -0.00053  -0.00083  -0.00899  -0.00982  -1.36124
   D44        1.77296  -0.00042  -0.00080  -0.00646  -0.00723   1.76573
   D45       -3.09290   0.00007  -0.00005   0.00040   0.00037  -3.09252
   D46        1.09248  -0.00006   0.00033  -0.00363  -0.00328   1.08919
   D47       -1.01337  -0.00001   0.00003  -0.00130  -0.00125  -1.01462
   D48        1.00340  -0.00022  -0.00103   0.00173   0.00068   1.00407
   D49       -1.09441  -0.00035  -0.00066  -0.00229  -0.00298  -1.09739
   D50        3.08292  -0.00031  -0.00096   0.00003  -0.00094   3.08198
   D51       -0.98262   0.00034  -0.00001   0.00314   0.00314  -0.97948
   D52       -3.08043   0.00021   0.00037  -0.00088  -0.00052  -3.08095
   D53        1.09691   0.00026   0.00007   0.00145   0.00152   1.09842
   D54        3.04654  -0.00063  -0.00164  -0.02492  -0.02659   3.01995
   D55       -0.12178  -0.00049  -0.00083  -0.02823  -0.02904  -0.15082
   D56        2.96937  -0.00029   0.00155  -0.03668  -0.03510   2.93427
   D57        0.86818  -0.00008   0.00163  -0.03334  -0.03167   0.83652
   D58       -1.26302  -0.00021   0.00158  -0.03679  -0.03523  -1.29825
   D59       -0.22665  -0.00008   0.00175  -0.03011  -0.02833  -0.25498
   D60       -2.32784   0.00013   0.00184  -0.02677  -0.02490  -2.35273
   D61        1.82414   0.00000   0.00179  -0.03022  -0.02846   1.79569
   D62        2.99843   0.00013  -0.00016   0.01166   0.01150   3.00993
   D63       -0.17848   0.00000  -0.00013   0.00423   0.00410  -0.17438
   D64       -0.09301  -0.00002  -0.00034   0.00560   0.00527  -0.08775
   D65        3.01326  -0.00015  -0.00031  -0.00183  -0.00213   3.01113
   D66        0.44673   0.00008  -0.00242   0.04211   0.03965   0.48638
   D67        2.59602   0.00029  -0.00224   0.04584   0.04354   2.63957
   D68       -1.57880   0.00034  -0.00230   0.04854   0.04623  -1.53257
   D69        2.60002   0.00005  -0.00239   0.04027   0.03784   2.63787
   D70       -1.53386   0.00026  -0.00222   0.04400   0.04174  -1.49213
   D71        0.57449   0.00031  -0.00228   0.04670   0.04442   0.61892
   D72       -1.65422   0.00013  -0.00230   0.04258   0.04030  -1.61392
   D73        0.49508   0.00033  -0.00212   0.04631   0.04419   0.53927
   D74        2.60344   0.00039  -0.00218   0.04902   0.04688   2.65031
   D75        0.37154   0.00004  -0.00120   0.02094   0.01972   0.39126
   D76       -1.68245   0.00009  -0.00145   0.02400   0.02257  -1.65988
   D77        2.45786  -0.00012  -0.00141   0.01954   0.01809   2.47595
   D78       -2.73130   0.00017  -0.00125   0.02910   0.02783  -2.70347
   D79        1.49790   0.00022  -0.00150   0.03215   0.03067   1.52857
   D80       -0.64498   0.00000  -0.00146   0.02769   0.02619  -0.61879
   D81       -0.21279  -0.00013  -0.00006   0.00708   0.00699  -0.20580
   D82        2.95009  -0.00029  -0.00010   0.00387   0.00373   2.95382
   D83        2.88575  -0.00027  -0.00002  -0.00204  -0.00208   2.88366
   D84       -0.23456  -0.00043  -0.00006  -0.00524  -0.00534  -0.23990
   D85       -0.49975  -0.00009   0.00220  -0.03893  -0.03672  -0.53647
   D86        1.60994  -0.00018   0.00212  -0.04109  -0.03899   1.57094
   D87       -2.64552  -0.00007   0.00225  -0.03876  -0.03649  -2.68200
   D88       -2.64947  -0.00022   0.00208  -0.04256  -0.04045  -2.68991
   D89       -0.53978  -0.00032   0.00200  -0.04472  -0.04272  -0.58249
   D90        1.48795  -0.00020   0.00214  -0.04239  -0.04021   1.44774
   D91        1.53045  -0.00043   0.00200  -0.04577  -0.04379   1.48667
   D92       -2.64304  -0.00053   0.00192  -0.04793  -0.04605  -2.68910
   D93       -0.61531  -0.00041   0.00206  -0.04560  -0.04355  -0.65886
   D94        0.15828  -0.00046  -0.00075  -0.01228  -0.01305   0.14524
   D95       -3.11503  -0.00025  -0.00070  -0.01375  -0.01445  -3.12949
   D96       -3.00432  -0.00031  -0.00072  -0.00917  -0.00988  -3.01420
   D97        0.00555  -0.00010  -0.00067  -0.01065  -0.01129  -0.00574
   D98       -2.44815   0.00076   0.00616   0.01133   0.01753  -2.43062
   D99        0.67588   0.00010   0.00510  -0.01351  -0.00844   0.66744
   D100       0.72382   0.00072   0.00526   0.01542   0.02071   0.74453
   D101      -2.43533   0.00006   0.00419  -0.00942  -0.00526  -2.44059
   D102       0.00149   0.00069   0.00105   0.02884   0.02985   0.03133
   D103      -3.01005   0.00109   0.00105   0.03222   0.03326  -2.97679
   D104       3.11309   0.00072   0.00195   0.02479   0.02670   3.13978
   D105       0.10155   0.00112   0.00195   0.02817   0.03011   0.13166
   D106       2.96122   0.00074  -0.00017   0.03285   0.03261   2.99383
   D107      -0.19704   0.00074   0.00040   0.02771   0.02809  -0.16895
   D108       2.43005  -0.00100  -0.00569  -0.02974  -0.03548   2.39457
   D109      -0.68732  -0.00028  -0.00522   0.00072  -0.00446  -0.69178
   D110      -0.69250  -0.00093  -0.00634  -0.02369  -0.03006  -0.72256
   D111       2.47332  -0.00021  -0.00586   0.00678   0.00096   2.47428
   D112      -0.01208  -0.00064  -0.00057  -0.02597  -0.02650  -0.03858
   D113       3.08870  -0.00104  -0.00123  -0.03608  -0.03736   3.05134
   D114       3.11081  -0.00071   0.00006  -0.03194  -0.03187   3.07894
   D115      -0.07160  -0.00111  -0.00060  -0.04206  -0.04272  -0.11432
   D116      -3.13313   0.00045   0.00029   0.01840   0.01876  -3.11437
   D117      -0.01593  -0.00001  -0.00006   0.00260   0.00258  -0.01335
   D118      -0.01520  -0.00024  -0.00018  -0.01134  -0.01149  -0.02670
   D119       3.10200  -0.00070  -0.00053  -0.02714  -0.02767   3.07432
   D120       3.13717  -0.00027  -0.00021  -0.01355  -0.01366   3.12350
   D121      -0.01497  -0.00044  -0.00062  -0.01832  -0.01884  -0.03381
   D122       0.01936   0.00037   0.00024   0.01619   0.01639   0.03575
   D123      -3.13277   0.00020  -0.00016   0.01143   0.01121  -3.12156
   D124       0.00228  -0.00002   0.00004  -0.00041  -0.00034   0.00194
   D125       3.13433  -0.00013   0.00002  -0.00469  -0.00466   3.12967
   D126      -3.11481   0.00043   0.00038   0.01541   0.01582  -3.09899
   D127       0.01724   0.00032   0.00037   0.01113   0.01150   0.02874
   D128      -0.01062  -0.00024  -0.00016  -0.00933  -0.00949  -0.02011
   D129       3.13109  -0.00015  -0.00015  -0.00548  -0.00565   3.12544
   D130      -3.14159  -0.00007   0.00025  -0.00452  -0.00424   3.13736
   D131       0.00012   0.00002   0.00025  -0.00066  -0.00040  -0.00027
   D132       0.00680   0.00018   0.00005   0.00759   0.00763   0.01443
   D133       3.14103   0.00001   0.00004   0.00007   0.00010   3.14113
   D134      -3.12519   0.00029   0.00007   0.01189   0.01197  -3.11323
   D135       0.00904   0.00012   0.00006   0.00438   0.00444   0.01348
   D136      -0.00264  -0.00006   0.00001  -0.00275  -0.00276  -0.00539
   D137      -3.13688   0.00012   0.00002   0.00477   0.00477  -3.13210
   D138       3.13884  -0.00015   0.00000  -0.00662  -0.00662   3.13222
   D139       0.00460   0.00003   0.00001   0.00090   0.00091   0.00551
   D140       2.77711  -0.00110   0.00030  -0.07707  -0.07680   2.70031
   D141      -1.39939  -0.00048   0.00060  -0.07084  -0.07023  -1.46962
   D142       0.68002  -0.00080   0.00032  -0.07350  -0.07319   0.60683
   D143      -0.31887  -0.00073   0.00101  -0.06600  -0.06499  -0.38387
   D144       1.78781  -0.00011   0.00131  -0.05977  -0.05842   1.72939
   D145      -2.41597  -0.00044   0.00103  -0.06243  -0.06138  -2.47735
   D146       3.13819  -0.00034  -0.00095  -0.01044  -0.01145   3.12674
   D147       0.01678   0.00008  -0.00041   0.00288   0.00243   0.01921
   D148       0.01381   0.00030   0.00009   0.01390   0.01397   0.02779
   D149      -3.10760   0.00072   0.00063   0.02722   0.02786  -3.07974
   D150       3.14132   0.00021   0.00094   0.00622   0.00706  -3.13480
   D151       0.01801   0.00028   0.00107   0.00902   0.01001   0.02802
   D152      -0.01747  -0.00040  -0.00009  -0.01799  -0.01805  -0.03552
   D153      -3.14078  -0.00032   0.00004  -0.01519  -0.01510   3.12730
   D154      -0.00190  -0.00003  -0.00007  -0.00128  -0.00138  -0.00328
   D155      -3.13580   0.00010   0.00006   0.00317   0.00322  -3.13258
   D156       3.11940  -0.00044  -0.00061  -0.01464  -0.01527   3.10413
   D157      -0.01451  -0.00031  -0.00048  -0.01018  -0.01067  -0.02518
   D158       0.00921   0.00023   0.00007   0.00946   0.00953   0.01875
   D159      -3.13005   0.00012   0.00000   0.00526   0.00527  -3.12479
   D160       3.13241   0.00015  -0.00006   0.00660   0.00653   3.13893
   D161      -0.00686   0.00004  -0.00013   0.00240   0.00226  -0.00460
   D162      -0.00665  -0.00017   0.00004  -0.00760  -0.00756  -0.01421
   D163       3.14041   0.00001   0.00009   0.00001   0.00011   3.14051
   D164       3.12721  -0.00030  -0.00009  -0.01207  -0.01218   3.11503
   D165      -0.00892  -0.00012  -0.00004  -0.00446  -0.00451  -0.01343
   D166       0.00301   0.00008  -0.00004   0.00354   0.00351   0.00652
   D167       3.13913  -0.00011  -0.00009  -0.00408  -0.00415   3.13498
   D168      -3.14092   0.00018   0.00003   0.00776   0.00780  -3.13312
   D169      -0.00480   0.00000  -0.00002   0.00015   0.00013  -0.00466
   D170      -0.67269   0.00076  -0.00120   0.07067   0.06949  -0.60320
   D171       1.40444   0.00028  -0.00126   0.06495   0.06368   1.46811
   D172      -2.76283   0.00100  -0.00106   0.07309   0.07207  -2.69076
   D173       2.32428   0.00058  -0.00115   0.06771   0.06654   2.39082
   D174      -1.88178   0.00010  -0.00122   0.06198   0.06072  -1.82105
   D175       0.23414   0.00083  -0.00102   0.07013   0.06912   0.30326
         Item               Value     Threshold  Converged?
 Maximum Force            0.006834     0.000450     NO 
 RMS     Force            0.000965     0.000300     NO 
 Maximum Displacement     0.304664     0.001800     NO 
 RMS     Displacement     0.063875     0.001200     NO 
 Predicted change in Energy=-1.252672D-03
 Lowest energy point so far.  Saving SCF results.
 GradGradGradGradGradGradGradGradGradGradGradGradGradGradGradGradGradGrad

 Leave Link  103 at Sun Dec  2 20:30:12 2018, MaxMem=   536870912 cpu:         1.7
 (Enter /pbs_home/pkowalski/g09d01/g09/l202.exe)
 Stoichiometry    C29H22F6S2
 Framework group  C1[X(C29H22F6S2)]
 Deg. of freedom   171
 Full point group                 C1      NOp   1
 RotChk:  IX=0 Diff= 4.66D-03
 Largest Abelian subgroup         C1      NOp   1
 Largest concise Abelian subgroup C1      NOp   1
                         Standard orientation:                         
 ---------------------------------------------------------------------
 Center     Atomic      Atomic             Coordinates (Angstroms)
 Number     Number       Type             X           Y           Z
 ---------------------------------------------------------------------
      1          6           0       -1.435070    0.430447   -0.207745
      2          6           0       -0.602641   -0.833142   -0.363973
      3          6           0        0.638343   -0.747156    0.520169
      4         16           0        1.763419   -2.199128    0.310028
      5          6           0       -0.725119    1.601942   -0.133399
      6          6           0       -1.238097    3.003347   -0.156507
      7          6           0        0.725158    1.618503   -0.079302
      8          6           0       -0.023495    3.853199    0.263712
      9          6           0        1.198390    3.028316   -0.189282
     10          9           0       -2.276391    3.237155    0.676165
     11          9           0       -1.636133    3.398166   -1.396929
     12          9           0       -0.043040    5.084334   -0.250032
     13          9           0       -0.001805    3.945134    1.605665
     14          9           0        1.522903    3.391671   -1.462121
     15          9           0        2.262103    3.330622    0.584139
     16          6           0        1.456096    0.468414    0.103395
     17          6           0        0.320685   -0.624706    2.011648
     18          1           0        1.252938   -0.517026    2.583052
     19          1           0       -0.217651   -1.506358    2.385413
     20          1           0       -0.300222    0.265261    2.199129
     21          6           0       -0.280716   -0.988963   -1.851778
     22          1           0        0.270304   -1.917753   -2.051733
     23          1           0        0.326475   -0.139676   -2.203698
     24          1           0       -1.213196   -1.002426   -2.433089
     25          6           0        3.149846   -1.147181    0.109018
     26         16           0       -1.729736   -2.214861    0.121503
     27          6           0       -3.132128   -1.174541   -0.071513
     28          6           0       -4.445175   -1.813443    0.013119
     29          6           0       -5.496456   -1.211928    0.729349
     30          6           0       -4.668823   -3.076528   -0.564274
     31          6           0       -6.734023   -1.837404    0.834858
     32          1           0       -5.324903   -0.259878    1.239689
     33          6           0       -5.911097   -3.693001   -0.465137
     34          1           0       -3.853941   -3.565700   -1.108630
     35          6           0       -6.949532   -3.075571    0.231420
     36          1           0       -7.535109   -1.357957    1.405909
     37          1           0       -6.069714   -4.669087   -0.934162
     38          1           0       -7.923901   -3.566706    0.315736
     39          6           0       -2.842506    0.164498   -0.260353
     40          6           0       -3.869647    1.204570   -0.555433
     41          1           0       -4.778918    0.758918   -0.979875
     42          1           0       -4.163274    1.775815    0.337985
     43          1           0       -3.486517    1.938018   -1.278537
     44          6           0        4.459992   -1.793155    0.046224
     45          6           0        5.576927   -1.239317    0.697678
     46          6           0        4.619269   -3.016787   -0.628129
     47          6           0        6.814535   -1.871982    0.645639
     48          1           0        5.460473   -0.318409    1.276641
     49          6           0        5.860185   -3.641178   -0.685327
     50          1           0        3.754985   -3.467564   -1.128951
     51          6           0        6.963340   -3.069528   -0.052199
     52          1           0        7.669957   -1.430014    1.165991
     53          1           0        5.967182   -4.585175   -1.228415
     54          1           0        7.938403   -3.564800   -0.092468
     55          6           0        2.855423    0.200054   -0.006847
     56          6           0        3.860780    1.233823   -0.385280
     57          1           0        3.430506    1.940384   -1.109879
     58          1           0        4.193116    1.836141    0.472980
     59          1           0        4.748687    0.784471   -0.848080
 ---------------------------------------------------------------------
 Rotational constants (GHZ):      0.1283455      0.0715455      0.0489841
 Leave Link  202 at Sun Dec  2 20:30:12 2018, MaxMem=   536870912 cpu:         0.0
 (Enter /pbs_home/pkowalski/g09d01/g09/l301.exe)
 Basis read from rwf:  (5D, 7F)
 No pseudopotential information found on rwf file.
 There are   673 symmetry adapted cartesian basis functions of A   symmetry.
 There are   636 symmetry adapted basis functions of A   symmetry.
   636 basis functions,  1103 primitive gaussians,   673 cartesian basis functions
   141 alpha electrons      141 beta electrons
       nuclear repulsion energy      4712.8681378974 Hartrees.
 IExCor= 4134 DFT=T Ex+Corr=M06L ExCW=0 ScaHFX=  0.000000
 ScaDFX=  1.000000  1.000000  1.000000  1.000000 ScalE2=  1.000000  1.000000
 IRadAn=      0 IRanWt=     -1 IRanGd=            0 ICorTp=0 IEmpDi=  4
 NAtoms=   59 NActive=   59 NUniq=   59 SFac= 1.00D+00 NAtFMM=   60 NAOKFM=F Big=F
 Integral buffers will be    131072 words long.
 Raffenetti 2 integral format.
 Two-electron integral symmetry is turned on.
 No density basis found on file   724.
 Leave Link  301 at Sun Dec  2 20:30:12 2018, MaxMem=   536870912 cpu:         0.7
 (Enter /pbs_home/pkowalski/g09d01/g09/l302.exe)
 NPDir=0 NMtPBC=     1 NCelOv=     1 NCel=       1 NClECP=     1 NCelD=      1
         NCelK=      1 NCelE2=     1 NClLst=     1 CellRange=     0.0.
 One-electron integrals computed using PRISM.
 NBasis=   636 RedAO= T EigKep=  2.90D-04  NBF=   636
 NBsUse=   636 1.00D-06 EigRej= -1.00D+00 NBFU=   636
 Precomputing XC quadrature grid using
 IXCGrd= 4 IRadAn=           0 IRanWt=          -1 IRanGd=           0 AccXCQ= 0.00D+00.
 Generated NRdTot=       0 NPtTot=           0 NUsed=           0 NTot=          32
 NSgBfM=   605   609   618   628   631 MxSgAt=    59 MxSgA2=    59.
 Leave Link  302 at Sun Dec  2 20:30:14 2018, MaxMem=   536870912 cpu:        16.5
 (Enter /pbs_home/pkowalski/g09d01/g09/l303.exe)
 DipDrv:  MaxL=1.
 Leave Link  303 at Sun Dec  2 20:30:15 2018, MaxMem=   536870912 cpu:         1.5
 (Enter /pbs_home/pkowalski/g09d01/g09/l401.exe)
 Initial guess from the checkpoint file:  "dae0068freq_closed_m06l.chk"
 B after Tr=     0.000000    0.000000    0.000000
         Rot=    0.999996   -0.002865   -0.000024   -0.000547 Ang=  -0.33 deg.
 Guess basis will be translated and rotated to current coordinates.
 JPrj=2 DoOrth=T DoCkMO=T.
 Generating alternative initial guess.
 ExpMin= 1.22D-01 ExpMax= 9.18D+03 ExpMxC= 1.38D+03 IAcc=1 IRadAn=         1 AccDes= 0.00D+00
 Harris functional with IExCor= 1009 and IRadAn=       1 diagonalized for initial guess.
 HarFok:  IExCor= 1009 AccDes= 0.00D+00 IRadAn=         1 IDoV= 1 UseB2=F ITyADJ=14
 ICtDFT=  3500011 ScaDFX=  1.000000  1.000000  1.000000  1.000000
 FoFCou: FMM=F IPFlag=           0 FMFlag=      100000 FMFlg1=           0
         NFxFlg=           0 DoJE=T BraDBF=F KetDBF=T FulRan=T
         wScrn=  0.000000 ICntrl=     500 IOpCl=  0 I1Cent=   200000004 NGrid=           0
         NMat0=    1 NMatS0=      1 NMatT0=    0 NMatD0=    1 NMtDS0=    0 NMtDT0=    0
 Petite list used in FoFCou.
 Harris En= -2510.26311795313    
 Leave Link  401 at Sun Dec  2 20:30:20 2018, MaxMem=   536870912 cpu:        42.6
 (Enter /pbs_home/pkowalski/g09d01/g09/l502.exe)
 Closed shell SCF:
 Using DIIS extrapolation, IDIIS=  1040.
 Integral symmetry usage will be decided dynamically.
 IVT=     1387805 IEndB=     1387805 NGot=   536870912 MDV=   535953350
 LenX=   535953350 LenY=   535499748
 Requested convergence on RMS density matrix=1.00D-08 within 128 cycles.
 Requested convergence on MAX density matrix=1.00D-06.
 Requested convergence on             energy=1.00D-06.
 No special actions if energy rises.
 Fock matrices will be formed incrementally for  20 cycles.
 Integral accuracy reduced to 1.0D-05 until final iterations.

 Cycle   1  Pass 0  IDiag  1:
 FoFJK:  IHMeth= 1 ICntrl=     500 DoSepK=F KAlg= 0 I1Cent=   0 FoldK=F
 IRaf= 660000000 NMat=   1 IRICut=       1 DoRegI=T DoRafI=F ISym2E= 0.
 FoFCou: FMM=F IPFlag=           0 FMFlag=      100000 FMFlg1=           0
         NFxFlg=           0 DoJE=T BraDBF=F KetDBF=F FulRan=T
         wScrn=  0.000000 ICntrl=     500 IOpCl=  0 I1Cent=           0 NGrid=           0
         NMat0=    1 NMatS0=      1 NMatT0=    0 NMatD0=    1 NMtDS0=    0 NMtDT0=    0
 Symmetry not used in FoFCou.
 E= -2512.04814663673    
 DIIS: error= 2.62D-03 at cycle   1 NSaved=   1.
 NSaved= 1 IEnMin= 1 EnMin= -2512.04814663673     IErMin= 1 ErrMin= 2.62D-03
 ErrMax= 2.62D-03  0.00D+00 EMaxC= 1.00D-01 BMatC= 9.95D-03 BMatP= 9.95D-03
 IDIUse=3 WtCom= 9.74D-01 WtEn= 2.62D-02
 Coeff-Com:  0.100D+01
 Coeff-En:   0.100D+01
 Coeff:      0.100D+01
 Gap=     0.549 Goal=   None    Shift=    0.000
 GapD=    0.549 DampG=2.000 DampE=1.000 DampFc=2.0000 IDamp=-1.
 RMSDP=3.78D-04 MaxDP=1.31D-02              OVMax= 2.52D-02

 Cycle   2  Pass 0  IDiag  1:
 RMSU=  3.78D-04    CP:  1.00D+00
 E= -2512.06487536480     Delta-E=       -0.016728728072 Rises=F Damp=F
 DIIS: error= 2.93D-04 at cycle   2 NSaved=   2.
 NSaved= 2 IEnMin= 2 EnMin= -2512.06487536480     IErMin= 2 ErrMin= 2.93D-04
 ErrMax= 2.93D-04  0.00D+00 EMaxC= 1.00D-01 BMatC= 1.19D-04 BMatP= 9.95D-03
 IDIUse=3 WtCom= 9.97D-01 WtEn= 2.93D-03
 Coeff-Com:  0.763D-02 0.992D+00
 Coeff-En:   0.000D+00 0.100D+01
 Coeff:      0.761D-02 0.992D+00
 Gap=     0.052 Goal=   None    Shift=    0.000
 RMSDP=8.42D-05 MaxDP=5.58D-03 DE=-1.67D-02 OVMax= 6.48D-03

 Cycle   3  Pass 0  IDiag  1:
 RMSU=  8.24D-05    CP:  1.00D+00  9.55D-01
 E= -2512.06475184704     Delta-E=        0.000123517760 Rises=F Damp=F
 DIIS: error= 4.57D-04 at cycle   3 NSaved=   3.
 NSaved= 3 IEnMin= 2 EnMin= -2512.06487536480     IErMin= 2 ErrMin= 2.93D-04
 ErrMax= 4.57D-04  0.00D+00 EMaxC= 1.00D-01 BMatC= 2.36D-04 BMatP= 1.19D-04
 IDIUse=3 WtCom= 3.19D-01 WtEn= 6.81D-01
 Coeff-Com: -0.278D-02 0.595D+00 0.408D+00
 Coeff-En:   0.000D+00 0.673D+00 0.327D+00
 Coeff:     -0.885D-03 0.648D+00 0.353D+00
 Gap=     0.051 Goal=   None    Shift=    0.000
 RMSDP=4.96D-05 MaxDP=2.45D-03 DE= 1.24D-04 OVMax= 6.96D-03

 Cycle   4  Pass 0  IDiag  1:
 RMSU=  1.98D-05    CP:  1.00D+00  9.78D-01  4.59D-01
 E= -2512.06496512366     Delta-E=       -0.000213276611 Rises=F Damp=F
 DIIS: error= 8.18D-05 at cycle   4 NSaved=   4.
 NSaved= 4 IEnMin= 4 EnMin= -2512.06496512366     IErMin= 4 ErrMin= 8.18D-05
 ErrMax= 8.18D-05  0.00D+00 EMaxC= 1.00D-01 BMatC= 1.58D-05 BMatP= 1.19D-04
 IDIUse=1 WtCom= 1.00D+00 WtEn= 0.00D+00
 Coeff-Com: -0.200D-02 0.294D+00 0.214D+00 0.494D+00
 Coeff:     -0.200D-02 0.294D+00 0.214D+00 0.494D+00
 Gap=     0.051 Goal=   None    Shift=    0.000
 RMSDP=2.12D-05 MaxDP=1.51D-03 DE=-2.13D-04 OVMax= 5.80D-03

 Cycle   5  Pass 0  IDiag  1:
 RMSU=  1.39D-05    CP:  1.00D+00  9.82D-01  4.18D-01  2.12D-01
 E= -2512.06496827030     Delta-E=       -0.000003146641 Rises=F Damp=F
 DIIS: error= 8.49D-05 at cycle   5 NSaved=   5.
 NSaved= 5 IEnMin= 5 EnMin= -2512.06496827030     IErMin= 4 ErrMin= 8.18D-05
 ErrMax= 8.49D-05  0.00D+00 EMaxC= 1.00D-01 BMatC= 1.25D-05 BMatP= 1.58D-05
 IDIUse=1 WtCom= 1.00D+00 WtEn= 0.00D+00
 Coeff-Com: -0.882D-03 0.127D+00 0.985D-01 0.419D+00 0.356D+00
 Coeff:     -0.882D-03 0.127D+00 0.985D-01 0.419D+00 0.356D+00
 Gap=     0.051 Goal=   None    Shift=    0.000
 RMSDP=1.25D-05 MaxDP=9.18D-04 DE=-3.15D-06 OVMax= 4.12D-03

 Cycle   6  Pass 0  IDiag  1:
 RMSU=  5.66D-06    CP:  1.00D+00  9.82D-01  4.19D-01  5.39D-01  3.41D-01
 E= -2512.06498220348     Delta-E=       -0.000013933185 Rises=F Damp=F
 DIIS: error= 2.81D-05 at cycle   6 NSaved=   6.
 NSaved= 6 IEnMin= 6 EnMin= -2512.06498220348     IErMin= 6 ErrMin= 2.81D-05
 ErrMax= 2.81D-05  0.00D+00 EMaxC= 1.00D-01 BMatC= 1.45D-06 BMatP= 1.25D-05
 IDIUse=1 WtCom= 1.00D+00 WtEn= 0.00D+00
 Coeff-Com: -0.342D-03 0.494D-01 0.406D-01 0.240D+00 0.274D+00 0.397D+00
 Coeff:     -0.342D-03 0.494D-01 0.406D-01 0.240D+00 0.274D+00 0.397D+00
 Gap=     0.051 Goal=   None    Shift=    0.000
 RMSDP=4.44D-06 MaxDP=3.05D-04 DE=-1.39D-05 OVMax= 1.25D-03

 Initial convergence to 1.0D-05 achieved.  Increase integral accuracy.
 Cycle   7  Pass 1  IDiag  1:
 E= -2512.06046312832     Delta-E=        0.004519075161 Rises=F Damp=F
 DIIS: error= 1.76D-04 at cycle   1 NSaved=   1.
 NSaved= 1 IEnMin= 1 EnMin= -2512.06046312832     IErMin= 1 ErrMin= 1.76D-04
 ErrMax= 1.76D-04  0.00D+00 EMaxC= 1.00D-01 BMatC= 6.70D-05 BMatP= 6.70D-05
 IDIUse=3 WtCom= 9.98D-01 WtEn= 1.76D-03
 Coeff-Com:  0.100D+01
 Coeff-En:   0.100D+01
 Coeff:      0.100D+01
 Gap=     0.051 Goal=   None    Shift=    0.000
 RMSDP=4.44D-06 MaxDP=3.05D-04 DE= 4.52D-03 OVMax= 1.57D-03

 Cycle   8  Pass 1  IDiag  1:
 RMSU=  1.91D-04    CP:  1.00D+00
 E= -2512.06052988264     Delta-E=       -0.000066754323 Rises=F Damp=F
 DIIS: error= 4.19D-05 at cycle   2 NSaved=   2.
 NSaved= 2 IEnMin= 2 EnMin= -2512.06052988264     IErMin= 2 ErrMin= 4.19D-05
 ErrMax= 4.19D-05  0.00D+00 EMaxC= 1.00D-01 BMatC= 5.16D-06 BMatP= 6.70D-05
 IDIUse=1 WtCom= 1.00D+00 WtEn= 0.00D+00
 Coeff-Com:  0.121D+00 0.879D+00
 Coeff:      0.121D+00 0.879D+00
 Gap=     0.052 Goal=   None    Shift=    0.000
 RMSDP=1.79D-05 MaxDP=1.10D-03 DE=-6.68D-05 OVMax= 4.17D-03

 Cycle   9  Pass 1  IDiag  1:
 RMSU=  1.78D-05    CP:  1.00D+00  9.97D-01
 E= -2512.06051378411     Delta-E=        0.000016098530 Rises=F Damp=F
 DIIS: error= 9.11D-05 at cycle   3 NSaved=   3.
 NSaved= 3 IEnMin= 2 EnMin= -2512.06052988264     IErMin= 2 ErrMin= 4.19D-05
 ErrMax= 9.11D-05  0.00D+00 EMaxC= 1.00D-01 BMatC= 1.78D-05 BMatP= 5.16D-06
 IDIUse=1 WtCom= 1.00D+00 WtEn= 0.00D+00
 Coeff-Com:  0.350D-01 0.648D+00 0.317D+00
 Coeff:      0.350D-01 0.648D+00 0.317D+00
 Gap=     0.051 Goal=   None    Shift=    0.000
 RMSDP=1.57D-05 MaxDP=1.11D-03 DE= 1.61D-05 OVMax= 4.86D-03

 Cycle  10  Pass 1  IDiag  1:
 RMSU=  7.07D-06    CP:  1.00D+00  1.00D+00  2.14D-01
 E= -2512.06053196959     Delta-E=       -0.000018185472 Rises=F Damp=F
 DIIS: error= 4.66D-05 at cycle   4 NSaved=   4.
 NSaved= 4 IEnMin= 4 EnMin= -2512.06053196959     IErMin= 2 ErrMin= 4.19D-05
 ErrMax= 4.66D-05  0.00D+00 EMaxC= 1.00D-01 BMatC= 2.73D-06 BMatP= 5.16D-06
 IDIUse=1 WtCom= 1.00D+00 WtEn= 0.00D+00
 Coeff-Com:  0.705D-02 0.377D+00 0.260D+00 0.355D+00
 Coeff:      0.705D-02 0.377D+00 0.260D+00 0.355D+00
 Gap=     0.051 Goal=   None    Shift=    0.000
 RMSDP=6.03D-06 MaxDP=3.51D-04 DE=-1.82D-05 OVMax= 2.02D-03

 Cycle  11  Pass 1  IDiag  1:
 RMSU=  2.79D-06    CP:  1.00D+00  1.00D+00  3.74D-01  3.61D-01
 E= -2512.06053515453     Delta-E=       -0.000003184940 Rises=F Damp=F
 DIIS: error= 1.30D-05 at cycle   5 NSaved=   5.
 NSaved= 5 IEnMin= 5 EnMin= -2512.06053515453     IErMin= 5 ErrMin= 1.30D-05
 ErrMax= 1.30D-05  0.00D+00 EMaxC= 1.00D-01 BMatC= 3.06D-07 BMatP= 2.73D-06
 IDIUse=1 WtCom= 1.00D+00 WtEn= 0.00D+00
 Coeff-Com: -0.379D-03 0.178D+00 0.146D+00 0.272D+00 0.405D+00
 Coeff:     -0.379D-03 0.178D+00 0.146D+00 0.272D+00 0.405D+00
 Gap=     0.051 Goal=   None    Shift=    0.000
 RMSDP=1.89D-06 MaxDP=1.13D-04 DE=-3.18D-06 OVMax= 4.70D-04

 Cycle  12  Pass 1  IDiag  1:
 RMSU=  1.00D-06    CP:  1.00D+00  1.00D+00  3.57D-01  4.63D-01  4.98D-01
 E= -2512.06053551025     Delta-E=       -0.000000355724 Rises=F Damp=F
 DIIS: error= 4.73D-06 at cycle   6 NSaved=   6.
 NSaved= 6 IEnMin= 6 EnMin= -2512.06053551025     IErMin= 6 ErrMin= 4.73D-06
 ErrMax= 4.73D-06  0.00D+00 EMaxC= 1.00D-01 BMatC= 2.77D-08 BMatP= 3.06D-07
 IDIUse=1 WtCom= 1.00D+00 WtEn= 0.00D+00
 Coeff-Com: -0.160D-02 0.489D-01 0.499D-01 0.115D+00 0.269D+00 0.519D+00
 Coeff:     -0.160D-02 0.489D-01 0.499D-01 0.115D+00 0.269D+00 0.519D+00
 Gap=     0.051 Goal=   None    Shift=    0.000
 RMSDP=5.19D-07 MaxDP=2.88D-05 DE=-3.56D-07 OVMax= 1.00D-04

 Cycle  13  Pass 1  IDiag  1:
 RMSU=  3.77D-07    CP:  1.00D+00  1.00D+00  3.63D-01  4.58D-01  5.47D-01
                    CP:  6.93D-01
 E= -2512.06053553498     Delta-E=       -0.000000024731 Rises=F Damp=F
 DIIS: error= 2.17D-06 at cycle   7 NSaved=   7.
 NSaved= 7 IEnMin= 7 EnMin= -2512.06053553498     IErMin= 7 ErrMin= 2.17D-06
 ErrMax= 2.17D-06  0.00D+00 EMaxC= 1.00D-01 BMatC= 6.42D-09 BMatP= 2.77D-08
 IDIUse=1 WtCom= 1.00D+00 WtEn= 0.00D+00
 Coeff-Com: -0.112D-02 0.118D-01 0.165D-01 0.466D-01 0.139D+00 0.368D+00
 Coeff-Com:  0.419D+00
 Coeff:     -0.112D-02 0.118D-01 0.165D-01 0.466D-01 0.139D+00 0.368D+00
 Coeff:      0.419D+00
 Gap=     0.051 Goal=   None    Shift=    0.000
 RMSDP=3.00D-07 MaxDP=1.75D-05 DE=-2.47D-08 OVMax= 6.25D-05

 Cycle  14  Pass 1  IDiag  1:
 RMSU=  1.67D-07    CP:  1.00D+00  1.00D+00  3.62D-01  4.64D-01  5.68D-01
                    CP:  6.94D-01  3.71D-01
 E= -2512.06053554064     Delta-E=       -0.000000005660 Rises=F Damp=F
 DIIS: error= 1.15D-06 at cycle   8 NSaved=   8.
 NSaved= 8 IEnMin= 8 EnMin= -2512.06053554064     IErMin= 8 ErrMin= 1.15D-06
 ErrMax= 1.15D-06  0.00D+00 EMaxC= 1.00D-01 BMatC= 1.79D-09 BMatP= 6.42D-09
 IDIUse=1 WtCom= 1.00D+00 WtEn= 0.00D+00
 Coeff-Com: -0.577D-03 0.166D-03 0.405D-02 0.170D-01 0.665D-01 0.207D+00
 Coeff-Com:  0.334D+00 0.372D+00
 Coeff:     -0.577D-03 0.166D-03 0.405D-02 0.170D-01 0.665D-01 0.207D+00
 Coeff:      0.334D+00 0.372D+00
 Gap=     0.051 Goal=   None    Shift=    0.000
 RMSDP=1.38D-07 MaxDP=8.81D-06 DE=-5.66D-09 OVMax= 3.14D-05

 Cycle  15  Pass 1  IDiag  1:
 RMSU=  5.98D-08    CP:  1.00D+00  1.00D+00  3.63D-01  4.63D-01  5.63D-01
                    CP:  7.02D-01  5.38D-01  3.71D-01
 E= -2512.06053554259     Delta-E=       -0.000000001947 Rises=F Damp=F
 DIIS: error= 2.87D-07 at cycle   9 NSaved=   9.
 NSaved= 9 IEnMin= 9 EnMin= -2512.06053554259     IErMin= 9 ErrMin= 2.87D-07
 ErrMax= 2.87D-07  0.00D+00 EMaxC= 1.00D-01 BMatC= 1.94D-10 BMatP= 1.79D-09
 IDIUse=1 WtCom= 1.00D+00 WtEn= 0.00D+00
 Coeff-Com: -0.169D-03-0.235D-02-0.857D-03 0.148D-02 0.158D-01 0.632D-01
 Coeff-Com:  0.143D+00 0.271D+00 0.509D+00
 Coeff:     -0.169D-03-0.235D-02-0.857D-03 0.148D-02 0.158D-01 0.632D-01
 Coeff:      0.143D+00 0.271D+00 0.509D+00
 Gap=     0.051 Goal=   None    Shift=    0.000
 RMSDP=4.15D-08 MaxDP=2.22D-06 DE=-1.95D-09 OVMax= 7.64D-06

 Cycle  16  Pass 1  IDiag  1:
 RMSU=  2.38D-08    CP:  1.00D+00  1.00D+00  3.63D-01  4.64D-01  5.66D-01
                    CP:  7.02D-01  5.03D-01  4.71D-01  5.88D-01
 E= -2512.06053554257     Delta-E=        0.000000000018 Rises=F Damp=F
 DIIS: error= 1.50D-07 at cycle  10 NSaved=  10.
 NSaved=10 IEnMin= 9 EnMin= -2512.06053554259     IErMin=10 ErrMin= 1.50D-07
 ErrMax= 1.50D-07  0.00D+00 EMaxC= 1.00D-01 BMatC= 2.25D-11 BMatP= 1.94D-10
 IDIUse=1 WtCom= 1.00D+00 WtEn= 0.00D+00
 Coeff-Com: -0.464D-04-0.150D-02-0.981D-03-0.862D-03 0.288D-02 0.178D-01
 Coeff-Com:  0.547D-01 0.133D+00 0.332D+00 0.463D+00
 Coeff:     -0.464D-04-0.150D-02-0.981D-03-0.862D-03 0.288D-02 0.178D-01
 Coeff:      0.547D-01 0.133D+00 0.332D+00 0.463D+00
 Gap=     0.051 Goal=   None    Shift=    0.000
 RMSDP=1.47D-08 MaxDP=1.10D-06 DE= 1.82D-11 OVMax= 1.44D-06

 Cycle  17  Pass 1  IDiag  1:
 RMSU=  7.06D-09    CP:  1.00D+00  1.00D+00  3.63D-01  4.63D-01  5.66D-01
                    CP:  7.05D-01  5.12D-01  4.68D-01  6.28D-01  5.35D-01
 E= -2512.06053554287     Delta-E=       -0.000000000296 Rises=F Damp=F
 DIIS: error= 3.13D-08 at cycle  11 NSaved=  11.
 NSaved=11 IEnMin=11 EnMin= -2512.06053554287     IErMin=11 ErrMin= 3.13D-08
 ErrMax= 3.13D-08  0.00D+00 EMaxC= 1.00D-01 BMatC= 2.00D-12 BMatP= 2.25D-11
 IDIUse=1 WtCom= 1.00D+00 WtEn= 0.00D+00
 Coeff-Com:  0.188D-05-0.492D-03-0.447D-03-0.790D-03-0.997D-03-0.454D-04
 Coeff-Com:  0.834D-02 0.328D-01 0.108D+00 0.269D+00 0.585D+00
 Coeff:      0.188D-05-0.492D-03-0.447D-03-0.790D-03-0.997D-03-0.454D-04
 Coeff:      0.834D-02 0.328D-01 0.108D+00 0.269D+00 0.585D+00
 Gap=     0.051 Goal=   None    Shift=    0.000
 RMSDP=4.62D-09 MaxDP=2.56D-07 DE=-2.96D-10 OVMax= 3.70D-07

 SCF Done:  E(RM06L) =  -2512.06053554     A.U. after   17 cycles
            NFock= 17  Conv=0.46D-08     -V/T= 2.0064
 KE= 2.496007564383D+03 PE=-1.532941881421D+04 EE= 5.608482576383D+03
 Leave Link  502 at Sun Dec  2 20:38:15 2018, MaxMem=   536870912 cpu:      3786.0
 (Enter /pbs_home/pkowalski/g09d01/g09/l701.exe)
 Compute integral first derivatives.
 ... and contract with generalized density number  0.
 Leave Link  701 at Sun Dec  2 20:38:16 2018, MaxMem=   536870912 cpu:         5.9
 (Enter /pbs_home/pkowalski/g09d01/g09/l702.exe)
 L702 exits ... SP integral derivatives will be done elsewhere.
 Leave Link  702 at Sun Dec  2 20:38:17 2018, MaxMem=   536870912 cpu:         0.2
 (Enter /pbs_home/pkowalski/g09d01/g09/l703.exe)
 Compute integral first derivatives, UseDBF=F ICtDFT=           0.
 Integral derivatives from FoFJK, PRISM(SPDF).
 Calling FoFJK, ICntrl=      2527 FMM=F ISym2X=0 I1Cent= 0 IOpClX= 0 NMat=1 NMatS=1 NMatT=0.
 FoFJK:  IHMeth= 1 ICntrl=    2527 DoSepK=F KAlg= 0 I1Cent=   0 FoldK=F
 IRaf=         0 NMat=   1 IRICut=       1 DoRegI=T DoRafI=F ISym2E= 0.
 FoFCou: FMM=F IPFlag=           0 FMFlag=      100000 FMFlg1=         800
         NFxFlg=           0 DoJE=F BraDBF=F KetDBF=F FulRan=T
         wScrn=  0.000000 ICntrl=    2527 IOpCl=  0 I1Cent=           0 NGrid=           0
         NMat0=    1 NMatS0=      1 NMatT0=    0 NMatD0=    1 NMtDS0=    0 NMtDT0=    0
 Symmetry not used in FoFCou.
 Leave Link  703 at Sun Dec  2 20:40:35 2018, MaxMem=   536870912 cpu:      1104.4
 (Enter /pbs_home/pkowalski/g09d01/g09/l716.exe)
 Dipole        = 9.03523991D-02-1.69170763D+00-5.56973458D-02
 ***** Axes restored to original set *****
 -------------------------------------------------------------------
 Center     Atomic                   Forces (Hartrees/Bohr)
 Number     Number              X              Y              Z
 -------------------------------------------------------------------
      1        6          -0.000535041   -0.000493129   -0.000262516
      2        6          -0.000316545    0.000695780    0.000354654
      3        6           0.000008166    0.000267283    0.000819794
      4       16          -0.000349425    0.001111976    0.000497769
      5        6          -0.000708394   -0.000296392    0.001264117
      6        6           0.001345769    0.001536666   -0.000510076
      7        6          -0.000915153    0.000164733    0.001409621
      8        6          -0.001406200   -0.001267804    0.000546307
      9        6           0.001529752    0.000977045   -0.000396251
     10        9           0.000424275    0.001214708   -0.001552967
     11        9          -0.001186437   -0.002056181   -0.000401725
     12        9           0.000363106   -0.001580126   -0.002102964
     13        9           0.001433022    0.002220185    0.000219285
     14        9          -0.001260599   -0.001848235   -0.000207552
     15        9           0.002027262    0.000096887   -0.000483546
     16        6          -0.000384000   -0.000690769   -0.000394978
     17        6           0.001183426    0.002277642   -0.000676137
     18        1          -0.000911597    0.000231781   -0.000388959
     19        1           0.000575031   -0.000722046   -0.000560067
     20        1           0.000277717    0.000122226    0.001226021
     21        6          -0.001369592   -0.002446577    0.000901556
     22        1          -0.000147578   -0.000276230   -0.001140851
     23        1          -0.000900138    0.000860134    0.000555844
     24        1           0.000907570   -0.000119734    0.000542655
     25        6           0.000105397   -0.000503451   -0.000649697
     26       16           0.000418133    0.000553233    0.000574113
     27        6           0.000605564   -0.000841884   -0.000583893
     28        6           0.000221664    0.000609341   -0.000260260
     29        6           0.000885788   -0.001444510   -0.001482703
     30        6          -0.000517327   -0.000955321    0.001422846
     31        6           0.000098447    0.000949732   -0.001586600
     32        1          -0.000996956   -0.000580992    0.000495641
     33        6          -0.001200491    0.000213802    0.001590175
     34        1          -0.000247157    0.000848856   -0.001362261
     35        6          -0.001355629    0.001425305   -0.000144509
     36        1          -0.000011855   -0.000879240    0.001069040
     37        1           0.000980196   -0.000151044   -0.000947975
     38        1           0.000950736   -0.001015889    0.000110219
     39        6          -0.000310814    0.001417926    0.000885408
     40        6          -0.000517085    0.000467092   -0.001962793
     41        1           0.000110551    0.000685084    0.000225887
     42        1          -0.001009142   -0.000217609    0.000170913
     43        1          -0.000367449    0.001493794    0.000337807
     44        6           0.000761722    0.000224649   -0.000330721
     45        6           0.000470656   -0.000914777   -0.001884529
     46        6          -0.001617124   -0.000098019    0.000804240
     47        6           0.001741969   -0.000308596   -0.000139298
     48        1          -0.000946237   -0.000620412    0.000568984
     49        6          -0.001309953    0.000156130    0.001283960
     50        1           0.001529919   -0.000491720    0.000146726
     51        6           0.000887249   -0.000449397    0.001649111
     52        1          -0.001372332    0.000240970   -0.000099526
     53        1           0.000771723    0.000134623   -0.001114459
     54        1          -0.000607337    0.000315582   -0.001215407
     55        6           0.000209244    0.000695107    0.001120617
     56        6           0.001121287   -0.001354183   -0.000125815
     57        1           0.000922541    0.000531414    0.001343758
     58        1          -0.000339394   -0.000623448    0.000482691
     59        1           0.000249098    0.000508032    0.000349276
 -------------------------------------------------------------------
 Cartesian Forces:  Max     0.002446577 RMS     0.000952684
 Leave Link  716 at Sun Dec  2 20:40:35 2018, MaxMem=   536870912 cpu:         0.3
 (Enter /pbs_home/pkowalski/g09d01/g09/l103.exe)

 GradGradGradGradGradGradGradGradGradGradGradGradGradGradGradGradGradGrad
 Berny optimization.
 Using GEDIIS/GDIIS optimizer.
 FormGI is forming the generalized inverse of G from B-inverse, IUseBI=4.
 GSVD:  received Info=                   1 from GESDD.
 Internal  Forces:  Max     0.004870686 RMS     0.001040931
 Search for a local minimum.
 Step number   3 out of a maximum of  354
 All quantities printed in internal units (Hartrees-Bohrs-Radians)
 RMS Force = .10409D-02 SwitMx=.10000D-02 MixMth= 1
 Mixed Optimization -- RFO/linear search
 Update second derivatives using D2CorX and points    1    2    3
 DE= -2.91D-04 DEPred=-1.25D-03 R= 2.33D-01
 Trust test= 2.33D-01 RLast= 3.57D-01 DXMaxT set to 5.05D-01
 ITU=  0  1  0
 Use linear search instead of GDIIS.
     Eigenvalues ---    0.00230   0.00230   0.00393   0.00610   0.00638
     Eigenvalues ---    0.00653   0.00861   0.00995   0.01102   0.01193
     Eigenvalues ---    0.01228   0.01273   0.01387   0.01440   0.01458
     Eigenvalues ---    0.01543   0.01570   0.01607   0.01727   0.01781
     Eigenvalues ---    0.01939   0.02013   0.02017   0.02066   0.02079
     Eigenvalues ---    0.02092   0.02097   0.02133   0.02135   0.02139
     Eigenvalues ---    0.02142   0.02151   0.02154   0.02161   0.02161
     Eigenvalues ---    0.02164   0.02167   0.02668   0.04522   0.04739
     Eigenvalues ---    0.04988   0.05400   0.05401   0.05530   0.05603
     Eigenvalues ---    0.05618   0.05991   0.06924   0.06993   0.07040
     Eigenvalues ---    0.07144   0.07201   0.07373   0.07857   0.08968
     Eigenvalues ---    0.09223   0.09481   0.09658   0.10201   0.10576
     Eigenvalues ---    0.11021   0.12051   0.12243   0.14188   0.14459
     Eigenvalues ---    0.14931   0.15988   0.15992   0.15997   0.15998
     Eigenvalues ---    0.15998   0.15998   0.15999   0.15999   0.16000
     Eigenvalues ---    0.16000   0.16000   0.16000   0.16000   0.16000
     Eigenvalues ---    0.16000   0.16000   0.16000   0.16000   0.16000
     Eigenvalues ---    0.16016   0.16110   0.16941   0.17046   0.20264
     Eigenvalues ---    0.21963   0.21998   0.22000   0.22000   0.22012
     Eigenvalues ---    0.22251   0.23276   0.23459   0.24222   0.24459
     Eigenvalues ---    0.24536   0.24739   0.24777   0.24944   0.24958
     Eigenvalues ---    0.24965   0.24971   0.24993   0.26252   0.26743
     Eigenvalues ---    0.26957   0.27142   0.27260   0.27533   0.27606
     Eigenvalues ---    0.28166   0.28310   0.30592   0.31215   0.31486
     Eigenvalues ---    0.32026   0.32990   0.33965   0.34337   0.34383
     Eigenvalues ---    0.34446   0.34508   0.34551   0.34594   0.34597
     Eigenvalues ---    0.34672   0.34702   0.34734   0.34768   0.34976
     Eigenvalues ---    0.35179   0.35264   0.35291   0.35291   0.35291
     Eigenvalues ---    0.35291   0.35300   0.35311   0.35365   0.35447
     Eigenvalues ---    0.35686   0.36700   0.37642   0.40124   0.41309
     Eigenvalues ---    0.41632   0.41754   0.41870   0.45013   0.45065
     Eigenvalues ---    0.45521   0.45777   0.46375   0.46414   0.46687
     Eigenvalues ---    0.46813   0.47482   0.48221   0.48419   0.50281
     Eigenvalues ---    0.51050   0.51949   0.52246   0.52782   0.54019
     Eigenvalues ---    0.56202
 RFO step:  Lambda=-6.35452285D-04 EMin= 2.29841746D-03
 Quartic linear search produced a step of -0.43018.
 Iteration  1 RMS(Cart)=  0.05476584 RMS(Int)=  0.00095635
 Iteration  2 RMS(Cart)=  0.00171294 RMS(Int)=  0.00001745
 Iteration  3 RMS(Cart)=  0.00000148 RMS(Int)=  0.00001743
 Iteration  4 RMS(Cart)=  0.00000000 RMS(Int)=  0.00001743
 ITry= 1 IFail=0 DXMaxC= 3.54D-01 DCOld= 1.00D+10 DXMaxT= 5.05D-01 DXLimC= 3.00D+00 Rises=F
 Variable       Old X    -DE/DX   Delta X   Delta X   Delta X     New X
                                 (Linear)    (Quad)   (Total)
    R1        2.87462   0.00229   0.00415   0.00003   0.00417   2.87879
    R2        2.59241   0.00222  -0.00205   0.00598   0.00394   2.59635
    R3        2.70856   0.00277   0.00409  -0.00100   0.00309   2.71165
    R4        2.88401   0.00275  -0.00027   0.00728   0.00700   2.89102
    R5        2.89164   0.00262   0.00390   0.00075   0.00465   2.89629
    R6        3.49225   0.00124   0.00337  -0.00163   0.00173   3.49398
    R7        3.49379   0.00125   0.00283  -0.00041   0.00240   3.49618
    R8        2.87836   0.00234   0.00347  -0.00093   0.00248   2.88085
    R9        2.89098   0.00224   0.00355   0.00060   0.00415   2.89513
   R10        3.31062   0.00125   0.00503  -0.00421   0.00084   3.31146
   R11        2.82045   0.00285   0.00154   0.00349   0.00503   2.82549
   R12        2.74271   0.00225   0.00248   0.00106   0.00354   2.74625
   R13        2.91171   0.00067   0.00104   0.00013   0.00119   2.91290
   R14        2.55362   0.00188   0.00306  -0.00189   0.00116   2.55479
   R15        2.57236   0.00230   0.00264  -0.00080   0.00184   2.57420
   R16        2.81792   0.00289   0.00132   0.00381   0.00512   2.82304
   R17        2.59819   0.00176  -0.00265   0.00539   0.00273   2.60092
   R18        2.91449   0.00085   0.00047   0.00143   0.00191   2.91640
   R19        2.52122   0.00265   0.00292  -0.00104   0.00188   2.52309
   R20        2.54220   0.00255   0.00292  -0.00112   0.00181   2.54400
   R21        2.57548   0.00217   0.00242  -0.00062   0.00180   2.57728
   R22        2.55012   0.00189   0.00321  -0.00212   0.00109   2.55121
   R23        2.70058   0.00267   0.00324  -0.00025   0.00300   2.70358
   R24        2.07629  -0.00100  -0.00143   0.00016  -0.00127   2.07502
   R25        2.07596  -0.00105  -0.00147   0.00006  -0.00142   2.07455
   R26        2.08103  -0.00120  -0.00158  -0.00011  -0.00169   2.07934
   R27        2.07548  -0.00111  -0.00137  -0.00021  -0.00157   2.07391
   R28        2.08198  -0.00130  -0.00160  -0.00021  -0.00180   2.08017
   R29        2.07666  -0.00105  -0.00145   0.00010  -0.00135   2.07531
   R30        2.76295   0.00040   0.00125  -0.00012   0.00113   2.76408
   R31        2.61517  -0.00198  -0.00563   0.00661   0.00101   2.61618
   R32        3.31981   0.00073   0.00454  -0.00477  -0.00022   3.31958
   R33        2.76408   0.00035   0.00126  -0.00018   0.00108   2.76515
   R34        2.61341  -0.00247  -0.00591   0.00662   0.00072   2.61413
   R35        2.65908  -0.00028  -0.00161   0.00242   0.00081   2.65989
   R36        2.65827   0.00079  -0.00049   0.00186   0.00137   2.65964
   R37        2.62796   0.00035   0.00053  -0.00024   0.00029   2.62825
   R38        2.06688  -0.00101  -0.00092  -0.00102  -0.00194   2.06494
   R39        2.62741   0.00040   0.00049  -0.00011   0.00038   2.62779
   R40        2.06978  -0.00161  -0.00177  -0.00050  -0.00227   2.06751
   R41        2.63455   0.00067   0.00032   0.00040   0.00072   2.63528
   R42        2.06811  -0.00138  -0.00157  -0.00032  -0.00189   2.06622
   R43        2.63531   0.00065   0.00061  -0.00001   0.00060   2.63591
   R44        2.06827  -0.00138  -0.00158  -0.00031  -0.00189   2.06638
   R45        2.06812  -0.00139  -0.00158  -0.00033  -0.00191   2.06622
   R46        2.81806   0.00153   0.00340  -0.00130   0.00211   2.82017
   R47        2.07486   0.00007  -0.00082   0.00068  -0.00014   2.07472
   R48        2.07933  -0.00076  -0.00147   0.00064  -0.00083   2.07850
   R49        2.07665  -0.00154  -0.00173  -0.00016  -0.00189   2.07476
   R50        2.65819  -0.00017  -0.00129   0.00206   0.00077   2.65896
   R51        2.65733   0.00097  -0.00054   0.00220   0.00165   2.65899
   R52        2.62845   0.00024   0.00049  -0.00030   0.00019   2.62864
   R53        2.06735  -0.00108  -0.00101  -0.00096  -0.00197   2.06539
   R54        2.62734   0.00009   0.00042  -0.00034   0.00008   2.62742
   R55        2.07096  -0.00160  -0.00188  -0.00031  -0.00219   2.06877
   R56        2.63428   0.00057   0.00048   0.00002   0.00050   2.63478
   R57        2.06823  -0.00140  -0.00160  -0.00030  -0.00191   2.06633
   R58        2.63519   0.00060   0.00043   0.00015   0.00058   2.63577
   R59        2.06795  -0.00136  -0.00156  -0.00029  -0.00186   2.06610
   R60        2.06808  -0.00139  -0.00157  -0.00034  -0.00192   2.06616
   R61        2.81730   0.00144   0.00323  -0.00110   0.00213   2.81943
   R62        2.07819  -0.00164  -0.00146  -0.00075  -0.00222   2.07597
   R63        2.07857  -0.00063  -0.00159   0.00104  -0.00055   2.07802
   R64        2.07395   0.00003  -0.00062   0.00027  -0.00035   2.07361
    A1        2.01719  -0.00031   0.00232  -0.00226   0.00003   2.01723
    A2        1.96000  -0.00100  -0.00242   0.00128  -0.00113   1.95886
    A3        2.30314   0.00135   0.00046   0.00129   0.00176   2.30490
    A4        1.91630   0.00014   0.00023   0.00060   0.00081   1.91711
    A5        1.87504   0.00012   0.00133  -0.00121   0.00011   1.87515
    A6        1.83417  -0.00023  -0.00030  -0.00232  -0.00261   1.83156
    A7        1.98007  -0.00001  -0.00128   0.00421   0.00293   1.98301
    A8        1.96694   0.00000  -0.00075   0.00016  -0.00057   1.96637
    A9        1.88346  -0.00003   0.00095  -0.00202  -0.00109   1.88238
   A10        1.96571   0.00012   0.00101   0.00135   0.00235   1.96807
   A11        1.89970  -0.00003   0.00006  -0.00119  -0.00114   1.89856
   A12        1.98282   0.00028  -0.00125   0.00263   0.00139   1.98422
   A13        1.84309  -0.00004   0.00136  -0.00130   0.00006   1.84315
   A14        1.87552  -0.00035  -0.00041  -0.00208  -0.00249   1.87303
   A15        1.89058  -0.00002  -0.00064   0.00030  -0.00035   1.89023
   A16        1.59385  -0.00011  -0.00143   0.00352   0.00210   1.59595
   A17        2.24352   0.00036  -0.00001   0.00004   0.00001   2.24352
   A18        2.12808   0.00014  -0.00010   0.00182   0.00171   2.12979
   A19        1.91060  -0.00049  -0.00002  -0.00157  -0.00155   1.90905
   A20        1.81598   0.00047   0.00345  -0.00554  -0.00201   1.81397
   A21        2.00094   0.00039  -0.00097   0.00407   0.00307   2.00401
   A22        1.96811  -0.00014  -0.00077   0.00054  -0.00026   1.96786
   A23        1.92006  -0.00067  -0.00026  -0.00180  -0.00208   1.91797
   A24        1.89552  -0.00053  -0.00137   0.00034  -0.00105   1.89447
   A25        1.86152   0.00039  -0.00011   0.00201   0.00191   1.86344
   A26        1.90197  -0.00043   0.00083  -0.00187  -0.00100   1.90097
   A27        2.12543   0.00027  -0.00049   0.00054   0.00001   2.12544
   A28        2.25484   0.00014  -0.00022   0.00101   0.00079   2.25563
   A29        1.82288   0.00027   0.00264  -0.00431  -0.00158   1.82131
   A30        1.97404  -0.00005  -0.00182   0.00413   0.00227   1.97631
   A31        1.89912  -0.00029   0.00116  -0.00428  -0.00315   1.89597
   A32        1.97365   0.00002  -0.00194   0.00471   0.00274   1.97639
   A33        1.89312  -0.00021   0.00084  -0.00318  -0.00236   1.89076
   A34        1.89789   0.00023  -0.00061   0.00215   0.00156   1.89944
   A35        1.80552   0.00038   0.00331  -0.00567  -0.00228   1.80324
   A36        1.97850  -0.00023  -0.00050  -0.00010  -0.00061   1.97789
   A37        2.00389   0.00045  -0.00125   0.00444   0.00317   2.00706
   A38        1.89690  -0.00033  -0.00047  -0.00005  -0.00054   1.89637
   A39        1.91383  -0.00078  -0.00068  -0.00183  -0.00253   1.91129
   A40        1.86278   0.00040  -0.00037   0.00267   0.00232   1.86510
   A41        2.00259  -0.00035   0.00096  -0.00509  -0.00420   1.99840
   A42        1.97898  -0.00095  -0.00183   0.00291   0.00108   1.98006
   A43        2.30149   0.00130   0.00085   0.00211   0.00301   2.30450
   A44        1.91631   0.00010  -0.00307   0.00467   0.00161   1.91792
   A45        1.94896   0.00026  -0.00203   0.00408   0.00206   1.95102
   A46        1.92595   0.00042  -0.00070   0.00279   0.00209   1.92804
   A47        1.89389  -0.00021   0.00141  -0.00301  -0.00159   1.89230
   A48        1.88668  -0.00031   0.00246  -0.00502  -0.00256   1.88413
   A49        1.89059  -0.00031   0.00213  -0.00401  -0.00188   1.88871
   A50        1.94839   0.00047  -0.00228   0.00504   0.00276   1.95115
   A51        1.92626   0.00049  -0.00040   0.00257   0.00217   1.92843
   A52        1.91459   0.00000  -0.00284   0.00399   0.00115   1.91574
   A53        1.89361  -0.00042   0.00177  -0.00363  -0.00187   1.89174
   A54        1.89552  -0.00031   0.00151  -0.00375  -0.00222   1.89330
   A55        1.88402  -0.00026   0.00245  -0.00472  -0.00227   1.88175
   A56        2.03619   0.00376   0.00260   0.00328   0.00586   2.04205
   A57        2.01064   0.00081   0.00241  -0.00213   0.00031   2.01095
   A58        2.23592  -0.00457  -0.00497  -0.00116  -0.00616   2.22977
   A59        1.58604  -0.00016  -0.00283   0.00288   0.00005   1.58609
   A60        2.03934   0.00373   0.00300   0.00311   0.00610   2.04544
   A61        2.00556   0.00096   0.00180  -0.00224  -0.00041   2.00515
   A62        2.23805  -0.00468  -0.00476  -0.00095  -0.00572   2.23233
   A63        2.10995  -0.00221  -0.00329   0.00147  -0.00178   2.10817
   A64        2.10736   0.00198   0.00139   0.00183   0.00326   2.11061
   A65        2.06460   0.00026   0.00235  -0.00330  -0.00094   2.06367
   A66        2.10740   0.00004  -0.00098   0.00165   0.00067   2.10807
   A67        2.08566  -0.00028  -0.00032  -0.00022  -0.00052   2.08514
   A68        2.08942   0.00026   0.00150  -0.00159  -0.00007   2.08935
   A69        2.10704  -0.00014  -0.00128   0.00193   0.00064   2.10768
   A70        2.07914   0.00020   0.00122  -0.00133  -0.00010   2.07904
   A71        2.09689  -0.00006   0.00008  -0.00062  -0.00053   2.09637
   A72        2.09922  -0.00003  -0.00015   0.00018   0.00003   2.09925
   A73        2.08743  -0.00003  -0.00013   0.00012  -0.00001   2.08742
   A74        2.09645   0.00006   0.00031  -0.00031   0.00000   2.09645
   A75        2.09975  -0.00011  -0.00012   0.00007  -0.00005   2.09971
   A76        2.08789   0.00004  -0.00016   0.00024   0.00008   2.08797
   A77        2.09553   0.00008   0.00028  -0.00031  -0.00003   2.09551
   A78        2.08783   0.00000   0.00035  -0.00047  -0.00011   2.08771
   A79        2.09768  -0.00002  -0.00018   0.00022   0.00004   2.09772
   A80        2.09758   0.00001  -0.00014   0.00025   0.00011   2.09770
   A81        1.96090   0.00034   0.00116  -0.00122  -0.00005   1.96085
   A82        2.15819   0.00453   0.00425   0.00220   0.00644   2.16464
   A83        2.16286  -0.00487  -0.00521  -0.00135  -0.00655   2.15631
   A84        1.94315  -0.00089  -0.00447   0.00330  -0.00115   1.94200
   A85        1.96625   0.00077  -0.00257   0.00629   0.00372   1.96997
   A86        1.93431   0.00052  -0.00017   0.00250   0.00233   1.93665
   A87        1.87927  -0.00046   0.00167  -0.00548  -0.00379   1.87548
   A88        1.88101   0.00021   0.00367  -0.00492  -0.00125   1.87975
   A89        1.85544  -0.00016   0.00244  -0.00261  -0.00018   1.85526
   A90        2.11493  -0.00201  -0.00340   0.00173  -0.00164   2.11329
   A91        2.10197   0.00195   0.00147   0.00175   0.00324   2.10522
   A92        2.06549   0.00009   0.00221  -0.00346  -0.00124   2.06426
   A93        2.10610   0.00007  -0.00092   0.00171   0.00080   2.10690
   A94        2.08518  -0.00032  -0.00029  -0.00046  -0.00073   2.08445
   A95        2.09140   0.00026   0.00134  -0.00138  -0.00003   2.09137
   A96        2.10786  -0.00007  -0.00123   0.00199   0.00076   2.10862
   A97        2.08031   0.00015   0.00134  -0.00161  -0.00027   2.08003
   A98        2.09482  -0.00008  -0.00009  -0.00037  -0.00045   2.09437
   A99        2.09956  -0.00002  -0.00021   0.00028   0.00007   2.09963
   A100       2.08745  -0.00002  -0.00013   0.00015   0.00002   2.08747
   A101       2.09611   0.00004   0.00036  -0.00044  -0.00008   2.09603
   A102       2.09820  -0.00007   0.00000  -0.00004  -0.00004   2.09816
   A103       2.08874   0.00002  -0.00023   0.00034   0.00011   2.08884
   A104       2.09625   0.00005   0.00023  -0.00030  -0.00007   2.09618
   A105       2.08864   0.00001   0.00032  -0.00047  -0.00015   2.08849
   A106       2.09706   0.00002  -0.00012   0.00027   0.00016   2.09722
   A107       2.09741  -0.00003  -0.00017   0.00019   0.00002   2.09743
   A108       1.96565   0.00039   0.00120  -0.00081   0.00042   1.96607
   A109       2.15278   0.00434   0.00441   0.00157   0.00597   2.15874
   A110       2.15655  -0.00471  -0.00548  -0.00091  -0.00640   2.15015
   A111       1.92721   0.00076   0.00001   0.00307   0.00308   1.93028
   A112       1.96643   0.00073  -0.00179   0.00507   0.00329   1.96972
   A113       1.94842  -0.00095  -0.00557   0.00482  -0.00074   1.94768
   A114       1.85512  -0.00026   0.00290  -0.00372  -0.00083   1.85429
   A115       1.87732   0.00007   0.00377  -0.00579  -0.00202   1.87530
   A116       1.88473  -0.00035   0.00132  -0.00447  -0.00313   1.88160
    D1        0.70472  -0.00039  -0.00804  -0.00674  -0.01477   0.68995
    D2       -1.45602  -0.00055  -0.00747  -0.01151  -0.01895  -1.47498
    D3        2.82448  -0.00046  -0.00899  -0.00759  -0.01654   2.80794
    D4       -2.50821   0.00012  -0.00310  -0.00285  -0.00595  -2.51415
    D5        1.61423  -0.00004  -0.00253  -0.00762  -0.01013   1.60410
    D6       -0.38845   0.00005  -0.00405  -0.00370  -0.00772  -0.39617
    D7        2.99032   0.00077   0.00428   0.01404   0.01832   3.00864
    D8       -0.09832   0.00038   0.00751   0.00631   0.01381  -0.08451
    D9       -0.06247   0.00028  -0.00177   0.00926   0.00749  -0.05498
   D10        3.13206  -0.00011   0.00146   0.00153   0.00298   3.13505
   D11        0.29005  -0.00030  -0.00427   0.00193  -0.00234   0.28771
   D12       -2.80003  -0.00022  -0.00866   0.00977   0.00115  -2.79888
   D13       -2.93811   0.00020   0.00178   0.00646   0.00825  -2.92986
   D14        0.25499   0.00028  -0.00261   0.01430   0.01174   0.26673
   D15       -3.07818  -0.00022   0.00231  -0.00440  -0.00206  -3.08023
   D16       -1.04047  -0.00021   0.00463  -0.00596  -0.00132  -1.04178
   D17        1.06745  -0.00007   0.00304  -0.00470  -0.00166   1.06580
   D18       -0.98010   0.00003   0.00332  -0.00271   0.00064  -0.97946
   D19        1.05761   0.00004   0.00564  -0.00427   0.00138   1.05898
   D20       -3.11766   0.00018   0.00404  -0.00301   0.00104  -3.11662
   D21        1.16693  -0.00001   0.00300  -0.00200   0.00101   1.16794
   D22       -3.07855  -0.00001   0.00532  -0.00357   0.00176  -3.07680
   D23       -0.97063   0.00013   0.00373  -0.00230   0.00141  -0.96921
   D24       -3.08135   0.00021  -0.00097   0.00163   0.00065  -3.08070
   D25        1.09437   0.00010  -0.00141   0.00111  -0.00032   1.09405
   D26       -0.97937   0.00012  -0.00242   0.00286   0.00043  -0.97894
   D27        1.08051  -0.00004  -0.00138  -0.00095  -0.00232   1.07819
   D28       -1.02695  -0.00016  -0.00182  -0.00147  -0.00329  -1.03024
   D29       -3.10069  -0.00013  -0.00283   0.00028  -0.00254  -3.10323
   D30       -1.11179  -0.00001  -0.00022  -0.00260  -0.00282  -1.11461
   D31        3.06393  -0.00013  -0.00067  -0.00312  -0.00379   3.06014
   D32        0.99019  -0.00010  -0.00167  -0.00136  -0.00304   0.98715
   D33        0.30301   0.00038   0.00853   0.00371   0.01228   0.31529
   D34        2.38933   0.00040   0.00821   0.00306   0.01130   2.40063
   D35       -1.69380   0.00037   0.00675   0.00709   0.01387  -1.67993
   D36        2.28151  -0.00039  -0.00687  -0.00726  -0.01419   2.26732
   D37        0.21038  -0.00039  -0.00835  -0.00574  -0.01413   0.19625
   D38       -1.80488  -0.00019  -0.00808  -0.00450  -0.01263  -1.81750
   D39        0.80246   0.00043   0.00231   0.01439   0.01670   0.81916
   D40       -2.35376   0.00021   0.00120   0.01010   0.01131  -2.34245
   D41        2.91704   0.00054   0.00432   0.01462   0.01891   2.93595
   D42       -0.23918   0.00032   0.00321   0.01033   0.01352  -0.22567
   D43       -1.36124   0.00011   0.00422   0.01172   0.01593  -1.34531
   D44        1.76573  -0.00011   0.00311   0.00743   0.01053   1.77626
   D45       -3.09252  -0.00005  -0.00016  -0.00716  -0.00732  -3.09984
   D46        1.08919  -0.00003   0.00141  -0.00917  -0.00774   1.08145
   D47       -1.01462  -0.00010   0.00054  -0.00871  -0.00817  -1.02279
   D48        1.00407  -0.00014  -0.00029  -0.00915  -0.00944   0.99463
   D49       -1.09739  -0.00012   0.00128  -0.01116  -0.00987  -1.10726
   D50        3.08198  -0.00020   0.00041  -0.01070  -0.01030   3.07168
   D51       -0.97948   0.00008  -0.00135  -0.00675  -0.00811  -0.98759
   D52       -3.08095   0.00010   0.00022  -0.00876  -0.00854  -3.08949
   D53        1.09842   0.00003  -0.00065  -0.00830  -0.00896   1.08946
   D54        3.01995   0.00053   0.01144   0.00084   0.01229   3.03224
   D55       -0.15082   0.00043   0.01249   0.00034   0.01283  -0.13799
   D56        2.93427  -0.00013   0.01510  -0.03011  -0.01503   2.91924
   D57        0.83652   0.00016   0.01362  -0.02641  -0.01280   0.82372
   D58       -1.29825  -0.00056   0.01515  -0.03277  -0.01761  -1.31586
   D59       -0.25498   0.00023   0.01219  -0.02308  -0.01090  -0.26588
   D60       -2.35273   0.00053   0.01071  -0.01937  -0.00867  -2.36140
   D61        1.79569  -0.00019   0.01224  -0.02574  -0.01348   1.78220
   D62        3.00993   0.00038  -0.00495   0.01227   0.00733   3.01726
   D63       -0.17438   0.00005  -0.00176   0.00492   0.00317  -0.17121
   D64       -0.08775   0.00003  -0.00227   0.00583   0.00357  -0.08418
   D65        3.01113  -0.00029   0.00092  -0.00151  -0.00059   3.01053
   D66        0.48638  -0.00019  -0.01706   0.03134   0.01430   0.50068
   D67        2.63957  -0.00001  -0.01873   0.03667   0.01795   2.65752
   D68       -1.53257   0.00004  -0.01989   0.03908   0.01920  -1.51337
   D69        2.63787   0.00019  -0.01628   0.03191   0.01564   2.65351
   D70       -1.49213   0.00038  -0.01795   0.03723   0.01929  -1.47283
   D71        0.61892   0.00042  -0.01911   0.03965   0.02054   0.63945
   D72       -1.61392  -0.00002  -0.01734   0.03352   0.01618  -1.59774
   D73        0.53927   0.00016  -0.01901   0.03884   0.01983   0.55910
   D74        2.65031   0.00021  -0.02017   0.04126   0.02108   2.67139
   D75        0.39126  -0.00023  -0.00848   0.01375   0.00527   0.39653
   D76       -1.65988   0.00005  -0.00971   0.01733   0.00760  -1.65227
   D77        2.47595  -0.00069  -0.00778   0.01012   0.00234   2.47828
   D78       -2.70347   0.00013  -0.01197   0.02183   0.00987  -2.69361
   D79        1.52857   0.00040  -0.01320   0.02540   0.01220   1.54078
   D80       -0.61879  -0.00033  -0.01127   0.01819   0.00694  -0.61185
   D81       -0.20580  -0.00052  -0.00301  -0.01583  -0.01881  -0.22460
   D82        2.95382  -0.00022  -0.00161  -0.01053  -0.01211   2.94172
   D83        2.88366  -0.00093   0.00090  -0.02486  -0.02395   2.85972
   D84       -0.23990  -0.00063   0.00230  -0.01957  -0.01724  -0.25714
   D85       -0.53647   0.00020   0.01580  -0.02798  -0.01218  -0.54865
   D86        1.57094  -0.00002   0.01677  -0.03114  -0.01437   1.55658
   D87       -2.68200  -0.00015   0.01570  -0.02899  -0.01330  -2.69530
   D88       -2.68991   0.00006   0.01740  -0.03292  -0.01553  -2.70545
   D89       -0.58249  -0.00015   0.01838  -0.03609  -0.01772  -0.60021
   D90        1.44774  -0.00028   0.01730  -0.03393  -0.01665   1.43109
   D91        1.48667  -0.00009   0.01884  -0.03645  -0.01761   1.46906
   D92       -2.68910  -0.00031   0.01981  -0.03962  -0.01980  -2.70889
   D93       -0.65886  -0.00044   0.01873  -0.03746  -0.01873  -0.67759
   D94        0.14524   0.00008   0.00561  -0.01052  -0.00491   0.14032
   D95       -3.12949  -0.00024   0.00622  -0.01180  -0.00559  -3.13508
   D96       -3.01420  -0.00021   0.00425  -0.01583  -0.01160  -3.02580
   D97       -0.00574  -0.00053   0.00486  -0.01711  -0.01228  -0.01801
   D98       -2.43062  -0.00158  -0.00754  -0.04771  -0.05527  -2.48589
   D99        0.66744  -0.00092   0.00363  -0.04733  -0.04368   0.62376
   D100       0.74453  -0.00159  -0.00891  -0.04712  -0.05605   0.68848
   D101      -2.44059  -0.00093   0.00226  -0.04675  -0.04446  -2.48506
   D102       0.03133  -0.00045  -0.01284   0.00587  -0.00695   0.02439
   D103      -2.97679  -0.00093  -0.01431   0.00694  -0.00737  -2.98416
   D104       3.13978  -0.00039  -0.01149   0.00538  -0.00608   3.13370
   D105       0.13166  -0.00087  -0.01295   0.00645  -0.00650   0.12515
   D106       2.99383  -0.00061  -0.01403   0.00037  -0.01362   2.98021
   D107      -0.16895  -0.00064  -0.01208  -0.00311  -0.01519  -0.18414
   D108       2.39457   0.00171   0.01526   0.03972   0.05501   2.44958
   D109      -0.69178   0.00096   0.00192   0.03977   0.04167  -0.65011
   D110      -0.72256   0.00164   0.01293   0.04375   0.05671  -0.66585
   D111       2.47428   0.00089  -0.00041   0.04380   0.04337   2.51764
   D112      -0.03858   0.00052   0.01140   0.00130   0.01269  -0.02590
   D113       3.05134   0.00077   0.01607  -0.00644   0.00966   3.06100
   D114       3.07894   0.00063   0.01371  -0.00260   0.01110   3.09004
   D115      -0.11432   0.00087   0.01838  -0.01034   0.00807  -0.10624
   D116      -3.11437  -0.00040  -0.00807   0.00314  -0.00495  -3.11931
   D117      -0.01335  -0.00009  -0.00111  -0.00151  -0.00261  -0.01597
   D118      -0.02670   0.00039   0.00494   0.00324   0.00817  -0.01852
   D119       3.07432   0.00070   0.01190  -0.00140   0.01050   3.08483
   D120       3.12350   0.00015   0.00588  -0.00254   0.00331   3.12681
   D121      -0.03381   0.00026   0.00811  -0.00371   0.00436  -0.02944
   D122       0.03575  -0.00050  -0.00705  -0.00263  -0.00967   0.02608
   D123      -3.12156  -0.00039  -0.00482  -0.00381  -0.00861  -3.13017
   D124       0.00194  -0.00006   0.00015  -0.00207  -0.00194   0.00000
   D125       3.12967   0.00004   0.00200  -0.00269  -0.00069   3.12897
   D126      -3.09899  -0.00035  -0.00680   0.00255  -0.00426  -3.10325
   D127       0.02874  -0.00026  -0.00495   0.00193  -0.00302   0.02572
   D128      -0.02011   0.00027   0.00408   0.00085   0.00494  -0.01517
   D129       3.12544   0.00016   0.00243   0.00024   0.00267   3.12812
   D130       3.13736   0.00016   0.00182   0.00205   0.00387   3.14123
   D131      -0.00027   0.00005   0.00017   0.00143   0.00160   0.00133
   D132       0.01443  -0.00018  -0.00328   0.00030  -0.00298   0.01144
   D133       3.14113   0.00004  -0.00004   0.00103   0.00099  -3.14106
   D134      -3.11323  -0.00028  -0.00515   0.00092  -0.00424  -3.11746
   D135       0.01348  -0.00006  -0.00191   0.00165  -0.00026   0.01322
   D136      -0.00539   0.00008   0.00119   0.00030   0.00149  -0.00390
   D137      -3.13210  -0.00014  -0.00205  -0.00043  -0.00248  -3.13459
   D138       3.13222   0.00020   0.00285   0.00092   0.00377   3.13599
   D139       0.00551  -0.00003  -0.00039   0.00019  -0.00021   0.00530
   D140       2.70031   0.00041   0.03304  -0.04145  -0.00839   2.69192
   D141      -1.46962  -0.00029   0.03021  -0.04170  -0.01150  -1.48112
   D142       0.60683   0.00038   0.03149  -0.03911  -0.00761   0.59921
   D143      -0.38387   0.00030   0.02796  -0.03273  -0.00477  -0.38863
   D144       1.72939  -0.00040   0.02513  -0.03298  -0.00787   1.72152
   D145      -2.47735   0.00028   0.02641  -0.03039  -0.00398  -2.48134
   D146       3.12674   0.00032   0.00493  -0.00050   0.00444   3.13118
   D147       0.01921   0.00007  -0.00105   0.00414   0.00310   0.02231
   D148       0.02779  -0.00038  -0.00601  -0.00099  -0.00699   0.02080
   D149      -3.07974  -0.00062  -0.01199   0.00365  -0.00833  -3.08807
   D150      -3.13480  -0.00013  -0.00304  -0.00018  -0.00319  -3.13799
   D151       0.02802  -0.00025  -0.00431  -0.00097  -0.00525   0.02277
   D152      -0.03552   0.00046   0.00777   0.00031   0.00806  -0.02747
   D153       3.12730   0.00034   0.00650  -0.00048   0.00600   3.13330
   D154      -0.00328   0.00008   0.00059   0.00135   0.00195  -0.00132
   D155      -3.13258  -0.00001  -0.00139   0.00243   0.00105  -3.13153
   D156       3.10413   0.00031   0.00657  -0.00329   0.00328   3.10741
   D157      -0.02518   0.00022   0.00459  -0.00221   0.00238  -0.02279
   D158       0.01875  -0.00024  -0.00410   0.00002  -0.00409   0.01466
   D159      -3.12479  -0.00015  -0.00227  -0.00033  -0.00260  -3.12739
   D160       3.13893  -0.00012  -0.00281   0.00080  -0.00201   3.13693
   D161      -0.00460  -0.00003  -0.00097   0.00045  -0.00052  -0.00512
   D162      -0.01421   0.00015   0.00325  -0.00108   0.00217  -0.01204
   D163       3.14051  -0.00005  -0.00005  -0.00102  -0.00107   3.13944
   D164       3.11503   0.00024   0.00524  -0.00217   0.00307   3.11810
   D165      -0.01343   0.00004   0.00194  -0.00211  -0.00017  -0.01360
   D166       0.00652  -0.00007  -0.00151   0.00041  -0.00111   0.00541
   D167       3.13498   0.00013   0.00179   0.00035   0.00213   3.13711
   D168      -3.13312  -0.00017  -0.00336   0.00076  -0.00260  -3.13572
   D169      -0.00466   0.00003  -0.00006   0.00070   0.00064  -0.00402
   D170      -0.60320  -0.00046  -0.02989   0.03207   0.00216  -0.60104
   D171       1.46811   0.00020  -0.02739   0.03276   0.00537   1.47348
   D172      -2.69076  -0.00043  -0.03100   0.03415   0.00313  -2.68763
   D173       2.39082  -0.00032  -0.02862   0.03068   0.00206   2.39288
   D174      -1.82105   0.00033  -0.02612   0.03137   0.00527  -1.81578
   D175       0.30326  -0.00029  -0.02973   0.03277   0.00304   0.30630
         Item               Value     Threshold  Converged?
 Maximum Force            0.004871     0.000450     NO 
 RMS     Force            0.001041     0.000300     NO 
 Maximum Displacement     0.354484     0.001800     NO 
 RMS     Displacement     0.055140     0.001200     NO 
 Predicted change in Energy=-6.911219D-04
 Lowest energy point so far.  Saving SCF results.
 GradGradGradGradGradGradGradGradGradGradGradGradGradGradGradGradGradGrad

 Leave Link  103 at Sun Dec  2 20:40:36 2018, MaxMem=   536870912 cpu:         2.5
 (Enter /pbs_home/pkowalski/g09d01/g09/l202.exe)
 Stoichiometry    C29H22F6S2
 Framework group  C1[X(C29H22F6S2)]
 Deg. of freedom   171
 Full point group                 C1      NOp   1
 RotChk:  IX=0 Diff= 1.20D-02
 Largest Abelian subgroup         C1      NOp   1
 Largest concise Abelian subgroup C1      NOp   1
                         Standard orientation:                         
 ---------------------------------------------------------------------
 Center     Atomic      Atomic             Coordinates (Angstroms)
 Number     Number       Type             X           Y           Z
 ---------------------------------------------------------------------
      1          6           0       -1.435763    0.423854   -0.210733
      2          6           0       -0.601154   -0.843513   -0.344649
      3          6           0        0.642813   -0.741987    0.540059
      4         16           0        1.769855   -2.198118    0.360247
      5          6           0       -0.724899    1.597366   -0.138401
      6          6           0       -1.239312    3.001106   -0.159991
      7          6           0        0.727166    1.616681   -0.082951
      8          6           0       -0.027736    3.847171    0.278524
      9          6           0        1.197012    3.031022   -0.185860
     10          9           0       -2.285758    3.234796    0.663457
     11          9           0       -1.620961    3.403208   -1.404288
     12          9           0       -0.048637    5.089721   -0.209632
     13          9           0       -0.010321    3.908853    1.623226
     14          9           0        1.512396    3.403970   -1.459241
     15          9           0        2.261369    3.336195    0.586557
     16          6           0        1.460922    0.466650    0.099684
     17          6           0        0.326716   -0.591424    2.031549
     18          1           0        1.258699   -0.481558    2.601687
     19          1           0       -0.218549   -1.460465    2.422222
     20          1           0       -0.285640    0.305895    2.206432
     21          6           0       -0.283073   -1.028928   -1.832420
     22          1           0        0.267476   -1.959914   -2.018407
     23          1           0        0.321318   -0.187732   -2.205001
     24          1           0       -1.216010   -1.054688   -2.411227
     25          6           0        3.154344   -1.152261    0.115091
     26         16           0       -1.730538   -2.214484    0.168663
     27          6           0       -3.132937   -1.182450   -0.063705
     28          6           0       -4.449487   -1.816990    0.008238
     29          6           0       -5.527676   -1.169749    0.640525
     30          6           0       -4.658664   -3.109618   -0.507695
     31          6           0       -6.772081   -1.784110    0.732010
     32          1           0       -5.373521   -0.188227    1.095368
     33          6           0       -5.906971   -3.716274   -0.421815
     34          1           0       -3.827490   -3.630343   -0.992469
     35          6           0       -6.969316   -3.056207    0.195750
     36          1           0       -7.593018   -1.268609    1.237819
     37          1           0       -6.052110   -4.716101   -0.840121
     38          1           0       -7.948345   -3.537650    0.268040
     39          6           0       -2.844162    0.155011   -0.267243
     40          6           0       -3.878532    1.183228   -0.583483
     41          1           0       -4.778712    0.723777   -1.012375
     42          1           0       -4.191204    1.760542    0.298966
     43          1           0       -3.497684    1.912980   -1.310004
     44          6           0        4.466593   -1.794110    0.040995
     45          6           0        5.604178   -1.189019    0.606312
     46          6           0        4.614605   -3.054584   -0.566589
     47          6           0        6.846233   -1.812007    0.542199
     48          1           0        5.501423   -0.233697    1.127228
     49          6           0        5.859303   -3.670301   -0.635474
     50          1           0        3.737668   -3.542407   -1.004174
     51          6           0        6.980604   -3.050278   -0.084387
     52          1           0        7.716447   -1.329822    0.995924
     53          1           0        5.955454   -4.643867   -1.123634
     54          1           0        7.958332   -3.537008   -0.135250
     55          6           0        2.860115    0.193671   -0.021013
     56          6           0        3.870064    1.213434   -0.428548
     57          1           0        3.440794    1.911685   -1.159987
     58          1           0        4.220960    1.827375    0.413567
     59          1           0        4.748393    0.748472   -0.893765
 ---------------------------------------------------------------------
 Rotational constants (GHZ):      0.1287005      0.0713213      0.0488541
 Leave Link  202 at Sun Dec  2 20:40:36 2018, MaxMem=   536870912 cpu:         0.0
 (Enter /pbs_home/pkowalski/g09d01/g09/l301.exe)
 Basis read from rwf:  (5D, 7F)
 No pseudopotential information found on rwf file.
 There are   673 symmetry adapted cartesian basis functions of A   symmetry.
 There are   636 symmetry adapted basis functions of A   symmetry.
   636 basis functions,  1103 primitive gaussians,   673 cartesian basis functions
   141 alpha electrons      141 beta electrons
       nuclear repulsion energy      4709.3703337318 Hartrees.
 IExCor= 4134 DFT=T Ex+Corr=M06L ExCW=0 ScaHFX=  0.000000
 ScaDFX=  1.000000  1.000000  1.000000  1.000000 ScalE2=  1.000000  1.000000
 IRadAn=      0 IRanWt=     -1 IRanGd=            0 ICorTp=0 IEmpDi=  4
 NAtoms=   59 NActive=   59 NUniq=   59 SFac= 1.00D+00 NAtFMM=   60 NAOKFM=F Big=F
 Integral buffers will be    131072 words long.
 Raffenetti 2 integral format.
 Two-electron integral symmetry is turned on.
 No density basis found on file   724.
 Leave Link  301 at Sun Dec  2 20:40:36 2018, MaxMem=   536870912 cpu:         1.0
 (Enter /pbs_home/pkowalski/g09d01/g09/l302.exe)
 NPDir=0 NMtPBC=     1 NCelOv=     1 NCel=       1 NClECP=     1 NCelD=      1
         NCelK=      1 NCelE2=     1 NClLst=     1 CellRange=     0.0.
 One-electron integrals computed using PRISM.
 NBasis=   636 RedAO= T EigKep=  2.91D-04  NBF=   636
 NBsUse=   636 1.00D-06 EigRej= -1.00D+00 NBFU=   636
 Precomputing XC quadrature grid using
 IXCGrd= 4 IRadAn=           0 IRanWt=          -1 IRanGd=           0 AccXCQ= 0.00D+00.
 Generated NRdTot=       0 NPtTot=           0 NUsed=           0 NTot=          32
 NSgBfM=   617   619   619   631   631 MxSgAt=    59 MxSgA2=    59.
 Leave Link  302 at Sun Dec  2 20:40:39 2018, MaxMem=   536870912 cpu:        16.6
 (Enter /pbs_home/pkowalski/g09d01/g09/l303.exe)
 DipDrv:  MaxL=1.
 Leave Link  303 at Sun Dec  2 20:40:39 2018, MaxMem=   536870912 cpu:         1.5
 (Enter /pbs_home/pkowalski/g09d01/g09/l401.exe)
 Initial guess from the checkpoint file:  "dae0068freq_closed_m06l.chk"
 B after Tr=     0.000000    0.000000    0.000000
         Rot=    0.999999    0.001477    0.000051   -0.000214 Ang=   0.17 deg.
 Guess basis will be translated and rotated to current coordinates.
 JPrj=2 DoOrth=T DoCkMO=T.
 Generating alternative initial guess.
 ExpMin= 1.22D-01 ExpMax= 9.18D+03 ExpMxC= 1.38D+03 IAcc=1 IRadAn=         1 AccDes= 0.00D+00
 Harris functional with IExCor= 1009 and IRadAn=       1 diagonalized for initial guess.
 HarFok:  IExCor= 1009 AccDes= 0.00D+00 IRadAn=         1 IDoV= 1 UseB2=F ITyADJ=14
 ICtDFT=  3500011 ScaDFX=  1.000000  1.000000  1.000000  1.000000
 FoFCou: FMM=F IPFlag=           0 FMFlag=      100000 FMFlg1=           0
         NFxFlg=           0 DoJE=T BraDBF=F KetDBF=T FulRan=T
         wScrn=  0.000000 ICntrl=     500 IOpCl=  0 I1Cent=   200000004 NGrid=           0
         NMat0=    1 NMatS0=      1 NMatT0=    0 NMatD0=    1 NMtDS0=    0 NMtDT0=    0
 Petite list used in FoFCou.
 Harris En= -2510.26210748704    
 Leave Link  401 at Sun Dec  2 20:40:44 2018, MaxMem=   536870912 cpu:        42.0
 (Enter /pbs_home/pkowalski/g09d01/g09/l502.exe)
 Closed shell SCF:
 Using DIIS extrapolation, IDIIS=  1040.
 Integral symmetry usage will be decided dynamically.
 IVT=     1387805 IEndB=     1387805 NGot=   536870912 MDV=   535953350
 LenX=   535953350 LenY=   535499748
 Requested convergence on RMS density matrix=1.00D-08 within 128 cycles.
 Requested convergence on MAX density matrix=1.00D-06.
 Requested convergence on             energy=1.00D-06.
 No special actions if energy rises.
 Fock matrices will be formed incrementally for  20 cycles.
 Integral accuracy reduced to 1.0D-05 until final iterations.

 Cycle   1  Pass 0  IDiag  1:
 FoFJK:  IHMeth= 1 ICntrl=     500 DoSepK=F KAlg= 0 I1Cent=   0 FoldK=F
 IRaf= 660000000 NMat=   1 IRICut=       1 DoRegI=T DoRafI=F ISym2E= 0.
 FoFCou: FMM=F IPFlag=           0 FMFlag=      100000 FMFlg1=           0
         NFxFlg=           0 DoJE=T BraDBF=F KetDBF=F FulRan=T
         wScrn=  0.000000 ICntrl=     500 IOpCl=  0 I1Cent=           0 NGrid=           0
         NMat0=    1 NMatS0=      1 NMatT0=    0 NMatD0=    1 NMtDS0=    0 NMtDT0=    0
 Symmetry not used in FoFCou.
 E= -2512.04670822486    
 DIIS: error= 5.73D-03 at cycle   1 NSaved=   1.
 NSaved= 1 IEnMin= 1 EnMin= -2512.04670822486     IErMin= 1 ErrMin= 5.73D-03
 ErrMax= 5.73D-03  0.00D+00 EMaxC= 1.00D-01 BMatC= 9.35D-03 BMatP= 9.35D-03
 IDIUse=3 WtCom= 9.43D-01 WtEn= 5.73D-02
 Coeff-Com:  0.100D+01
 Coeff-En:   0.100D+01
 Coeff:      0.100D+01
 Gap=     0.549 Goal=   None    Shift=    0.000
 GapD=    0.549 DampG=2.000 DampE=1.000 DampFc=2.0000 IDamp=-1.
 RMSDP=3.60D-04 MaxDP=1.48D-02              OVMax= 3.02D-02

 Cycle   2  Pass 0  IDiag  1:
 RMSU=  3.59D-04    CP:  1.00D+00
 E= -2512.06551255546     Delta-E=       -0.018804330600 Rises=F Damp=F
 DIIS: error= 2.58D-04 at cycle   2 NSaved=   2.
 NSaved= 2 IEnMin= 2 EnMin= -2512.06551255546     IErMin= 2 ErrMin= 2.58D-04
 ErrMax= 2.58D-04  0.00D+00 EMaxC= 1.00D-01 BMatC= 6.69D-05 BMatP= 9.35D-03
 IDIUse=3 WtCom= 9.97D-01 WtEn= 2.58D-03
 Coeff-Com:  0.166D-02 0.998D+00
 Coeff-En:   0.000D+00 0.100D+01
 Coeff:      0.165D-02 0.998D+00
 Gap=     0.051 Goal=   None    Shift=    0.000
 RMSDP=7.33D-05 MaxDP=4.17D-03 DE=-1.88D-02 OVMax= 1.13D-02

 Cycle   3  Pass 0  IDiag  1:
 RMSU=  7.24D-05    CP:  1.00D+00  9.71D-01
 E= -2512.06525621972     Delta-E=        0.000256335738 Rises=F Damp=F
 DIIS: error= 4.16D-04 at cycle   3 NSaved=   3.
 NSaved= 3 IEnMin= 2 EnMin= -2512.06551255546     IErMin= 2 ErrMin= 2.58D-04
 ErrMax= 4.16D-04  0.00D+00 EMaxC= 1.00D-01 BMatC= 2.72D-04 BMatP= 6.69D-05
 IDIUse=3 WtCom= 3.29D-01 WtEn= 6.71D-01
 Coeff-Com: -0.314D-02 0.691D+00 0.312D+00
 Coeff-En:   0.000D+00 0.785D+00 0.215D+00
 Coeff:     -0.103D-02 0.754D+00 0.247D+00
 Gap=     0.051 Goal=   None    Shift=    0.000
 RMSDP=4.80D-05 MaxDP=2.54D-03 DE= 2.56D-04 OVMax= 9.59D-03

 Cycle   4  Pass 0  IDiag  1:
 RMSU=  2.17D-05    CP:  1.00D+00  9.83D-01  4.12D-01
 E= -2512.06557364590     Delta-E=       -0.000317426182 Rises=F Damp=F
 DIIS: error= 7.78D-05 at cycle   4 NSaved=   4.
 NSaved= 4 IEnMin= 4 EnMin= -2512.06557364590     IErMin= 4 ErrMin= 7.78D-05
 ErrMax= 7.78D-05  0.00D+00 EMaxC= 1.00D-01 BMatC= 1.08D-05 BMatP= 6.69D-05
 IDIUse=1 WtCom= 1.00D+00 WtEn= 0.00D+00
 Coeff-Com: -0.188D-02 0.322D+00 0.134D+00 0.546D+00
 Coeff:     -0.188D-02 0.322D+00 0.134D+00 0.546D+00
 Gap=     0.051 Goal=   None    Shift=    0.000
 RMSDP=1.74D-05 MaxDP=1.38D-03 DE=-3.17D-04 OVMax= 1.73D-03

 Cycle   5  Pass 0  IDiag  1:
 RMSU=  9.89D-06    CP:  1.00D+00  9.90D-01  3.25D-01  4.19D-01
 E= -2512.06558225005     Delta-E=       -0.000008604152 Rises=F Damp=F
 DIIS: error= 4.24D-05 at cycle   5 NSaved=   5.
 NSaved= 5 IEnMin= 5 EnMin= -2512.06558225005     IErMin= 5 ErrMin= 4.24D-05
 ErrMax= 4.24D-05  0.00D+00 EMaxC= 1.00D-01 BMatC= 4.19D-06 BMatP= 1.08D-05
 IDIUse=1 WtCom= 1.00D+00 WtEn= 0.00D+00
 Coeff-Com: -0.544D-03 0.871D-01 0.325D-01 0.376D+00 0.505D+00
 Coeff:     -0.544D-03 0.871D-01 0.325D-01 0.376D+00 0.505D+00
 Gap=     0.051 Goal=   None    Shift=    0.000
 RMSDP=6.16D-06 MaxDP=3.93D-04 DE=-8.60D-06 OVMax= 7.11D-04

 Initial convergence to 1.0D-05 achieved.  Increase integral accuracy.
 Cycle   6  Pass 1  IDiag  1:
 E= -2512.06119543821     Delta-E=        0.004386811842 Rises=F Damp=F
 DIIS: error= 1.80D-04 at cycle   1 NSaved=   1.
 NSaved= 1 IEnMin= 1 EnMin= -2512.06119543821     IErMin= 1 ErrMin= 1.80D-04
 ErrMax= 1.80D-04  0.00D+00 EMaxC= 1.00D-01 BMatC= 6.67D-05 BMatP= 6.67D-05
 IDIUse=3 WtCom= 9.98D-01 WtEn= 1.80D-03
 Coeff-Com:  0.100D+01
 Coeff-En:   0.100D+01
 Coeff:      0.100D+01
 Gap=     0.051 Goal=   None    Shift=    0.000
 RMSDP=6.16D-06 MaxDP=3.93D-04 DE= 4.39D-03 OVMax= 1.10D-03

 Cycle   7  Pass 1  IDiag  1:
 RMSU=  1.89D-04    CP:  1.00D+00
 E= -2512.06126214464     Delta-E=       -0.000066706428 Rises=F Damp=F
 DIIS: error= 5.96D-05 at cycle   2 NSaved=   2.
 NSaved= 2 IEnMin= 2 EnMin= -2512.06126214464     IErMin= 2 ErrMin= 5.96D-05
 ErrMax= 5.96D-05  0.00D+00 EMaxC= 1.00D-01 BMatC= 4.96D-06 BMatP= 6.67D-05
 IDIUse=1 WtCom= 1.00D+00 WtEn= 0.00D+00
 Coeff-Com:  0.119D+00 0.881D+00
 Coeff:      0.119D+00 0.881D+00
 Gap=     0.051 Goal=   None    Shift=    0.000
 RMSDP=1.45D-05 MaxDP=7.68D-04 DE=-6.67D-05 OVMax= 1.85D-03

 Cycle   8  Pass 1  IDiag  1:
 RMSU=  1.45D-05    CP:  1.00D+00  9.99D-01
 E= -2512.06125180847     Delta-E=        0.000010336172 Rises=F Damp=F
 DIIS: error= 1.35D-04 at cycle   3 NSaved=   3.
 NSaved= 3 IEnMin= 2 EnMin= -2512.06126214464     IErMin= 2 ErrMin= 5.96D-05
 ErrMax= 1.35D-04  0.00D+00 EMaxC= 1.00D-01 BMatC= 1.32D-05 BMatP= 4.96D-06
 IDIUse=3 WtCom= 4.63D-01 WtEn= 5.37D-01
 Coeff-Com:  0.299D-01 0.619D+00 0.351D+00
 Coeff-En:   0.000D+00 0.702D+00 0.298D+00
 Coeff:      0.139D-01 0.664D+00 0.323D+00
 Gap=     0.051 Goal=   None    Shift=    0.000
 RMSDP=9.63D-06 MaxDP=6.46D-04 DE= 1.03D-05 OVMax= 2.15D-03

 Cycle   9  Pass 1  IDiag  1:
 RMSU=  5.85D-06    CP:  1.00D+00  1.00D+00  4.73D-01
 E= -2512.06126633837     Delta-E=       -0.000014529898 Rises=F Damp=F
 DIIS: error= 2.25D-05 at cycle   4 NSaved=   4.
 NSaved= 4 IEnMin= 4 EnMin= -2512.06126633837     IErMin= 4 ErrMin= 2.25D-05
 ErrMax= 2.25D-05  0.00D+00 EMaxC= 1.00D-01 BMatC= 1.20D-06 BMatP= 4.96D-06
 IDIUse=1 WtCom= 1.00D+00 WtEn= 0.00D+00
 Coeff-Com:  0.720D-02 0.371D+00 0.229D+00 0.394D+00
 Coeff:      0.720D-02 0.371D+00 0.229D+00 0.394D+00
 Gap=     0.051 Goal=   None    Shift=    0.000
 RMSDP=4.46D-06 MaxDP=2.99D-04 DE=-1.45D-05 OVMax= 1.12D-03

 Cycle  10  Pass 1  IDiag  1:
 RMSU=  2.46D-06    CP:  1.00D+00  1.00D+00  4.56D-01  3.70D-01
 E= -2512.06126743702     Delta-E=       -0.000001098658 Rises=F Damp=F
 DIIS: error= 1.23D-05 at cycle   5 NSaved=   5.
 NSaved= 5 IEnMin= 5 EnMin= -2512.06126743702     IErMin= 5 ErrMin= 1.23D-05
 ErrMax= 1.23D-05  0.00D+00 EMaxC= 1.00D-01 BMatC= 2.77D-07 BMatP= 1.20D-06
 IDIUse=1 WtCom= 1.00D+00 WtEn= 0.00D+00
 Coeff-Com: -0.258D-03 0.182D+00 0.118D+00 0.303D+00 0.397D+00
 Coeff:     -0.258D-03 0.182D+00 0.118D+00 0.303D+00 0.397D+00
 Gap=     0.051 Goal=   None    Shift=    0.000
 RMSDP=1.78D-06 MaxDP=1.10D-04 DE=-1.10D-06 OVMax= 5.22D-04

 Cycle  11  Pass 1  IDiag  1:
 RMSU=  9.59D-07    CP:  1.00D+00  1.00D+00  4.43D-01  5.23D-01  5.18D-01
 E= -2512.06126772694     Delta-E=       -0.000000289911 Rises=F Damp=F
 DIIS: error= 6.53D-06 at cycle   6 NSaved=   6.
 NSaved= 6 IEnMin= 6 EnMin= -2512.06126772694     IErMin= 6 ErrMin= 6.53D-06
 ErrMax= 6.53D-06  0.00D+00 EMaxC= 1.00D-01 BMatC= 3.29D-08 BMatP= 2.77D-07
 IDIUse=1 WtCom= 1.00D+00 WtEn= 0.00D+00
 Coeff-Com: -0.146D-02 0.635D-01 0.448D-01 0.147D+00 0.282D+00 0.464D+00
 Coeff:     -0.146D-02 0.635D-01 0.448D-01 0.147D+00 0.282D+00 0.464D+00
 Gap=     0.051 Goal=   None    Shift=    0.000
 RMSDP=7.48D-07 MaxDP=5.26D-05 DE=-2.90D-07 OVMax= 2.41D-04

 Cycle  12  Pass 1  IDiag  1:
 RMSU=  4.82D-07    CP:  1.00D+00  1.00D+00  4.53D-01  5.00D-01  6.23D-01
                    CP:  5.11D-01
 E= -2512.06126774954     Delta-E=       -0.000000022604 Rises=F Damp=F
 DIIS: error= 2.98D-06 at cycle   7 NSaved=   7.
 NSaved= 7 IEnMin= 7 EnMin= -2512.06126774954     IErMin= 7 ErrMin= 2.98D-06
 ErrMax= 2.98D-06  0.00D+00 EMaxC= 1.00D-01 BMatC= 1.42D-08 BMatP= 3.29D-08
 IDIUse=1 WtCom= 1.00D+00 WtEn= 0.00D+00
 Coeff-Com: -0.112D-02 0.182D-01 0.149D-01 0.663D-01 0.162D+00 0.393D+00
 Coeff-Com:  0.347D+00
 Coeff:     -0.112D-02 0.182D-01 0.149D-01 0.663D-01 0.162D+00 0.393D+00
 Coeff:      0.347D+00
 Gap=     0.051 Goal=   None    Shift=    0.000
 RMSDP=4.18D-07 MaxDP=3.23D-05 DE=-2.26D-08 OVMax= 1.30D-04

 Cycle  13  Pass 1  IDiag  1:
 RMSU=  1.86D-07    CP:  1.00D+00  1.00D+00  4.51D-01  5.07D-01  6.01D-01
                    CP:  6.60D-01  3.01D-01
 E= -2512.06126776502     Delta-E=       -0.000000015477 Rises=F Damp=F
 DIIS: error= 8.49D-07 at cycle   8 NSaved=   8.
 NSaved= 8 IEnMin= 8 EnMin= -2512.06126776502     IErMin= 8 ErrMin= 8.49D-07
 ErrMax= 8.49D-07  0.00D+00 EMaxC= 1.00D-01 BMatC= 1.61D-09 BMatP= 1.42D-08
 IDIUse=1 WtCom= 1.00D+00 WtEn= 0.00D+00
 Coeff-Com: -0.565D-03 0.172D-02 0.269D-02 0.215D-01 0.658D-01 0.205D+00
 Coeff-Com:  0.269D+00 0.434D+00
 Coeff:     -0.565D-03 0.172D-02 0.269D-02 0.215D-01 0.658D-01 0.205D+00
 Coeff:      0.269D+00 0.434D+00
 Gap=     0.051 Goal=   None    Shift=    0.000
 RMSDP=1.40D-07 MaxDP=7.66D-06 DE=-1.55D-08 OVMax= 3.49D-05

 Cycle  14  Pass 1  IDiag  1:
 RMSU=  6.15D-08    CP:  1.00D+00  1.00D+00  4.52D-01  5.11D-01  6.05D-01
                    CP:  6.25D-01  4.33D-01  4.72D-01
 E= -2512.06126776703     Delta-E=       -0.000000002015 Rises=F Damp=F
 DIIS: error= 2.47D-07 at cycle   9 NSaved=   9.
 NSaved= 9 IEnMin= 9 EnMin= -2512.06126776703     IErMin= 9 ErrMin= 2.47D-07
 ErrMax= 2.47D-07  0.00D+00 EMaxC= 1.00D-01 BMatC= 1.27D-10 BMatP= 1.61D-09
 IDIUse=1 WtCom= 1.00D+00 WtEn= 0.00D+00
 Coeff-Com: -0.168D-03-0.199D-02-0.782D-03 0.285D-02 0.159D-01 0.672D-01
 Coeff-Com:  0.112D+00 0.271D+00 0.534D+00
 Coeff:     -0.168D-03-0.199D-02-0.782D-03 0.285D-02 0.159D-01 0.672D-01
 Coeff:      0.112D+00 0.271D+00 0.534D+00
 Gap=     0.051 Goal=   None    Shift=    0.000
 RMSDP=4.08D-08 MaxDP=1.83D-06 DE=-2.01D-09 OVMax= 6.35D-06

 Cycle  15  Pass 1  IDiag  1:
 RMSU=  2.46D-08    CP:  1.00D+00  1.00D+00  4.52D-01  5.10D-01  6.06D-01
                    CP:  6.35D-01  4.27D-01  5.40D-01  5.54D-01
 E= -2512.06126776691     Delta-E=        0.000000000125 Rises=F Damp=F
 DIIS: error= 1.11D-07 at cycle  10 NSaved=  10.
 NSaved=10 IEnMin= 9 EnMin= -2512.06126776703     IErMin=10 ErrMin= 1.11D-07
 ErrMax= 1.11D-07  0.00D+00 EMaxC= 1.00D-01 BMatC= 2.26D-11 BMatP= 1.27D-10
 IDIUse=1 WtCom= 1.00D+00 WtEn= 0.00D+00
 Coeff-Com: -0.502D-04-0.144D-02-0.801D-03-0.631D-03 0.261D-02 0.202D-01
 Coeff-Com:  0.425D-01 0.129D+00 0.355D+00 0.454D+00
 Coeff:     -0.502D-04-0.144D-02-0.801D-03-0.631D-03 0.261D-02 0.202D-01
 Coeff:      0.425D-01 0.129D+00 0.355D+00 0.454D+00
 Gap=     0.051 Goal=   None    Shift=    0.000
 RMSDP=1.56D-08 MaxDP=7.39D-07 DE= 1.25D-10 OVMax= 2.19D-06

 Cycle  16  Pass 1  IDiag  1:
 RMSU=  7.69D-09    CP:  1.00D+00  1.00D+00  4.52D-01  5.11D-01  6.07D-01
                    CP:  6.36D-01  4.26D-01  5.27D-01  6.49D-01  5.39D-01
 E= -2512.06126776678     Delta-E=        0.000000000121 Rises=F Damp=F
 DIIS: error= 3.12D-08 at cycle  11 NSaved=  11.
 NSaved=11 IEnMin= 9 EnMin= -2512.06126776703     IErMin=11 ErrMin= 3.12D-08
 ErrMax= 3.12D-08  0.00D+00 EMaxC= 1.00D-01 BMatC= 2.06D-12 BMatP= 2.26D-11
 IDIUse=1 WtCom= 1.00D+00 WtEn= 0.00D+00
 Coeff-Com: -0.346D-06-0.512D-03-0.337D-03-0.844D-03-0.110D-02 0.795D-03
 Coeff-Com:  0.604D-02 0.297D-01 0.116D+00 0.270D+00 0.580D+00
 Coeff:     -0.346D-06-0.512D-03-0.337D-03-0.844D-03-0.110D-02 0.795D-03
 Coeff:      0.604D-02 0.297D-01 0.116D+00 0.270D+00 0.580D+00
 Gap=     0.051 Goal=   None    Shift=    0.000
 RMSDP=4.89D-09 MaxDP=1.84D-07 DE= 1.21D-10 OVMax= 4.89D-07

 SCF Done:  E(RM06L) =  -2512.06126777     A.U. after   16 cycles
            NFock= 16  Conv=0.49D-08     -V/T= 2.0065
 KE= 2.495938926776D+03 PE=-1.532235133754D+04 EE= 5.604980809269D+03
 Leave Link  502 at Sun Dec  2 20:48:29 2018, MaxMem=   536870912 cpu:      3699.4
 (Enter /pbs_home/pkowalski/g09d01/g09/l701.exe)
 Compute integral first derivatives.
 ... and contract with generalized density number  0.
 Leave Link  701 at Sun Dec  2 20:48:30 2018, MaxMem=   536870912 cpu:         6.0
 (Enter /pbs_home/pkowalski/g09d01/g09/l702.exe)
 L702 exits ... SP integral derivatives will be done elsewhere.
 Leave Link  702 at Sun Dec  2 20:48:30 2018, MaxMem=   536870912 cpu:         0.2
 (Enter /pbs_home/pkowalski/g09d01/g09/l703.exe)
 Compute integral first derivatives, UseDBF=F ICtDFT=           0.
 Integral derivatives from FoFJK, PRISM(SPDF).
 Calling FoFJK, ICntrl=      2527 FMM=F ISym2X=0 I1Cent= 0 IOpClX= 0 NMat=1 NMatS=1 NMatT=0.
 FoFJK:  IHMeth= 1 ICntrl=    2527 DoSepK=F KAlg= 0 I1Cent=   0 FoldK=F
 IRaf=         0 NMat=   1 IRICut=       1 DoRegI=T DoRafI=F ISym2E= 0.
 FoFCou: FMM=F IPFlag=           0 FMFlag=      100000 FMFlg1=         800
         NFxFlg=           0 DoJE=F BraDBF=F KetDBF=F FulRan=T
         wScrn=  0.000000 ICntrl=    2527 IOpCl=  0 I1Cent=           0 NGrid=           0
         NMat0=    1 NMatS0=      1 NMatT0=    0 NMatD0=    1 NMtDS0=    0 NMtDT0=    0
 Symmetry not used in FoFCou.
 Leave Link  703 at Sun Dec  2 20:50:48 2018, MaxMem=   536870912 cpu:      1098.7
 (Enter /pbs_home/pkowalski/g09d01/g09/l716.exe)
 Dipole        = 1.05832216D-01-1.69017191D+00-9.32318363D-02
 ***** Axes restored to original set *****
 -------------------------------------------------------------------
 Center     Atomic                   Forces (Hartrees/Bohr)
 Number     Number              X              Y              Z
 -------------------------------------------------------------------
      1        6           0.000948958   -0.000501698   -0.000758798
      2        6          -0.000082206    0.000378135    0.000216767
      3        6          -0.000243787    0.000170528    0.000453086
      4       16          -0.000876907    0.000569813    0.000132499
      5        6          -0.001091742    0.000062383    0.001133611
      6        6           0.001584656    0.000942053   -0.000248381
      7        6          -0.000944170   -0.000262435    0.000975406
      8        6          -0.001899465   -0.001204382    0.001193019
      9        6           0.000581674    0.000896095   -0.000679897
     10        9          -0.000414876    0.000729968   -0.000610411
     11        9          -0.000751068   -0.000990150   -0.000183467
     12        9           0.000243489   -0.000674490   -0.000992931
     13        9           0.001303709    0.001559808   -0.000135465
     14        9          -0.000493933   -0.000981619   -0.000201950
     15        9           0.001045860   -0.000391860    0.000843679
     16        6           0.000290604   -0.000632708   -0.000580532
     17        6           0.000441531    0.001353819   -0.000620715
     18        1          -0.000593642   -0.000135057   -0.000106816
     19        1           0.000191591   -0.000454581   -0.000137383
     20        1           0.000053605   -0.000023499    0.000605033
     21        6          -0.000314798   -0.001448435    0.000619806
     22        1           0.000063065    0.000027541   -0.000470035
     23        1          -0.000281487    0.000424971    0.000201454
     24        1           0.000558046    0.000161695    0.000179923
     25        6           0.000446795   -0.000562001    0.000132173
     26       16           0.000216738    0.000306393    0.000899957
     27        6          -0.000017238    0.000170857   -0.000831754
     28        6           0.000187053   -0.000251605   -0.000318866
     29        6           0.000545221   -0.000288575   -0.000793851
     30        6           0.000120021   -0.000325324    0.000674607
     31        6           0.000033301    0.000427273   -0.000646930
     32        1          -0.000654963    0.000182601    0.000559209
     33        6          -0.000573140   -0.000098907    0.000807174
     34        1          -0.000249590    0.000356120   -0.000690604
     35        6          -0.000712885    0.000719680   -0.000212377
     36        1           0.000042259   -0.000424194    0.000596711
     37        1           0.000500224   -0.000129307   -0.000491792
     38        1           0.000508759   -0.000484401    0.000087631
     39        6          -0.000196069    0.000773200    0.000812604
     40        6          -0.000084695   -0.000530182   -0.001482753
     41        1           0.000209341   -0.000000101    0.000278400
     42        1          -0.000343446   -0.000077569    0.000162915
     43        1           0.000054630    0.000513542    0.000221557
     44        6           0.000238120   -0.000058891   -0.000910015
     45        6           0.000471460   -0.000342726   -0.000834710
     46        6          -0.000728029    0.000244245    0.000607167
     47        6           0.000909767   -0.000097900   -0.000464817
     48        1          -0.000329389    0.000001251    0.000816968
     49        6          -0.000739546    0.000095174    0.000472139
     50        1           0.000743743   -0.000353184    0.000167195
     51        6           0.000389324   -0.000259914    0.001081292
     52        1          -0.000685541    0.000181810   -0.000049762
     53        1           0.000382073    0.000029542   -0.000586409
     54        1          -0.000302422    0.000211880   -0.000607875
     55        6          -0.000130862    0.000892608    0.000443042
     56        6           0.000438677   -0.001154143   -0.001029917
     57        1           0.000285677    0.000459654   -0.000049479
     58        1          -0.000186189   -0.000115857    0.000270499
     59        1          -0.000107889    0.000413055    0.000083168
 -------------------------------------------------------------------
 Cartesian Forces:  Max     0.001899465 RMS     0.000609766
 Leave Link  716 at Sun Dec  2 20:50:48 2018, MaxMem=   536870912 cpu:         0.2
 (Enter /pbs_home/pkowalski/g09d01/g09/l103.exe)

 GradGradGradGradGradGradGradGradGradGradGradGradGradGradGradGradGradGrad
 Berny optimization.
 Using GEDIIS/GDIIS optimizer.
 FormGI is forming the generalized inverse of G from B-inverse, IUseBI=4.
 Internal  Forces:  Max     0.002019429 RMS     0.000345820
 Search for a local minimum.
 Step number   4 out of a maximum of  354
 All quantities printed in internal units (Hartrees-Bohrs-Radians)
 RMS Force = .34582D-03 SwitMx=.10000D-02 MixMth= 2
 Mixed Optimization -- En-DIIS/RFO-DIIS
 Update second derivatives using D2CorX and points    2    3    4
 DE= -7.32D-04 DEPred=-6.91D-04 R= 1.06D+00
 TightC=F SS=  1.41D+00  RLast= 1.93D-01 DXNew= 8.4853D-01 5.7903D-01
 Trust test= 1.06D+00 RLast= 1.93D-01 DXMaxT set to 5.79D-01
 ITU=  1  0  1  0
 Use linear search instead of GDIIS.
     Eigenvalues ---    0.00230   0.00230   0.00375   0.00593   0.00642
     Eigenvalues ---    0.00655   0.00866   0.01005   0.01097   0.01190
     Eigenvalues ---    0.01268   0.01315   0.01393   0.01447   0.01462
     Eigenvalues ---    0.01532   0.01593   0.01631   0.01724   0.01791
     Eigenvalues ---    0.01936   0.02011   0.02017   0.02062   0.02079
     Eigenvalues ---    0.02092   0.02096   0.02133   0.02135   0.02138
     Eigenvalues ---    0.02142   0.02151   0.02154   0.02161   0.02161
     Eigenvalues ---    0.02164   0.02167   0.02682   0.04541   0.04748
     Eigenvalues ---    0.05007   0.05373   0.05380   0.05528   0.05584
     Eigenvalues ---    0.05603   0.05994   0.06908   0.06966   0.07030
     Eigenvalues ---    0.07121   0.07183   0.07409   0.07889   0.08960
     Eigenvalues ---    0.09249   0.09527   0.09632   0.10343   0.10709
     Eigenvalues ---    0.11035   0.12106   0.12298   0.14194   0.14478
     Eigenvalues ---    0.15339   0.15989   0.15991   0.15997   0.15998
     Eigenvalues ---    0.15999   0.15999   0.15999   0.15999   0.15999
     Eigenvalues ---    0.16000   0.16000   0.16000   0.16000   0.16000
     Eigenvalues ---    0.16000   0.16000   0.16000   0.16000   0.16000
     Eigenvalues ---    0.16049   0.16122   0.16919   0.17044   0.20254
     Eigenvalues ---    0.21966   0.21998   0.22000   0.22001   0.22007
     Eigenvalues ---    0.22251   0.23232   0.23463   0.24197   0.24458
     Eigenvalues ---    0.24523   0.24770   0.24822   0.24937   0.24948
     Eigenvalues ---    0.24973   0.24991   0.25021   0.26240   0.26669
     Eigenvalues ---    0.26940   0.27066   0.27238   0.27343   0.27535
     Eigenvalues ---    0.28253   0.28323   0.30570   0.31113   0.31487
     Eigenvalues ---    0.31865   0.32866   0.33974   0.34294   0.34369
     Eigenvalues ---    0.34424   0.34470   0.34546   0.34580   0.34594
     Eigenvalues ---    0.34646   0.34702   0.34734   0.34746   0.35018
     Eigenvalues ---    0.35097   0.35195   0.35291   0.35291   0.35291
     Eigenvalues ---    0.35291   0.35300   0.35311   0.35344   0.35370
     Eigenvalues ---    0.35448   0.35817   0.37296   0.39657   0.41310
     Eigenvalues ---    0.41520   0.41752   0.41862   0.45021   0.45047
     Eigenvalues ---    0.45492   0.45531   0.46380   0.46418   0.46677
     Eigenvalues ---    0.46807   0.47475   0.48403   0.49151   0.50293
     Eigenvalues ---    0.50796   0.51720   0.51984   0.52312   0.53371
     Eigenvalues ---    0.55501
 RFO step:  Lambda=-3.23352103D-04 EMin= 2.29942369D-03
 Quartic linear search produced a step of  0.07881.
 Iteration  1 RMS(Cart)=  0.03258384 RMS(Int)=  0.00021790
 Iteration  2 RMS(Cart)=  0.00050213 RMS(Int)=  0.00001307
 Iteration  3 RMS(Cart)=  0.00000008 RMS(Int)=  0.00001307
 ITry= 1 IFail=0 DXMaxC= 1.57D-01 DCOld= 1.00D+10 DXMaxT= 5.79D-01 DXLimC= 3.00D+00 Rises=F
 Variable       Old X    -DE/DX   Delta X   Delta X   Delta X     New X
                                 (Linear)    (Quad)   (Total)
    R1        2.87879   0.00075   0.00033   0.00438   0.00470   2.88349
    R2        2.59635  -0.00051   0.00031  -0.00085  -0.00052   2.59583
    R3        2.71165   0.00032   0.00024   0.00084   0.00109   2.71273
    R4        2.89102   0.00016   0.00055   0.00323   0.00377   2.89478
    R5        2.89629   0.00080   0.00037   0.00340   0.00376   2.90005
    R6        3.49398   0.00055   0.00014   0.00302   0.00315   3.49713
    R7        3.49618   0.00041   0.00019   0.00253   0.00270   3.49888
    R8        2.88085   0.00043   0.00020   0.00369   0.00384   2.88468
    R9        2.89513   0.00072   0.00033   0.00306   0.00339   2.89851
   R10        3.31146   0.00145   0.00007   0.00447   0.00455   3.31601
   R11        2.82549   0.00087   0.00040   0.00371   0.00412   2.82961
   R12        2.74625   0.00001   0.00028  -0.00100  -0.00068   2.74557
   R13        2.91290   0.00029   0.00009   0.00129   0.00137   2.91427
   R14        2.55479   0.00097   0.00009   0.00178   0.00187   2.55666
   R15        2.57420   0.00124   0.00015   0.00259   0.00274   2.57694
   R16        2.82304   0.00060   0.00040   0.00278   0.00319   2.82623
   R17        2.60092  -0.00082   0.00022  -0.00116  -0.00094   2.59997
   R18        2.91640   0.00025   0.00015   0.00082   0.00095   2.91735
   R19        2.52309   0.00122   0.00015   0.00228   0.00243   2.52552
   R20        2.54400   0.00202   0.00014   0.00398   0.00412   2.54813
   R21        2.57728   0.00111   0.00014   0.00236   0.00250   2.57978
   R22        2.55121   0.00120   0.00009   0.00220   0.00229   2.55350
   R23        2.70358  -0.00074   0.00024  -0.00209  -0.00185   2.70173
   R24        2.07502  -0.00058  -0.00010  -0.00183  -0.00193   2.07309
   R25        2.07455  -0.00052  -0.00011  -0.00165  -0.00176   2.07279
   R26        2.07934  -0.00060  -0.00013  -0.00195  -0.00208   2.07726
   R27        2.07391  -0.00047  -0.00012  -0.00155  -0.00167   2.07223
   R28        2.08017  -0.00055  -0.00014  -0.00182  -0.00196   2.07821
   R29        2.07531  -0.00058  -0.00011  -0.00183  -0.00194   2.07337
   R30        2.76408  -0.00001   0.00009   0.00006   0.00015   2.76423
   R31        2.61618  -0.00027   0.00008   0.00019   0.00029   2.61647
   R32        3.31958   0.00122  -0.00002   0.00340   0.00338   3.32297
   R33        2.76515   0.00003   0.00008   0.00018   0.00027   2.76542
   R34        2.61413  -0.00043   0.00006  -0.00020  -0.00014   2.61399
   R35        2.65989   0.00020   0.00006   0.00092   0.00098   2.66087
   R36        2.65964   0.00019   0.00011   0.00078   0.00089   2.66052
   R37        2.62825   0.00010   0.00002   0.00022   0.00025   2.62850
   R38        2.06494  -0.00086  -0.00015  -0.00289  -0.00304   2.06190
   R39        2.62779   0.00003   0.00003   0.00007   0.00010   2.62789
   R40        2.06751  -0.00079  -0.00018  -0.00258  -0.00276   2.06475
   R41        2.63528   0.00017   0.00006   0.00048   0.00054   2.63581
   R42        2.06622  -0.00072  -0.00015  -0.00233  -0.00247   2.06375
   R43        2.63591   0.00028   0.00005   0.00066   0.00071   2.63662
   R44        2.06638  -0.00072  -0.00015  -0.00231  -0.00246   2.06392
   R45        2.06622  -0.00071  -0.00015  -0.00228  -0.00243   2.06379
   R46        2.82017   0.00083   0.00017   0.00275   0.00291   2.82308
   R47        2.07472  -0.00022  -0.00001  -0.00063  -0.00064   2.07407
   R48        2.07850  -0.00033  -0.00007  -0.00096  -0.00102   2.07748
   R49        2.07476  -0.00055  -0.00015  -0.00178  -0.00193   2.07282
   R50        2.65896   0.00025   0.00006   0.00098   0.00105   2.66000
   R51        2.65899   0.00067   0.00013   0.00202   0.00215   2.66114
   R52        2.62864  -0.00010   0.00001  -0.00026  -0.00025   2.62839
   R53        2.06539  -0.00086  -0.00016  -0.00286  -0.00301   2.06237
   R54        2.62742  -0.00010   0.00001  -0.00027  -0.00027   2.62715
   R55        2.06877  -0.00081  -0.00017  -0.00261  -0.00278   2.06599
   R56        2.63478   0.00043   0.00004   0.00101   0.00105   2.63583
   R57        2.06633  -0.00071  -0.00015  -0.00228  -0.00243   2.06389
   R58        2.63577   0.00026   0.00005   0.00063   0.00068   2.63645
   R59        2.06610  -0.00070  -0.00015  -0.00224  -0.00239   2.06371
   R60        2.06616  -0.00071  -0.00015  -0.00229  -0.00244   2.06372
   R61        2.81943   0.00070   0.00017   0.00233   0.00250   2.82193
   R62        2.07597  -0.00035  -0.00017  -0.00125  -0.00143   2.07455
   R63        2.07802  -0.00030  -0.00004  -0.00080  -0.00085   2.07717
   R64        2.07361  -0.00017  -0.00003  -0.00055  -0.00058   2.07303
    A1        2.01723   0.00000   0.00000   0.00042   0.00043   2.01765
    A2        1.95886   0.00005  -0.00009   0.00190   0.00180   1.96066
    A3        2.30490  -0.00005   0.00014  -0.00204  -0.00191   2.30299
    A4        1.91711  -0.00017   0.00006  -0.00033  -0.00028   1.91683
    A5        1.87515   0.00019   0.00001   0.00242   0.00244   1.87759
    A6        1.83156  -0.00011  -0.00021  -0.00132  -0.00153   1.83004
    A7        1.98301  -0.00021   0.00023  -0.00198  -0.00174   1.98126
    A8        1.96637   0.00017  -0.00005   0.00020   0.00016   1.96653
    A9        1.88238   0.00015  -0.00009   0.00118   0.00110   1.88347
   A10        1.96807   0.00031   0.00019   0.00205   0.00226   1.97033
   A11        1.89856  -0.00017  -0.00009   0.00079   0.00070   1.89925
   A12        1.98422  -0.00018   0.00011  -0.00065  -0.00054   1.98367
   A13        1.84315  -0.00017   0.00001  -0.00416  -0.00418   1.83897
   A14        1.87303   0.00007  -0.00020   0.00006  -0.00014   1.87289
   A15        1.89023   0.00015  -0.00003   0.00164   0.00163   1.89186
   A16        1.59595  -0.00025   0.00017  -0.00023  -0.00015   1.59581
   A17        2.24352   0.00019   0.00000   0.00193   0.00187   2.24540
   A18        2.12979   0.00003   0.00013   0.00016   0.00028   2.13007
   A19        1.90905  -0.00022  -0.00012  -0.00151  -0.00167   1.90738
   A20        1.81397  -0.00006  -0.00016  -0.00238  -0.00257   1.81140
   A21        2.00401  -0.00005   0.00024   0.00196   0.00220   2.00622
   A22        1.96786  -0.00009  -0.00002  -0.00219  -0.00221   1.96565
   A23        1.91797   0.00033  -0.00016   0.00325   0.00309   1.92106
   A24        1.89447  -0.00011  -0.00008  -0.00126  -0.00133   1.89314
   A25        1.86344  -0.00001   0.00015   0.00057   0.00072   1.86415
   A26        1.90097   0.00038  -0.00008   0.00024   0.00012   1.90109
   A27        2.12544   0.00017   0.00000   0.00099   0.00094   2.12638
   A28        2.25563  -0.00056   0.00006  -0.00201  -0.00200   2.25363
   A29        1.82131   0.00027  -0.00012  -0.00185  -0.00203   1.81927
   A30        1.97631   0.00002   0.00018   0.00162   0.00182   1.97813
   A31        1.89597  -0.00018  -0.00025  -0.00123  -0.00147   1.89451
   A32        1.97639  -0.00008   0.00022   0.00194   0.00217   1.97856
   A33        1.89076  -0.00007  -0.00019  -0.00114  -0.00131   1.88944
   A34        1.89944   0.00004   0.00012   0.00037   0.00049   1.89993
   A35        1.80324  -0.00029  -0.00018  -0.00416  -0.00436   1.79887
   A36        1.97789   0.00007  -0.00005  -0.00041  -0.00046   1.97743
   A37        2.00706  -0.00019   0.00025  -0.00004   0.00022   2.00728
   A38        1.89637  -0.00006  -0.00004  -0.00125  -0.00131   1.89506
   A39        1.91129   0.00064  -0.00020   0.00585   0.00567   1.91697
   A40        1.86510  -0.00013   0.00018   0.00017   0.00034   1.86544
   A41        1.99840   0.00017  -0.00033   0.00349   0.00315   2.00155
   A42        1.98006   0.00035   0.00009   0.00080   0.00081   1.98088
   A43        2.30450  -0.00052   0.00024  -0.00449  -0.00421   2.30029
   A44        1.91792  -0.00032   0.00013  -0.00183  -0.00170   1.91622
   A45        1.95102  -0.00002   0.00016   0.00071   0.00087   1.95190
   A46        1.92804   0.00015   0.00016   0.00176   0.00192   1.92997
   A47        1.89230   0.00013  -0.00013  -0.00019  -0.00032   1.89199
   A48        1.88413   0.00006  -0.00020  -0.00070  -0.00090   1.88322
   A49        1.88871   0.00001  -0.00015   0.00020   0.00005   1.88876
   A50        1.95115  -0.00001   0.00022   0.00070   0.00092   1.95206
   A51        1.92843   0.00015   0.00017   0.00175   0.00192   1.93035
   A52        1.91574  -0.00029   0.00009  -0.00154  -0.00145   1.91429
   A53        1.89174  -0.00003  -0.00015  -0.00037  -0.00052   1.89122
   A54        1.89330   0.00011  -0.00018  -0.00044  -0.00061   1.89269
   A55        1.88175   0.00008  -0.00018  -0.00014  -0.00032   1.88143
   A56        2.04205   0.00120   0.00046   0.00622   0.00668   2.04873
   A57        2.01095  -0.00014   0.00002  -0.00197  -0.00198   2.00897
   A58        2.22977  -0.00105  -0.00049  -0.00400  -0.00449   2.22528
   A59        1.58609  -0.00012   0.00000   0.00141   0.00140   1.58750
   A60        2.04544   0.00066   0.00048   0.00335   0.00382   2.04926
   A61        2.00515   0.00005  -0.00003  -0.00025  -0.00028   2.00487
   A62        2.23233  -0.00071  -0.00045  -0.00297  -0.00343   2.22890
   A63        2.10817   0.00009  -0.00014   0.00080   0.00066   2.10883
   A64        2.11061   0.00002   0.00026   0.00037   0.00062   2.11124
   A65        2.06367  -0.00011  -0.00007  -0.00106  -0.00114   2.06253
   A66        2.10807   0.00001   0.00005   0.00032   0.00037   2.10844
   A67        2.08514   0.00011  -0.00004   0.00074   0.00070   2.08584
   A68        2.08935  -0.00013  -0.00001  -0.00117  -0.00118   2.08817
   A69        2.10768   0.00013   0.00005   0.00092   0.00097   2.10865
   A70        2.07904   0.00007  -0.00001   0.00037   0.00036   2.07940
   A71        2.09637  -0.00020  -0.00004  -0.00133  -0.00137   2.09500
   A72        2.09925   0.00008   0.00000   0.00047   0.00047   2.09972
   A73        2.08742  -0.00008   0.00000  -0.00046  -0.00046   2.08695
   A74        2.09645   0.00000   0.00000   0.00000   0.00000   2.09645
   A75        2.09971  -0.00002   0.00000  -0.00007  -0.00008   2.09963
   A76        2.08797  -0.00003   0.00001  -0.00017  -0.00016   2.08781
   A77        2.09551   0.00005   0.00000   0.00024   0.00024   2.09575
   A78        2.08771  -0.00009  -0.00001  -0.00051  -0.00052   2.08720
   A79        2.09772   0.00004   0.00000   0.00021   0.00021   2.09793
   A80        2.09770   0.00005   0.00001   0.00031   0.00032   2.09802
   A81        1.96085   0.00015   0.00000   0.00085   0.00084   1.96169
   A82        2.16464   0.00003   0.00051   0.00003   0.00052   2.16516
   A83        2.15631  -0.00019  -0.00052  -0.00123  -0.00175   2.15456
   A84        1.94200  -0.00045  -0.00009  -0.00292  -0.00301   1.93900
   A85        1.96997   0.00026   0.00029   0.00296   0.00325   1.97322
   A86        1.93665  -0.00005   0.00018   0.00037   0.00055   1.93720
   A87        1.87548   0.00003  -0.00030  -0.00124  -0.00153   1.87395
   A88        1.87975   0.00020  -0.00010   0.00016   0.00006   1.87981
   A89        1.85526   0.00003  -0.00001   0.00068   0.00066   1.85592
   A90        2.11329  -0.00044  -0.00013  -0.00155  -0.00168   2.11160
   A91        2.10522   0.00064   0.00026   0.00301   0.00326   2.10848
   A92        2.06426  -0.00020  -0.00010  -0.00148  -0.00158   2.06268
   A93        2.10690   0.00011   0.00006   0.00082   0.00088   2.10777
   A94        2.08445   0.00011  -0.00006   0.00075   0.00069   2.08514
   A95        2.09137  -0.00023   0.00000  -0.00173  -0.00174   2.08964
   A96        2.10862   0.00008   0.00006   0.00078   0.00084   2.10946
   A97        2.08003   0.00014  -0.00002   0.00070   0.00068   2.08071
   A98        2.09437  -0.00022  -0.00004  -0.00148  -0.00152   2.09285
   A99        2.09963   0.00006   0.00001   0.00029   0.00029   2.09992
   A100       2.08747  -0.00006   0.00000  -0.00029  -0.00029   2.08718
   A101       2.09603   0.00000  -0.00001   0.00000  -0.00001   2.09602
   A102       2.09816   0.00004   0.00000   0.00018   0.00017   2.09834
   A103       2.08884  -0.00003   0.00001  -0.00013  -0.00012   2.08873
   A104       2.09618   0.00000  -0.00001  -0.00005  -0.00006   2.09612
   A105       2.08849  -0.00008  -0.00001  -0.00052  -0.00053   2.08796
   A106       2.09722   0.00006   0.00001   0.00037   0.00038   2.09760
   A107       2.09743   0.00003   0.00000   0.00016   0.00016   2.09759
   A108       1.96607   0.00019   0.00003   0.00022   0.00022   1.96628
   A109       2.15874  -0.00060   0.00047  -0.00199  -0.00151   2.15723
   A110       2.15015   0.00043  -0.00050   0.00227   0.00177   2.15192
   A111       1.93028  -0.00001   0.00024   0.00097   0.00122   1.93150
   A112       1.96972   0.00015   0.00026   0.00138   0.00164   1.97136
   A113       1.94768  -0.00053  -0.00006  -0.00283  -0.00289   1.94478
   A114       1.85429  -0.00005  -0.00007  -0.00083  -0.00090   1.85339
   A115       1.87530   0.00042  -0.00016   0.00275   0.00260   1.87790
   A116       1.88160   0.00006  -0.00025  -0.00130  -0.00155   1.88005
    D1        0.68995   0.00006  -0.00116   0.00302   0.00185   0.69180
    D2       -1.47498   0.00031  -0.00149   0.00409   0.00259  -1.47239
    D3        2.80794   0.00010  -0.00130   0.00231   0.00100   2.80893
    D4       -2.51415   0.00000  -0.00047   0.00700   0.00654  -2.50761
    D5        1.60410   0.00025  -0.00080   0.00808   0.00729   1.61139
    D6       -0.39617   0.00005  -0.00061   0.00629   0.00569  -0.39048
    D7        3.00864   0.00009   0.00144   0.01455   0.01603   3.02467
    D8       -0.08451   0.00000   0.00109  -0.00242  -0.00132  -0.08584
    D9       -0.05498   0.00016   0.00059   0.00937   0.00999  -0.04499
   D10        3.13505   0.00007   0.00024  -0.00760  -0.00736   3.12769
   D11        0.28771  -0.00005  -0.00018  -0.00446  -0.00465   0.28306
   D12       -2.79888   0.00006   0.00009   0.00245   0.00254  -2.79634
   D13       -2.92986  -0.00012   0.00065   0.00055   0.00119  -2.92866
   D14        0.26673  -0.00001   0.00093   0.00745   0.00839   0.27512
   D15       -3.08023   0.00033  -0.00016   0.00905   0.00891  -3.07133
   D16       -1.04178   0.00019  -0.00010   0.00563   0.00552  -1.03627
   D17        1.06580   0.00014  -0.00013   0.00787   0.00773   1.07353
   D18       -0.97946   0.00031   0.00005   0.01059   0.01065  -0.96881
   D19        1.05898   0.00017   0.00011   0.00717   0.00727   1.06625
   D20       -3.11662   0.00012   0.00008   0.00940   0.00948  -3.10714
   D21        1.16794   0.00047   0.00008   0.01079   0.01089   1.17883
   D22       -3.07680   0.00033   0.00014   0.00737   0.00750  -3.06929
   D23       -0.96921   0.00028   0.00011   0.00960   0.00972  -0.95950
   D24       -3.08070  -0.00006   0.00005  -0.00288  -0.00284  -3.08354
   D25        1.09405  -0.00011  -0.00002  -0.00408  -0.00412   1.08994
   D26       -0.97894  -0.00013   0.00003  -0.00402  -0.00399  -0.98293
   D27        1.07819   0.00016  -0.00018  -0.00291  -0.00309   1.07510
   D28       -1.03024   0.00011  -0.00026  -0.00411  -0.00437  -1.03460
   D29       -3.10323   0.00010  -0.00020  -0.00405  -0.00424  -3.10748
   D30       -1.11461  -0.00002  -0.00022  -0.00268  -0.00290  -1.11752
   D31        3.06014  -0.00007  -0.00030  -0.00388  -0.00418   3.05596
   D32        0.98715  -0.00009  -0.00024  -0.00382  -0.00406   0.98309
   D33        0.31529  -0.00006   0.00097  -0.00509  -0.00412   0.31117
   D34        2.40063  -0.00025   0.00089  -0.00621  -0.00534   2.39529
   D35       -1.67993  -0.00030   0.00109  -0.00774  -0.00665  -1.68658
   D36        2.26732  -0.00012  -0.00112   0.01777   0.01663   2.28394
   D37        0.19625   0.00003  -0.00111   0.01832   0.01719   0.21344
   D38       -1.81750  -0.00009  -0.00100   0.01840   0.01739  -1.80012
   D39        0.81916  -0.00012   0.00132  -0.01247  -0.01115   0.80801
   D40       -2.34245  -0.00031   0.00089  -0.02104  -0.02016  -2.36261
   D41        2.93595   0.00005   0.00149  -0.01199  -0.01048   2.92547
   D42       -0.22567  -0.00013   0.00107  -0.02055  -0.01949  -0.24515
   D43       -1.34531   0.00012   0.00126  -0.01322  -0.01196  -1.35727
   D44        1.77626  -0.00007   0.00083  -0.02178  -0.02096   1.75530
   D45       -3.09984   0.00017  -0.00058  -0.00177  -0.00234  -3.10218
   D46        1.08145   0.00024  -0.00061  -0.00076  -0.00136   1.08009
   D47       -1.02279   0.00014  -0.00064  -0.00269  -0.00332  -1.02611
   D48        0.99463  -0.00015  -0.00074  -0.00402  -0.00478   0.98985
   D49       -1.10726  -0.00009  -0.00078  -0.00301  -0.00380  -1.11107
   D50        3.07168  -0.00019  -0.00081  -0.00494  -0.00577   3.06592
   D51       -0.98759  -0.00006  -0.00064  -0.00002  -0.00065  -0.98824
   D52       -3.08949   0.00000  -0.00067   0.00100   0.00033  -3.08916
   D53        1.08946  -0.00010  -0.00071  -0.00094  -0.00164   1.08783
   D54        3.03224  -0.00020   0.00097  -0.02237  -0.02145   3.01080
   D55       -0.13799  -0.00007   0.00101  -0.01400  -0.01301  -0.15100
   D56        2.91924   0.00007  -0.00118  -0.02014  -0.02134   2.89790
   D57        0.82372  -0.00027  -0.00101  -0.02362  -0.02464   0.79908
   D58       -1.31586  -0.00014  -0.00139  -0.02416  -0.02555  -1.34142
   D59       -0.26588   0.00015  -0.00086  -0.00487  -0.00573  -0.27161
   D60       -2.36140  -0.00019  -0.00068  -0.00835  -0.00903  -2.37043
   D61        1.78220  -0.00006  -0.00106  -0.00888  -0.00994   1.77226
   D62        3.01726   0.00001   0.00058   0.00944   0.01002   3.02728
   D63       -0.17121  -0.00018   0.00025  -0.00676  -0.00653  -0.17774
   D64       -0.08418  -0.00007   0.00028  -0.00471  -0.00441  -0.08859
   D65        3.01053  -0.00026  -0.00005  -0.02091  -0.02096   2.98957
   D66        0.50068  -0.00008   0.00113   0.01254   0.01368   0.51436
   D67        2.65752   0.00002   0.00142   0.01464   0.01606   2.67358
   D68       -1.51337  -0.00005   0.00151   0.01531   0.01683  -1.49655
   D69        2.65351   0.00001   0.00123   0.01519   0.01642   2.66993
   D70       -1.47283   0.00011   0.00152   0.01729   0.01880  -1.45403
   D71        0.63945   0.00004   0.00162   0.01795   0.01957   0.65903
   D72       -1.59774   0.00011   0.00128   0.01696   0.01824  -1.57950
   D73        0.55910   0.00021   0.00156   0.01906   0.02061   0.57972
   D74        2.67139   0.00014   0.00166   0.01972   0.02139   2.69278
   D75        0.39653  -0.00005   0.00042   0.01213   0.01254   0.40906
   D76       -1.65227   0.00016   0.00060   0.01636   0.01696  -1.63531
   D77        2.47828   0.00044   0.00018   0.01651   0.01669   2.49498
   D78       -2.69361   0.00012   0.00078   0.02980   0.03055  -2.66306
   D79        1.54078   0.00034   0.00096   0.03403   0.03497   1.57575
   D80       -0.61185   0.00062   0.00055   0.03417   0.03470  -0.57715
   D81       -0.22460   0.00021  -0.00148   0.01367   0.01221  -0.21240
   D82        2.94172   0.00042  -0.00095   0.02414   0.02319   2.96490
   D83        2.85972   0.00001  -0.00189  -0.00603  -0.00789   2.85183
   D84       -0.25714   0.00022  -0.00136   0.00444   0.00309  -0.25405
   D85       -0.54865   0.00013  -0.00096  -0.01480  -0.01575  -0.56441
   D86        1.55658   0.00003  -0.00113  -0.01808  -0.01921   1.53737
   D87       -2.69530   0.00019  -0.00105  -0.01535  -0.01639  -2.71170
   D88       -2.70545  -0.00003  -0.00122  -0.01669  -0.01791  -2.72335
   D89       -0.60021  -0.00013  -0.00140  -0.01997  -0.02136  -0.62158
   D90        1.43109   0.00003  -0.00131  -0.01724  -0.01855   1.41254
   D91        1.46906   0.00003  -0.00139  -0.01761  -0.01900   1.45006
   D92       -2.70889  -0.00008  -0.00156  -0.02089  -0.02246  -2.73135
   D93       -0.67759   0.00009  -0.00148  -0.01816  -0.01964  -0.69723
   D94        0.14032   0.00007  -0.00039   0.01199   0.01160   0.15192
   D95       -3.13508   0.00021  -0.00044   0.01615   0.01569  -3.11938
   D96       -3.02580  -0.00014  -0.00091   0.00163   0.00075  -3.02505
   D97       -0.01801   0.00000  -0.00097   0.00579   0.00484  -0.01317
   D98       -2.48589  -0.00004  -0.00436  -0.01653  -0.02089  -2.50677
   D99        0.62376  -0.00005  -0.00344  -0.01725  -0.02069   0.60307
   D100       0.68848  -0.00022  -0.00442  -0.02619  -0.03061   0.65787
   D101      -2.48506  -0.00023  -0.00350  -0.02690  -0.03041  -2.51546
   D102       0.02439   0.00002  -0.00055   0.00375   0.00322   0.02761
   D103      -2.98416  -0.00002  -0.00058  -0.00001  -0.00057  -2.98473
   D104       3.13370   0.00022  -0.00048   0.01340   0.01289  -3.13659
   D105       0.12515   0.00017  -0.00051   0.00964   0.00910   0.13425
   D106       2.98021  -0.00009  -0.00107  -0.00287  -0.00395   2.97625
   D107      -0.18414  -0.00004  -0.00120   0.00243   0.00124  -0.18291
   D108       2.44958   0.00006   0.00433   0.01272   0.01706   2.46663
   D109      -0.65011   0.00001   0.00328   0.00962   0.01291  -0.63721
   D110      -0.66585  -0.00001   0.00447   0.00657   0.01104  -0.65481
   D111       2.51764  -0.00007   0.00342   0.00347   0.00689   2.52453
   D112      -0.02590   0.00004   0.00100   0.00073   0.00173  -0.02417
   D113       3.06100  -0.00005   0.00076  -0.00610  -0.00533   3.05567
   D114       3.09004   0.00013   0.00087   0.00680   0.00767   3.09771
   D115      -0.10624   0.00003   0.00064  -0.00002   0.00061  -0.10563
   D116      -3.11931   0.00002  -0.00039   0.00138   0.00099  -3.11833
   D117      -0.01597  -0.00003  -0.00021  -0.00185  -0.00205  -0.01802
   D118      -0.01852   0.00007   0.00064   0.00443   0.00507  -0.01346
   D119       3.08483   0.00002   0.00083   0.00120   0.00203   3.08685
   D120       3.12681   0.00000   0.00026  -0.00014   0.00012   3.12694
   D121      -0.02944  -0.00006   0.00034  -0.00326  -0.00292  -0.03236
   D122       0.02608  -0.00005  -0.00076  -0.00320  -0.00396   0.02212
   D123      -3.13017  -0.00011  -0.00068  -0.00632  -0.00700  -3.13718
   D124       0.00000  -0.00004  -0.00015  -0.00247  -0.00263  -0.00262
   D125       3.12897  -0.00003  -0.00005  -0.00206  -0.00212   3.12686
   D126      -3.10325   0.00000  -0.00034   0.00072   0.00038  -3.10288
   D127       0.02572   0.00002  -0.00024   0.00113   0.00089   0.02660
   D128      -0.01517   0.00000   0.00039   0.00003   0.00042  -0.01476
   D129       3.12812   0.00000   0.00021   0.00028   0.00049   3.12861
   D130       3.14123   0.00006   0.00031   0.00317   0.00347  -3.13849
   D131       0.00133   0.00006   0.00013   0.00342   0.00355   0.00488
   D132       0.01144  -0.00002  -0.00024  -0.00078  -0.00102   0.01042
   D133      -3.14106   0.00001   0.00008   0.00056   0.00064  -3.14042
   D134      -3.11746  -0.00003  -0.00033  -0.00119  -0.00153  -3.11899
   D135       0.01322   0.00000  -0.00002   0.00015   0.00013   0.01335
   D136      -0.00390   0.00004   0.00012   0.00200   0.00211  -0.00179
   D137      -3.13459   0.00001  -0.00020   0.00065   0.00046  -3.13413
   D138       3.13599   0.00003   0.00030   0.00174   0.00204   3.13802
   D139       0.00530   0.00001  -0.00002   0.00040   0.00038   0.00569
   D140       2.69192  -0.00012  -0.00066  -0.02126  -0.02192   2.67000
   D141      -1.48112  -0.00022  -0.00091  -0.02289  -0.02380  -1.50492
   D142       0.59921  -0.00004  -0.00060  -0.01977  -0.02036   0.57885
   D143      -0.38863  -0.00001  -0.00038  -0.01367  -0.01404  -0.40267
   D144       1.72152  -0.00012  -0.00062  -0.01529  -0.01592   1.70560
   D145      -2.48134   0.00006  -0.00031  -0.01217  -0.01249  -2.49382
   D146       3.13118  -0.00006   0.00035  -0.00377  -0.00342   3.12776
   D147       0.02231   0.00003   0.00024   0.00188   0.00213   0.02444
   D148       0.02080  -0.00006  -0.00055  -0.00315  -0.00370   0.01710
   D149      -3.08807   0.00003  -0.00066   0.00250   0.00184  -3.08622
   D150      -3.13799   0.00008  -0.00025   0.00348   0.00323  -3.13476
   D151       0.02277   0.00008  -0.00041   0.00366   0.00325   0.02602
   D152      -0.02747   0.00006   0.00063   0.00279   0.00342  -0.02405
   D153       3.13330   0.00006   0.00047   0.00297   0.00344   3.13673
   D154      -0.00132   0.00002   0.00015   0.00123   0.00138   0.00006
   D155      -3.13153   0.00003   0.00008   0.00223   0.00231  -3.12921
   D156       3.10741  -0.00007   0.00026  -0.00439  -0.00413   3.10328
   D157      -0.02279  -0.00006   0.00019  -0.00339  -0.00320  -0.02599
   D158       0.01466  -0.00001  -0.00032  -0.00050  -0.00082   0.01384
   D159      -3.12739  -0.00002  -0.00020  -0.00094  -0.00115  -3.12854
   D160       3.13693  -0.00001  -0.00016  -0.00065  -0.00081   3.13611
   D161      -0.00512  -0.00002  -0.00004  -0.00110  -0.00114  -0.00626
   D162      -0.01204   0.00003   0.00017   0.00111   0.00128  -0.01076
   D163       3.13944   0.00000  -0.00008  -0.00009  -0.00017   3.13927
   D164       3.11810   0.00001   0.00024   0.00010   0.00034   3.11845
   D165      -0.01360  -0.00001  -0.00001  -0.00110  -0.00111  -0.01470
   D166       0.00541  -0.00003  -0.00009  -0.00147  -0.00156   0.00386
   D167       3.13711  -0.00001   0.00017  -0.00027  -0.00011   3.13701
   D168      -3.13572  -0.00002  -0.00020  -0.00102  -0.00123  -3.13695
   D169      -0.00402   0.00000   0.00005   0.00017   0.00022  -0.00380
   D170      -0.60104   0.00013   0.00017   0.02674   0.02691  -0.57413
   D171       1.47348   0.00016   0.00042   0.02727   0.02770   1.50118
   D172      -2.68763  -0.00004   0.00025   0.02448   0.02473  -2.66290
   D173       2.39288   0.00025   0.00016   0.03113   0.03129   2.42417
   D174      -1.81578   0.00028   0.00042   0.03166   0.03207  -1.78371
   D175       0.30630   0.00008   0.00024   0.02887   0.02911   0.33540
         Item               Value     Threshold  Converged?
 Maximum Force            0.002019     0.000450     NO 
 RMS     Force            0.000346     0.000300     NO 
 Maximum Displacement     0.157441     0.001800     NO 
 RMS     Displacement     0.032481     0.001200     NO 
 Predicted change in Energy=-1.712262D-04
 Lowest energy point so far.  Saving SCF results.
 GradGradGradGradGradGradGradGradGradGradGradGradGradGradGradGradGradGrad

 Leave Link  103 at Sun Dec  2 20:50:48 2018, MaxMem=   536870912 cpu:         1.7
 (Enter /pbs_home/pkowalski/g09d01/g09/l202.exe)
 Stoichiometry    C29H22F6S2
 Framework group  C1[X(C29H22F6S2)]
 Deg. of freedom   171
 Full point group                 C1      NOp   1
 RotChk:  IX=0 Diff= 1.72D-03
 Largest Abelian subgroup         C1      NOp   1
 Largest concise Abelian subgroup C1      NOp   1
                         Standard orientation:                         
 ---------------------------------------------------------------------
 Center     Atomic      Atomic             Coordinates (Angstroms)
 Number     Number       Type             X           Y           Z
 ---------------------------------------------------------------------
      1          6           0       -1.440363    0.419661   -0.223356
      2          6           0       -0.611658   -0.853395   -0.367862
      3          6           0        0.640855   -0.760348    0.509137
      4         16           0        1.770532   -2.213451    0.307934
      5          6           0       -0.723968    1.589705   -0.154753
      6          6           0       -1.231788    2.998319   -0.149672
      7          6           0        0.728194    1.602991   -0.110643
      8          6           0       -0.011936    3.827096    0.301292
      9          6           0        1.203278    3.018222   -0.200982
     10          9           0       -2.278261    3.224678    0.677411
     11          9           0       -1.609240    3.424330   -1.388870
     12          9           0       -0.032350    5.086077   -0.146645
     13          9           0        0.020145    3.844539    1.649209
     14          9           0        1.490138    3.411101   -1.476529
     15          9           0        2.288144    3.305756    0.551527
     16          6           0        1.459223    0.451801    0.071874
     17          6           0        0.335312   -0.623669    2.005997
     18          1           0        1.271664   -0.521933    2.568466
     19          1           0       -0.208035   -1.494530    2.392656
     20          1           0       -0.272110    0.272558    2.196097
     21          6           0       -0.302376   -1.038246   -1.859605
     22          1           0        0.244339   -1.969428   -2.050632
     23          1           0        0.300252   -0.199162   -2.236714
     24          1           0       -1.238763   -1.062050   -2.430933
     25          6           0        3.157793   -1.160906    0.091512
     26         16           0       -1.746496   -2.219718    0.151787
     27          6           0       -3.146564   -1.177009   -0.059574
     28          6           0       -4.468480   -1.799903    0.018401
     29          6           0       -5.541349   -1.139513    0.647287
     30          6           0       -4.691298   -3.092798   -0.492402
     31          6           0       -6.790471   -1.743484    0.745418
     32          1           0       -5.379541   -0.158356    1.096362
     33          6           0       -5.944479   -3.688649   -0.401149
     34          1           0       -3.868597   -3.621402   -0.979804
     35          6           0       -6.999907   -3.017134    0.216782
     36          1           0       -7.604780   -1.218725    1.249591
     37          1           0       -6.098683   -4.687610   -0.814859
     38          1           0       -7.981643   -3.489330    0.293801
     39          6           0       -2.851558    0.159286   -0.261323
     40          6           0       -3.885125    1.193553   -0.567582
     41          1           0       -4.783096    0.737605   -1.003910
     42          1           0       -4.202742    1.760605    0.319071
     43          1           0       -3.503179    1.930525   -1.284631
     44          6           0        4.477614   -1.789451    0.039677
     45          6           0        5.602292   -1.161113    0.606836
     46          6           0        4.649645   -3.058317   -0.546370
     47          6           0        6.852069   -1.770386    0.569354
     48          1           0        5.483075   -0.201329    1.112474
     49          6           0        5.902054   -3.660298   -0.589056
     50          1           0        3.786514   -3.563703   -0.987778
     51          6           0        7.009189   -3.018292   -0.033611
     52          1           0        7.709421   -1.270826    1.025659
     53          1           0        6.015558   -4.639442   -1.059171
     54          1           0        7.991883   -3.493720   -0.063731
     55          6           0        2.859677    0.185160   -0.036123
     56          6           0        3.869965    1.215768   -0.419667
     57          1           0        3.438476    1.937491   -1.125432
     58          1           0        4.230063    1.802676    0.437125
     59          1           0        4.743138    0.760568   -0.903166
 ---------------------------------------------------------------------
 Rotational constants (GHZ):      0.1296575      0.0708858      0.0487710
 Leave Link  202 at Sun Dec  2 20:50:48 2018, MaxMem=   536870912 cpu:         0.0
 (Enter /pbs_home/pkowalski/g09d01/g09/l301.exe)
 Basis read from rwf:  (5D, 7F)
 No pseudopotential information found on rwf file.
 There are   673 symmetry adapted cartesian basis functions of A   symmetry.
 There are   636 symmetry adapted basis functions of A   symmetry.
   636 basis functions,  1103 primitive gaussians,   673 cartesian basis functions
   141 alpha electrons      141 beta electrons
       nuclear repulsion energy      4707.3652067819 Hartrees.
 IExCor= 4134 DFT=T Ex+Corr=M06L ExCW=0 ScaHFX=  0.000000
 ScaDFX=  1.000000  1.000000  1.000000  1.000000 ScalE2=  1.000000  1.000000
 IRadAn=      0 IRanWt=     -1 IRanGd=            0 ICorTp=0 IEmpDi=  4
 NAtoms=   59 NActive=   59 NUniq=   59 SFac= 1.00D+00 NAtFMM=   60 NAOKFM=F Big=F
 Integral buffers will be    131072 words long.
 Raffenetti 2 integral format.
 Two-electron integral symmetry is turned on.
 No density basis found on file   724.
 Leave Link  301 at Sun Dec  2 20:50:49 2018, MaxMem=   536870912 cpu:         0.6
 (Enter /pbs_home/pkowalski/g09d01/g09/l302.exe)
 NPDir=0 NMtPBC=     1 NCelOv=     1 NCel=       1 NClECP=     1 NCelD=      1
         NCelK=      1 NCelE2=     1 NClLst=     1 CellRange=     0.0.
 One-electron integrals computed using PRISM.
 NBasis=   636 RedAO= T EigKep=  2.91D-04  NBF=   636
 NBsUse=   636 1.00D-06 EigRej= -1.00D+00 NBFU=   636
 Precomputing XC quadrature grid using
 IXCGrd= 4 IRadAn=           0 IRanWt=          -1 IRanGd=           0 AccXCQ= 0.00D+00.
 Generated NRdTot=       0 NPtTot=           0 NUsed=           0 NTot=          32
 NSgBfM=   629   636   640   641   641 MxSgAt=    59 MxSgA2=    59.
 Leave Link  302 at Sun Dec  2 20:50:51 2018, MaxMem=   536870912 cpu:        16.5
 (Enter /pbs_home/pkowalski/g09d01/g09/l303.exe)
 DipDrv:  MaxL=1.
 Leave Link  303 at Sun Dec  2 20:50:51 2018, MaxMem=   536870912 cpu:         1.5
 (Enter /pbs_home/pkowalski/g09d01/g09/l401.exe)
 Initial guess from the checkpoint file:  "dae0068freq_closed_m06l.chk"
 B after Tr=     0.000000    0.000000    0.000000
         Rot=    0.999999   -0.000834   -0.000266    0.000740 Ang=  -0.13 deg.
 Guess basis will be translated and rotated to current coordinates.
 JPrj=2 DoOrth=T DoCkMO=T.
 Generating alternative initial guess.
 ExpMin= 1.22D-01 ExpMax= 9.18D+03 ExpMxC= 1.38D+03 IAcc=1 IRadAn=         1 AccDes= 0.00D+00
 Harris functional with IExCor= 1009 and IRadAn=       1 diagonalized for initial guess.
 HarFok:  IExCor= 1009 AccDes= 0.00D+00 IRadAn=         1 IDoV= 1 UseB2=F ITyADJ=14
 ICtDFT=  3500011 ScaDFX=  1.000000  1.000000  1.000000  1.000000
 FoFCou: FMM=F IPFlag=           0 FMFlag=      100000 FMFlg1=           0
         NFxFlg=           0 DoJE=T BraDBF=F KetDBF=T FulRan=T
         wScrn=  0.000000 ICntrl=     500 IOpCl=  0 I1Cent=   200000004 NGrid=           0
         NMat0=    1 NMatS0=      1 NMatT0=    0 NMatD0=    1 NMtDS0=    0 NMtDT0=    0
 Petite list used in FoFCou.
 Harris En= -2510.26242274468    
 Leave Link  401 at Sun Dec  2 20:50:56 2018, MaxMem=   536870912 cpu:        42.0
 (Enter /pbs_home/pkowalski/g09d01/g09/l502.exe)
 Closed shell SCF:
 Using DIIS extrapolation, IDIIS=  1040.
 Integral symmetry usage will be decided dynamically.
 IVT=     1387805 IEndB=     1387805 NGot=   536870912 MDV=   535953350
 LenX=   535953350 LenY=   535499748
 Requested convergence on RMS density matrix=1.00D-08 within 128 cycles.
 Requested convergence on MAX density matrix=1.00D-06.
 Requested convergence on             energy=1.00D-06.
 No special actions if energy rises.
 Fock matrices will be formed incrementally for  20 cycles.
 Integral accuracy reduced to 1.0D-05 until final iterations.

 Cycle   1  Pass 0  IDiag  1:
 FoFJK:  IHMeth= 1 ICntrl=     500 DoSepK=F KAlg= 0 I1Cent=   0 FoldK=F
 IRaf= 660000000 NMat=   1 IRICut=       1 DoRegI=T DoRafI=F ISym2E= 0.
 FoFCou: FMM=F IPFlag=           0 FMFlag=      100000 FMFlg1=           0
         NFxFlg=           0 DoJE=T BraDBF=F KetDBF=F FulRan=T
         wScrn=  0.000000 ICntrl=     500 IOpCl=  0 I1Cent=           0 NGrid=           0
         NMat0=    1 NMatS0=      1 NMatT0=    0 NMatD0=    1 NMtDS0=    0 NMtDT0=    0
 Symmetry not used in FoFCou.
 E= -2512.06131465355    
 DIIS: error= 2.14D-03 at cycle   1 NSaved=   1.
 NSaved= 1 IEnMin= 1 EnMin= -2512.06131465355     IErMin= 1 ErrMin= 2.14D-03
 ErrMax= 2.14D-03  0.00D+00 EMaxC= 1.00D-01 BMatC= 3.07D-03 BMatP= 3.07D-03
 IDIUse=3 WtCom= 9.79D-01 WtEn= 2.14D-02
 Coeff-Com:  0.100D+01
 Coeff-En:   0.100D+01
 Coeff:      0.100D+01
 Gap=     0.548 Goal=   None    Shift=    0.000
 GapD=    0.548 DampG=2.000 DampE=1.000 DampFc=2.0000 IDamp=-1.
 RMSDP=2.47D-04 MaxDP=7.16D-03              OVMax= 1.08D-02

 Cycle   2  Pass 0  IDiag  1:
 RMSU=  2.47D-04    CP:  1.00D+00
 E= -2512.06541661473     Delta-E=       -0.004101961175 Rises=F Damp=F
 DIIS: error= 1.67D-04 at cycle   2 NSaved=   2.
 NSaved= 2 IEnMin= 2 EnMin= -2512.06541661473     IErMin= 2 ErrMin= 1.67D-04
 ErrMax= 1.67D-04  0.00D+00 EMaxC= 1.00D-01 BMatC= 3.33D-05 BMatP= 3.07D-03
 IDIUse=3 WtCom= 9.98D-01 WtEn= 1.67D-03
 Coeff-Com:  0.507D-02 0.995D+00
 Coeff-En:   0.000D+00 0.100D+01
 Coeff:      0.506D-02 0.995D+00
 Gap=     0.051 Goal=   None    Shift=    0.000
 RMSDP=5.06D-05 MaxDP=3.00D-03 DE=-4.10D-03 OVMax= 8.23D-03

 Cycle   3  Pass 0  IDiag  1:
 RMSU=  5.03D-05    CP:  1.00D+00  9.77D-01
 E= -2512.06528834501     Delta-E=        0.000128269714 Rises=F Damp=F
 DIIS: error= 2.80D-04 at cycle   3 NSaved=   3.
 NSaved= 3 IEnMin= 2 EnMin= -2512.06541661473     IErMin= 2 ErrMin= 1.67D-04
 ErrMax= 2.80D-04  0.00D+00 EMaxC= 1.00D-01 BMatC= 1.28D-04 BMatP= 3.33D-05
 IDIUse=3 WtCom= 3.74D-01 WtEn= 6.26D-01
 Coeff-Com: -0.300D-02 0.684D+00 0.319D+00
 Coeff-En:   0.000D+00 0.794D+00 0.206D+00
 Coeff:     -0.112D-02 0.753D+00 0.249D+00
 Gap=     0.051 Goal=   None    Shift=    0.000
 RMSDP=3.38D-05 MaxDP=1.76D-03 DE= 1.28D-04 OVMax= 7.19D-03

 Cycle   4  Pass 0  IDiag  1:
 RMSU=  1.42D-05    CP:  1.00D+00  9.90D-01  3.92D-01
 E= -2512.06544234345     Delta-E=       -0.000153998438 Rises=F Damp=F
 DIIS: error= 4.61D-05 at cycle   4 NSaved=   4.
 NSaved= 4 IEnMin= 4 EnMin= -2512.06544234345     IErMin= 4 ErrMin= 4.61D-05
 ErrMax= 4.61D-05  0.00D+00 EMaxC= 1.00D-01 BMatC= 5.79D-06 BMatP= 3.33D-05
 IDIUse=1 WtCom= 1.00D+00 WtEn= 0.00D+00
 Coeff-Com: -0.211D-02 0.336D+00 0.138D+00 0.528D+00
 Coeff:     -0.211D-02 0.336D+00 0.138D+00 0.528D+00
 Gap=     0.051 Goal=   None    Shift=    0.000
 RMSDP=1.04D-05 MaxDP=7.98D-04 DE=-1.54D-04 OVMax= 1.67D-03

 Cycle   5  Pass 0  IDiag  1:
 RMSU=  6.97D-06    CP:  1.00D+00  9.93D-01  3.42D-01  4.86D-01
 E= -2512.06544506879     Delta-E=       -0.000002725345 Rises=F Damp=F
 DIIS: error= 4.12D-05 at cycle   5 NSaved=   5.
 NSaved= 5 IEnMin= 5 EnMin= -2512.06544506879     IErMin= 5 ErrMin= 4.12D-05
 ErrMax= 4.12D-05  0.00D+00 EMaxC= 1.00D-01 BMatC= 2.80D-06 BMatP= 5.79D-06
 IDIUse=1 WtCom= 1.00D+00 WtEn= 0.00D+00
 Coeff-Com: -0.680D-03 0.132D+00 0.490D-01 0.393D+00 0.427D+00
 Coeff:     -0.680D-03 0.132D+00 0.490D-01 0.393D+00 0.427D+00
 Gap=     0.051 Goal=   None    Shift=    0.000
 RMSDP=5.36D-06 MaxDP=4.11D-04 DE=-2.73D-06 OVMax= 1.30D-03

 Initial convergence to 1.0D-05 achieved.  Increase integral accuracy.
 Cycle   6  Pass 1  IDiag  1:
 E= -2512.06123453443     Delta-E=        0.004210534362 Rises=F Damp=F
 DIIS: error= 1.96D-04 at cycle   1 NSaved=   1.
 NSaved= 1 IEnMin= 1 EnMin= -2512.06123453443     IErMin= 1 ErrMin= 1.96D-04
 ErrMax= 1.96D-04  0.00D+00 EMaxC= 1.00D-01 BMatC= 6.75D-05 BMatP= 6.75D-05
 IDIUse=3 WtCom= 9.98D-01 WtEn= 1.96D-03
 Coeff-Com:  0.100D+01
 Coeff-En:   0.100D+01
 Coeff:      0.100D+01
 Gap=     0.051 Goal=   None    Shift=    0.000
 RMSDP=5.36D-06 MaxDP=4.11D-04 DE= 4.21D-03 OVMax= 3.00D-03

 Cycle   7  Pass 1  IDiag  1:
 RMSU=  1.86D-04    CP:  1.00D+00
 E= -2512.06129741100     Delta-E=       -0.000062876569 Rises=F Damp=F
 DIIS: error= 5.72D-05 at cycle   2 NSaved=   2.
 NSaved= 2 IEnMin= 2 EnMin= -2512.06129741100     IErMin= 2 ErrMin= 5.72D-05
 ErrMax= 5.72D-05  0.00D+00 EMaxC= 1.00D-01 BMatC= 7.99D-06 BMatP= 6.75D-05
 IDIUse=1 WtCom= 1.00D+00 WtEn= 0.00D+00
 Coeff-Com:  0.156D+00 0.844D+00
 Coeff:      0.156D+00 0.844D+00
 Gap=     0.051 Goal=   None    Shift=    0.000
 RMSDP=2.80D-05 MaxDP=1.47D-03 DE=-6.29D-05 OVMax= 9.29D-03

 Cycle   8  Pass 1  IDiag  1:
 RMSU=  2.80D-05    CP:  1.00D+00  9.94D-01
 E= -2512.06124465293     Delta-E=        0.000052758075 Rises=F Damp=F
 DIIS: error= 1.81D-04 at cycle   3 NSaved=   3.
 NSaved= 3 IEnMin= 2 EnMin= -2512.06129741100     IErMin= 2 ErrMin= 5.72D-05
 ErrMax= 1.81D-04  0.00D+00 EMaxC= 1.00D-01 BMatC= 4.71D-05 BMatP= 7.99D-06
 IDIUse=3 WtCom= 4.27D-01 WtEn= 5.73D-01
 Coeff-Com:  0.452D-01 0.694D+00 0.261D+00
 Coeff-En:   0.000D+00 0.796D+00 0.204D+00
 Coeff:      0.193D-01 0.752D+00 0.228D+00
 Gap=     0.051 Goal=   None    Shift=    0.000
 RMSDP=1.94D-05 MaxDP=1.18D-03 DE= 5.28D-05 OVMax= 6.86D-03

 Cycle   9  Pass 1  IDiag  1:
 RMSU=  6.09D-06    CP:  1.00D+00  1.00D+00  3.43D-01
 E= -2512.06130558114     Delta-E=       -0.000060928208 Rises=F Damp=F
 DIIS: error= 2.27D-05 at cycle   4 NSaved=   4.
 NSaved= 4 IEnMin= 4 EnMin= -2512.06130558114     IErMin= 4 ErrMin= 2.27D-05
 ErrMax= 2.27D-05  0.00D+00 EMaxC= 1.00D-01 BMatC= 1.47D-06 BMatP= 7.99D-06
 IDIUse=1 WtCom= 1.00D+00 WtEn= 0.00D+00
 Coeff-Com:  0.808D-02 0.399D+00 0.107D+00 0.486D+00
 Coeff:      0.808D-02 0.399D+00 0.107D+00 0.486D+00
 Gap=     0.051 Goal=   None    Shift=    0.000
 RMSDP=3.63D-06 MaxDP=2.25D-04 DE=-6.09D-05 OVMax= 4.51D-04

 Cycle  10  Pass 1  IDiag  1:
 RMSU=  2.10D-06    CP:  1.00D+00  1.00D+00  2.92D-01  5.82D-01
 E= -2512.06130694557     Delta-E=       -0.000001364432 Rises=F Damp=F
 DIIS: error= 1.15D-05 at cycle   5 NSaved=   5.
 NSaved= 5 IEnMin= 5 EnMin= -2512.06130694557     IErMin= 5 ErrMin= 1.15D-05
 ErrMax= 1.15D-05  0.00D+00 EMaxC= 1.00D-01 BMatC= 1.38D-07 BMatP= 1.47D-06
 IDIUse=1 WtCom= 1.00D+00 WtEn= 0.00D+00
 Coeff-Com: -0.511D-03 0.171D+00 0.378D-01 0.297D+00 0.495D+00
 Coeff:     -0.511D-03 0.171D+00 0.378D-01 0.297D+00 0.495D+00
 Gap=     0.051 Goal=   None    Shift=    0.000
 RMSDP=9.86D-07 MaxDP=4.82D-05 DE=-1.36D-06 OVMax= 1.52D-04

 Cycle  11  Pass 1  IDiag  1:
 RMSU=  7.17D-07    CP:  1.00D+00  1.00D+00  2.86D-01  6.33D-01  7.26D-01
 E= -2512.06130706828     Delta-E=       -0.000000122711 Rises=F Damp=F
 DIIS: error= 5.09D-06 at cycle   6 NSaved=   6.
 NSaved= 6 IEnMin= 6 EnMin= -2512.06130706828     IErMin= 6 ErrMin= 5.09D-06
 ErrMax= 5.09D-06  0.00D+00 EMaxC= 1.00D-01 BMatC= 2.07D-08 BMatP= 1.38D-07
 IDIUse=1 WtCom= 1.00D+00 WtEn= 0.00D+00
 Coeff-Com: -0.148D-02 0.495D-01 0.786D-02 0.122D+00 0.316D+00 0.506D+00
 Coeff:     -0.148D-02 0.495D-01 0.786D-02 0.122D+00 0.316D+00 0.506D+00
 Gap=     0.051 Goal=   None    Shift=    0.000
 RMSDP=4.11D-07 MaxDP=2.18D-05 DE=-1.23D-07 OVMax= 5.83D-05

 Cycle  12  Pass 1  IDiag  1:
 RMSU=  3.34D-07    CP:  1.00D+00  1.00D+00  2.86D-01  6.27D-01  7.54D-01
                    CP:  6.81D-01
 E= -2512.06130708793     Delta-E=       -0.000000019654 Rises=F Damp=F
 DIIS: error= 1.89D-06 at cycle   7 NSaved=   7.
 NSaved= 7 IEnMin= 7 EnMin= -2512.06130708793     IErMin= 7 ErrMin= 1.89D-06
 ErrMax= 1.89D-06  0.00D+00 EMaxC= 1.00D-01 BMatC= 3.78D-09 BMatP= 2.07D-08
 IDIUse=1 WtCom= 1.00D+00 WtEn= 0.00D+00
 Coeff-Com: -0.879D-03 0.846D-02-0.203D-03 0.377D-01 0.134D+00 0.343D+00
 Coeff-Com:  0.478D+00
 Coeff:     -0.879D-03 0.846D-02-0.203D-03 0.377D-01 0.134D+00 0.343D+00
 Coeff:      0.478D+00
 Gap=     0.051 Goal=   None    Shift=    0.000
 RMSDP=2.10D-07 MaxDP=1.03D-05 DE=-1.97D-08 OVMax= 2.52D-05

 Cycle  13  Pass 1  IDiag  1:
 RMSU=  1.03D-07    CP:  1.00D+00  1.00D+00  2.86D-01  6.37D-01  7.55D-01
                    CP:  7.03D-01  4.84D-01
 E= -2512.06130709185     Delta-E=       -0.000000003917 Rises=F Damp=F
 DIIS: error= 4.86D-07 at cycle   8 NSaved=   8.
 NSaved= 8 IEnMin= 8 EnMin= -2512.06130709185     IErMin= 8 ErrMin= 4.86D-07
 ErrMax= 4.86D-07  0.00D+00 EMaxC= 1.00D-01 BMatC= 3.39D-10 BMatP= 3.78D-09
 IDIUse=1 WtCom= 1.00D+00 WtEn= 0.00D+00
 Coeff-Com: -0.349D-03-0.102D-02-0.116D-02 0.845D-02 0.455D-01 0.151D+00
 Coeff-Com:  0.286D+00 0.511D+00
 Coeff:     -0.349D-03-0.102D-02-0.116D-02 0.845D-02 0.455D-01 0.151D+00
 Coeff:      0.286D+00 0.511D+00
 Gap=     0.051 Goal=   None    Shift=    0.000
 RMSDP=7.31D-08 MaxDP=3.70D-06 DE=-3.92D-09 OVMax= 1.33D-05

 Cycle  14  Pass 1  IDiag  1:
 RMSU=  4.48D-08    CP:  1.00D+00  1.00D+00  2.86D-01  6.37D-01  7.55D-01
                    CP:  7.01D-01  5.77D-01  5.27D-01
 E= -2512.06130709220     Delta-E=       -0.000000000346 Rises=F Damp=F
 DIIS: error= 2.81D-07 at cycle   9 NSaved=   9.
 NSaved= 9 IEnMin= 9 EnMin= -2512.06130709220     IErMin= 9 ErrMin= 2.81D-07
 ErrMax= 2.81D-07  0.00D+00 EMaxC= 1.00D-01 BMatC= 1.12D-10 BMatP= 3.39D-10
 IDIUse=1 WtCom= 1.00D+00 WtEn= 0.00D+00
 Coeff-Com: -0.124D-03-0.188D-02-0.744D-03 0.318D-03 0.117D-01 0.552D-01
 Coeff-Com:  0.135D+00 0.382D+00 0.419D+00
 Coeff:     -0.124D-03-0.188D-02-0.744D-03 0.318D-03 0.117D-01 0.552D-01
 Coeff:      0.135D+00 0.382D+00 0.419D+00
 Gap=     0.051 Goal=   None    Shift=    0.000
 RMSDP=3.61D-08 MaxDP=1.78D-06 DE=-3.46D-10 OVMax= 7.53D-06

 Cycle  15  Pass 1  IDiag  1:
 RMSU=  1.93D-08    CP:  1.00D+00  1.00D+00  2.86D-01  6.37D-01  7.58D-01
                    CP:  7.08D-01  5.46D-01  6.56D-01  4.58D-01
 E= -2512.06130709232     Delta-E=       -0.000000000123 Rises=F Damp=F
 DIIS: error= 1.40D-07 at cycle  10 NSaved=  10.
 NSaved=10 IEnMin=10 EnMin= -2512.06130709232     IErMin=10 ErrMin= 1.40D-07
 ErrMax= 1.40D-07  0.00D+00 EMaxC= 1.00D-01 BMatC= 2.29D-11 BMatP= 1.12D-10
 IDIUse=1 WtCom= 1.00D+00 WtEn= 0.00D+00
 Coeff-Com: -0.443D-04-0.133D-02-0.413D-03-0.102D-02 0.255D-02 0.209D-01
 Coeff-Com:  0.621D-01 0.221D+00 0.326D+00 0.370D+00
 Coeff:     -0.443D-04-0.133D-02-0.413D-03-0.102D-02 0.255D-02 0.209D-01
 Coeff:      0.621D-01 0.221D+00 0.326D+00 0.370D+00
 Gap=     0.051 Goal=   None    Shift=    0.000
 RMSDP=1.54D-08 MaxDP=1.06D-06 DE=-1.23D-10 OVMax= 3.04D-06

 Cycle  16  Pass 1  IDiag  1:
 RMSU=  7.67D-09    CP:  1.00D+00  1.00D+00  2.86D-01  6.37D-01  7.59D-01
                    CP:  7.07D-01  5.54D-01  6.37D-01  5.34D-01  3.68D-01
 E= -2512.06130709219     Delta-E=        0.000000000131 Rises=F Damp=F
 DIIS: error= 5.20D-08 at cycle  11 NSaved=  11.
 NSaved=11 IEnMin=10 EnMin= -2512.06130709232     IErMin=11 ErrMin= 5.20D-08
 ErrMax= 5.20D-08  0.00D+00 EMaxC= 1.00D-01 BMatC= 3.17D-12 BMatP= 2.29D-11
 IDIUse=1 WtCom= 1.00D+00 WtEn= 0.00D+00
 Coeff-Com:  0.212D-06-0.497D-03-0.107D-03-0.885D-03-0.135D-02 0.858D-03
 Coeff-Com:  0.107D-01 0.631D-01 0.132D+00 0.283D+00 0.513D+00
 Coeff:      0.212D-06-0.497D-03-0.107D-03-0.885D-03-0.135D-02 0.858D-03
 Coeff:      0.107D-01 0.631D-01 0.132D+00 0.283D+00 0.513D+00
 Gap=     0.051 Goal=   None    Shift=    0.000
 RMSDP=5.26D-09 MaxDP=3.18D-07 DE= 1.31D-10 OVMax= 7.09D-07

 SCF Done:  E(RM06L) =  -2512.06130709     A.U. after   16 cycles
            NFock= 16  Conv=0.53D-08     -V/T= 2.0065
 KE= 2.495899721277D+03 PE=-1.531830002896D+04 EE= 5.602973793806D+03
 Leave Link  502 at Sun Dec  2 20:58:35 2018, MaxMem=   536870912 cpu:      3650.0
 (Enter /pbs_home/pkowalski/g09d01/g09/l701.exe)
 Compute integral first derivatives.
 ... and contract with generalized density number  0.
 Leave Link  701 at Sun Dec  2 20:58:36 2018, MaxMem=   536870912 cpu:         6.0
 (Enter /pbs_home/pkowalski/g09d01/g09/l702.exe)
 L702 exits ... SP integral derivatives will be done elsewhere.
 Leave Link  702 at Sun Dec  2 20:58:36 2018, MaxMem=   536870912 cpu:         0.2
 (Enter /pbs_home/pkowalski/g09d01/g09/l703.exe)
 Compute integral first derivatives, UseDBF=F ICtDFT=           0.
 Integral derivatives from FoFJK, PRISM(SPDF).
 Calling FoFJK, ICntrl=      2527 FMM=F ISym2X=0 I1Cent= 0 IOpClX= 0 NMat=1 NMatS=1 NMatT=0.
 FoFJK:  IHMeth= 1 ICntrl=    2527 DoSepK=F KAlg= 0 I1Cent=   0 FoldK=F
 IRaf=         0 NMat=   1 IRICut=       1 DoRegI=T DoRafI=F ISym2E= 0.
 FoFCou: FMM=F IPFlag=           0 FMFlag=      100000 FMFlg1=         800
         NFxFlg=           0 DoJE=F BraDBF=F KetDBF=F FulRan=T
         wScrn=  0.000000 ICntrl=    2527 IOpCl=  0 I1Cent=           0 NGrid=           0
         NMat0=    1 NMatS0=      1 NMatT0=    0 NMatD0=    1 NMtDS0=    0 NMtDT0=    0
 Symmetry not used in FoFCou.
 Leave Link  703 at Sun Dec  2 21:00:53 2018, MaxMem=   536870912 cpu:      1095.4
 (Enter /pbs_home/pkowalski/g09d01/g09/l716.exe)
 Dipole        = 9.38157242D-02-1.66393459D+00-7.65572291D-02
 ***** Axes restored to original set *****
 -------------------------------------------------------------------
 Center     Atomic                   Forces (Hartrees/Bohr)
 Number     Number              X              Y              Z
 -------------------------------------------------------------------
      1        6           0.000797493   -0.000056452    0.000033113
      2        6           0.000013387   -0.000407032    0.000090253
      3        6          -0.000424804   -0.000312911   -0.000105922
      4       16          -0.000402643    0.000268050    0.000262805
      5        6          -0.000477094    0.000225735   -0.000016238
      6        6           0.000726273    0.000530070    0.000171705
      7        6          -0.000116324   -0.000282615    0.000376354
      8        6          -0.001090155   -0.001043442    0.000541377
      9        6           0.000283249    0.000877532   -0.000476786
     10        9          -0.000017601   -0.000518511    0.000302198
     11        9           0.000076252   -0.000089392   -0.000064218
     12        9          -0.000036481    0.000421174    0.000208161
     13        9           0.000491853    0.000271517   -0.000260838
     14        9           0.000103109    0.000222642    0.000021234
     15        9          -0.000326992    0.000562572   -0.001323268
     16        6          -0.000056427    0.000330172   -0.000861890
     17        6           0.000104860   -0.000128947   -0.000132178
     18        1           0.000091304   -0.000133994    0.000095219
     19        1          -0.000169436   -0.000126569    0.000111547
     20        1          -0.000161681   -0.000211365   -0.000288305
     21        6           0.000133420    0.000040337   -0.000025855
     22        1           0.000049062    0.000150990    0.000086596
     23        1           0.000236558   -0.000006817   -0.000055741
     24        1          -0.000080419    0.000129880   -0.000141506
     25        6           0.000861858   -0.000326757    0.000179900
     26       16           0.000065490    0.000087926    0.000198537
     27        6          -0.000145293   -0.000031403   -0.000575991
     28        6          -0.000050901   -0.000098752   -0.000123272
     29        6           0.000074470    0.000205836    0.000345813
     30        6           0.000259832   -0.000023422   -0.000218238
     31        6          -0.000191616   -0.000097014    0.000313653
     32        1           0.000047968    0.000175606   -0.000093528
     33        6           0.000126232   -0.000087246   -0.000176740
     34        1           0.000018667   -0.000101009    0.000201530
     35        6           0.000139565   -0.000186826   -0.000052721
     36        1          -0.000012499    0.000055968   -0.000141672
     37        1          -0.000099015   -0.000017472    0.000128006
     38        1          -0.000111565    0.000117682   -0.000004500
     39        6          -0.000222262    0.000189583    0.000638593
     40        6           0.000107933   -0.000342074   -0.000407503
     41        1          -0.000056940   -0.000096267    0.000170988
     42        1           0.000058327    0.000039077    0.000088421
     43        1           0.000213895   -0.000148670    0.000086558
     44        6          -0.000382101   -0.000096358   -0.000277712
     45        6          -0.000056048    0.000144563    0.000189514
     46        6           0.000374481    0.000067448   -0.000115403
     47        6          -0.000216914    0.000141192   -0.000217518
     48        1           0.000162375    0.000018303    0.000042206
     49        6           0.000021363    0.000087361   -0.000299897
     50        1          -0.000218001    0.000028387    0.000059624
     51        6          -0.000040605   -0.000015725   -0.000081682
     52        1           0.000139946   -0.000045172   -0.000030168
     53        1          -0.000105812    0.000006857    0.000126774
     54        1           0.000068324   -0.000024588    0.000144971
     55        6           0.000023963    0.000306687    0.000410962
     56        6          -0.000328860   -0.000726478   -0.000184668
     57        1          -0.000074122    0.000010625    0.000756938
     58        1          -0.000039436    0.000013397    0.000133821
     59        1          -0.000159460    0.000056114    0.000236589
 -------------------------------------------------------------------
 Cartesian Forces:  Max     0.001323268 RMS     0.000303588
 Leave Link  716 at Sun Dec  2 21:00:53 2018, MaxMem=   536870912 cpu:         0.2
 (Enter /pbs_home/pkowalski/g09d01/g09/l103.exe)

 GradGradGradGradGradGradGradGradGradGradGradGradGradGradGradGradGradGrad
 Berny optimization.
 Using GEDIIS/GDIIS optimizer.
 FormGI is forming the generalized inverse of G from B-inverse, IUseBI=4.
 GSVD:  received Info=                   1 from GESDD.
 Internal  Forces:  Max     0.001681451 RMS     0.000367802
 Search for a local minimum.
 Step number   5 out of a maximum of  354
 All quantities printed in internal units (Hartrees-Bohrs-Radians)
 RMS Force = .36780D-03 SwitMx=.10000D-02 MixMth= 2
 Mixed Optimization -- En-DIIS/RFO-DIIS
 Swapping is turned off.
 Update second derivatives using D2CorX and points    2    3    4    5
 DE= -3.93D-05 DEPred=-1.71D-04 R= 2.30D-01
 Trust test= 2.30D-01 RLast= 1.75D-01 DXMaxT set to 5.79D-01
 ITU=  0  1  0  1  0
     Eigenvalues ---    0.00230   0.00231   0.00310   0.00562   0.00644
     Eigenvalues ---    0.00668   0.00883   0.01069   0.01151   0.01185
     Eigenvalues ---    0.01275   0.01307   0.01393   0.01448   0.01471
     Eigenvalues ---    0.01507   0.01584   0.01723   0.01760   0.01846
     Eigenvalues ---    0.02000   0.02014   0.02034   0.02079   0.02092
     Eigenvalues ---    0.02095   0.02132   0.02135   0.02138   0.02142
     Eigenvalues ---    0.02151   0.02152   0.02161   0.02161   0.02164
     Eigenvalues ---    0.02167   0.02245   0.02776   0.04561   0.04770
     Eigenvalues ---    0.04997   0.05363   0.05371   0.05530   0.05587
     Eigenvalues ---    0.05603   0.05989   0.06913   0.06963   0.07032
     Eigenvalues ---    0.07122   0.07216   0.07402   0.07912   0.09013
     Eigenvalues ---    0.09267   0.09560   0.09697   0.10341   0.10800
     Eigenvalues ---    0.11019   0.12190   0.12362   0.14206   0.14755
     Eigenvalues ---    0.15464   0.15935   0.15988   0.15996   0.15998
     Eigenvalues ---    0.15998   0.15999   0.15999   0.15999   0.16000
     Eigenvalues ---    0.16000   0.16000   0.16000   0.16000   0.16000
     Eigenvalues ---    0.16000   0.16000   0.16000   0.16000   0.16027
     Eigenvalues ---    0.16069   0.16136   0.16896   0.17236   0.20304
     Eigenvalues ---    0.21877   0.21994   0.21999   0.22000   0.22008
     Eigenvalues ---    0.22244   0.23121   0.23463   0.24141   0.24320
     Eigenvalues ---    0.24437   0.24529   0.24780   0.24932   0.24961
     Eigenvalues ---    0.24971   0.24993   0.25600   0.26348   0.26669
     Eigenvalues ---    0.26928   0.27173   0.27237   0.27535   0.28207
     Eigenvalues ---    0.28374   0.30039   0.30813   0.31472   0.31585
     Eigenvalues ---    0.31985   0.32932   0.33966   0.34355   0.34379
     Eigenvalues ---    0.34449   0.34495   0.34555   0.34594   0.34625
     Eigenvalues ---    0.34679   0.34705   0.34734   0.34776   0.35035
     Eigenvalues ---    0.35121   0.35219   0.35291   0.35291   0.35291
     Eigenvalues ---    0.35291   0.35300   0.35311   0.35362   0.35447
     Eigenvalues ---    0.35684   0.36035   0.37934   0.39925   0.41324
     Eigenvalues ---    0.41548   0.41750   0.41864   0.45017   0.45051
     Eigenvalues ---    0.45429   0.45533   0.46382   0.46418   0.46699
     Eigenvalues ---    0.46803   0.47494   0.48958   0.49707   0.50282
     Eigenvalues ---    0.50639   0.51554   0.52229   0.52501   0.53749
     Eigenvalues ---    0.55752
 En-DIIS/RFO-DIIS IScMMF=        0 using points:     5    4
 RFO step:  Lambda=-9.56818966D-05.
 NNeg= 0 NP= 2 Switch=  2.50D-03 Rises=F DC=  3.93D-05 SmlDif=  1.00D-05
 RMS Error=  0.8887165487D-03 NUsed= 2 EDIIS=F
 DidBck=T Rises=F RFO-DIIS coefs:    0.55493    0.44507
 Iteration  1 RMS(Cart)=  0.02488242 RMS(Int)=  0.00016761
 Iteration  2 RMS(Cart)=  0.00029928 RMS(Int)=  0.00000739
 Iteration  3 RMS(Cart)=  0.00000004 RMS(Int)=  0.00000739
 ITry= 1 IFail=0 DXMaxC= 1.32D-01 DCOld= 1.00D+10 DXMaxT= 5.79D-01 DXLimC= 3.00D+00 Rises=F
 Variable       Old X    -DE/DX   Delta X   Delta X   Delta X     New X
                                 (Linear)    (Quad)   (Total)
    R1        2.88349  -0.00085  -0.00209   0.00170  -0.00039   2.88310
    R2        2.59583  -0.00137   0.00023  -0.00092  -0.00068   2.59515
    R3        2.71273  -0.00038  -0.00048  -0.00019  -0.00067   2.71206
    R4        2.89478  -0.00075  -0.00168   0.00082  -0.00086   2.89392
    R5        2.90005  -0.00048  -0.00167   0.00190   0.00023   2.90028
    R6        3.49713  -0.00006  -0.00140   0.00203   0.00062   3.49775
    R7        3.49888  -0.00012  -0.00120   0.00116  -0.00004   3.49884
    R8        2.88468   0.00052  -0.00171   0.00259   0.00087   2.88555
    R9        2.89851  -0.00051  -0.00151   0.00150   0.00000   2.89851
   R10        3.31601  -0.00033  -0.00203   0.00301   0.00100   3.31701
   R11        2.82961  -0.00052  -0.00183   0.00231   0.00047   2.83008
   R12        2.74557   0.00003   0.00030  -0.00002   0.00028   2.74584
   R13        2.91427  -0.00124  -0.00061  -0.00200  -0.00260   2.91167
   R14        2.55666  -0.00060  -0.00083   0.00058  -0.00025   2.55641
   R15        2.57694   0.00004  -0.00122   0.00217   0.00095   2.57790
   R16        2.82623   0.00065  -0.00142   0.00436   0.00294   2.82917
   R17        2.59997   0.00096   0.00042   0.00076   0.00118   2.60115
   R18        2.91735  -0.00095  -0.00042  -0.00066  -0.00106   2.91629
   R19        2.52552  -0.00043  -0.00108   0.00136   0.00028   2.52580
   R20        2.54813   0.00054  -0.00184   0.00395   0.00211   2.55024
   R21        2.57978  -0.00024  -0.00111   0.00167   0.00055   2.58033
   R22        2.55350  -0.00063  -0.00102   0.00090  -0.00012   2.55338
   R23        2.70173   0.00137   0.00082   0.00003   0.00084   2.70258
   R24        2.07309   0.00013   0.00086  -0.00135  -0.00049   2.07259
   R25        2.07279   0.00000   0.00078  -0.00139  -0.00061   2.07218
   R26        2.07726   0.00026   0.00093  -0.00124  -0.00031   2.07695
   R27        2.07223   0.00007   0.00074  -0.00121  -0.00047   2.07177
   R28        2.07821   0.00012   0.00087  -0.00137  -0.00050   2.07771
   R29        2.07337   0.00014   0.00086  -0.00134  -0.00048   2.07289
   R30        2.76423  -0.00058  -0.00007  -0.00113  -0.00120   2.76303
   R31        2.61647  -0.00022  -0.00013   0.00108   0.00095   2.61742
   R32        3.32297   0.00006  -0.00151   0.00277   0.00127   3.32424
   R33        2.76542  -0.00021  -0.00012  -0.00042  -0.00054   2.76488
   R34        2.61399  -0.00024   0.00006   0.00052   0.00058   2.61457
   R35        2.66087   0.00000  -0.00044   0.00108   0.00064   2.66151
   R36        2.66052  -0.00026  -0.00039   0.00056   0.00017   2.66069
   R37        2.62850   0.00006  -0.00011   0.00022   0.00011   2.62861
   R38        2.06190   0.00009   0.00135  -0.00246  -0.00111   2.06079
   R39        2.62789  -0.00010  -0.00005  -0.00011  -0.00016   2.62774
   R40        2.06475   0.00021   0.00123  -0.00193  -0.00070   2.06405
   R41        2.63581  -0.00016  -0.00024   0.00027   0.00003   2.63585
   R42        2.06375   0.00016   0.00110  -0.00179  -0.00069   2.06306
   R43        2.63662  -0.00009  -0.00032   0.00046   0.00015   2.63677
   R44        2.06392   0.00015   0.00109  -0.00180  -0.00070   2.06322
   R45        2.06379   0.00016   0.00108  -0.00175  -0.00067   2.06312
   R46        2.82308   0.00000  -0.00130   0.00211   0.00081   2.82389
   R47        2.07407   0.00001   0.00029  -0.00035  -0.00006   2.07401
   R48        2.07748   0.00000   0.00045  -0.00072  -0.00026   2.07722
   R49        2.07282   0.00013   0.00086  -0.00137  -0.00051   2.07232
   R50        2.66000  -0.00004  -0.00047   0.00105   0.00058   2.66059
   R51        2.66114  -0.00019  -0.00096   0.00183   0.00087   2.66201
   R52        2.62839  -0.00020   0.00011  -0.00055  -0.00044   2.62795
   R53        2.06237   0.00005   0.00134  -0.00250  -0.00116   2.06121
   R54        2.62715  -0.00020   0.00012  -0.00058  -0.00046   2.62669
   R55        2.06599   0.00022   0.00124  -0.00192  -0.00068   2.06531
   R56        2.63583   0.00004  -0.00047   0.00097   0.00050   2.63633
   R57        2.06389   0.00014   0.00108  -0.00179  -0.00070   2.06319
   R58        2.63645  -0.00001  -0.00030   0.00057   0.00027   2.63672
   R59        2.06371   0.00017   0.00106  -0.00169  -0.00063   2.06308
   R60        2.06372   0.00016   0.00109  -0.00176  -0.00067   2.06305
   R61        2.82193   0.00001  -0.00111   0.00176   0.00065   2.82258
   R62        2.07455  -0.00051   0.00064  -0.00201  -0.00137   2.07318
   R63        2.07717  -0.00009   0.00038  -0.00068  -0.00030   2.07687
   R64        2.07303   0.00015   0.00026  -0.00009   0.00017   2.07320
    A1        2.01765   0.00044  -0.00019   0.00073   0.00052   2.01818
    A2        1.96066   0.00022  -0.00080   0.00162   0.00082   1.96148
    A3        2.30299  -0.00066   0.00085  -0.00225  -0.00138   2.30161
    A4        1.91683  -0.00009   0.00013  -0.00337  -0.00324   1.91359
    A5        1.87759   0.00027  -0.00108   0.00292   0.00183   1.87942
    A6        1.83004  -0.00010   0.00068  -0.00150  -0.00082   1.82922
    A7        1.98126  -0.00015   0.00078  -0.00118  -0.00041   1.98086
    A8        1.96653   0.00011  -0.00007   0.00161   0.00154   1.96807
    A9        1.88347  -0.00003  -0.00049   0.00162   0.00113   1.88460
   A10        1.97033  -0.00054  -0.00101   0.00151   0.00050   1.97083
   A11        1.89925   0.00019  -0.00031  -0.00130  -0.00162   1.89763
   A12        1.98367   0.00027   0.00024  -0.00089  -0.00064   1.98303
   A13        1.83897   0.00051   0.00186   0.00064   0.00251   1.84148
   A14        1.87289   0.00002   0.00006   0.00064   0.00070   1.87360
   A15        1.89186  -0.00043  -0.00072  -0.00054  -0.00127   1.89059
   A16        1.59581  -0.00001   0.00007  -0.00040  -0.00033   1.59548
   A17        2.24540  -0.00084  -0.00083  -0.00077  -0.00156   2.24383
   A18        2.13007   0.00035  -0.00012   0.00122   0.00110   2.13117
   A19        1.90738   0.00049   0.00074  -0.00021   0.00052   1.90790
   A20        1.81140   0.00021   0.00114  -0.00212  -0.00098   1.81041
   A21        2.00622   0.00005  -0.00098   0.00263   0.00166   2.00787
   A22        1.96565  -0.00006   0.00098  -0.00204  -0.00106   1.96459
   A23        1.92106  -0.00011  -0.00138   0.00278   0.00140   1.92247
   A24        1.89314  -0.00011   0.00059  -0.00185  -0.00126   1.89188
   A25        1.86415   0.00001  -0.00032   0.00044   0.00012   1.86427
   A26        1.90109  -0.00119  -0.00005  -0.00107  -0.00114   1.89995
   A27        2.12638  -0.00046  -0.00042  -0.00164  -0.00207   2.12431
   A28        2.25363   0.00164   0.00089   0.00152   0.00243   2.25606
   A29        1.81927  -0.00006   0.00091  -0.00038   0.00055   1.81982
   A30        1.97813  -0.00011  -0.00081   0.00153   0.00071   1.97884
   A31        1.89451   0.00017   0.00065  -0.00160  -0.00095   1.89355
   A32        1.97856   0.00020  -0.00097   0.00259   0.00162   1.98018
   A33        1.88944  -0.00003   0.00058  -0.00162  -0.00104   1.88840
   A34        1.89993  -0.00016  -0.00022  -0.00078  -0.00099   1.89894
   A35        1.79887   0.00070   0.00194  -0.00089   0.00105   1.79992
   A36        1.97743  -0.00024   0.00020  -0.00068  -0.00047   1.97696
   A37        2.00728   0.00054  -0.00010   0.00254   0.00244   2.00973
   A38        1.89506  -0.00029   0.00058  -0.00196  -0.00137   1.89369
   A39        1.91697  -0.00116  -0.00253  -0.00035  -0.00289   1.91408
   A40        1.86544   0.00034  -0.00015   0.00099   0.00083   1.86627
   A41        2.00155  -0.00054  -0.00140  -0.00166  -0.00308   1.99847
   A42        1.98088  -0.00090  -0.00036   0.00006  -0.00030   1.98057
   A43        2.30029   0.00145   0.00187   0.00146   0.00338   2.30367
   A44        1.91622  -0.00008   0.00076  -0.00127  -0.00051   1.91571
   A45        1.95190  -0.00024  -0.00039   0.00027  -0.00012   1.95178
   A46        1.92997  -0.00034  -0.00086   0.00060  -0.00026   1.92971
   A47        1.89199   0.00019   0.00014   0.00029   0.00043   1.89241
   A48        1.88322   0.00022   0.00040  -0.00043  -0.00002   1.88320
   A49        1.88876   0.00028  -0.00002   0.00054   0.00052   1.88927
   A50        1.95206  -0.00016  -0.00041   0.00065   0.00024   1.95230
   A51        1.93035  -0.00020  -0.00085   0.00116   0.00031   1.93066
   A52        1.91429  -0.00015   0.00065  -0.00141  -0.00076   1.91353
   A53        1.89122   0.00018   0.00023  -0.00024  -0.00001   1.89121
   A54        1.89269   0.00016   0.00027  -0.00027   0.00000   1.89269
   A55        1.88143   0.00019   0.00014   0.00008   0.00022   1.88165
   A56        2.04873  -0.00069  -0.00297   0.00406   0.00109   2.04982
   A57        2.00897   0.00024   0.00088  -0.00055   0.00034   2.00931
   A58        2.22528   0.00045   0.00200  -0.00353  -0.00154   2.22374
   A59        1.58750   0.00003  -0.00062   0.00089   0.00027   1.58776
   A60        2.04926  -0.00076  -0.00170   0.00178   0.00008   2.04934
   A61        2.00487  -0.00031   0.00013  -0.00105  -0.00092   2.00395
   A62        2.22890   0.00107   0.00153  -0.00062   0.00091   2.22980
   A63        2.10883   0.00087  -0.00029   0.00274   0.00245   2.11127
   A64        2.11124  -0.00087  -0.00028  -0.00138  -0.00165   2.10959
   A65        2.06253  -0.00001   0.00051  -0.00136  -0.00085   2.06167
   A66        2.10844  -0.00009  -0.00017   0.00025   0.00009   2.10853
   A67        2.08584   0.00021  -0.00031   0.00131   0.00100   2.08683
   A68        2.08817  -0.00011   0.00052  -0.00168  -0.00116   2.08701
   A69        2.10865   0.00008  -0.00043   0.00120   0.00077   2.10942
   A70        2.07940  -0.00003  -0.00016   0.00011  -0.00005   2.07935
   A71        2.09500  -0.00004   0.00061  -0.00136  -0.00075   2.09424
   A72        2.09972   0.00007  -0.00021   0.00065   0.00044   2.10016
   A73        2.08695  -0.00006   0.00021  -0.00060  -0.00039   2.08656
   A74        2.09645  -0.00001   0.00000  -0.00005  -0.00005   2.09639
   A75        2.09963   0.00001   0.00003  -0.00008  -0.00005   2.09958
   A76        2.08781  -0.00003   0.00007  -0.00022  -0.00015   2.08766
   A77        2.09575   0.00003  -0.00011   0.00030   0.00019   2.09594
   A78        2.08720  -0.00005   0.00023  -0.00065  -0.00042   2.08677
   A79        2.09793   0.00002  -0.00009   0.00025   0.00016   2.09809
   A80        2.09802   0.00003  -0.00014   0.00040   0.00026   2.09828
   A81        1.96169   0.00012  -0.00038   0.00048   0.00010   1.96179
   A82        2.16516  -0.00104  -0.00023  -0.00182  -0.00206   2.16310
   A83        2.15456   0.00092   0.00078   0.00075   0.00153   2.15608
   A84        1.93900  -0.00011   0.00134  -0.00260  -0.00126   1.93774
   A85        1.97322  -0.00008  -0.00145   0.00325   0.00180   1.97502
   A86        1.93720  -0.00025  -0.00025  -0.00034  -0.00059   1.93661
   A87        1.87395   0.00018   0.00068  -0.00095  -0.00027   1.87368
   A88        1.87981   0.00018  -0.00003   0.00014   0.00012   1.87993
   A89        1.85592   0.00012  -0.00029   0.00049   0.00020   1.85612
   A90        2.11160   0.00031   0.00075  -0.00063   0.00011   2.11172
   A91        2.10848  -0.00034  -0.00145   0.00224   0.00078   2.10926
   A92        2.06268   0.00003   0.00070  -0.00170  -0.00100   2.06168
   A93        2.10777  -0.00004  -0.00039   0.00083   0.00044   2.10821
   A94        2.08514   0.00017  -0.00031   0.00120   0.00089   2.08603
   A95        2.08964  -0.00013   0.00077  -0.00221  -0.00144   2.08820
   A96        2.10946   0.00004  -0.00037   0.00101   0.00063   2.11010
   A97        2.08071   0.00005  -0.00030   0.00065   0.00035   2.08106
   A98        2.09285  -0.00009   0.00068  -0.00167  -0.00099   2.09186
   A99        2.09992   0.00003  -0.00013   0.00041   0.00028   2.10019
   A100       2.08718  -0.00004   0.00013  -0.00038  -0.00025   2.08693
   A101       2.09602   0.00000   0.00000  -0.00003  -0.00003   2.09599
   A102       2.09834   0.00000  -0.00008   0.00015   0.00007   2.09841
   A103       2.08873  -0.00003   0.00005  -0.00019  -0.00013   2.08859
   A104       2.09612   0.00003   0.00003   0.00004   0.00006   2.09618
   A105       2.08796  -0.00007   0.00024  -0.00067  -0.00043   2.08753
   A106       2.09760   0.00005  -0.00017   0.00051   0.00034   2.09794
   A107       2.09759   0.00001  -0.00007   0.00016   0.00009   2.09768
   A108       1.96628   0.00022  -0.00010   0.00102   0.00089   1.96717
   A109       2.15723   0.00142   0.00067   0.00102   0.00169   2.15893
   A110       2.15192  -0.00168  -0.00079  -0.00293  -0.00372   2.14821
   A111       1.93150   0.00006  -0.00054   0.00169   0.00114   1.93264
   A112       1.97136   0.00016  -0.00073   0.00303   0.00230   1.97366
   A113       1.94478  -0.00050   0.00129  -0.00456  -0.00327   1.94151
   A114       1.85339   0.00026   0.00040   0.00105   0.00144   1.85484
   A115       1.87790  -0.00008  -0.00116   0.00047  -0.00069   1.87721
   A116       1.88005   0.00013   0.00069  -0.00158  -0.00089   1.87916
    D1        0.69180  -0.00012  -0.00082   0.00051  -0.00032   0.69148
    D2       -1.47239  -0.00006  -0.00115   0.00217   0.00102  -1.47136
    D3        2.80893  -0.00010  -0.00044  -0.00024  -0.00068   2.80825
    D4       -2.50761  -0.00014  -0.00291   0.00200  -0.00093  -2.50854
    D5        1.61139  -0.00008  -0.00324   0.00366   0.00041   1.61180
    D6       -0.39048  -0.00012  -0.00253   0.00125  -0.00129  -0.39177
    D7        3.02467   0.00019  -0.00713   0.01178   0.00463   3.02930
    D8       -0.08584   0.00016   0.00059   0.00112   0.00170  -0.08414
    D9       -0.04499   0.00017  -0.00445   0.00974   0.00527  -0.03972
   D10        3.12769   0.00014   0.00328  -0.00093   0.00234   3.13003
   D11        0.28306   0.00009   0.00207  -0.00134   0.00074   0.28379
   D12       -2.79634   0.00011  -0.00113   0.00890   0.00776  -2.78859
   D13       -2.92866   0.00012  -0.00053   0.00063   0.00010  -2.92856
   D14        0.27512   0.00014  -0.00373   0.01087   0.00712   0.28224
   D15       -3.07133  -0.00057  -0.00396  -0.00580  -0.00975  -3.08108
   D16       -1.03627  -0.00013  -0.00246  -0.00494  -0.00739  -1.04366
   D17        1.07353  -0.00037  -0.00344  -0.00715  -0.01058   1.06295
   D18       -0.96881  -0.00038  -0.00474  -0.00526  -0.00999  -0.97881
   D19        1.06625   0.00005  -0.00323  -0.00441  -0.00764   1.05861
   D20       -3.10714  -0.00018  -0.00422  -0.00661  -0.01083  -3.11797
   D21        1.17883  -0.00045  -0.00485  -0.00274  -0.00758   1.17125
   D22       -3.06929  -0.00001  -0.00334  -0.00188  -0.00522  -3.07451
   D23       -0.95950  -0.00025  -0.00432  -0.00409  -0.00841  -0.96791
   D24       -3.08354   0.00002   0.00126   0.00321   0.00447  -3.07907
   D25        1.08994   0.00004   0.00183   0.00227   0.00410   1.09404
   D26       -0.98293   0.00002   0.00178   0.00234   0.00412  -0.97882
   D27        1.07510   0.00003   0.00138   0.00616   0.00754   1.08264
   D28       -1.03460   0.00005   0.00194   0.00522   0.00717  -1.02743
   D29       -3.10748   0.00003   0.00189   0.00529   0.00718  -3.10029
   D30       -1.11752   0.00001   0.00129   0.00366   0.00496  -1.11256
   D31        3.05596   0.00003   0.00186   0.00272   0.00458   3.06055
   D32        0.98309   0.00001   0.00181   0.00279   0.00460   0.98769
   D33        0.31117   0.00010   0.00183  -0.00072   0.00112   0.31228
   D34        2.39529  -0.00001   0.00238  -0.00487  -0.00249   2.39280
   D35       -1.68658  -0.00015   0.00296  -0.00404  -0.00108  -1.68766
   D36        2.28394   0.00021  -0.00740  -0.00065  -0.00806   2.27588
   D37        0.21344  -0.00004  -0.00765  -0.00030  -0.00795   0.20548
   D38       -1.80012   0.00020  -0.00774  -0.00028  -0.00802  -1.80814
   D39        0.80801   0.00034   0.00496   0.00894   0.01390   0.82191
   D40       -2.36261   0.00061   0.00897   0.00484   0.01382  -2.34879
   D41        2.92547   0.00010   0.00466   0.01040   0.01506   2.94052
   D42       -0.24515   0.00036   0.00867   0.00631   0.01498  -0.23017
   D43       -1.35727   0.00017   0.00532   0.01120   0.01652  -1.34075
   D44        1.75530   0.00043   0.00933   0.00710   0.01644   1.77174
   D45       -3.10218  -0.00019   0.00104   0.00034   0.00139  -3.10079
   D46        1.08009  -0.00022   0.00060   0.00066   0.00127   1.08136
   D47       -1.02611  -0.00018   0.00148  -0.00061   0.00087  -1.02524
   D48        0.98985   0.00031   0.00213  -0.00147   0.00065   0.99050
   D49       -1.11107   0.00028   0.00169  -0.00115   0.00054  -1.11053
   D50        3.06592   0.00032   0.00257  -0.00243   0.00014   3.06605
   D51       -0.98824  -0.00008   0.00029  -0.00227  -0.00199  -0.99023
   D52       -3.08916  -0.00011  -0.00015  -0.00195  -0.00211  -3.09126
   D53        1.08783  -0.00007   0.00073  -0.00323  -0.00250   1.08532
   D54        3.01080   0.00013   0.00955  -0.00501   0.00456   3.01535
   D55       -0.15100  -0.00009   0.00579  -0.00605  -0.00025  -0.15125
   D56        2.89790  -0.00009   0.00950  -0.02319  -0.01368   2.88421
   D57        0.79908  -0.00013   0.01097  -0.02664  -0.01567   0.78341
   D58       -1.34142  -0.00013   0.01137  -0.02765  -0.01627  -1.35769
   D59       -0.27161  -0.00007   0.00255  -0.01359  -0.01104  -0.28265
   D60       -2.37043  -0.00010   0.00402  -0.01704  -0.01302  -2.38345
   D61        1.77226  -0.00010   0.00443  -0.01805  -0.01363   1.75863
   D62        3.02728   0.00031  -0.00446   0.01990   0.01543   3.04271
   D63       -0.17774   0.00024   0.00290   0.00180   0.00473  -0.17301
   D64       -0.08859   0.00031   0.00196   0.01109   0.01304  -0.07556
   D65        2.98957   0.00024   0.00933  -0.00701   0.00234   2.99191
   D66        0.51436  -0.00014  -0.00609   0.01150   0.00540   0.51976
   D67        2.67358   0.00000  -0.00715   0.01536   0.00821   2.68179
   D68       -1.49655  -0.00015  -0.00749   0.01424   0.00674  -1.48980
   D69        2.66993  -0.00001  -0.00731   0.01485   0.00754   2.67747
   D70       -1.45403   0.00012  -0.00837   0.01871   0.01034  -1.44369
   D71        0.65903  -0.00003  -0.00871   0.01759   0.00888   0.66791
   D72       -1.57950  -0.00012  -0.00812   0.01586   0.00774  -1.57177
   D73        0.57972   0.00001  -0.00917   0.01971   0.01054   0.59026
   D74        2.69278  -0.00014  -0.00952   0.01860   0.00908   2.70185
   D75        0.40906  -0.00034  -0.00558  -0.00377  -0.00934   0.39973
   D76       -1.63531  -0.00029  -0.00755  -0.00056  -0.00812  -1.64343
   D77        2.49498  -0.00101  -0.00743  -0.00344  -0.01088   2.48410
   D78       -2.66306  -0.00015  -0.01360   0.01622   0.00265  -2.66041
   D79        1.57575  -0.00011  -0.01557   0.01942   0.00387   1.57962
   D80       -0.57715  -0.00082  -0.01545   0.01654   0.00111  -0.57604
   D81       -0.21240  -0.00039  -0.00543  -0.00658  -0.01201  -0.22441
   D82        2.96490  -0.00065  -0.01032  -0.00149  -0.01180   2.95311
   D83        2.85183  -0.00061   0.00351  -0.02879  -0.02529   2.82654
   D84       -0.25405  -0.00087  -0.00138  -0.02370  -0.02507  -0.27913
   D85       -0.56441   0.00010   0.00701  -0.00526   0.00176  -0.56265
   D86        1.53737   0.00005   0.00855  -0.00743   0.00113   1.53850
   D87       -2.71170  -0.00035   0.00730  -0.00756  -0.00025  -2.71195
   D88       -2.72335   0.00016   0.00797  -0.00843  -0.00046  -2.72381
   D89       -0.62158   0.00011   0.00951  -0.01059  -0.00109  -0.62267
   D90        1.41254  -0.00029   0.00826  -0.01073  -0.00247   1.41007
   D91        1.45006   0.00026   0.00846  -0.00798   0.00048   1.45054
   D92       -2.73135   0.00020   0.00999  -0.01014  -0.00015  -2.73150
   D93       -0.69723  -0.00020   0.00874  -0.01027  -0.00153  -0.69876
   D94        0.15192  -0.00045  -0.00516  -0.01114  -0.01630   0.13562
   D95       -3.11938  -0.00093  -0.00699  -0.01876  -0.02575   3.13805
   D96       -3.02505  -0.00019  -0.00033  -0.01621  -0.01655  -3.04160
   D97       -0.01317  -0.00067  -0.00216  -0.02383  -0.02601  -0.03918
   D98       -2.50677  -0.00002   0.00930  -0.02321  -0.01391  -2.52068
   D99        0.60307  -0.00012   0.00921  -0.02682  -0.01761   0.58546
   D100       0.65787   0.00024   0.01362  -0.02208  -0.00846   0.64942
   D101      -2.51546   0.00013   0.01353  -0.02569  -0.01216  -2.52762
   D102       0.02761   0.00027  -0.00143   0.01093   0.00950   0.03711
   D103      -2.98473   0.00049   0.00025   0.01819   0.01843  -2.96630
   D104      -3.13659   0.00001  -0.00574   0.00988   0.00417  -3.13242
   D105       0.13425   0.00022  -0.00405   0.01714   0.01309   0.14735
   D106       2.97625  -0.00010   0.00176  -0.00690  -0.00514   2.97111
   D107      -0.18291  -0.00006  -0.00055  -0.00043  -0.00098  -0.18389
   D108       2.46663  -0.00029  -0.00759   0.00485  -0.00275   2.46389
   D109      -0.63721  -0.00019  -0.00574   0.00485  -0.00089  -0.63810
   D110      -0.65481  -0.00031  -0.00491  -0.00258  -0.00749  -0.66231
   D111       2.52453  -0.00021  -0.00307  -0.00257  -0.00564   2.51889
   D112      -0.02417   0.00005  -0.00077   0.00121   0.00044  -0.02373
   D113       3.05567  -0.00005   0.00237  -0.00906  -0.00670   3.04897
   D114       3.09771   0.00007  -0.00341   0.00850   0.00509   3.10280
   D115      -0.10563  -0.00003  -0.00027  -0.00177  -0.00205  -0.10768
   D116      -3.11833   0.00001  -0.00044   0.00133   0.00089  -3.11743
   D117      -0.01802  -0.00001   0.00091  -0.00212  -0.00120  -0.01922
   D118      -0.01346  -0.00011  -0.00226   0.00132  -0.00093  -0.01439
   D119       3.08685  -0.00012  -0.00090  -0.00213  -0.00303   3.08382
   D120       3.12694   0.00003  -0.00006  -0.00007  -0.00012   3.12682
   D121      -0.03236  -0.00001   0.00130  -0.00404  -0.00274  -0.03510
   D122       0.02212   0.00011   0.00176  -0.00015   0.00161   0.02374
   D123      -3.13718   0.00007   0.00312  -0.00412  -0.00101  -3.13818
   D124      -0.00262   0.00005   0.00117  -0.00127  -0.00010  -0.00273
   D125       3.12686   0.00003   0.00094  -0.00134  -0.00039   3.12646
   D126      -3.10288   0.00005  -0.00017   0.00211   0.00194  -3.10094
   D127       0.02660   0.00003  -0.00040   0.00205   0.00165   0.02826
   D128      -0.01476  -0.00004  -0.00019  -0.00107  -0.00126  -0.01601
   D129       3.12861  -0.00003  -0.00022  -0.00065  -0.00087   3.12774
   D130      -3.13849   0.00000  -0.00154   0.00292   0.00138  -3.13711
   D131       0.00488   0.00001  -0.00158   0.00335   0.00177   0.00665
   D132       0.01042   0.00003   0.00045   0.00005   0.00050   0.01093
   D133      -3.14042  -0.00002  -0.00028   0.00008  -0.00020  -3.14062
   D134      -3.11899   0.00004   0.00068   0.00011   0.00080  -3.11820
   D135       0.01335  -0.00001  -0.00006   0.00015   0.00009   0.01344
   D136      -0.00179  -0.00003  -0.00094   0.00111   0.00017  -0.00162
   D137      -3.13413   0.00002  -0.00020   0.00108   0.00087  -3.13326
   D138       3.13802  -0.00003  -0.00091   0.00069  -0.00022   3.13780
   D139       0.00569   0.00001  -0.00017   0.00065   0.00048   0.00617
   D140       2.67000  -0.00016   0.00976  -0.03426  -0.02450   2.64549
   D141      -1.50492  -0.00006   0.01059  -0.03509  -0.02450  -1.52941
   D142       0.57885  -0.00014   0.00906  -0.03249  -0.02343   0.55542
   D143      -0.40267  -0.00010   0.00625  -0.02290  -0.01664  -0.41932
   D144       1.70560   0.00000   0.00708  -0.02373  -0.01664   1.68896
   D145      -2.49382  -0.00008   0.00556  -0.02113  -0.01557  -2.50939
   D146       3.12776  -0.00004   0.00152  -0.00459  -0.00307   3.12469
   D147       0.02444  -0.00003  -0.00095   0.00108   0.00014   0.02458
   D148       0.01710   0.00006   0.00165  -0.00115   0.00050   0.01760
   D149      -3.08622   0.00007  -0.00082   0.00453   0.00371  -3.08251
   D150      -3.13476   0.00004  -0.00144   0.00446   0.00303  -3.13174
   D151       0.02602   0.00006  -0.00145   0.00504   0.00359   0.02961
   D152      -0.02405  -0.00006  -0.00152   0.00097  -0.00055  -0.02460
   D153       3.13673  -0.00004  -0.00153   0.00154   0.00002   3.13675
   D154       0.00006  -0.00003  -0.00062   0.00046  -0.00016  -0.00010
   D155      -3.12921  -0.00003  -0.00103   0.00153   0.00050  -3.12871
   D156       3.10328  -0.00003   0.00184  -0.00516  -0.00332   3.09996
   D157      -0.02599  -0.00003   0.00142  -0.00409  -0.00266  -0.02866
   D158       0.01384   0.00001   0.00037  -0.00011   0.00026   0.01410
   D159      -3.12854   0.00002   0.00051  -0.00045   0.00006  -3.12848
   D160       3.13611  -0.00001   0.00036  -0.00066  -0.00030   3.13581
   D161      -0.00626   0.00000   0.00051  -0.00100  -0.00050  -0.00676
   D162      -0.01076  -0.00002  -0.00057   0.00040  -0.00016  -0.01093
   D163       3.13927   0.00001   0.00008   0.00007   0.00014   3.13941
   D164       3.11845  -0.00002  -0.00015  -0.00068  -0.00083   3.11762
   D165      -0.01470   0.00001   0.00049  -0.00102  -0.00052  -0.01523
   D166       0.00386   0.00003   0.00069  -0.00058   0.00012   0.00397
   D167       3.13701   0.00000   0.00005  -0.00024  -0.00019   3.13682
   D168      -3.13695   0.00002   0.00055  -0.00023   0.00031  -3.13663
   D169      -0.00380  -0.00001  -0.00010   0.00011   0.00001  -0.00379
   D170      -0.57413  -0.00024  -0.01198   0.02071   0.00873  -0.56540
   D171       1.50118   0.00024  -0.01233   0.02523   0.01290   1.51408
   D172      -2.66290   0.00015  -0.01101   0.02200   0.01098  -2.65192
   D173       2.42417  -0.00060  -0.01393   0.01262  -0.00130   2.42287
   D174      -1.78371  -0.00012  -0.01427   0.01714   0.00287  -1.78083
   D175       0.33540  -0.00021  -0.01295   0.01390   0.00095   0.33636
         Item               Value     Threshold  Converged?
 Maximum Force            0.001681     0.000450     NO 
 RMS     Force            0.000368     0.000300     NO 
 Maximum Displacement     0.132009     0.001800     NO 
 RMS     Displacement     0.024893     0.001200     NO 
 Predicted change in Energy=-1.402850D-04
 Lowest energy point so far.  Saving SCF results.
 GradGradGradGradGradGradGradGradGradGradGradGradGradGradGradGradGradGrad

 Leave Link  103 at Sun Dec  2 21:00:54 2018, MaxMem=   536870912 cpu:         2.3
 (Enter /pbs_home/pkowalski/g09d01/g09/l202.exe)
 Stoichiometry    C29H22F6S2
 Framework group  C1[X(C29H22F6S2)]
 Deg. of freedom   171
 Full point group                 C1      NOp   1
 RotChk:  IX=0 Diff= 5.10D-03
 Largest Abelian subgroup         C1      NOp   1
 Largest concise Abelian subgroup C1      NOp   1
                         Standard orientation:                         
 ---------------------------------------------------------------------
 Center     Atomic      Atomic             Coordinates (Angstroms)
 Number     Number       Type             X           Y           Z
 ---------------------------------------------------------------------
      1          6           0       -1.437461    0.418384   -0.224478
      2          6           0       -0.606912   -0.853629   -0.365350
      3          6           0        0.643877   -0.751504    0.512301
      4         16           0        1.772194   -2.208370    0.331971
      5          6           0       -0.723664    1.589777   -0.159128
      6          6           0       -1.236956    2.996666   -0.152759
      7          6           0        0.728649    1.607856   -0.116988
      8          6           0       -0.024639    3.826124    0.312340
      9          6           0        1.197246    3.027932   -0.189113
     10          9           0       -2.293146    3.217185    0.663259
     11          9           0       -1.601579    3.426443   -1.395050
     12          9           0       -0.048926    5.090117   -0.121502
     13          9           0       -0.000778    3.829788    1.661652
     14          9           0        1.489672    3.435682   -1.459031
     15          9           0        2.273798    3.316853    0.574611
     16          6           0        1.461743    0.456606    0.061533
     17          6           0        0.335027   -0.594376    2.006471
     18          1           0        1.270236   -0.485655    2.569026
     19          1           0       -0.209682   -1.459341    2.403395
     20          1           0       -0.271728    0.304914    2.182782
     21          6           0       -0.294608   -1.043786   -1.855919
     22          1           0        0.249549   -1.976943   -2.043148
     23          1           0        0.311066   -0.207826   -2.234318
     24          1           0       -1.229928   -1.066604   -2.428544
     25          6           0        3.158894   -1.159595    0.090801
     26         16           0       -1.740580   -2.219329    0.159633
     27          6           0       -3.142577   -1.179056   -0.056490
     28          6           0       -4.463275   -1.804394    0.017074
     29          6           0       -5.541000   -1.150004    0.644687
     30          6           0       -4.679909   -3.097510   -0.496073
     31          6           0       -6.787857   -1.759534    0.737957
     32          1           0       -5.385347   -0.170605    1.098330
     33          6           0       -5.930905   -3.698564   -0.410407
     34          1           0       -3.854627   -3.621513   -0.983246
     35          6           0       -6.991041   -3.032753    0.205810
     36          1           0       -7.605140   -1.239438    1.241358
     37          1           0       -6.079457   -4.696901   -0.826703
     38          1           0       -7.970708   -3.508975    0.279300
     39          6           0       -2.848115    0.157044   -0.262400
     40          6           0       -3.879665    1.190080   -0.581447
     41          1           0       -4.766780    0.732801   -1.038038
     42          1           0       -4.217540    1.750789    0.301570
     43          1           0       -3.486569    1.932283   -1.286567
     44          6           0        4.478055   -1.787993    0.038252
     45          6           0        5.609743   -1.143924    0.573696
     46          6           0        4.644203   -3.074033   -0.512081
     47          6           0        6.858916   -1.754092    0.539356
     48          1           0        5.497241   -0.171731    1.055267
     49          6           0        5.895897   -3.677127   -0.551967
     50          1           0        3.776945   -3.592531   -0.928596
     51          6           0        7.009616   -3.019329   -0.028734
     52          1           0        7.720888   -1.241758    0.971250
     53          1           0        6.003767   -4.669425   -0.994227
     54          1           0        7.991617   -3.495520   -0.056398
     55          6           0        2.860525    0.184564   -0.059736
     56          6           0        3.868182    1.200366   -0.488391
     57          1           0        3.427282    1.907812   -1.201628
     58          1           0        4.253478    1.803651    0.345555
     59          1           0        4.726308    0.725905   -0.980438
 ---------------------------------------------------------------------
 Rotational constants (GHZ):      0.1294435      0.0709664      0.0487739
 Leave Link  202 at Sun Dec  2 21:00:54 2018, MaxMem=   536870912 cpu:         0.0
 (Enter /pbs_home/pkowalski/g09d01/g09/l301.exe)
 Basis read from rwf:  (5D, 7F)
 No pseudopotential information found on rwf file.
 There are   673 symmetry adapted cartesian basis functions of A   symmetry.
 There are   636 symmetry adapted basis functions of A   symmetry.
   636 basis functions,  1103 primitive gaussians,   673 cartesian basis functions
   141 alpha electrons      141 beta electrons
       nuclear repulsion energy      4707.2061268753 Hartrees.
 IExCor= 4134 DFT=T Ex+Corr=M06L ExCW=0 ScaHFX=  0.000000
 ScaDFX=  1.000000  1.000000  1.000000  1.000000 ScalE2=  1.000000  1.000000
 IRadAn=      0 IRanWt=     -1 IRanGd=            0 ICorTp=0 IEmpDi=  4
 NAtoms=   59 NActive=   59 NUniq=   59 SFac= 1.00D+00 NAtFMM=   60 NAOKFM=F Big=F
 Integral buffers will be    131072 words long.
 Raffenetti 2 integral format.
 Two-electron integral symmetry is turned on.
 No density basis found on file   724.
 Leave Link  301 at Sun Dec  2 21:00:54 2018, MaxMem=   536870912 cpu:         0.5
 (Enter /pbs_home/pkowalski/g09d01/g09/l302.exe)
 NPDir=0 NMtPBC=     1 NCelOv=     1 NCel=       1 NClECP=     1 NCelD=      1
         NCelK=      1 NCelE2=     1 NClLst=     1 CellRange=     0.0.
 One-electron integrals computed using PRISM.
 NBasis=   636 RedAO= T EigKep=  2.92D-04  NBF=   636
 NBsUse=   636 1.00D-06 EigRej= -1.00D+00 NBFU=   636
 Precomputing XC quadrature grid using
 IXCGrd= 4 IRadAn=           0 IRanWt=          -1 IRanGd=           0 AccXCQ= 0.00D+00.
 Generated NRdTot=       0 NPtTot=           0 NUsed=           0 NTot=          32
 NSgBfM=   608   609   618   631   634 MxSgAt=    59 MxSgA2=    59.
 Leave Link  302 at Sun Dec  2 21:00:56 2018, MaxMem=   536870912 cpu:        16.5
 (Enter /pbs_home/pkowalski/g09d01/g09/l303.exe)
 DipDrv:  MaxL=1.
 Leave Link  303 at Sun Dec  2 21:00:57 2018, MaxMem=   536870912 cpu:         1.5
 (Enter /pbs_home/pkowalski/g09d01/g09/l401.exe)
 Initial guess from the checkpoint file:  "dae0068freq_closed_m06l.chk"
 B after Tr=     0.000000    0.000000    0.000000
         Rot=    1.000000    0.000264    0.000171   -0.000681 Ang=   0.09 deg.
 Guess basis will be translated and rotated to current coordinates.
 JPrj=2 DoOrth=T DoCkMO=T.
 Generating alternative initial guess.
 ExpMin= 1.22D-01 ExpMax= 9.18D+03 ExpMxC= 1.38D+03 IAcc=1 IRadAn=         1 AccDes= 0.00D+00
 Harris functional with IExCor= 1009 and IRadAn=       1 diagonalized for initial guess.
 HarFok:  IExCor= 1009 AccDes= 0.00D+00 IRadAn=         1 IDoV= 1 UseB2=F ITyADJ=14
 ICtDFT=  3500011 ScaDFX=  1.000000  1.000000  1.000000  1.000000
 FoFCou: FMM=F IPFlag=           0 FMFlag=      100000 FMFlg1=           0
         NFxFlg=           0 DoJE=T BraDBF=F KetDBF=T FulRan=T
         wScrn=  0.000000 ICntrl=     500 IOpCl=  0 I1Cent=   200000004 NGrid=           0
         NMat0=    1 NMatS0=      1 NMatT0=    0 NMatD0=    1 NMtDS0=    0 NMtDT0=    0
 Petite list used in FoFCou.
 Harris En= -2510.26256472935    
 Leave Link  401 at Sun Dec  2 21:01:02 2018, MaxMem=   536870912 cpu:        42.5
 (Enter /pbs_home/pkowalski/g09d01/g09/l502.exe)
 Closed shell SCF:
 Using DIIS extrapolation, IDIIS=  1040.
 Integral symmetry usage will be decided dynamically.
 IVT=     1387805 IEndB=     1387805 NGot=   536870912 MDV=   535953350
 LenX=   535953350 LenY=   535499748
 Requested convergence on RMS density matrix=1.00D-08 within 128 cycles.
 Requested convergence on MAX density matrix=1.00D-06.
 Requested convergence on             energy=1.00D-06.
 No special actions if energy rises.
 Fock matrices will be formed incrementally for  20 cycles.
 Integral accuracy reduced to 1.0D-05 until final iterations.

 Cycle   1  Pass 0  IDiag  1:
 FoFJK:  IHMeth= 1 ICntrl=     500 DoSepK=F KAlg= 0 I1Cent=   0 FoldK=F
 IRaf= 660000000 NMat=   1 IRICut=       1 DoRegI=T DoRafI=F ISym2E= 0.
 FoFCou: FMM=F IPFlag=           0 FMFlag=      100000 FMFlg1=           0
         NFxFlg=           0 DoJE=T BraDBF=F KetDBF=F FulRan=T
         wScrn=  0.000000 ICntrl=     500 IOpCl=  0 I1Cent=           0 NGrid=           0
         NMat0=    1 NMatS0=      1 NMatT0=    0 NMatD0=    1 NMtDS0=    0 NMtDT0=    0
 Symmetry not used in FoFCou.
 E= -2512.06244017518    
 DIIS: error= 1.82D-03 at cycle   1 NSaved=   1.
 NSaved= 1 IEnMin= 1 EnMin= -2512.06244017518     IErMin= 1 ErrMin= 1.82D-03
 ErrMax= 1.82D-03  0.00D+00 EMaxC= 1.00D-01 BMatC= 1.85D-03 BMatP= 1.85D-03
 IDIUse=3 WtCom= 9.82D-01 WtEn= 1.82D-02
 Coeff-Com:  0.100D+01
 Coeff-En:   0.100D+01
 Coeff:      0.100D+01
 Gap=     0.548 Goal=   None    Shift=    0.000
 GapD=    0.548 DampG=2.000 DampE=1.000 DampFc=2.0000 IDamp=-1.
 RMSDP=2.32D-04 MaxDP=6.18D-03              OVMax= 1.04D-02

 Cycle   2  Pass 0  IDiag  1:
 RMSU=  2.32D-04    CP:  1.00D+00
 E= -2512.06546297569     Delta-E=       -0.003022800513 Rises=F Damp=F
 DIIS: error= 1.02D-04 at cycle   2 NSaved=   2.
 NSaved= 2 IEnMin= 2 EnMin= -2512.06546297569     IErMin= 2 ErrMin= 1.02D-04
 ErrMax= 1.02D-04  0.00D+00 EMaxC= 1.00D-01 BMatC= 1.46D-05 BMatP= 1.85D-03
 IDIUse=3 WtCom= 9.99D-01 WtEn= 1.02D-03
 Coeff-Com:  0.352D-02 0.996D+00
 Coeff-En:   0.000D+00 0.100D+01
 Coeff:      0.352D-02 0.996D+00
 Gap=     0.051 Goal=   None    Shift=    0.000
 RMSDP=2.77D-05 MaxDP=2.16D-03 DE=-3.02D-03 OVMax= 3.21D-03

 Cycle   3  Pass 0  IDiag  1:
 RMSU=  2.75D-05    CP:  1.00D+00  9.88D-01
 E= -2512.06544746431     Delta-E=        0.000015511375 Rises=F Damp=F
 DIIS: error= 1.05D-04 at cycle   3 NSaved=   3.
 NSaved= 3 IEnMin= 2 EnMin= -2512.06546297569     IErMin= 2 ErrMin= 1.02D-04
 ErrMax= 1.05D-04  0.00D+00 EMaxC= 1.00D-01 BMatC= 2.92D-05 BMatP= 1.46D-05
 IDIUse=3 WtCom= 4.94D-01 WtEn= 5.06D-01
 Coeff-Com: -0.278D-02 0.598D+00 0.405D+00
 Coeff-En:   0.000D+00 0.662D+00 0.338D+00
 Coeff:     -0.137D-02 0.630D+00 0.371D+00
 Gap=     0.051 Goal=   None    Shift=    0.000
 RMSDP=1.87D-05 MaxDP=1.14D-03 DE= 1.55D-05 OVMax= 4.49D-03

 Cycle   4  Pass 0  IDiag  1:
 RMSU=  1.16D-05    CP:  1.00D+00  9.95D-01  4.73D-01
 E= -2512.06547306767     Delta-E=       -0.000025603353 Rises=F Damp=F
 DIIS: error= 5.33D-05 at cycle   4 NSaved=   4.
 NSaved= 4 IEnMin= 4 EnMin= -2512.06547306767     IErMin= 4 ErrMin= 5.33D-05
 ErrMax= 5.33D-05  0.00D+00 EMaxC= 1.00D-01 BMatC= 4.08D-06 BMatP= 1.46D-05
 IDIUse=1 WtCom= 1.00D+00 WtEn= 0.00D+00
 Coeff-Com: -0.190D-02 0.311D+00 0.269D+00 0.422D+00
 Coeff:     -0.190D-02 0.311D+00 0.269D+00 0.422D+00
 Gap=     0.051 Goal=   None    Shift=    0.000
 RMSDP=1.02D-05 MaxDP=5.53D-04 DE=-2.56D-05 OVMax= 3.42D-03

 Cycle   5  Pass 0  IDiag  1:
 RMSU=  6.16D-06    CP:  1.00D+00  9.95D-01  5.15D-01  3.11D-01
 E= -2512.06547489389     Delta-E=       -0.000001826225 Rises=F Damp=F
 DIIS: error= 3.68D-05 at cycle   5 NSaved=   5.
 NSaved= 5 IEnMin= 5 EnMin= -2512.06547489389     IErMin= 5 ErrMin= 3.68D-05
 ErrMax= 3.68D-05  0.00D+00 EMaxC= 1.00D-01 BMatC= 2.04D-06 BMatP= 4.08D-06
 IDIUse=1 WtCom= 1.00D+00 WtEn= 0.00D+00
 Coeff-Com: -0.809D-03 0.120D+00 0.132D+00 0.373D+00 0.377D+00
 Coeff:     -0.809D-03 0.120D+00 0.132D+00 0.373D+00 0.377D+00
 Gap=     0.051 Goal=   None    Shift=    0.000
 RMSDP=5.08D-06 MaxDP=2.88D-04 DE=-1.83D-06 OVMax= 1.68D-03

 Initial convergence to 1.0D-05 achieved.  Increase integral accuracy.
 Cycle   6  Pass 1  IDiag  1:
 E= -2512.06128350016     Delta-E=        0.004191393737 Rises=F Damp=F
 DIIS: error= 2.02D-04 at cycle   1 NSaved=   1.
 NSaved= 1 IEnMin= 1 EnMin= -2512.06128350016     IErMin= 1 ErrMin= 2.02D-04
 ErrMax= 2.02D-04  0.00D+00 EMaxC= 1.00D-01 BMatC= 6.79D-05 BMatP= 6.79D-05
 IDIUse=3 WtCom= 9.98D-01 WtEn= 2.02D-03
 Coeff-Com:  0.100D+01
 Coeff-En:   0.100D+01
 Coeff:      0.100D+01
 Gap=     0.051 Goal=   None    Shift=    0.000
 RMSDP=5.08D-06 MaxDP=2.88D-04 DE= 4.19D-03 OVMax= 1.41D-03

 Cycle   7  Pass 1  IDiag  1:
 RMSU=  1.86D-04    CP:  1.00D+00
 E= -2512.06135234238     Delta-E=       -0.000068842223 Rises=F Damp=F
 DIIS: error= 4.62D-05 at cycle   2 NSaved=   2.
 NSaved= 2 IEnMin= 2 EnMin= -2512.06135234238     IErMin= 2 ErrMin= 4.62D-05
 ErrMax= 4.62D-05  0.00D+00 EMaxC= 1.00D-01 BMatC= 4.46D-06 BMatP= 6.79D-05
 IDIUse=1 WtCom= 1.00D+00 WtEn= 0.00D+00
 Coeff-Com:  0.110D+00 0.890D+00
 Coeff:      0.110D+00 0.890D+00
 Gap=     0.051 Goal=   None    Shift=    0.000
 RMSDP=1.52D-05 MaxDP=8.20D-04 DE=-6.88D-05 OVMax= 3.88D-03

 Cycle   8  Pass 1  IDiag  1:
 RMSU=  1.52D-05    CP:  1.00D+00  1.00D+00
 E= -2512.06134104257     Delta-E=        0.000011299804 Rises=F Damp=F
 DIIS: error= 8.56D-05 at cycle   3 NSaved=   3.
 NSaved= 3 IEnMin= 2 EnMin= -2512.06135234238     IErMin= 2 ErrMin= 4.62D-05
 ErrMax= 8.56D-05  0.00D+00 EMaxC= 1.00D-01 BMatC= 1.30D-05 BMatP= 4.46D-06
 IDIUse=1 WtCom= 1.00D+00 WtEn= 0.00D+00
 Coeff-Com:  0.341D-01 0.632D+00 0.334D+00
 Coeff:      0.341D-01 0.632D+00 0.334D+00
 Gap=     0.051 Goal=   None    Shift=    0.000
 RMSDP=1.44D-05 MaxDP=8.59D-04 DE= 1.13D-05 OVMax= 4.94D-03

 Cycle   9  Pass 1  IDiag  1:
 RMSU=  7.62D-06    CP:  1.00D+00  1.00D+00  1.91D-01
 E= -2512.06135264089     Delta-E=       -0.000011598316 Rises=F Damp=F
 DIIS: error= 5.11D-05 at cycle   4 NSaved=   4.
 NSaved= 4 IEnMin= 4 EnMin= -2512.06135264089     IErMin= 2 ErrMin= 4.62D-05
 ErrMax= 5.11D-05  0.00D+00 EMaxC= 1.00D-01 BMatC= 3.38D-06 BMatP= 4.46D-06
 IDIUse=1 WtCom= 1.00D+00 WtEn= 0.00D+00
 Coeff-Com:  0.663D-02 0.367D+00 0.290D+00 0.336D+00
 Coeff:      0.663D-02 0.367D+00 0.290D+00 0.336D+00
 Gap=     0.051 Goal=   None    Shift=    0.000
 RMSDP=6.20D-06 MaxDP=3.81D-04 DE=-1.16D-05 OVMax= 2.16D-03

 Cycle  10  Pass 1  IDiag  1:
 RMSU=  2.15D-06    CP:  1.00D+00  1.00D+00  4.09D-01  3.73D-01
 E= -2512.06135696412     Delta-E=       -0.000004323225 Rises=F Damp=F
 DIIS: error= 8.28D-06 at cycle   5 NSaved=   5.
 NSaved= 5 IEnMin= 5 EnMin= -2512.06135696412     IErMin= 5 ErrMin= 8.28D-06
 ErrMax= 8.28D-06  0.00D+00 EMaxC= 1.00D-01 BMatC= 1.33D-07 BMatP= 3.38D-06
 IDIUse=1 WtCom= 1.00D+00 WtEn= 0.00D+00
 Coeff-Com: -0.574D-03 0.152D+00 0.143D+00 0.214D+00 0.491D+00
 Coeff:     -0.574D-03 0.152D+00 0.143D+00 0.214D+00 0.491D+00
 Gap=     0.051 Goal=   None    Shift=    0.000
 RMSDP=1.33D-06 MaxDP=7.19D-05 DE=-4.32D-06 OVMax= 3.34D-04

 Cycle  11  Pass 1  IDiag  1:
 RMSU=  8.91D-07    CP:  1.00D+00  1.00D+00  3.86D-01  4.38D-01  6.41D-01
 E= -2512.06135707814     Delta-E=       -0.000000114024 Rises=F Damp=F
 DIIS: error= 4.61D-06 at cycle   6 NSaved=   6.
 NSaved= 6 IEnMin= 6 EnMin= -2512.06135707814     IErMin= 6 ErrMin= 4.61D-06
 ErrMax= 4.61D-06  0.00D+00 EMaxC= 1.00D-01 BMatC= 3.06D-08 BMatP= 1.33D-07
 IDIUse=1 WtCom= 1.00D+00 WtEn= 0.00D+00
 Coeff-Com: -0.153D-02 0.553D-01 0.607D-01 0.105D+00 0.349D+00 0.432D+00
 Coeff:     -0.153D-02 0.553D-01 0.607D-01 0.105D+00 0.349D+00 0.432D+00
 Gap=     0.051 Goal=   None    Shift=    0.000
 RMSDP=6.30D-07 MaxDP=3.56D-05 DE=-1.14D-07 OVMax= 1.34D-04

 Cycle  12  Pass 1  IDiag  1:
 RMSU=  3.86D-07    CP:  1.00D+00  1.00D+00  3.92D-01  4.34D-01  7.32D-01
                    CP:  5.00D-01
 E= -2512.06135710415     Delta-E=       -0.000000026008 Rises=F Damp=F
 DIIS: error= 2.81D-06 at cycle   7 NSaved=   7.
 NSaved= 7 IEnMin= 7 EnMin= -2512.06135710415     IErMin= 7 ErrMin= 2.81D-06
 ErrMax= 2.81D-06  0.00D+00 EMaxC= 1.00D-01 BMatC= 9.14D-09 BMatP= 3.06D-08
 IDIUse=1 WtCom= 1.00D+00 WtEn= 0.00D+00
 Coeff-Com: -0.103D-02 0.119D-01 0.190D-01 0.403D-01 0.184D+00 0.350D+00
 Coeff-Com:  0.396D+00
 Coeff:     -0.103D-02 0.119D-01 0.190D-01 0.403D-01 0.184D+00 0.350D+00
 Coeff:      0.396D+00
 Gap=     0.051 Goal=   None    Shift=    0.000
 RMSDP=2.85D-07 MaxDP=1.80D-05 DE=-2.60D-08 OVMax= 6.07D-05

 Cycle  13  Pass 1  IDiag  1:
 RMSU=  1.42D-07    CP:  1.00D+00  1.00D+00  3.92D-01  4.35D-01  7.14D-01
                    CP:  6.26D-01  4.39D-01
 E= -2512.06135711298     Delta-E=       -0.000000008838 Rises=F Damp=F
 DIIS: error= 7.95D-07 at cycle   8 NSaved=   8.
 NSaved= 8 IEnMin= 8 EnMin= -2512.06135711298     IErMin= 8 ErrMin= 7.95D-07
 ErrMax= 7.95D-07  0.00D+00 EMaxC= 1.00D-01 BMatC= 1.16D-09 BMatP= 9.14D-09
 IDIUse=1 WtCom= 1.00D+00 WtEn= 0.00D+00
 Coeff-Com: -0.517D-03 0.728D-03 0.493D-02 0.137D-01 0.814D-01 0.190D+00
 Coeff-Com:  0.294D+00 0.415D+00
 Coeff:     -0.517D-03 0.728D-03 0.493D-02 0.137D-01 0.814D-01 0.190D+00
 Coeff:      0.294D+00 0.415D+00
 Gap=     0.051 Goal=   None    Shift=    0.000
 RMSDP=1.14D-07 MaxDP=7.41D-06 DE=-8.84D-09 OVMax= 1.94D-05

 Cycle  14  Pass 1  IDiag  1:
 RMSU=  5.95D-08    CP:  1.00D+00  1.00D+00  3.93D-01  4.38D-01  7.18D-01
                    CP:  5.96D-01  5.18D-01  4.27D-01
 E= -2512.06135711399     Delta-E=       -0.000000001009 Rises=F Damp=F
 DIIS: error= 2.58D-07 at cycle   9 NSaved=   9.
 NSaved= 9 IEnMin= 9 EnMin= -2512.06135711399     IErMin= 9 ErrMin= 2.58D-07
 ErrMax= 2.58D-07  0.00D+00 EMaxC= 1.00D-01 BMatC= 1.49D-10 BMatP= 1.16D-09
 IDIUse=1 WtCom= 1.00D+00 WtEn= 0.00D+00
 Coeff-Com: -0.155D-03-0.198D-02-0.458D-03 0.141D-02 0.199D-01 0.611D-01
 Coeff-Com:  0.124D+00 0.293D+00 0.503D+00
 Coeff:     -0.155D-03-0.198D-02-0.458D-03 0.141D-02 0.199D-01 0.611D-01
 Coeff:      0.124D+00 0.293D+00 0.503D+00
 Gap=     0.051 Goal=   None    Shift=    0.000
 RMSDP=3.83D-08 MaxDP=1.74D-06 DE=-1.01D-09 OVMax= 5.90D-06

 Cycle  15  Pass 1  IDiag  1:
 RMSU=  2.06D-08    CP:  1.00D+00  1.00D+00  3.93D-01  4.37D-01  7.20D-01
                    CP:  6.05D-01  5.12D-01  5.30D-01  5.58D-01
 E= -2512.06135711441     Delta-E=       -0.000000000421 Rises=F Damp=F
 DIIS: error= 7.75D-08 at cycle  10 NSaved=  10.
 NSaved=10 IEnMin=10 EnMin= -2512.06135711441     IErMin=10 ErrMin= 7.75D-08
 ErrMax= 7.75D-08  0.00D+00 EMaxC= 1.00D-01 BMatC= 1.77D-11 BMatP= 1.49D-10
 IDIUse=1 WtCom= 1.00D+00 WtEn= 0.00D+00
 Coeff-Com: -0.474D-04-0.129D-02-0.789D-03-0.508D-03 0.411D-02 0.190D-01
 Coeff-Com:  0.488D-01 0.146D+00 0.328D+00 0.457D+00
 Coeff:     -0.474D-04-0.129D-02-0.789D-03-0.508D-03 0.411D-02 0.190D-01
 Coeff:      0.488D-01 0.146D+00 0.328D+00 0.457D+00
 Gap=     0.051 Goal=   None    Shift=    0.000
 RMSDP=1.36D-08 MaxDP=8.36D-07 DE=-4.21D-10 OVMax= 1.99D-06

 Cycle  16  Pass 1  IDiag  1:
 RMSU=  7.41D-09    CP:  1.00D+00  1.00D+00  3.93D-01  4.37D-01  7.21D-01
                    CP:  6.05D-01  5.14D-01  5.20D-01  6.17D-01  4.98D-01
 E= -2512.06135711453     Delta-E=       -0.000000000115 Rises=F Damp=F
 DIIS: error= 3.15D-08 at cycle  11 NSaved=  11.
 NSaved=11 IEnMin=11 EnMin= -2512.06135711453     IErMin=11 ErrMin= 3.15D-08
 ErrMax= 3.15D-08  0.00D+00 EMaxC= 1.00D-01 BMatC= 2.20D-12 BMatP= 1.77D-11
 IDIUse=1 WtCom= 1.00D+00 WtEn= 0.00D+00
 Coeff-Com: -0.151D-06-0.459D-03-0.434D-03-0.612D-03-0.117D-02 0.617D-03
 Coeff-Com:  0.754D-02 0.366D-01 0.111D+00 0.291D+00 0.556D+00
 Coeff:     -0.151D-06-0.459D-03-0.434D-03-0.612D-03-0.117D-02 0.617D-03
 Coeff:      0.754D-02 0.366D-01 0.111D+00 0.291D+00 0.556D+00
 Gap=     0.051 Goal=   None    Shift=    0.000
 RMSDP=4.61D-09 MaxDP=2.96D-07 DE=-1.15D-10 OVMax= 6.64D-07

 SCF Done:  E(RM06L) =  -2512.06135711     A.U. after   16 cycles
            NFock= 16  Conv=0.46D-08     -V/T= 2.0065
 KE= 2.495891547135D+03 PE=-1.531797634275D+04 EE= 5.602817311621D+03
 Leave Link  502 at Sun Dec  2 21:08:37 2018, MaxMem=   536870912 cpu:      3622.6
 (Enter /pbs_home/pkowalski/g09d01/g09/l701.exe)
 Compute integral first derivatives.
 ... and contract with generalized density number  0.
 Leave Link  701 at Sun Dec  2 21:08:39 2018, MaxMem=   536870912 cpu:         6.0
 (Enter /pbs_home/pkowalski/g09d01/g09/l702.exe)
 L702 exits ... SP integral derivatives will be done elsewhere.
 Leave Link  702 at Sun Dec  2 21:08:39 2018, MaxMem=   536870912 cpu:         0.2
 (Enter /pbs_home/pkowalski/g09d01/g09/l703.exe)
 Compute integral first derivatives, UseDBF=F ICtDFT=           0.
 Integral derivatives from FoFJK, PRISM(SPDF).
 Calling FoFJK, ICntrl=      2527 FMM=F ISym2X=0 I1Cent= 0 IOpClX= 0 NMat=1 NMatS=1 NMatT=0.
 FoFJK:  IHMeth= 1 ICntrl=    2527 DoSepK=F KAlg= 0 I1Cent=   0 FoldK=F
 IRaf=         0 NMat=   1 IRICut=       1 DoRegI=T DoRafI=F ISym2E= 0.
 FoFCou: FMM=F IPFlag=           0 FMFlag=      100000 FMFlg1=         800
         NFxFlg=           0 DoJE=F BraDBF=F KetDBF=F FulRan=T
         wScrn=  0.000000 ICntrl=    2527 IOpCl=  0 I1Cent=           0 NGrid=           0
         NMat0=    1 NMatS0=      1 NMatT0=    0 NMatD0=    1 NMtDS0=    0 NMtDT0=    0
 Symmetry not used in FoFCou.
 Leave Link  703 at Sun Dec  2 21:10:56 2018, MaxMem=   536870912 cpu:      1095.2
 (Enter /pbs_home/pkowalski/g09d01/g09/l716.exe)
 Dipole        = 1.09611717D-01-1.67960782D+00-1.00691985D-01
 ***** Axes restored to original set *****
 -------------------------------------------------------------------
 Center     Atomic                   Forces (Hartrees/Bohr)
 Number     Number              X              Y              Z
 -------------------------------------------------------------------
      1        6           0.000428179   -0.000340921    0.000170471
      2        6           0.000136106   -0.000276249   -0.000007919
      3        6          -0.000382532   -0.000120515    0.000011983
      4       16          -0.000028303    0.000080512   -0.000177337
      5        6          -0.000253700    0.000144861   -0.000405360
      6        6           0.000496729    0.000425686    0.000275052
      7        6           0.000511870   -0.000279698   -0.000259902
      8        6          -0.000428724   -0.000250308    0.000089108
      9        6          -0.000414164   -0.000024557   -0.000059136
     10        9           0.000158676   -0.000630931    0.000537239
     11        9           0.000075694    0.000044550   -0.000058315
     12        9          -0.000105377    0.000422065    0.000616731
     13        9           0.000135476   -0.000011589   -0.000237536
     14        9           0.000303985    0.000281080    0.000012521
     15        9          -0.000615407   -0.000169421    0.000675011
     16        6           0.000277216    0.000082315   -0.000276436
     17        6           0.000040627   -0.000231825    0.000032900
     18        1           0.000238392   -0.000085949    0.000182168
     19        1          -0.000233914    0.000109696    0.000198498
     20        1          -0.000035258   -0.000114811   -0.000227975
     21        6           0.000128794    0.000376788   -0.000228557
     22        1           0.000113793    0.000181131    0.000312427
     23        1           0.000233593   -0.000089819   -0.000147584
     24        1          -0.000282130    0.000098068   -0.000131780
     25        6           0.000247237   -0.000525460    0.000038269
     26       16           0.000171502    0.000076941    0.000094872
     27        6           0.000137514   -0.000517028   -0.000822581
     28        6          -0.000217671    0.000379802   -0.000089556
     29        6          -0.000070101   -0.000189514    0.000734626
     30        6          -0.000006293   -0.000061345   -0.000412702
     31        6          -0.000139621   -0.000295996    0.000492882
     32        1           0.000404640   -0.000240984   -0.000451985
     33        6           0.000302657   -0.000014659   -0.000445198
     34        1           0.000092348   -0.000178002    0.000435656
     35        6           0.000394755   -0.000373286    0.000042837
     36        1          -0.000028113    0.000185987   -0.000359130
     37        1          -0.000282135    0.000022567    0.000303578
     38        1          -0.000292331    0.000261999   -0.000041712
     39        6          -0.000573247    0.000134058    0.000600898
     40        6          -0.000022537    0.000106701   -0.000128402
     41        1          -0.000279698    0.000377999    0.000218529
     42        1           0.000170646    0.000054575    0.000117761
     43        1           0.000091754   -0.000147209    0.000007839
     44        6          -0.000223414    0.000149727    0.000303619
     45        6          -0.000274804    0.000323084    0.000524672
     46        6           0.000506455   -0.000142525   -0.000434115
     47        6          -0.000497763    0.000174470    0.000070247
     48        1           0.000265997   -0.000040422   -0.000379136
     49        6           0.000388617    0.000011086   -0.000417333
     50        1          -0.000441009    0.000139438   -0.000000704
     51        6          -0.000240166    0.000067327   -0.000468993
     52        1           0.000389122   -0.000133169   -0.000014041
     53        1          -0.000224754    0.000000157    0.000327669
     54        1           0.000187869   -0.000087971    0.000340539
     55        6          -0.000402132    0.000607255   -0.000009290
     56        6           0.000286139    0.000085833   -0.000239679
     57        1          -0.000366784    0.000019859   -0.000469719
     58        1           0.000089473    0.000221742   -0.000337499
     59        1          -0.000043770   -0.000073195   -0.000028986
 -------------------------------------------------------------------
 Cartesian Forces:  Max     0.000822581 RMS     0.000293227
 Leave Link  716 at Sun Dec  2 21:10:56 2018, MaxMem=   536870912 cpu:         0.2
 (Enter /pbs_home/pkowalski/g09d01/g09/l103.exe)

 GradGradGradGradGradGradGradGradGradGradGradGradGradGradGradGradGradGrad
 Berny optimization.
 Using GEDIIS/GDIIS optimizer.
 FormGI is forming the generalized inverse of G from B-inverse, IUseBI=4.
 GSVD:  received Info=                   1 from GESDD.
 Internal  Forces:  Max     0.001960656 RMS     0.000319396
 Search for a local minimum.
 Step number   6 out of a maximum of  354
 All quantities printed in internal units (Hartrees-Bohrs-Radians)
 RMS Force = .31940D-03 SwitMx=.10000D-02 MixMth= 2
 Mixed Optimization -- En-DIIS/RFO-DIIS
 Swapping is turned off.
 Update second derivatives using D2CorX and points    3    4    5    6
 DE= -5.00D-05 DEPred=-1.40D-04 R= 3.57D-01
 Trust test= 3.57D-01 RLast= 1.16D-01 DXMaxT set to 5.79D-01
 ITU=  0  0  1  0  1  0
     Eigenvalues ---    0.00229   0.00231   0.00383   0.00570   0.00654
     Eigenvalues ---    0.00673   0.00894   0.01062   0.01172   0.01179
     Eigenvalues ---    0.01281   0.01302   0.01390   0.01472   0.01475
     Eigenvalues ---    0.01481   0.01571   0.01720   0.01759   0.01875
     Eigenvalues ---    0.02008   0.02017   0.02021   0.02081   0.02092
     Eigenvalues ---    0.02094   0.02131   0.02135   0.02139   0.02142
     Eigenvalues ---    0.02149   0.02152   0.02161   0.02161   0.02163
     Eigenvalues ---    0.02167   0.02184   0.02749   0.04568   0.04818
     Eigenvalues ---    0.05001   0.05363   0.05371   0.05543   0.05592
     Eigenvalues ---    0.05605   0.06011   0.06925   0.06984   0.07038
     Eigenvalues ---    0.07152   0.07216   0.07393   0.07916   0.08984
     Eigenvalues ---    0.09278   0.09551   0.09725   0.10342   0.10804
     Eigenvalues ---    0.11048   0.12234   0.12386   0.14200   0.14787
     Eigenvalues ---    0.15283   0.15801   0.15987   0.15996   0.15997
     Eigenvalues ---    0.15998   0.15999   0.15999   0.15999   0.16000
     Eigenvalues ---    0.16000   0.16000   0.16000   0.16000   0.16000
     Eigenvalues ---    0.16000   0.16000   0.16000   0.16016   0.16046
     Eigenvalues ---    0.16060   0.16132   0.16895   0.17271   0.20263
     Eigenvalues ---    0.21817   0.21994   0.21999   0.22001   0.22006
     Eigenvalues ---    0.22259   0.23228   0.23447   0.24196   0.24371
     Eigenvalues ---    0.24485   0.24624   0.24857   0.24922   0.24963
     Eigenvalues ---    0.24973   0.25358   0.25999   0.26512   0.26813
     Eigenvalues ---    0.26942   0.27235   0.27514   0.27906   0.28213
     Eigenvalues ---    0.28382   0.30182   0.30985   0.31475   0.31598
     Eigenvalues ---    0.32464   0.33636   0.34185   0.34335   0.34402
     Eigenvalues ---    0.34455   0.34546   0.34593   0.34614   0.34638
     Eigenvalues ---    0.34693   0.34710   0.34745   0.34826   0.35112
     Eigenvalues ---    0.35189   0.35291   0.35291   0.35291   0.35291
     Eigenvalues ---    0.35300   0.35311   0.35360   0.35430   0.35561
     Eigenvalues ---    0.35651   0.36356   0.37338   0.41276   0.41520
     Eigenvalues ---    0.41718   0.41810   0.43285   0.45037   0.45079
     Eigenvalues ---    0.45503   0.45547   0.46383   0.46415   0.46646
     Eigenvalues ---    0.46798   0.47775   0.48571   0.50252   0.50330
     Eigenvalues ---    0.50865   0.52106   0.52446   0.53148   0.54829
     Eigenvalues ---    0.58116
 En-DIIS/RFO-DIIS IScMMF=        0 using points:     6    5    4
 RFO step:  Lambda=-5.43891485D-05.
 NNeg= 0 NP= 3 Switch=  2.50D-03 Rises=F DC=  3.93D-05 SmlDif=  1.00D-05
 RMS Error=  0.5466750434D-03 NUsed= 3 EDIIS=F
 DidBck=T Rises=F RFO-DIIS coefs:    0.51461    0.28411    0.20128
 Iteration  1 RMS(Cart)=  0.01119702 RMS(Int)=  0.00004027
 Iteration  2 RMS(Cart)=  0.00006642 RMS(Int)=  0.00000414
 Iteration  3 RMS(Cart)=  0.00000000 RMS(Int)=  0.00000414
 ITry= 1 IFail=0 DXMaxC= 5.29D-02 DCOld= 1.00D+10 DXMaxT= 5.79D-01 DXLimC= 3.00D+00 Rises=F
 Variable       Old X    -DE/DX   Delta X   Delta X   Delta X     New X
                                 (Linear)    (Quad)   (Total)
    R1        2.88310  -0.00002  -0.00076   0.00049  -0.00026   2.88284
    R2        2.59515  -0.00001   0.00044  -0.00085  -0.00042   2.59473
    R3        2.71206   0.00000   0.00011   0.00031   0.00042   2.71247
    R4        2.89392  -0.00062  -0.00034  -0.00062  -0.00096   2.89296
    R5        2.90028  -0.00062  -0.00087  -0.00025  -0.00112   2.89916
    R6        3.49775  -0.00014  -0.00094   0.00055  -0.00039   3.49736
    R7        3.49884  -0.00030  -0.00052  -0.00006  -0.00058   3.49826
    R8        2.88555  -0.00094  -0.00119  -0.00005  -0.00123   2.88432
    R9        2.89851  -0.00031  -0.00068   0.00014  -0.00054   2.89797
   R10        3.31701   0.00031  -0.00140   0.00162   0.00022   3.31722
   R11        2.83008  -0.00054  -0.00106  -0.00014  -0.00120   2.82888
   R12        2.74584  -0.00050   0.00000  -0.00050  -0.00051   2.74533
   R13        2.91167  -0.00031   0.00099  -0.00135  -0.00035   2.91131
   R14        2.55641  -0.00084  -0.00026  -0.00043  -0.00068   2.55573
   R15        2.57790  -0.00006  -0.00101   0.00084  -0.00017   2.57773
   R16        2.82917  -0.00132  -0.00207  -0.00024  -0.00232   2.82685
   R17        2.60115  -0.00139  -0.00038  -0.00099  -0.00137   2.59978
   R18        2.91629  -0.00044   0.00032  -0.00126  -0.00094   2.91535
   R19        2.52580  -0.00075  -0.00062  -0.00004  -0.00066   2.52514
   R20        2.55024   0.00009  -0.00185   0.00159  -0.00027   2.54997
   R21        2.58033  -0.00036  -0.00077   0.00033  -0.00045   2.57989
   R22        2.55338  -0.00046  -0.00040   0.00001  -0.00040   2.55298
   R23        2.70258  -0.00150  -0.00004  -0.00078  -0.00082   2.70176
   R24        2.07259   0.00029   0.00063  -0.00007   0.00055   2.07315
   R25        2.07218   0.00026   0.00065  -0.00022   0.00043   2.07261
   R26        2.07695   0.00022   0.00057  -0.00014   0.00043   2.07738
   R27        2.07177   0.00029   0.00056  -0.00009   0.00047   2.07224
   R28        2.07771   0.00022   0.00064  -0.00022   0.00041   2.07813
   R29        2.07289   0.00032   0.00062  -0.00004   0.00058   2.07347
   R30        2.76303  -0.00033   0.00055  -0.00070  -0.00014   2.76289
   R31        2.61742   0.00016  -0.00052  -0.00003  -0.00055   2.61687
   R32        3.32424  -0.00002  -0.00130   0.00119  -0.00011   3.32413
   R33        2.76488  -0.00048   0.00021  -0.00055  -0.00034   2.76455
   R34        2.61457  -0.00108  -0.00025  -0.00134  -0.00160   2.61297
   R35        2.66151  -0.00060  -0.00051  -0.00043  -0.00094   2.66057
   R36        2.66069  -0.00022  -0.00026  -0.00018  -0.00044   2.66025
   R37        2.62861  -0.00006  -0.00010   0.00008  -0.00002   2.62859
   R38        2.06079   0.00064   0.00115   0.00004   0.00118   2.06198
   R39        2.62774  -0.00005   0.00006  -0.00004   0.00002   2.62775
   R40        2.06405   0.00046   0.00090  -0.00006   0.00084   2.06489
   R41        2.63585  -0.00011  -0.00012  -0.00005  -0.00017   2.63568
   R42        2.06306   0.00041   0.00083  -0.00007   0.00077   2.06383
   R43        2.63677  -0.00007  -0.00021   0.00010  -0.00011   2.63666
   R44        2.06322   0.00040   0.00084  -0.00009   0.00075   2.06397
   R45        2.06312   0.00039   0.00081  -0.00008   0.00073   2.06386
   R46        2.82389  -0.00022  -0.00098   0.00068  -0.00031   2.82359
   R47        2.07401   0.00035   0.00016   0.00023   0.00039   2.07440
   R48        2.07722   0.00004   0.00033  -0.00031   0.00003   2.07724
   R49        2.07232   0.00014   0.00063  -0.00031   0.00033   2.07264
   R50        2.66059  -0.00014  -0.00049   0.00006  -0.00043   2.66016
   R51        2.66201  -0.00046  -0.00086  -0.00009  -0.00094   2.66107
   R52        2.62795  -0.00008   0.00026  -0.00021   0.00005   2.62801
   R53        2.06121   0.00045   0.00117  -0.00024   0.00093   2.06214
   R54        2.62669  -0.00007   0.00028  -0.00023   0.00005   2.62674
   R55        2.06531   0.00047   0.00089  -0.00004   0.00085   2.06616
   R56        2.63633  -0.00016  -0.00045   0.00017  -0.00029   2.63604
   R57        2.06319   0.00040   0.00083  -0.00009   0.00074   2.06393
   R58        2.63672  -0.00014  -0.00027   0.00005  -0.00022   2.63650
   R59        2.06308   0.00040   0.00079  -0.00005   0.00074   2.06382
   R60        2.06305   0.00040   0.00082  -0.00008   0.00074   2.06379
   R61        2.82258  -0.00003  -0.00082   0.00088   0.00007   2.82264
   R62        2.07318   0.00049   0.00095  -0.00029   0.00067   2.07384
   R63        2.07687   0.00023   0.00032  -0.00009   0.00023   2.07710
   R64        2.07320   0.00002   0.00003  -0.00009  -0.00005   2.07315
    A1        2.01818  -0.00006  -0.00034   0.00094   0.00060   2.01878
    A2        1.96148  -0.00030  -0.00076  -0.00062  -0.00138   1.96010
    A3        2.30161   0.00036   0.00105  -0.00033   0.00073   2.30234
    A4        1.91359  -0.00003   0.00163  -0.00009   0.00154   1.91512
    A5        1.87942  -0.00008  -0.00138   0.00097  -0.00041   1.87902
    A6        1.82922   0.00016   0.00070  -0.00048   0.00022   1.82944
    A7        1.98086   0.00007   0.00055  -0.00029   0.00026   1.98111
    A8        1.96807  -0.00007  -0.00078  -0.00014  -0.00091   1.96716
    A9        1.88460  -0.00004  -0.00077   0.00007  -0.00070   1.88390
[truncated: 1,024,228 more chars]
