# Supplementary material for: Wide-range IR spectra of diarylethene derivatives and their simulation using the density functional theory
Source: Sci Rep. 2022 Oct 7;12:16834. doi: 10.1038/s41598-022-20264-x (PMC9546887; doi:10.1038/s41598-022-20264-x)
Supplement: Supplementary file 1 — Supplementary Information 1. [file 41598_2022_20264_MOESM1_ESM.zip › IR_files/1_0018/closed/closed_cam-b3lyp.log]

 Entering Gaussian System, Link 0=g09
 Input=closed_cam-b3lyp.gjf
 Output=closed_cam-b3lyp.log
 AtFile(1): /pbs_home/ewapastorczak/DAE/0068/Def2SVP.gbs
            H     0
            S   3   1.00
                 13.0107010              0.19682158E-01
                  1.9622572              0.13796524
                  0.44453796             0.47831935
            S   1   1.00
                  0.12194962             1.0000000
            P   1   1.00
                  0.8000000              1.0000000
            ****
            C     0
            S   5   1.00
               1238.4016938              0.54568832082E-02
                186.29004992             0.40638409211E-01
                 42.251176346            0.18025593888
                 11.676557932            0.46315121755
                  3.5930506482           0.44087173314
            S   1   1.00
                  0.40245147363          1.0000000
            S   1   1.00
                  0.13090182668          1.0000000
            P   3   1.00
                  9.4680970621           0.38387871728E-01
                  2.0103545142           0.21117025112
                  0.54771004707          0.51328172114
            P   1   1.00
                  0.15268613795          1.0000000
            D   1   1.00
                  0.8000000              1.0000000
            ****
            F     0
            S   5   1.00
               2894.8325990             -0.53408255515E-02
                435.41939120            -0.39904258866E-01
                 98.843328866           -0.17912768038
                 27.485198001           -0.46758090825
                  8.5405498171          -0.44653131020
            S   1   1.00
                  1.0654578038           1.0000000
            S   1   1.00
                  0.33247346748          1.0000000
            P   3   1.00
                 22.696633924           -0.45212874436E-01
                  4.9872339257          -0.23754317067
                  1.3491613954          -0.51287353587
            P   1   1.00
                  0.34829881977          1.0000000
            D   1   1.00
                  1.4000000              1.0000000
            ****
            S     0
            S   5   1.00
               9184.9303010             -0.22294387756E-02
               1381.5105503             -0.16683029937E-01
                313.87147580            -0.75262436116E-01
                 88.053870623           -0.19376827038
                 27.039914905           -0.17718020803
            S   3   1.00
                 45.648731303           -0.10736062573
                  4.9664522326           0.65066293018
                  2.0116242047           0.59712155354
            S   1   1.00
                  0.35661077013          1.0000000
            S   1   1.00
                  0.13507221477          1.0000000
            P   5   1.00
                261.98233439            -0.92729929822E-02
                 61.306894736           -0.66547669241E-01
                 19.103729887           -0.24828595903
                  6.6567720378          -0.48703847402
                  2.3959635161          -0.39337850312
            P   1   1.00
                  0.61776161679          1.0000000
            P   1   1.00
                  0.16993376871          1.0000000
            D   1   1.00
                  0.5500000              1.0000000
            ****
 Initial command:
 /pbs_home/pkowalski/g09d01/g09/l1.exe "/pbs_home/daria/obliczenia/0018/closed/CAM-B3LYP/Gau-13078.inp" -scrdir="/pbs_home/daria/obliczenia/0018/closed/CAM-B3LYP/"
 Entering Link 1 = /pbs_home/pkowalski/g09d01/g09/l1.exe PID=     13079.
  
 Copyright (c) 1988,1990,1992,1993,1995,1998,2003,2009,2013,
            Gaussian, Inc.  All Rights Reserved.
  
 This is part of the Gaussian(R) 09 program.  It is based on
 the Gaussian(R) 03 system (copyright 2003, Gaussian, Inc.),
 the Gaussian(R) 98 system (copyright 1998, Gaussian, Inc.),
 the Gaussian(R) 94 system (copyright 1995, Gaussian, Inc.),
 the Gaussian 92(TM) system (copyright 1992, Gaussian, Inc.),
 the Gaussian 90(TM) system (copyright 1990, Gaussian, Inc.),
 the Gaussian 88(TM) system (copyright 1988, Gaussian, Inc.),
 the Gaussian 86(TM) system (copyright 1986, Carnegie Mellon
 University), and the Gaussian 82(TM) system (copyright 1983,
 Carnegie Mellon University). Gaussian is a federally registered
 trademark of Gaussian, Inc.
  
 This software contains proprietary and confidential information,
 including trade secrets, belonging to Gaussian, Inc.
  
 This software is provided under written license and may be
 used, copied, transmitted, or stored only in accord with that
 written license.
  
 The following legend is applicable only to US Government
 contracts under FAR:
  
                    RESTRICTED RIGHTS LEGEND
  
 Use, reproduction and disclosure by the US Government is
 subject to restrictions as set forth in subparagraphs (a)
 and (c) of the Commercial Computer Software - Restricted
 Rights clause in FAR 52.227-19.
  
 Gaussian, Inc.
 340 Quinnipiac St., Bldg. 40, Wallingford CT 06492
  
  
 ---------------------------------------------------------------
 Warning -- This program may not be used in any manner that
 competes with the business of Gaussian, Inc. or will provide
 assistance to any competitor of Gaussian, Inc.  The licensee
 of this program is prohibited from giving any competitor of
 Gaussian, Inc. access to this program.  By using this program,
 the user acknowledges that Gaussian, Inc. is engaged in the
 business of creating and licensing software in the field of
 computational chemistry and represents and warrants to the
 licensee that it is not a competitor of Gaussian, Inc. and that
 it will not use this program in any manner prohibited above.
 ---------------------------------------------------------------
  

 Cite this work as:
 Gaussian 09, Revision D.01,
 M. J. Frisch, G. W. Trucks, H. B. Schlegel, G. E. Scuseria, 
 M. A. Robb, J. R. Cheeseman, G. Scalmani, V. Barone, B. Mennucci, 
 G. A. Petersson, H. Nakatsuji, M. Caricato, X. Li, H. P. Hratchian, 
 A. F. Izmaylov, J. Bloino, G. Zheng, J. L. Sonnenberg, M. Hada, 
 M. Ehara, K. Toyota, R. Fukuda, J. Hasegawa, M. Ishida, T. Nakajima, 
 Y. Honda, O. Kitao, H. Nakai, T. Vreven, J. A. Montgomery, Jr., 
 J. E. Peralta, F. Ogliaro, M. Bearpark, J. J. Heyd, E. Brothers, 
 K. N. Kudin, V. N. Staroverov, T. Keith, R. Kobayashi, J. Normand, 
 K. Raghavachari, A. Rendell, J. C. Burant, S. S. Iyengar, J. Tomasi, 
 M. Cossi, N. Rega, J. M. Millam, M. Klene, J. E. Knox, J. B. Cross, 
 V. Bakken, C. Adamo, J. Jaramillo, R. Gomperts, R. E. Stratmann, 
 O. Yazyev, A. J. Austin, R. Cammi, C. Pomelli, J. W. Ochterski, 
 R. L. Martin, K. Morokuma, V. G. Zakrzewski, G. A. Voth, 
 P. Salvador, J. J. Dannenberg, S. Dapprich, A. D. Daniels, 
 O. Farkas, J. B. Foresman, J. V. Ortiz, J. Cioslowski, 
 and D. J. Fox, Gaussian, Inc., Wallingford CT, 2013.
 
 ******************************************
 Gaussian 09:  ES64L-G09RevD.01 24-Apr-2013
                12-Dec-2018 
 ******************************************
 %chk=dae0068freq_closed_cam-b3lyp.chk
 %NProcShared=8
 Will use up to    8 processors via shared memory.
 %Mem=7GB
 -------------------------------
 #P opt freq=Raman CAM-B3LYP/Gen
 -------------------------------
 1/14=-1,18=20,19=15,26=3,38=1/1,3;
 2/9=110,12=2,17=6,18=5,40=1/2;
 3/5=7,11=2,16=1,25=1,30=1,71=1,74=-40/1,2,3;
 4//1;
 5/5=2,38=5/2;
 6/7=2,8=2,9=2,10=2,28=1/1;
 7//1,2,3,16;
 1/14=-1,18=20,19=15,26=3/3(2);
 2/9=110/2;
 99//99;
 2/9=110/2;
 3/5=7,6=1,11=2,16=1,25=1,30=1,71=1,74=-40,82=7/1,2,3;
 4/5=5,16=3,69=1/1;
 5/5=2,38=5/2;
 7//1,2,3,16;
 1/14=-1,18=20,19=15,26=3/3(-5);
 2/9=110/2;
 6/7=2,8=2,9=2,10=2,19=2,28=1/1;
 99/9=1/99;
 Leave Link    1 at Wed Dec 12 15:52:03 2018, MaxMem=   939524096 cpu:         0.8
 (Enter /pbs_home/pkowalski/g09d01/g09/l101.exe)
 -------------------
 Title Card Required
 -------------------
 Symbolic Z-matrix:
 Charge =  0 Multiplicity = 1
 C
 C                    1    B1
 C                    2    B2       1    A2
 S                    3    B3       2    A3       1    D3       0
 C                    1    B4       2    A4       3    D4       0
 C                    5    B5       1    A5       2    D5       0
 C                    5    B6       1    A6       2    D6       0
 C                    6    B7       5    A7       1    D7       0
 C                    7    B8       5    A8       1    D8       0
 F                    6    B9       5    A9       1    D9       0
 F                    6    B10      5    A10      1    D10      0
 F                    8    B11      6    A11      5    D11      0
 F                    8    B12      6    A12      5    D12      0
 F                    9    B13      7    A13      5    D13      0
 F                    9    B14      7    A14      5    D14      0
 C                    7    B15      5    A15      1    D15      0
 C                    3    B16      2    A16      1    D16      0
 H                    17   B17      3    A17      2    D17      0
 H                    17   B18      3    A18      2    D18      0
 H                    17   B19      3    A19      2    D19      0
 C                    2    B20      1    A20      3    D20      0
 H                    21   B21      2    A21      1    D21      0
 H                    21   B22      2    A22      1    D22      0
 H                    21   B23      2    A23      1    D23      0
 C                    4    B24      3    A24      2    D24      0
 S                    2    B25      1    A25      3    D25      0
 C                    26   B26      2    A26      1    D26      0
 C                    27   B27      26   A27      2    D27      0
 C                    28   B28      27   A28      26   D28      0
 C                    28   B29      27   A29      26   D29      0
 C                    29   B30      28   A30      27   D30      0
 H                    29   B31      28   A31      27   D31      0
 C                    30   B32      28   A32      27   D32      0
 H                    30   B33      28   A33      27   D33      0
 C                    31   B34      29   A34      28   D34      0
 H                    31   B35      29   A35      28   D35      0
 H                    33   B36      30   A36      28   D36      0
 H                    35   B37      31   A37      29   D37      0
 C                    27   B38      26   A38      2    D38      0
 C                    39   B39      27   A39      26   D39      0
 H                    40   B40      39   A40      27   D40      0
 H                    40   B41      39   A41      27   D41      0
 H                    40   B42      39   A42      27   D42      0
 C                    25   B43      4    A43      3    D43      0
 C                    44   B44      25   A44      4    D44      0
 C                    44   B45      25   A45      4    D45      0
 C                    45   B46      44   A46      25   D46      0
 H                    45   B47      44   A47      25   D47      0
 C                    46   B48      44   A48      25   D48      0
 H                    46   B49      44   A49      25   D49      0
 C                    47   B50      45   A50      44   D50      0
 H                    47   B51      45   A51      44   D51      0
 H                    49   B52      46   A52      44   D52      0
 H                    51   B53      47   A53      45   D53      0
 C                    25   B54      4    A54      3    D54      0
 C                    55   B55      25   A55      4    D55      0
 H                    56   B56      55   A56      25   D56      0
 H                    56   B57      55   A57      25   D57      0
 H                    56   B58      55   A58      25   D58      0
       Variables:
  B1                    1.5369                   
  B2                    1.5427                   
  A2                  109.79                     
  B3                    1.8597                   
  A3                  113.33                     
  D3                  184.61                     
  B4                    1.3678                   
  A4                  115.88                     
  D4                   38.98                     
  B5                    1.5042                   
  A5                  128.33                     
  D5                  172.24                     
  B6                    1.465                    
  A6                  122.13                     
  D6                  355.53                     
  B7                    1.5494                   
  A7                  104.84                     
  D7                  171.34                     
  B8                    1.5023                   
  A8                  109.07                     
  D8                  171.67                     
  B9                    1.3642                   
  A9                  114.46                     
  D9                   51.02                     
  B10                   1.3731                   
  A10                 112.45                     
  D10                 288.87                     
  B11                   1.3472                   
  A11                 112.76                     
  D11                 146.99                     
  B12                   1.3577                   
  A12                 108.74                     
  D12                 267.74                     
  B13                   1.3741                   
  A13                 113.03                     
  D13                 262.47                     
  B14                   1.3627                   
  A14                 114.56                     
  D14                 139.72                     
  B15                   1.3705                   
  A15                 121.94                     
  D15                 349.67                     
  B16                   1.551                    
  A16                 113.97                     
  D16                  61.96                     
  B17                   1.0919                   
  A17                 109.04                     
  D17                 182.75                     
  B18                   1.0908                   
  A18                 111.3                      
  D18                  62.85                     
  B19                   1.0925                   
  A19                 110.5                      
  D19                 301.96                     
  B20                   1.5517                   
  A20                 107.45                     
  D20                 236.01                     
  B21                   1.0906                   
  A21                 111.17                     
  D21                 183.39                     
  B22                   1.0933                   
  A22                 110.49                     
  D22                  62.45                     
  B23                   1.0919                   
  A23                 109.05                     
  D23                 303.38                     
  B24                   1.7709                   
  A24                  91.46                     
  D24                 129.9                      
  B25                   1.8604                   
  A25                 104.57                     
  D25                 121.65                     
  B26                   1.775                    
  A26                  90.91                     
  D26                  18.31                     
  B27                   1.4749                   
  A27                 116.95                     
  D27                 169.53                     
  B28                   1.407                    
  A28                 120.91                     
  D28                 134.78                     
  B29                   1.4076                   
  A29                 120.65                     
  D29                 316.54                     
  B30                   1.3934                   
  A30                 120.7                      
  D30                 180.71                     
  B31                   1.0844                   
  A31                 119.51                     
  D31                 359.04                     
  B32                   1.3926                   
  A32                 120.7                      
  D32                 179.58                     
  B33                   1.0852                   
  A33                 119.33                     
  D33                 358.66                     
  B34                   1.3957                   
  A34                 120.28                     
  D34                   0.16                     
  B35                   1.0859                   
  A35                 119.58                     
  D35                 179.6                      
  B36                   1.0859                   
  A36                 119.6                      
  D36                 179.28                     
  B37                   1.0859                   
  A37                 120.19                     
  D37                 180.                       
  B38                   1.3737                   
  A38                 114.94                     
  D38                 349.02                     
  B39                   1.5086                   
  A39                 123.48                     
  D39                 176.01                     
  B40                   1.091                    
  A40                 110.7                      
  D40                 342.52                     
  B41                   1.094                    
  A41                 112.09                     
  D41                 103.46                     
  B42                   1.0918                   
  A42                 110.48                     
  D42                 222.38                     
  B43                   1.4741                   
  A43                 116.8                      
  D43                 173.27                     
  B44                   1.4069                   
  A44                 120.98                     
  D44                 224.55                     
  B45                   1.4072                   
  A45                 120.55                     
  D45                  42.71                     
  B46                   1.3934                   
  A46                 120.66                     
  D46                 179.06                     
  B47                   1.0847                   
  A47                 119.46                     
  D47                   0.64                     
  B48                   1.3925                   
  A48                 120.72                     
  D48                 180.72                     
  B49                   1.0857                   
  A49                 119.43                     
  D49                   1.87                     
  B50                   1.3958                   
  A50                 120.27                     
  D50                 359.84                     
  B51                   1.0859                   
  A51                 119.59                     
  D51                 180.38                     
  B52                   1.0859                   
  A52                 119.63                     
  D52                 180.66                     
  B53                   1.0858                   
  A53                 120.17                     
  D53                 180.                       
  B54                   1.3752                   
  A54                 115.33                     
  D54                 352.37                     
  B55                   1.5086                   
  A55                 123.01                     
  D55                 188.36                     
  B56                   1.0928                   
  A56                 110.25                     
  D56                 132.27                     
  B57                   1.0935                   
  A57                 112.3                      
  D57                 251.23                     
  B58                   1.0905                   
  A58                 110.79                     
  D58                  12.62                     
 
 NAtoms=     59 NQM=       59 NQMF=       0 NMMI=      0 NMMIF=      0
                NMic=       0 NMicF=      0.
                    Isotopes and Nuclear Properties:
 (Nuclear quadrupole moments (NQMom) in fm**2, nuclear magnetic moments (NMagM)
  in nuclear magnetons)

  Atom         1           2           3           4           5           6           7           8           9          10
 IAtWgt=          12          12          12          32          12          12          12          12          12          19
 AtmWgt=  12.0000000  12.0000000  12.0000000  31.9720718  12.0000000  12.0000000  12.0000000  12.0000000  12.0000000  18.9984033
 NucSpn=           0           0           0           0           0           0           0           0           0           1
 AtZEff=   0.0000000   0.0000000   0.0000000   0.0000000   0.0000000   0.0000000   0.0000000   0.0000000   0.0000000   0.0000000
 NQMom=    0.0000000   0.0000000   0.0000000   0.0000000   0.0000000   0.0000000   0.0000000   0.0000000   0.0000000   0.0000000
 NMagM=    0.0000000   0.0000000   0.0000000   0.0000000   0.0000000   0.0000000   0.0000000   0.0000000   0.0000000   2.6288670
 AtZNuc=   6.0000000   6.0000000   6.0000000  16.0000000   6.0000000   6.0000000   6.0000000   6.0000000   6.0000000   9.0000000

  Atom        11          12          13          14          15          16          17          18          19          20
 IAtWgt=          19          19          19          19          19          12          12           1           1           1
 AtmWgt=  18.9984033  18.9984033  18.9984033  18.9984033  18.9984033  12.0000000  12.0000000   1.0078250   1.0078250   1.0078250
 NucSpn=           1           1           1           1           1           0           0           1           1           1
 AtZEff=   0.0000000   0.0000000   0.0000000   0.0000000   0.0000000   0.0000000   0.0000000   0.0000000   0.0000000   0.0000000
 NQMom=    0.0000000   0.0000000   0.0000000   0.0000000   0.0000000   0.0000000   0.0000000   0.0000000   0.0000000   0.0000000
 NMagM=    2.6288670   2.6288670   2.6288670   2.6288670   2.6288670   0.0000000   0.0000000   2.7928460   2.7928460   2.7928460
 AtZNuc=   9.0000000   9.0000000   9.0000000   9.0000000   9.0000000   6.0000000   6.0000000   1.0000000   1.0000000   1.0000000

  Atom        21          22          23          24          25          26          27          28          29          30
 IAtWgt=          12           1           1           1          12          32          12          12          12          12
 AtmWgt=  12.0000000   1.0078250   1.0078250   1.0078250  12.0000000  31.9720718  12.0000000  12.0000000  12.0000000  12.0000000
 NucSpn=           0           1           1           1           0           0           0           0           0           0
 AtZEff=   0.0000000   0.0000000   0.0000000   0.0000000   0.0000000   0.0000000   0.0000000   0.0000000   0.0000000   0.0000000
 NQMom=    0.0000000   0.0000000   0.0000000   0.0000000   0.0000000   0.0000000   0.0000000   0.0000000   0.0000000   0.0000000
 NMagM=    0.0000000   2.7928460   2.7928460   2.7928460   0.0000000   0.0000000   0.0000000   0.0000000   0.0000000   0.0000000
 AtZNuc=   6.0000000   1.0000000   1.0000000   1.0000000   6.0000000  16.0000000   6.0000000   6.0000000   6.0000000   6.0000000

  Atom        31          32          33          34          35          36          37          38          39          40
 IAtWgt=          12           1          12           1          12           1           1           1          12          12
 AtmWgt=  12.0000000   1.0078250  12.0000000   1.0078250  12.0000000   1.0078250   1.0078250   1.0078250  12.0000000  12.0000000
 NucSpn=           0           1           0           1           0           1           1           1           0           0
 AtZEff=   0.0000000   0.0000000   0.0000000   0.0000000   0.0000000   0.0000000   0.0000000   0.0000000   0.0000000   0.0000000
 NQMom=    0.0000000   0.0000000   0.0000000   0.0000000   0.0000000   0.0000000   0.0000000   0.0000000   0.0000000   0.0000000
 NMagM=    0.0000000   2.7928460   0.0000000   2.7928460   0.0000000   2.7928460   2.7928460   2.7928460   0.0000000   0.0000000
 AtZNuc=   6.0000000   1.0000000   6.0000000   1.0000000   6.0000000   1.0000000   1.0000000   1.0000000   6.0000000   6.0000000

  Atom        41          42          43          44          45          46          47          48          49          50
 IAtWgt=           1           1           1          12          12          12          12           1          12           1
 AtmWgt=   1.0078250   1.0078250   1.0078250  12.0000000  12.0000000  12.0000000  12.0000000   1.0078250  12.0000000   1.0078250
 NucSpn=           1           1           1           0           0           0           0           1           0           1
 AtZEff=   0.0000000   0.0000000   0.0000000   0.0000000   0.0000000   0.0000000   0.0000000   0.0000000   0.0000000   0.0000000
 NQMom=    0.0000000   0.0000000   0.0000000   0.0000000   0.0000000   0.0000000   0.0000000   0.0000000   0.0000000   0.0000000
 NMagM=    2.7928460   2.7928460   2.7928460   0.0000000   0.0000000   0.0000000   0.0000000   2.7928460   0.0000000   2.7928460
 AtZNuc=   1.0000000   1.0000000   1.0000000   6.0000000   6.0000000   6.0000000   6.0000000   1.0000000   6.0000000   1.0000000

  Atom        51          52          53          54          55          56          57          58          59
 IAtWgt=          12           1           1           1          12          12           1           1           1
 AtmWgt=  12.0000000   1.0078250   1.0078250   1.0078250  12.0000000  12.0000000   1.0078250   1.0078250   1.0078250
 NucSpn=           0           1           1           1           0           0           1           1           1
 AtZEff=   0.0000000   0.0000000   0.0000000   0.0000000   0.0000000   0.0000000   0.0000000   0.0000000   0.0000000
 NQMom=    0.0000000   0.0000000   0.0000000   0.0000000   0.0000000   0.0000000   0.0000000   0.0000000   0.0000000
 NMagM=    0.0000000   2.7928460   2.7928460   2.7928460   0.0000000   0.0000000   2.7928460   2.7928460   2.7928460
 AtZNuc=   6.0000000   1.0000000   1.0000000   1.0000000   6.0000000   6.0000000   1.0000000   1.0000000   1.0000000
 Leave Link  101 at Wed Dec 12 15:52:04 2018, MaxMem=   939524096 cpu:         4.1
 (Enter /pbs_home/pkowalski/g09d01/g09/l103.exe)

 GradGradGradGradGradGradGradGradGradGradGradGradGradGradGradGradGradGrad
 Berny optimization.
 Initialization pass.
                           ----------------------------
                           !    Initial Parameters    !
                           ! (Angstroms and Degrees)  !
 --------------------------                            --------------------------
 ! Name  Definition              Value          Derivative Info.                !
 --------------------------------------------------------------------------------
 ! R1    R(1,2)                  1.5369         estimate D2E/DX2                !
 ! R2    R(1,5)                  1.3678         estimate D2E/DX2                !
 ! R3    R(1,39)                 1.4506         estimate D2E/DX2                !
 ! R4    R(2,3)                  1.5427         estimate D2E/DX2                !
 ! R5    R(2,21)                 1.5517         estimate D2E/DX2                !
 ! R6    R(2,26)                 1.8604         estimate D2E/DX2                !
 ! R7    R(3,4)                  1.8597         estimate D2E/DX2                !
 ! R8    R(3,16)                 1.5384         estimate D2E/DX2                !
 ! R9    R(3,17)                 1.551          estimate D2E/DX2                !
 ! R10   R(4,25)                 1.7709         estimate D2E/DX2                !
 ! R11   R(5,6)                  1.5042         estimate D2E/DX2                !
 ! R12   R(5,7)                  1.465          estimate D2E/DX2                !
 ! R13   R(6,8)                  1.5494         estimate D2E/DX2                !
 ! R14   R(6,10)                 1.3642         estimate D2E/DX2                !
 ! R15   R(6,11)                 1.3731         estimate D2E/DX2                !
 ! R16   R(7,9)                  1.5023         estimate D2E/DX2                !
 ! R17   R(7,16)                 1.3705         estimate D2E/DX2                !
 ! R18   R(8,9)                  1.5501         estimate D2E/DX2                !
 ! R19   R(8,12)                 1.3472         estimate D2E/DX2                !
 ! R20   R(8,13)                 1.3577         estimate D2E/DX2                !
 ! R21   R(9,14)                 1.3741         estimate D2E/DX2                !
 ! R22   R(9,15)                 1.3627         estimate D2E/DX2                !
 ! R23   R(16,55)                1.4452         estimate D2E/DX2                !
 ! R24   R(17,18)                1.0919         estimate D2E/DX2                !
 ! R25   R(17,19)                1.0908         estimate D2E/DX2                !
 ! R26   R(17,20)                1.0925         estimate D2E/DX2                !
 ! R27   R(21,22)                1.0906         estimate D2E/DX2                !
 ! R28   R(21,23)                1.0933         estimate D2E/DX2                !
 ! R29   R(21,24)                1.0919         estimate D2E/DX2                !
 ! R30   R(25,44)                1.4741         estimate D2E/DX2                !
 ! R31   R(25,55)                1.3752         estimate D2E/DX2                !
 ! R32   R(26,27)                1.775          estimate D2E/DX2                !
 ! R33   R(27,28)                1.4749         estimate D2E/DX2                !
 ! R34   R(27,39)                1.3737         estimate D2E/DX2                !
 ! R35   R(28,29)                1.407          estimate D2E/DX2                !
 ! R36   R(28,30)                1.4076         estimate D2E/DX2                !
 ! R37   R(29,31)                1.3934         estimate D2E/DX2                !
 ! R38   R(29,32)                1.0844         estimate D2E/DX2                !
 ! R39   R(30,33)                1.3926         estimate D2E/DX2                !
 ! R40   R(30,34)                1.0852         estimate D2E/DX2                !
 ! R41   R(31,35)                1.3957         estimate D2E/DX2                !
 ! R42   R(31,36)                1.0859         estimate D2E/DX2                !
 ! R43   R(33,35)                1.3968         estimate D2E/DX2                !
 ! R44   R(33,37)                1.0859         estimate D2E/DX2                !
 ! R45   R(35,38)                1.0859         estimate D2E/DX2                !
 ! R46   R(39,40)                1.5086         estimate D2E/DX2                !
 ! R47   R(40,41)                1.091          estimate D2E/DX2                !
 ! R48   R(40,42)                1.094          estimate D2E/DX2                !
 ! R49   R(40,43)                1.0918         estimate D2E/DX2                !
 ! R50   R(44,45)                1.4069         estimate D2E/DX2                !
 ! R51   R(44,46)                1.4072         estimate D2E/DX2                !
 ! R52   R(45,47)                1.3934         estimate D2E/DX2                !
 ! R53   R(45,48)                1.0847         estimate D2E/DX2                !
 ! R54   R(46,49)                1.3925         estimate D2E/DX2                !
 ! R55   R(46,50)                1.0857         estimate D2E/DX2                !
 ! R56   R(47,51)                1.3958         estimate D2E/DX2                !
 ! R57   R(47,52)                1.0859         estimate D2E/DX2                !
 ! R58   R(49,51)                1.3961         estimate D2E/DX2                !
 ! R59   R(49,53)                1.0859         estimate D2E/DX2                !
 ! R60   R(51,54)                1.0858         estimate D2E/DX2                !
 ! R61   R(55,56)                1.5086         estimate D2E/DX2                !
 ! R62   R(56,57)                1.0928         estimate D2E/DX2                !
 ! R63   R(56,58)                1.0935         estimate D2E/DX2                !
 ! R64   R(56,59)                1.0905         estimate D2E/DX2                !
 ! A1    A(2,1,5)              115.88           estimate D2E/DX2                !
 ! A2    A(2,1,39)             112.1169         estimate D2E/DX2                !
 ! A3    A(5,1,39)             131.8893         estimate D2E/DX2                !
 ! A4    A(1,2,3)              109.79           estimate D2E/DX2                !
 ! A5    A(1,2,21)             107.45           estimate D2E/DX2                !
 ! A6    A(1,2,26)             104.57           estimate D2E/DX2                !
 ! A7    A(3,2,21)             113.5965         estimate D2E/DX2                !
 ! A8    A(3,2,26)             113.1218         estimate D2E/DX2                !
 ! A9    A(21,2,26)            107.7819         estimate D2E/DX2                !
 ! A10   A(2,3,4)              113.33           estimate D2E/DX2                !
 ! A11   A(2,3,16)             108.7099         estimate D2E/DX2                !
 ! A12   A(2,3,17)             113.97           estimate D2E/DX2                !
 ! A13   A(4,3,16)             105.3543         estimate D2E/DX2                !
 ! A14   A(4,3,17)             106.9647         estimate D2E/DX2                !
 ! A15   A(16,3,17)            108.0527         estimate D2E/DX2                !
 ! A16   A(3,4,25)              91.46           estimate D2E/DX2                !
 ! A17   A(1,5,6)              128.33           estimate D2E/DX2                !
 ! A18   A(1,5,7)              122.13           estimate D2E/DX2                !
 ! A19   A(6,5,7)              109.4734         estimate D2E/DX2                !
 ! A20   A(5,6,8)              104.84           estimate D2E/DX2                !
 ! A21   A(5,6,10)             114.46           estimate D2E/DX2                !
 ! A22   A(5,6,11)             112.45           estimate D2E/DX2                !
 ! A23   A(8,6,10)             109.7639         estimate D2E/DX2                !
 ! A24   A(8,6,11)             108.3685         estimate D2E/DX2                !
 ! A25   A(10,6,11)            106.831          estimate D2E/DX2                !
 ! A26   A(5,7,9)              109.07           estimate D2E/DX2                !
 ! A27   A(5,7,16)             121.94           estimate D2E/DX2                !
 ! A28   A(9,7,16)             128.954          estimate D2E/DX2                !
 ! A29   A(6,8,9)              105.1311         estimate D2E/DX2                !
 ! A30   A(6,8,12)             112.76           estimate D2E/DX2                !
 ! A31   A(6,8,13)             108.74           estimate D2E/DX2                !
 ! A32   A(9,8,12)             112.8001         estimate D2E/DX2                !
 ! A33   A(9,8,13)             108.4455         estimate D2E/DX2                !
 ! A34   A(12,8,13)            108.7956         estimate D2E/DX2                !
 ! A35   A(7,9,8)              104.2666         estimate D2E/DX2                !
 ! A36   A(7,9,14)             113.03           estimate D2E/DX2                !
 ! A37   A(7,9,15)             114.56           estimate D2E/DX2                !
 ! A38   A(8,9,14)             108.7037         estimate D2E/DX2                !
 ! A39   A(8,9,15)             109.2619         estimate D2E/DX2                !
 ! A40   A(14,9,15)            106.8705         estimate D2E/DX2                !
 ! A41   A(3,16,7)             114.8663         estimate D2E/DX2                !
 ! A42   A(3,16,55)            113.2778         estimate D2E/DX2                !
 ! A43   A(7,16,55)            131.8469         estimate D2E/DX2                !
 ! A44   A(3,17,18)            109.04           estimate D2E/DX2                !
 ! A45   A(3,17,19)            111.3            estimate D2E/DX2                !
 ! A46   A(3,17,20)            110.5            estimate D2E/DX2                !
 ! A47   A(18,17,19)           108.6947         estimate D2E/DX2                !
 ! A48   A(18,17,20)           108.5331         estimate D2E/DX2                !
 ! A49   A(19,17,20)           108.7124         estimate D2E/DX2                !
 ! A50   A(2,21,22)            111.17           estimate D2E/DX2                !
 ! A51   A(2,21,23)            110.49           estimate D2E/DX2                !
 ! A52   A(2,21,24)            109.05           estimate D2E/DX2                !
 ! A53   A(22,21,23)           108.8261         estimate D2E/DX2                !
 ! A54   A(22,21,24)           108.8272         estimate D2E/DX2                !
 ! A55   A(23,21,24)           108.4188         estimate D2E/DX2                !
 ! A56   A(4,25,44)            116.8            estimate D2E/DX2                !
 ! A57   A(4,25,55)            115.33           estimate D2E/DX2                !
 ! A58   A(44,25,55)           127.8628         estimate D2E/DX2                !
 ! A59   A(2,26,27)             90.91           estimate D2E/DX2                !
 ! A60   A(26,27,28)           116.95           estimate D2E/DX2                !
 ! A61   A(26,27,39)           114.94           estimate D2E/DX2                !
 ! A62   A(28,27,39)           128.1077         estimate D2E/DX2                !
 ! A63   A(27,28,29)           120.91           estimate D2E/DX2                !
 ! A64   A(27,28,30)           120.65           estimate D2E/DX2                !
 ! A65   A(29,28,30)           118.4173         estimate D2E/DX2                !
 ! A66   A(28,29,31)           120.7            estimate D2E/DX2                !
 ! A67   A(28,29,32)           119.51           estimate D2E/DX2                !
 ! A68   A(31,29,32)           119.769          estimate D2E/DX2                !
 ! A69   A(28,30,33)           120.7            estimate D2E/DX2                !
 ! A70   A(28,30,34)           119.33           estimate D2E/DX2                !
 ! A71   A(33,30,34)           119.9636         estimate D2E/DX2                !
 ! A72   A(29,31,35)           120.28           estimate D2E/DX2                !
 ! A73   A(29,31,36)           119.58           estimate D2E/DX2                !
 ! A74   A(35,31,36)           120.1376         estimate D2E/DX2                !
 ! A75   A(30,33,35)           120.2755         estimate D2E/DX2                !
 ! A76   A(30,33,37)           119.6            estimate D2E/DX2                !
 ! A77   A(35,33,37)           120.1245         estimate D2E/DX2                !
 ! A78   A(31,35,33)           119.6154         estimate D2E/DX2                !
 ! A79   A(31,35,38)           120.19           estimate D2E/DX2                !
 ! A80   A(33,35,38)           120.1932         estimate D2E/DX2                !
 ! A81   A(1,39,27)            112.6572         estimate D2E/DX2                !
 ! A82   A(1,39,40)            123.797          estimate D2E/DX2                !
 ! A83   A(27,39,40)           123.48           estimate D2E/DX2                !
 ! A84   A(39,40,41)           110.7            estimate D2E/DX2                !
 ! A85   A(39,40,42)           112.09           estimate D2E/DX2                !
 ! A86   A(39,40,43)           110.48           estimate D2E/DX2                !
 ! A87   A(41,40,42)           108.223          estimate D2E/DX2                !
 ! A88   A(41,40,43)           108.4416         estimate D2E/DX2                !
 ! A89   A(42,40,43)           106.7497         estimate D2E/DX2                !
 ! A90   A(25,44,45)           120.98           estimate D2E/DX2                !
 ! A91   A(25,44,46)           120.55           estimate D2E/DX2                !
 ! A92   A(45,44,46)           118.4452         estimate D2E/DX2                !
 ! A93   A(44,45,47)           120.66           estimate D2E/DX2                !
 ! A94   A(44,45,48)           119.46           estimate D2E/DX2                !
 ! A95   A(47,45,48)           119.8612         estimate D2E/DX2                !
 ! A96   A(44,46,49)           120.72           estimate D2E/DX2                !
 ! A97   A(44,46,50)           119.43           estimate D2E/DX2                !
 ! A98   A(49,46,50)           119.84           estimate D2E/DX2                !
 ! A99   A(45,47,51)           120.27           estimate D2E/DX2                !
 ! A100  A(45,47,52)           119.59           estimate D2E/DX2                !
 ! A101  A(51,47,52)           120.1378         estimate D2E/DX2                !
 ! A102  A(46,49,51)           120.237          estimate D2E/DX2                !
 ! A103  A(46,49,53)           119.63           estimate D2E/DX2                !
 ! A104  A(51,49,53)           120.1329         estimate D2E/DX2                !
 ! A105  A(47,51,49)           119.6596         estimate D2E/DX2                !
 ! A106  A(47,51,54)           120.17           estimate D2E/DX2                !
 ! A107  A(49,51,54)           120.1694         estimate D2E/DX2                !
 ! A108  A(16,55,25)           112.9237         estimate D2E/DX2                !
 ! A109  A(16,55,56)           123.6159         estimate D2E/DX2                !
 ! A110  A(25,55,56)           123.01           estimate D2E/DX2                !
 ! A111  A(55,56,57)           110.25           estimate D2E/DX2                !
 ! A112  A(55,56,58)           112.3            estimate D2E/DX2                !
 ! A113  A(55,56,59)           110.79           estimate D2E/DX2                !
 ! A114  A(57,56,58)           106.7957         estimate D2E/DX2                !
 ! A115  A(57,56,59)           108.1226         estimate D2E/DX2                !
 ! A116  A(58,56,59)           108.4116         estimate D2E/DX2                !
 ! D1    D(5,1,2,3)             38.98           estimate D2E/DX2                !
 ! D2    D(5,1,2,21)           -85.01           estimate D2E/DX2                !
 ! D3    D(5,1,2,26)           160.63           estimate D2E/DX2                !
 ! D4    D(39,1,2,3)          -144.4323         estimate D2E/DX2                !
 ! D5    D(39,1,2,21)           91.5777         estimate D2E/DX2                !
 ! D6    D(39,1,2,26)          -22.7823         estimate D2E/DX2                !
 ! D7    D(2,1,5,6)            172.24           estimate D2E/DX2                !
 ! D8    D(2,1,5,7)             -4.47           estimate D2E/DX2                !
 ! D9    D(39,1,5,6)            -3.5121         estimate D2E/DX2                !
 ! D10   D(39,1,5,7)           179.7779         estimate D2E/DX2                !
 ! D11   D(2,1,39,27)           16.3978         estimate D2E/DX2                !
 ! D12   D(2,1,39,40)         -160.738          estimate D2E/DX2                !
 ! D13   D(5,1,39,27)         -167.7274         estimate D2E/DX2                !
 ! D14   D(5,1,39,40)           15.1368         estimate D2E/DX2                !
 ! D15   D(1,2,3,4)           -175.39           estimate D2E/DX2                !
 ! D16   D(1,2,3,16)           -58.613          estimate D2E/DX2                !
 ! D17   D(1,2,3,17)            61.96           estimate D2E/DX2                !
 ! D18   D(21,2,3,4)           -55.0619         estimate D2E/DX2                !
 ! D19   D(21,2,3,16)           61.7151         estimate D2E/DX2                !
 ! D20   D(21,2,3,17)         -177.7119         estimate D2E/DX2                !
 ! D21   D(26,2,3,4)            68.2286         estimate D2E/DX2                !
 ! D22   D(26,2,3,16)         -174.9945         estimate D2E/DX2                !
 ! D23   D(26,2,3,17)          -54.4214         estimate D2E/DX2                !
 ! D24   D(1,2,21,22)         -176.61           estimate D2E/DX2                !
 ! D25   D(1,2,21,23)           62.45           estimate D2E/DX2                !
 ! D26   D(1,2,21,24)          -56.62           estimate D2E/DX2                !
 ! D27   D(3,2,21,22)           61.7488         estimate D2E/DX2                !
 ! D28   D(3,2,21,23)          -59.1912         estimate D2E/DX2                !
 ! D29   D(3,2,21,24)         -178.2612         estimate D2E/DX2                !
 ! D30   D(26,2,21,22)         -64.4161         estimate D2E/DX2                !
 ! D31   D(26,2,21,23)         174.6439         estimate D2E/DX2                !
 ! D32   D(26,2,21,24)          55.5739         estimate D2E/DX2                !
 ! D33   D(1,2,26,27)           18.31           estimate D2E/DX2                !
 ! D34   D(3,2,26,27)          137.7401         estimate D2E/DX2                !
 ! D35   D(21,2,26,27)         -95.8159         estimate D2E/DX2                !
 ! D36   D(2,3,4,25)           129.9            estimate D2E/DX2                !
 ! D37   D(16,3,4,25)           11.1692         estimate D2E/DX2                !
 ! D38   D(17,3,4,25)         -103.6495         estimate D2E/DX2                !
 ! D39   D(2,3,16,7)            46.0831         estimate D2E/DX2                !
 ! D40   D(2,3,16,55)         -134.8816         estimate D2E/DX2                !
 ! D41   D(4,3,16,7)           167.8588         estimate D2E/DX2                !
 ! D42   D(4,3,16,55)          -13.106          estimate D2E/DX2                !
 ! D43   D(17,3,16,7)          -78.0778         estimate D2E/DX2                !
 ! D44   D(17,3,16,55)         100.9574         estimate D2E/DX2                !
 ! D45   D(2,3,17,18)         -177.25           estimate D2E/DX2                !
 ! D46   D(2,3,17,19)           62.85           estimate D2E/DX2                !
 ! D47   D(2,3,17,20)          -58.04           estimate D2E/DX2                !
 ! D48   D(4,3,17,18)           56.6816         estimate D2E/DX2                !
 ! D49   D(4,3,17,19)          -63.2184         estimate D2E/DX2                !
 ! D50   D(4,3,17,20)          175.8916         estimate D2E/DX2                !
 ! D51   D(16,3,17,18)         -56.31           estimate D2E/DX2                !
 ! D52   D(16,3,17,19)        -176.21           estimate D2E/DX2                !
 ! D53   D(16,3,17,20)          62.9            estimate D2E/DX2                !
 ! D54   D(3,4,25,44)          173.27           estimate D2E/DX2                !
 ! D55   D(3,4,25,55)           -7.63           estimate D2E/DX2                !
 ! D56   D(1,5,6,8)            171.34           estimate D2E/DX2                !
 ! D57   D(1,5,6,10)            51.02           estimate D2E/DX2                !
 ! D58   D(1,5,6,11)           -71.13           estimate D2E/DX2                !
 ! D59   D(7,5,6,8)            -11.6148         estimate D2E/DX2                !
 ! D60   D(7,5,6,10)          -131.9348         estimate D2E/DX2                !
 ! D61   D(7,5,6,11)           105.9152         estimate D2E/DX2                !
 ! D62   D(1,5,7,9)            171.67           estimate D2E/DX2                !
 ! D63   D(1,5,7,16)           -10.33           estimate D2E/DX2                !
 ! D64   D(6,5,7,9)             -5.593          estimate D2E/DX2                !
 ! D65   D(6,5,7,16)           172.407          estimate D2E/DX2                !
 ! D66   D(5,6,8,9)             23.7068         estimate D2E/DX2                !
 ! D67   D(5,6,8,12)           146.99           estimate D2E/DX2                !
 ! D68   D(5,6,8,13)           -92.26           estimate D2E/DX2                !
 ! D69   D(10,6,8,9)           147.0985         estimate D2E/DX2                !
 ! D70   D(10,6,8,12)          -89.6184         estimate D2E/DX2                !
 ! D71   D(10,6,8,13)           31.1316         estimate D2E/DX2                !
 ! D72   D(11,6,8,9)           -96.5742         estimate D2E/DX2                !
 ! D73   D(11,6,8,12)           26.709          estimate D2E/DX2                !
 ! D74   D(11,6,8,13)          147.459          estimate D2E/DX2                !
 ! D75   D(5,7,9,8)             20.3502         estimate D2E/DX2                !
 ! D76   D(5,7,9,14)           -97.53           estimate D2E/DX2                !
 ! D77   D(5,7,9,15)           139.72           estimate D2E/DX2                !
 ! D78   D(16,7,9,8)          -157.4672         estimate D2E/DX2                !
 ! D79   D(16,7,9,14)           84.6526         estimate D2E/DX2                !
 ! D80   D(16,7,9,15)          -38.0974         estimate D2E/DX2                !
 ! D81   D(5,7,16,3)           -12.2425         estimate D2E/DX2                !
 ! D82   D(5,7,16,55)          168.9473         estimate D2E/DX2                !
 ! D83   D(9,7,16,3)           165.3266         estimate D2E/DX2                !
 ! D84   D(9,7,16,55)          -13.4837         estimate D2E/DX2                !
 ! D85   D(6,8,9,7)            -26.917          estimate D2E/DX2                !
 ! D86   D(6,8,9,14)            93.8971         estimate D2E/DX2                !
 ! D87   D(6,8,9,15)          -149.816          estimate D2E/DX2                !
 ! D88   D(12,8,9,7)          -150.1745         estimate D2E/DX2                !
 ! D89   D(12,8,9,14)          -29.3604         estimate D2E/DX2                !
 ! D90   D(12,8,9,15)           86.9265         estimate D2E/DX2                !
 ! D91   D(13,8,9,7)            89.2524         estimate D2E/DX2                !
 ! D92   D(13,8,9,14)         -149.9335         estimate D2E/DX2                !
 ! D93   D(13,8,9,15)          -33.6466         estimate D2E/DX2                !
 ! D94   D(3,16,55,25)           8.4809         estimate D2E/DX2                !
 ! D95   D(3,16,55,56)        -179.0267         estimate D2E/DX2                !
 ! D96   D(7,16,55,25)        -172.6942         estimate D2E/DX2                !
 ! D97   D(7,16,55,56)          -0.2018         estimate D2E/DX2                !
 ! D98   D(4,25,44,45)        -135.45           estimate D2E/DX2                !
 ! D99   D(4,25,44,46)          42.71           estimate D2E/DX2                !
 ! D100  D(55,25,44,45)         45.5804         estimate D2E/DX2                !
 ! D101  D(55,25,44,46)       -136.2596         estimate D2E/DX2                !
 ! D102  D(4,25,55,16)           0.9047         estimate D2E/DX2                !
 ! D103  D(4,25,55,56)        -171.64           estimate D2E/DX2                !
 ! D104  D(44,25,55,16)        179.8872         estimate D2E/DX2                !
 ! D105  D(44,25,55,56)          7.3425         estimate D2E/DX2                !
 ! D106  D(2,26,27,28)         169.53           estimate D2E/DX2                !
 ! D107  D(2,26,27,39)         -10.98           estimate D2E/DX2                !
 ! D108  D(26,27,28,29)        134.78           estimate D2E/DX2                !
 ! D109  D(26,27,28,30)        -43.46           estimate D2E/DX2                !
 ! D110  D(39,27,28,29)        -44.6323         estimate D2E/DX2                !
 ! D111  D(39,27,28,30)        137.1277         estimate D2E/DX2                !
 ! D112  D(26,27,39,1)          -1.1363         estimate D2E/DX2                !
 ! D113  D(26,27,39,40)        176.01           estimate D2E/DX2                !
 ! D114  D(28,27,39,1)         178.2859         estimate D2E/DX2                !
 ! D115  D(28,27,39,40)         -4.5678         estimate D2E/DX2                !
 ! D116  D(27,28,29,31)       -179.29           estimate D2E/DX2                !
 ! D117  D(27,28,29,32)         -0.96           estimate D2E/DX2                !
 ! D118  D(30,28,29,31)         -1.0116         estimate D2E/DX2                !
 ! D119  D(30,28,29,32)        177.3184         estimate D2E/DX2                !
 ! D120  D(27,28,30,33)        179.58           estimate D2E/DX2                !
 ! D121  D(27,28,30,34)         -1.34           estimate D2E/DX2                !
 ! D122  D(29,28,30,33)          1.2969         estimate D2E/DX2                !
 ! D123  D(29,28,30,34)       -179.6231         estimate D2E/DX2                !
 ! D124  D(28,29,31,35)          0.16           estimate D2E/DX2                !
 ! D125  D(28,29,31,36)        179.6            estimate D2E/DX2                !
 ! D126  D(32,29,31,35)       -178.1657         estimate D2E/DX2                !
 ! D127  D(32,29,31,36)          1.2743         estimate D2E/DX2                !
 ! D128  D(28,30,33,35)         -0.7322         estimate D2E/DX2                !
 ! D129  D(28,30,33,37)        179.28           estimate D2E/DX2                !
 ! D130  D(34,30,33,35)       -179.8064         estimate D2E/DX2                !
 ! D131  D(34,30,33,37)          0.2058         estimate D2E/DX2                !
 ! D132  D(29,31,35,33)          0.4301         estimate D2E/DX2                !
 ! D133  D(29,31,35,38)        180.0            estimate D2E/DX2                !
 ! D134  D(36,31,35,33)       -179.0068         estimate D2E/DX2                !
 ! D135  D(36,31,35,38)          0.5631         estimate D2E/DX2                !
 ! D136  D(30,33,35,31)         -0.1455         estimate D2E/DX2                !
 ! D137  D(30,33,35,38)       -179.7154         estimate D2E/DX2                !
 ! D138  D(37,33,35,31)        179.8422         estimate D2E/DX2                !
 ! D139  D(37,33,35,38)          0.2723         estimate D2E/DX2                !
 ! D140  D(1,39,40,41)         159.3507         estimate D2E/DX2                !
 ! D141  D(1,39,40,42)         -79.7093         estimate D2E/DX2                !
 ! D142  D(1,39,40,43)          39.2107         estimate D2E/DX2                !
 ! D143  D(27,39,40,41)        -17.48           estimate D2E/DX2                !
 ! D144  D(27,39,40,42)        103.46           estimate D2E/DX2                !
 ! D145  D(27,39,40,43)       -137.62           estimate D2E/DX2                !
 ! D146  D(25,44,45,47)        179.06           estimate D2E/DX2                !
 ! D147  D(25,44,45,48)          0.64           estimate D2E/DX2                !
 ! D148  D(46,44,45,47)          0.8621         estimate D2E/DX2                !
 ! D149  D(46,44,45,48)       -177.5579         estimate D2E/DX2                !
 ! D150  D(25,44,46,49)       -179.28           estimate D2E/DX2                !
 ! D151  D(25,44,46,50)          1.87           estimate D2E/DX2                !
 ! D152  D(45,44,46,49)         -1.0741         estimate D2E/DX2                !
 ! D153  D(45,44,46,50)       -179.9241         estimate D2E/DX2                !
 ! D154  D(44,45,47,51)         -0.16           estimate D2E/DX2                !
 ! D155  D(44,45,47,52)       -179.62           estimate D2E/DX2                !
 ! D156  D(48,45,47,51)        178.2537         estimate D2E/DX2                !
 ! D157  D(48,45,47,52)         -1.2063         estimate D2E/DX2                !
 ! D158  D(44,46,49,51)          0.5841         estimate D2E/DX2                !
 ! D159  D(44,46,49,53)       -179.34           estimate D2E/DX2                !
 ! D160  D(50,46,49,51)        179.4294         estimate D2E/DX2                !
 ! D161  D(50,46,49,53)         -0.4947         estimate D2E/DX2                !
 ! D162  D(45,47,51,49)         -0.3508         estimate D2E/DX2                !
 ! D163  D(45,47,51,54)        180.0            estimate D2E/DX2                !
 ! D164  D(52,47,51,49)        179.1062         estimate D2E/DX2                !
 ! D165  D(52,47,51,54)         -0.543          estimate D2E/DX2                !
 ! D166  D(46,49,51,47)          0.14           estimate D2E/DX2                !
 ! D167  D(46,49,51,54)        179.7892         estimate D2E/DX2                !
 ! D168  D(53,49,51,47)       -179.9363         estimate D2E/DX2                !
 ! D169  D(53,49,51,54)         -0.2871         estimate D2E/DX2                !
 ! D170  D(16,55,56,57)        -39.4793         estimate D2E/DX2                !
 ! D171  D(16,55,56,58)         79.4807         estimate D2E/DX2                !
 ! D172  D(16,55,56,59)       -159.1293         estimate D2E/DX2                !
 ! D173  D(25,55,56,57)        132.27           estimate D2E/DX2                !
 ! D174  D(25,55,56,58)       -108.77           estimate D2E/DX2                !
 ! D175  D(25,55,56,59)         12.62           estimate D2E/DX2                !
 --------------------------------------------------------------------------------
 Trust Radius=3.00D-01 FncErr=1.00D-07 GrdErr=1.00D-06
 Number of steps in this run=    354 maximum allowed number of steps=    354.
 GradGradGradGradGradGradGradGradGradGradGradGradGradGradGradGradGradGrad

 Leave Link  103 at Wed Dec 12 15:52:04 2018, MaxMem=   939524096 cpu:         0.2
 (Enter /pbs_home/pkowalski/g09d01/g09/l202.exe)
 Stoichiometry    C29H22F6S2
 Framework group  C1[X(C29H22F6S2)]
 Deg. of freedom   171
 Full point group                 C1      NOp   1
 Largest Abelian subgroup         C1      NOp   1
 Largest concise Abelian subgroup C1      NOp   1
                         Standard orientation:                         
 ---------------------------------------------------------------------
 Center     Atomic      Atomic             Coordinates (Angstroms)
 Number     Number       Type             X           Y           Z
 ---------------------------------------------------------------------
      1          6           0       -1.443052    0.415590   -0.182307
      2          6           0       -0.613130   -0.870560   -0.320541
      3          6           0        0.651307   -0.773211    0.557892
      4         16           0        1.798473   -2.223605    0.360790
      5          6           0       -0.730659    1.581050   -0.111064
      6          6           0       -1.247778    2.993384   -0.133799
      7          6           0        0.733571    1.597732   -0.066586
      8          6           0       -0.016466    3.872258    0.201001
      9          6           0        1.212487    3.015622   -0.197483
     10          9           0       -2.248929    3.242783    0.758691
     11          9           0       -1.717526    3.359937   -1.370884
     12          9           0       -0.044075    5.066818   -0.421263
     13          9           0        0.020429    4.078544    1.542431
     14          9           0        1.580168    3.342556   -1.480478
     15          9           0        2.263629    3.335128    0.608722
     16          6           0        1.466500    0.454026    0.115134
     17          6           0        0.355973   -0.632566    2.074005
     18          1           0        1.299649   -0.521336    2.611917
     19          1           0       -0.164772   -1.510174    2.459330
     20          1           0       -0.258152    0.250820    2.263833
     21          6           0       -0.307764   -1.067407   -1.829109
     22          1           0        0.231037   -1.999433   -2.003544
     23          1           0        0.292238   -0.236484   -2.209725
     24          1           0       -1.248635   -1.095428   -2.382483
     25          6           0        3.184759   -1.150791    0.109065
     26         16           0       -1.766806   -2.231043    0.207857
     27          6           0       -3.170773   -1.171274   -0.029617
     28          6           0       -4.502209   -1.803496    0.024266
     29          6           0       -5.553067   -1.214589    0.751269
     30          6           0       -4.740271   -3.031242   -0.621724
     31          6           0       -6.805084   -1.823204    0.811313
     32          1           0       -5.376788   -0.291221    1.291863
     33          6           0       -5.994638   -3.633400   -0.564239
     34          1           0       -3.938360   -3.501673   -1.181451
     35          6           0       -7.032579   -3.031565    0.150945
     36          1           0       -7.601320   -1.356055    1.383116
     37          1           0       -6.161774   -4.574832   -1.078971
     38          1           0       -8.008868   -3.504594    0.198716
     39          6           0       -2.868897    0.153482   -0.231965
     40          6           0       -3.905284    1.205541   -0.540096
     41          1           0       -4.834341    0.744268   -0.878269
     42          1           0       -4.129943    1.829092    0.330276
     43          1           0       -3.547471    1.876272   -1.323753
     44          6           0        4.512284   -1.787032    0.032597
     45          6           0        5.615255   -1.245925    0.718181
     46          6           0        4.695112   -2.974751   -0.699597
     47          6           0        6.862716   -1.863713    0.656997
     48          1           0        5.483656   -0.353142    1.320006
     49          6           0        5.944322   -3.586833   -0.761927
     50          1           0        3.855062   -3.405613   -1.235711
     51          6           0        7.032962   -3.033336   -0.085469
     52          1           0        7.700746   -1.434505    1.197983
     53          1           0        6.067857   -4.497123   -1.340969
     54          1           0        8.005760   -3.513395   -0.132028
     55          6           0        2.880808    0.185023   -0.010901
     56          6           0        3.896773    1.226473   -0.409737
     57          1           0        3.490172    1.871098   -1.192902
     58          1           0        4.172537    1.877866    0.424160
     59          1           0        4.802705    0.756342   -0.793733
 ---------------------------------------------------------------------
 Rotational constants (GHZ):      0.1284122      0.0699299      0.0483277
 Leave Link  202 at Wed Dec 12 15:52:04 2018, MaxMem=   939524096 cpu:         0.2
 (Enter /pbs_home/pkowalski/g09d01/g09/l301.exe)
 General basis read from cards:  (5D, 7F)
 Centers:      18     19     20     22     23     24     32     34     36     37
 Centers:      38     41     42     43     48     50     52     53     54     57
 Centers:      58     59
 S 3 1.00
     Exponent=  1.3010701000D+01 Coefficients=  1.9682158000D-02
     Exponent=  1.9622572000D+00 Coefficients=  1.3796524000D-01
     Exponent=  4.4453796000D-01 Coefficients=  4.7831935000D-01
 S 1 1.00
     Exponent=  1.2194962000D-01 Coefficients=  1.0000000000D+00
 P 1 1.00
     Exponent=  8.0000000000D-01 Coefficients=  1.0000000000D+00
 ****
 Centers:       1      2      3      5      6      7      8      9     16     17
 Centers:      21     25     27     28     29     30     31     33     35     39
 Centers:      40     44     45     46     47     49     51     55     56
 S 5 1.00
     Exponent=  1.2384016938D+03 Coefficients=  5.4568832082D-03
     Exponent=  1.8629004992D+02 Coefficients=  4.0638409211D-02
     Exponent=  4.2251176346D+01 Coefficients=  1.8025593888D-01
     Exponent=  1.1676557932D+01 Coefficients=  4.6315121755D-01
     Exponent=  3.5930506482D+00 Coefficients=  4.4087173314D-01
 S 1 1.00
     Exponent=  4.0245147363D-01 Coefficients=  1.0000000000D+00
 S 1 1.00
     Exponent=  1.3090182668D-01 Coefficients=  1.0000000000D+00
 P 3 1.00
     Exponent=  9.4680970621D+00 Coefficients=  3.8387871728D-02
     Exponent=  2.0103545142D+00 Coefficients=  2.1117025112D-01
     Exponent=  5.4771004707D-01 Coefficients=  5.1328172114D-01
 P 1 1.00
     Exponent=  1.5268613795D-01 Coefficients=  1.0000000000D+00
 D 1 1.00
     Exponent=  8.0000000000D-01 Coefficients=  1.0000000000D+00
 ****
 Centers:      10     11     12     13     14     15
 S 5 1.00
     Exponent=  2.8948325990D+03 Coefficients= -5.3408255515D-03
     Exponent=  4.3541939120D+02 Coefficients= -3.9904258866D-02
     Exponent=  9.8843328866D+01 Coefficients= -1.7912768038D-01
     Exponent=  2.7485198001D+01 Coefficients= -4.6758090825D-01
     Exponent=  8.5405498171D+00 Coefficients= -4.4653131020D-01
 S 1 1.00
     Exponent=  1.0654578038D+00 Coefficients=  1.0000000000D+00
 S 1 1.00
     Exponent=  3.3247346748D-01 Coefficients=  1.0000000000D+00
 P 3 1.00
     Exponent=  2.2696633924D+01 Coefficients= -4.5212874436D-02
     Exponent=  4.9872339257D+00 Coefficients= -2.3754317067D-01
     Exponent=  1.3491613954D+00 Coefficients= -5.1287353587D-01
 P 1 1.00
     Exponent=  3.4829881977D-01 Coefficients=  1.0000000000D+00
 D 1 1.00
     Exponent=  1.4000000000D+00 Coefficients=  1.0000000000D+00
 ****
 Centers:       4     26
 S 5 1.00
     Exponent=  9.1849303010D+03 Coefficients= -2.2294387756D-03
     Exponent=  1.3815105503D+03 Coefficients= -1.6683029937D-02
     Exponent=  3.1387147580D+02 Coefficients= -7.5262436116D-02
     Exponent=  8.8053870623D+01 Coefficients= -1.9376827038D-01
     Exponent=  2.7039914905D+01 Coefficients= -1.7718020803D-01
 S 3 1.00
     Exponent=  4.5648731303D+01 Coefficients= -1.0736062573D-01
     Exponent=  4.9664522326D+00 Coefficients=  6.5066293018D-01
     Exponent=  2.0116242047D+00 Coefficients=  5.9712155354D-01
 S 1 1.00
     Exponent=  3.5661077013D-01 Coefficients=  1.0000000000D+00
 S 1 1.00
     Exponent=  1.3507221477D-01 Coefficients=  1.0000000000D+00
 P 5 1.00
     Exponent=  2.6198233439D+02 Coefficients= -9.2729929822D-03
     Exponent=  6.1306894736D+01 Coefficients= -6.6547669241D-02
     Exponent=  1.9103729887D+01 Coefficients= -2.4828595903D-01
     Exponent=  6.6567720378D+00 Coefficients= -4.8703847402D-01
     Exponent=  2.3959635161D+00 Coefficients= -3.9337850312D-01
 P 1 1.00
     Exponent=  6.1776161679D-01 Coefficients=  1.0000000000D+00
 P 1 1.00
     Exponent=  1.6993376871D-01 Coefficients=  1.0000000000D+00
 D 1 1.00
     Exponent=  5.5000000000D-01 Coefficients=  1.0000000000D+00
 ****
 Ernie: Thresh=  0.10000D-02 Tol=  0.10000D-05 Strict=F.
 There are   673 symmetry adapted cartesian basis functions of A   symmetry.
 There are   636 symmetry adapted basis functions of A   symmetry.
   636 basis functions,  1103 primitive gaussians,   673 cartesian basis functions
   141 alpha electrons      141 beta electrons
       nuclear repulsion energy      4682.2388601414 Hartrees.
 IExCor=20419 DFT=T Ex+Corr=CAM-B3LYP ExCW=0 ScaHFX=  1.000000
 ScaDFX=  1.000000  1.000000  1.000000  0.810000 ScalE2=  1.000000  1.000000
 IRadAn=      0 IRanWt=     -1 IRanGd=            0 ICorTp=0 IEmpDi=  4
  HFx wShort=  0.000000 wLong=  0.330000 cFull=  0.190000 cShort=  0.000000 cLong=  0.460000
  DFx wShort=  0.000000 wLong=  0.330000 cFull=  0.190000 cShort=  0.000000 cLong=  0.460000
 NAtoms=   59 NActive=   59 NUniq=   59 SFac= 1.00D+00 NAtFMM=   60 NAOKFM=F Big=F
 Integral buffers will be    131072 words long.
 Raffenetti 2 integral format.
 Two-electron integral symmetry is turned on.
 Leave Link  301 at Wed Dec 12 15:52:04 2018, MaxMem=   939524096 cpu:         1.0
 (Enter /pbs_home/pkowalski/g09d01/g09/l302.exe)
 NPDir=0 NMtPBC=     1 NCelOv=     1 NCel=       1 NClECP=     1 NCelD=      1
         NCelK=      1 NCelE2=     1 NClLst=     1 CellRange=     0.0.
 One-electron integrals computed using PRISM.
 NBasis=   636 RedAO= T EigKep=  2.96D-04  NBF=   636
 NBsUse=   636 1.00D-06 EigRej= -1.00D+00 NBFU=   636
 Precomputing XC quadrature grid using
 IXCGrd= 4 IRadAn=           0 IRanWt=          -1 IRanGd=           0 AccXCQ= 0.00D+00.
 Generated NRdTot=       0 NPtTot=           0 NUsed=           0 NTot=          32
 NSgBfM=   628   630   631   631   638 MxSgAt=    59 MxSgA2=    59.
 Leave Link  302 at Wed Dec 12 15:52:07 2018, MaxMem=   939524096 cpu:        16.9
 (Enter /pbs_home/pkowalski/g09d01/g09/l303.exe)
 DipDrv:  MaxL=1.
 Leave Link  303 at Wed Dec 12 15:52:07 2018, MaxMem=   939524096 cpu:         1.6
 (Enter /pbs_home/pkowalski/g09d01/g09/l401.exe)
 ExpMin= 1.22D-01 ExpMax= 9.18D+03 ExpMxC= 1.38D+03 IAcc=1 IRadAn=         1 AccDes= 0.00D+00
 Harris functional with IExCor=20419 and IRadAn=       1 diagonalized for initial guess.
 HarFok:  IExCor=20419 AccDes= 0.00D+00 IRadAn=         1 IDoV= 1 UseB2=F ITyADJ=14
 ICtDFT=  3500011 ScaDFX=  1.000000  1.000000  1.000000  1.000000
 FoFCou: FMM=F IPFlag=           0 FMFlag=      100000 FMFlg1=           0
         NFxFlg=           0 DoJE=T BraDBF=F KetDBF=T FulRan=T
         wScrn=  0.000000 ICntrl=     500 IOpCl=  0 I1Cent=   200000004 NGrid=           0
         NMat0=    1 NMatS0=      1 NMatT0=    0 NMatD0=    1 NMtDS0=    0 NMtDT0=    0
 Petite list used in FoFCou.
 Harris En= -2437.28037578249    
 JPrj=0 DoOrth=F DoCkMO=F.
 Leave Link  401 at Wed Dec 12 15:52:11 2018, MaxMem=   939524096 cpu:        30.1
 (Enter /pbs_home/pkowalski/g09d01/g09/l502.exe)
 Closed shell SCF:
 Using DIIS extrapolation, IDIIS=  1040.
 Integral symmetry usage will be decided dynamically.
 IVT=     1387805 IEndB=     1387805 NGot=   939524096 MDV=   938606534
 LenX=   938606534 LenY=   938152932
 Requested convergence on RMS density matrix=1.00D-08 within 128 cycles.
 Requested convergence on MAX density matrix=1.00D-06.
 Requested convergence on             energy=1.00D-06.
 No special actions if energy rises.
 Fock matrices will be formed incrementally for  20 cycles.
 Integral accuracy reduced to 1.0D-05 until final iterations.

 Cycle   1  Pass 0  IDiag  1:
 FoFJK:  IHMeth= 1 ICntrl=       0 DoSepK=T KAlg= 0 I1Cent=   0 FoldK=F
 IRaf=         1 NMat=   1 IRICut=       1 DoRegI=T DoRafI=F ISym2E= 0.
 FoFCou: FMM=F IPFlag=           0 FMFlag=      100000 FMFlg1=           0
         NFxFlg=           0 DoJE=T BraDBF=F KetDBF=F FulRan=T
         wScrn=  0.000000 ICntrl=     500 IOpCl=  0 I1Cent=           0 NGrid=           0
         NMat0=    1 NMatS0=      1 NMatT0=    0 NMatD0=    1 NMtDS0=    0 NMtDT0=    0
 Symmetry not used in FoFCou.
 E= -2510.80634273376    
 DIIS: error= 3.70D-02 at cycle   1 NSaved=   1.
 NSaved= 1 IEnMin= 1 EnMin= -2510.80634273376     IErMin= 1 ErrMin= 3.70D-02
 ErrMax= 3.70D-02  0.00D+00 EMaxC= 1.00D-01 BMatC= 1.24D+00 BMatP= 1.24D+00
 IDIUse=3 WtCom= 6.30D-01 WtEn= 3.70D-01
 Coeff-Com:  0.100D+01
 Coeff-En:   0.100D+01
 Coeff:      0.100D+01
 Gap=     0.226 Goal=   None    Shift=    0.000
 GapD=    0.226 DampG=1.000 DampE=0.500 DampFc=0.5000 IDamp=-1.
 Damping current iteration by 5.00D-01
 RMSDP=4.47D-03 MaxDP=3.22D-01              OVMax= 1.82D-01

 Cycle   2  Pass 0  IDiag  1:
 RMSU=  2.10D-03    CP:  9.54D-01
 E= -2511.12466286203     Delta-E=       -0.318320128265 Rises=F Damp=T
 DIIS: error= 1.15D-02 at cycle   2 NSaved=   2.
 NSaved= 2 IEnMin= 2 EnMin= -2511.12466286203     IErMin= 2 ErrMin= 1.15D-02
 ErrMax= 1.15D-02  0.00D+00 EMaxC= 1.00D-01 BMatC= 1.45D-01 BMatP= 1.24D+00
 IDIUse=3 WtCom= 8.85D-01 WtEn= 1.15D-01
 Coeff-Com: -0.123D+00 0.112D+01
 Coeff-En:   0.000D+00 0.100D+01
 Coeff:     -0.109D+00 0.111D+01
 Gap=     0.206 Goal=   None    Shift=    0.000
 RMSDP=1.71D-03 MaxDP=7.33D-02 DE=-3.18D-01 OVMax= 2.15D-01

 Cycle   3  Pass 0  IDiag  1:
 RMSU=  1.65D-03    CP:  9.31D-01  1.13D+00
 E= -2511.40862178150     Delta-E=       -0.283958919474 Rises=F Damp=F
 DIIS: error= 7.81D-03 at cycle   3 NSaved=   3.
 NSaved= 3 IEnMin= 3 EnMin= -2511.40862178150     IErMin= 3 ErrMin= 7.81D-03
 ErrMax= 7.81D-03  0.00D+00 EMaxC= 1.00D-01 BMatC= 7.96D-02 BMatP= 1.45D-01
 IDIUse=3 WtCom= 9.22D-01 WtEn= 7.81D-02
 Coeff-Com: -0.160D+00 0.520D+00 0.640D+00
 Coeff-En:   0.000D+00 0.000D+00 0.100D+01
 Coeff:     -0.148D+00 0.479D+00 0.668D+00
 Gap=     0.182 Goal=   None    Shift=    0.000
 RMSDP=1.12D-03 MaxDP=5.68D-02 DE=-2.84D-01 OVMax= 1.50D-01

 Cycle   4  Pass 0  IDiag  1:
 RMSU=  6.99D-04    CP:  9.19D-01  1.38D+00  5.95D-01
 E= -2511.46773091228     Delta-E=       -0.059109130782 Rises=F Damp=F
 DIIS: error= 3.76D-03 at cycle   4 NSaved=   4.
 NSaved= 4 IEnMin= 4 EnMin= -2511.46773091228     IErMin= 4 ErrMin= 3.76D-03
 ErrMax= 3.76D-03  0.00D+00 EMaxC= 1.00D-01 BMatC= 1.96D-02 BMatP= 7.96D-02
 IDIUse=3 WtCom= 9.62D-01 WtEn= 3.76D-02
 Coeff-Com: -0.616D-01 0.140D+00 0.389D+00 0.533D+00
 Coeff-En:   0.000D+00 0.000D+00 0.216D+00 0.784D+00
 Coeff:     -0.593D-01 0.134D+00 0.382D+00 0.543D+00
 Gap=     0.174 Goal=   None    Shift=    0.000
 RMSDP=4.03D-04 MaxDP=2.05D-02 DE=-5.91D-02 OVMax= 5.36D-02

 Cycle   5  Pass 0  IDiag  1:
 RMSU=  1.58D-04    CP:  9.20D-01  1.34D+00  7.52D-01  6.40D-01
 E= -2511.48764496629     Delta-E=       -0.019914054006 Rises=F Damp=F
 DIIS: error= 7.70D-04 at cycle   5 NSaved=   5.
 NSaved= 5 IEnMin= 5 EnMin= -2511.48764496629     IErMin= 5 ErrMin= 7.70D-04
 ErrMax= 7.70D-04  0.00D+00 EMaxC= 1.00D-01 BMatC= 8.64D-04 BMatP= 1.96D-02
 IDIUse=3 WtCom= 9.92D-01 WtEn= 7.70D-03
 Coeff-Com: -0.202D-01 0.367D-01 0.165D+00 0.282D+00 0.537D+00
 Coeff-En:   0.000D+00 0.000D+00 0.000D+00 0.000D+00 0.100D+01
 Coeff:     -0.201D-01 0.364D-01 0.163D+00 0.280D+00 0.540D+00
 Gap=     0.171 Goal=   None    Shift=    0.000
 RMSDP=8.24D-05 MaxDP=4.02D-03 DE=-1.99D-02 OVMax= 1.06D-02

 Cycle   6  Pass 0  IDiag  1:
 RMSU=  6.06D-05    CP:  9.20D-01  1.34D+00  7.60D-01  6.80D-01  7.09D-01
 E= -2511.48858346853     Delta-E=       -0.000938502246 Rises=F Damp=F
 DIIS: error= 1.71D-04 at cycle   6 NSaved=   6.
 NSaved= 6 IEnMin= 6 EnMin= -2511.48858346853     IErMin= 6 ErrMin= 1.71D-04
 ErrMax= 1.71D-04  0.00D+00 EMaxC= 1.00D-01 BMatC= 5.24D-05 BMatP= 8.64D-04
 IDIUse=3 WtCom= 9.98D-01 WtEn= 1.71D-03
 Coeff-Com:  0.344D-02-0.101D-01-0.419D-02-0.708D-03 0.160D+00 0.851D+00
 Coeff-En:   0.000D+00 0.000D+00 0.000D+00 0.000D+00 0.000D+00 0.100D+01
 Coeff:      0.344D-02-0.101D-01-0.418D-02-0.707D-03 0.160D+00 0.852D+00
 Gap=     0.173 Goal=   None    Shift=    0.000
 RMSDP=3.28D-05 MaxDP=1.42D-03 DE=-9.39D-04 OVMax= 8.08D-03

 Cycle   7  Pass 0  IDiag  1:
 RMSU=  2.26D-05    CP:  9.20D-01  1.34D+00  7.66D-01  6.93D-01  8.27D-01
                    CP:  1.11D+00
 E= -2511.48870370523     Delta-E=       -0.000120236695 Rises=F Damp=F
 DIIS: error= 8.28D-05 at cycle   7 NSaved=   7.
 NSaved= 7 IEnMin= 7 EnMin= -2511.48870370523     IErMin= 7 ErrMin= 8.28D-05
 ErrMax= 8.28D-05  0.00D+00 EMaxC= 1.00D-01 BMatC= 1.13D-05 BMatP= 5.24D-05
 IDIUse=1 WtCom= 1.00D+00 WtEn= 0.00D+00
 Coeff-Com:  0.452D-02-0.927D-02-0.262D-01-0.477D-01-0.225D-01 0.344D+00
 Coeff-Com:  0.757D+00
 Coeff:      0.452D-02-0.927D-02-0.262D-01-0.477D-01-0.225D-01 0.344D+00
 Coeff:      0.757D+00
 Gap=     0.174 Goal=   None    Shift=    0.000
 RMSDP=1.67D-05 MaxDP=7.51D-04 DE=-1.20D-04 OVMax= 4.03D-03

 Cycle   8  Pass 0  IDiag  1:
 RMSU=  8.79D-06    CP:  9.20D-01  1.34D+00  7.69D-01  6.98D-01  8.54D-01
                    CP:  1.30D+00  1.16D+00
 E= -2511.48873083211     Delta-E=       -0.000027126881 Rises=F Damp=F
 DIIS: error= 3.90D-05 at cycle   8 NSaved=   8.
 NSaved= 8 IEnMin= 8 EnMin= -2511.48873083211     IErMin= 8 ErrMin= 3.90D-05
 ErrMax= 3.90D-05  0.00D+00 EMaxC= 1.00D-01 BMatC= 1.35D-06 BMatP= 1.13D-05
 IDIUse=1 WtCom= 1.00D+00 WtEn= 0.00D+00
 Coeff-Com:  0.987D-03-0.159D-02-0.790D-02-0.176D-01-0.313D-01-0.140D-01
 Coeff-Com:  0.230D+00 0.842D+00
 Coeff:      0.987D-03-0.159D-02-0.790D-02-0.176D-01-0.313D-01-0.140D-01
 Coeff:      0.230D+00 0.842D+00
 Gap=     0.174 Goal=   None    Shift=    0.000
 RMSDP=7.47D-06 MaxDP=3.36D-04 DE=-2.71D-05 OVMax= 2.20D-03

 Initial convergence to 1.0D-05 achieved.  Increase integral accuracy.
 Cycle   9  Pass 1  IDiag  1:
 E= -2511.48884906907     Delta-E=       -0.000118236964 Rises=F Damp=F
 DIIS: error= 2.05D-04 at cycle   1 NSaved=   1.
 NSaved= 1 IEnMin= 1 EnMin= -2511.48884906907     IErMin= 1 ErrMin= 2.05D-04
 ErrMax= 2.05D-04  0.00D+00 EMaxC= 1.00D-01 BMatC= 1.70D-05 BMatP= 1.70D-05
 IDIUse=3 WtCom= 9.98D-01 WtEn= 2.05D-03
 Coeff-Com:  0.100D+01
 Coeff-En:   0.100D+01
 Coeff:      0.100D+01
 Gap=     0.174 Goal=   None    Shift=    0.000
 RMSDP=7.47D-06 MaxDP=3.36D-04 DE=-1.18D-04 OVMax= 5.23D-04

 Cycle  10  Pass 1  IDiag  1:
 RMSU=  1.62D-04    CP:  1.00D+00
 E= -2511.48886661080     Delta-E=       -0.000017541728 Rises=F Damp=F
 DIIS: error= 1.83D-05 at cycle   2 NSaved=   2.
 NSaved= 2 IEnMin= 2 EnMin= -2511.48886661080     IErMin= 2 ErrMin= 1.83D-05
 ErrMax= 1.83D-05  0.00D+00 EMaxC= 1.00D-01 BMatC= 4.76D-07 BMatP= 1.70D-05
 IDIUse=1 WtCom= 1.00D+00 WtEn= 0.00D+00
 Coeff-Com:  0.194D-01 0.981D+00
 Coeff:      0.194D-01 0.981D+00
 Gap=     0.174 Goal=   None    Shift=    0.000
 RMSDP=6.48D-06 MaxDP=1.78D-04 DE=-1.75D-05 OVMax= 5.41D-04

 Cycle  11  Pass 1  IDiag  1:
 RMSU=  3.78D-06    CP:  1.00D+00  1.03D+00
 E= -2511.48886638220     Delta-E=        0.000000228601 Rises=F Damp=F
 DIIS: error= 2.34D-05 at cycle   3 NSaved=   3.
 NSaved= 3 IEnMin= 2 EnMin= -2511.48886661080     IErMin= 2 ErrMin= 1.83D-05
 ErrMax= 2.34D-05  0.00D+00 EMaxC= 1.00D-01 BMatC= 7.90D-07 BMatP= 4.76D-07
 IDIUse=1 WtCom= 1.00D+00 WtEn= 0.00D+00
 Coeff-Com: -0.170D-01 0.572D+00 0.445D+00
 Coeff:     -0.170D-01 0.572D+00 0.445D+00
 Gap=     0.174 Goal=   None    Shift=    0.000
 RMSDP=2.13D-06 MaxDP=9.93D-05 DE= 2.29D-07 OVMax= 2.52D-04

 Cycle  12  Pass 1  IDiag  1:
 RMSU=  1.25D-06    CP:  1.00D+00  1.03D+00  5.56D-01
 E= -2511.48886720486     Delta-E=       -0.000000822660 Rises=F Damp=F
 DIIS: error= 2.86D-06 at cycle   4 NSaved=   4.
 NSaved= 4 IEnMin= 4 EnMin= -2511.48886720486     IErMin= 4 ErrMin= 2.86D-06
 ErrMax= 2.86D-06  0.00D+00 EMaxC= 1.00D-01 BMatC= 7.71D-09 BMatP= 4.76D-07
 IDIUse=1 WtCom= 1.00D+00 WtEn= 0.00D+00
 Coeff-Com: -0.727D-02 0.215D+00 0.176D+00 0.616D+00
 Coeff:     -0.727D-02 0.215D+00 0.176D+00 0.616D+00
 Gap=     0.174 Goal=   None    Shift=    0.000
 RMSDP=3.41D-07 MaxDP=1.62D-05 DE=-8.23D-07 OVMax= 8.55D-05

 Cycle  13  Pass 1  IDiag  1:
 RMSU=  3.08D-07    CP:  1.00D+00  1.04D+00  5.93D-01  1.02D+00
 E= -2511.48886721772     Delta-E=       -0.000000012858 Rises=F Damp=F
 DIIS: error= 1.30D-06 at cycle   5 NSaved=   5.
 NSaved= 5 IEnMin= 5 EnMin= -2511.48886721772     IErMin= 5 ErrMin= 1.30D-06
 ErrMax= 1.30D-06  0.00D+00 EMaxC= 1.00D-01 BMatC= 2.71D-09 BMatP= 7.71D-09
 IDIUse=1 WtCom= 1.00D+00 WtEn= 0.00D+00
 Coeff-Com:  0.285D-02-0.109D+00-0.863D-01 0.320D+00 0.872D+00
 Coeff:      0.285D-02-0.109D+00-0.863D-01 0.320D+00 0.872D+00
 Gap=     0.174 Goal=   None    Shift=    0.000
 RMSDP=3.14D-07 MaxDP=1.41D-05 DE=-1.29D-08 OVMax= 7.52D-05

 Cycle  14  Pass 1  IDiag  1:
 RMSU=  2.13D-07    CP:  1.00D+00  1.04D+00  5.99D-01  1.20D+00  1.18D+00
 E= -2511.48886722520     Delta-E=       -0.000000007482 Rises=F Damp=F
 DIIS: error= 6.26D-07 at cycle   6 NSaved=   6.
 NSaved= 6 IEnMin= 6 EnMin= -2511.48886722520     IErMin= 6 ErrMin= 6.26D-07
 ErrMax= 6.26D-07  0.00D+00 EMaxC= 1.00D-01 BMatC= 3.86D-10 BMatP= 2.71D-09
 IDIUse=1 WtCom= 1.00D+00 WtEn= 0.00D+00
 Coeff-Com:  0.257D-02-0.873D-01-0.713D-01 0.557D-01 0.402D+00 0.699D+00
 Coeff:      0.257D-02-0.873D-01-0.713D-01 0.557D-01 0.402D+00 0.699D+00
 Gap=     0.174 Goal=   None    Shift=    0.000
 RMSDP=1.13D-07 MaxDP=5.02D-06 DE=-7.48D-09 OVMax= 3.23D-05

 Cycle  15  Pass 1  IDiag  1:
 RMSU=  6.02D-08    CP:  1.00D+00  1.04D+00  6.04D-01  1.23D+00  1.39D+00
                    CP:  1.23D+00
 E= -2511.48886722624     Delta-E=       -0.000000001036 Rises=F Damp=F
 DIIS: error= 1.83D-07 at cycle   7 NSaved=   7.
 NSaved= 7 IEnMin= 7 EnMin= -2511.48886722624     IErMin= 7 ErrMin= 1.83D-07
 ErrMax= 1.83D-07  0.00D+00 EMaxC= 1.00D-01 BMatC= 5.23D-11 BMatP= 3.86D-10
 IDIUse=1 WtCom= 1.00D+00 WtEn= 0.00D+00
 Coeff-Com:  0.454D-03-0.132D-01-0.115D-01-0.409D-01-0.172D-01 0.261D+00
 Coeff-Com:  0.822D+00
 Coeff:      0.454D-03-0.132D-01-0.115D-01-0.409D-01-0.172D-01 0.261D+00
 Coeff:      0.822D+00
 Gap=     0.174 Goal=   None    Shift=    0.000
 RMSDP=5.10D-08 MaxDP=2.84D-06 DE=-1.04D-09 OVMax= 1.14D-05

 Cycle  16  Pass 1  IDiag  1:
 RMSU=  2.17D-08    CP:  1.00D+00  1.04D+00  6.04D-01  1.24D+00  1.45D+00
                    CP:  1.41D+00  1.01D+00
 E= -2511.48886722605     Delta-E=        0.000000000191 Rises=F Damp=F
 DIIS: error= 8.62D-08 at cycle   8 NSaved=   8.
 NSaved= 8 IEnMin= 7 EnMin= -2511.48886722624     IErMin= 8 ErrMin= 8.62D-08
 ErrMax= 8.62D-08  0.00D+00 EMaxC= 1.00D-01 BMatC= 1.21D-11 BMatP= 5.23D-11
 IDIUse=1 WtCom= 1.00D+00 WtEn= 0.00D+00
 Coeff-Com: -0.132D-03 0.564D-02 0.439D-02-0.269D-01-0.588D-01 0.331D-01
 Coeff-Com:  0.424D+00 0.619D+00
 Coeff:     -0.132D-03 0.564D-02 0.439D-02-0.269D-01-0.588D-01 0.331D-01
 Coeff:      0.424D+00 0.619D+00
 Gap=     0.174 Goal=   None    Shift=    0.000
 RMSDP=1.35D-08 MaxDP=8.94D-07 DE= 1.91D-10 OVMax= 2.72D-06

 Cycle  17  Pass 1  IDiag  1:
 RMSU=  8.70D-09    CP:  1.00D+00  1.04D+00  6.04D-01  1.24D+00  1.47D+00
                    CP:  1.44D+00  1.10D+00  8.51D-01
 E= -2511.48886722600     Delta-E=        0.000000000048 Rises=F Damp=F
 DIIS: error= 2.36D-08 at cycle   9 NSaved=   9.
 NSaved= 9 IEnMin= 7 EnMin= -2511.48886722624     IErMin= 9 ErrMin= 2.36D-08
 ErrMax= 2.36D-08  0.00D+00 EMaxC= 1.00D-01 BMatC= 1.27D-12 BMatP= 1.21D-11
 IDIUse=1 WtCom= 1.00D+00 WtEn= 0.00D+00
 Coeff-Com: -0.101D-03 0.380D-02 0.316D-02-0.105D-01-0.261D-01-0.983D-02
 Coeff-Com:  0.127D+00 0.299D+00 0.613D+00
 Coeff:     -0.101D-03 0.380D-02 0.316D-02-0.105D-01-0.261D-01-0.983D-02
 Coeff:      0.127D+00 0.299D+00 0.613D+00
 Gap=     0.174 Goal=   None    Shift=    0.000
 RMSDP=4.65D-09 MaxDP=1.92D-07 DE= 4.82D-11 OVMax= 6.54D-07

 SCF Done:  E(RCAM-B3LYP) =  -2511.48886723     A.U. after   17 cycles
            NFock= 17  Conv=0.47D-08     -V/T= 2.0072
 KE= 2.493632431998D+03 PE=-1.526589877815D+04 EE= 5.578538618786D+03
 Leave Link  502 at Wed Dec 12 16:06:12 2018, MaxMem=   939524096 cpu:      6704.1
 (Enter /pbs_home/pkowalski/g09d01/g09/l601.exe)
 Copying SCF densities to generalized density rwf, IOpCl= 0 IROHF=0.

 **********************************************************************

            Population analysis using the SCF density.

 **********************************************************************

 Orbital symmetries:
       Occupied  (A) (A) (A) (A) (A) (A) (A) (A) (A) (A) (A) (A)
                 (A) (A) (A) (A) (A) (A) (A) (A) (A) (A) (A) (A)
                 (A) (A) (A) (A) (A) (A) (A) (A) (A) (A) (A) (A)
                 (A) (A) (A) (A) (A) (A) (A) (A) (A) (A) (A) (A)
                 (A) (A) (A) (A) (A) (A) (A) (A) (A) (A) (A) (A)
                 (A) (A) (A) (A) (A) (A) (A) (A) (A) (A) (A) (A)
                 (A) (A) (A) (A) (A) (A) (A) (A) (A) (A) (A) (A)
                 (A) (A) (A) (A) (A) (A) (A) (A) (A) (A) (A) (A)
                 (A) (A) (A) (A) (A) (A) (A) (A) (A) (A) (A) (A)
                 (A) (A) (A) (A) (A) (A) (A) (A) (A) (A) (A) (A)
                 (A) (A) (A) (A) (A) (A) (A) (A) (A) (A) (A) (A)
                 (A) (A) (A) (A) (A) (A) (A) (A) (A)
       Virtual   (A) (A) (A) (A) (A) (A) (A) (A) (A) (A) (A) (A)
                 (A) (A) (A) (A) (A) (A) (A) (A) (A) (A) (A) (A)
                 (A) (A) (A) (A) (A) (A) (A) (A) (A) (A) (A) (A)
                 (A) (A) (A) (A) (A) (A) (A) (A) (A) (A) (A) (A)
                 (A) (A) (A) (A) (A) (A) (A) (A) (A) (A) (A) (A)
                 (A) (A) (A) (A) (A) (A) (A) (A) (A) (A) (A) (A)
                 (A) (A) (A) (A) (A) (A) (A) (A) (A) (A) (A) (A)
                 (A) (A) (A) (A) (A) (A) (A) (A) (A) (A) (A) (A)
                 (A) (A) (A) (A) (A) (A) (A) (A) (A) (A) (A) (A)
                 (A) (A) (A) (A) (A) (A) (A) (A) (A) (A) (A) (A)
                 (A) (A) (A) (A) (A) (A) (A) (A) (A) (A) (A) (A)
                 (A) (A) (A) (A) (A) (A) (A) (A) (A) (A) (A) (A)
                 (A) (A) (A) (A) (A) (A) (A) (A) (A) (A) (A) (A)
                 (A) (A) (A) (A) (A) (A) (A) (A) (A) (A) (A) (A)
                 (A) (A) (A) (A) (A) (A) (A) (A) (A) (A) (A) (A)
                 (A) (A) (A) (A) (A) (A) (A) (A) (A) (A) (A) (A)
                 (A) (A) (A) (A) (A) (A) (A) (A) (A) (A) (A) (A)
                 (A) (A) (A) (A) (A) (A) (A) (A) (A) (A) (A) (A)
                 (A) (A) (A) (A) (A) (A) (A) (A) (A) (A) (A) (A)
                 (A) (A) (A) (A) (A) (A) (A) (A) (A) (A) (A) (A)
                 (A) (A) (A) (A) (A) (A) (A) (A) (A) (A) (A) (A)
                 (A) (A) (A) (A) (A) (A) (A) (A) (A) (A) (A) (A)
                 (A) (A) (A) (A) (A) (A) (A) (A) (A) (A) (A) (A)
                 (A) (A) (A) (A) (A) (A) (A) (A) (A) (A) (A) (A)
                 (A) (A) (A) (A) (A) (A) (A) (A) (A) (A) (A) (A)
                 (A) (A) (A) (A) (A) (A) (A) (A) (A) (A) (A) (A)
                 (A) (A) (A) (A) (A) (A) (A) (A) (A) (A) (A) (A)
                 (A) (A) (A) (A) (A) (A) (A) (A) (A) (A) (A) (A)
                 (A) (A) (A) (A) (A) (A) (A) (A) (A) (A) (A) (A)
                 (A) (A) (A) (A) (A) (A) (A) (A) (A) (A) (A) (A)
                 (A) (A) (A) (A) (A) (A) (A) (A) (A) (A) (A) (A)
                 (A) (A) (A) (A) (A) (A) (A) (A) (A) (A) (A) (A)
                 (A) (A) (A) (A) (A) (A) (A) (A) (A) (A) (A) (A)
                 (A) (A) (A) (A) (A) (A) (A) (A) (A) (A) (A) (A)
                 (A) (A) (A) (A) (A) (A) (A) (A) (A) (A) (A) (A)
                 (A) (A) (A) (A) (A) (A) (A) (A) (A) (A) (A) (A)
                 (A) (A) (A) (A) (A) (A) (A) (A) (A) (A) (A) (A)
                 (A) (A) (A) (A) (A) (A) (A) (A) (A) (A) (A) (A)
                 (A) (A) (A) (A) (A) (A) (A) (A) (A) (A) (A) (A)
                 (A) (A) (A) (A) (A) (A) (A) (A) (A) (A) (A) (A)
                 (A) (A) (A) (A) (A) (A) (A) (A) (A) (A) (A) (A)
                 (A) (A) (A)
 The electronic state is 1-A.
 Alpha  occ. eigenvalues --  -88.93427 -88.93277 -24.79094 -24.79041 -24.78498
 Alpha  occ. eigenvalues --  -24.78494 -24.78295 -24.78236 -10.44406 -10.44393
 Alpha  occ. eigenvalues --  -10.44390 -10.32774 -10.32737 -10.31629 -10.31388
 Alpha  occ. eigenvalues --  -10.30465 -10.30312 -10.29253 -10.29115 -10.29083
 Alpha  occ. eigenvalues --  -10.29030 -10.28833 -10.28727 -10.28093 -10.28028
 Alpha  occ. eigenvalues --  -10.27899 -10.27897 -10.27809 -10.27791 -10.27791
 Alpha  occ. eigenvalues --  -10.27726 -10.27636 -10.27612 -10.26651 -10.26528
 Alpha  occ. eigenvalues --  -10.26088 -10.25975  -8.02981  -8.02821  -5.99989
 Alpha  occ. eigenvalues --   -5.99832  -5.99607  -5.99457  -5.98977  -5.98808
 Alpha  occ. eigenvalues --   -1.35259  -1.32867  -1.31842  -1.28284  -1.26577
 Alpha  occ. eigenvalues --   -1.26180  -1.00144  -0.96884  -0.95836  -0.94434
 Alpha  occ. eigenvalues --   -0.94054  -0.89680  -0.86819  -0.86613  -0.85178
 Alpha  occ. eigenvalues --   -0.83584  -0.83407  -0.83265  -0.82238  -0.80702
 Alpha  occ. eigenvalues --   -0.80197  -0.77553  -0.76086  -0.74119  -0.74038
 Alpha  occ. eigenvalues --   -0.71546  -0.71337  -0.70243  -0.69283  -0.68980
 Alpha  occ. eigenvalues --   -0.68040  -0.67444  -0.65982  -0.64996  -0.64811
 Alpha  occ. eigenvalues --   -0.63540  -0.62588  -0.62176  -0.61310  -0.60393
 Alpha  occ. eigenvalues --   -0.60216  -0.58146  -0.57894  -0.56710  -0.55170
 Alpha  occ. eigenvalues --   -0.54317  -0.53953  -0.53841  -0.53768  -0.53269
 Alpha  occ. eigenvalues --   -0.53003  -0.52706  -0.52610  -0.52294  -0.51418
 Alpha  occ. eigenvalues --   -0.51140  -0.50470  -0.50438  -0.50267  -0.50022
 Alpha  occ. eigenvalues --   -0.49845  -0.49517  -0.49184  -0.48647  -0.48275
 Alpha  occ. eigenvalues --   -0.48077  -0.47953  -0.47719  -0.47351  -0.46821
 Alpha  occ. eigenvalues --   -0.46545  -0.45634  -0.45581  -0.45135  -0.44960
 Alpha  occ. eigenvalues --   -0.43999  -0.43511  -0.43205  -0.42602  -0.42315
 Alpha  occ. eigenvalues --   -0.41881  -0.41300  -0.41099  -0.40456  -0.40151
 Alpha  occ. eigenvalues --   -0.39701  -0.38514  -0.37949  -0.37394  -0.33788
 Alpha  occ. eigenvalues --   -0.32539  -0.32365  -0.31845  -0.31647  -0.28198
 Alpha  occ. eigenvalues --   -0.23631
 Alpha virt. eigenvalues --   -0.06239  -0.00752   0.01822   0.02205   0.02391
 Alpha virt. eigenvalues --    0.05074   0.05334   0.07492   0.09370   0.09567
 Alpha virt. eigenvalues --    0.10132   0.11074   0.11381   0.12240   0.12330
 Alpha virt. eigenvalues --    0.12535   0.12832   0.14080   0.14373   0.14874
 Alpha virt. eigenvalues --    0.15063   0.15766   0.16111   0.16674   0.17053
 Alpha virt. eigenvalues --    0.17210   0.17561   0.17973   0.18338   0.18999
 Alpha virt. eigenvalues --    0.19211   0.19355   0.19805   0.20494   0.21067
 Alpha virt. eigenvalues --    0.21257   0.21348   0.21806   0.22493   0.22864
 Alpha virt. eigenvalues --    0.23888   0.24106   0.24475   0.26005   0.27779
 Alpha virt. eigenvalues --    0.28438   0.29070   0.29376   0.30158   0.30444
 Alpha virt. eigenvalues --    0.31439   0.32450   0.32695   0.33174   0.33232
 Alpha virt. eigenvalues --    0.33408   0.33833   0.34315   0.34479   0.34715
 Alpha virt. eigenvalues --    0.35313   0.35543   0.35684   0.36284   0.37655
 Alpha virt. eigenvalues --    0.38087   0.39532   0.39872   0.40694   0.40763
 Alpha virt. eigenvalues --    0.41726   0.41769   0.42242   0.42759   0.43880
 Alpha virt. eigenvalues --    0.45024   0.45204   0.45619   0.45960   0.46283
 Alpha virt. eigenvalues --    0.46969   0.47112   0.47679   0.48433   0.49402
 Alpha virt. eigenvalues --    0.49545   0.49907   0.50643   0.51050   0.51712
 Alpha virt. eigenvalues --    0.52164   0.52494   0.52704   0.53036   0.53639
 Alpha virt. eigenvalues --    0.53777   0.53951   0.54524   0.54572   0.54985
 Alpha virt. eigenvalues --    0.55212   0.56021   0.56255   0.56592   0.57382
 Alpha virt. eigenvalues --    0.58085   0.58760   0.59143   0.59557   0.59789
 Alpha virt. eigenvalues --    0.60258   0.60687   0.60886   0.61947   0.62843
 Alpha virt. eigenvalues --    0.63159   0.63560   0.64089   0.64227   0.64852
 Alpha virt. eigenvalues --    0.65531   0.65853   0.66307   0.66974   0.67147
 Alpha virt. eigenvalues --    0.67596   0.68127   0.68407   0.68678   0.68973
 Alpha virt. eigenvalues --    0.69520   0.69676   0.69706   0.70379   0.70612
 Alpha virt. eigenvalues --    0.70846   0.71035   0.71538   0.71645   0.72476
 Alpha virt. eigenvalues --    0.72789   0.73140   0.73438   0.73805   0.73984
 Alpha virt. eigenvalues --    0.74050   0.74226   0.74640   0.74853   0.75452
 Alpha virt. eigenvalues --    0.75714   0.76217   0.76605   0.77024   0.77287
 Alpha virt. eigenvalues --    0.77582   0.77765   0.78038   0.78473   0.79131
 Alpha virt. eigenvalues --    0.79386   0.79688   0.79994   0.80226   0.80854
 Alpha virt. eigenvalues --    0.80996   0.81206   0.82129   0.82376   0.82912
 Alpha virt. eigenvalues --    0.83149   0.83936   0.84162   0.84840   0.85234
 Alpha virt. eigenvalues --    0.85456   0.86449   0.87206   0.87849   0.88387
 Alpha virt. eigenvalues --    0.89067   0.89132   0.90750   0.91184   0.92287
 Alpha virt. eigenvalues --    0.93708   0.94443   0.94739   0.96341   0.97359
 Alpha virt. eigenvalues --    0.97829   0.98270   0.99006   1.00343   1.00646
 Alpha virt. eigenvalues --    1.01519   1.02960   1.03553   1.06211   1.06710
 Alpha virt. eigenvalues --    1.07877   1.09148   1.10219   1.10415   1.10888
 Alpha virt. eigenvalues --    1.11803   1.13833   1.14967   1.15177   1.15965
 Alpha virt. eigenvalues --    1.17118   1.18541   1.18753   1.19312   1.20227
 Alpha virt. eigenvalues --    1.20929   1.21551   1.22733   1.23139   1.23712
 Alpha virt. eigenvalues --    1.24732   1.25589   1.26526   1.26879   1.27668
 Alpha virt. eigenvalues --    1.29015   1.29375   1.29793   1.30829   1.31238
 Alpha virt. eigenvalues --    1.31437   1.32115   1.32871   1.33314   1.33791
 Alpha virt. eigenvalues --    1.33954   1.34608   1.35503   1.36179   1.36321
 Alpha virt. eigenvalues --    1.37012   1.37416   1.37601   1.38286   1.39136
 Alpha virt. eigenvalues --    1.39902   1.41252   1.41629   1.42567   1.43606
 Alpha virt. eigenvalues --    1.45099   1.46431   1.47115   1.48835   1.50631
 Alpha virt. eigenvalues --    1.51063   1.52170   1.54314   1.54651   1.56219
 Alpha virt. eigenvalues --    1.56773   1.57975   1.58526   1.58858   1.59472
 Alpha virt. eigenvalues --    1.59843   1.60325   1.61319   1.62158   1.63468
 Alpha virt. eigenvalues --    1.63861   1.65274   1.65349   1.65750   1.66252
 Alpha virt. eigenvalues --    1.67321   1.67808   1.69099   1.69852   1.70156
 Alpha virt. eigenvalues --    1.72165   1.73482   1.73950   1.74658   1.75176
 Alpha virt. eigenvalues --    1.76033   1.76617   1.77046   1.77311   1.77970
 Alpha virt. eigenvalues --    1.78399   1.79439   1.80138   1.80446   1.80860
 Alpha virt. eigenvalues --    1.81404   1.81430   1.81574   1.81915   1.82093
 Alpha virt. eigenvalues --    1.82619   1.82718   1.83214   1.83505   1.84136
 Alpha virt. eigenvalues --    1.84602   1.85585   1.85750   1.86171   1.86556
 Alpha virt. eigenvalues --    1.86905   1.87573   1.88405   1.88714   1.88855
 Alpha virt. eigenvalues --    1.89281   1.89605   1.89747   1.90159   1.90291
 Alpha virt. eigenvalues --    1.90751   1.91683   1.92624   1.94291   1.94716
 Alpha virt. eigenvalues --    1.95251   1.95834   1.97144   1.97644   1.98409
 Alpha virt. eigenvalues --    1.99034   2.00756   2.01096   2.01384   2.01823
 Alpha virt. eigenvalues --    2.01974   2.02607   2.03078   2.04681   2.04964
 Alpha virt. eigenvalues --    2.05327   2.05388   2.05524   2.05661   2.06207
 Alpha virt. eigenvalues --    2.06481   2.07401   2.07650   2.08429   2.09348
 Alpha virt. eigenvalues --    2.10670   2.12197   2.13210   2.13833   2.14654
 Alpha virt. eigenvalues --    2.15700   2.16226   2.16621   2.17014   2.17822
 Alpha virt. eigenvalues --    2.18196   2.19269   2.19936   2.20322   2.20461
 Alpha virt. eigenvalues --    2.21149   2.21399   2.21629   2.22008   2.23311
 Alpha virt. eigenvalues --    2.24167   2.25122   2.25570   2.27149   2.27774
 Alpha virt. eigenvalues --    2.28799   2.29600   2.31110   2.31956   2.33091
 Alpha virt. eigenvalues --    2.34397   2.34437   2.35967   2.37060   2.37221
 Alpha virt. eigenvalues --    2.37619   2.38182   2.38438   2.38700   2.39584
 Alpha virt. eigenvalues --    2.41254   2.41707   2.41928   2.42180   2.42403
 Alpha virt. eigenvalues --    2.43241   2.45018   2.48143   2.49060   2.49757
 Alpha virt. eigenvalues --    2.50511   2.51221   2.54101   2.54846   2.55184
 Alpha virt. eigenvalues --    2.55845   2.56356   2.58972   2.59526   2.60661
 Alpha virt. eigenvalues --    2.62204   2.63382   2.64819   2.65183   2.66479
 Alpha virt. eigenvalues --    2.67140   2.67722   2.68576   2.68738   2.69840
 Alpha virt. eigenvalues --    2.70369   2.71127   2.71465   2.73939   2.74508
 Alpha virt. eigenvalues --    2.75643   2.76629   2.79065   2.79668   2.79975
 Alpha virt. eigenvalues --    2.80144   2.80406   2.81012   2.82173   2.85228
 Alpha virt. eigenvalues --    2.86552   2.91492   2.92308   2.93087   2.93520
 Alpha virt. eigenvalues --    2.93890   2.94690   2.95096   2.95410   3.01181
 Alpha virt. eigenvalues --    3.03080   3.03553   3.04107   3.04712   3.05399
 Alpha virt. eigenvalues --    3.05857   3.07545   3.07874   3.09783   3.12469
 Alpha virt. eigenvalues --    3.12705   3.12792   3.13137   3.13557   3.14420
 Alpha virt. eigenvalues --    3.15635   3.15811   3.17146   3.18394   3.18964
 Alpha virt. eigenvalues --    3.20001   3.20535   3.20722   3.21219   3.23311
 Alpha virt. eigenvalues --    3.24005   3.25538   3.26811   3.27188   3.28937
 Alpha virt. eigenvalues --    3.29631   3.32407   3.33515   3.36432   3.40418
 Alpha virt. eigenvalues --    3.44852   3.45667   3.49286   3.52790   3.54953
 Alpha virt. eigenvalues --    3.63145   3.66451   3.69755   3.69897   3.75115
 Alpha virt. eigenvalues --    3.79005   3.82220   3.92734   3.95059   3.96945
          Condensed to atoms (all electrons):
 Mulliken charges:
               1
     1  C   -0.004243
     2  C   -0.303111
     3  C   -0.303343
     4  S    0.076108
     5  C   -0.072768
     6  C    0.388599
     7  C   -0.092166
     8  C    0.305835
     9  C    0.383859
    10  F   -0.188406
    11  F   -0.191063
    12  F   -0.164323
    13  F   -0.176490
    14  F   -0.190694
    15  F   -0.187657
    16  C    0.006502
    17  C    0.170268
    18  H    0.019647
    19  H    0.033129
    20  H    0.034578
    21  C    0.175665
    22  H    0.029660
    23  H    0.032862
    24  H    0.018151
    25  C   -0.106396
    26  S    0.077002
    27  C   -0.098355
    28  C    0.019199
    29  C   -0.001632
    30  C   -0.003517
    31  C    0.014527
    32  H   -0.008195
    33  C    0.018934
    34  H   -0.008390
    35  C    0.021288
    36  H   -0.004744
    37  H   -0.005146
    38  H   -0.003681
    39  C   -0.082814
    40  C    0.115139
    41  H    0.025666
    42  H    0.032919
    43  H    0.027425
    44  C    0.029336
    45  C   -0.002528
    46  C   -0.006755
    47  C    0.014582
    48  H   -0.007314
    49  C    0.019309
    50  H   -0.006989
    51  C    0.021640
    52  H   -0.003955
    53  H   -0.004376
    54  H   -0.002856
    55  C   -0.071423
    56  C    0.106867
    57  H    0.028393
    58  H    0.032460
    59  H    0.023785
 Sum of Mulliken charges =   0.00000
 Mulliken charges with hydrogens summed into heavy atoms:
               1
     1  C   -0.004243
     2  C   -0.303111
     3  C   -0.303343
     4  S    0.076108
     5  C   -0.072768
     6  C    0.388599
     7  C   -0.092166
     8  C    0.305835
     9  C    0.383859
    10  F   -0.188406
    11  F   -0.191063
    12  F   -0.164323
    13  F   -0.176490
    14  F   -0.190694
    15  F   -0.187657
    16  C    0.006502
    17  C    0.257621
    21  C    0.256338
    25  C   -0.106396
    26  S    0.077002
    27  C   -0.098355
    28  C    0.019199
    29  C   -0.009827
    30  C   -0.011907
    31  C    0.009782
    33  C    0.013787
    35  C    0.017607
    39  C   -0.082814
    40  C    0.201149
    44  C    0.029336
    45  C   -0.009843
    46  C   -0.013744
    47  C    0.010627
    49  C    0.014933
    51  C    0.018783
    55  C   -0.071423
    56  C    0.191505
 Electronic spatial extent (au):  <R**2>=          20813.0247
 Charge=              0.0000 electrons
 Dipole moment (field-independent basis, Debye):
    X=              0.2649    Y=             -4.4209    Z=             -0.1731  Tot=              4.4323
 Quadrupole moment (field-independent basis, Debye-Ang):
   XX=           -187.1896   YY=           -237.4215   ZZ=           -228.1867
   XY=             -0.3338   XZ=             -0.3073   YZ=              7.2343
 Traceless Quadrupole moment (field-independent basis, Debye-Ang):
   XX=             30.4097   YY=            -19.8222   ZZ=            -10.5875
   XY=             -0.3338   XZ=             -0.3073   YZ=              7.2343
 Octapole moment (field-independent basis, Debye-Ang**2):
  XXX=             11.3240  YYY=             46.4631  ZZZ=             -0.2417  XYY=             -1.0999
  XXY=            -58.2605  XXZ=             32.3202  XZZ=              0.1830  YZZ=             43.5880
  YYZ=            -29.8183  XYZ=              4.6931
 Hexadecapole moment (field-independent basis, Debye-Ang**3):
 XXXX=         -16046.1187 YYYY=          -8208.3413 ZZZZ=          -1087.1955 XXXY=            -20.3585
 XXXZ=            -52.2108 YYYX=              7.2927 YYYZ=            149.9358 ZZZX=              3.1208
 ZZZY=              5.5859 XXYY=          -4021.7572 XXZZ=          -3333.9125 YYZZ=          -1572.6255
 XXYZ=            130.4007 YYXZ=            -20.9297 ZZXY=             -5.9141
 N-N= 4.682238860141D+03 E-N=-1.526589878991D+04  KE= 2.493632431998D+03
 No NMR shielding tensors so no spin-rotation constants.
 Leave Link  601 at Wed Dec 12 16:06:13 2018, MaxMem=   939524096 cpu:         6.5
 (Enter /pbs_home/pkowalski/g09d01/g09/l701.exe)
 Compute integral first derivatives.
 ... and contract with generalized density number  0.
 Leave Link  701 at Wed Dec 12 16:06:14 2018, MaxMem=   939524096 cpu:         6.0
 (Enter /pbs_home/pkowalski/g09d01/g09/l702.exe)
 L702 exits ... SP integral derivatives will be done elsewhere.
 Leave Link  702 at Wed Dec 12 16:06:14 2018, MaxMem=   939524096 cpu:         0.2
 (Enter /pbs_home/pkowalski/g09d01/g09/l703.exe)
 Compute integral first derivatives, UseDBF=F ICtDFT=           0.
 Integral derivatives from FoFJK, PRISM(SPDF).
 Calling FoFJK, ICntrl=      2127 FMM=F ISym2X=0 I1Cent= 0 IOpClX= 0 NMat=1 NMatS=1 NMatT=0.
 FoFJK:  IHMeth= 1 ICntrl=    2127 DoSepK=T KAlg= 0 I1Cent=   0 FoldK=F
 IRaf=         1 NMat=   1 IRICut=       1 DoRegI=T DoRafI=F ISym2E= 0.
 FoFCou: FMM=F IPFlag=           0 FMFlag=      100000 FMFlg1=         800
         NFxFlg=           0 DoJE=F BraDBF=F KetDBF=F FulRan=T
         wScrn=  0.000000 ICntrl=    2527 IOpCl=  0 I1Cent=           0 NGrid=           0
         NMat0=    1 NMatS0=      1 NMatT0=    0 NMatD0=    1 NMtDS0=    0 NMtDT0=    0
 Symmetry not used in FoFCou.
 Leave Link  703 at Wed Dec 12 16:10:31 2018, MaxMem=   939524096 cpu:      2047.4
 (Enter /pbs_home/pkowalski/g09d01/g09/l716.exe)
 Dipole        = 1.04235916D-01-1.73933394D+00-6.81012992D-02
 ***** Axes restored to original set *****
 -------------------------------------------------------------------
 Center     Atomic                   Forces (Hartrees/Bohr)
 Number     Number              X              Y              Z
 -------------------------------------------------------------------
      1        6           0.008127332   -0.007014750    0.002390459
      2        6          -0.002187136    0.001444085   -0.000074407
      3        6           0.001117535   -0.000491294    0.002346259
      4       16           0.002396260   -0.003358195   -0.006706449
      5        6          -0.006234294    0.005567280    0.000514953
      6        6          -0.006490564    0.001307922   -0.009438064
      7        6           0.003573624   -0.000686921    0.007417380
      8        6           0.006305577    0.000364126   -0.007587981
      9        6           0.006174775   -0.009654386    0.001321768
     10        9          -0.000131490   -0.010946005    0.007853086
     11        9           0.009593521    0.008650031    0.003959672
     12        9          -0.000084572    0.010171970    0.010126622
     13        9          -0.009801297   -0.009558122    0.002628682
     14        9           0.004742521    0.012389297   -0.000648502
     15        9          -0.013370422   -0.000244846   -0.002087479
     16        6          -0.005175386    0.004281546   -0.009094040
     17        6          -0.004906159   -0.007386663    0.002104325
     18        1           0.003636624   -0.000521211    0.001344711
     19        1          -0.002215050    0.003049130    0.001764753
     20        1           0.000073254    0.000171200   -0.004101427
     21        6           0.005140806    0.007072464   -0.002794065
     22        1           0.000145914    0.000457876    0.004123025
     23        1           0.001822823   -0.003259490   -0.001364141
     24        1          -0.003509572    0.000243365   -0.001628807
     25        6          -0.003097188    0.001877961   -0.008758604
     26       16           0.001649654   -0.004920503   -0.005834365
     27        6           0.007252794   -0.006155330   -0.000474965
     28        6          -0.003478177    0.003723379   -0.000743833
     29        6          -0.004565590   -0.000689756    0.006315560
     30        6           0.001100771    0.003170781   -0.006915152
     31        6          -0.000343930   -0.003964781    0.005975668
     32        1           0.003063004   -0.000308957   -0.003065936
     33        6           0.004962110    0.000088949   -0.005581029
     34        1           0.000364810   -0.002460678    0.003724460
     35        6           0.005662645   -0.005269459    0.001298613
     36        1          -0.000069845    0.002548983   -0.003409500
     37        1          -0.003098427    0.000334012    0.002877914
     38        1          -0.003145385    0.002783758   -0.000529499
     39        6          -0.007534740    0.006171969    0.001037275
     40        6           0.002961328    0.000670659    0.006120588
     41        1          -0.003541713    0.001166694   -0.000225661
     42        1           0.002439659    0.001575586   -0.001993850
     43        1           0.000081539   -0.003724480   -0.000901938
     44        6           0.002280658   -0.001353188    0.004444484
     45        6          -0.005786379   -0.000209193    0.005263191
     46        6           0.007239766   -0.001357840   -0.001643010
     47        6          -0.007075224    0.001227513    0.000041016
     48        1           0.002505546    0.000400432   -0.003475676
     49        6           0.004410948    0.000658452   -0.005477461
     50        1          -0.004260682    0.001088305   -0.000192210
     51        6          -0.003117314    0.002280475   -0.006502246
     52        1           0.004169498   -0.000732153    0.000237129
     53        1          -0.002363943   -0.000529635    0.003441041
     54        1           0.001802823   -0.001302278    0.003676539
     55        6           0.002661316   -0.001821380    0.009214931
     56        6          -0.003314076    0.005971391    0.000788143
     57        1          -0.001952585   -0.002055040   -0.002481203
     58        1           0.002888292    0.001104782   -0.001789211
     59        1           0.000503413   -0.002037841    0.003168464
 -------------------------------------------------------------------
 Cartesian Forces:  Max     0.013370422 RMS     0.004527909
 Leave Link  716 at Wed Dec 12 16:10:31 2018, MaxMem=   939524096 cpu:         0.2
 (Enter /pbs_home/pkowalski/g09d01/g09/l103.exe)

 GradGradGradGradGradGradGradGradGradGradGradGradGradGradGradGradGradGrad
 Berny optimization.
 FormGI is forming the generalized inverse of G from B-inverse, IUseBI=4.
 Internal  Forces:  Max     0.014351333 RMS     0.002629165
 Search for a local minimum.
 Step number   1 out of a maximum of  354
 All quantities printed in internal units (Hartrees-Bohrs-Radians)
 RMS Force = .26292D-02 SwitMx=.10000D-02 MixMth= 1
 Mixed Optimization -- RFO/linear search
 Second derivative matrix not updated -- first step.
 ITU=  0
     Eigenvalues ---    0.00230   0.00230   0.00417   0.00631   0.00652
     Eigenvalues ---    0.00652   0.00846   0.00985   0.01098   0.01109
     Eigenvalues ---    0.01205   0.01265   0.01385   0.01435   0.01458
     Eigenvalues ---    0.01542   0.01575   0.01601   0.01721   0.01727
     Eigenvalues ---    0.01934   0.01934   0.02014   0.02017   0.02077
     Eigenvalues ---    0.02080   0.02094   0.02096   0.02133   0.02135
     Eigenvalues ---    0.02138   0.02142   0.02151   0.02154   0.02161
     Eigenvalues ---    0.02161   0.02164   0.02167   0.04503   0.04703
     Eigenvalues ---    0.04946   0.05447   0.05457   0.05515   0.05679
     Eigenvalues ---    0.05685   0.05963   0.06958   0.07027   0.07069
     Eigenvalues ---    0.07234   0.07265   0.07280   0.07804   0.09051
     Eigenvalues ---    0.09183   0.09411   0.09478   0.10383   0.10730
     Eigenvalues ---    0.11191   0.12257   0.12422   0.14171   0.14632
     Eigenvalues ---    0.15993   0.15994   0.15997   0.15998   0.15999
     Eigenvalues ---    0.15999   0.16000   0.16000   0.16000   0.16000
     Eigenvalues ---    0.16000   0.16000   0.16000   0.16000   0.16000
     Eigenvalues ---    0.16000   0.16000   0.16000   0.16000   0.16000
     Eigenvalues ---    0.16000   0.16000   0.17035   0.17112   0.20357
     Eigenvalues ---    0.21999   0.21999   0.22000   0.22000   0.22211
     Eigenvalues ---    0.22281   0.23466   0.23466   0.24410   0.24520
     Eigenvalues ---    0.24573   0.24707   0.24807   0.24943   0.24961
     Eigenvalues ---    0.24987   0.24988   0.24997   0.24999   0.26749
     Eigenvalues ---    0.26847   0.27142   0.27223   0.27280   0.27507
     Eigenvalues ---    0.27566   0.28043   0.28339   0.30700   0.31492
     Eigenvalues ---    0.31492   0.31788   0.33753   0.34354   0.34411
     Eigenvalues ---    0.34434   0.34491   0.34525   0.34594   0.34594
     Eigenvalues ---    0.34605   0.34697   0.34720   0.34743   0.34755
     Eigenvalues ---    0.35160   0.35254   0.35291   0.35291   0.35291
     Eigenvalues ---    0.35291   0.35291   0.35303   0.35314   0.35373
     Eigenvalues ---    0.35432   0.35468   0.37155   0.37912   0.41295
     Eigenvalues ---    0.41328   0.41747   0.41772   0.45003   0.45036
     Eigenvalues ---    0.45499   0.45549   0.46381   0.46413   0.46805
     Eigenvalues ---    0.46814   0.47366   0.47604   0.48415   0.49687
     Eigenvalues ---    0.50197   0.50385   0.52108   0.52405   0.53415
     Eigenvalues ---    0.55621
 RFO step:  Lambda=-5.96342763D-03 EMin= 2.30000000D-03
 Linear search not attempted -- first point.
 Iteration  1 RMS(Cart)=  0.02535967 RMS(Int)=  0.00007732
 Iteration  2 RMS(Cart)=  0.00015635 RMS(Int)=  0.00001008
 Iteration  3 RMS(Cart)=  0.00000001 RMS(Int)=  0.00001008
 ITry= 1 IFail=0 DXMaxC= 9.29D-02 DCOld= 1.00D+10 DXMaxT= 3.00D-01 DXLimC= 3.00D+00 Rises=F
 Variable       Old X    -DE/DX   Delta X   Delta X   Delta X     New X
                                 (Linear)    (Quad)   (Total)
    R1        2.90432  -0.00595   0.00000  -0.01795  -0.01793   2.88639
    R2        2.58477  -0.01033   0.00000  -0.02069  -0.02068   2.56408
    R3        2.74121   0.00053   0.00000   0.00093   0.00093   2.74214
    R4        2.91528  -0.00659   0.00000  -0.02072  -0.02071   2.89457
    R5        2.93229  -0.00599   0.00000  -0.02131  -0.02131   2.91098
    R6        3.51565  -0.00714   0.00000  -0.02993  -0.02993   3.48571
    R7        3.51432  -0.00713   0.00000  -0.03022  -0.03021   3.48411
    R8        2.90716  -0.00588   0.00000  -0.01772  -0.01774   2.88942
    R9        2.93097  -0.00588   0.00000  -0.02087  -0.02087   2.91010
   R10        3.34652  -0.00473   0.00000  -0.01690  -0.01689   3.32963
   R11        2.84253  -0.00376   0.00000  -0.01127  -0.01127   2.83125
   R12        2.76845  -0.00041   0.00000  -0.00281  -0.00283   2.76562
   R13        2.92794  -0.00401   0.00000  -0.01427  -0.01425   2.91369
   R14        2.57796  -0.01346   0.00000  -0.02554  -0.02554   2.55242
   R15        2.59478  -0.01350   0.00000  -0.02648  -0.02648   2.56830
   R16        2.83894  -0.00384   0.00000  -0.01181  -0.01182   2.82712
   R17        2.58987  -0.01023   0.00000  -0.02053  -0.02054   2.56933
   R18        2.92934  -0.00382   0.00000  -0.01399  -0.01398   2.91536
   R19        2.54584  -0.01435   0.00000  -0.02553  -0.02553   2.52031
   R20        2.56568  -0.01394   0.00000  -0.02581  -0.02581   2.53987
   R21        2.59667  -0.01327   0.00000  -0.02613  -0.02613   2.57054
   R22        2.57513  -0.01352   0.00000  -0.02551  -0.02551   2.54962
   R23        2.73097   0.00077   0.00000   0.00167   0.00166   2.73264
   R24        2.06339   0.00391   0.00000   0.01111   0.01111   2.07450
   R25        2.06131   0.00410   0.00000   0.01160   0.01160   2.07291
   R26        2.06453   0.00410   0.00000   0.01168   0.01168   2.07621
   R27        2.06094   0.00409   0.00000   0.01156   0.01156   2.07250
   R28        2.06604   0.00397   0.00000   0.01133   0.01133   2.07737
   R29        2.06339   0.00388   0.00000   0.01101   0.01101   2.07440
   R30        2.78565  -0.00030   0.00000  -0.00083  -0.00083   2.78482
   R31        2.59875  -0.00841   0.00000  -0.01737  -0.01737   2.58138
   R32        3.35426  -0.00455   0.00000  -0.01655  -0.01654   3.33772
   R33        2.78716  -0.00036   0.00000  -0.00100  -0.00100   2.78615
   R34        2.59592  -0.00855   0.00000  -0.01774  -0.01775   2.57817
   R35        2.65884  -0.00452   0.00000  -0.01008  -0.01008   2.64877
   R36        2.65998  -0.00457   0.00000  -0.01025  -0.01025   2.64973
   R37        2.63314  -0.00265   0.00000  -0.00557  -0.00557   2.62757
   R38        2.04922   0.00434   0.00000   0.01203   0.01203   2.06125
   R39        2.63163  -0.00267   0.00000  -0.00564  -0.00564   2.62599
   R40        2.05073   0.00446   0.00000   0.01241   0.01241   2.06314
   R41        2.63749  -0.00328   0.00000  -0.00691  -0.00692   2.63058
   R42        2.05205   0.00426   0.00000   0.01186   0.01186   2.06391
   R43        2.63954  -0.00371   0.00000  -0.00787  -0.00787   2.63167
   R44        2.05205   0.00424   0.00000   0.01182   0.01182   2.06387
   R45        2.05205   0.00423   0.00000   0.01180   0.01180   2.06385
   R46        2.85084  -0.00343   0.00000  -0.01070  -0.01070   2.84014
   R47        2.06169   0.00373   0.00000   0.01057   0.01057   2.07226
   R48        2.06736   0.00348   0.00000   0.00996   0.00996   2.07732
   R49        2.06320   0.00383   0.00000   0.01088   0.01088   2.07408
   R50        2.65866  -0.00452   0.00000  -0.01012  -0.01012   2.64853
   R51        2.65922  -0.00445   0.00000  -0.00997  -0.00997   2.64925
   R52        2.63314  -0.00275   0.00000  -0.00583  -0.00583   2.62732
   R53        2.04979   0.00430   0.00000   0.01193   0.01193   2.06171
   R54        2.63144  -0.00257   0.00000  -0.00540  -0.00540   2.62605
   R55        2.05168   0.00439   0.00000   0.01222   0.01222   2.06389
   R56        2.63768  -0.00323   0.00000  -0.00679  -0.00679   2.63089
   R57        2.05205   0.00424   0.00000   0.01182   0.01182   2.06387
   R58        2.63824  -0.00318   0.00000  -0.00669  -0.00669   2.63155
   R59        2.05205   0.00421   0.00000   0.01172   0.01172   2.06378
   R60        2.05186   0.00430   0.00000   0.01197   0.01197   2.06383
   R61        2.85084  -0.00340   0.00000  -0.01059  -0.01059   2.84025
   R62        2.06509   0.00376   0.00000   0.01071   0.01071   2.07580
   R63        2.06642   0.00354   0.00000   0.01011   0.01011   2.07653
   R64        2.06075   0.00380   0.00000   0.01074   0.01074   2.07148
    A1        2.02249   0.00048   0.00000   0.00317   0.00316   2.02565
    A2        1.95681  -0.00005   0.00000   0.00042   0.00040   1.95721
    A3        2.30190  -0.00043   0.00000  -0.00311  -0.00311   2.29879
    A4        1.91620  -0.00025   0.00000   0.00064   0.00064   1.91684
    A5        1.87536   0.00037   0.00000   0.00403   0.00403   1.87939
    A6        1.82509   0.00003   0.00000   0.00205   0.00204   1.82713
    A7        1.98263  -0.00033   0.00000  -0.00376  -0.00376   1.97887
    A8        1.97435  -0.00015   0.00000  -0.00532  -0.00531   1.96904
    A9        1.88115   0.00040   0.00000   0.00330   0.00327   1.88442
   A10        1.97798  -0.00010   0.00000  -0.00456  -0.00455   1.97343
   A11        1.89734  -0.00001   0.00000   0.00304   0.00303   1.90038
   A12        1.98915  -0.00052   0.00000  -0.00513  -0.00514   1.98401
   A13        1.83878   0.00005   0.00000   0.00183   0.00181   1.84059
   A14        1.86689   0.00045   0.00000   0.00335   0.00334   1.87022
   A15        1.88588   0.00019   0.00000   0.00225   0.00226   1.88814
   A16        1.59628   0.00003   0.00000   0.00119   0.00121   1.59748
   A17        2.23978   0.00039   0.00000   0.00315   0.00319   2.24297
   A18        2.13157  -0.00022   0.00000  -0.00259  -0.00260   2.12897
   A19        1.91067  -0.00016   0.00000  -0.00059  -0.00061   1.91006
   A20        1.82980  -0.00059   0.00000  -0.00328  -0.00328   1.82652
   A21        1.99770   0.00025   0.00000   0.00236   0.00236   2.00006
   A22        1.96262   0.00049   0.00000   0.00277   0.00277   1.96539
   A23        1.91574   0.00036   0.00000   0.00137   0.00137   1.91712
   A24        1.89139  -0.00006   0.00000  -0.00027  -0.00027   1.89112
   A25        1.86455  -0.00044   0.00000  -0.00294  -0.00295   1.86161
   A26        1.90363  -0.00011   0.00000  -0.00106  -0.00108   1.90255
   A27        2.12825  -0.00035   0.00000  -0.00244  -0.00247   2.12579
   A28        2.25067   0.00046   0.00000   0.00355   0.00359   2.25426
   A29        1.83488   0.00146   0.00000   0.00503   0.00502   1.83991
   A30        1.96803  -0.00054   0.00000  -0.00146  -0.00146   1.96657
   A31        1.89787  -0.00024   0.00000   0.00006   0.00006   1.89793
   A32        1.96873  -0.00054   0.00000  -0.00144  -0.00143   1.96730
   A33        1.89273  -0.00022   0.00000   0.00035   0.00035   1.89308
   A34        1.89884   0.00010   0.00000  -0.00226  -0.00227   1.89658
   A35        1.81980  -0.00067   0.00000  -0.00449  -0.00451   1.81529
   A36        1.97275   0.00064   0.00000   0.00392   0.00393   1.97668
   A37        1.99945   0.00008   0.00000   0.00124   0.00124   2.00069
   A38        1.89724  -0.00001   0.00000   0.00014   0.00013   1.89737
   A39        1.90698   0.00046   0.00000   0.00222   0.00224   1.90922
   A40        1.86524  -0.00048   0.00000  -0.00296  -0.00296   1.86228
   A41        2.00479   0.00043   0.00000   0.00391   0.00389   2.00869
   A42        1.97707  -0.00012   0.00000  -0.00097  -0.00099   1.97608
   A43        2.30116  -0.00031   0.00000  -0.00288  -0.00284   2.29832
   A44        1.90311   0.00002   0.00000   0.00057   0.00057   1.90368
   A45        1.94255  -0.00099   0.00000  -0.00637  -0.00637   1.93618
   A46        1.92859  -0.00006   0.00000  -0.00043  -0.00043   1.92816
   A47        1.89708   0.00049   0.00000   0.00302   0.00302   1.90010
   A48        1.89426   0.00012   0.00000   0.00151   0.00151   1.89577
   A49        1.89739   0.00046   0.00000   0.00193   0.00193   1.89931
   A50        1.94028  -0.00101   0.00000  -0.00652  -0.00652   1.93376
   A51        1.92841  -0.00012   0.00000  -0.00079  -0.00079   1.92762
   A52        1.90328   0.00013   0.00000   0.00123   0.00123   1.90451
   A53        1.89937   0.00049   0.00000   0.00205   0.00204   1.90142
   A54        1.89939   0.00046   0.00000   0.00289   0.00289   1.90228
   A55        1.89226   0.00009   0.00000   0.00138   0.00138   1.89364
   A56        2.03854  -0.00108   0.00000  -0.00322  -0.00322   2.03532
   A57        2.01289   0.00140   0.00000   0.00340   0.00340   2.01629
   A58        2.23163  -0.00032   0.00000  -0.00023  -0.00023   2.23139
   A59        1.58668  -0.00005   0.00000   0.00222   0.00224   1.58892
   A60        2.04116  -0.00099   0.00000  -0.00286  -0.00287   2.03829
   A61        2.00608   0.00139   0.00000   0.00349   0.00349   2.00957
   A62        2.23590  -0.00040   0.00000  -0.00059  -0.00059   2.23531
   A63        2.11028   0.00024   0.00000   0.00108   0.00108   2.11136
   A64        2.10574  -0.00094   0.00000  -0.00354  -0.00354   2.10220
   A65        2.06677   0.00069   0.00000   0.00251   0.00251   2.06928
   A66        2.10661  -0.00024   0.00000  -0.00110  -0.00110   2.10552
   A67        2.08584   0.00019   0.00000   0.00103   0.00103   2.08687
   A68        2.09036   0.00005   0.00000   0.00017   0.00017   2.09053
   A69        2.10661  -0.00015   0.00000  -0.00079  -0.00079   2.10582
   A70        2.08270  -0.00008   0.00000  -0.00053  -0.00053   2.08217
   A71        2.09376   0.00023   0.00000   0.00139   0.00139   2.09515
   A72        2.09928  -0.00015   0.00000  -0.00043  -0.00043   2.09885
   A73        2.08706   0.00014   0.00000   0.00060   0.00060   2.08766
   A74        2.09680   0.00002   0.00000  -0.00015  -0.00015   2.09665
   A75        2.09920  -0.00013   0.00000  -0.00046  -0.00046   2.09874
   A76        2.08741   0.00013   0.00000   0.00063   0.00063   2.08804
   A77        2.09657   0.00000   0.00000  -0.00016  -0.00017   2.09640
   A78        2.08768  -0.00001   0.00000   0.00028   0.00028   2.08796
   A79        2.09771   0.00001   0.00000  -0.00010  -0.00010   2.09762
   A80        2.09777   0.00000   0.00000  -0.00018  -0.00018   2.09759
   A81        1.96624  -0.00140   0.00000  -0.00717  -0.00719   1.95905
   A82        2.16066  -0.00112   0.00000  -0.00331  -0.00332   2.15734
   A83        2.15513   0.00253   0.00000   0.01094   0.01093   2.16606
   A84        1.93208   0.00021   0.00000   0.00194   0.00194   1.93402
   A85        1.95634  -0.00061   0.00000  -0.00378  -0.00378   1.95256
   A86        1.92824  -0.00024   0.00000  -0.00200  -0.00201   1.92623
   A87        1.88885   0.00041   0.00000   0.00351   0.00351   1.89236
   A88        1.89266   0.00006   0.00000   0.00055   0.00055   1.89322
   A89        1.86313   0.00020   0.00000  -0.00009  -0.00009   1.86304
   A90        2.11150   0.00003   0.00000   0.00030   0.00030   2.11180
   A91        2.10399  -0.00077   0.00000  -0.00285  -0.00285   2.10115
   A92        2.06726   0.00074   0.00000   0.00259   0.00259   2.06985
   A93        2.10591  -0.00015   0.00000  -0.00086  -0.00086   2.10505
   A94        2.08497   0.00017   0.00000   0.00102   0.00102   2.08599
   A95        2.09197  -0.00001   0.00000  -0.00006  -0.00006   2.09191
   A96        2.10696  -0.00018   0.00000  -0.00088  -0.00088   2.10608
   A97        2.08445  -0.00001   0.00000  -0.00012  -0.00013   2.08432
   A98        2.09160   0.00019   0.00000   0.00110   0.00109   2.09270
   A99        2.09911  -0.00012   0.00000  -0.00036  -0.00036   2.09875
   A100       2.08724   0.00013   0.00000   0.00060   0.00060   2.08784
   A101       2.09680  -0.00001   0.00000  -0.00023  -0.00023   2.09657
   A102       2.09853  -0.00020   0.00000  -0.00059  -0.00059   2.09795
   A103       2.08794   0.00015   0.00000   0.00060   0.00060   2.08854
   A104       2.09672   0.00005   0.00000  -0.00002  -0.00002   2.09670
   A105       2.08845  -0.00008   0.00000   0.00010   0.00010   2.08855
   A106       2.09736   0.00002   0.00000  -0.00017  -0.00017   2.09720
   A107       2.09735   0.00006   0.00000   0.00006   0.00007   2.09742
   A108       1.97089  -0.00142   0.00000  -0.00736  -0.00738   1.96351
   A109       2.15751  -0.00105   0.00000  -0.00333  -0.00332   2.15418
   A110       2.14693   0.00246   0.00000   0.01060   0.01061   2.15754
   A111       1.92423  -0.00032   0.00000  -0.00263  -0.00263   1.92159
   A112       1.96000  -0.00050   0.00000  -0.00310  -0.00310   1.95690
   A113       1.93365   0.00023   0.00000   0.00223   0.00223   1.93588
   A114       1.86394   0.00014   0.00000  -0.00067  -0.00068   1.86326
   A115       1.88710   0.00010   0.00000   0.00081   0.00081   1.88791
   A116       1.89214   0.00037   0.00000   0.00347   0.00347   1.89561
    D1        0.68033   0.00005   0.00000  -0.00163  -0.00164   0.67869
    D2       -1.48370   0.00037   0.00000   0.00000  -0.00001  -1.48371
    D3        2.80352  -0.00025   0.00000  -0.00640  -0.00641   2.79711
    D4       -2.52082   0.00009   0.00000   0.00535   0.00536  -2.51546
    D5        1.59833   0.00042   0.00000   0.00698   0.00699   1.60532
    D6       -0.39763  -0.00020   0.00000   0.00058   0.00059  -0.39704
    D7        3.00616  -0.00007   0.00000   0.00214   0.00215   3.00831
    D8       -0.07802  -0.00005   0.00000   0.00269   0.00270  -0.07532
    D9       -0.06130  -0.00016   0.00000  -0.00677  -0.00676  -0.06805
   D10        3.13772  -0.00014   0.00000  -0.00622  -0.00621   3.13150
   D11        0.28620   0.00020   0.00000   0.00371   0.00369   0.28989
   D12       -2.80541  -0.00010   0.00000  -0.00671  -0.00664  -2.81205
   D13       -2.92739   0.00030   0.00000   0.01246   0.01243  -2.91496
   D14        0.26419   0.00001   0.00000   0.00205   0.00210   0.26628
   D15       -3.06113   0.00019   0.00000   0.00373   0.00375  -3.05739
   D16       -1.02299   0.00019   0.00000   0.00527   0.00525  -1.01774
   D17        1.08141   0.00008   0.00000   0.00695   0.00693   1.08834
   D18       -0.96101   0.00026   0.00000   0.00683   0.00684  -0.95417
   D19        1.07713   0.00025   0.00000   0.00836   0.00834   1.08548
   D20       -3.10166   0.00015   0.00000   0.01004   0.01002  -3.09163
   D21        1.19081   0.00041   0.00000   0.00401   0.00403   1.19485
   D22       -3.05423   0.00041   0.00000   0.00554   0.00554  -3.04869
   D23       -0.94983   0.00030   0.00000   0.00723   0.00722  -0.94261
   D24       -3.08243  -0.00029   0.00000  -0.00505  -0.00506  -3.08748
   D25        1.08996  -0.00016   0.00000  -0.00276  -0.00277   1.08719
   D26       -0.98821  -0.00028   0.00000  -0.00473  -0.00474  -0.99295
   D27        1.07772  -0.00003   0.00000  -0.00631  -0.00630   1.07142
   D28       -1.03308   0.00011   0.00000  -0.00402  -0.00402  -1.03710
   D29       -3.11124  -0.00001   0.00000  -0.00599  -0.00599  -3.11723
   D30       -1.12427   0.00010   0.00000   0.00078   0.00078  -1.12349
   D31        3.04811   0.00024   0.00000   0.00307   0.00307   3.05118
   D32        0.96995   0.00012   0.00000   0.00109   0.00110   0.97105
   D33        0.31957   0.00013   0.00000  -0.00393  -0.00392   0.31565
   D34        2.40402  -0.00023   0.00000  -0.00471  -0.00471   2.39931
   D35       -1.67230  -0.00047   0.00000  -0.01087  -0.01088  -1.68318
   D36        2.26718   0.00014   0.00000   0.00808   0.00808   2.27526
   D37        0.19494   0.00018   0.00000   0.00571   0.00572   0.20066
   D38       -1.80902  -0.00026   0.00000   0.00082   0.00081  -1.80822
   D39        0.80430  -0.00014   0.00000  -0.00937  -0.00940   0.79490
   D40       -2.35413  -0.00015   0.00000  -0.00626  -0.00627  -2.36040
   D41        2.92969  -0.00024   0.00000  -0.01211  -0.01213   2.91756
   D42       -0.22874  -0.00025   0.00000  -0.00900  -0.00901  -0.23775
   D43       -1.36271   0.00038   0.00000  -0.00640  -0.00642  -1.36913
   D44        1.76204   0.00037   0.00000  -0.00329  -0.00330   1.75874
   D45       -3.09360  -0.00005   0.00000  -0.00824  -0.00824  -3.10183
   D46        1.09694  -0.00006   0.00000  -0.00840  -0.00839   1.08855
   D47       -1.01299   0.00007   0.00000  -0.00629  -0.00629  -1.01928
   D48        0.98928   0.00010   0.00000  -0.00131  -0.00131   0.98797
   D49       -1.10337   0.00009   0.00000  -0.00147  -0.00146  -1.10483
   D50        3.06989   0.00022   0.00000   0.00064   0.00064   3.07053
   D51       -0.98280  -0.00027   0.00000  -0.00609  -0.00610  -0.98889
   D52       -3.07545  -0.00028   0.00000  -0.00625  -0.00625  -3.08170
   D53        1.09781  -0.00015   0.00000  -0.00414  -0.00415   1.09366
   D54        3.02413   0.00005   0.00000   0.00208   0.00209   3.02622
   D55       -0.13317  -0.00008   0.00000  -0.00125  -0.00123  -0.13440
   D56        2.99045   0.00026   0.00000   0.00446   0.00446   2.99491
   D57        0.89047   0.00007   0.00000   0.00365   0.00365   0.89412
   D58       -1.24145   0.00008   0.00000   0.00358   0.00358  -1.23788
   D59       -0.20272   0.00023   0.00000   0.00390   0.00390  -0.19882
   D60       -2.30270   0.00005   0.00000   0.00308   0.00309  -2.29961
   D61        1.84857   0.00006   0.00000   0.00301   0.00301   1.85158
   D62        2.99621  -0.00023   0.00000  -0.00960  -0.00959   2.98662
   D63       -0.18029  -0.00024   0.00000  -0.00831  -0.00831  -0.18860
   D64       -0.09762  -0.00023   0.00000  -0.00927  -0.00927  -0.10689
   D65        3.00907  -0.00024   0.00000  -0.00798  -0.00799   3.00108
   D66        0.41376   0.00022   0.00000   0.00423   0.00423   0.41800
   D67        2.56546   0.00022   0.00000   0.00499   0.00499   2.57045
   D68       -1.61024  -0.00016   0.00000   0.00124   0.00124  -1.60900
   D69        2.56735   0.00036   0.00000   0.00583   0.00583   2.57318
   D70       -1.56414   0.00036   0.00000   0.00659   0.00659  -1.55755
   D71        0.54335  -0.00002   0.00000   0.00284   0.00284   0.54619
   D72       -1.68554   0.00000   0.00000   0.00291   0.00291  -1.68263
   D73        0.46616   0.00000   0.00000   0.00367   0.00367   0.46983
   D74        2.57364  -0.00038   0.00000  -0.00008  -0.00009   2.57356
   D75        0.35518   0.00002   0.00000   0.01023   0.01020   0.36538
   D76       -1.70222   0.00011   0.00000   0.01081   0.01081  -1.69141
   D77        2.43857   0.00018   0.00000   0.01064   0.01062   2.44920
   D78       -2.74832   0.00005   0.00000   0.00899   0.00896  -2.73936
   D79        1.47747   0.00015   0.00000   0.00958   0.00957   1.48704
   D80       -0.66493   0.00022   0.00000   0.00940   0.00939  -0.65554
   D81       -0.21367   0.00026   0.00000   0.01189   0.01190  -0.20177
   D82        2.94869   0.00027   0.00000   0.00801   0.00801   2.95670
   D83        2.88549   0.00023   0.00000   0.01332   0.01332   2.89882
   D84       -0.23533   0.00023   0.00000   0.00944   0.00943  -0.22590
   D85       -0.46979  -0.00037   0.00000  -0.00957  -0.00958  -0.47937
   D86        1.63881   0.00001   0.00000  -0.00737  -0.00738   1.63143
   D87       -2.61478  -0.00031   0.00000  -0.00960  -0.00961  -2.62439
   D88       -2.62104  -0.00037   0.00000  -0.01032  -0.01032  -2.63136
   D89       -0.51244   0.00000   0.00000  -0.00812  -0.00812  -0.52056
   D90        1.51715  -0.00032   0.00000  -0.01035  -0.01035   1.50681
   D91        1.55775  -0.00002   0.00000  -0.00679  -0.00680   1.55095
   D92       -2.61683   0.00036   0.00000  -0.00460  -0.00460  -2.62143
   D93       -0.58724   0.00004   0.00000  -0.00683  -0.00683  -0.59407
   D94        0.14802   0.00022   0.00000   0.00821   0.00820   0.15622
   D95       -3.12461   0.00041   0.00000   0.00821   0.00821  -3.11639
   D96       -3.01408   0.00022   0.00000   0.01209   0.01207  -3.00201
   D97       -0.00352   0.00041   0.00000   0.01209   0.01209   0.00857
   D98       -2.36405  -0.00006   0.00000  -0.00101  -0.00100  -2.36505
   D99        0.74543  -0.00001   0.00000   0.00054   0.00054   0.74597
   D100       0.79553   0.00007   0.00000   0.00277   0.00277   0.79830
   D101      -2.37818   0.00012   0.00000   0.00432   0.00431  -2.37387
   D102       0.01579  -0.00009   0.00000  -0.00409  -0.00409   0.01170
   D103      -2.99568   0.00003   0.00000  -0.00290  -0.00290  -2.99858
   D104       3.13962  -0.00024   0.00000  -0.00788  -0.00788   3.13175
   D105       0.12815  -0.00012   0.00000  -0.00668  -0.00668   0.12147
   D106       2.95886  -0.00004   0.00000   0.00278   0.00282   2.96167
   D107      -0.19164   0.00001   0.00000   0.00728   0.00731  -0.18433
   D108       2.35235   0.00002   0.00000   0.00128   0.00127   2.35362
   D109      -0.75852  -0.00003   0.00000  -0.00083  -0.00083  -0.75935
   D110      -0.77898  -0.00005   0.00000  -0.00392  -0.00392  -0.78290
   D111       2.39333  -0.00011   0.00000  -0.00603  -0.00602   2.38731
   D112      -0.01983  -0.00010   0.00000  -0.00791  -0.00789  -0.02772
   D113       3.07195   0.00007   0.00000   0.00200   0.00203   3.07398
   D114       3.11168  -0.00004   0.00000  -0.00282  -0.00281   3.10887
   D115      -0.07972   0.00013   0.00000   0.00708   0.00711  -0.07261
   D116      -3.12920  -0.00002   0.00000  -0.00153  -0.00153  -3.13073
   D117      -0.01676   0.00009   0.00000   0.00290   0.00290  -0.01386
   D118      -0.01765   0.00001   0.00000   0.00043   0.00043  -0.01723
   D119       3.09479   0.00012   0.00000   0.00485   0.00486   3.09965
   D120       3.13426   0.00005   0.00000   0.00180   0.00180   3.13606
   D121      -0.02339   0.00020   0.00000   0.00752   0.00752  -0.01587
   D122       0.02264   0.00000   0.00000  -0.00023  -0.00023   0.02241
   D123      -3.13501   0.00015   0.00000   0.00549   0.00549  -3.12953
   D124       0.00279  -0.00002   0.00000  -0.00057  -0.00057   0.00223
   D125       3.13461   0.00003   0.00000   0.00134   0.00134   3.13596
   D126      -3.10958  -0.00013   0.00000  -0.00502  -0.00502  -3.11460
   D127       0.02224  -0.00008   0.00000  -0.00311  -0.00311   0.01913
   D128      -0.01278   0.00001   0.00000   0.00018   0.00018  -0.01260
   D129       3.12903   0.00004   0.00000   0.00164   0.00164   3.13067
   D130      -3.13821  -0.00014   0.00000  -0.00556  -0.00556   3.13941
   D131       0.00359  -0.00011   0.00000  -0.00410  -0.00410  -0.00051
   D132       0.00751   0.00001   0.00000   0.00046   0.00046   0.00797
   D133       3.14159   0.00001   0.00000   0.00042   0.00042  -3.14117
   D134      -3.12426  -0.00004   0.00000  -0.00146  -0.00146  -3.12572
   D135       0.00983  -0.00004   0.00000  -0.00150  -0.00150   0.00832
   D136      -0.00254  -0.00001   0.00000  -0.00027  -0.00027  -0.00281
   D137      -3.13663  -0.00001   0.00000  -0.00023  -0.00023  -3.13685
   D138       3.13884  -0.00004   0.00000  -0.00174  -0.00174   3.13710
   D139       0.00475  -0.00004   0.00000  -0.00170  -0.00170   0.00305
   D140       2.78120   0.00004   0.00000   0.00513   0.00514   2.78634
   D141      -1.39119   0.00029   0.00000   0.00839   0.00840  -1.38279
   D142       0.68436  -0.00001   0.00000   0.00448   0.00450   0.68886
   D143      -0.30508  -0.00016   0.00000  -0.00583  -0.00584  -0.31092
   D144       1.80572   0.00009   0.00000  -0.00257  -0.00258   1.80313
   D145      -2.40192  -0.00021   0.00000  -0.00648  -0.00648  -2.40841
   D146       3.12519   0.00002   0.00000   0.00113   0.00113   3.12632
   D147       0.01117  -0.00009   0.00000  -0.00315  -0.00315   0.00802
   D148       0.01505   0.00000   0.00000  -0.00029  -0.00029   0.01476
   D149      -3.09897  -0.00011   0.00000  -0.00456  -0.00456  -3.10353
   D150      -3.12903  -0.00004   0.00000  -0.00160  -0.00160  -3.13063
   D151       0.03264  -0.00019   0.00000  -0.00705  -0.00705   0.02559
   D152      -0.01875  -0.00001   0.00000  -0.00013  -0.00013  -0.01888
   D153      -3.14027  -0.00015   0.00000  -0.00558  -0.00558   3.13734
   D154      -0.00279   0.00002   0.00000   0.00066   0.00066  -0.00213
   D155      -3.13496  -0.00003   0.00000  -0.00119  -0.00119  -3.13615
   D156       3.11111   0.00013   0.00000   0.00497   0.00497   3.11608
   D157      -0.02105   0.00008   0.00000   0.00311   0.00311  -0.01794
   D158       0.01019   0.00000   0.00000   0.00018   0.00018   0.01038
   D159      -3.13007  -0.00004   0.00000  -0.00149  -0.00149  -3.13157
   D160       3.13163   0.00015   0.00000   0.00564   0.00564   3.13727
   D161      -0.00863   0.00010   0.00000   0.00396   0.00396  -0.00467
   D162      -0.00612  -0.00001   0.00000  -0.00057  -0.00057  -0.00669
   D163       3.14159  -0.00001   0.00000  -0.00030  -0.00030   3.14129
   D164       3.12599   0.00004   0.00000   0.00130   0.00130   3.12729
   D165      -0.00948   0.00004   0.00000   0.00157   0.00157  -0.00791
   D166       0.00244   0.00000   0.00000   0.00015   0.00015   0.00259
   D167       3.13791   0.00000   0.00000  -0.00012  -0.00012   3.13779
   D168      -3.14048   0.00005   0.00000   0.00183   0.00183  -3.13865
   D169      -0.00501   0.00004   0.00000   0.00156   0.00156  -0.00345
   D170      -0.68904   0.00021   0.00000   0.00351   0.00351  -0.68554
   D171       1.38720  -0.00015   0.00000  -0.00111  -0.00111   1.38609
   D172      -2.77733   0.00015   0.00000   0.00278   0.00278  -2.77455
   D173       2.30855   0.00009   0.00000   0.00206   0.00206   2.31060
   D174      -1.89839  -0.00026   0.00000  -0.00256  -0.00256  -1.90095
   D175       0.22026   0.00003   0.00000   0.00133   0.00133   0.22159
         Item               Value     Threshold  Converged?
 Maximum Force            0.014351     0.000450     NO 
 RMS     Force            0.002629     0.000300     NO 
 Maximum Displacement     0.092920     0.001800     NO 
 RMS     Displacement     0.025402     0.001200     NO 
 Predicted change in Energy=-3.044217D-03
 Lowest energy point so far.  Saving SCF results.
 GradGradGradGradGradGradGradGradGradGradGradGradGradGradGradGradGradGrad

 Leave Link  103 at Wed Dec 12 16:10:32 2018, MaxMem=   939524096 cpu:         2.9
 (Enter /pbs_home/pkowalski/g09d01/g09/l202.exe)
 Stoichiometry    C29H22F6S2
 Framework group  C1[X(C29H22F6S2)]
 Deg. of freedom   171
 Full point group                 C1      NOp   1
 RotChk:  IX=0 Diff= 3.02D-03
 Largest Abelian subgroup         C1      NOp   1
 Largest concise Abelian subgroup C1      NOp   1
                         Standard orientation:                         
 ---------------------------------------------------------------------
 Center     Atomic      Atomic             Coordinates (Angstroms)
 Number     Number       Type             X           Y           Z
 ---------------------------------------------------------------------
      1          6           0       -1.433064    0.419267   -0.192972
      2          6           0       -0.607714   -0.858660   -0.329653
      3          6           0        0.644751   -0.764482    0.547096
      4         16           0        1.779863   -2.202821    0.342216
      5          6           0       -0.730275    1.577324   -0.115220
      6          6           0       -1.245233    2.984158   -0.133712
      7          6           0        0.732312    1.594639   -0.066402
      8          6           0       -0.016741    3.853587    0.201297
      9          6           0        1.207718    3.006565   -0.202818
     10          9           0       -2.236628    3.231557    0.749618
     11          9           0       -1.710874    3.354071   -1.355784
     12          9           0       -0.045459    5.040276   -0.406713
     13          9           0        0.022618    4.051892    1.530047
     14          9           0        1.563599    3.332946   -1.474497
     15          9           0        2.253936    3.326395    0.586791
     16          6           0        1.456395    0.459180    0.120747
     17          6           0        0.338726   -0.637947    2.051027
     18          1           0        1.282767   -0.535141    2.601786
     19          1           0       -0.191886   -1.524694    2.418999
     20          1           0       -0.278609    0.250126    2.244217
     21          6           0       -0.293849   -1.055213   -1.824898
     22          1           0        0.253021   -1.991734   -1.988151
     23          1           0        0.310252   -0.218522   -2.203666
     24          1           0       -1.235216   -1.088291   -2.388581
     25          6           0        3.164892   -1.137671    0.114920
     26         16           0       -1.748094   -2.210246    0.194896
     27          6           0       -3.149647   -1.159875   -0.033121
     28          6           0       -4.476523   -1.799658    0.028859
     29          6           0       -5.523653   -1.219599    0.758050
     30          6           0       -4.706060   -3.023508   -0.615819
     31          6           0       -6.768569   -1.835557    0.822352
     32          1           0       -5.351697   -0.287837    1.298436
     33          6           0       -5.953118   -3.633547   -0.554738
     34          1           0       -3.895470   -3.491701   -1.177686
     35          6           0       -6.989369   -3.041426    0.162879
     36          1           0       -7.571142   -1.371525    1.399761
     37          1           0       -6.116416   -4.581682   -1.071628
     38          1           0       -7.967769   -3.524035    0.213834
     39          6           0       -2.859402    0.156860   -0.241228
     40          6           0       -3.889243    1.209704   -0.540829
     41          1           0       -4.827411    0.752436   -0.877377
     42          1           0       -4.103074    1.835115    0.337540
     43          1           0       -3.528598    1.883547   -1.328548
     44          6           0        4.487893   -1.782248    0.038285
     45          6           0        5.586606   -1.260069    0.734331
     46          6           0        4.662513   -2.956448   -0.707472
     47          6           0        6.826933   -1.884993    0.670797
     48          1           0        5.459081   -0.367182    1.348168
     49          6           0        5.904507   -3.576323   -0.773175
     50          1           0        3.814418   -3.377390   -1.251869
     51          6           0        6.991339   -3.042111   -0.085698
     52          1           0        7.670974   -1.467071    1.223729
     53          1           0        6.024232   -4.485241   -1.366659
     54          1           0        7.966369   -3.531662   -0.134808
     55          6           0        2.873144    0.192507    0.007746
     56          6           0        3.885449    1.239046   -0.365066
     57          1           0        3.478917    1.896328   -1.145671
     58          1           0        4.147883    1.882675    0.486019
     59          1           0        4.802022    0.777323   -0.750186
 ---------------------------------------------------------------------
 Rotational constants (GHZ):      0.1293040      0.0707489      0.0488053
 Leave Link  202 at Wed Dec 12 16:10:32 2018, MaxMem=   939524096 cpu:         0.0
 (Enter /pbs_home/pkowalski/g09d01/g09/l301.exe)
 Basis read from rwf:  (5D, 7F)
 No pseudopotential information found on rwf file.
 There are   673 symmetry adapted cartesian basis functions of A   symmetry.
 There are   636 symmetry adapted basis functions of A   symmetry.
   636 basis functions,  1103 primitive gaussians,   673 cartesian basis functions
   141 alpha electrons      141 beta electrons
       nuclear repulsion energy      4705.9387519608 Hartrees.
 IExCor=20419 DFT=T Ex+Corr=CAM-B3LYP ExCW=0 ScaHFX=  1.000000
 ScaDFX=  1.000000  1.000000  1.000000  0.810000 ScalE2=  1.000000  1.000000
 IRadAn=      0 IRanWt=     -1 IRanGd=            0 ICorTp=0 IEmpDi=  4
  HFx wShort=  0.000000 wLong=  0.330000 cFull=  0.190000 cShort=  0.000000 cLong=  0.460000
  DFx wShort=  0.000000 wLong=  0.330000 cFull=  0.190000 cShort=  0.000000 cLong=  0.460000
 NAtoms=   59 NActive=   59 NUniq=   59 SFac= 1.00D+00 NAtFMM=   60 NAOKFM=F Big=F
 Integral buffers will be    131072 words long.
 Raffenetti 2 integral format.
 Two-electron integral symmetry is turned on.
 No density basis found on file   724.
 Leave Link  301 at Wed Dec 12 16:10:32 2018, MaxMem=   939524096 cpu:         0.5
 (Enter /pbs_home/pkowalski/g09d01/g09/l302.exe)
 NPDir=0 NMtPBC=     1 NCelOv=     1 NCel=       1 NClECP=     1 NCelD=      1
         NCelK=      1 NCelE2=     1 NClLst=     1 CellRange=     0.0.
 One-electron integrals computed using PRISM.
 NBasis=   636 RedAO= T EigKep=  2.86D-04  NBF=   636
 NBsUse=   636 1.00D-06 EigRej= -1.00D+00 NBFU=   636
 Precomputing XC quadrature grid using
 IXCGrd= 4 IRadAn=           0 IRanWt=          -1 IRanGd=           0 AccXCQ= 0.00D+00.
 Generated NRdTot=       0 NPtTot=           0 NUsed=           0 NTot=          32
 NSgBfM=   622   628   630   637   638 MxSgAt=    59 MxSgA2=    59.
 Leave Link  302 at Wed Dec 12 16:10:34 2018, MaxMem=   939524096 cpu:        16.5
 (Enter /pbs_home/pkowalski/g09d01/g09/l303.exe)
 DipDrv:  MaxL=1.
 Leave Link  303 at Wed Dec 12 16:10:35 2018, MaxMem=   939524096 cpu:         1.5
 (Enter /pbs_home/pkowalski/g09d01/g09/l401.exe)
 Initial guess from the checkpoint file:  "dae0068freq_closed_cam-b3lyp.chk"
 B after Tr=     0.000000    0.000000    0.000000
         Rot=    1.000000   -0.000484    0.000106   -0.000079 Ang=  -0.06 deg.
 Guess basis will be translated and rotated to current coordinates.
 JPrj=2 DoOrth=T DoCkMO=T.
 Generating alternative initial guess.
 ExpMin= 1.22D-01 ExpMax= 9.18D+03 ExpMxC= 1.38D+03 IAcc=1 IRadAn=         1 AccDes= 0.00D+00
 Harris functional with IExCor=20419 and IRadAn=       1 diagonalized for initial guess.
 HarFok:  IExCor=20419 AccDes= 0.00D+00 IRadAn=         1 IDoV= 1 UseB2=F ITyADJ=14
 ICtDFT=  3500011 ScaDFX=  1.000000  1.000000  1.000000  1.000000
 FoFCou: FMM=F IPFlag=           0 FMFlag=      100000 FMFlg1=           0
         NFxFlg=           0 DoJE=T BraDBF=F KetDBF=T FulRan=T
         wScrn=  0.000000 ICntrl=     500 IOpCl=  0 I1Cent=   200000004 NGrid=           0
         NMat0=    1 NMatS0=      1 NMatT0=    0 NMatD0=    1 NMtDS0=    0 NMtDT0=    0
 Petite list used in FoFCou.
 Harris En= -2437.25343925263    
 Leave Link  401 at Wed Dec 12 16:10:40 2018, MaxMem=   939524096 cpu:        41.8
 (Enter /pbs_home/pkowalski/g09d01/g09/l502.exe)
 Closed shell SCF:
 Using DIIS extrapolation, IDIIS=  1040.
 Integral symmetry usage will be decided dynamically.
 IVT=     1387805 IEndB=     1387805 NGot=   939524096 MDV=   938606534
 LenX=   938606534 LenY=   938152932
 Requested convergence on RMS density matrix=1.00D-08 within 128 cycles.
 Requested convergence on MAX density matrix=1.00D-06.
 Requested convergence on             energy=1.00D-06.
 No special actions if energy rises.
 Fock matrices will be formed incrementally for  20 cycles.
 Integral accuracy reduced to 1.0D-05 until final iterations.

 Cycle   1  Pass 0  IDiag  1:
 FoFJK:  IHMeth= 1 ICntrl=       0 DoSepK=T KAlg= 0 I1Cent=   0 FoldK=F
 IRaf=         1 NMat=   1 IRICut=       1 DoRegI=T DoRafI=F ISym2E= 0.
 FoFCou: FMM=F IPFlag=           0 FMFlag=      100000 FMFlg1=           0
         NFxFlg=           0 DoJE=T BraDBF=F KetDBF=F FulRan=T
         wScrn=  0.000000 ICntrl=     500 IOpCl=  0 I1Cent=           0 NGrid=           0
         NMat0=    1 NMatS0=      1 NMatT0=    0 NMatD0=    1 NMtDS0=    0 NMtDT0=    0
 Symmetry not used in FoFCou.
 E= -2511.48946913060    
 DIIS: error= 1.44D-03 at cycle   1 NSaved=   1.
 NSaved= 1 IEnMin= 1 EnMin= -2511.48946913060     IErMin= 1 ErrMin= 1.44D-03
 ErrMax= 1.44D-03  0.00D+00 EMaxC= 1.00D-01 BMatC= 1.94D-03 BMatP= 1.94D-03
 IDIUse=3 WtCom= 9.86D-01 WtEn= 1.44D-02
 Coeff-Com:  0.100D+01
 Coeff-En:   0.100D+01
 Coeff:      0.100D+01
 Gap=     0.663 Goal=   None    Shift=    0.000
 GapD=    0.663 DampG=2.000 DampE=1.000 DampFc=2.0000 IDamp=-1.
 RMSDP=2.63D-04 MaxDP=1.52D-02              OVMax= 5.16D-03

 Cycle   2  Pass 0  IDiag  1:
 RMSU=  2.61D-04    CP:  1.00D+00
 E= -2511.49147915456     Delta-E=       -0.002010023963 Rises=F Damp=F
 DIIS: error= 3.45D-04 at cycle   2 NSaved=   2.
 NSaved= 2 IEnMin= 2 EnMin= -2511.49147915456     IErMin= 2 ErrMin= 3.45D-04
 ErrMax= 3.45D-04  0.00D+00 EMaxC= 1.00D-01 BMatC= 1.31D-04 BMatP= 1.94D-03
 IDIUse=3 WtCom= 9.97D-01 WtEn= 3.45D-03
 Coeff-Com:  0.478D-01 0.952D+00
 Coeff-En:   0.000D+00 0.100D+01
 Coeff:      0.477D-01 0.952D+00
 Gap=     0.178 Goal=   None    Shift=    0.000
 RMSDP=5.59D-05 MaxDP=3.56D-03 DE=-2.01D-03 OVMax= 3.10D-03

 Cycle   3  Pass 0  IDiag  1:
 RMSU=  5.50D-05    CP:  1.00D+00  1.04D+00
 E= -2511.49155350557     Delta-E=       -0.000074351009 Rises=F Damp=F
 DIIS: error= 3.28D-04 at cycle   3 NSaved=   3.
 NSaved= 3 IEnMin= 3 EnMin= -2511.49155350557     IErMin= 3 ErrMin= 3.28D-04
 ErrMax= 3.28D-04  0.00D+00 EMaxC= 1.00D-01 BMatC= 9.90D-05 BMatP= 1.31D-04
 IDIUse=3 WtCom= 9.97D-01 WtEn= 3.28D-03
 Coeff-Com: -0.411D-01 0.470D+00 0.571D+00
 Coeff-En:   0.000D+00 0.293D+00 0.707D+00
 Coeff:     -0.410D-01 0.469D+00 0.572D+00
 Gap=     0.177 Goal=   None    Shift=    0.000
 RMSDP=3.34D-05 MaxDP=2.49D-03 DE=-7.44D-05 OVMax= 1.61D-03

 Cycle   4  Pass 0  IDiag  1:
 RMSU=  1.92D-05    CP:  1.00D+00  1.08D+00  5.51D-01
 E= -2511.49165374675     Delta-E=       -0.000100241178 Rises=F Damp=F
 DIIS: error= 6.51D-05 at cycle   4 NSaved=   4.
 NSaved= 4 IEnMin= 4 EnMin= -2511.49165374675     IErMin= 4 ErrMin= 6.51D-05
 ErrMax= 6.51D-05  0.00D+00 EMaxC= 1.00D-01 BMatC= 6.19D-06 BMatP= 9.90D-05
 IDIUse=1 WtCom= 1.00D+00 WtEn= 0.00D+00
 Coeff-Com: -0.220D-01 0.119D+00 0.244D+00 0.658D+00
 Coeff:     -0.220D-01 0.119D+00 0.244D+00 0.658D+00
 Gap=     0.177 Goal=   None    Shift=    0.000
 RMSDP=8.64D-06 MaxDP=5.27D-04 DE=-1.00D-04 OVMax= 5.64D-04

 Initial convergence to 1.0D-05 achieved.  Increase integral accuracy.
 Cycle   5  Pass 1  IDiag  1:
 E= -2511.49180198023     Delta-E=       -0.000148233479 Rises=F Damp=F
 DIIS: error= 1.54D-04 at cycle   1 NSaved=   1.
 NSaved= 1 IEnMin= 1 EnMin= -2511.49180198023     IErMin= 1 ErrMin= 1.54D-04
 ErrMax= 1.54D-04  0.00D+00 EMaxC= 1.00D-01 BMatC= 1.85D-05 BMatP= 1.85D-05
 IDIUse=3 WtCom= 9.98D-01 WtEn= 1.54D-03
 Coeff-Com:  0.100D+01
 Coeff-En:   0.100D+01
 Coeff:      0.100D+01
 Gap=     0.178 Goal=   None    Shift=    0.000
 RMSDP=8.64D-06 MaxDP=5.27D-04 DE=-1.48D-04 OVMax= 4.71D-04

 Cycle   6  Pass 1  IDiag  1:
 RMSU=  1.77D-04    CP:  1.00D+00
 E= -2511.49182061847     Delta-E=       -0.000018638239 Rises=F Damp=F
 DIIS: error= 2.19D-05 at cycle   2 NSaved=   2.
 NSaved= 2 IEnMin= 2 EnMin= -2511.49182061847     IErMin= 2 ErrMin= 2.19D-05
 ErrMax= 2.19D-05  0.00D+00 EMaxC= 1.00D-01 BMatC= 1.14D-06 BMatP= 1.85D-05
 IDIUse=1 WtCom= 1.00D+00 WtEn= 0.00D+00
 Coeff-Com:  0.693D-01 0.931D+00
 Coeff:      0.693D-01 0.931D+00
 Gap=     0.178 Goal=   None    Shift=    0.000
 RMSDP=8.45D-06 MaxDP=4.27D-04 DE=-1.86D-05 OVMax= 4.59D-04

 Cycle   7  Pass 1  IDiag  1:
 RMSU=  6.40D-06    CP:  1.00D+00  1.03D+00
 E= -2511.49181994112     Delta-E=        0.000000677343 Rises=F Damp=F
 DIIS: error= 2.88D-05 at cycle   3 NSaved=   3.
 NSaved= 3 IEnMin= 2 EnMin= -2511.49182061847     IErMin= 2 ErrMin= 2.19D-05
 ErrMax= 2.88D-05  0.00D+00 EMaxC= 1.00D-01 BMatC= 1.90D-06 BMatP= 1.14D-06
 IDIUse=1 WtCom= 1.00D+00 WtEn= 0.00D+00
 Coeff-Com: -0.164D-01 0.570D+00 0.446D+00
 Coeff:     -0.164D-01 0.570D+00 0.446D+00
 Gap=     0.178 Goal=   None    Shift=    0.000
 RMSDP=3.66D-06 MaxDP=2.58D-04 DE= 6.77D-07 OVMax= 2.71D-04

 Cycle   8  Pass 1  IDiag  1:
 RMSU=  1.36D-06    CP:  1.00D+00  1.03D+00  4.79D-01
 E= -2511.49182178460     Delta-E=       -0.000001843474 Rises=F Damp=F
 DIIS: error= 2.34D-06 at cycle   4 NSaved=   4.
 NSaved= 4 IEnMin= 4 EnMin= -2511.49182178460     IErMin= 4 ErrMin= 2.34D-06
 ErrMax= 2.34D-06  0.00D+00 EMaxC= 1.00D-01 BMatC= 1.14D-08 BMatP= 1.14D-06
 IDIUse=1 WtCom= 1.00D+00 WtEn= 0.00D+00
 Coeff-Com: -0.800D-02 0.227D+00 0.188D+00 0.593D+00
 Coeff:     -0.800D-02 0.227D+00 0.188D+00 0.593D+00
 Gap=     0.178 Goal=   None    Shift=    0.000
 RMSDP=2.99D-07 MaxDP=1.26D-05 DE=-1.84D-06 OVMax= 4.82D-05

 Cycle   9  Pass 1  IDiag  1:
 RMSU=  2.80D-07    CP:  1.00D+00  1.04D+00  4.94D-01  9.88D-01
 E= -2511.49182179724     Delta-E=       -0.000000012647 Rises=F Damp=F
 DIIS: error= 6.83D-07 at cycle   5 NSaved=   5.
 NSaved= 5 IEnMin= 5 EnMin= -2511.49182179724     IErMin= 5 ErrMin= 6.83D-07
 ErrMax= 6.83D-07  0.00D+00 EMaxC= 1.00D-01 BMatC= 9.48D-10 BMatP= 1.14D-08
 IDIUse=1 WtCom= 1.00D+00 WtEn= 0.00D+00
 Coeff-Com:  0.935D-03-0.421D-01-0.313D-01 0.125D+00 0.948D+00
 Coeff:      0.935D-03-0.421D-01-0.313D-01 0.125D+00 0.948D+00
 Gap=     0.178 Goal=   None    Shift=    0.000
 RMSDP=1.86D-07 MaxDP=6.87D-06 DE=-1.26D-08 OVMax= 3.41D-05

 Cycle  10  Pass 1  IDiag  1:
 RMSU=  1.48D-07    CP:  1.00D+00  1.04D+00  4.95D-01  1.07D+00  1.08D+00
 E= -2511.49182179960     Delta-E=       -0.000000002357 Rises=F Damp=F
 DIIS: error= 7.09D-07 at cycle   6 NSaved=   6.
 NSaved= 6 IEnMin= 6 EnMin= -2511.49182179960     IErMin= 5 ErrMin= 6.83D-07
 ErrMax= 7.09D-07  0.00D+00 EMaxC= 1.00D-01 BMatC= 4.80D-10 BMatP= 9.48D-10
 IDIUse=1 WtCom= 1.00D+00 WtEn= 0.00D+00
 Coeff-Com:  0.181D-02-0.604D-01-0.483D-01-0.176D-01 0.554D+00 0.571D+00
 Coeff:      0.181D-02-0.604D-01-0.483D-01-0.176D-01 0.554D+00 0.571D+00
 Gap=     0.178 Goal=   None    Shift=    0.000
 RMSDP=8.00D-08 MaxDP=3.12D-06 DE=-2.36D-09 OVMax= 2.04D-05

 Cycle  11  Pass 1  IDiag  1:
 RMSU=  6.59D-08    CP:  1.00D+00  1.04D+00  4.95D-01  1.08D+00  1.22D+00
                    CP:  1.03D+00
 E= -2511.49182180022     Delta-E=       -0.000000000619 Rises=F Damp=F
 DIIS: error= 1.49D-07 at cycle   7 NSaved=   7.
 NSaved= 7 IEnMin= 7 EnMin= -2511.49182180022     IErMin= 7 ErrMin= 1.49D-07
 ErrMax= 1.49D-07  0.00D+00 EMaxC= 1.00D-01 BMatC= 4.56D-11 BMatP= 4.80D-10
 IDIUse=1 WtCom= 1.00D+00 WtEn= 0.00D+00
 Coeff-Com:  0.643D-03-0.197D-01-0.164D-01-0.295D-01 0.755D-01 0.244D+00
 Coeff-Com:  0.745D+00
 Coeff:      0.643D-03-0.197D-01-0.164D-01-0.295D-01 0.755D-01 0.244D+00
 Coeff:      0.745D+00
 Gap=     0.178 Goal=   None    Shift=    0.000
 RMSDP=3.58D-08 MaxDP=1.59D-06 DE=-6.19D-10 OVMax= 6.83D-06

 Cycle  12  Pass 1  IDiag  1:
 RMSU=  1.96D-08    CP:  1.00D+00  1.04D+00  4.95D-01  1.09D+00  1.24D+00
                    CP:  1.22D+00  1.05D+00
 E= -2511.49182180059     Delta-E=       -0.000000000372 Rises=F Damp=F
 DIIS: error= 1.13D-07 at cycle   8 NSaved=   8.
 NSaved= 8 IEnMin= 8 EnMin= -2511.49182180059     IErMin= 8 ErrMin= 1.13D-07
 ErrMax= 1.13D-07  0.00D+00 EMaxC= 1.00D-01 BMatC= 7.43D-12 BMatP= 4.56D-11
 IDIUse=1 WtCom= 1.00D+00 WtEn= 0.00D+00
 Coeff-Com: -0.142D-03 0.559D-02 0.403D-02-0.668D-02-0.940D-01-0.188D-01
 Coeff-Com:  0.322D+00 0.788D+00
 Coeff:     -0.142D-03 0.559D-02 0.403D-02-0.668D-02-0.940D-01-0.188D-01
 Coeff:      0.322D+00 0.788D+00
 Gap=     0.178 Goal=   None    Shift=    0.000
 RMSDP=1.72D-08 MaxDP=7.91D-07 DE=-3.72D-10 OVMax= 4.60D-06

 Cycle  13  Pass 1  IDiag  1:
 RMSU=  7.75D-09    CP:  1.00D+00  1.04D+00  4.94D-01  1.09D+00  1.25D+00
                    CP:  1.29D+00  1.18D+00  9.58D-01
 E= -2511.49182180053     Delta-E=        0.000000000058 Rises=F Damp=F
 DIIS: error= 2.35D-08 at cycle   9 NSaved=   9.
 NSaved= 9 IEnMin= 8 EnMin= -2511.49182180059     IErMin= 9 ErrMin= 2.35D-08
 ErrMax= 2.35D-08  0.00D+00 EMaxC= 1.00D-01 BMatC= 9.56D-13 BMatP= 7.43D-12
 IDIUse=1 WtCom= 1.00D+00 WtEn= 0.00D+00
 Coeff-Com: -0.118D-03 0.412D-02 0.313D-02 0.140D-03-0.458D-01-0.295D-01
 Coeff-Com:  0.592D-01 0.329D+00 0.680D+00
 Coeff:     -0.118D-03 0.412D-02 0.313D-02 0.140D-03-0.458D-01-0.295D-01
 Coeff:      0.592D-01 0.329D+00 0.680D+00
 Gap=     0.178 Goal=   None    Shift=    0.000
 RMSDP=4.32D-09 MaxDP=2.34D-07 DE= 5.82D-11 OVMax= 8.86D-07

 SCF Done:  E(RCAM-B3LYP) =  -2511.49182180     A.U. after   13 cycles
            NFock= 13  Conv=0.43D-08     -V/T= 2.0070
 KE= 2.494118925142D+03 PE=-1.531365586828D+04 EE= 5.602106369377D+03
 Leave Link  502 at Wed Dec 12 16:22:01 2018, MaxMem=   939524096 cpu:      5429.2
 (Enter /pbs_home/pkowalski/g09d01/g09/l701.exe)
 Compute integral first derivatives.
 ... and contract with generalized density number  0.
 Leave Link  701 at Wed Dec 12 16:22:02 2018, MaxMem=   939524096 cpu:         6.0
 (Enter /pbs_home/pkowalski/g09d01/g09/l702.exe)
 L702 exits ... SP integral derivatives will be done elsewhere.
 Leave Link  702 at Wed Dec 12 16:22:02 2018, MaxMem=   939524096 cpu:         0.2
 (Enter /pbs_home/pkowalski/g09d01/g09/l703.exe)
 Compute integral first derivatives, UseDBF=F ICtDFT=           0.
 Integral derivatives from FoFJK, PRISM(SPDF).
 Calling FoFJK, ICntrl=      2127 FMM=F ISym2X=0 I1Cent= 0 IOpClX= 0 NMat=1 NMatS=1 NMatT=0.
 FoFJK:  IHMeth= 1 ICntrl=    2127 DoSepK=T KAlg= 0 I1Cent=   0 FoldK=F
 IRaf=         1 NMat=   1 IRICut=       1 DoRegI=T DoRafI=F ISym2E= 0.
 FoFCou: FMM=F IPFlag=           0 FMFlag=      100000 FMFlg1=         800
         NFxFlg=           0 DoJE=F BraDBF=F KetDBF=F FulRan=T
         wScrn=  0.000000 ICntrl=    2527 IOpCl=  0 I1Cent=           0 NGrid=           0
         NMat0=    1 NMatS0=      1 NMatT0=    0 NMatD0=    1 NMtDS0=    0 NMtDT0=    0
 Symmetry not used in FoFCou.
 Leave Link  703 at Wed Dec 12 16:26:23 2018, MaxMem=   939524096 cpu:      2083.6
 (Enter /pbs_home/pkowalski/g09d01/g09/l716.exe)
 Dipole        = 9.62753548D-02-1.64680912D+00-6.15653093D-02
 ***** Axes restored to original set *****
 -------------------------------------------------------------------
 Center     Atomic                   Forces (Hartrees/Bohr)
 Number     Number              X              Y              Z
 -------------------------------------------------------------------
      1        6           0.002527644   -0.002491587    0.001251393
      2        6          -0.002498136    0.001595052    0.000030011
      3        6           0.001423691   -0.000337779    0.002596057
      4       16           0.000894153   -0.000300854   -0.000537113
      5        6          -0.001752202    0.001811145   -0.000370545
      6        6          -0.003136552   -0.000006113   -0.004136292
      7        6           0.001199890   -0.000641291    0.002567360
      8        6           0.002822743    0.000623704   -0.002847039
      9        6           0.002520737   -0.004461456    0.000308212
     10        9           0.000806873   -0.000963696    0.001172290
     11        9           0.001145898    0.000545278    0.001040349
     12        9          -0.000327296    0.000298098    0.000759002
     13        9          -0.000719553   -0.000313279    0.000633886
     14        9          -0.000263073    0.001879399   -0.000004020
     15        9          -0.001450664    0.000705715   -0.001064665
     16        6          -0.001862429    0.001890729   -0.003254680
     17        6           0.000208453   -0.000292053   -0.000009529
     18        1           0.000099846    0.000382416   -0.000230174
     19        1           0.000403719    0.000023656   -0.000256327
     20        1           0.000287177    0.000339060    0.000109234
     21        6           0.000043651    0.000283829   -0.000306538
     22        1          -0.000233450   -0.000316209   -0.000276956
     23        1          -0.000345020   -0.000185227    0.000163691
     24        1          -0.000086481   -0.000433962    0.000165629
     25        6          -0.001451442    0.001329405   -0.001262493
     26       16          -0.000323468   -0.000459099   -0.000925002
     27        6           0.001664023   -0.000903665    0.001409656
     28        6          -0.000620992    0.000761056   -0.000247116
     29        6           0.000425957   -0.000168708   -0.000052172
     30        6          -0.000050765   -0.000435065    0.000256198
     31        6          -0.000050539    0.000393025   -0.000497422
     32        1          -0.000134448    0.000024632    0.000021760
     33        6          -0.000521065    0.000156485    0.000331653
     34        1           0.000014282    0.000143543   -0.000096018
     35        6          -0.000263857    0.000206078    0.000017522
     36        1          -0.000013114   -0.000029564    0.000102555
     37        1           0.000036750   -0.000002590   -0.000092911
     38        1           0.000069083   -0.000057321   -0.000001763
     39        6          -0.003008689    0.001899783   -0.001423585
     40        6           0.000399910   -0.000078882    0.000699645
     41        1           0.000009378   -0.000088023   -0.000213189
     42        1          -0.000208746   -0.000106789   -0.000058736
     43        1          -0.000222129    0.000242299   -0.000176951
     44        6           0.000516434   -0.000277108    0.000815452
     45        6          -0.000031700    0.000210548   -0.000411808
     46        6          -0.000416651   -0.000089508   -0.000174738
     47        6           0.000586067   -0.000136138    0.000126302
     48        1          -0.000025266   -0.000064905    0.000131200
     49        6          -0.000254220   -0.000115494    0.000543165
     50        1           0.000150156    0.000022916    0.000070483
     51        6           0.000128259   -0.000101054    0.000307602
     52        1          -0.000099274    0.000027822    0.000040938
     53        1           0.000080181   -0.000023552   -0.000066324
     54        1          -0.000040444    0.000023382   -0.000085807
     55        6           0.002020950   -0.002038702    0.002867108
     56        6          -0.000407819    0.000693486    0.000151007
     57        1           0.000322159   -0.000197260    0.000397210
     58        1          -0.000043430   -0.000262142    0.000116565
     59        1           0.000054850   -0.000133467   -0.000123221
 -------------------------------------------------------------------
 Cartesian Forces:  Max     0.004461456 RMS     0.001068146
 Leave Link  716 at Wed Dec 12 16:26:23 2018, MaxMem=   939524096 cpu:         0.2
 (Enter /pbs_home/pkowalski/g09d01/g09/l103.exe)

 GradGradGradGradGradGradGradGradGradGradGradGradGradGradGradGradGradGrad
 Berny optimization.
 Using GEDIIS/GDIIS optimizer.
 FormGI is forming the generalized inverse of G from B-inverse, IUseBI=4.
 Internal  Forces:  Max     0.004228036 RMS     0.000555065
 Search for a local minimum.
 Step number   2 out of a maximum of  354
 All quantities printed in internal units (Hartrees-Bohrs-Radians)
 RMS Force = .55507D-03 SwitMx=.10000D-02 MixMth= 2
 Mixed Optimization -- En-DIIS/RFO-DIIS
 Update second derivatives using D2CorX and points    1    2
 DE= -2.95D-03 DEPred=-3.04D-03 R= 9.71D-01
 TightC=F SS=  1.41D+00  RLast= 1.45D-01 DXNew= 5.0454D-01 4.3447D-01
 Trust test= 9.71D-01 RLast= 1.45D-01 DXMaxT set to 4.34D-01
 ITU=  1  0
 Use linear search instead of GDIIS.
     Eigenvalues ---    0.00230   0.00230   0.00418   0.00629   0.00652
     Eigenvalues ---    0.00652   0.00846   0.00992   0.01098   0.01108
     Eigenvalues ---    0.01202   0.01262   0.01383   0.01433   0.01457
     Eigenvalues ---    0.01543   0.01577   0.01602   0.01722   0.01728
     Eigenvalues ---    0.01934   0.01936   0.02014   0.02017   0.02077
     Eigenvalues ---    0.02080   0.02094   0.02096   0.02133   0.02135
     Eigenvalues ---    0.02138   0.02142   0.02151   0.02154   0.02161
     Eigenvalues ---    0.02161   0.02164   0.02167   0.04518   0.04714
     Eigenvalues ---    0.04936   0.05487   0.05499   0.05531   0.05684
     Eigenvalues ---    0.05688   0.05963   0.07000   0.07036   0.07081
     Eigenvalues ---    0.07252   0.07285   0.07298   0.07780   0.08997
     Eigenvalues ---    0.09187   0.09321   0.09522   0.10380   0.10768
     Eigenvalues ---    0.11220   0.12192   0.12378   0.14166   0.14573
     Eigenvalues ---    0.15967   0.15995   0.15996   0.15998   0.15999
     Eigenvalues ---    0.15999   0.16000   0.16000   0.16000   0.16000
     Eigenvalues ---    0.16000   0.16000   0.16000   0.16000   0.16000
     Eigenvalues ---    0.16000   0.16000   0.16000   0.16000   0.16000
     Eigenvalues ---    0.16000   0.16065   0.17044   0.17124   0.20168
     Eigenvalues ---    0.21993   0.21999   0.21999   0.22000   0.22112
     Eigenvalues ---    0.22238   0.23468   0.23473   0.24382   0.24531
     Eigenvalues ---    0.24578   0.24763   0.24811   0.24944   0.24979
     Eigenvalues ---    0.24988   0.24990   0.24997   0.25024   0.26763
     Eigenvalues ---    0.26928   0.27110   0.27169   0.27261   0.27445
     Eigenvalues ---    0.27543   0.27941   0.28261   0.30684   0.31302
     Eigenvalues ---    0.31492   0.32275   0.33338   0.34364   0.34418
     Eigenvalues ---    0.34448   0.34501   0.34544   0.34594   0.34596
     Eigenvalues ---    0.34641   0.34692   0.34730   0.34744   0.34774
     Eigenvalues ---    0.35004   0.35209   0.35291   0.35291   0.35291
     Eigenvalues ---    0.35291   0.35300   0.35311   0.35362   0.35418
     Eigenvalues ---    0.35458   0.35817   0.37431   0.38623   0.41287
     Eigenvalues ---    0.41396   0.41733   0.41757   0.44999   0.45033
     Eigenvalues ---    0.45523   0.45864   0.46380   0.46414   0.46792
     Eigenvalues ---    0.46811   0.47458   0.47823   0.48406   0.48959
     Eigenvalues ---    0.50295   0.51079   0.51682   0.52274   0.53439
     Eigenvalues ---    0.55581
 RFO step:  Lambda=-4.35854961D-04 EMin= 2.29997734D-03
 Quartic linear search produced a step of -0.01690.
 Iteration  1 RMS(Cart)=  0.01933001 RMS(Int)=  0.00007846
 Iteration  2 RMS(Cart)=  0.00019654 RMS(Int)=  0.00001083
 Iteration  3 RMS(Cart)=  0.00000002 RMS(Int)=  0.00001083
 ITry= 1 IFail=0 DXMaxC= 8.15D-02 DCOld= 1.00D+10 DXMaxT= 4.34D-01 DXLimC= 3.00D+00 Rises=F
 Variable       Old X    -DE/DX   Delta X   Delta X   Delta X     New X
                                 (Linear)    (Quad)   (Total)
    R1        2.88639   0.00051   0.00030  -0.00062  -0.00032   2.88607
    R2        2.56408   0.00078   0.00035   0.00014   0.00050   2.56459
    R3        2.74214   0.00345  -0.00002   0.00923   0.00922   2.75136
    R4        2.89457   0.00274   0.00035   0.00721   0.00755   2.90211
    R5        2.91098   0.00077   0.00036   0.00080   0.00116   2.91213
    R6        3.48571  -0.00029   0.00051  -0.00468  -0.00417   3.48154
    R7        3.48411  -0.00041   0.00051  -0.00540  -0.00490   3.47921
    R8        2.88942   0.00103   0.00030   0.00023   0.00050   2.88992
    R9        2.91010   0.00099   0.00035   0.00163   0.00198   2.91208
   R10        3.32963  -0.00116   0.00029  -0.00534  -0.00504   3.32459
   R11        2.83125   0.00211   0.00019   0.00578   0.00597   2.83723
   R12        2.76562   0.00295   0.00005   0.00893   0.00899   2.77461
   R13        2.91369   0.00139   0.00024   0.00333   0.00357   2.91726
   R14        2.55242  -0.00149   0.00043  -0.00512  -0.00469   2.54773
   R15        2.56830  -0.00149   0.00045  -0.00531  -0.00487   2.56344
   R16        2.82712   0.00254   0.00020   0.00659   0.00679   2.83391
   R17        2.56933   0.00126   0.00035   0.00062   0.00097   2.57029
   R18        2.91536   0.00147   0.00024   0.00355   0.00378   2.91914
   R19        2.52031  -0.00076   0.00043  -0.00365  -0.00322   2.51709
   R20        2.53987  -0.00085   0.00044  -0.00390  -0.00346   2.53641
   R21        2.57054  -0.00168   0.00044  -0.00567  -0.00522   2.56532
   R22        2.54962  -0.00163   0.00043  -0.00538  -0.00494   2.54468
   R23        2.73264   0.00423  -0.00003   0.01111   0.01108   2.74372
   R24        2.07450  -0.00002  -0.00019   0.00096   0.00077   2.07527
   R25        2.07291  -0.00024  -0.00020   0.00036   0.00017   2.07308
   R26        2.07621  -0.00007  -0.00020   0.00086   0.00066   2.07687
   R27        2.07250  -0.00025  -0.00020   0.00033   0.00014   2.07263
   R28        2.07737  -0.00004  -0.00019   0.00091   0.00072   2.07809
   R29        2.07440  -0.00001  -0.00019   0.00098   0.00079   2.07520
   R30        2.78482   0.00152   0.00001   0.00415   0.00416   2.78898
   R31        2.58138  -0.00011   0.00029  -0.00140  -0.00109   2.58029
   R32        3.33772  -0.00100   0.00028  -0.00485  -0.00457   3.33315
   R33        2.78615   0.00151   0.00002   0.00412   0.00414   2.79029
   R34        2.57817   0.00001   0.00030  -0.00126  -0.00096   2.57722
   R35        2.64877   0.00026   0.00017  -0.00034  -0.00017   2.64860
   R36        2.64973   0.00046   0.00017   0.00010   0.00027   2.65000
   R37        2.62757   0.00048   0.00009   0.00049   0.00058   2.62815
   R38        2.06125  -0.00012  -0.00020   0.00077   0.00057   2.06181
   R39        2.62599   0.00053   0.00010   0.00061   0.00070   2.62670
   R40        2.06314  -0.00016  -0.00021   0.00068   0.00047   2.06361
   R41        2.63058   0.00035   0.00012   0.00010   0.00022   2.63079
   R42        2.06391  -0.00010  -0.00020   0.00080   0.00060   2.06451
   R43        2.63167   0.00028   0.00013  -0.00011   0.00002   2.63170
   R44        2.06387  -0.00009  -0.00020   0.00082   0.00062   2.06450
   R45        2.06385  -0.00009  -0.00020   0.00082   0.00063   2.06448
   R46        2.84014  -0.00023   0.00018  -0.00167  -0.00149   2.83864
   R47        2.07226  -0.00002  -0.00018   0.00090   0.00072   2.07298
   R48        2.07732  -0.00014  -0.00017   0.00052   0.00035   2.07767
   R49        2.07408  -0.00018  -0.00018   0.00047   0.00029   2.07437
   R50        2.64853   0.00026   0.00017  -0.00036  -0.00019   2.64835
   R51        2.64925   0.00042   0.00017   0.00002   0.00019   2.64944
   R52        2.62732   0.00051   0.00010   0.00054   0.00064   2.62796
   R53        2.06171  -0.00013  -0.00020   0.00073   0.00053   2.06224
   R54        2.62605   0.00050   0.00009   0.00055   0.00064   2.62669
   R55        2.06389  -0.00015  -0.00021   0.00070   0.00049   2.06438
   R56        2.63089   0.00029   0.00011   0.00001   0.00012   2.63101
   R57        2.06387  -0.00010  -0.00020   0.00080   0.00060   2.06447
   R58        2.63155   0.00027   0.00011  -0.00002   0.00009   2.63164
   R59        2.06378  -0.00010  -0.00020   0.00079   0.00059   2.06437
   R60        2.06383  -0.00010  -0.00020   0.00082   0.00061   2.06445
   R61        2.84025  -0.00023   0.00018  -0.00168  -0.00150   2.83875
   R62        2.07580  -0.00029  -0.00018   0.00015  -0.00003   2.07577
   R63        2.07653  -0.00015  -0.00017   0.00049   0.00032   2.07685
   R64        2.07148  -0.00002  -0.00018   0.00091   0.00073   2.07221
    A1        2.02565   0.00070  -0.00005   0.00228   0.00220   2.02785
    A2        1.95721  -0.00095  -0.00001  -0.00375  -0.00376   1.95345
    A3        2.29879   0.00025   0.00005   0.00176   0.00182   2.30061
    A4        1.91684  -0.00021  -0.00001  -0.00278  -0.00281   1.91403
    A5        1.87939  -0.00017  -0.00007  -0.00372  -0.00378   1.87560
    A6        1.82713   0.00025  -0.00003   0.00283   0.00280   1.82994
    A7        1.97887   0.00029   0.00006   0.00167   0.00172   1.98059
    A8        1.96904   0.00007   0.00009   0.00171   0.00181   1.97085
    A9        1.88442  -0.00024  -0.00006   0.00016   0.00010   1.88452
   A10        1.97343  -0.00016   0.00008   0.00055   0.00064   1.97407
   A11        1.90038  -0.00012  -0.00005  -0.00263  -0.00269   1.89768
   A12        1.98401   0.00050   0.00009   0.00216   0.00223   1.98625
   A13        1.84059   0.00045  -0.00003   0.00500   0.00496   1.84555
   A14        1.87022  -0.00028  -0.00006  -0.00029  -0.00033   1.86989
   A15        1.88814  -0.00040  -0.00004  -0.00479  -0.00483   1.88331
   A16        1.59748   0.00071  -0.00002   0.00154   0.00146   1.59895
   A17        2.24297   0.00034  -0.00005   0.00142   0.00139   2.24436
   A18        2.12897  -0.00027   0.00004  -0.00112  -0.00108   2.12789
   A19        1.91006  -0.00007   0.00001  -0.00055  -0.00057   1.90950
   A20        1.82652   0.00024   0.00006  -0.00230  -0.00228   1.82424
   A21        2.00006  -0.00007  -0.00004  -0.00080  -0.00084   1.99922
   A22        1.96539  -0.00022  -0.00005  -0.00006  -0.00009   1.96529
   A23        1.91712  -0.00046  -0.00002  -0.00372  -0.00373   1.91338
   A24        1.89112  -0.00015   0.00000   0.00071   0.00072   1.89184
   A25        1.86161   0.00061   0.00005   0.00583   0.00588   1.86749
   A26        1.90255  -0.00073   0.00002  -0.00336  -0.00336   1.89919
   A27        2.12579  -0.00052   0.00004  -0.00257  -0.00255   2.12323
   A28        2.25426   0.00124  -0.00006   0.00600   0.00597   2.26024
   A29        1.83991   0.00006  -0.00008  -0.00144  -0.00158   1.83833
   A30        1.96657  -0.00027   0.00002  -0.00094  -0.00090   1.96566
   A31        1.89793   0.00011   0.00000  -0.00005  -0.00004   1.89790
   A32        1.96730  -0.00014   0.00002  -0.00126  -0.00122   1.96608
   A33        1.89308  -0.00010  -0.00001  -0.00043  -0.00042   1.89265
   A34        1.89658   0.00034   0.00004   0.00398   0.00401   1.90058
   A35        1.81529   0.00041   0.00008  -0.00204  -0.00202   1.81327
   A36        1.97668  -0.00037  -0.00007  -0.00180  -0.00186   1.97482
   A37        2.00069   0.00021  -0.00002   0.00254   0.00251   2.00320
   A38        1.89737  -0.00006   0.00000   0.00050   0.00050   1.89787
   A39        1.90922  -0.00095  -0.00004  -0.00590  -0.00591   1.90331
   A40        1.86228   0.00067   0.00005   0.00605   0.00609   1.86837
   A41        2.00869   0.00042  -0.00007  -0.00117  -0.00126   2.00743
   A42        1.97608  -0.00138   0.00002  -0.00438  -0.00441   1.97167
   A43        2.29832   0.00096   0.00005   0.00557   0.00568   2.30400
   A44        1.90368   0.00047  -0.00001   0.00282   0.00281   1.90649
   A45        1.93618   0.00041   0.00011   0.00203   0.00213   1.93831
   A46        1.92816   0.00046   0.00001   0.00274   0.00274   1.93089
   A47        1.90010  -0.00044  -0.00005  -0.00234  -0.00240   1.89770
   A48        1.89577  -0.00049  -0.00003  -0.00312  -0.00315   1.89262
   A49        1.89931  -0.00044  -0.00003  -0.00231  -0.00235   1.89697
   A50        1.93376   0.00040   0.00011   0.00198   0.00209   1.93585
   A51        1.92762   0.00042   0.00001   0.00242   0.00243   1.93006
   A52        1.90451   0.00050  -0.00002   0.00308   0.00306   1.90757
   A53        1.90142  -0.00041  -0.00003  -0.00222  -0.00225   1.89916
   A54        1.90228  -0.00044  -0.00005  -0.00235  -0.00241   1.89987
   A55        1.89364  -0.00048  -0.00002  -0.00309  -0.00312   1.89052
   A56        2.03532  -0.00009   0.00005  -0.00093  -0.00087   2.03445
   A57        2.01629   0.00045  -0.00006   0.00268   0.00261   2.01889
   A58        2.23139  -0.00036   0.00000  -0.00173  -0.00172   2.22967
   A59        1.58892   0.00067  -0.00004   0.00150   0.00146   1.59037
   A60        2.03829   0.00012   0.00005   0.00007   0.00012   2.03842
   A61        2.00957   0.00024  -0.00006   0.00153   0.00147   2.01104
   A62        2.23531  -0.00036   0.00001  -0.00160  -0.00158   2.23373
   A63        2.11136  -0.00006  -0.00002  -0.00009  -0.00011   2.11124
   A64        2.10220   0.00016   0.00006   0.00033   0.00039   2.10259
   A65        2.06928  -0.00010  -0.00004  -0.00017  -0.00021   2.06907
   A66        2.10552   0.00008   0.00002   0.00024   0.00026   2.10577
   A67        2.08687   0.00002  -0.00002   0.00034   0.00032   2.08719
   A68        2.09053  -0.00011   0.00000  -0.00056  -0.00056   2.08997
   A69        2.10582   0.00006   0.00001   0.00023   0.00024   2.10606
   A70        2.08217  -0.00001   0.00001  -0.00008  -0.00007   2.08210
   A71        2.09515  -0.00005  -0.00002  -0.00013  -0.00016   2.09499
   A72        2.09885  -0.00003   0.00001  -0.00022  -0.00021   2.09864
   A73        2.08766   0.00005  -0.00001   0.00035   0.00034   2.08800
   A74        2.09665  -0.00002   0.00000  -0.00013  -0.00012   2.09652
   A75        2.09874  -0.00006   0.00001  -0.00031  -0.00030   2.09844
   A76        2.08804   0.00006  -0.00001   0.00039   0.00037   2.08841
   A77        2.09640   0.00000   0.00000  -0.00008  -0.00007   2.09633
   A78        2.08796   0.00005   0.00000   0.00024   0.00024   2.08819
   A79        2.09762  -0.00004   0.00000  -0.00019  -0.00019   2.09743
   A80        2.09759  -0.00001   0.00000  -0.00005  -0.00005   2.09754
   A81        1.95905  -0.00022   0.00012  -0.00093  -0.00081   1.95824
   A82        2.15734   0.00025   0.00006   0.00040   0.00046   2.15780
   A83        2.16606  -0.00004  -0.00018   0.00055   0.00037   2.16644
   A84        1.93402   0.00018  -0.00003   0.00107   0.00104   1.93506
   A85        1.95256   0.00019   0.00006   0.00097   0.00103   1.95359
   A86        1.92623   0.00034   0.00003   0.00198   0.00202   1.92825
   A87        1.89236  -0.00022  -0.00006  -0.00117  -0.00123   1.89113
   A88        1.89322  -0.00032  -0.00001  -0.00222  -0.00223   1.89098
   A89        1.86304  -0.00021   0.00000  -0.00085  -0.00085   1.86219
   A90        2.11180   0.00002  -0.00001   0.00013   0.00012   2.11192
   A91        2.10115   0.00011   0.00005   0.00022   0.00026   2.10141
   A92        2.06985  -0.00013  -0.00004  -0.00028  -0.00032   2.06953
   A93        2.10505   0.00009   0.00001   0.00029   0.00031   2.10536
   A94        2.08599   0.00002  -0.00002   0.00033   0.00031   2.08630
   A95        2.09191  -0.00011   0.00000  -0.00061  -0.00061   2.09130
   A96        2.10608   0.00009   0.00001   0.00030   0.00031   2.10639
   A97        2.08432   0.00001   0.00000   0.00011   0.00011   2.08443
   A98        2.09270  -0.00009  -0.00002  -0.00039  -0.00041   2.09229
   A99        2.09875  -0.00003   0.00001  -0.00017  -0.00016   2.09858
   A100       2.08784   0.00005  -0.00001   0.00038   0.00037   2.08821
   A101       2.09657  -0.00003   0.00000  -0.00020  -0.00020   2.09637
   A102       2.09795  -0.00005   0.00001  -0.00026  -0.00025   2.09770
   A103       2.08854   0.00006  -0.00001   0.00039   0.00038   2.08892
   A104       2.09670  -0.00001   0.00000  -0.00013  -0.00013   2.09657
   A105       2.08855   0.00003   0.00000   0.00012   0.00012   2.08867
   A106       2.09720  -0.00002   0.00000  -0.00008  -0.00008   2.09711
   A107       2.09742  -0.00001   0.00000  -0.00003  -0.00004   2.09738
   A108       1.96351  -0.00020   0.00012  -0.00059  -0.00050   1.96301
   A109       2.15418   0.00105   0.00006   0.00347   0.00354   2.15773
   A110       2.15754  -0.00085  -0.00018  -0.00277  -0.00294   2.15460
   A111       1.92159   0.00048   0.00004   0.00292   0.00296   1.92455
   A112       1.95690   0.00027   0.00005   0.00169   0.00174   1.95865
   A113       1.93588   0.00005  -0.00004  -0.00007  -0.00011   1.93577
   A114       1.86326  -0.00020   0.00001  -0.00022  -0.00022   1.86304
   A115       1.88791  -0.00040  -0.00001  -0.00305  -0.00306   1.88484
   A116       1.89561  -0.00023  -0.00006  -0.00149  -0.00155   1.89406
    D1        0.67869  -0.00013   0.00003  -0.00459  -0.00457   0.67412
    D2       -1.48371  -0.00025   0.00000  -0.00249  -0.00250  -1.48621
    D3        2.79711  -0.00001   0.00011  -0.00238  -0.00228   2.79483
    D4       -2.51546   0.00000  -0.00009   0.00033   0.00023  -2.51523
    D5        1.60532  -0.00011  -0.00012   0.00243   0.00230   1.60762
    D6       -0.39704   0.00012  -0.00001   0.00254   0.00252  -0.39452
    D7        3.00831   0.00006  -0.00004   0.00386   0.00383   3.01214
    D8       -0.07532   0.00002  -0.00005   0.00996   0.00991  -0.06541
    D9       -0.06805  -0.00007   0.00011  -0.00205  -0.00194  -0.07000
   D10        3.13150  -0.00011   0.00010   0.00405   0.00414   3.13564
   D11        0.28989   0.00000  -0.00006   0.00046   0.00040   0.29029
   D12       -2.81205  -0.00003   0.00011  -0.00035  -0.00023  -2.81228
   D13       -2.91496   0.00017  -0.00021   0.00636   0.00615  -2.90881
   D14        0.26628   0.00014  -0.00004   0.00555   0.00552   0.27180
   D15       -3.05739  -0.00026  -0.00006  -0.01156  -0.01161  -3.06900
   D16       -1.01774   0.00012  -0.00009  -0.00674  -0.00683  -1.02456
   D17        1.08834  -0.00015  -0.00012  -0.01330  -0.01342   1.07492
   D18       -0.95417  -0.00043  -0.00012  -0.01719  -0.01730  -0.97147
   D19        1.08548  -0.00005  -0.00014  -0.01237  -0.01252   1.07296
   D20       -3.09163  -0.00032  -0.00017  -0.01893  -0.01911  -3.11075
   D21        1.19485  -0.00047  -0.00007  -0.01433  -0.01438   1.18047
   D22       -3.04869  -0.00009  -0.00009  -0.00950  -0.00959  -3.05828
   D23       -0.94261  -0.00036  -0.00012  -0.01607  -0.01619  -0.95880
   D24       -3.08748  -0.00008   0.00009   0.00221   0.00228  -3.08520
   D25        1.08719  -0.00010   0.00005   0.00208   0.00212   1.08931
   D26       -0.99295  -0.00007   0.00008   0.00250   0.00257  -0.99038
   D27        1.07142   0.00012   0.00011   0.00728   0.00740   1.07882
   D28       -1.03710   0.00010   0.00007   0.00715   0.00723  -1.02987
   D29       -3.11723   0.00013   0.00010   0.00757   0.00768  -3.10955
   D30       -1.12349   0.00001  -0.00001   0.00376   0.00374  -1.11975
   D31        3.05118  -0.00001  -0.00005   0.00363   0.00357   3.05475
   D32        0.97105   0.00002  -0.00002   0.00404   0.00402   0.97507
   D33        0.31565   0.00018   0.00007  -0.00281  -0.00274   0.31290
   D34        2.39931   0.00012   0.00008  -0.00347  -0.00340   2.39591
   D35       -1.68318   0.00037   0.00018   0.00001   0.00019  -1.68300
   D36        2.27526   0.00011  -0.00014  -0.01318  -0.01336   2.26190
   D37        0.20066   0.00006  -0.00010  -0.01347  -0.01361   0.18705
   D38       -1.80822   0.00043  -0.00001  -0.01024  -0.01029  -1.81850
   D39        0.79490   0.00013   0.00016   0.01276   0.01292   0.80782
   D40       -2.36040   0.00019   0.00011   0.01405   0.01415  -2.34625
   D41        2.91756   0.00013   0.00020   0.01486   0.01507   2.93262
   D42       -0.23775   0.00020   0.00015   0.01616   0.01630  -0.22145
   D43       -1.36913  -0.00015   0.00011   0.01480   0.01489  -1.35425
   D44        1.75874  -0.00009   0.00006   0.01609   0.01612   1.77487
   D45       -3.10183   0.00003   0.00014   0.00314   0.00329  -3.09854
   D46        1.08855   0.00002   0.00014   0.00297   0.00313   1.09167
   D47       -1.01928   0.00000   0.00011   0.00272   0.00284  -1.01644
   D48        0.98797   0.00011   0.00002   0.00114   0.00115   0.98913
   D49       -1.10483   0.00010   0.00002   0.00098   0.00099  -1.10384
   D50        3.07053   0.00007  -0.00001   0.00072   0.00070   3.07123
   D51       -0.98889  -0.00009   0.00010  -0.00221  -0.00210  -0.99100
   D52       -3.08170  -0.00010   0.00011  -0.00237  -0.00226  -3.08396
   D53        1.09366  -0.00012   0.00007  -0.00263  -0.00256   1.09110
   D54        3.02622   0.00003  -0.00004   0.00933   0.00930   3.03552
   D55       -0.13440   0.00008   0.00002   0.01020   0.01022  -0.12419
   D56        2.99491  -0.00001  -0.00008  -0.00297  -0.00304   2.99186
   D57        0.89412   0.00043  -0.00006   0.00366   0.00360   0.89772
   D58       -1.23788  -0.00015  -0.00006  -0.00354  -0.00361  -1.24148
   D59       -0.19882   0.00003  -0.00007  -0.00848  -0.00854  -0.20735
   D60       -2.29961   0.00047  -0.00005  -0.00185  -0.00189  -2.30150
   D61        1.85158  -0.00012  -0.00005  -0.00905  -0.00910   1.84248
   D62        2.98662   0.00000   0.00016  -0.00713  -0.00695   2.97967
   D63       -0.18860  -0.00005   0.00014  -0.00510  -0.00495  -0.19355
   D64       -0.10689  -0.00006   0.00016  -0.00214  -0.00198  -0.10887
   D65        3.00108  -0.00010   0.00013  -0.00011   0.00002   3.00110
   D66        0.41800   0.00012  -0.00007   0.01609   0.01601   0.43400
   D67        2.57045  -0.00017  -0.00008   0.01297   0.01288   2.58333
   D68       -1.60900   0.00016  -0.00002   0.01735   0.01732  -1.59168
   D69        2.57318  -0.00006  -0.00010   0.01169   0.01159   2.58478
   D70       -1.55755  -0.00035  -0.00011   0.00858   0.00846  -1.54908
   D71        0.54619  -0.00002  -0.00005   0.01295   0.01291   0.55909
   D72       -1.68263   0.00033  -0.00005   0.01703   0.01698  -1.66564
   D73        0.46983   0.00004  -0.00006   0.01392   0.01386   0.48368
   D74        2.57356   0.00037   0.00000   0.01829   0.01830   2.59186
   D75        0.36538   0.00012  -0.00017   0.01190   0.01172   0.37709
   D76       -1.69141   0.00013  -0.00018   0.01349   0.01330  -1.67811
   D77        2.44920  -0.00065  -0.00018   0.00468   0.00448   2.45368
   D78       -2.73936   0.00023  -0.00015   0.00991   0.00975  -2.72961
   D79        1.48704   0.00023  -0.00016   0.01149   0.01134   1.49837
   D80       -0.65554  -0.00055  -0.00016   0.00269   0.00251  -0.65302
   D81       -0.20177  -0.00025  -0.00020  -0.00759  -0.00777  -0.20955
   D82        2.95670  -0.00031  -0.00014  -0.00907  -0.00919   2.94751
   D83        2.89882  -0.00036  -0.00023  -0.00535  -0.00557   2.89325
   D84       -0.22590  -0.00042  -0.00016  -0.00683  -0.00698  -0.23288
   D85       -0.47937  -0.00026   0.00016  -0.01771  -0.01755  -0.49691
   D86        1.63143  -0.00050   0.00012  -0.02068  -0.02056   1.61087
   D87       -2.62439  -0.00025   0.00016  -0.01643  -0.01627  -2.64066
   D88       -2.63136   0.00012   0.00017  -0.01480  -0.01462  -2.64597
   D89       -0.52056  -0.00012   0.00014  -0.01777  -0.01763  -0.53819
   D90        1.50681   0.00013   0.00017  -0.01352  -0.01334   1.49346
   D91        1.55095  -0.00015   0.00011  -0.01870  -0.01859   1.53236
   D92       -2.62143  -0.00039   0.00008  -0.02167  -0.02160  -2.64304
   D93       -0.59407  -0.00014   0.00012  -0.01742  -0.01731  -0.61139
   D94        0.15622  -0.00010  -0.00014  -0.01005  -0.01018   0.14604
   D95       -3.11639  -0.00021  -0.00014  -0.00940  -0.00952  -3.12592
   D96       -3.00201  -0.00002  -0.00020  -0.00857  -0.00877  -3.01077
   D97        0.00857  -0.00014  -0.00020  -0.00792  -0.00811   0.00046
   D98       -2.36505   0.00013   0.00002   0.00922   0.00923  -2.35582
   D99        0.74597   0.00017  -0.00001   0.01178   0.01176   0.75774
   D100       0.79830   0.00006  -0.00005   0.00816   0.00813   0.80642
   D101      -2.37387   0.00010  -0.00007   0.01073   0.01066  -2.36321
   D102       0.01170  -0.00011   0.00007  -0.00228  -0.00219   0.00952
   D103      -2.99858  -0.00016   0.00005  -0.00348  -0.00341  -3.00199
   D104       3.13175  -0.00005   0.00013  -0.00127  -0.00113   3.13062
   D105       0.12147  -0.00010   0.00011  -0.00247  -0.00235   0.11911
   D106       2.96167   0.00001  -0.00005   0.00241   0.00236   2.96403
   D107      -0.18433   0.00008  -0.00012   0.00469   0.00456  -0.17977
   D108       2.35362  -0.00005  -0.00002  -0.00694  -0.00696   2.34666
   D109      -0.75935  -0.00010   0.00001  -0.00999  -0.00998  -0.76933
   D110      -0.78290  -0.00012   0.00007  -0.00957  -0.00951  -0.79240
   D111       2.38731  -0.00017   0.00010  -0.01263  -0.01252   2.37479
   D112      -0.02772  -0.00016   0.00013  -0.00422  -0.00409  -0.03181
   D113       3.07398  -0.00012  -0.00003  -0.00341  -0.00344   3.07054
   D114       3.10887  -0.00008   0.00005  -0.00163  -0.00158   3.10729
   D115      -0.07261  -0.00005  -0.00012  -0.00082  -0.00094  -0.07355
   D116      -3.13073  -0.00003   0.00003  -0.00172  -0.00170  -3.13243
   D117      -0.01386  -0.00002  -0.00005  -0.00077  -0.00082  -0.01468
   D118      -0.01723   0.00002  -0.00001   0.00128   0.00127  -0.01595
   D119       3.09965   0.00003  -0.00008   0.00223   0.00215   3.10179
   D120       3.13606   0.00004  -0.00003   0.00240   0.00237   3.13843
   D121      -0.01587   0.00005  -0.00013   0.00360   0.00347  -0.01240
   D122       0.02241  -0.00001   0.00000  -0.00058  -0.00058   0.02183
   D123      -3.12953   0.00000  -0.00009   0.00062   0.00052  -3.12900
   D124       0.00223  -0.00002   0.00001  -0.00107  -0.00106   0.00117
   D125       3.13596  -0.00001  -0.00002  -0.00057  -0.00059   3.13536
   D126      -3.11460  -0.00003   0.00008  -0.00203  -0.00194  -3.11654
   D127       0.01913  -0.00003   0.00005  -0.00153  -0.00148   0.01765
   D128      -0.01260  -0.00001   0.00000  -0.00034  -0.00034  -0.01294
   D129       3.13067  -0.00001  -0.00003  -0.00022  -0.00025   3.13042
   D130       3.13941  -0.00002   0.00009  -0.00154  -0.00145   3.13796
   D131      -0.00051  -0.00002   0.00007  -0.00143  -0.00136  -0.00187
   D132       0.00797   0.00000  -0.00001   0.00013   0.00012   0.00809
   D133      -3.14117   0.00001  -0.00001   0.00054   0.00053  -3.14064
   D134      -3.12572   0.00000   0.00002  -0.00037  -0.00035  -3.12607
   D135       0.00832   0.00000   0.00003   0.00004   0.00006   0.00839
   D136      -0.00281   0.00001   0.00000   0.00057   0.00057  -0.00224
   D137      -3.13685   0.00000   0.00000   0.00016   0.00016  -3.13669
   D138       3.13710   0.00001   0.00003   0.00045   0.00048   3.13758
   D139       0.00305   0.00000   0.00003   0.00004   0.00007   0.00312
   D140       2.78634   0.00003  -0.00009   0.00390   0.00381   2.79015
   D141      -1.38279   0.00000  -0.00014   0.00383   0.00368  -1.37911
   D142       0.68886   0.00009  -0.00008   0.00469   0.00461   0.69347
   D143      -0.31092   0.00000   0.00010   0.00303   0.00313  -0.30780
   D144       1.80313  -0.00003   0.00004   0.00295   0.00300   1.80613
   D145      -2.40841   0.00006   0.00011   0.00382   0.00393  -2.40448
   D146       3.12632   0.00003  -0.00002   0.00167   0.00165   3.12796
   D147       0.00802   0.00002   0.00005   0.00089   0.00094   0.00897
   D148       0.01476  -0.00002   0.00000  -0.00086  -0.00085   0.01391
   D149      -3.10353  -0.00002   0.00008  -0.00164  -0.00156  -3.10509
   D150      -3.13063  -0.00004   0.00003  -0.00232  -0.00229  -3.13292
   D151       0.02559  -0.00005   0.00012  -0.00347  -0.00335   0.02224
   D152      -0.01888   0.00000   0.00000   0.00019   0.00019  -0.01869
   D153       3.13734  -0.00001   0.00009  -0.00096  -0.00087   3.13647
   D154      -0.00213   0.00002  -0.00001   0.00092   0.00091  -0.00123
   D155      -3.13615   0.00001   0.00002   0.00053   0.00055  -3.13560
   D156       3.11608   0.00003  -0.00008   0.00171   0.00163   3.11771
   D157      -0.01794   0.00002  -0.00005   0.00133   0.00127  -0.01667
   D158       0.01038   0.00001   0.00000   0.00042   0.00042   0.01080
   D159      -3.13157   0.00001   0.00003   0.00029   0.00031  -3.13125
   D160       3.13727   0.00002  -0.00010   0.00159   0.00149   3.13877
   D161      -0.00467   0.00002  -0.00007   0.00145   0.00138  -0.00329
   D162      -0.00669  -0.00001   0.00001  -0.00030  -0.00029  -0.00698
   D163       3.14129  -0.00001   0.00001  -0.00049  -0.00049   3.14081
   D164       3.12729   0.00000  -0.00002   0.00009   0.00007   3.12736
   D165      -0.00791  -0.00001  -0.00003  -0.00011  -0.00013  -0.00804
   D166       0.00259  -0.00001   0.00000  -0.00037  -0.00037   0.00222
   D167       3.13779   0.00000   0.00000  -0.00017  -0.00017   3.13762
   D168      -3.13865  -0.00001  -0.00003  -0.00023  -0.00027  -3.13891
   D169      -0.00345   0.00000  -0.00003  -0.00004  -0.00006  -0.00351
   D170      -0.68554  -0.00015  -0.00006  -0.00907  -0.00913  -0.69467
   D171       1.38609   0.00008   0.00002  -0.00632  -0.00630   1.37979
   D172      -2.77455   0.00000  -0.00005  -0.00711  -0.00716  -2.78171
   D173       2.31060  -0.00021  -0.00003  -0.00811  -0.00815   2.30246
   D174      -1.90095   0.00003   0.00004  -0.00537  -0.00532  -1.90627
   D175       0.22159  -0.00005  -0.00002  -0.00615  -0.00617   0.21541
         Item               Value     Threshold  Converged?
 Maximum Force            0.004228     0.000450     NO 
 RMS     Force            0.000555     0.000300     NO 
 Maximum Displacement     0.081524     0.001800     NO 
 RMS     Displacement     0.019393     0.001200     NO 
 Predicted change in Energy=-2.213811D-04
 Lowest energy point so far.  Saving SCF results.
 GradGradGradGradGradGradGradGradGradGradGradGradGradGradGradGradGradGrad

 Leave Link  103 at Wed Dec 12 16:26:24 2018, MaxMem=   939524096 cpu:         1.7
 (Enter /pbs_home/pkowalski/g09d01/g09/l202.exe)
 Stoichiometry    C29H22F6S2
 Framework group  C1[X(C29H22F6S2)]
 Deg. of freedom   171
 Full point group                 C1      NOp   1
 RotChk:  IX=0 Diff= 2.49D-03
 Largest Abelian subgroup         C1      NOp   1
 Largest concise Abelian subgroup C1      NOp   1
                         Standard orientation:                         
 ---------------------------------------------------------------------
 Center     Atomic      Atomic             Coordinates (Angstroms)
 Number     Number       Type             X           Y           Z
 ---------------------------------------------------------------------
      1          6           0       -1.431156    0.421946   -0.196118
      2          6           0       -0.602754   -0.854532   -0.325825
      3          6           0        0.649011   -0.750304    0.557744
      4         16           0        1.780785   -2.191578    0.380176
      5          6           0       -0.733365    1.583085   -0.114747
      6          6           0       -1.253284    2.991458   -0.133663
      7          6           0        0.733987    1.605334   -0.068092
      8          6           0       -0.025964    3.861827    0.211742
      9          6           0        1.200969    3.023337   -0.209930
     10          9           0       -2.243666    3.234780    0.748144
     11          9           0       -1.710553    3.362039   -1.355833
     12          9           0       -0.060393    5.054311   -0.380700
     13          9           0        0.017096    4.038251    1.541610
     14          9           0        1.535391    3.350118   -1.484374
     15          9           0        2.247938    3.353338    0.569972
     16          6           0        1.459443    0.470147    0.119118
     17          6           0        0.339286   -0.598529    2.059656
     18          1           0        1.280844   -0.486676    2.613706
     19          1           0       -0.192823   -1.477856    2.443204
     20          1           0       -0.277952    0.292816    2.239636
     21          6           0       -0.284423   -1.049347   -1.820985
     22          1           0        0.263185   -1.985210   -1.986022
     23          1           0        0.320726   -0.212856   -2.199624
     24          1           0       -1.222769   -1.082058   -2.390515
     25          6           0        3.164468   -1.136375    0.121160
     26         16           0       -1.737888   -2.208971    0.194971
     27          6           0       -3.142504   -1.167275   -0.035259
     28          6           0       -4.468310   -1.814266    0.026922
     29          6           0       -5.516131   -1.242281    0.761308
     30          6           0       -4.695445   -3.034415   -0.625880
     31          6           0       -6.759160   -1.862863    0.824306
     32          1           0       -5.347023   -0.312464    1.306529
     33          6           0       -5.940811   -3.648955   -0.566956
     34          1           0       -3.883968   -3.496867   -1.191691
     35          6           0       -6.977326   -3.065019    0.156980
     36          1           0       -7.562470   -1.405321    1.406447
     37          1           0       -6.102518   -4.594135   -1.090415
     38          1           0       -7.954465   -3.551070    0.206502
     39          6           0       -2.860549    0.150002   -0.247969
     40          6           0       -3.895634    1.194631   -0.554215
     41          1           0       -4.831912    0.730906   -0.888425
     42          1           0       -4.114135    1.824867    0.319775
     43          1           0       -3.540697    1.866335   -1.346551
     44          6           0        4.485938   -1.788583    0.040412
     45          6           0        5.591772   -1.266249    0.724768
     46          6           0        4.651138   -2.967754   -0.699815
     47          6           0        6.829648   -1.896234    0.656213
     48          1           0        5.472743   -0.368351    1.333475
     49          6           0        5.890710   -3.592565   -0.771460
     50          1           0        3.797241   -3.389784   -1.234734
     51          6           0        6.984376   -3.058284   -0.094864
     52          1           0        7.679580   -1.478266    1.200646
     53          1           0        6.003185   -4.505413   -1.360897
     54          1           0        7.957617   -3.551646   -0.148358
     55          6           0        2.879426    0.193160   -0.003294
     56          6           0        3.897105    1.224620   -0.399568
     57          1           0        3.496029    1.869692   -1.193049
     58          1           0        4.168671    1.883467    0.437107
     59          1           0        4.809472    0.748833   -0.778602
 ---------------------------------------------------------------------
 Rotational constants (GHZ):      0.1286162      0.0708541      0.0487798
 Leave Link  202 at Wed Dec 12 16:26:24 2018, MaxMem=   939524096 cpu:         0.0
 (Enter /pbs_home/pkowalski/g09d01/g09/l301.exe)
 Basis read from rwf:  (5D, 7F)
 No pseudopotential information found on rwf file.
 There are   673 symmetry adapted cartesian basis functions of A   symmetry.
 There are   636 symmetry adapted basis functions of A   symmetry.
   636 basis functions,  1103 primitive gaussians,   673 cartesian basis functions
   141 alpha electrons      141 beta electrons
       nuclear repulsion energy      4703.6576501675 Hartrees.
 IExCor=20419 DFT=T Ex+Corr=CAM-B3LYP ExCW=0 ScaHFX=  1.000000
 ScaDFX=  1.000000  1.000000  1.000000  0.810000 ScalE2=  1.000000  1.000000
 IRadAn=      0 IRanWt=     -1 IRanGd=            0 ICorTp=0 IEmpDi=  4
  HFx wShort=  0.000000 wLong=  0.330000 cFull=  0.190000 cShort=  0.000000 cLong=  0.460000
  DFx wShort=  0.000000 wLong=  0.330000 cFull=  0.190000 cShort=  0.000000 cLong=  0.460000
 NAtoms=   59 NActive=   59 NUniq=   59 SFac= 1.00D+00 NAtFMM=   60 NAOKFM=F Big=F
 Integral buffers will be    131072 words long.
 Raffenetti 2 integral format.
 Two-electron integral symmetry is turned on.
 No density basis found on file   724.
 Leave Link  301 at Wed Dec 12 16:26:24 2018, MaxMem=   939524096 cpu:         0.5
 (Enter /pbs_home/pkowalski/g09d01/g09/l302.exe)
 NPDir=0 NMtPBC=     1 NCelOv=     1 NCel=       1 NClECP=     1 NCelD=      1
         NCelK=      1 NCelE2=     1 NClLst=     1 CellRange=     0.0.
 One-electron integrals computed using PRISM.
 NBasis=   636 RedAO= T EigKep=  2.87D-04  NBF=   636
 NBsUse=   636 1.00D-06 EigRej= -1.00D+00 NBFU=   636
 Precomputing XC quadrature grid using
 IXCGrd= 4 IRadAn=           0 IRanWt=          -1 IRanGd=           0 AccXCQ= 0.00D+00.
 Generated NRdTot=       0 NPtTot=           0 NUsed=           0 NTot=          32
 NSgBfM=   622   624   624   634   638 MxSgAt=    59 MxSgA2=    59.
 Leave Link  302 at Wed Dec 12 16:26:26 2018, MaxMem=   939524096 cpu:        16.5
 (Enter /pbs_home/pkowalski/g09d01/g09/l303.exe)
 DipDrv:  MaxL=1.
 Leave Link  303 at Wed Dec 12 16:26:27 2018, MaxMem=   939524096 cpu:         1.5
 (Enter /pbs_home/pkowalski/g09d01/g09/l401.exe)
 Initial guess from the checkpoint file:  "dae0068freq_closed_cam-b3lyp.chk"
 B after Tr=     0.000000    0.000000    0.000000
         Rot=    1.000000    0.000222   -0.000096   -0.000632 Ang=   0.08 deg.
 Guess basis will be translated and rotated to current coordinates.
 JPrj=2 DoOrth=T DoCkMO=T.
 Generating alternative initial guess.
 ExpMin= 1.22D-01 ExpMax= 9.18D+03 ExpMxC= 1.38D+03 IAcc=1 IRadAn=         1 AccDes= 0.00D+00
 Harris functional with IExCor=20419 and IRadAn=       1 diagonalized for initial guess.
 HarFok:  IExCor=20419 AccDes= 0.00D+00 IRadAn=         1 IDoV= 1 UseB2=F ITyADJ=14
 ICtDFT=  3500011 ScaDFX=  1.000000  1.000000  1.000000  1.000000
 FoFCou: FMM=F IPFlag=           0 FMFlag=      100000 FMFlg1=           0
         NFxFlg=           0 DoJE=T BraDBF=F KetDBF=T FulRan=T
         wScrn=  0.000000 ICntrl=     500 IOpCl=  0 I1Cent=   200000004 NGrid=           0
         NMat0=    1 NMatS0=      1 NMatT0=    0 NMatD0=    1 NMtDS0=    0 NMtDT0=    0
 Petite list used in FoFCou.
 Harris En= -2437.25320403259    
 Leave Link  401 at Wed Dec 12 16:26:32 2018, MaxMem=   939524096 cpu:        41.8
 (Enter /pbs_home/pkowalski/g09d01/g09/l502.exe)
 Closed shell SCF:
 Using DIIS extrapolation, IDIIS=  1040.
 Integral symmetry usage will be decided dynamically.
 IVT=     1387805 IEndB=     1387805 NGot=   939524096 MDV=   938606534
 LenX=   938606534 LenY=   938152932
 Requested convergence on RMS density matrix=1.00D-08 within 128 cycles.
 Requested convergence on MAX density matrix=1.00D-06.
 Requested convergence on             energy=1.00D-06.
 No special actions if energy rises.
 Fock matrices will be formed incrementally for  20 cycles.
 Integral accuracy reduced to 1.0D-05 until final iterations.

 Cycle   1  Pass 0  IDiag  1:
 FoFJK:  IHMeth= 1 ICntrl=       0 DoSepK=T KAlg= 0 I1Cent=   0 FoldK=F
 IRaf=         1 NMat=   1 IRICut=       1 DoRegI=T DoRafI=F ISym2E= 0.
 FoFCou: FMM=F IPFlag=           0 FMFlag=      100000 FMFlg1=           0
         NFxFlg=           0 DoJE=T BraDBF=F KetDBF=F FulRan=T
         wScrn=  0.000000 ICntrl=     500 IOpCl=  0 I1Cent=           0 NGrid=           0
         NMat0=    1 NMatS0=      1 NMatT0=    0 NMatD0=    1 NMtDS0=    0 NMtDT0=    0
 Symmetry not used in FoFCou.
 E= -2511.49033661146    
 DIIS: error= 7.01D-04 at cycle   1 NSaved=   1.
 NSaved= 1 IEnMin= 1 EnMin= -2511.49033661146     IErMin= 1 ErrMin= 7.01D-04
 ErrMax= 7.01D-04  0.00D+00 EMaxC= 1.00D-01 BMatC= 1.10D-03 BMatP= 1.10D-03
 IDIUse=3 WtCom= 9.93D-01 WtEn= 7.01D-03
 Coeff-Com:  0.100D+01
 Coeff-En:   0.100D+01
 Coeff:      0.100D+01
 Gap=     0.666 Goal=   None    Shift=    0.000
 RMSDP=2.11D-04 MaxDP=8.51D-03              OVMax= 4.77D-03

 Cycle   2  Pass 0  IDiag  1:
 RMSU=  2.11D-04    CP:  1.00D+00
 E= -2511.49173259606     Delta-E=       -0.001395984603 Rises=F Damp=F
 DIIS: error= 1.49D-04 at cycle   2 NSaved=   2.
 NSaved= 2 IEnMin= 2 EnMin= -2511.49173259606     IErMin= 2 ErrMin= 1.49D-04
 ErrMax= 1.49D-04  0.00D+00 EMaxC= 1.00D-01 BMatC= 3.81D-05 BMatP= 1.10D-03
 IDIUse=3 WtCom= 9.99D-01 WtEn= 1.49D-03
 Coeff-Com: -0.904D-01 0.109D+01
 Coeff-En:   0.000D+00 0.100D+01
 Coeff:     -0.903D-01 0.109D+01
 Gap=     0.179 Goal=   None    Shift=    0.000
 RMSDP=3.03D-05 MaxDP=1.55D-03 DE=-1.40D-03 OVMax= 2.64D-03

 Cycle   3  Pass 0  IDiag  1:
 RMSU=  2.84D-05    CP:  1.00D+00  1.05D+00
 E= -2511.49178362045     Delta-E=       -0.000051024387 Rises=F Damp=F
 DIIS: error= 1.40D-04 at cycle   3 NSaved=   3.
 NSaved= 3 IEnMin= 3 EnMin= -2511.49178362045     IErMin= 3 ErrMin= 1.40D-04
 ErrMax= 1.40D-04  0.00D+00 EMaxC= 1.00D-01 BMatC= 3.25D-05 BMatP= 3.81D-05
 IDIUse=3 WtCom= 9.99D-01 WtEn= 1.40D-03
 Coeff-Com: -0.692D-01 0.568D+00 0.502D+00
 Coeff-En:   0.000D+00 0.000D+00 0.100D+01
 Coeff:     -0.691D-01 0.567D+00 0.502D+00
 Gap=     0.179 Goal=   None    Shift=    0.000
 RMSDP=1.68D-05 MaxDP=1.10D-03 DE=-5.10D-05 OVMax= 1.64D-03

 Cycle   4  Pass 0  IDiag  1:
 RMSU=  1.24D-05    CP:  1.00D+00  1.06D+00  6.15D-01
 E= -2511.49181050733     Delta-E=       -0.000026886880 Rises=F Damp=F
 DIIS: error= 3.20D-05 at cycle   4 NSaved=   4.
 NSaved= 4 IEnMin= 4 EnMin= -2511.49181050733     IErMin= 4 ErrMin= 3.20D-05
 ErrMax= 3.20D-05  0.00D+00 EMaxC= 1.00D-01 BMatC= 2.32D-06 BMatP= 3.25D-05
 IDIUse=1 WtCom= 1.00D+00 WtEn= 0.00D+00
 Coeff-Com: -0.786D-02-0.359D-02 0.192D+00 0.819D+00
 Coeff:     -0.786D-02-0.359D-02 0.192D+00 0.819D+00
 Gap=     0.179 Goal=   None    Shift=    0.000
 RMSDP=5.76D-06 MaxDP=3.13D-04 DE=-2.69D-05 OVMax= 7.27D-04

 Initial convergence to 1.0D-05 achieved.  Increase integral accuracy.
 Cycle   5  Pass 1  IDiag  1:
 E= -2511.49195359971     Delta-E=       -0.000143092379 Rises=F Damp=F
 DIIS: error= 1.76D-04 at cycle   1 NSaved=   1.
 NSaved= 1 IEnMin= 1 EnMin= -2511.49195359971     IErMin= 1 ErrMin= 1.76D-04
 ErrMax= 1.76D-04  0.00D+00 EMaxC= 1.00D-01 BMatC= 1.83D-05 BMatP= 1.83D-05
 IDIUse=3 WtCom= 9.98D-01 WtEn= 1.76D-03
 Coeff-Com:  0.100D+01
 Coeff-En:   0.100D+01
 Coeff:      0.100D+01
 Gap=     0.179 Goal=   None    Shift=    0.000
 RMSDP=5.76D-06 MaxDP=3.13D-04 DE=-1.43D-04 OVMax= 5.30D-04

 Cycle   6  Pass 1  IDiag  1:
 RMSU=  1.78D-04    CP:  1.00D+00
 E= -2511.49197180736     Delta-E=       -0.000018207648 Rises=F Damp=F
 DIIS: error= 2.60D-05 at cycle   2 NSaved=   2.
 NSaved= 2 IEnMin= 2 EnMin= -2511.49197180736     IErMin= 2 ErrMin= 2.60D-05
 ErrMax= 2.60D-05  0.00D+00 EMaxC= 1.00D-01 BMatC= 1.16D-06 BMatP= 1.83D-05
 IDIUse=1 WtCom= 1.00D+00 WtEn= 0.00D+00
 Coeff-Com:  0.687D-01 0.931D+00
 Coeff:      0.687D-01 0.931D+00
 Gap=     0.179 Goal=   None    Shift=    0.000
 RMSDP=8.40D-06 MaxDP=2.98D-04 DE=-1.82D-05 OVMax= 7.21D-04

 Cycle   7  Pass 1  IDiag  1:
 RMSU=  6.31D-06    CP:  1.00D+00  1.03D+00
 E= -2511.49197060311     Delta-E=        0.000001204254 Rises=F Damp=F
 DIIS: error= 3.80D-05 at cycle   3 NSaved=   3.
 NSaved= 3 IEnMin= 2 EnMin= -2511.49197180736     IErMin= 2 ErrMin= 2.60D-05
 ErrMax= 3.80D-05  0.00D+00 EMaxC= 1.00D-01 BMatC= 2.33D-06 BMatP= 1.16D-06
 IDIUse=1 WtCom= 1.00D+00 WtEn= 0.00D+00
 Coeff-Com: -0.164D-01 0.594D+00 0.422D+00
 Coeff:     -0.164D-01 0.594D+00 0.422D+00
 Gap=     0.179 Goal=   None    Shift=    0.000
 RMSDP=3.71D-06 MaxDP=1.95D-04 DE= 1.20D-06 OVMax= 4.33D-04

 Cycle   8  Pass 1  IDiag  1:
 RMSU=  1.36D-06    CP:  1.00D+00  1.03D+00  4.64D-01
 E= -2511.49197297396     Delta-E=       -0.000002370852 Rises=F Damp=F
 DIIS: error= 3.43D-06 at cycle   4 NSaved=   4.
 NSaved= 4 IEnMin= 4 EnMin= -2511.49197297396     IErMin= 4 ErrMin= 3.43D-06
 ErrMax= 3.43D-06  0.00D+00 EMaxC= 1.00D-01 BMatC= 1.90D-08 BMatP= 1.16D-06
 IDIUse=1 WtCom= 1.00D+00 WtEn= 0.00D+00
 Coeff-Com: -0.965D-02 0.297D+00 0.221D+00 0.492D+00
 Coeff:     -0.965D-02 0.297D+00 0.221D+00 0.492D+00
 Gap=     0.179 Goal=   None    Shift=    0.000
 RMSDP=3.51D-07 MaxDP=2.03D-05 DE=-2.37D-06 OVMax= 2.98D-05

 Cycle   9  Pass 1  IDiag  1:
 RMSU=  3.09D-07    CP:  1.00D+00  1.04D+00  4.83D-01  9.24D-01
 E= -2511.49197298951     Delta-E=       -0.000000015552 Rises=F Damp=F
 DIIS: error= 5.15D-07 at cycle   5 NSaved=   5.
 NSaved= 5 IEnMin= 5 EnMin= -2511.49197298951     IErMin= 5 ErrMin= 5.15D-07
 ErrMax= 5.15D-07  0.00D+00 EMaxC= 1.00D-01 BMatC= 4.10D-10 BMatP= 1.90D-08
 IDIUse=1 WtCom= 1.00D+00 WtEn= 0.00D+00
 Coeff-Com: -0.320D-03 0.105D-02 0.327D-02 0.935D-01 0.902D+00
 Coeff:     -0.320D-03 0.105D-02 0.327D-02 0.935D-01 0.902D+00
 Gap=     0.179 Goal=   None    Shift=    0.000
 RMSDP=1.18D-07 MaxDP=5.96D-06 DE=-1.56D-08 OVMax= 1.92D-05

 Cycle  10  Pass 1  IDiag  1:
 RMSU=  8.94D-08    CP:  1.00D+00  1.04D+00  4.82D-01  9.72D-01  1.09D+00
 E= -2511.49197299003     Delta-E=       -0.000000000524 Rises=F Damp=F
 DIIS: error= 1.95D-07 at cycle   6 NSaved=   6.
 NSaved= 6 IEnMin= 6 EnMin= -2511.49197299003     IErMin= 6 ErrMin= 1.95D-07
 ErrMax= 1.95D-07  0.00D+00 EMaxC= 1.00D-01 BMatC= 1.21D-10 BMatP= 4.10D-10
 IDIUse=1 WtCom= 1.00D+00 WtEn= 0.00D+00
 Coeff-Com:  0.106D-02-0.363D-01-0.256D-01-0.252D-01 0.390D+00 0.696D+00
 Coeff:      0.106D-02-0.363D-01-0.256D-01-0.252D-01 0.390D+00 0.696D+00
 Gap=     0.179 Goal=   None    Shift=    0.000
 RMSDP=4.96D-08 MaxDP=2.81D-06 DE=-5.24D-10 OVMax= 6.82D-06

 Cycle  11  Pass 1  IDiag  1:
 RMSU=  4.17D-08    CP:  1.00D+00  1.04D+00  4.85D-01  9.85D-01  1.12D+00
                    CP:  1.01D+00
 E= -2511.49197299040     Delta-E=       -0.000000000371 Rises=F Damp=F
 DIIS: error= 8.87D-08 at cycle   7 NSaved=   7.
 NSaved= 7 IEnMin= 7 EnMin= -2511.49197299040     IErMin= 7 ErrMin= 8.87D-08
 ErrMax= 8.87D-08  0.00D+00 EMaxC= 1.00D-01 BMatC= 7.82D-12 BMatP= 1.21D-10
 IDIUse=1 WtCom= 1.00D+00 WtEn= 0.00D+00
 Coeff-Com:  0.227D-03-0.675D-02-0.486D-02-0.167D-01-0.224D-01 0.130D+00
 Coeff-Com:  0.920D+00
 Coeff:      0.227D-03-0.675D-02-0.486D-02-0.167D-01-0.224D-01 0.130D+00
 Coeff:      0.920D+00
 Gap=     0.179 Goal=   None    Shift=    0.000
 RMSDP=1.94D-08 MaxDP=7.39D-07 DE=-3.71D-10 OVMax= 4.60D-06

 Cycle  12  Pass 1  IDiag  1:
 RMSU=  1.18D-08    CP:  1.00D+00  1.04D+00  4.85D-01  9.87D-01  1.13D+00
                    CP:  1.14D+00  1.23D+00
 E= -2511.49197299033     Delta-E=        0.000000000073 Rises=F Damp=F
 DIIS: error= 3.72D-08 at cycle   8 NSaved=   8.
 NSaved= 8 IEnMin= 7 EnMin= -2511.49197299040     IErMin= 8 ErrMin= 3.72D-08
 ErrMax= 3.72D-08  0.00D+00 EMaxC= 1.00D-01 BMatC= 3.14D-12 BMatP= 7.82D-12
 IDIUse=1 WtCom= 1.00D+00 WtEn= 0.00D+00
 Coeff-Com: -0.882D-04 0.355D-02 0.250D-02-0.420D-02-0.857D-01-0.694D-01
 Coeff-Com:  0.458D+00 0.695D+00
 Coeff:     -0.882D-04 0.355D-02 0.250D-02-0.420D-02-0.857D-01-0.694D-01
 Coeff:      0.458D+00 0.695D+00
 Gap=     0.179 Goal=   None    Shift=    0.000
 RMSDP=9.70D-09 MaxDP=4.56D-07 DE= 7.28D-11 OVMax= 1.90D-06

 SCF Done:  E(RCAM-B3LYP) =  -2511.49197299     A.U. after   12 cycles
            NFock= 12  Conv=0.97D-08     -V/T= 2.0070
 KE= 2.494074588925D+03 PE=-1.530906617288D+04 EE= 5.599841960802D+03
 Leave Link  502 at Wed Dec 12 16:36:55 2018, MaxMem=   939524096 cpu:      4965.1
 (Enter /pbs_home/pkowalski/g09d01/g09/l701.exe)
 Compute integral first derivatives.
 ... and contract with generalized density number  0.
 Leave Link  701 at Wed Dec 12 16:36:56 2018, MaxMem=   939524096 cpu:         6.0
 (Enter /pbs_home/pkowalski/g09d01/g09/l702.exe)
 L702 exits ... SP integral derivatives will be done elsewhere.
 Leave Link  702 at Wed Dec 12 16:36:56 2018, MaxMem=   939524096 cpu:         0.2
 (Enter /pbs_home/pkowalski/g09d01/g09/l703.exe)
 Compute integral first derivatives, UseDBF=F ICtDFT=           0.
 Integral derivatives from FoFJK, PRISM(SPDF).
 Calling FoFJK, ICntrl=      2127 FMM=F ISym2X=0 I1Cent= 0 IOpClX= 0 NMat=1 NMatS=1 NMatT=0.
 FoFJK:  IHMeth= 1 ICntrl=    2127 DoSepK=T KAlg= 0 I1Cent=   0 FoldK=F
 IRaf=         1 NMat=   1 IRICut=       1 DoRegI=T DoRafI=F ISym2E= 0.
 FoFCou: FMM=F IPFlag=           0 FMFlag=      100000 FMFlg1=         800
         NFxFlg=           0 DoJE=F BraDBF=F KetDBF=F FulRan=T
         wScrn=  0.000000 ICntrl=    2527 IOpCl=  0 I1Cent=           0 NGrid=           0
         NMat0=    1 NMatS0=      1 NMatT0=    0 NMatD0=    1 NMtDS0=    0 NMtDT0=    0
 Symmetry not used in FoFCou.
 Leave Link  703 at Wed Dec 12 16:41:18 2018, MaxMem=   939524096 cpu:      2087.0
 (Enter /pbs_home/pkowalski/g09d01/g09/l716.exe)
 Dipole        = 1.04216813D-01-1.63545295D+00-7.81514447D-02
 ***** Axes restored to original set *****
 -------------------------------------------------------------------
 Center     Atomic                   Forces (Hartrees/Bohr)
 Number     Number              X              Y              Z
 -------------------------------------------------------------------
      1        6           0.001221308   -0.000841109   -0.000160585
      2        6          -0.000748552    0.000520060   -0.000074432
      3        6           0.000345834    0.000117790    0.000863125
      4       16          -0.000219902   -0.000136411   -0.000090339
      5        6          -0.001005803    0.000501729    0.000134201
      6        6          -0.000186956   -0.000286073   -0.000771132
      7        6           0.000364969   -0.000369416    0.001382201
      8        6          -0.000261585    0.000282658    0.000388955
      9        6           0.000395468   -0.000860979   -0.000352160
     10        9          -0.000352013    0.000514031   -0.000145877
     11        9          -0.000063459    0.000203927    0.000215559
     12        9           0.000069729   -0.000596713   -0.000605471
     13        9           0.000271731    0.000331493   -0.000023376
     14        9          -0.000079307    0.000282031    0.000314691
     15        9           0.000359433   -0.000382477    0.001131580
     16        6          -0.000235468    0.000000818   -0.001416333
     17        6          -0.000159414    0.000409872   -0.000264897
     18        1          -0.000279714    0.000040068   -0.000025114
     19        1           0.000097117   -0.000020482   -0.000063924
     20        1           0.000106604    0.000054444    0.000421393
     21        6           0.000207306   -0.000321912    0.000227669
     22        1          -0.000024545   -0.000070577   -0.000097851
     23        1          -0.000244442    0.000209671    0.000097494
     24        1           0.000219573    0.000009815    0.000176090
     25        6          -0.000418838    0.000491020   -0.000289575
     26       16           0.000283567    0.000213005    0.000104957
     27        6           0.000485671   -0.000250263    0.000405580
     28        6          -0.000304838    0.000048236   -0.000150500
     29        6           0.000492527   -0.000053446   -0.000235303
     30        6           0.000056734   -0.000400805    0.000384639
     31        6          -0.000013935    0.000326725   -0.000463405
     32        1          -0.000196974   -0.000021064    0.000162230
     33        6          -0.000382290    0.000032652    0.000416317
     34        1          -0.000011375    0.000189837   -0.000240049
     35        6          -0.000375136    0.000345824   -0.000081027
     36        1           0.000007006   -0.000192197    0.000263699
     37        1           0.000231893   -0.000034872   -0.000227453
     38        1           0.000233395   -0.000200870    0.000031500
     39        6          -0.000840065    0.000454004   -0.000568976
     40        6           0.000285253   -0.000084506   -0.000000375
     41        1           0.000234957   -0.000061786   -0.000091047
     42        1          -0.000085165   -0.000134232    0.000010004
     43        1           0.000024649    0.000049174   -0.000023002
     44        6           0.000145588   -0.000214338    0.000225349
     45        6           0.000259892    0.000240057   -0.000364737
     46        6          -0.000574067    0.000042138   -0.000133862
     47        6           0.000553424   -0.000114101    0.000030568
     48        1          -0.000155027   -0.000036702    0.000243144
     49        6          -0.000291890   -0.000050450    0.000438898
     50        1           0.000315908   -0.000046209    0.000024731
     51        6           0.000197534   -0.000155968    0.000445069
     52        1          -0.000317578    0.000061829   -0.000017404
     53        1           0.000178010    0.000027317   -0.000265904
     54        1          -0.000127983    0.000091541   -0.000272207
     55        6           0.000448301   -0.000447255    0.000442334
     56        6          -0.000031816    0.000321512   -0.000573438
     57        1          -0.000085423   -0.000018132   -0.000354346
     58        1          -0.000060048   -0.000051218   -0.000153337
     59        1           0.000040229    0.000041283   -0.000384535
 -------------------------------------------------------------------
 Cartesian Forces:  Max     0.001416333 RMS     0.000366188
 Leave Link  716 at Wed Dec 12 16:41:18 2018, MaxMem=   939524096 cpu:         0.3
 (Enter /pbs_home/pkowalski/g09d01/g09/l103.exe)

 GradGradGradGradGradGradGradGradGradGradGradGradGradGradGradGradGradGrad
 Berny optimization.
 Using GEDIIS/GDIIS optimizer.
 FormGI is forming the generalized inverse of G from B-inverse, IUseBI=4.
 Internal  Forces:  Max     0.002537769 RMS     0.000335826
 Search for a local minimum.
 Step number   3 out of a maximum of  354
 All quantities printed in internal units (Hartrees-Bohrs-Radians)
 RMS Force = .33583D-03 SwitMx=.10000D-02 MixMth= 2
 Mixed Optimization -- En-DIIS/RFO-DIIS
 Swapping is turned off.
 Update second derivatives using D2CorX and points    1    2    3
 DE= -1.51D-04 DEPred=-2.21D-04 R= 6.83D-01
 TightC=F SS=  1.41D+00  RLast= 1.14D-01 DXNew= 7.3069D-01 3.4231D-01
 Trust test= 6.83D-01 RLast= 1.14D-01 DXMaxT set to 4.34D-01
 ITU=  1  1  0
     Eigenvalues ---    0.00230   0.00231   0.00396   0.00649   0.00652
     Eigenvalues ---    0.00685   0.00877   0.00992   0.01082   0.01104
     Eigenvalues ---    0.01202   0.01270   0.01383   0.01443   0.01472
     Eigenvalues ---    0.01552   0.01583   0.01658   0.01722   0.01731
     Eigenvalues ---    0.01931   0.01951   0.02014   0.02017   0.02076
     Eigenvalues ---    0.02079   0.02094   0.02096   0.02133   0.02135
     Eigenvalues ---    0.02138   0.02142   0.02151   0.02154   0.02161
     Eigenvalues ---    0.02161   0.02164   0.02167   0.04545   0.04749
     Eigenvalues ---    0.04941   0.05460   0.05474   0.05515   0.05657
     Eigenvalues ---    0.05660   0.05977   0.06974   0.07025   0.07068
     Eigenvalues ---    0.07235   0.07269   0.07411   0.07782   0.08994
     Eigenvalues ---    0.09101   0.09231   0.09436   0.10555   0.10944
     Eigenvalues ---    0.11192   0.12287   0.12570   0.14171   0.14763
     Eigenvalues ---    0.15295   0.15996   0.15996   0.15999   0.15999
     Eigenvalues ---    0.16000   0.16000   0.16000   0.16000   0.16000
     Eigenvalues ---    0.16000   0.16000   0.16000   0.16000   0.16000
     Eigenvalues ---    0.16000   0.16000   0.16000   0.16000   0.16000
     Eigenvalues ---    0.16011   0.16056   0.17039   0.17124   0.18754
     Eigenvalues ---    0.21887   0.21999   0.21999   0.22000   0.22024
     Eigenvalues ---    0.22235   0.23467   0.23474   0.24024   0.24412
     Eigenvalues ---    0.24544   0.24653   0.24819   0.24943   0.24980
     Eigenvalues ---    0.24990   0.24995   0.24996   0.25084   0.26733
     Eigenvalues ---    0.26924   0.27111   0.27166   0.27260   0.27533
     Eigenvalues ---    0.27867   0.28244   0.29428   0.30604   0.31491
     Eigenvalues ---    0.31504   0.32673   0.33877   0.34363   0.34426
     Eigenvalues ---    0.34451   0.34542   0.34574   0.34594   0.34637
     Eigenvalues ---    0.34644   0.34714   0.34728   0.34749   0.34845
     Eigenvalues ---    0.35153   0.35212   0.35291   0.35291   0.35291
     Eigenvalues ---    0.35291   0.35300   0.35312   0.35362   0.35417
     Eigenvalues ---    0.35458   0.36403   0.36961   0.40544   0.41300
     Eigenvalues ---    0.41491   0.41732   0.41757   0.44998   0.45033
     Eigenvalues ---    0.45522   0.45710   0.46381   0.46412   0.46610
     Eigenvalues ---    0.46810   0.47543   0.47894   0.48598   0.49142
     Eigenvalues ---    0.50313   0.51634   0.52251   0.53432   0.54263
     Eigenvalues ---    0.56529
 En-DIIS/RFO-DIIS IScMMF=        0 using points:     3    2
 RFO step:  Lambda=-7.66078678D-05.
 NNeg= 0 NP= 2 Switch=  2.50D-03 Rises=F DC=  1.51D-04 SmlDif=  1.00D-05
 RMS Error=  0.7935535123D-03 NUsed= 2 EDIIS=F
 DidBck=T Rises=F RFO-DIIS coefs:    0.77024    0.22976
 Iteration  1 RMS(Cart)=  0.02214906 RMS(Int)=  0.00013561
 Iteration  2 RMS(Cart)=  0.00023417 RMS(Int)=  0.00000915
 Iteration  3 RMS(Cart)=  0.00000003 RMS(Int)=  0.00000915
 ITry= 1 IFail=0 DXMaxC= 1.29D-01 DCOld= 1.00D+10 DXMaxT= 4.34D-01 DXLimC= 3.00D+00 Rises=F
 Variable       Old X    -DE/DX   Delta X   Delta X   Delta X     New X
                                 (Linear)    (Quad)   (Total)
    R1        2.88607   0.00042   0.00007   0.00193   0.00201   2.88808
    R2        2.56459  -0.00040  -0.00012  -0.00158  -0.00168   2.56291
    R3        2.75136   0.00009  -0.00212   0.00655   0.00443   2.75579
    R4        2.90211   0.00004  -0.00173   0.00669   0.00494   2.90706
    R5        2.91213   0.00018  -0.00027   0.00093   0.00066   2.91280
    R6        3.48154  -0.00004   0.00096  -0.00323  -0.00227   3.47927
    R7        3.47921  -0.00006   0.00113  -0.00343  -0.00231   3.47690
    R8        2.88992  -0.00025  -0.00011   0.00204   0.00189   2.89181
    R9        2.91208   0.00025  -0.00046   0.00169   0.00124   2.91332
   R10        3.32459   0.00067   0.00116  -0.00251  -0.00134   3.32325
   R11        2.83723   0.00044  -0.00137   0.00519   0.00383   2.84106
   R12        2.77461   0.00015  -0.00207   0.00469   0.00263   2.77724
   R13        2.91726   0.00101  -0.00082   0.00511   0.00430   2.92156
   R14        2.54773   0.00050   0.00108  -0.00288  -0.00180   2.54593
   R15        2.56344  -0.00015   0.00112  -0.00399  -0.00287   2.56057
   R16        2.83391  -0.00019  -0.00156   0.00385   0.00228   2.83619
   R17        2.57029  -0.00182  -0.00022  -0.00277  -0.00300   2.56729
   R18        2.91914   0.00091  -0.00087   0.00442   0.00354   2.92269
   R19        2.51709   0.00085   0.00074  -0.00145  -0.00071   2.51639
   R20        2.53641   0.00042   0.00080  -0.00218  -0.00138   2.53503
   R21        2.56532  -0.00023   0.00120  -0.00434  -0.00314   2.56218
   R22        2.54468   0.00056   0.00114  -0.00298  -0.00184   2.54284
   R23        2.74372  -0.00116  -0.00255   0.00529   0.00274   2.74646
   R24        2.07527  -0.00027  -0.00018   0.00010  -0.00007   2.07520
   R25        2.07308  -0.00008  -0.00004   0.00013   0.00009   2.07317
   R26        2.07687  -0.00041  -0.00015  -0.00027  -0.00042   2.07645
   R27        2.07263  -0.00009  -0.00003   0.00008   0.00005   2.07268
   R28        2.07809  -0.00031  -0.00016  -0.00002  -0.00018   2.07790
   R29        2.07520  -0.00027  -0.00018   0.00013  -0.00006   2.07514
   R30        2.78898   0.00043  -0.00096   0.00374   0.00279   2.79177
   R31        2.58029   0.00051   0.00025  -0.00068  -0.00042   2.57987
   R32        3.33315   0.00040   0.00105  -0.00277  -0.00172   3.33143
   R33        2.79029   0.00024  -0.00095   0.00332   0.00237   2.79266
   R34        2.57722   0.00024   0.00022  -0.00084  -0.00061   2.57660
   R35        2.64860   0.00010   0.00004  -0.00011  -0.00007   2.64852
   R36        2.65000   0.00014  -0.00006   0.00024   0.00018   2.65018
   R37        2.62815   0.00021  -0.00013   0.00065   0.00051   2.62867
   R38        2.06181  -0.00025  -0.00013   0.00004  -0.00009   2.06172
   R39        2.62670   0.00020  -0.00016   0.00072   0.00055   2.62725
   R40        2.06361  -0.00031  -0.00011  -0.00013  -0.00024   2.06337
   R41        2.63079   0.00023  -0.00005   0.00043   0.00038   2.63117
   R42        2.06451  -0.00033  -0.00014  -0.00010  -0.00024   2.06427
   R43        2.63170   0.00027  -0.00001   0.00034   0.00033   2.63203
   R44        2.06450  -0.00033  -0.00014  -0.00008  -0.00023   2.06427
   R45        2.06448  -0.00031  -0.00014  -0.00005  -0.00019   2.06428
   R46        2.83864  -0.00004   0.00034  -0.00128  -0.00094   2.83770
   R47        2.07298  -0.00023  -0.00017   0.00015  -0.00001   2.07297
   R48        2.07767  -0.00012  -0.00008   0.00013   0.00005   2.07772
   R49        2.07437  -0.00004  -0.00007   0.00029   0.00022   2.07459
   R50        2.64835   0.00018   0.00004   0.00002   0.00006   2.64840
   R51        2.64944   0.00015  -0.00004   0.00022   0.00018   2.64962
   R52        2.62796   0.00021  -0.00015   0.00069   0.00054   2.62850
   R53        2.06224  -0.00029  -0.00012  -0.00007  -0.00019   2.06205
   R54        2.62669   0.00021  -0.00015   0.00070   0.00055   2.62724
   R55        2.06438  -0.00032  -0.00011  -0.00016  -0.00027   2.06411
   R56        2.63101   0.00022  -0.00003   0.00033   0.00030   2.63131
   R57        2.06447  -0.00032  -0.00014  -0.00010  -0.00023   2.06423
   R58        2.63164   0.00022  -0.00002   0.00031   0.00029   2.63193
   R59        2.06437  -0.00032  -0.00014  -0.00010  -0.00023   2.06414
   R60        2.06445  -0.00031  -0.00014  -0.00006  -0.00021   2.06424
   R61        2.83875  -0.00005   0.00034  -0.00130  -0.00096   2.83779
   R62        2.07577   0.00027   0.00001   0.00076   0.00077   2.07654
   R63        2.07685   0.00000  -0.00007   0.00040   0.00032   2.07717
   R64        2.07221  -0.00034  -0.00017  -0.00007  -0.00024   2.07197
    A1        2.02785   0.00019  -0.00051   0.00445   0.00393   2.03178
    A2        1.95345   0.00004   0.00086  -0.00252  -0.00166   1.95179
    A3        2.30061  -0.00024  -0.00042  -0.00181  -0.00221   2.29840
    A4        1.91403  -0.00019   0.00065   0.00153   0.00215   1.91618
    A5        1.87560   0.00000   0.00087  -0.00111  -0.00023   1.87537
    A6        1.82994   0.00014  -0.00064   0.00100   0.00035   1.83029
    A7        1.98059  -0.00009  -0.00039  -0.00111  -0.00150   1.97909
    A8        1.97085   0.00002  -0.00042  -0.00032  -0.00072   1.97013
    A9        1.88452   0.00013  -0.00002   0.00012   0.00009   1.88461
   A10        1.97407   0.00037  -0.00015  -0.00032  -0.00044   1.97363
   A11        1.89768  -0.00034   0.00062   0.00096   0.00154   1.89923
   A12        1.98625  -0.00024  -0.00051   0.00038  -0.00013   1.98612
   A13        1.84555  -0.00018  -0.00114  -0.00068  -0.00183   1.84372
   A14        1.86989   0.00009   0.00008  -0.00016  -0.00008   1.86980
   A15        1.88331   0.00031   0.00111  -0.00028   0.00086   1.88417
   A16        1.59895  -0.00014  -0.00034   0.00114   0.00078   1.59972
   A17        2.24436   0.00046  -0.00032   0.00280   0.00250   2.24686
   A18        2.12789  -0.00035   0.00025  -0.00201  -0.00177   2.12612
   A19        1.90950  -0.00011   0.00013  -0.00071  -0.00060   1.90890
   A20        1.82424  -0.00030   0.00052  -0.00286  -0.00235   1.82190
   A21        1.99922  -0.00015   0.00019  -0.00133  -0.00113   1.99809
   A22        1.96529  -0.00010   0.00002  -0.00125  -0.00123   1.96407
   A23        1.91338   0.00049   0.00086   0.00004   0.00090   1.91428
   A24        1.89184   0.00020  -0.00017   0.00159   0.00144   1.89328
   A25        1.86749  -0.00011  -0.00135   0.00381   0.00245   1.86994
   A26        1.89919   0.00073   0.00077  -0.00116  -0.00042   1.89878
   A27        2.12323   0.00008   0.00059  -0.00021   0.00035   2.12359
   A28        2.26024  -0.00081  -0.00137   0.00150   0.00017   2.26040
   A29        1.83833   0.00021   0.00036  -0.00184  -0.00149   1.83684
   A30        1.96566   0.00000   0.00021  -0.00027  -0.00005   1.96562
   A31        1.89790  -0.00011   0.00001  -0.00002  -0.00001   1.89789
   A32        1.96608  -0.00009   0.00028  -0.00074  -0.00045   1.96562
   A33        1.89265  -0.00006   0.00010  -0.00028  -0.00018   1.89247
   A34        1.90058   0.00005  -0.00092   0.00300   0.00207   1.90266
   A35        1.81327  -0.00053   0.00046  -0.00415  -0.00372   1.80955
   A36        1.97482  -0.00014   0.00043  -0.00342  -0.00299   1.97184
   A37        2.00320  -0.00041  -0.00058  -0.00022  -0.00077   2.00243
   A38        1.89787   0.00039  -0.00011   0.00165   0.00153   1.89940
   A39        1.90331   0.00106   0.00136   0.00274   0.00411   1.90742
   A40        1.86837  -0.00025  -0.00140   0.00352   0.00211   1.87048
   A41        2.00743   0.00079   0.00029   0.00675   0.00701   2.01444
   A42        1.97167   0.00068   0.00101  -0.00223  -0.00125   1.97042
   A43        2.30400  -0.00147  -0.00131  -0.00448  -0.00573   2.29827
   A44        1.90649  -0.00009  -0.00065   0.00130   0.00066   1.90714
   A45        1.93831   0.00010  -0.00049   0.00181   0.00132   1.93963
   A46        1.93089   0.00020  -0.00063   0.00300   0.00237   1.93326
   A47        1.89770  -0.00005   0.00055  -0.00220  -0.00165   1.89605
   A48        1.89262  -0.00005   0.00072  -0.00239  -0.00166   1.89095
   A49        1.89697  -0.00011   0.00054  -0.00172  -0.00118   1.89578
   A50        1.93585   0.00008  -0.00048   0.00169   0.00121   1.93706
   A51        1.93006   0.00015  -0.00056   0.00249   0.00193   1.93198
   A52        1.90757  -0.00002  -0.00070   0.00188   0.00118   1.90875
   A53        1.89916  -0.00009   0.00052  -0.00170  -0.00118   1.89798
   A54        1.89987  -0.00007   0.00055  -0.00217  -0.00162   1.89825
   A55        1.89052  -0.00006   0.00072  -0.00237  -0.00165   1.88887
   A56        2.03445   0.00003   0.00020  -0.00012   0.00008   2.03453
   A57        2.01889  -0.00016  -0.00060   0.00052  -0.00008   2.01881
   A58        2.22967   0.00012   0.00040  -0.00040   0.00000   2.22967
   A59        1.59037  -0.00018  -0.00033   0.00083   0.00050   1.59087
   A60        2.03842   0.00011  -0.00003   0.00056   0.00053   2.03895
   A61        2.01104   0.00027  -0.00034   0.00150   0.00117   2.01221
   A62        2.23373  -0.00038   0.00036  -0.00206  -0.00170   2.23202
   A63        2.11124  -0.00015   0.00003  -0.00051  -0.00049   2.11076
   A64        2.10259   0.00003  -0.00009   0.00031   0.00022   2.10281
   A65        2.06907   0.00012   0.00005   0.00025   0.00030   2.06937
   A66        2.10577  -0.00004  -0.00006   0.00002  -0.00004   2.10573
   A67        2.08719   0.00000  -0.00007   0.00024   0.00017   2.08736
   A68        2.08997   0.00003   0.00013  -0.00023  -0.00010   2.08987
   A69        2.10606  -0.00005  -0.00005  -0.00004  -0.00010   2.10597
   A70        2.08210   0.00004   0.00002   0.00009   0.00011   2.08220
   A71        2.09499   0.00002   0.00004  -0.00004   0.00000   2.09499
   A72        2.09864  -0.00003   0.00005  -0.00023  -0.00018   2.09846
   A73        2.08800   0.00001  -0.00008   0.00028   0.00020   2.08820
   A74        2.09652   0.00002   0.00003  -0.00004  -0.00002   2.09651
   A75        2.09844  -0.00002   0.00007  -0.00026  -0.00019   2.09825
   A76        2.08841   0.00000  -0.00009   0.00025   0.00016   2.08858
   A77        2.09633   0.00002   0.00002   0.00001   0.00003   2.09636
   A78        2.08819   0.00002  -0.00005   0.00027   0.00022   2.08841
   A79        2.09743  -0.00001   0.00004  -0.00021  -0.00016   2.09726
   A80        2.09754   0.00000   0.00001  -0.00006  -0.00005   2.09749
   A81        1.95824  -0.00026   0.00019  -0.00126  -0.00107   1.95717
   A82        2.15780  -0.00066  -0.00011  -0.00185  -0.00196   2.15584
   A83        2.16644   0.00092  -0.00009   0.00319   0.00310   2.16954
   A84        1.93506   0.00014  -0.00024   0.00155   0.00131   1.93637
   A85        1.95359   0.00008  -0.00024   0.00094   0.00070   1.95429
   A86        1.92825  -0.00001  -0.00046   0.00120   0.00074   1.92899
   A87        1.89113  -0.00009   0.00028  -0.00110  -0.00082   1.89032
   A88        1.89098  -0.00003   0.00051  -0.00154  -0.00102   1.88996
   A89        1.86219  -0.00009   0.00020  -0.00128  -0.00108   1.86110
   A90        2.11192   0.00006  -0.00003   0.00025   0.00023   2.11214
   A91        2.10141  -0.00010  -0.00006  -0.00018  -0.00024   2.10117
   A92        2.06953   0.00004   0.00007  -0.00006   0.00001   2.06954
   A93        2.10536  -0.00001  -0.00007   0.00017   0.00010   2.10546
   A94        2.08630   0.00002  -0.00007   0.00032   0.00025   2.08655
   A95        2.09130  -0.00001   0.00014  -0.00048  -0.00034   2.09096
   A96        2.10639  -0.00002  -0.00007   0.00011   0.00004   2.10643
   A97        2.08443   0.00002  -0.00003   0.00014   0.00011   2.08454
   A98        2.09229   0.00001   0.00009  -0.00024  -0.00014   2.09214
   A99        2.09858  -0.00002   0.00004  -0.00018  -0.00015   2.09844
   A100       2.08821   0.00001  -0.00008   0.00028   0.00019   2.08841
   A101       2.09637   0.00001   0.00005  -0.00009  -0.00005   2.09632
   A102       2.09770   0.00000   0.00006  -0.00017  -0.00011   2.09759
   A103       2.08892  -0.00001  -0.00009   0.00023   0.00014   2.08906
   A104       2.09657   0.00001   0.00003  -0.00006  -0.00003   2.09654
   A105       2.08867   0.00001  -0.00003   0.00012   0.00010   2.08877
   A106       2.09711   0.00000   0.00002  -0.00009  -0.00007   2.09705
   A107       2.09738   0.00000   0.00001  -0.00004  -0.00003   2.09735
   A108       1.96301  -0.00024   0.00011  -0.00141  -0.00132   1.96170
   A109       2.15773  -0.00229  -0.00081  -0.00459  -0.00540   2.15233
   A110       2.15460   0.00254   0.00067   0.00605   0.00674   2.16134
   A111       1.92455  -0.00019  -0.00068   0.00071   0.00003   1.92459
   A112       1.95865  -0.00002  -0.00040   0.00079   0.00039   1.95903
   A113       1.93577   0.00037   0.00003   0.00232   0.00235   1.93811
   A114       1.86304  -0.00013   0.00005  -0.00189  -0.00184   1.86120
   A115       1.88484   0.00002   0.00070  -0.00149  -0.00078   1.88406
   A116       1.89406  -0.00007   0.00036  -0.00071  -0.00036   1.89370
    D1        0.67412   0.00012   0.00105  -0.00400  -0.00298   0.67114
    D2       -1.48621   0.00034   0.00057  -0.00287  -0.00231  -1.48852
    D3        2.79483   0.00012   0.00052  -0.00299  -0.00248   2.79235
    D4       -2.51523  -0.00004  -0.00005  -0.00181  -0.00187  -2.51710
    D5        1.60762   0.00019  -0.00053  -0.00068  -0.00121   1.60642
    D6       -0.39452  -0.00003  -0.00058  -0.00080  -0.00138  -0.39589
    D7        3.01214  -0.00024  -0.00088   0.00214   0.00127   3.01341
    D8       -0.06541  -0.00017  -0.00228   0.00046  -0.00182  -0.06723
    D9       -0.07000  -0.00006   0.00045  -0.00063  -0.00018  -0.07017
   D10        3.13564   0.00001  -0.00095  -0.00231  -0.00327   3.13237
   D11        0.29029  -0.00007  -0.00009   0.00030   0.00020   0.29050
   D12       -2.81228  -0.00008   0.00005  -0.00193  -0.00187  -2.81416
   D13       -2.90881  -0.00024  -0.00141   0.00316   0.00175  -2.90706
   D14        0.27180  -0.00025  -0.00127   0.00094  -0.00032   0.27148
   D15       -3.06900   0.00069   0.00267   0.01331   0.01599  -3.05300
   D16       -1.02456   0.00047   0.00157   0.01291   0.01446  -1.01010
   D17        1.07492   0.00047   0.00308   0.01348   0.01656   1.09148
   D18       -0.97147   0.00050   0.00397   0.01224   0.01622  -0.95525
   D19        1.07296   0.00028   0.00288   0.01183   0.01469   1.08765
   D20       -3.11075   0.00028   0.00439   0.01240   0.01679  -3.09396
   D21        1.18047   0.00062   0.00330   0.01127   0.01459   1.19506
   D22       -3.05828   0.00041   0.00220   0.01087   0.01306  -3.04522
   D23       -0.95880   0.00040   0.00372   0.01144   0.01516  -0.94365
   D24       -3.08520  -0.00018  -0.00052  -0.00688  -0.00741  -3.09261
   D25        1.08931  -0.00022  -0.00049  -0.00753  -0.00802   1.08129
   D26       -0.99038  -0.00022  -0.00059  -0.00731  -0.00791  -0.99829
   D27        1.07882   0.00012  -0.00170  -0.00732  -0.00901   1.06980
   D28       -1.02987   0.00008  -0.00166  -0.00797  -0.00962  -1.03949
   D29       -3.10955   0.00007  -0.00176  -0.00775  -0.00951  -3.11906
   D30       -1.11975   0.00005  -0.00086  -0.00621  -0.00707  -1.12682
   D31        3.05475   0.00001  -0.00082  -0.00685  -0.00768   3.04707
   D32        0.97507   0.00001  -0.00092  -0.00664  -0.00757   0.96750
   D33        0.31290  -0.00001   0.00063   0.00125   0.00189   0.31479
   D34        2.39591  -0.00014   0.00078   0.00357   0.00434   2.40024
   D35       -1.68300  -0.00014  -0.00004   0.00199   0.00194  -1.68105
   D36        2.26190  -0.00026   0.00307   0.00949   0.01253   2.27444
   D37        0.18705   0.00007   0.00313   0.00893   0.01207   0.19913
   D38       -1.81850  -0.00024   0.00236   0.00964   0.01200  -1.80650
   D39        0.80782  -0.00027  -0.00297  -0.01391  -0.01689   0.79092
   D40       -2.34625  -0.00037  -0.00325  -0.01115  -0.01439  -2.36065
   D41        2.93262  -0.00012  -0.00346  -0.01415  -0.01764   2.91499
   D42       -0.22145  -0.00022  -0.00375  -0.01140  -0.01514  -0.23658
   D43       -1.35425   0.00004  -0.00342  -0.01479  -0.01823  -1.37247
   D44        1.77487  -0.00006  -0.00370  -0.01203  -0.01573   1.75914
   D45       -3.09854   0.00020  -0.00076  -0.00847  -0.00921  -3.10776
   D46        1.09167   0.00027  -0.00072  -0.00771  -0.00841   1.08326
   D47       -1.01644   0.00020  -0.00065  -0.00876  -0.00940  -1.02584
   D48        0.98913  -0.00018  -0.00027  -0.00821  -0.00848   0.98065
   D49       -1.10384  -0.00011  -0.00023  -0.00745  -0.00768  -1.11152
   D50        3.07123  -0.00018  -0.00016  -0.00850  -0.00867   3.06256
   D51       -0.99100  -0.00016   0.00048  -0.00721  -0.00674  -0.99773
   D52       -3.08396  -0.00010   0.00052  -0.00645  -0.00594  -3.08990
   D53        1.09110  -0.00016   0.00059  -0.00750  -0.00692   1.08418
   D54        3.03552  -0.00003  -0.00214  -0.00446  -0.00660   3.02892
   D55       -0.12419  -0.00005  -0.00235  -0.00470  -0.00705  -0.13124
   D56        2.99186   0.00017   0.00070  -0.00382  -0.00314   2.98873
   D57        0.89772  -0.00016  -0.00083  -0.00119  -0.00202   0.89569
   D58       -1.24148   0.00018   0.00083  -0.00427  -0.00345  -1.24494
   D59       -0.20735   0.00009   0.00196  -0.00236  -0.00041  -0.20776
   D60       -2.30150  -0.00024   0.00044   0.00027   0.00071  -2.30079
   D61        1.84248   0.00010   0.00209  -0.00282  -0.00072   1.84176
   D62        2.97967  -0.00018   0.00160  -0.00837  -0.00676   2.97290
   D63       -0.19355  -0.00015   0.00114  -0.00459  -0.00344  -0.19699
   D64       -0.10887  -0.00015   0.00045  -0.00989  -0.00943  -0.11830
   D65        3.00110  -0.00011   0.00000  -0.00611  -0.00611   2.99499
   D66        0.43400  -0.00003  -0.00368   0.01345   0.00977   0.44377
   D67        2.58333  -0.00001  -0.00296   0.01113   0.00817   2.59150
   D68       -1.59168  -0.00002  -0.00398   0.01472   0.01075  -1.58093
   D69        2.58478  -0.00012  -0.00266   0.01018   0.00751   2.59229
   D70       -1.54908  -0.00009  -0.00194   0.00786   0.00591  -1.54317
   D71        0.55909  -0.00010  -0.00297   0.01145   0.00848   0.56758
   D72       -1.66564   0.00014  -0.00390   0.01565   0.01175  -1.65390
   D73        0.48368   0.00017  -0.00318   0.01333   0.01015   0.49383
   D74        2.59186   0.00015  -0.00420   0.01692   0.01272   2.60458
   D75        0.37709   0.00006  -0.00269   0.01773   0.01503   0.39212
   D76       -1.67811  -0.00001  -0.00306   0.02002   0.01696  -1.66115
   D77        2.45368   0.00078  -0.00103   0.01821   0.01718   2.47086
   D78       -2.72961  -0.00001  -0.00224   0.01360   0.01135  -2.71825
   D79        1.49837  -0.00008  -0.00260   0.01589   0.01329   1.51166
   D80       -0.65302   0.00071  -0.00058   0.01409   0.01351  -0.63952
   D81       -0.20955   0.00027   0.00179   0.01019   0.01201  -0.19754
   D82        2.94751   0.00038   0.00211   0.00673   0.00885   2.95636
   D83        2.89325   0.00036   0.00128   0.01477   0.01608   2.90932
   D84       -0.23288   0.00046   0.00160   0.01130   0.01292  -0.21996
   D85       -0.49691   0.00006   0.00403  -0.01913  -0.01508  -0.51200
   D86        1.61087  -0.00021   0.00472  -0.02455  -0.01982   1.59105
   D87       -2.64066   0.00030   0.00374  -0.01792  -0.01417  -2.65483
   D88       -2.64597  -0.00003   0.00336  -0.01711  -0.01374  -2.65972
   D89       -0.53819  -0.00029   0.00405  -0.02253  -0.01848  -0.55667
   D90        1.49346   0.00021   0.00307  -0.01591  -0.01283   1.48063
   D91        1.53236   0.00001   0.00427  -0.02021  -0.01594   1.51642
   D92       -2.64304  -0.00026   0.00496  -0.02563  -0.02068  -2.66372
   D93       -0.61139   0.00025   0.00398  -0.01901  -0.01502  -0.62641
   D94        0.14604   0.00016   0.00234   0.00881   0.01114   0.15718
   D95       -3.12592   0.00044   0.00219   0.00974   0.01192  -3.11399
   D96       -3.01077   0.00006   0.00201   0.01228   0.01429  -2.99648
   D97        0.00046   0.00034   0.00186   0.01322   0.01508   0.01553
   D98       -2.35582   0.00015  -0.00212   0.01660   0.01448  -2.34134
   D99        0.75774   0.00012  -0.00270   0.01704   0.01433   0.77207
   D100       0.80642   0.00018  -0.00187   0.01686   0.01500   0.82142
   D101      -2.36321   0.00015  -0.00245   0.01730   0.01485  -2.34836
   D102       0.00952  -0.00002   0.00050  -0.00176  -0.00126   0.00825
   D103      -3.00199   0.00011   0.00078  -0.00177  -0.00099  -3.00298
   D104       3.13062  -0.00005   0.00026  -0.00203  -0.00177   3.12885
   D105       0.11911   0.00009   0.00054  -0.00203  -0.00150   0.11762
   D106       2.96403  -0.00005  -0.00054  -0.00094  -0.00148   2.96255
   D107      -0.17977  -0.00004  -0.00105  -0.00063  -0.00168  -0.18145
   D108       2.34666  -0.00004   0.00160  -0.00876  -0.00716   2.33950
   D109      -0.76933  -0.00004   0.00229  -0.01068  -0.00839  -0.77772
   D110      -0.79240  -0.00005   0.00218  -0.00913  -0.00694  -0.79934
   D111       2.37479  -0.00005   0.00288  -0.01105  -0.00817   2.36662
   D112      -0.03181   0.00005   0.00094  -0.00010   0.00084  -0.03097
   D113       3.07054   0.00002   0.00079   0.00200   0.00280   3.07334
   D114       3.10729   0.00006   0.00036   0.00026   0.00062   3.10791
   D115      -0.07355   0.00003   0.00022   0.00236   0.00258  -0.07097
   D116      -3.13243   0.00000   0.00039  -0.00115  -0.00076  -3.13319
   D117      -0.01468   0.00002   0.00019   0.00014   0.00033  -0.01435
   D118      -0.01595   0.00000  -0.00029   0.00074   0.00044  -0.01551
   D119       3.10179   0.00001  -0.00049   0.00203   0.00154   3.10333
   D120       3.13843  -0.00001  -0.00054   0.00145   0.00090   3.13933
   D121      -0.01240   0.00000  -0.00080   0.00239   0.00159  -0.01081
   D122       0.02183   0.00000   0.00013  -0.00042  -0.00029   0.02154
   D123      -3.12900   0.00000  -0.00012   0.00053   0.00041  -3.12859
   D124       0.00117   0.00000   0.00024  -0.00053  -0.00028   0.00089
   D125       3.13536   0.00000   0.00014  -0.00029  -0.00016   3.13521
   D126      -3.11654  -0.00001   0.00045  -0.00182  -0.00138  -3.11792
   D127       0.01765  -0.00001   0.00034  -0.00159  -0.00125   0.01640
   D128      -0.01294   0.00000   0.00008  -0.00011  -0.00004  -0.01298
   D129       3.13042  -0.00001   0.00006  -0.00033  -0.00028   3.13014
   D130       3.13796   0.00000   0.00033  -0.00107  -0.00073   3.13722
   D131      -0.00187  -0.00001   0.00031  -0.00129  -0.00098  -0.00284
   D132       0.00809   0.00000  -0.00003  -0.00002  -0.00005   0.00804
   D133      -3.14064   0.00000  -0.00012   0.00030   0.00018  -3.14046
   D134      -3.12607   0.00000   0.00008  -0.00026  -0.00018  -3.12624
   D135       0.00839   0.00000  -0.00001   0.00007   0.00006   0.00844
   D136      -0.00224   0.00000  -0.00013   0.00034   0.00021  -0.00203
   D137      -3.13669   0.00000  -0.00004   0.00001  -0.00002  -3.13672
   D138       3.13758   0.00001  -0.00011   0.00056   0.00045   3.13803
   D139       0.00312   0.00001  -0.00002   0.00024   0.00022   0.00334
   D140       2.79015   0.00002  -0.00088   0.00667   0.00579   2.79595
   D141      -1.37911   0.00005  -0.00085   0.00700   0.00615  -1.37295
   D142       0.69347  -0.00002  -0.00106   0.00680   0.00574   0.69921
   D143      -0.30780   0.00004  -0.00072   0.00430   0.00358  -0.30422
   D144       1.80613   0.00007  -0.00069   0.00462   0.00394   1.81006
   D145      -2.40448   0.00000  -0.00090   0.00442   0.00352  -2.40096
   D146       3.12796  -0.00001  -0.00038   0.00069   0.00031   3.12828
   D147       0.00897  -0.00001  -0.00022   0.00013  -0.00008   0.00888
   D148       0.01391   0.00002   0.00020   0.00027   0.00046   0.01437
   D149      -3.10509   0.00002   0.00036  -0.00029   0.00007  -3.10503
   D150      -3.13292   0.00001   0.00053  -0.00115  -0.00062  -3.13354
   D151       0.02224   0.00001   0.00077  -0.00184  -0.00107   0.02117
   D152      -0.01869  -0.00002  -0.00004  -0.00072  -0.00076  -0.01945
   D153       3.13647  -0.00002   0.00020  -0.00141  -0.00121   3.13525
   D154      -0.00123  -0.00001  -0.00021   0.00031   0.00010  -0.00113
   D155      -3.13560   0.00000  -0.00013   0.00029   0.00017  -3.13544
   D156       3.11771  -0.00001  -0.00037   0.00088   0.00051   3.11821
   D157      -0.01667   0.00000  -0.00029   0.00086   0.00057  -0.01610
   D158       0.01080   0.00001  -0.00010   0.00060   0.00050   0.01130
   D159      -3.13125   0.00001  -0.00007   0.00067   0.00060  -3.13065
   D160       3.13877   0.00000  -0.00034   0.00130   0.00095   3.13972
   D161      -0.00329   0.00001  -0.00032   0.00138   0.00106  -0.00223
   D162      -0.00698  -0.00001   0.00007  -0.00044  -0.00038  -0.00735
   D163       3.14081   0.00000   0.00011  -0.00035  -0.00023   3.14057
   D164       3.12736  -0.00001  -0.00002  -0.00042  -0.00044   3.12692
   D165      -0.00804  -0.00001   0.00003  -0.00033  -0.00030  -0.00834
   D166       0.00222   0.00001   0.00009  -0.00001   0.00008   0.00230
   D167       3.13762   0.00000   0.00004  -0.00010  -0.00006   3.13756
   D168      -3.13891   0.00000   0.00006  -0.00009  -0.00003  -3.13894
   D169      -0.00351   0.00000   0.00001  -0.00018  -0.00017  -0.00368
   D170      -0.69467   0.00014   0.00210  -0.00223  -0.00013  -0.69479
   D171       1.37979  -0.00016   0.00145  -0.00362  -0.00217   1.37762
   D172      -2.78171   0.00000   0.00164  -0.00233  -0.00068  -2.78239
   D173       2.30246   0.00020   0.00187  -0.00186   0.00001   2.30247
   D174      -1.90627  -0.00011   0.00122  -0.00325  -0.00203  -1.90830
   D175       0.21541   0.00006   0.00142  -0.00196  -0.00054   0.21487
         Item               Value     Threshold  Converged?
 Maximum Force            0.002538     0.000450     NO 
 RMS     Force            0.000336     0.000300     NO 
 Maximum Displacement     0.128572     0.001800     NO 
 RMS     Displacement     0.022131     0.001200     NO 
 Predicted change in Energy=-1.120432D-04
 Lowest energy point so far.  Saving SCF results.
 GradGradGradGradGradGradGradGradGradGradGradGradGradGradGradGradGradGrad

 Leave Link  103 at Wed Dec 12 16:41:18 2018, MaxMem=   939524096 cpu:         1.7
 (Enter /pbs_home/pkowalski/g09d01/g09/l202.exe)
 Stoichiometry    C29H22F6S2
 Framework group  C1[X(C29H22F6S2)]
 Deg. of freedom   171
 Full point group                 C1      NOp   1
 RotChk:  IX=0 Diff= 4.72D-03
 Largest Abelian subgroup         C1      NOp   1
 Largest concise Abelian subgroup C1      NOp   1
                         Standard orientation:                         
 ---------------------------------------------------------------------
 Center     Atomic      Atomic             Coordinates (Angstroms)
 Number     Number       Type             X           Y           Z
 ---------------------------------------------------------------------
      1          6           0       -1.432004    0.420941   -0.197777
      2          6           0       -0.608791   -0.860150   -0.327551
      3          6           0        0.649156   -0.762285    0.552511
      4         16           0        1.783519   -2.196855    0.351412
      5          6           0       -0.734032    1.580968   -0.116942
      6          6           0       -1.250512    2.992785   -0.134349
      7          6           0        0.734700    1.599755   -0.068446
      8          6           0       -0.017368    3.857275    0.215219
      9          6           0        1.205386    3.016692   -0.221043
     10          9           0       -2.239888    3.236251    0.747088
     11          9           0       -1.703502    3.364948   -1.355948
     12          9           0       -0.049691    5.054632   -0.366578
     13          9           0        0.032261    4.019162    1.545968
     14          9           0        1.520878    3.334704   -1.500750
     15          9           0        2.264421    3.343364    0.542107
     16          6           0        1.456612    0.465198    0.124665
     17          6           0        0.346120   -0.630555    2.058346
     18          1           0        1.290068   -0.531668    2.610714
     19          1           0       -0.188488   -1.512327    2.432838
     20          1           0       -0.265337    0.260708    2.256214
     21          6           0       -0.295133   -1.058488   -1.823597
     22          1           0        0.254705   -1.992982   -1.989131
     23          1           0        0.305626   -0.222000   -2.208893
     24          1           0       -1.234723   -1.096328   -2.390694
     25          6           0        3.166771   -1.135867    0.119993
     26         16           0       -1.747062   -2.208425    0.198117
     27          6           0       -3.148262   -1.163833   -0.032832
     28          6           0       -4.477250   -1.806986    0.031023
     29          6           0       -5.519952   -1.234415    0.772133
     30          6           0       -4.711772   -3.022455   -0.628073
     31          6           0       -6.765657   -1.850109    0.836229
     32          1           0       -5.345357   -0.307752    1.320885
     33          6           0       -5.959805   -3.632147   -0.568291
     34          1           0       -3.904172   -3.485371   -1.198784
     35          6           0       -6.991233   -3.047735    0.162832
     36          1           0       -7.564936   -1.392533    1.423627
     37          1           0       -6.127606   -4.573359   -1.096705
     38          1           0       -7.970230   -3.529729    0.213062
     39          6           0       -2.864497    0.152387   -0.247577
     40          6           0       -3.894849    1.201673   -0.551415
     41          1           0       -4.836096    0.743640   -0.879435
     42          1           0       -4.105369    1.836406    0.321314
     43          1           0       -3.540894    1.869488   -1.347628
     44          6           0        4.491515   -1.784967    0.040907
     45          6           0        5.586490   -1.280989    0.755867
     46          6           0        4.669018   -2.943153   -0.729180
     47          6           0        6.826398   -1.907678    0.687992
     48          1           0        5.457681   -0.400501    1.387408
     49          6           0        5.910665   -3.564531   -0.800394
     50          1           0        3.823529   -3.351491   -1.287287
     51          6           0        6.993705   -3.048117   -0.093207
     52          1           0        7.667597   -1.504562    1.256411
     53          1           0        6.033121   -4.460217   -1.413467
     54          1           0        7.968257   -3.538683   -0.146322
     55          6           0        2.880118    0.194551    0.012203
     56          6           0        3.891932    1.240585   -0.358108
     57          1           0        3.492187    1.895248   -1.144941
     58          1           0        4.149145    1.889695    0.490847
     59          1           0        4.812836    0.781175   -0.736333
 ---------------------------------------------------------------------
 Rotational constants (GHZ):      0.1289850      0.0706512      0.0487612
 Leave Link  202 at Wed Dec 12 16:41:18 2018, MaxMem=   939524096 cpu:         0.0
 (Enter /pbs_home/pkowalski/g09d01/g09/l301.exe)
 Basis read from rwf:  (5D, 7F)
 No pseudopotential information found on rwf file.
 There are   673 symmetry adapted cartesian basis functions of A   symmetry.
 There are   636 symmetry adapted basis functions of A   symmetry.
   636 basis functions,  1103 primitive gaussians,   673 cartesian basis functions
   141 alpha electrons      141 beta electrons
       nuclear repulsion energy      4702.7785627020 Hartrees.
 IExCor=20419 DFT=T Ex+Corr=CAM-B3LYP ExCW=0 ScaHFX=  1.000000
 ScaDFX=  1.000000  1.000000  1.000000  0.810000 ScalE2=  1.000000  1.000000
 IRadAn=      0 IRanWt=     -1 IRanGd=            0 ICorTp=0 IEmpDi=  4
  HFx wShort=  0.000000 wLong=  0.330000 cFull=  0.190000 cShort=  0.000000 cLong=  0.460000
  DFx wShort=  0.000000 wLong=  0.330000 cFull=  0.190000 cShort=  0.000000 cLong=  0.460000
 NAtoms=   59 NActive=   59 NUniq=   59 SFac= 1.00D+00 NAtFMM=   60 NAOKFM=F Big=F
 Integral buffers will be    131072 words long.
 Raffenetti 2 integral format.
 Two-electron integral symmetry is turned on.
 No density basis found on file   724.
 Leave Link  301 at Wed Dec 12 16:41:18 2018, MaxMem=   939524096 cpu:         0.6
 (Enter /pbs_home/pkowalski/g09d01/g09/l302.exe)
 NPDir=0 NMtPBC=     1 NCelOv=     1 NCel=       1 NClECP=     1 NCelD=      1
         NCelK=      1 NCelE2=     1 NClLst=     1 CellRange=     0.0.
 One-electron integrals computed using PRISM.
 NBasis=   636 RedAO= T EigKep=  2.87D-04  NBF=   636
 NBsUse=   636 1.00D-06 EigRej= -1.00D+00 NBFU=   636
 Precomputing XC quadrature grid using
 IXCGrd= 4 IRadAn=           0 IRanWt=          -1 IRanGd=           0 AccXCQ= 0.00D+00.
 Generated NRdTot=       0 NPtTot=           0 NUsed=           0 NTot=          32
 NSgBfM=   622   629   630   634   638 MxSgAt=    59 MxSgA2=    59.
 Leave Link  302 at Wed Dec 12 16:41:20 2018, MaxMem=   939524096 cpu:        16.5
 (Enter /pbs_home/pkowalski/g09d01/g09/l303.exe)
 DipDrv:  MaxL=1.
 Leave Link  303 at Wed Dec 12 16:41:21 2018, MaxMem=   939524096 cpu:         1.5
 (Enter /pbs_home/pkowalski/g09d01/g09/l401.exe)
 Initial guess from the checkpoint file:  "dae0068freq_closed_cam-b3lyp.chk"
 B after Tr=     0.000000    0.000000    0.000000
         Rot=    1.000000   -0.000676   -0.000141    0.000422 Ang=  -0.09 deg.
 Guess basis will be translated and rotated to current coordinates.
 JPrj=2 DoOrth=T DoCkMO=T.
 Generating alternative initial guess.
 ExpMin= 1.22D-01 ExpMax= 9.18D+03 ExpMxC= 1.38D+03 IAcc=1 IRadAn=         1 AccDes= 0.00D+00
 Harris functional with IExCor=20419 and IRadAn=       1 diagonalized for initial guess.
 HarFok:  IExCor=20419 AccDes= 0.00D+00 IRadAn=         1 IDoV= 1 UseB2=F ITyADJ=14
 ICtDFT=  3500011 ScaDFX=  1.000000  1.000000  1.000000  1.000000
 FoFCou: FMM=F IPFlag=           0 FMFlag=      100000 FMFlg1=           0
         NFxFlg=           0 DoJE=T BraDBF=F KetDBF=T FulRan=T
         wScrn=  0.000000 ICntrl=     500 IOpCl=  0 I1Cent=   200000004 NGrid=           0
         NMat0=    1 NMatS0=      1 NMatT0=    0 NMatD0=    1 NMtDS0=    0 NMtDT0=    0
 Petite list used in FoFCou.
 Harris En= -2437.25381302617    
 Leave Link  401 at Wed Dec 12 16:41:26 2018, MaxMem=   939524096 cpu:        41.8
 (Enter /pbs_home/pkowalski/g09d01/g09/l502.exe)
 Closed shell SCF:
 Using DIIS extrapolation, IDIIS=  1040.
 Integral symmetry usage will be decided dynamically.
 IVT=     1387805 IEndB=     1387805 NGot=   939524096 MDV=   938606534
 LenX=   938606534 LenY=   938152932
 Requested convergence on RMS density matrix=1.00D-08 within 128 cycles.
 Requested convergence on MAX density matrix=1.00D-06.
 Requested convergence on             energy=1.00D-06.
 No special actions if energy rises.
 Fock matrices will be formed incrementally for  20 cycles.
 Integral accuracy reduced to 1.0D-05 until final iterations.

 Cycle   1  Pass 0  IDiag  1:
 FoFJK:  IHMeth= 1 ICntrl=       0 DoSepK=T KAlg= 0 I1Cent=   0 FoldK=F
 IRaf=         1 NMat=   1 IRICut=       1 DoRegI=T DoRafI=F ISym2E= 0.
 FoFCou: FMM=F IPFlag=           0 FMFlag=      100000 FMFlg1=           0
         NFxFlg=           0 DoJE=T BraDBF=F KetDBF=F FulRan=T
         wScrn=  0.000000 ICntrl=     500 IOpCl=  0 I1Cent=           0 NGrid=           0
         NMat0=    1 NMatS0=      1 NMatT0=    0 NMatD0=    1 NMtDS0=    0 NMtDT0=    0
 Symmetry not used in FoFCou.
 E= -2511.48933965199    
 DIIS: error= 1.80D-03 at cycle   1 NSaved=   1.
 NSaved= 1 IEnMin= 1 EnMin= -2511.48933965199     IErMin= 1 ErrMin= 1.80D-03
 ErrMax= 1.80D-03  0.00D+00 EMaxC= 1.00D-01 BMatC= 1.51D-03 BMatP= 1.51D-03
 IDIUse=3 WtCom= 9.82D-01 WtEn= 1.80D-02
 Coeff-Com:  0.100D+01
 Coeff-En:   0.100D+01
 Coeff:      0.100D+01
 Gap=     0.665 Goal=   None    Shift=    0.000
 GapD=    0.665 DampG=2.000 DampE=1.000 DampFc=2.0000 IDamp=-1.
 RMSDP=2.09D-04 MaxDP=6.57D-03              OVMax= 8.34D-03

 Cycle   2  Pass 0  IDiag  1:
 RMSU=  2.09D-04    CP:  1.00D+00
 E= -2511.49170618530     Delta-E=       -0.002366533311 Rises=F Damp=F
 DIIS: error= 4.36D-04 at cycle   2 NSaved=   2.
 NSaved= 2 IEnMin= 2 EnMin= -2511.49170618530     IErMin= 2 ErrMin= 4.36D-04
 ErrMax= 4.36D-04  0.00D+00 EMaxC= 1.00D-01 BMatC= 5.14D-05 BMatP= 1.51D-03
 IDIUse=3 WtCom= 9.96D-01 WtEn= 4.36D-03
 Coeff-Com: -0.132D+00 0.113D+01
 Coeff-En:   0.000D+00 0.100D+01
 Coeff:     -0.132D+00 0.113D+01
 Gap=     0.180 Goal=   None    Shift=    0.000
 RMSDP=3.20D-05 MaxDP=1.34D-03 DE=-2.37D-03 OVMax= 2.96D-03

 Cycle   3  Pass 0  IDiag  1:
 RMSU=  2.85D-05    CP:  1.00D+00  1.07D+00
 E= -2511.49183889418     Delta-E=       -0.000132708878 Rises=F Damp=F
 DIIS: error= 1.11D-04 at cycle   3 NSaved=   3.
 NSaved= 3 IEnMin= 3 EnMin= -2511.49183889418     IErMin= 3 ErrMin= 1.11D-04
 ErrMax= 1.11D-04  0.00D+00 EMaxC= 1.00D-01 BMatC= 2.00D-05 BMatP= 5.14D-05
 IDIUse=3 WtCom= 9.99D-01 WtEn= 1.11D-03
 Coeff-Com: -0.718D-01 0.481D+00 0.591D+00
 Coeff-En:   0.000D+00 0.000D+00 0.100D+01
 Coeff:     -0.718D-01 0.480D+00 0.591D+00
 Gap=     0.180 Goal=   None    Shift=    0.000
 RMSDP=1.54D-05 MaxDP=9.83D-04 DE=-1.33D-04 OVMax= 1.53D-03

 Cycle   4  Pass 0  IDiag  1:
 RMSU=  1.36D-05    CP:  1.00D+00  1.08D+00  7.63D-01
 E= -2511.49185342862     Delta-E=       -0.000014534445 Rises=F Damp=F
 DIIS: error= 5.26D-05 at cycle   4 NSaved=   4.
 NSaved= 4 IEnMin= 4 EnMin= -2511.49185342862     IErMin= 4 ErrMin= 5.26D-05
 ErrMax= 5.26D-05  0.00D+00 EMaxC= 1.00D-01 BMatC= 4.66D-06 BMatP= 2.00D-05
 IDIUse=1 WtCom= 1.00D+00 WtEn= 0.00D+00
 Coeff-Com:  0.240D-02-0.976D-01 0.308D+00 0.787D+00
 Coeff:      0.240D-02-0.976D-01 0.308D+00 0.787D+00
 Gap=     0.180 Goal=   None    Shift=    0.000
 RMSDP=6.68D-06 MaxDP=3.52D-04 DE=-1.45D-05 OVMax= 7.88D-04

 Initial convergence to 1.0D-05 achieved.  Increase integral accuracy.
 Cycle   5  Pass 1  IDiag  1:
 E= -2511.49198474531     Delta-E=       -0.000131316685 Rises=F Damp=F
 DIIS: error= 1.67D-04 at cycle   1 NSaved=   1.
 NSaved= 1 IEnMin= 1 EnMin= -2511.49198474531     IErMin= 1 ErrMin= 1.67D-04
 ErrMax= 1.67D-04  0.00D+00 EMaxC= 1.00D-01 BMatC= 1.80D-05 BMatP= 1.80D-05
 IDIUse=3 WtCom= 9.98D-01 WtEn= 1.67D-03
 Coeff-Com:  0.100D+01
 Coeff-En:   0.100D+01
 Coeff:      0.100D+01
 Gap=     0.180 Goal=   None    Shift=    0.000
 RMSDP=6.68D-06 MaxDP=3.52D-04 DE=-1.31D-04 OVMax= 4.61D-04

 Cycle   6  Pass 1  IDiag  1:
 RMSU=  1.77D-04    CP:  1.00D+00
 E= -2511.49200277346     Delta-E=       -0.000018028152 Rises=F Damp=F
 DIIS: error= 2.24D-05 at cycle   2 NSaved=   2.
 NSaved= 2 IEnMin= 2 EnMin= -2511.49200277346     IErMin= 2 ErrMin= 2.24D-05
 ErrMax= 2.24D-05  0.00D+00 EMaxC= 1.00D-01 BMatC= 9.40D-07 BMatP= 1.80D-05
 IDIUse=1 WtCom= 1.00D+00 WtEn= 0.00D+00
 Coeff-Com:  0.528D-01 0.947D+00
 Coeff:      0.528D-01 0.947D+00
 Gap=     0.180 Goal=   None    Shift=    0.000
 RMSDP=8.08D-06 MaxDP=3.03D-04 DE=-1.80D-05 OVMax= 6.83D-04

 Cycle   7  Pass 1  IDiag  1:
 RMSU=  5.85D-06    CP:  1.00D+00  1.03D+00
 E= -2511.49200164770     Delta-E=        0.000001125762 Rises=F Damp=F
 DIIS: error= 3.56D-05 at cycle   3 NSaved=   3.
 NSaved= 3 IEnMin= 2 EnMin= -2511.49200277346     IErMin= 2 ErrMin= 2.24D-05
 ErrMax= 3.56D-05  0.00D+00 EMaxC= 1.00D-01 BMatC= 2.02D-06 BMatP= 9.40D-07
 IDIUse=1 WtCom= 1.00D+00 WtEn= 0.00D+00
 Coeff-Com: -0.170D-01 0.603D+00 0.414D+00
 Coeff:     -0.170D-01 0.603D+00 0.414D+00
 Gap=     0.180 Goal=   None    Shift=    0.000
 RMSDP=3.47D-06 MaxDP=1.84D-04 DE= 1.13D-06 OVMax= 4.17D-04

 Cycle   8  Pass 1  IDiag  1:
 RMSU=  1.28D-06    CP:  1.00D+00  1.03D+00  4.57D-01
 E= -2511.49200374033     Delta-E=       -0.000002092630 Rises=F Damp=F
 DIIS: error= 2.69D-06 at cycle   4 NSaved=   4.
 NSaved= 4 IEnMin= 4 EnMin= -2511.49200374033     IErMin= 4 ErrMin= 2.69D-06
 ErrMax= 2.69D-06  0.00D+00 EMaxC= 1.00D-01 BMatC= 1.38D-08 BMatP= 9.40D-07
 IDIUse=1 WtCom= 1.00D+00 WtEn= 0.00D+00
 Coeff-Com: -0.934D-02 0.293D+00 0.210D+00 0.507D+00
 Coeff:     -0.934D-02 0.293D+00 0.210D+00 0.507D+00
 Gap=     0.180 Goal=   None    Shift=    0.000
 RMSDP=2.85D-07 MaxDP=1.24D-05 DE=-2.09D-06 OVMax= 2.20D-05

 Cycle   9  Pass 1  IDiag  1:
 RMSU=  2.53D-07    CP:  1.00D+00  1.03D+00  4.76D-01  9.59D-01
 E= -2511.49200375125     Delta-E=       -0.000000010918 Rises=F Damp=F
 DIIS: error= 5.18D-07 at cycle   5 NSaved=   5.
 NSaved= 5 IEnMin= 5 EnMin= -2511.49200375125     IErMin= 5 ErrMin= 5.18D-07
 ErrMax= 5.18D-07  0.00D+00 EMaxC= 1.00D-01 BMatC= 3.92D-10 BMatP= 1.38D-08
 IDIUse=1 WtCom= 1.00D+00 WtEn= 0.00D+00
 Coeff-Com:  0.621D-04-0.105D-01-0.459D-02 0.110D+00 0.905D+00
 Coeff:      0.621D-04-0.105D-01-0.459D-02 0.110D+00 0.905D+00
 Gap=     0.180 Goal=   None    Shift=    0.000
 RMSDP=1.02D-07 MaxDP=3.76D-06 DE=-1.09D-08 OVMax= 9.50D-06

 Cycle  10  Pass 1  IDiag  1:
 RMSU=  7.52D-08    CP:  1.00D+00  1.04D+00  4.76D-01  1.01D+00  1.05D+00
 E= -2511.49200375184     Delta-E=       -0.000000000592 Rises=F Damp=F
 DIIS: error= 1.79D-07 at cycle   6 NSaved=   6.
 NSaved= 6 IEnMin= 6 EnMin= -2511.49200375184     IErMin= 6 ErrMin= 1.79D-07
 ErrMax= 1.79D-07  0.00D+00 EMaxC= 1.00D-01 BMatC= 8.43D-11 BMatP= 3.92D-10
 IDIUse=1 WtCom= 1.00D+00 WtEn= 0.00D+00
 Coeff-Com:  0.881D-03-0.314D-01-0.212D-01 0.345D-03 0.390D+00 0.661D+00
 Coeff:      0.881D-03-0.314D-01-0.212D-01 0.345D-03 0.390D+00 0.661D+00
 Gap=     0.180 Goal=   None    Shift=    0.000
 RMSDP=3.93D-08 MaxDP=1.98D-06 DE=-5.92D-10 OVMax= 4.45D-06

 Cycle  11  Pass 1  IDiag  1:
 RMSU=  3.41D-08    CP:  1.00D+00  1.04D+00  4.78D-01  1.02D+00  1.06D+00
                    CP:  8.78D-01
 E= -2511.49200375185     Delta-E=       -0.000000000006 Rises=F Damp=F
 DIIS: error= 6.92D-08 at cycle   7 NSaved=   7.
 NSaved= 7 IEnMin= 7 EnMin= -2511.49200375185     IErMin= 7 ErrMin= 6.92D-08
 ErrMax= 6.92D-08  0.00D+00 EMaxC= 1.00D-01 BMatC= 6.95D-12 BMatP= 8.43D-11
 IDIUse=1 WtCom= 1.00D+00 WtEn= 0.00D+00
 Coeff-Com:  0.254D-03-0.808D-02-0.566D-02-0.127D-01 0.110D-01 0.191D+00
 Coeff-Com:  0.824D+00
 Coeff:      0.254D-03-0.808D-02-0.566D-02-0.127D-01 0.110D-01 0.191D+00
 Coeff:      0.824D+00
 Gap=     0.180 Goal=   None    Shift=    0.000
 RMSDP=1.42D-08 MaxDP=5.75D-07 DE=-6.37D-12 OVMax= 2.26D-06

 Cycle  12  Pass 1  IDiag  1:
 RMSU=  1.07D-08    CP:  1.00D+00  1.04D+00  4.78D-01  1.02D+00  1.06D+00
                    CP:  9.82D-01  1.12D+00
 E= -2511.49200375182     Delta-E=        0.000000000024 Rises=F Damp=F
 DIIS: error= 3.04D-08 at cycle   8 NSaved=   8.
 NSaved= 8 IEnMin= 7 EnMin= -2511.49200375185     IErMin= 8 ErrMin= 3.04D-08
 ErrMax= 3.04D-08  0.00D+00 EMaxC= 1.00D-01 BMatC= 2.19D-12 BMatP= 6.95D-12
 IDIUse=1 WtCom= 1.00D+00 WtEn= 0.00D+00
 Coeff-Com: -0.467D-04 0.212D-02 0.136D-02-0.627D-02-0.694D-01-0.352D-01
 Coeff-Com:  0.402D+00 0.706D+00
 Coeff:     -0.467D-04 0.212D-02 0.136D-02-0.627D-02-0.694D-01-0.352D-01
 Coeff:      0.402D+00 0.706D+00
 Gap=     0.180 Goal=   None    Shift=    0.000
 RMSDP=7.46D-09 MaxDP=4.24D-07 DE= 2.36D-11 OVMax= 1.61D-06

 SCF Done:  E(RCAM-B3LYP) =  -2511.49200375     A.U. after   12 cycles
            NFock= 12  Conv=0.75D-08     -V/T= 2.0070
 KE= 2.494060028115D+03 PE=-1.530729383957D+04 EE= 5.598963245000D+03
 Leave Link  502 at Wed Dec 12 16:51:45 2018, MaxMem=   939524096 cpu:      4934.9
 (Enter /pbs_home/pkowalski/g09d01/g09/l701.exe)
 Compute integral first derivatives.
 ... and contract with generalized density number  0.
 Leave Link  701 at Wed Dec 12 16:51:46 2018, MaxMem=   939524096 cpu:         6.0
 (Enter /pbs_home/pkowalski/g09d01/g09/l702.exe)
 L702 exits ... SP integral derivatives will be done elsewhere.
 Leave Link  702 at Wed Dec 12 16:51:46 2018, MaxMem=   939524096 cpu:         0.2
 (Enter /pbs_home/pkowalski/g09d01/g09/l703.exe)
 Compute integral first derivatives, UseDBF=F ICtDFT=           0.
 Integral derivatives from FoFJK, PRISM(SPDF).
 Calling FoFJK, ICntrl=      2127 FMM=F ISym2X=0 I1Cent= 0 IOpClX= 0 NMat=1 NMatS=1 NMatT=0.
 FoFJK:  IHMeth= 1 ICntrl=    2127 DoSepK=T KAlg= 0 I1Cent=   0 FoldK=F
 IRaf=         1 NMat=   1 IRICut=       1 DoRegI=T DoRafI=F ISym2E= 0.
 FoFCou: FMM=F IPFlag=           0 FMFlag=      100000 FMFlg1=         800
         NFxFlg=           0 DoJE=F BraDBF=F KetDBF=F FulRan=T
         wScrn=  0.000000 ICntrl=    2527 IOpCl=  0 I1Cent=           0 NGrid=           0
         NMat0=    1 NMatS0=      1 NMatT0=    0 NMatD0=    1 NMtDS0=    0 NMtDT0=    0
 Symmetry not used in FoFCou.
 Leave Link  703 at Wed Dec 12 16:56:10 2018, MaxMem=   939524096 cpu:      2101.6
 (Enter /pbs_home/pkowalski/g09d01/g09/l716.exe)
 Dipole        = 9.04928430D-02-1.59288427D+00-6.43154436D-02
 ***** Axes restored to original set *****
 -------------------------------------------------------------------
 Center     Atomic                   Forces (Hartrees/Bohr)
 Number     Number              X              Y              Z
 -------------------------------------------------------------------
      1        6           0.000028396    0.000563847   -0.000231933
      2        6           0.000424149   -0.000447073   -0.000112015
      3        6          -0.000120752   -0.000022017   -0.000602909
      4       16          -0.000276207    0.000434806    0.000623642
      5        6           0.000161275   -0.000216006    0.000129002
      6        6           0.001152047   -0.000279607    0.001426248
      7        6          -0.000437194    0.000022354    0.000153173
      8        6          -0.001518179   -0.000326316    0.001716377
      9        6          -0.000512273    0.001966801   -0.000490091
     10        9          -0.000177724    0.000688335   -0.000758132
     11        9          -0.000430951   -0.000260971   -0.000415090
     12        9           0.000164635   -0.000704590   -0.000991557
     13        9           0.000664987    0.000488637   -0.000254008
     14        9          -0.000155527   -0.000691691   -0.000060810
     15        9           0.000795988   -0.000120050   -0.000687945
     16        6          -0.000082155   -0.000184667    0.000124184
     17        6          -0.000068228    0.000255553   -0.000224064
     18        1          -0.000222326   -0.000157382   -0.000029497
     19        1           0.000022688   -0.000192127    0.000003051
     20        1          -0.000191948   -0.000163070    0.000024647
     21        6          -0.000054421   -0.000399436    0.000235229
     22        1           0.000011178    0.000057084   -0.000173860
     23        1           0.000110509    0.000213138    0.000026953
     24        1           0.000233728    0.000126332   -0.000025336
     25        6           0.000476840   -0.000449132   -0.000060019
     26       16           0.000003705    0.000411348    0.000459631
     27        6          -0.000344970    0.000227475   -0.000281378
     28        6           0.000009040   -0.000270261   -0.000026887
     29        6           0.000258256    0.000026854   -0.000211610
     30        6           0.000077600   -0.000179620    0.000238122
     31        6          -0.000011040    0.000118199   -0.000181957
     32        1          -0.000113130   -0.000030506    0.000150740
     33        6          -0.000112217   -0.000040861    0.000197288
     34        1          -0.000003664    0.000108838   -0.000176342
     35        6          -0.000203391    0.000213557   -0.000083763
     36        1           0.000006930   -0.000153536    0.000188591
     37        1           0.000189149   -0.000024078   -0.000160504
     38        1           0.000177439   -0.000151768    0.000031415
     39        6           0.000413310   -0.000291422    0.000173922
     40        6          -0.000046220   -0.000020274   -0.000295610
     41        1           0.000194497   -0.000008285    0.000034991
     42        1          -0.000091346   -0.000069243    0.000147264
     43        1           0.000055969    0.000030755    0.000080990
     44        6          -0.000076742   -0.000090623   -0.000135449
     45        6           0.000122035    0.000074628   -0.000310126
     46        6          -0.000355929    0.000008045   -0.000095261
     47        6           0.000210153   -0.000051557    0.000015754
     48        1          -0.000149968   -0.000081541    0.000019650
     49        6          -0.000138989   -0.000002970    0.000138029
     50        1           0.000203986   -0.000045100   -0.000013994
     51        6           0.000130822   -0.000071887    0.000251121
     52        1          -0.000240518    0.000026937   -0.000038015
     53        1           0.000123180    0.000043970   -0.000199386
     54        1          -0.000099681    0.000068663   -0.000202425
     55        6          -0.000297676    0.000087053   -0.000008448
     56        6           0.000268839   -0.000293173    0.000254717
     57        1           0.000087002    0.000109699    0.000351046
     58        1          -0.000257001   -0.000078487    0.000263374
     59        1           0.000012035    0.000196422    0.000079272
 -------------------------------------------------------------------
 Cartesian Forces:  Max     0.001966801 RMS     0.000375790
 Leave Link  716 at Wed Dec 12 16:56:10 2018, MaxMem=   939524096 cpu:         0.3
 (Enter /pbs_home/pkowalski/g09d01/g09/l103.exe)

 GradGradGradGradGradGradGradGradGradGradGradGradGradGradGradGradGradGrad
 Berny optimization.
 Using GEDIIS/GDIIS optimizer.
 FormGI is forming the generalized inverse of G from B-inverse, IUseBI=4.
 Internal  Forces:  Max     0.001678229 RMS     0.000277230
 Search for a local minimum.
 Step number   4 out of a maximum of  354
 All quantities printed in internal units (Hartrees-Bohrs-Radians)
 RMS Force = .27723D-03 SwitMx=.10000D-02 MixMth= 2
 Mixed Optimization -- En-DIIS/RFO-DIIS
 Swapping is turned off.
 Update second derivatives using D2CorX and points    1    2    3    4
 DE= -3.08D-05 DEPred=-1.12D-04 R= 2.75D-01
 Trust test= 2.75D-01 RLast= 1.16D-01 DXMaxT set to 4.34D-01
 ITU=  0  1  1  0
     Eigenvalues ---    0.00230   0.00234   0.00430   0.00639   0.00652
     Eigenvalues ---    0.00686   0.00869   0.01060   0.01096   0.01159
     Eigenvalues ---    0.01202   0.01268   0.01387   0.01443   0.01469
     Eigenvalues ---    0.01549   0.01591   0.01705   0.01722   0.01756
     Eigenvalues ---    0.01934   0.01941   0.02014   0.02020   0.02074
     Eigenvalues ---    0.02080   0.02094   0.02097   0.02133   0.02136
     Eigenvalues ---    0.02138   0.02142   0.02151   0.02154   0.02161
     Eigenvalues ---    0.02161   0.02164   0.02167   0.04550   0.04765
     Eigenvalues ---    0.04990   0.05440   0.05457   0.05546   0.05645
     Eigenvalues ---    0.05647   0.05956   0.06973   0.07035   0.07057
     Eigenvalues ---    0.07225   0.07285   0.07504   0.07801   0.08723
     Eigenvalues ---    0.09107   0.09233   0.09630   0.10521   0.10867
     Eigenvalues ---    0.11140   0.12283   0.12633   0.14219   0.14654
     Eigenvalues ---    0.15681   0.15996   0.15997   0.15999   0.15999
     Eigenvalues ---    0.16000   0.16000   0.16000   0.16000   0.16000
     Eigenvalues ---    0.16000   0.16000   0.16000   0.16000   0.16000
     Eigenvalues ---    0.16000   0.16000   0.16000   0.16000   0.16005
     Eigenvalues ---    0.16055   0.16084   0.17018   0.17194   0.18606
     Eigenvalues ---    0.21932   0.21999   0.22000   0.22000   0.22037
     Eigenvalues ---    0.22236   0.23342   0.23472   0.23617   0.24449
     Eigenvalues ---    0.24559   0.24620   0.24807   0.24947   0.24985
     Eigenvalues ---    0.24991   0.24994   0.25007   0.26298   0.26758
     Eigenvalues ---    0.27052   0.27145   0.27200   0.27504   0.27538
     Eigenvalues ---    0.28170   0.28559   0.30232   0.30933   0.31492
     Eigenvalues ---    0.32078   0.33653   0.33776   0.34363   0.34439
     Eigenvalues ---    0.34449   0.34540   0.34594   0.34610   0.34630
     Eigenvalues ---    0.34694   0.34711   0.34733   0.34774   0.35076
     Eigenvalues ---    0.35170   0.35239   0.35291   0.35291   0.35291
     Eigenvalues ---    0.35291   0.35301   0.35315   0.35367   0.35455
     Eigenvalues ---    0.35457   0.35823   0.36910   0.40906   0.41332
     Eigenvalues ---    0.41466   0.41738   0.41758   0.44999   0.45031
     Eigenvalues ---    0.45519   0.45661   0.46381   0.46408   0.46475
     Eigenvalues ---    0.46810   0.47560   0.47651   0.48411   0.50302
     Eigenvalues ---    0.50752   0.52131   0.52390   0.53499   0.55335
     Eigenvalues ---    0.56386
 En-DIIS/RFO-DIIS IScMMF=        0 using points:     4    3    2
 RFO step:  Lambda=-4.55431491D-05.
 NNeg= 0 NP= 3 Switch=  2.50D-03 Rises=F DC=  1.51D-04 SmlDif=  1.00D-05
 RMS Error=  0.5233526269D-03 NUsed= 3 EDIIS=F
 DidBck=T Rises=F RFO-DIIS coefs:    0.54911    0.36836    0.08253
 Iteration  1 RMS(Cart)=  0.01007192 RMS(Int)=  0.00002617
 Iteration  2 RMS(Cart)=  0.00005470 RMS(Int)=  0.00000319
 Iteration  3 RMS(Cart)=  0.00000000 RMS(Int)=  0.00000319
 ITry= 1 IFail=0 DXMaxC= 5.69D-02 DCOld= 1.00D+10 DXMaxT= 4.34D-01 DXLimC= 3.00D+00 Rises=F
 Variable       Old X    -DE/DX   Delta X   Delta X   Delta X     New X
                                 (Linear)    (Quad)   (Total)
    R1        2.88808  -0.00043  -0.00088   0.00032  -0.00056   2.88752
    R2        2.56291  -0.00083   0.00072  -0.00129  -0.00058   2.56233
    R3        2.75579  -0.00076  -0.00276   0.00054  -0.00221   2.75357
    R4        2.90706  -0.00073  -0.00285   0.00030  -0.00255   2.90451
    R5        2.91280  -0.00014  -0.00039   0.00021  -0.00019   2.91261
    R6        3.47927   0.00045   0.00137   0.00036   0.00173   3.48100
    R7        3.47690   0.00045   0.00145   0.00026   0.00171   3.47860
    R8        2.89181   0.00050  -0.00089   0.00135   0.00047   2.89227
    R9        2.91332  -0.00039  -0.00072  -0.00002  -0.00074   2.91258
   R10        3.32325   0.00007   0.00102   0.00018   0.00120   3.32445
   R11        2.84106  -0.00042  -0.00222   0.00085  -0.00137   2.83969
   R12        2.77724  -0.00028  -0.00193   0.00068  -0.00124   2.77600
   R13        2.92156  -0.00090  -0.00223   0.00035  -0.00189   2.91967
   R14        2.54593   0.00101   0.00120   0.00066   0.00186   2.54778
   R15        2.56057   0.00060   0.00170  -0.00027   0.00142   2.56199
   R16        2.83619   0.00046  -0.00159   0.00159   0.00000   2.83619
   R17        2.56729   0.00066   0.00127  -0.00078   0.00049   2.56778
   R18        2.92269  -0.00076  -0.00191   0.00058  -0.00133   2.92136
   R19        2.51639   0.00121   0.00058   0.00125   0.00183   2.51822
   R20        2.53503   0.00085   0.00091   0.00060   0.00151   2.53654
   R21        2.56218   0.00070   0.00185  -0.00030   0.00155   2.56373
   R22        2.54284   0.00067   0.00124   0.00032   0.00156   2.54439
   R23        2.74646   0.00053  -0.00215   0.00125  -0.00090   2.74556
   R24        2.07520  -0.00021  -0.00003  -0.00051  -0.00054   2.07465
   R25        2.07317  -0.00017  -0.00006  -0.00032  -0.00038   2.07279
   R26        2.07645  -0.00005   0.00014  -0.00046  -0.00032   2.07612
   R27        2.07268  -0.00018  -0.00003  -0.00035  -0.00039   2.07229
   R28        2.07790  -0.00014   0.00002  -0.00048  -0.00045   2.07745
   R29        2.07514  -0.00020  -0.00004  -0.00050  -0.00054   2.07460
   R30        2.79177  -0.00056  -0.00160   0.00034  -0.00126   2.79051
   R31        2.57987  -0.00068   0.00028  -0.00051  -0.00024   2.57964
   R32        3.33143   0.00031   0.00115   0.00034   0.00149   3.33292
   R33        2.79266  -0.00045  -0.00141   0.00028  -0.00113   2.79154
   R34        2.57660  -0.00014   0.00036  -0.00016   0.00020   2.57680
   R35        2.64852  -0.00001   0.00005   0.00005   0.00010   2.64862
   R36        2.65018  -0.00010  -0.00010   0.00005  -0.00005   2.65013
   R37        2.62867  -0.00001  -0.00028   0.00027  -0.00001   2.62866
   R38        2.06172  -0.00018  -0.00001  -0.00048  -0.00048   2.06124
   R39        2.62725  -0.00005  -0.00031   0.00024  -0.00007   2.62718
   R40        2.06337  -0.00021   0.00007  -0.00058  -0.00051   2.06285
   R41        2.63117   0.00004  -0.00019   0.00030   0.00011   2.63128
   R42        2.06427  -0.00024   0.00006  -0.00065  -0.00059   2.06368
   R43        2.63203   0.00010  -0.00015   0.00037   0.00022   2.63225
   R44        2.06427  -0.00025   0.00005  -0.00065  -0.00059   2.06368
   R45        2.06428  -0.00024   0.00004  -0.00061  -0.00057   2.06371
   R46        2.83770   0.00000   0.00055  -0.00028   0.00026   2.83796
   R47        2.07297  -0.00019  -0.00005  -0.00044  -0.00049   2.07247
   R48        2.07772  -0.00018  -0.00005  -0.00037  -0.00042   2.07730
   R49        2.07459  -0.00005  -0.00012  -0.00009  -0.00021   2.07438
   R50        2.64840  -0.00013  -0.00001  -0.00002  -0.00003   2.64838
   R51        2.64962  -0.00010  -0.00010   0.00005  -0.00004   2.64958
   R52        2.62850  -0.00001  -0.00030   0.00028  -0.00001   2.62849
   R53        2.06205  -0.00012   0.00004  -0.00043  -0.00038   2.06167
   R54        2.62724  -0.00003  -0.00030   0.00026  -0.00004   2.62720
   R55        2.06411  -0.00021   0.00008  -0.00060  -0.00052   2.06359
   R56        2.63131   0.00007  -0.00015   0.00031   0.00016   2.63147
   R57        2.06423  -0.00024   0.00006  -0.00064  -0.00058   2.06365
   R58        2.63193   0.00009  -0.00014   0.00032   0.00019   2.63211
   R59        2.06414  -0.00024   0.00006  -0.00063  -0.00058   2.06356
   R60        2.06424  -0.00024   0.00004  -0.00062  -0.00058   2.06367
   R61        2.83779  -0.00007   0.00056  -0.00041   0.00015   2.83794
   R62        2.07654  -0.00033  -0.00034  -0.00018  -0.00052   2.07602
   R63        2.07717  -0.00036  -0.00017  -0.00048  -0.00065   2.07652
   R64        2.07197  -0.00003   0.00005  -0.00034  -0.00029   2.07168
    A1        2.03178   0.00016  -0.00195   0.00175  -0.00020   2.03158
    A2        1.95179   0.00031   0.00106  -0.00006   0.00100   1.95279
    A3        2.29840  -0.00048   0.00085  -0.00178  -0.00094   2.29747
    A4        1.91618  -0.00005  -0.00074  -0.00097  -0.00170   1.91449
    A5        1.87537   0.00020   0.00042   0.00084   0.00125   1.87662
    A6        1.83029  -0.00012  -0.00039  -0.00015  -0.00054   1.82975
    A7        1.97909  -0.00020   0.00054  -0.00126  -0.00073   1.97836
    A8        1.97013   0.00007   0.00018   0.00049   0.00066   1.97078
    A9        1.88461   0.00011  -0.00005   0.00117   0.00113   1.88574
   A10        1.97363  -0.00024   0.00015  -0.00018  -0.00004   1.97359
   A11        1.89923   0.00017  -0.00047  -0.00034  -0.00080   1.89843
   A12        1.98612  -0.00017  -0.00013  -0.00163  -0.00176   1.98436
   A13        1.84372   0.00016   0.00042   0.00066   0.00108   1.84480
   A14        1.86980   0.00019   0.00007   0.00111   0.00118   1.87098
   A15        1.88417  -0.00008   0.00001   0.00059   0.00059   1.88476
   A16        1.59972  -0.00026  -0.00047  -0.00030  -0.00077   1.59896
   A17        2.24686  -0.00078  -0.00124  -0.00059  -0.00185   2.24501
   A18        2.12612   0.00032   0.00089  -0.00042   0.00047   2.12659
   A19        1.90890   0.00046   0.00032   0.00099   0.00131   1.91021
   A20        1.82190   0.00004   0.00125  -0.00035   0.00091   1.82280
   A21        1.99809   0.00011   0.00058  -0.00016   0.00042   1.99851
   A22        1.96407   0.00002   0.00056  -0.00056   0.00000   1.96406
   A23        1.91428   0.00004  -0.00010   0.00100   0.00090   1.91518
   A24        1.89328  -0.00003  -0.00071   0.00040  -0.00031   1.89297
   A25        1.86994  -0.00017  -0.00159  -0.00023  -0.00182   1.86811
   A26        1.89878  -0.00083   0.00046  -0.00083  -0.00036   1.89842
   A27        2.12359  -0.00023   0.00005  -0.00087  -0.00081   2.12277
   A28        2.26040   0.00106  -0.00057   0.00173   0.00115   2.26155
   A29        1.83684   0.00002   0.00080   0.00068   0.00150   1.83834
   A30        1.96562  -0.00004   0.00010   0.00023   0.00033   1.96594
   A31        1.89789   0.00009   0.00001  -0.00039  -0.00038   1.89750
   A32        1.96562   0.00016   0.00031   0.00030   0.00060   1.96622
   A33        1.89247  -0.00010   0.00012  -0.00065  -0.00053   1.89194
   A34        1.90266  -0.00012  -0.00127  -0.00021  -0.00148   1.90118
   A35        1.80955   0.00045   0.00185   0.00038   0.00224   1.81179
   A36        1.97184  -0.00011   0.00150  -0.00182  -0.00032   1.97151
   A37        2.00243   0.00048   0.00014   0.00149   0.00163   2.00406
   A38        1.89940  -0.00028  -0.00073  -0.00025  -0.00097   1.89843
   A39        1.90742  -0.00066  -0.00137   0.00007  -0.00131   1.90611
   A40        1.87048   0.00006  -0.00145   0.00010  -0.00135   1.86913
   A41        2.01444  -0.00045  -0.00306   0.00144  -0.00161   2.01283
   A42        1.97042  -0.00042   0.00093  -0.00073   0.00020   1.97062
   A43        2.29827   0.00088   0.00212  -0.00068   0.00142   2.29969
   A44        1.90714  -0.00018  -0.00053  -0.00044  -0.00096   1.90618
   A45        1.93963  -0.00003  -0.00077   0.00053  -0.00024   1.93939
   A46        1.93326  -0.00030  -0.00129   0.00004  -0.00125   1.93201
   A47        1.89605   0.00014   0.00094  -0.00015   0.00079   1.89684
   A48        1.89095   0.00022   0.00101   0.00000   0.00101   1.89197
   A49        1.89578   0.00016   0.00073   0.00001   0.00074   1.89652
   A50        1.93706   0.00002  -0.00072   0.00063  -0.00008   1.93698
   A51        1.93198  -0.00022  -0.00107   0.00010  -0.00097   1.93102
   A52        1.90875  -0.00020  -0.00078  -0.00028  -0.00106   1.90769
   A53        1.89798   0.00011   0.00072  -0.00014   0.00058   1.89856
   A54        1.89825   0.00011   0.00093  -0.00027   0.00066   1.89892
   A55        1.88887   0.00020   0.00100  -0.00008   0.00093   1.88980
   A56        2.03453   0.00026   0.00004   0.00045   0.00049   2.03501
   A57        2.01881   0.00041  -0.00018   0.00100   0.00082   2.01963
   A58        2.22967  -0.00067   0.00014  -0.00146  -0.00132   2.22835
   A59        1.59087  -0.00023  -0.00034  -0.00053  -0.00087   1.59000
   A60        2.03895   0.00018  -0.00025   0.00063   0.00038   2.03933
   A61        2.01221  -0.00006  -0.00065   0.00046  -0.00019   2.01202
   A62        2.23202  -0.00013   0.00090  -0.00109  -0.00019   2.23183
   A63        2.11076  -0.00010   0.00023  -0.00047  -0.00024   2.11052
   A64        2.10281  -0.00006  -0.00013   0.00000  -0.00013   2.10268
   A65        2.06937   0.00016  -0.00012   0.00047   0.00035   2.06972
   A66        2.10573  -0.00008   0.00000  -0.00020  -0.00021   2.10553
   A67        2.08736  -0.00002  -0.00010  -0.00003  -0.00013   2.08723
   A68        2.08987   0.00009   0.00009   0.00025   0.00034   2.09021
   A69        2.10597  -0.00008   0.00002  -0.00027  -0.00024   2.10572
   A70        2.08220   0.00003  -0.00004   0.00014   0.00010   2.08230
   A71        2.09499   0.00005   0.00001   0.00013   0.00014   2.09513
   A72        2.09846  -0.00001   0.00010  -0.00009   0.00001   2.09847
   A73        2.08820   0.00000  -0.00012   0.00005  -0.00007   2.08813
   A74        2.09651   0.00002   0.00002   0.00004   0.00006   2.09656
   A75        2.09825   0.00002   0.00011  -0.00003   0.00008   2.09833
   A76        2.08858  -0.00002  -0.00010  -0.00003  -0.00013   2.08845
   A77        2.09636   0.00001  -0.00001   0.00005   0.00005   2.09641
   A78        2.08841   0.00000  -0.00012   0.00011   0.00000   2.08841
   A79        2.09726   0.00000   0.00009  -0.00008   0.00001   2.09728
   A80        2.09749   0.00000   0.00003  -0.00004  -0.00001   2.09748
   A81        1.95717   0.00007   0.00055  -0.00043   0.00012   1.95729
   A82        2.15584  -0.00026   0.00085  -0.00154  -0.00070   2.15514
   A83        2.16954   0.00019  -0.00143   0.00197   0.00054   2.17008
   A84        1.93637  -0.00001  -0.00068   0.00058  -0.00010   1.93628
   A85        1.95429  -0.00003  -0.00040   0.00017  -0.00023   1.95406
   A86        1.92899  -0.00010  -0.00050  -0.00005  -0.00055   1.92844
   A87        1.89032   0.00001   0.00047  -0.00036   0.00011   1.89042
   A88        1.88996   0.00009   0.00065   0.00001   0.00065   1.89061
   A89        1.86110   0.00005   0.00056  -0.00039   0.00017   1.86127
   A90        2.11214  -0.00030  -0.00011  -0.00049  -0.00060   2.11154
   A91        2.10117   0.00005   0.00009   0.00000   0.00008   2.10125
   A92        2.06954   0.00025   0.00002   0.00052   0.00055   2.07008
   A93        2.10546  -0.00011  -0.00007  -0.00021  -0.00029   2.10517
   A94        2.08655  -0.00004  -0.00014  -0.00006  -0.00020   2.08636
   A95        2.09096   0.00015   0.00021   0.00029   0.00050   2.09146
   A96        2.10643  -0.00014  -0.00004  -0.00032  -0.00036   2.10606
   A97        2.08454   0.00005  -0.00006   0.00014   0.00009   2.08462
   A98        2.09214   0.00009   0.00010   0.00018   0.00028   2.09242
   A99        2.09844  -0.00002   0.00008  -0.00009  -0.00001   2.09843
   A100       2.08841  -0.00001  -0.00012   0.00001  -0.00011   2.08830
   A101       2.09632   0.00003   0.00004   0.00008   0.00012   2.09644
   A102       2.09759   0.00001   0.00007   0.00001   0.00008   2.09767
   A103       2.08906  -0.00002  -0.00009  -0.00005  -0.00014   2.08892
   A104       2.09654   0.00002   0.00002   0.00003   0.00006   2.09660
   A105       2.08877   0.00001  -0.00005   0.00010   0.00005   2.08882
   A106       2.09705   0.00000   0.00004  -0.00005  -0.00001   2.09703
   A107       2.09735  -0.00001   0.00002  -0.00005  -0.00003   2.09732
   A108       1.96170   0.00014   0.00063  -0.00011   0.00053   1.96223
   A109       2.15233   0.00154   0.00214  -0.00013   0.00201   2.15434
   A110       2.16134  -0.00168  -0.00280   0.00017  -0.00263   2.15871
   A111       1.92459   0.00010  -0.00026   0.00035   0.00009   1.92468
   A112       1.95903   0.00006  -0.00032   0.00037   0.00005   1.95908
   A113       1.93811  -0.00031  -0.00105  -0.00007  -0.00112   1.93700
   A114       1.86120   0.00010   0.00085  -0.00005   0.00080   1.86200
   A115       1.88406   0.00006   0.00061  -0.00013   0.00048   1.88454
   A116       1.89370   0.00000   0.00029  -0.00051  -0.00022   1.89348
    D1        0.67114  -0.00002   0.00172   0.00045   0.00217   0.67332
    D2       -1.48852   0.00012   0.00125   0.00206   0.00331  -1.48521
    D3        2.79235  -0.00003   0.00131   0.00042   0.00174   2.79409
    D4       -2.51710  -0.00007   0.00083  -0.00132  -0.00049  -2.51759
    D5        1.60642   0.00007   0.00035   0.00029   0.00065   1.60706
    D6       -0.39589  -0.00009   0.00041  -0.00134  -0.00093  -0.39682
    D7        3.01341   0.00013  -0.00089  -0.00134  -0.00223   3.01118
    D8       -0.06723   0.00012   0.00000  -0.00079  -0.00079  -0.06801
    D9       -0.07017   0.00016   0.00024   0.00077   0.00101  -0.06917
   D10        3.13237   0.00016   0.00113   0.00132   0.00246   3.13483
   D11        0.29050   0.00003  -0.00013  -0.00053  -0.00066   0.28984
   D12       -2.81416   0.00004   0.00086  -0.00048   0.00039  -2.81377
   D13       -2.90706  -0.00001  -0.00130  -0.00251  -0.00381  -2.91087
   D14        0.27148   0.00001  -0.00031  -0.00246  -0.00277   0.26871
   D15       -3.05300  -0.00029  -0.00625   0.00086  -0.00540  -3.05840
   D16       -1.01010  -0.00013  -0.00596   0.00135  -0.00461  -1.01471
   D17        1.09148  -0.00022  -0.00636   0.00079  -0.00557   1.08591
   D18       -0.95525  -0.00020  -0.00589   0.00040  -0.00549  -0.96074
   D19        1.08765  -0.00003  -0.00559   0.00089  -0.00470   1.08296
   D20       -3.09396  -0.00013  -0.00599   0.00033  -0.00566  -3.09962
   D21        1.19506  -0.00015  -0.00539   0.00137  -0.00402   1.19104
   D22       -3.04522   0.00001  -0.00510   0.00186  -0.00323  -3.04845
   D23       -0.94365  -0.00008  -0.00550   0.00130  -0.00419  -0.94784
   D24       -3.09261   0.00000   0.00315   0.00087   0.00402  -3.08859
   D25        1.08129   0.00001   0.00344   0.00055   0.00399   1.08528
   D26       -0.99829   0.00002   0.00335   0.00075   0.00411  -0.99418
   D27        1.06980   0.00005   0.00345   0.00230   0.00574   1.07555
   D28       -1.03949   0.00005   0.00374   0.00198   0.00572  -1.03377
   D29       -3.11906   0.00007   0.00365   0.00218   0.00583  -3.11323
   D30       -1.12682   0.00001   0.00288   0.00166   0.00454  -1.12228
   D31        3.04707   0.00001   0.00317   0.00134   0.00451   3.05158
   D32        0.96750   0.00003   0.00308   0.00155   0.00463   0.97213
   D33        0.31479   0.00003  -0.00062   0.00205   0.00143   0.31622
   D34        2.40024  -0.00007  -0.00167   0.00105  -0.00062   2.39962
   D35       -1.68105  -0.00019  -0.00089   0.00065  -0.00024  -1.68129
   D36        2.27444   0.00012  -0.00455  -0.00230  -0.00684   2.26759
   D37        0.19913  -0.00006  -0.00432  -0.00221  -0.00653   0.19259
   D38       -1.80650  -0.00013  -0.00456  -0.00370  -0.00825  -1.81475
   D39        0.79092   0.00015   0.00655  -0.00065   0.00591   0.79684
   D40       -2.36065   0.00020   0.00532   0.00149   0.00681  -2.35383
   D41        2.91499   0.00005   0.00671  -0.00067   0.00605   2.92104
   D42       -0.23658   0.00010   0.00548   0.00147   0.00695  -0.22963
   D43       -1.37247   0.00030   0.00699   0.00119   0.00819  -1.36428
   D44        1.75914   0.00036   0.00576   0.00333   0.00909   1.76823
   D45       -3.10776  -0.00006   0.00388   0.00259   0.00647  -3.10129
   D46        1.08326  -0.00010   0.00354   0.00273   0.00626   1.08952
   D47       -1.02584  -0.00008   0.00400   0.00234   0.00634  -1.01950
   D48        0.98065   0.00022   0.00373   0.00311   0.00684   0.98749
   D49       -1.11152   0.00019   0.00338   0.00325   0.00664  -1.10488
   D50        3.06256   0.00020   0.00385   0.00286   0.00672   3.06928
   D51       -0.99773  -0.00001   0.00321   0.00153   0.00474  -0.99299
   D52       -3.08990  -0.00005   0.00286   0.00167   0.00454  -3.08536
   D53        1.08418  -0.00003   0.00333   0.00128   0.00462   1.08880
   D54        3.02892   0.00009   0.00221   0.00350   0.00571   3.03463
   D55       -0.13124   0.00004   0.00234   0.00275   0.00509  -0.12615
   D56        2.98873   0.00005   0.00167   0.00177   0.00344   2.99216
   D57        0.89569  -0.00009   0.00062   0.00086   0.00147   0.89717
   D58       -1.24494   0.00004   0.00186   0.00175   0.00361  -1.24133
   D59       -0.20776   0.00005   0.00089   0.00124   0.00212  -0.20564
   D60       -2.30079  -0.00008  -0.00016   0.00033   0.00016  -2.30063
   D61        1.84176   0.00005   0.00108   0.00122   0.00230   1.84405
   D62        2.97290   0.00014   0.00362  -0.00074   0.00287   2.97578
   D63       -0.19699   0.00007   0.00196   0.00019   0.00215  -0.19484
   D64       -0.11830   0.00018   0.00442  -0.00025   0.00417  -0.11413
   D65        2.99499   0.00011   0.00275   0.00069   0.00344   2.99843
   D66        0.44377  -0.00019  -0.00573  -0.00161  -0.00734   0.43643
   D67        2.59150  -0.00001  -0.00475  -0.00065  -0.00539   2.58611
   D68       -1.58093  -0.00012  -0.00627  -0.00103  -0.00731  -1.58824
   D69        2.59229  -0.00001  -0.00434  -0.00147  -0.00581   2.58648
   D70       -1.54317   0.00017  -0.00336  -0.00050  -0.00386  -1.54703
   D71        0.56758   0.00006  -0.00489  -0.00089  -0.00578   0.56180
   D72       -1.65390  -0.00022  -0.00670  -0.00097  -0.00767  -1.66156
   D73        0.49383  -0.00003  -0.00572   0.00000  -0.00572   0.48811
   D74        2.60458  -0.00015  -0.00725  -0.00039  -0.00764   2.59694
   D75        0.39212  -0.00026  -0.00774  -0.00082  -0.00856   0.38356
   D76       -1.66115  -0.00014  -0.00874   0.00015  -0.00859  -1.66974
   D77        2.47086  -0.00052  -0.00812   0.00031  -0.00780   2.46306
   D78       -2.71825  -0.00015  -0.00592  -0.00179  -0.00771  -2.72596
   D79        1.51166  -0.00003  -0.00693  -0.00082  -0.00775   1.50392
   D80       -0.63952  -0.00041  -0.00630  -0.00066  -0.00695  -0.64647
   D81       -0.19754  -0.00010  -0.00477   0.00052  -0.00426  -0.20180
   D82        2.95636  -0.00015  -0.00323  -0.00212  -0.00535   2.95100
   D83        2.90932  -0.00023  -0.00679   0.00161  -0.00519   2.90413
   D84       -0.21996  -0.00028  -0.00525  -0.00103  -0.00628  -0.22625
   D85       -0.51200   0.00014   0.00825   0.00124   0.00950  -0.50250
   D86        1.59105   0.00012   0.01064  -0.00078   0.00986   1.60091
   D87       -2.65483  -0.00034   0.00773  -0.00077   0.00697  -2.64786
   D88       -2.65972   0.00009   0.00740   0.00032   0.00772  -2.65200
   D89       -0.55667   0.00007   0.00979  -0.00171   0.00808  -0.54859
   D90        1.48063  -0.00039   0.00689  -0.00169   0.00519   1.48582
   D91        1.51642   0.00020   0.00872   0.00084   0.00956   1.52599
   D92       -2.66372   0.00018   0.01111  -0.00119   0.00992  -2.65379
   D93       -0.62641  -0.00028   0.00820  -0.00117   0.00703  -0.61938
   D94        0.15718  -0.00006  -0.00418   0.00038  -0.00380   0.15338
   D95       -3.11399  -0.00025  -0.00459  -0.00019  -0.00478  -3.11878
   D96       -2.99648  -0.00001  -0.00572   0.00298  -0.00274  -2.99922
   D97        0.01553  -0.00019  -0.00613   0.00241  -0.00372   0.01181
   D98       -2.34134  -0.00011  -0.00729   0.00287  -0.00443  -2.34576
   D99        0.77207  -0.00006  -0.00743   0.00405  -0.00338   0.76869
   D100       0.82142  -0.00008  -0.00743   0.00368  -0.00375   0.81767
   D101      -2.34836  -0.00002  -0.00757   0.00487  -0.00271  -2.35107
   D102       0.00825  -0.00002   0.00075  -0.00235  -0.00161   0.00665
   D103      -3.00298  -0.00011   0.00073  -0.00175  -0.00102  -3.00400
   D104       3.12885  -0.00006   0.00089  -0.00317  -0.00228   3.12657
   D105       0.11762  -0.00015   0.00087  -0.00257  -0.00170   0.11592
   D106       2.96255  -0.00006   0.00047  -0.00268  -0.00220   2.96034
   D107      -0.18145  -0.00009   0.00038  -0.00265  -0.00227  -0.18372
   D108       2.33950  -0.00002   0.00380  -0.00310   0.00071   2.34020
   D109      -0.77772  -0.00001   0.00461  -0.00306   0.00155  -0.77618
   D110      -0.79934   0.00002   0.00391  -0.00313   0.00078  -0.79856
   D111       2.36662   0.00003   0.00472  -0.00310   0.00162   2.36824
   D112      -0.03097   0.00012  -0.00004   0.00229   0.00225  -0.02872
   D113       3.07334   0.00009  -0.00098   0.00215   0.00117   3.07451
   D114       3.10791   0.00008  -0.00015   0.00233   0.00218   3.11009
   D115      -0.07097   0.00006  -0.00109   0.00219   0.00110  -0.06987
   D116      -3.13319   0.00000   0.00048  -0.00020   0.00028  -3.13290
   D117      -0.01435   0.00001  -0.00008   0.00052   0.00044  -0.01391
   D118      -0.01551  -0.00001  -0.00031  -0.00024  -0.00055  -0.01606
   D119       3.10333  -0.00001  -0.00087   0.00048  -0.00039   3.10294
   D120       3.13933  -0.00001  -0.00060   0.00000  -0.00060   3.13873
   D121      -0.01081  -0.00002  -0.00101   0.00012  -0.00089  -0.01169
   D122       0.02154   0.00001   0.00018   0.00005   0.00023   0.02177
   D123      -3.12859   0.00000  -0.00023   0.00017  -0.00006  -3.12865
   D124       0.00089   0.00001   0.00021   0.00028   0.00049   0.00138
   D125       3.13521   0.00001   0.00012   0.00016   0.00028   3.13549
   D126      -3.11792   0.00000   0.00078  -0.00043   0.00035  -3.11757
   D127       0.01640   0.00000   0.00069  -0.00055   0.00013   0.01653
   D128      -0.01298   0.00000   0.00004   0.00010   0.00014  -0.01284
   D129       3.13014   0.00000   0.00015  -0.00016  -0.00001   3.13013
   D130       3.13722   0.00001   0.00045  -0.00002   0.00043   3.13765
   D131      -0.00284   0.00001   0.00055  -0.00027   0.00028  -0.00256
   D132       0.00804   0.00000   0.00001  -0.00013  -0.00012   0.00792
   D133      -3.14046  -0.00001  -0.00013  -0.00012  -0.00024  -3.14070
   D134      -3.12624   0.00000   0.00011  -0.00001   0.00009  -3.12615
   D135       0.00844   0.00000  -0.00003   0.00000  -0.00003   0.00842
   D136      -0.00203   0.00000  -0.00014  -0.00005  -0.00019  -0.00222
   D137      -3.13672   0.00000   0.00000  -0.00007  -0.00007  -3.13679
   D138       3.13803   0.00000  -0.00024   0.00020  -0.00004   3.13799
   D139       0.00334   0.00000  -0.00011   0.00018   0.00008   0.00342
   D140       2.79595   0.00002  -0.00293   0.00291  -0.00001   2.79593
   D141      -1.37295   0.00000  -0.00308   0.00297  -0.00011  -1.37306
   D142       0.69921  -0.00002  -0.00297   0.00256  -0.00041   0.69880
   D143      -0.30422   0.00004  -0.00187   0.00304   0.00117  -0.30305
   D144       1.81006   0.00002  -0.00202   0.00309   0.00107   1.81114
   D145      -2.40096   0.00000  -0.00191   0.00268   0.00077  -2.40019
   D146       3.12828   0.00002  -0.00028   0.00062   0.00034   3.12862
   D147       0.00888  -0.00002  -0.00004  -0.00050  -0.00054   0.00834
   D148       0.01437  -0.00003  -0.00014  -0.00054  -0.00067   0.01369
   D149      -3.10503  -0.00007   0.00010  -0.00165  -0.00156  -3.10658
   D150      -3.13354   0.00000   0.00047  -0.00030   0.00017  -3.13337
   D151       0.02117  -0.00001   0.00076  -0.00078  -0.00002   0.02115
   D152      -0.01945   0.00004   0.00033   0.00084   0.00117  -0.01828
   D153       3.13525   0.00003   0.00062   0.00036   0.00098   3.13623
   D154      -0.00113   0.00000  -0.00012  -0.00011  -0.00023  -0.00135
   D155      -3.13544  -0.00001  -0.00012  -0.00018  -0.00030  -3.13574
   D156       3.11821   0.00004  -0.00036   0.00101   0.00065   3.11886
   D157      -0.01610   0.00003  -0.00036   0.00093   0.00057  -0.01553
   D158       0.01130  -0.00003  -0.00026  -0.00050  -0.00076   0.01054
   D159      -3.13065  -0.00002  -0.00030  -0.00017  -0.00046  -3.13111
   D160       3.13972  -0.00001  -0.00055  -0.00002  -0.00057   3.13915
   D161      -0.00223   0.00000  -0.00059   0.00032  -0.00028  -0.00250
   D162      -0.00735   0.00003   0.00019   0.00047   0.00066  -0.00669
   D163       3.14057   0.00000   0.00015   0.00000   0.00015   3.14072
   D164       3.12692   0.00003   0.00019   0.00054   0.00073   3.12766
   D165      -0.00834   0.00001   0.00015   0.00008   0.00022  -0.00812
   D166       0.00230  -0.00001   0.00000  -0.00017  -0.00017   0.00213
   D167       3.13756   0.00001   0.00004   0.00030   0.00034   3.13790
   D168      -3.13894  -0.00002   0.00003  -0.00050  -0.00047  -3.13941
   D169      -0.00368   0.00000   0.00008  -0.00003   0.00005  -0.00363
   D170      -0.69479  -0.00014   0.00081  -0.00464  -0.00383  -0.69862
   D171       1.37762   0.00009   0.00150  -0.00422  -0.00272   1.37489
   D172      -2.78239  -0.00008   0.00090  -0.00467  -0.00377  -2.78616
   D173       2.30247  -0.00018   0.00067  -0.00530  -0.00463   2.29784
   D174      -1.90830   0.00006   0.00135  -0.00488  -0.00353  -1.91183
   D175       0.21487  -0.00012   0.00075  -0.00533  -0.00458   0.21030
         Item               Value     Threshold  Converged?
 Maximum Force            0.001678     0.000450     NO 
 RMS     Force            0.000277     0.000300     YES
 Maximum Displacement     0.056936     0.001800     NO 
 RMS     Displacement     0.010077     0.001200     NO 
 Predicted change in Energy=-4.858041D-05
 Lowest energy point so far.  Saving SCF results.
 GradGradGradGradGradGradGradGradGradGradGradGradGradGradGradGradGradGrad

 Leave Link  103 at Wed Dec 12 16:56:10 2018, MaxMem=   939524096 cpu:         1.7
 (Enter /pbs_home/pkowalski/g09d01/g09/l202.exe)
 Stoichiometry    C29H22F6S2
 Framework group  C1[X(C29H22F6S2)]
 Deg. of freedom   171
 Full point group                 C1      NOp   1
 RotChk:  IX=0 Diff= 1.47D-03
 Largest Abelian subgroup         C1      NOp   1
 Largest concise Abelian subgroup C1      NOp   1
                         Standard orientation:                         
 ---------------------------------------------------------------------
 Center     Atomic      Atomic             Coordinates (Angstroms)
 Number     Number       Type             X           Y           Z
 ---------------------------------------------------------------------
      1          6           0       -1.429771    0.418763   -0.192299
      2          6           0       -0.604997   -0.861112   -0.320661
      3          6           0        0.649851   -0.759212    0.561013
      4         16           0        1.784348   -2.196256    0.370330
      5          6           0       -0.733300    1.579475   -0.113505
      6          6           0       -1.253598    2.989052   -0.135479
      7          6           0        0.734734    1.600720   -0.064833
      8          6           0       -0.023885    3.859013    0.208133
      9          6           0        1.202502    3.018784   -0.215952
     10          9           0       -2.244445    3.233230    0.745611
     11          9           0       -1.710312    3.355261   -1.358324
     12          9           0       -0.058134    5.052319   -0.384002
     13          9           0        0.021870    4.034042    1.538165
     14          9           0        1.527632    3.335391   -1.494465
     15          9           0        2.255497    3.351798    0.554238
     16          6           0        1.457741    0.466522    0.128118
     17          6           0        0.340797   -0.618893    2.064444
     18          1           0        1.282487   -0.510812    2.618368
     19          1           0       -0.190106   -1.501009    2.442793
     20          1           0       -0.276296    0.270368    2.252633
     21          6           0       -0.286797   -1.060147   -1.815551
     22          1           0        0.260773   -1.996061   -1.979214
     23          1           0        0.317550   -0.225080   -2.197617
     24          1           0       -1.224897   -1.094921   -2.384760
     25          6           0        3.166450   -1.135963    0.124488
     26         16           0       -1.743359   -2.210561    0.205011
     27          6           0       -3.144983   -1.166323   -0.030938
     28          6           0       -4.473506   -1.809546    0.027895
     29          6           0       -5.519143   -1.236642    0.764697
     30          6           0       -4.704612   -3.025866   -0.630782
     31          6           0       -6.764840   -1.852783    0.824418
     32          1           0       -5.346755   -0.309672    1.313120
     33          6           0       -5.952528   -3.636093   -0.575012
     34          1           0       -3.894822   -3.488666   -1.197950
     35          6           0       -6.987203   -3.051310    0.151433
     36          1           0       -7.566358   -1.395059    1.408061
     37          1           0       -6.117690   -4.577716   -1.102875
     38          1           0       -7.965857   -3.533641    0.198395
     39          6           0       -2.860982    0.150169   -0.244368
     40          6           0       -3.890335    1.199991   -0.550419
     41          1           0       -4.830946    0.742359   -0.879946
     42          1           0       -4.101988    1.834756    0.321733
     43          1           0       -3.533934    1.867265   -1.345842
     44          6           0        4.490443   -1.784412    0.040090
     45          6           0        5.590486   -1.272535    0.741504
     46          6           0        4.662827   -2.948632   -0.721979
     47          6           0        6.830579   -1.898294    0.668747
     48          1           0        5.465548   -0.386325    1.365422
     49          6           0        5.904538   -3.569316   -0.797569
     50          1           0        3.813550   -3.362128   -1.269904
     51          6           0        6.992727   -3.045596   -0.103589
     52          1           0        7.675755   -1.489029    1.226171
     53          1           0        6.023000   -4.469839   -1.403757
     54          1           0        7.967126   -3.535370   -0.160433
     55          6           0        2.880000    0.193886    0.010909
     56          6           0        3.893335    1.234579   -0.370443
     57          1           0        3.493889    1.882674   -1.162464
     58          1           0        4.153818    1.890056    0.472151
     59          1           0        4.812161    0.768901   -0.745602
 ---------------------------------------------------------------------
 Rotational constants (GHZ):      0.1289390      0.0707103      0.0487735
 Leave Link  202 at Wed Dec 12 16:56:11 2018, MaxMem=   939524096 cpu:         0.0
 (Enter /pbs_home/pkowalski/g09d01/g09/l301.exe)
 Basis read from rwf:  (5D, 7F)
 No pseudopotential information found on rwf file.
 There are   673 symmetry adapted cartesian basis functions of A   symmetry.
 There are   636 symmetry adapted basis functions of A   symmetry.
   636 basis functions,  1103 primitive gaussians,   673 cartesian basis functions
   141 alpha electrons      141 beta electrons
       nuclear repulsion energy      4703.1728297649 Hartrees.
 IExCor=20419 DFT=T Ex+Corr=CAM-B3LYP ExCW=0 ScaHFX=  1.000000
 ScaDFX=  1.000000  1.000000  1.000000  0.810000 ScalE2=  1.000000  1.000000
 IRadAn=      0 IRanWt=     -1 IRanGd=            0 ICorTp=0 IEmpDi=  4
  HFx wShort=  0.000000 wLong=  0.330000 cFull=  0.190000 cShort=  0.000000 cLong=  0.460000
  DFx wShort=  0.000000 wLong=  0.330000 cFull=  0.190000 cShort=  0.000000 cLong=  0.460000
 NAtoms=   59 NActive=   59 NUniq=   59 SFac= 1.00D+00 NAtFMM=   60 NAOKFM=F Big=F
 Integral buffers will be    131072 words long.
 Raffenetti 2 integral format.
 Two-electron integral symmetry is turned on.
 No density basis found on file   724.
 Leave Link  301 at Wed Dec 12 16:56:11 2018, MaxMem=   939524096 cpu:         0.5
 (Enter /pbs_home/pkowalski/g09d01/g09/l302.exe)
 NPDir=0 NMtPBC=     1 NCelOv=     1 NCel=       1 NClECP=     1 NCelD=      1
         NCelK=      1 NCelE2=     1 NClLst=     1 CellRange=     0.0.
 One-electron integrals computed using PRISM.
 NBasis=   636 RedAO= T EigKep=  2.87D-04  NBF=   636
 NBsUse=   636 1.00D-06 EigRej= -1.00D+00 NBFU=   636
 Precomputing XC quadrature grid using
 IXCGrd= 4 IRadAn=           0 IRanWt=          -1 IRanGd=           0 AccXCQ= 0.00D+00.
 Generated NRdTot=       0 NPtTot=           0 NUsed=           0 NTot=          32
 NSgBfM=   622   624   624   634   638 MxSgAt=    59 MxSgA2=    59.
 Leave Link  302 at Wed Dec 12 16:56:13 2018, MaxMem=   939524096 cpu:        16.4
 (Enter /pbs_home/pkowalski/g09d01/g09/l303.exe)
 DipDrv:  MaxL=1.
 Leave Link  303 at Wed Dec 12 16:56:13 2018, MaxMem=   939524096 cpu:         1.5
 (Enter /pbs_home/pkowalski/g09d01/g09/l401.exe)
 Initial guess from the checkpoint file:  "dae0068freq_closed_cam-b3lyp.chk"
 B after Tr=     0.000000    0.000000    0.000000
         Rot=    1.000000    0.000437    0.000109   -0.000337 Ang=   0.06 deg.
 Guess basis will be translated and rotated to current coordinates.
 JPrj=2 DoOrth=T DoCkMO=T.
 Generating alternative initial guess.
 ExpMin= 1.22D-01 ExpMax= 9.18D+03 ExpMxC= 1.38D+03 IAcc=1 IRadAn=         1 AccDes= 0.00D+00
 Harris functional with IExCor=20419 and IRadAn=       1 diagonalized for initial guess.
 HarFok:  IExCor=20419 AccDes= 0.00D+00 IRadAn=         1 IDoV= 1 UseB2=F ITyADJ=14
 ICtDFT=  3500011 ScaDFX=  1.000000  1.000000  1.000000  1.000000
 FoFCou: FMM=F IPFlag=           0 FMFlag=      100000 FMFlg1=           0
         NFxFlg=           0 DoJE=T BraDBF=F KetDBF=T FulRan=T
         wScrn=  0.000000 ICntrl=     500 IOpCl=  0 I1Cent=   200000004 NGrid=           0
         NMat0=    1 NMatS0=      1 NMatT0=    0 NMatD0=    1 NMtDS0=    0 NMtDT0=    0
 Petite list used in FoFCou.
 Harris En= -2437.25414823033    
 Leave Link  401 at Wed Dec 12 16:56:18 2018, MaxMem=   939524096 cpu:        41.9
 (Enter /pbs_home/pkowalski/g09d01/g09/l502.exe)
 Closed shell SCF:
 Using DIIS extrapolation, IDIIS=  1040.
 Integral symmetry usage will be decided dynamically.
 IVT=     1387805 IEndB=     1387805 NGot=   939524096 MDV=   938606534
 LenX=   938606534 LenY=   938152932
 Requested convergence on RMS density matrix=1.00D-08 within 128 cycles.
 Requested convergence on MAX density matrix=1.00D-06.
 Requested convergence on             energy=1.00D-06.
 No special actions if energy rises.
 Fock matrices will be formed incrementally for  20 cycles.
 Integral accuracy reduced to 1.0D-05 until final iterations.

 Cycle   1  Pass 0  IDiag  1:
 FoFJK:  IHMeth= 1 ICntrl=       0 DoSepK=T KAlg= 0 I1Cent=   0 FoldK=F
 IRaf=         1 NMat=   1 IRICut=       1 DoRegI=T DoRafI=F ISym2E= 0.
 FoFCou: FMM=F IPFlag=           0 FMFlag=      100000 FMFlg1=           0
         NFxFlg=           0 DoJE=T BraDBF=F KetDBF=F FulRan=T
         wScrn=  0.000000 ICntrl=     500 IOpCl=  0 I1Cent=           0 NGrid=           0
         NMat0=    1 NMatS0=      1 NMatT0=    0 NMatD0=    1 NMtDS0=    0 NMtDT0=    0
 Symmetry not used in FoFCou.
 E= -2511.49140953488    
 DIIS: error= 6.24D-04 at cycle   1 NSaved=   1.
 NSaved= 1 IEnMin= 1 EnMin= -2511.49140953488     IErMin= 1 ErrMin= 6.24D-04
 ErrMax= 6.24D-04  0.00D+00 EMaxC= 1.00D-01 BMatC= 3.50D-04 BMatP= 3.50D-04
 IDIUse=3 WtCom= 9.94D-01 WtEn= 6.24D-03
 Coeff-Com:  0.100D+01
 Coeff-En:   0.100D+01
 Coeff:      0.100D+01
 Gap=     0.665 Goal=   None    Shift=    0.000
 RMSDP=1.84D-04 MaxDP=6.43D-03              OVMax= 2.80D-03

 Cycle   2  Pass 0  IDiag  1:
 RMSU=  1.84D-04    CP:  1.00D+00
 E= -2511.49186073701     Delta-E=       -0.000451202129 Rises=F Damp=F
 DIIS: error= 1.51D-04 at cycle   2 NSaved=   2.
 NSaved= 2 IEnMin= 2 EnMin= -2511.49186073701     IErMin= 2 ErrMin= 1.51D-04
 ErrMax= 1.51D-04  0.00D+00 EMaxC= 1.00D-01 BMatC= 1.19D-05 BMatP= 3.50D-04
 IDIUse=3 WtCom= 9.98D-01 WtEn= 1.51D-03
 Coeff-Com: -0.111D+00 0.111D+01
 Coeff-En:   0.000D+00 0.100D+01
 Coeff:     -0.111D+00 0.111D+01
 Gap=     0.180 Goal=   None    Shift=    0.000
 RMSDP=1.71D-05 MaxDP=6.22D-04 DE=-4.51D-04 OVMax= 9.68D-04

 Cycle   3  Pass 0  IDiag  1:
 RMSU=  1.49D-05    CP:  1.00D+00  1.04D+00
 E= -2511.49188360309     Delta-E=       -0.000022866084 Rises=F Damp=F
 DIIS: error= 7.31D-05 at cycle   3 NSaved=   3.
 NSaved= 3 IEnMin= 3 EnMin= -2511.49188360309     IErMin= 3 ErrMin= 7.31D-05
 ErrMax= 7.31D-05  0.00D+00 EMaxC= 1.00D-01 BMatC= 7.24D-06 BMatP= 1.19D-05
 IDIUse=1 WtCom= 1.00D+00 WtEn= 0.00D+00
 Coeff-Com: -0.725D-01 0.537D+00 0.535D+00
 Coeff:     -0.725D-01 0.537D+00 0.535D+00
 Gap=     0.180 Goal=   None    Shift=    0.000
 RMSDP=7.83D-06 MaxDP=5.20D-04 DE=-2.29D-05 OVMax= 7.46D-04

 Initial convergence to 1.0D-05 achieved.  Increase integral accuracy.
 Cycle   4  Pass 1  IDiag  1:
 E= -2511.49203097624     Delta-E=       -0.000147373150 Rises=F Damp=F
 DIIS: error= 1.58D-04 at cycle   1 NSaved=   1.
 NSaved= 1 IEnMin= 1 EnMin= -2511.49203097624     IErMin= 1 ErrMin= 1.58D-04
 ErrMax= 1.58D-04  0.00D+00 EMaxC= 1.00D-01 BMatC= 1.84D-05 BMatP= 1.84D-05
 IDIUse=3 WtCom= 9.98D-01 WtEn= 1.58D-03
 Coeff-Com:  0.100D+01
 Coeff-En:   0.100D+01
 Coeff:      0.100D+01
 Gap=     0.180 Goal=   None    Shift=    0.000
 RMSDP=7.83D-06 MaxDP=5.20D-04 DE=-1.47D-04 OVMax= 6.57D-04

 Cycle   5  Pass 1  IDiag  1:
 RMSU=  1.77D-04    CP:  1.00D+00
 E= -2511.49204884759     Delta-E=       -0.000017871346 Rises=F Damp=F
 DIIS: error= 3.08D-05 at cycle   2 NSaved=   2.
 NSaved= 2 IEnMin= 2 EnMin= -2511.49204884759     IErMin= 2 ErrMin= 3.08D-05
 ErrMax= 3.08D-05  0.00D+00 EMaxC= 1.00D-01 BMatC= 1.75D-06 BMatP= 1.84D-05
 IDIUse=1 WtCom= 1.00D+00 WtEn= 0.00D+00
 Coeff-Com:  0.107D+00 0.893D+00
 Coeff:      0.107D+00 0.893D+00
 Gap=     0.180 Goal=   None    Shift=    0.000
 RMSDP=9.36D-06 MaxDP=4.16D-04 DE=-1.79D-05 OVMax= 8.99D-04

 Cycle   6  Pass 1  IDiag  1:
 RMSU=  7.77D-06    CP:  1.00D+00  1.03D+00
 E= -2511.49204748679     Delta-E=        0.000001360800 Rises=F Damp=F
 DIIS: error= 4.12D-05 at cycle   3 NSaved=   3.
 NSaved= 3 IEnMin= 2 EnMin= -2511.49204884759     IErMin= 2 ErrMin= 3.08D-05
 ErrMax= 4.12D-05  0.00D+00 EMaxC= 1.00D-01 BMatC= 3.19D-06 BMatP= 1.75D-06
 IDIUse=1 WtCom= 1.00D+00 WtEn= 0.00D+00
 Coeff-Com: -0.183D-01 0.582D+00 0.436D+00
 Coeff:     -0.183D-01 0.582D+00 0.436D+00
 Gap=     0.180 Goal=   None    Shift=    0.000
 RMSDP=4.49D-06 MaxDP=2.79D-04 DE= 1.36D-06 OVMax= 5.42D-04

 Cycle   7  Pass 1  IDiag  1:
 RMSU=  1.29D-06    CP:  1.00D+00  1.03D+00  4.61D-01
 E= -2511.49205048790     Delta-E=       -0.000003001112 Rises=F Damp=F
 DIIS: error= 3.10D-06 at cycle   4 NSaved=   4.
 NSaved= 4 IEnMin= 4 EnMin= -2511.49205048790     IErMin= 4 ErrMin= 3.10D-06
 ErrMax= 3.10D-06  0.00D+00 EMaxC= 1.00D-01 BMatC= 1.15D-08 BMatP= 1.75D-06
 IDIUse=1 WtCom= 1.00D+00 WtEn= 0.00D+00
 Coeff-Com: -0.959D-02 0.274D+00 0.210D+00 0.525D+00
 Coeff:     -0.959D-02 0.274D+00 0.210D+00 0.525D+00
 Gap=     0.180 Goal=   None    Shift=    0.000
 RMSDP=2.74D-07 MaxDP=1.44D-05 DE=-3.00D-06 OVMax= 2.14D-05

 Cycle   8  Pass 1  IDiag  1:
 RMSU=  2.59D-07    CP:  1.00D+00  1.03D+00  4.72D-01  9.93D-01
 E= -2511.49205049779     Delta-E=       -0.000000009883 Rises=F Damp=F
 DIIS: error= 9.93D-07 at cycle   5 NSaved=   5.
 NSaved= 5 IEnMin= 5 EnMin= -2511.49205049779     IErMin= 5 ErrMin= 9.93D-07
 ErrMax= 9.93D-07  0.00D+00 EMaxC= 1.00D-01 BMatC= 9.63D-10 BMatP= 1.15D-08
 IDIUse=1 WtCom= 1.00D+00 WtEn= 0.00D+00
 Coeff-Com:  0.186D-02-0.672D-01-0.500D-01 0.161D+00 0.955D+00
 Coeff:      0.186D-02-0.672D-01-0.500D-01 0.161D+00 0.955D+00
 Gap=     0.180 Goal=   None    Shift=    0.000
 RMSDP=1.45D-07 MaxDP=7.63D-06 DE=-9.88D-09 OVMax= 9.36D-06

 Cycle   9  Pass 1  IDiag  1:
 RMSU=  9.56D-08    CP:  1.00D+00  1.04D+00  4.73D-01  1.07D+00  8.72D-01
 E= -2511.49205049895     Delta-E=       -0.000000001167 Rises=F Damp=F
 DIIS: error= 2.45D-07 at cycle   6 NSaved=   6.
 NSaved= 6 IEnMin= 6 EnMin= -2511.49205049895     IErMin= 6 ErrMin= 2.45D-07
 ErrMax= 2.45D-07  0.00D+00 EMaxC= 1.00D-01 BMatC= 1.61D-10 BMatP= 9.63D-10
 IDIUse=1 WtCom= 1.00D+00 WtEn= 0.00D+00
 Coeff-Com:  0.148D-02-0.495D-01-0.373D-01 0.516D-01 0.481D+00 0.553D+00
 Coeff:      0.148D-02-0.495D-01-0.373D-01 0.516D-01 0.481D+00 0.553D+00
 Gap=     0.180 Goal=   None    Shift=    0.000
 RMSDP=3.91D-08 MaxDP=2.41D-06 DE=-1.17D-09 OVMax= 3.01D-06

 Cycle  10  Pass 1  IDiag  1:
 RMSU=  3.32D-08    CP:  1.00D+00  1.04D+00  4.73D-01  1.07D+00  9.44D-01
                    CP:  9.19D-01
 E= -2511.49205049930     Delta-E=       -0.000000000345 Rises=F Damp=F
 DIIS: error= 9.35D-08 at cycle   7 NSaved=   7.
 NSaved= 7 IEnMin= 7 EnMin= -2511.49205049930     IErMin= 7 ErrMin= 9.35D-08
 ErrMax= 9.35D-08  0.00D+00 EMaxC= 1.00D-01 BMatC= 1.32D-11 BMatP= 1.61D-10
 IDIUse=1 WtCom= 1.00D+00 WtEn= 0.00D+00
 Coeff-Com:  0.126D-03-0.315D-02-0.263D-02-0.155D-01-0.351D-01 0.198D+00
 Coeff-Com:  0.858D+00
 Coeff:      0.126D-03-0.315D-02-0.263D-02-0.155D-01-0.351D-01 0.198D+00
 Coeff:      0.858D+00
 Gap=     0.180 Goal=   None    Shift=    0.000
 RMSDP=1.58D-08 MaxDP=9.96D-07 DE=-3.45D-10 OVMax= 1.96D-06

 Cycle  11  Pass 1  IDiag  1:
 RMSU=  1.00D-08    CP:  1.00D+00  1.04D+00  4.73D-01  1.07D+00  9.38D-01
                    CP:  1.04D+00  1.01D+00
 E= -2511.49205049926     Delta-E=        0.000000000037 Rises=F Damp=F
 DIIS: error= 2.49D-08 at cycle   8 NSaved=   8.
 NSaved= 8 IEnMin= 7 EnMin= -2511.49205049930     IErMin= 8 ErrMin= 2.49D-08
 ErrMax= 2.49D-08  0.00D+00 EMaxC= 1.00D-01 BMatC= 1.00D-12 BMatP= 1.32D-11
 IDIUse=1 WtCom= 1.00D+00 WtEn= 0.00D+00
 Coeff-Com: -0.667D-04 0.263D-02 0.184D-02-0.925D-02-0.494D-01 0.306D-01
 Coeff-Com:  0.305D+00 0.719D+00
 Coeff:     -0.667D-04 0.263D-02 0.184D-02-0.925D-02-0.494D-01 0.306D-01
 Coeff:      0.305D+00 0.719D+00
 Gap=     0.180 Goal=   None    Shift=    0.000
 RMSDP=4.32D-09 MaxDP=1.80D-07 DE= 3.73D-11 OVMax= 7.75D-07

 SCF Done:  E(RCAM-B3LYP) =  -2511.49205050     A.U. after   11 cycles
            NFock= 11  Conv=0.43D-08     -V/T= 2.0070
 KE= 2.494066897187D+03 PE=-1.530808564798D+04 EE= 5.599353870525D+03
 Leave Link  502 at Wed Dec 12 17:06:12 2018, MaxMem=   939524096 cpu:      4735.5
 (Enter /pbs_home/pkowalski/g09d01/g09/l701.exe)
 Compute integral first derivatives.
 ... and contract with generalized density number  0.
 Leave Link  701 at Wed Dec 12 17:06:14 2018, MaxMem=   939524096 cpu:         5.9
 (Enter /pbs_home/pkowalski/g09d01/g09/l702.exe)
 L702 exits ... SP integral derivatives will be done elsewhere.
 Leave Link  702 at Wed Dec 12 17:06:14 2018, MaxMem=   939524096 cpu:         0.2
 (Enter /pbs_home/pkowalski/g09d01/g09/l703.exe)
 Compute integral first derivatives, UseDBF=F ICtDFT=           0.
 Integral derivatives from FoFJK, PRISM(SPDF).
 Calling FoFJK, ICntrl=      2127 FMM=F ISym2X=0 I1Cent= 0 IOpClX= 0 NMat=1 NMatS=1 NMatT=0.
 FoFJK:  IHMeth= 1 ICntrl=    2127 DoSepK=T KAlg= 0 I1Cent=   0 FoldK=F
 IRaf=         1 NMat=   1 IRICut=       1 DoRegI=T DoRafI=F ISym2E= 0.
 FoFCou: FMM=F IPFlag=           0 FMFlag=      100000 FMFlg1=         800
         NFxFlg=           0 DoJE=F BraDBF=F KetDBF=F FulRan=T
         wScrn=  0.000000 ICntrl=    2527 IOpCl=  0 I1Cent=           0 NGrid=           0
         NMat0=    1 NMatS0=      1 NMatT0=    0 NMatD0=    1 NMtDS0=    0 NMtDT0=    0
 Symmetry not used in FoFCou.
 Leave Link  703 at Wed Dec 12 17:10:34 2018, MaxMem=   939524096 cpu:      2077.6
 (Enter /pbs_home/pkowalski/g09d01/g09/l716.exe)
 Dipole        = 9.95551565D-02-1.60722123D+00-7.12044775D-02
 ***** Axes restored to original set *****
 -------------------------------------------------------------------
 Center     Atomic                   Forces (Hartrees/Bohr)
 Number     Number              X              Y              Z
 -------------------------------------------------------------------
      1        6          -0.000135935    0.000114711    0.000025046
      2        6           0.000098355   -0.000144462   -0.000039290
      3        6           0.000060996    0.000102549   -0.000164272
      4       16          -0.000025187    0.000014741    0.000057653
      5        6           0.000154758   -0.000119323   -0.000118626
      6        6           0.000285329   -0.000144162    0.000467282
      7        6           0.000093322   -0.000015077    0.000007497
      8        6          -0.000394067    0.000062563    0.000487191
      9        6          -0.000187376    0.000427864   -0.000130817
     10        9           0.000164936    0.000128207   -0.000214981
     11        9          -0.000069517   -0.000190916   -0.000153986
     12        9           0.000028561   -0.000185199   -0.000182243
     13        9           0.000223153    0.000176711   -0.000094105
     14        9          -0.000083167   -0.000296271    0.000013494
     15        9           0.000136960   -0.000035711    0.000037044
     16        6          -0.000044997    0.000002637    0.000056028
     17        6           0.000039233    0.000042113   -0.000027642
     18        1          -0.000015535   -0.000008822    0.000014318
     19        1          -0.000002765   -0.000053844    0.000000733
     20        1          -0.000033514   -0.000034448    0.000037627
     21        6          -0.000060875   -0.000054220    0.000016115
     22        1           0.000023089    0.000041401   -0.000042245
     23        1           0.000020869    0.000064212   -0.000008103
     24        1           0.000012939    0.000020860   -0.000000654
     25        6           0.000092888   -0.000055968    0.000016292
     26       16          -0.000039458    0.000018769    0.000121595
     27        6          -0.000049993    0.000062695   -0.000102136
     28        6          -0.000013876   -0.000029118   -0.000012827
     29        6           0.000042163    0.000009189   -0.000043927
     30        6           0.000023630   -0.000031881    0.000028008
     31        6          -0.000019394    0.000007779    0.000004849
     32        1          -0.000003702   -0.000009789    0.000033107
     33        6          -0.000004713   -0.000008936   -0.000004351
     34        1           0.000009133    0.000015655   -0.000024139
     35        6          -0.000006620    0.000017586   -0.000014545
     36        1          -0.000001834   -0.000015368    0.000022659
     37        1           0.000021931    0.000002287   -0.000020728
     38        1           0.000023901   -0.000016943    0.000005250
     39        6          -0.000029183   -0.000020560    0.000004793
     40        6          -0.000123681    0.000008472   -0.000054013
     41        1           0.000026584    0.000021627    0.000015242
     42        1          -0.000069327   -0.000007197    0.000081729
     43        1          -0.000040786    0.000096566    0.000042724
     44        6          -0.000001409   -0.000066109    0.000023883
     45        6           0.000051227    0.000047232   -0.000009707
     46        6          -0.000058197    0.000029677   -0.000030484
     47        6           0.000003976   -0.000006952    0.000016764
     48        1          -0.000032113    0.000014892    0.000019709
     49        6           0.000019930   -0.000016238    0.000003502
     50        1           0.000031776   -0.000000506   -0.000010685
     51        6          -0.000001801   -0.000012700    0.000009942
     52        1          -0.000029170    0.000002824    0.000000111
     53        1           0.000015794    0.000003081   -0.000020219
     54        1          -0.000013436    0.000014082   -0.000022386
     55        6          -0.000097952   -0.000002299    0.000001879
     56        6           0.000041931   -0.000046291   -0.000050394
     57        1          -0.000031928    0.000012541   -0.000019362
     58        1          -0.000037882    0.000018032   -0.000003552
     59        1           0.000012026    0.000027757   -0.000051651
 -------------------------------------------------------------------
 Cartesian Forces:  Max     0.000487191 RMS     0.000098975
 Leave Link  716 at Wed Dec 12 17:10:34 2018, MaxMem=   939524096 cpu:         0.2
 (Enter /pbs_home/pkowalski/g09d01/g09/l103.exe)

 GradGradGradGradGradGradGradGradGradGradGradGradGradGradGradGradGradGrad
 Berny optimization.
 Using GEDIIS/GDIIS optimizer.
 FormGI is forming the generalized inverse of G from B-inverse, IUseBI=4.
 Internal  Forces:  Max     0.000447112 RMS     0.000081887
 Search for a local minimum.
 Step number   5 out of a maximum of  354
 All quantities printed in internal units (Hartrees-Bohrs-Radians)
 RMS Force = .81887D-04 SwitMx=.10000D-02 MixMth= 2
 Mixed Optimization -- En-DIIS/RFO-DIIS
 Swapping is turned off.
 Update second derivatives using D2CorX and points    1    2    3    4    5
 DE= -4.67D-05 DEPred=-4.86D-05 R= 9.62D-01
 TightC=F SS=  1.41D+00  RLast= 5.74D-02 DXNew= 7.3069D-01 1.7208D-01
 Trust test= 9.62D-01 RLast= 5.74D-02 DXMaxT set to 4.34D-01
 ITU=  1  0  1  1  0
     Eigenvalues ---    0.00230   0.00233   0.00428   0.00623   0.00652
     Eigenvalues ---    0.00684   0.00859   0.01056   0.01092   0.01170
     Eigenvalues ---    0.01203   0.01273   0.01391   0.01444   0.01475
     Eigenvalues ---    0.01545   0.01603   0.01701   0.01722   0.01760
     Eigenvalues ---    0.01934   0.01969   0.02014   0.02022   0.02076
     Eigenvalues ---    0.02082   0.02094   0.02097   0.02133   0.02136
     Eigenvalues ---    0.02138   0.02142   0.02151   0.02154   0.02161
     Eigenvalues ---    0.02161   0.02164   0.02167   0.04551   0.04790
     Eigenvalues ---    0.04949   0.05449   0.05463   0.05578   0.05655
     Eigenvalues ---    0.05658   0.05974   0.06993   0.07039   0.07059
     Eigenvalues ---    0.07231   0.07293   0.07473   0.07804   0.09024
     Eigenvalues ---    0.09098   0.09223   0.09529   0.10543   0.10932
     Eigenvalues ---    0.11160   0.12480   0.12842   0.14272   0.14762
     Eigenvalues ---    0.15804   0.15970   0.15996   0.15998   0.15999
     Eigenvalues ---    0.15999   0.16000   0.16000   0.16000   0.16000
     Eigenvalues ---    0.16000   0.16000   0.16000   0.16000   0.16000
     Eigenvalues ---    0.16000   0.16000   0.16000   0.16000   0.16010
     Eigenvalues ---    0.16048   0.16055   0.16998   0.17328   0.19426
     Eigenvalues ---    0.21987   0.21996   0.21999   0.22000   0.22090
     Eigenvalues ---    0.22241   0.23294   0.23469   0.24151   0.24461
     Eigenvalues ---    0.24597   0.24688   0.24824   0.24950   0.24977
     Eigenvalues ---    0.24992   0.24994   0.25273   0.26357   0.26859
     Eigenvalues ---    0.26973   0.27133   0.27243   0.27533   0.27816
     Eigenvalues ---    0.28165   0.29214   0.30253   0.31115   0.31492
     Eigenvalues ---    0.32072   0.33765   0.34143   0.34328   0.34425
     Eigenvalues ---    0.34445   0.34541   0.34594   0.34620   0.34646
     Eigenvalues ---    0.34703   0.34722   0.34738   0.34769   0.35155
     Eigenvalues ---    0.35160   0.35256   0.35291   0.35291   0.35291
     Eigenvalues ---    0.35292   0.35302   0.35318   0.35376   0.35451
     Eigenvalues ---    0.35556   0.35725   0.37475   0.41275   0.41431
     Eigenvalues ---    0.41735   0.41755   0.42563   0.44998   0.45036
     Eigenvalues ---    0.45520   0.45718   0.46379   0.46413   0.46669
     Eigenvalues ---    0.46809   0.47599   0.47954   0.48654   0.50313
     Eigenvalues ---    0.51477   0.52261   0.53075   0.53822   0.55360
     Eigenvalues ---    0.58297
 En-DIIS/RFO-DIIS IScMMF=        0 using points:     5    4    3    2
 RFO step:  Lambda=-4.18666924D-06.
 NNeg= 0 NP= 4 Switch=  2.50D-03 Rises=F DC=  1.51D-04 SmlDif=  1.00D-05
 RMS Error=  0.1628982097D-03 NUsed= 4 EDIIS=F
 DidBck=F Rises=F RFO-DIIS coefs:    0.74039    0.12007    0.09340    0.04614
 Iteration  1 RMS(Cart)=  0.00238740 RMS(Int)=  0.00000217
 Iteration  2 RMS(Cart)=  0.00000290 RMS(Int)=  0.00000095
 Iteration  3 RMS(Cart)=  0.00000000 RMS(Int)=  0.00000095
 ITry= 1 IFail=0 DXMaxC= 1.73D-02 DCOld= 1.00D+10 DXMaxT= 4.34D-01 DXLimC= 3.00D+00 Rises=F
 Variable       Old X    -DE/DX   Delta X   Delta X   Delta X     New X
                                 (Linear)    (Quad)   (Total)
    R1        2.88752   0.00019  -0.00012   0.00040   0.00027   2.88779
    R2        2.56233   0.00045   0.00036   0.00023   0.00059   2.56292
    R3        2.75357   0.00026  -0.00047   0.00079   0.00032   2.75389
    R4        2.90451   0.00000  -0.00038   0.00006  -0.00031   2.90420
    R5        2.91261  -0.00007  -0.00010  -0.00009  -0.00018   2.91243
    R6        3.48100   0.00005   0.00006   0.00028   0.00034   3.48135
    R7        3.47860   0.00008   0.00011   0.00047   0.00058   3.47918
    R8        2.89227  -0.00020  -0.00041  -0.00007  -0.00047   2.89180
    R9        2.91258  -0.00006  -0.00007  -0.00017  -0.00024   2.91233
   R10        3.32445   0.00010   0.00011   0.00030   0.00041   3.32485
   R11        2.83969   0.00004  -0.00045   0.00050   0.00004   2.83973
   R12        2.77600   0.00000  -0.00046   0.00046   0.00000   2.77599
   R13        2.91967  -0.00024  -0.00027  -0.00054  -0.00082   2.91885
   R14        2.54778   0.00023  -0.00001   0.00062   0.00060   2.54838
   R15        2.56199   0.00022   0.00026   0.00025   0.00050   2.56249
   R16        2.83619  -0.00019  -0.00063   0.00023  -0.00040   2.83579
   R17        2.56778  -0.00029   0.00025  -0.00059  -0.00034   2.56744
   R18        2.92136  -0.00031  -0.00032  -0.00074  -0.00107   2.92029
   R19        2.51822   0.00026  -0.00023   0.00088   0.00065   2.51887
   R20        2.53654   0.00030  -0.00004   0.00069   0.00065   2.53719
   R21        2.56373   0.00031   0.00028   0.00038   0.00065   2.56438
   R22        2.54439   0.00014   0.00008   0.00033   0.00041   2.54481
   R23        2.74556  -0.00017  -0.00066   0.00031  -0.00035   2.74521
   R24        2.07465  -0.00001   0.00012  -0.00023  -0.00011   2.07454
   R25        2.07279  -0.00004   0.00008  -0.00024  -0.00017   2.07263
   R26        2.07612  -0.00004   0.00011  -0.00027  -0.00015   2.07597
   R27        2.07229  -0.00004   0.00009  -0.00026  -0.00017   2.07212
   R28        2.07745  -0.00004   0.00011  -0.00029  -0.00018   2.07727
   R29        2.07460  -0.00001   0.00011  -0.00023  -0.00012   2.07449
   R30        2.79051  -0.00003  -0.00025   0.00006  -0.00019   2.79032
   R31        2.57964  -0.00001   0.00017  -0.00027  -0.00010   2.57953
   R32        3.33292  -0.00002   0.00006   0.00014   0.00020   3.33312
   R33        2.79154  -0.00009  -0.00023  -0.00008  -0.00031   2.79123
   R34        2.57680  -0.00008   0.00008  -0.00013  -0.00005   2.57675
   R35        2.64862  -0.00001  -0.00001   0.00001   0.00000   2.64862
   R36        2.65013  -0.00005  -0.00002  -0.00005  -0.00008   2.65006
   R37        2.62866   0.00000  -0.00010   0.00011   0.00001   2.62867
   R38        2.06124  -0.00003   0.00011  -0.00025  -0.00014   2.06110
   R39        2.62718  -0.00001  -0.00009   0.00007  -0.00002   2.62716
   R40        2.06285  -0.00003   0.00015  -0.00030  -0.00016   2.06270
   R41        2.63128  -0.00002  -0.00009   0.00009   0.00000   2.63128
   R42        2.06368  -0.00003   0.00016  -0.00033  -0.00017   2.06351
   R43        2.63225   0.00000  -0.00010   0.00015   0.00004   2.63229
   R44        2.06368  -0.00003   0.00016  -0.00033  -0.00017   2.06350
   R45        2.06371  -0.00003   0.00015  -0.00032  -0.00017   2.06354
   R46        2.83796  -0.00002   0.00013  -0.00017  -0.00004   2.83793
   R47        2.07247  -0.00002   0.00010  -0.00022  -0.00012   2.07235
   R48        2.07730  -0.00010   0.00009  -0.00038  -0.00030   2.07700
   R49        2.07438  -0.00010   0.00001  -0.00028  -0.00027   2.07411
   R50        2.64838  -0.00001   0.00001  -0.00002  -0.00001   2.64837
   R51        2.64958  -0.00005  -0.00002  -0.00005  -0.00008   2.64950
   R52        2.62849  -0.00001  -0.00010   0.00011   0.00001   2.62849
   R53        2.06167  -0.00003   0.00010  -0.00024  -0.00014   2.06153
   R54        2.62720   0.00000  -0.00010   0.00010   0.00001   2.62721
   R55        2.06359  -0.00003   0.00015  -0.00032  -0.00017   2.06342
   R56        2.63147  -0.00002  -0.00009   0.00010   0.00001   2.63148
   R57        2.06365  -0.00003   0.00016  -0.00032  -0.00017   2.06348
   R58        2.63211  -0.00002  -0.00009   0.00010   0.00001   2.63212
   R59        2.06356  -0.00003   0.00015  -0.00032  -0.00016   2.06340
   R60        2.06367  -0.00003   0.00015  -0.00032  -0.00017   2.06350
   R61        2.83794   0.00001   0.00017  -0.00015   0.00001   2.83795
   R62        2.07602   0.00002   0.00003  -0.00007  -0.00004   2.07597
   R63        2.07652  -0.00003   0.00011  -0.00028  -0.00017   2.07635
   R64        2.07168  -0.00006   0.00008  -0.00025  -0.00018   2.07150
    A1        2.03158  -0.00019  -0.00060  -0.00006  -0.00066   2.03092
    A2        1.95279  -0.00015   0.00015  -0.00062  -0.00048   1.95231
    A3        2.29747   0.00033   0.00047   0.00063   0.00110   2.29857
    A4        1.91449   0.00007   0.00027  -0.00011   0.00016   1.91465
    A5        1.87662  -0.00005  -0.00012   0.00013   0.00001   1.87663
    A6        1.82975   0.00005  -0.00004   0.00041   0.00037   1.83013
    A7        1.97836   0.00000   0.00032  -0.00047  -0.00015   1.97821
    A8        1.97078  -0.00006  -0.00015  -0.00014  -0.00030   1.97049
    A9        1.88574  -0.00001  -0.00031   0.00026  -0.00005   1.88568
   A10        1.97359   0.00003   0.00004   0.00015   0.00019   1.97378
   A11        1.89843  -0.00002   0.00012  -0.00077  -0.00065   1.89777
   A12        1.98436  -0.00001   0.00037  -0.00040  -0.00003   1.98433
   A13        1.84480  -0.00007  -0.00025   0.00002  -0.00023   1.84456
   A14        1.87098   0.00001  -0.00028   0.00072   0.00044   1.87142
   A15        1.88476   0.00005  -0.00005   0.00033   0.00028   1.88504
   A16        1.59896   0.00000   0.00002  -0.00008  -0.00006   1.59890
   A17        2.24501   0.00035   0.00007   0.00078   0.00084   2.24585
   A18        2.12659  -0.00009   0.00017  -0.00048  -0.00030   2.12629
   A19        1.91021  -0.00026  -0.00023  -0.00031  -0.00053   1.90968
   A20        1.82280   0.00011   0.00020   0.00031   0.00051   1.82331
   A21        1.99851   0.00007   0.00009   0.00044   0.00052   1.99904
   A22        1.96406   0.00007   0.00018   0.00041   0.00059   1.96465
   A23        1.91518  -0.00018  -0.00019  -0.00077  -0.00096   1.91423
   A24        1.89297  -0.00014  -0.00015  -0.00052  -0.00068   1.89229
   A25        1.86811   0.00005  -0.00014   0.00004  -0.00010   1.86801
   A26        1.89842   0.00013   0.00031  -0.00015   0.00016   1.89858
   A27        2.12277   0.00012   0.00028  -0.00005   0.00023   2.12301
   A28        2.26155  -0.00025  -0.00060   0.00021  -0.00039   2.26116
   A29        1.83834   0.00003  -0.00011   0.00048   0.00038   1.83872
   A30        1.96594   0.00000  -0.00004   0.00007   0.00003   1.96597
   A31        1.89750   0.00001   0.00010  -0.00002   0.00008   1.89759
   A32        1.96622  -0.00003  -0.00004  -0.00005  -0.00009   1.96614
   A33        1.89194   0.00001   0.00018  -0.00017   0.00001   1.89195
   A34        1.90118  -0.00002  -0.00009  -0.00030  -0.00039   1.90079
   A35        1.81179  -0.00001   0.00003   0.00009   0.00013   1.81191
   A36        1.97151   0.00001   0.00059  -0.00060  -0.00001   1.97150
   A37        2.00406   0.00000  -0.00043   0.00075   0.00032   2.00438
   A38        1.89843   0.00004   0.00002   0.00001   0.00003   1.89845
   A39        1.90611  -0.00001   0.00004  -0.00023  -0.00020   1.90591
   A40        1.86913  -0.00002  -0.00022  -0.00004  -0.00027   1.86886
   A41        2.01283   0.00009  -0.00050   0.00038  -0.00012   2.01271
   A42        1.97062   0.00013   0.00033   0.00012   0.00045   1.97107
   A43        2.29969  -0.00023   0.00017  -0.00050  -0.00033   2.29936
   A44        1.90618  -0.00001   0.00003  -0.00015  -0.00012   1.90606
   A45        1.93939  -0.00004  -0.00022   0.00002  -0.00020   1.93919
   A46        1.93201  -0.00005  -0.00013  -0.00028  -0.00041   1.93160
   A47        1.89684   0.00002   0.00014   0.00004   0.00018   1.89702
   A48        1.89197   0.00004   0.00011   0.00024   0.00036   1.89232
   A49        1.89652   0.00004   0.00008   0.00013   0.00022   1.89674
   A50        1.93698  -0.00005  -0.00024   0.00001  -0.00023   1.93674
   A51        1.93102  -0.00006  -0.00013  -0.00029  -0.00042   1.93060
   A52        1.90769  -0.00001  -0.00003  -0.00011  -0.00014   1.90754
   A53        1.89856   0.00005   0.00012   0.00015   0.00027   1.89883
   A54        1.89892   0.00003   0.00016   0.00005   0.00022   1.89913
   A55        1.88980   0.00004   0.00013   0.00020   0.00033   1.89013
   A56        2.03501   0.00000  -0.00010   0.00022   0.00012   2.03514
   A57        2.01963  -0.00008  -0.00032   0.00017  -0.00016   2.01948
   A58        2.22835   0.00008   0.00042  -0.00039   0.00003   2.22838
   A59        1.59000  -0.00001   0.00009  -0.00041  -0.00032   1.58968
   A60        2.03933   0.00001  -0.00018   0.00028   0.00010   2.03943
   A61        2.01202   0.00008  -0.00018   0.00047   0.00029   2.01231
   A62        2.23183  -0.00009   0.00036  -0.00075  -0.00039   2.23144
   A63        2.11052  -0.00002   0.00014  -0.00026  -0.00012   2.11040
   A64        2.10268  -0.00002  -0.00001  -0.00006  -0.00007   2.10261
   A65        2.06972   0.00004  -0.00012   0.00031   0.00019   2.06991
   A66        2.10553  -0.00002   0.00005  -0.00016  -0.00011   2.10541
   A67        2.08723  -0.00001   0.00000  -0.00009  -0.00009   2.08713
   A68        2.09021   0.00004  -0.00005   0.00026   0.00021   2.09042
   A69        2.10572  -0.00002   0.00007  -0.00019  -0.00013   2.10560
   A70        2.08230   0.00000  -0.00004   0.00005   0.00002   2.08232
   A71        2.09513   0.00002  -0.00003   0.00014   0.00011   2.09524
   A72        2.09847   0.00000   0.00003  -0.00004   0.00000   2.09846
   A73        2.08813   0.00000  -0.00003   0.00004   0.00001   2.08814
   A74        2.09656   0.00000  -0.00001   0.00000  -0.00001   2.09655
   A75        2.09833   0.00001   0.00002   0.00001   0.00003   2.09836
   A76        2.08845   0.00000  -0.00001  -0.00001  -0.00002   2.08843
   A77        2.09641  -0.00001  -0.00001   0.00000  -0.00001   2.09639
   A78        2.08841   0.00000  -0.00004   0.00006   0.00002   2.08843
   A79        2.09728   0.00000   0.00003  -0.00003   0.00000   2.09727
   A80        2.09748   0.00000   0.00001  -0.00003  -0.00002   2.09746
   A81        1.95729   0.00003   0.00016  -0.00008   0.00007   1.95736
   A82        2.15514   0.00038   0.00043   0.00058   0.00102   2.15616
   A83        2.17008  -0.00040  -0.00059  -0.00054  -0.00113   2.16895
   A84        1.93628  -0.00004  -0.00021  -0.00009  -0.00030   1.93598
   A85        1.95406  -0.00002  -0.00008   0.00001  -0.00008   1.95398
   A86        1.92844   0.00002  -0.00005   0.00019   0.00014   1.92858
   A87        1.89042   0.00000   0.00014  -0.00033  -0.00019   1.89024
   A88        1.89061   0.00000   0.00008  -0.00002   0.00006   1.89067
   A89        1.86127   0.00004   0.00015   0.00024   0.00039   1.86166
   A90        2.11154   0.00002   0.00012  -0.00018  -0.00006   2.11148
   A91        2.10125  -0.00005   0.00000  -0.00014  -0.00014   2.10111
   A92        2.07008   0.00003  -0.00013   0.00032   0.00019   2.07027
   A93        2.10517  -0.00002   0.00005  -0.00015  -0.00010   2.10507
   A94        2.08636  -0.00001   0.00000  -0.00010  -0.00010   2.08626
   A95        2.09146   0.00003  -0.00005   0.00025   0.00020   2.09166
   A96        2.10606  -0.00002   0.00007  -0.00022  -0.00015   2.10592
   A97        2.08462   0.00000  -0.00004   0.00003  -0.00001   2.08462
   A98        2.09242   0.00003  -0.00003   0.00018   0.00015   2.09258
   A99        2.09843   0.00000   0.00003  -0.00005  -0.00002   2.09841
   A100       2.08830   0.00000  -0.00002   0.00001   0.00000   2.08830
   A101       2.09644   0.00000  -0.00001   0.00003   0.00002   2.09645
   A102       2.09767   0.00001   0.00001   0.00004   0.00004   2.09771
   A103       2.08892   0.00000   0.00000  -0.00003  -0.00003   2.08889
   A104       2.09660  -0.00001  -0.00001  -0.00001  -0.00002   2.09658
   A105       2.08882   0.00000  -0.00003   0.00006   0.00002   2.08884
   A106       2.09703   0.00000   0.00002  -0.00002   0.00000   2.09703
   A107       2.09732   0.00000   0.00001  -0.00003  -0.00002   2.09730
   A108       1.96223   0.00002   0.00007  -0.00002   0.00005   1.96227
   A109       2.15434  -0.00023   0.00007  -0.00039  -0.00032   2.15402
   A110       2.15871   0.00022  -0.00012   0.00051   0.00038   2.15909
   A111       1.92468  -0.00005  -0.00017  -0.00003  -0.00020   1.92448
   A112       1.95908  -0.00004  -0.00015  -0.00006  -0.00020   1.95888
   A113       1.93700   0.00004  -0.00003   0.00014   0.00011   1.93711
   A114       1.86200   0.00002   0.00006   0.00004   0.00010   1.86210
   A115       1.88454   0.00002   0.00013   0.00008   0.00021   1.88475
   A116       1.89348   0.00001   0.00018  -0.00018   0.00000   1.89348
    D1        0.67332   0.00000   0.00006   0.00034   0.00040   0.67372
    D2       -1.48521  -0.00002  -0.00042   0.00090   0.00048  -1.48474
    D3        2.79409  -0.00001   0.00000   0.00036   0.00036   2.79445
    D4       -2.51759   0.00001   0.00038  -0.00060  -0.00022  -2.51781
    D5        1.60706  -0.00001  -0.00011  -0.00004  -0.00014   1.60692
    D6       -0.39682   0.00000   0.00032  -0.00058  -0.00026  -0.39709
    D7        3.01118   0.00001   0.00023   0.00078   0.00100   3.01218
    D8       -0.06801   0.00000   0.00000   0.00093   0.00093  -0.06708
    D9       -0.06917   0.00002  -0.00015   0.00199   0.00185  -0.06732
   D10        3.13483   0.00001  -0.00037   0.00215   0.00178   3.13661
   D11        0.28984   0.00003   0.00012   0.00057   0.00069   0.29053
   D12       -2.81377   0.00005   0.00017   0.00161   0.00178  -2.81199
   D13       -2.91087   0.00001   0.00046  -0.00059  -0.00013  -2.91100
   D14        0.26871   0.00003   0.00051   0.00045   0.00096   0.26967
   D15       -3.05840   0.00004  -0.00030  -0.00052  -0.00082  -3.05921
   D16       -1.01471  -0.00004  -0.00051  -0.00091  -0.00141  -1.01612
   D17        1.08591   0.00001  -0.00025  -0.00129  -0.00154   1.08437
   D18       -0.96074   0.00003  -0.00004  -0.00074  -0.00078  -0.96152
   D19        1.08296  -0.00005  -0.00025  -0.00113  -0.00138   1.08157
   D20       -3.09962   0.00000   0.00001  -0.00152  -0.00151  -3.10112
   D21        1.19104  -0.00003  -0.00033  -0.00088  -0.00121   1.18983
   D22       -3.04845  -0.00011  -0.00054  -0.00127  -0.00181  -3.05026
   D23       -0.94784  -0.00006  -0.00028  -0.00165  -0.00193  -0.94977
   D24       -3.08859   0.00000  -0.00011   0.00084   0.00072  -3.08787
   D25        1.08528   0.00001  -0.00001   0.00083   0.00082   1.08610
   D26       -0.99418   0.00001  -0.00008   0.00084   0.00075  -0.99342
   D27        1.07555  -0.00005  -0.00058   0.00118   0.00060   1.07615
   D28       -1.03377  -0.00004  -0.00047   0.00117   0.00070  -1.03307
   D29       -3.11323  -0.00005  -0.00054   0.00118   0.00063  -3.11259
   D30       -1.12228   0.00004  -0.00036   0.00150   0.00113  -1.12115
   D31        3.05158   0.00004  -0.00026   0.00149   0.00123   3.05282
   D32        0.97213   0.00004  -0.00033   0.00150   0.00117   0.97330
   D33        0.31622   0.00001  -0.00051   0.00037  -0.00014   0.31608
   D34        2.39962   0.00009  -0.00029   0.00043   0.00014   2.39976
   D35       -1.68129   0.00004  -0.00022  -0.00009  -0.00030  -1.68159
   D36        2.26759  -0.00003   0.00064  -0.00156  -0.00091   2.26668
   D37        0.19259   0.00002   0.00064  -0.00071  -0.00007   0.19252
   D38       -1.81475  -0.00002   0.00094  -0.00142  -0.00048  -1.81523
   D39        0.79684   0.00001   0.00023   0.00069   0.00092   0.79775
   D40       -2.35383  -0.00001  -0.00041   0.00097   0.00055  -2.35328
   D41        2.92104   0.00000   0.00019   0.00046   0.00066   2.92170
   D42       -0.22963  -0.00002  -0.00044   0.00074   0.00030  -0.22934
   D43       -1.36428   0.00000  -0.00027   0.00145   0.00118  -1.36310
   D44        1.76823  -0.00002  -0.00091   0.00172   0.00081   1.76905
   D45       -3.10129   0.00001  -0.00054   0.00196   0.00141  -3.09988
   D46        1.08952   0.00001  -0.00060   0.00199   0.00139   1.09092
   D47       -1.01950   0.00002  -0.00047   0.00199   0.00152  -1.01798
   D48        0.98749  -0.00003  -0.00065   0.00149   0.00084   0.98833
   D49       -1.10488  -0.00003  -0.00070   0.00152   0.00082  -1.10406
   D50        3.06928  -0.00002  -0.00057   0.00152   0.00096   3.07023
   D51       -0.99299   0.00002  -0.00019   0.00096   0.00076  -0.99223
   D52       -3.08536   0.00002  -0.00025   0.00099   0.00074  -3.08462
   D53        1.08880   0.00003  -0.00011   0.00099   0.00088   1.08968
   D54        3.03463  -0.00002  -0.00099   0.00082  -0.00017   3.03446
   D55       -0.12615  -0.00002  -0.00081   0.00057  -0.00024  -0.12639
   D56        2.99216   0.00001  -0.00031   0.00244   0.00213   2.99429
   D57        0.89717   0.00012  -0.00027   0.00294   0.00267   0.89984
   D58       -1.24133  -0.00005  -0.00029   0.00221   0.00192  -1.23941
   D59       -0.20564   0.00003  -0.00010   0.00229   0.00219  -0.20345
   D60       -2.30063   0.00013  -0.00005   0.00279   0.00273  -2.29790
   D61        1.84405  -0.00004  -0.00008   0.00206   0.00198   1.84604
   D62        2.97578  -0.00001   0.00052  -0.00205  -0.00154   2.97424
   D63       -0.19484  -0.00001   0.00015  -0.00137  -0.00122  -0.19607
   D64       -0.11413  -0.00004   0.00033  -0.00196  -0.00164  -0.11577
   D65        2.99843  -0.00004  -0.00004  -0.00128  -0.00132   2.99711
   D66        0.43643   0.00002  -0.00020  -0.00160  -0.00180   0.43463
   D67        2.58611   0.00001  -0.00033  -0.00130  -0.00163   2.58448
   D68       -1.58824  -0.00001  -0.00040  -0.00165  -0.00205  -1.59029
   D69        2.58648   0.00007  -0.00008  -0.00132  -0.00139   2.58509
   D70       -1.54703   0.00006  -0.00021  -0.00101  -0.00122  -1.54826
   D71        0.56180   0.00004  -0.00028  -0.00136  -0.00164   0.56016
   D72       -1.66156  -0.00004  -0.00043  -0.00199  -0.00243  -1.66399
   D73        0.48811  -0.00006  -0.00057  -0.00169  -0.00226   0.48585
   D74        2.59694  -0.00008  -0.00064  -0.00204  -0.00268   2.59427
   D75        0.38356   0.00004  -0.00042   0.00082   0.00041   0.38397
   D76       -1.66974   0.00001  -0.00075   0.00106   0.00031  -1.66944
   D77        2.46306   0.00003  -0.00058   0.00100   0.00043   2.46348
   D78       -2.72596   0.00004  -0.00003   0.00008   0.00005  -2.72591
   D79        1.50392   0.00000  -0.00037   0.00031  -0.00005   1.50386
   D80       -0.64647   0.00003  -0.00020   0.00026   0.00007  -0.64640
   D81       -0.20180   0.00002  -0.00021   0.00036   0.00014  -0.20166
   D82        2.95100   0.00004   0.00058   0.00001   0.00059   2.95159
   D83        2.90413   0.00002  -0.00064   0.00118   0.00054   2.90468
   D84       -0.22625   0.00004   0.00015   0.00084   0.00099  -0.22526
   D85       -0.50250  -0.00002   0.00045   0.00047   0.00092  -0.50158
   D86        1.60091   0.00000   0.00116  -0.00017   0.00099   1.60190
   D87       -2.64786  -0.00001   0.00092  -0.00034   0.00058  -2.64729
   D88       -2.65200  -0.00002   0.00059   0.00009   0.00068  -2.65132
   D89       -0.54859   0.00000   0.00129  -0.00055   0.00075  -0.54784
   D90        1.48582  -0.00001   0.00106  -0.00072   0.00034   1.48616
   D91        1.52599   0.00001   0.00060   0.00062   0.00122   1.52720
   D92       -2.65379   0.00003   0.00131  -0.00002   0.00129  -2.65251
   D93       -0.61938   0.00002   0.00107  -0.00020   0.00087  -0.61850
   D94        0.15338   0.00001  -0.00010  -0.00037  -0.00047   0.15291
   D95       -3.11878   0.00005   0.00002   0.00046   0.00048  -3.11830
   D96       -2.99922  -0.00001  -0.00088  -0.00003  -0.00091  -3.00013
   D97        0.01181   0.00002  -0.00076   0.00080   0.00004   0.01185
   D98       -2.34576   0.00005  -0.00130   0.00425   0.00295  -2.34281
   D99        0.76869   0.00003  -0.00167   0.00396   0.00230   0.77099
   D100       0.81767   0.00006  -0.00149   0.00452   0.00303   0.82070
   D101      -2.35107   0.00004  -0.00186   0.00424   0.00238  -2.34869
   D102       0.00665   0.00002   0.00069  -0.00020   0.00050   0.00715
   D103      -3.00400   0.00003   0.00056  -0.00095  -0.00039  -3.00439
   D104       3.12657   0.00001   0.00089  -0.00047   0.00042   3.12699
   D105       0.11592   0.00002   0.00076  -0.00123  -0.00047   0.11545
   D106       2.96034  -0.00001   0.00067  -0.00136  -0.00069   2.95965
   D107      -0.18372   0.00003   0.00061   0.00004   0.00065  -0.18307
   D108       2.34020   0.00001   0.00114  -0.00095   0.00019   2.34039
   D109      -0.77618   0.00001   0.00123  -0.00094   0.00029  -0.77589
   D110      -0.79856  -0.00003   0.00120  -0.00255  -0.00135  -0.79991
   D111       2.36824  -0.00003   0.00130  -0.00254  -0.00125   2.36700
   D112      -0.02872  -0.00005  -0.00051  -0.00041  -0.00092  -0.02964
   D113       3.07451  -0.00005  -0.00054  -0.00143  -0.00197   3.07255
   D114       3.11009  -0.00002  -0.00058   0.00118   0.00060   3.11068
   D115      -0.06987  -0.00002  -0.00060   0.00015  -0.00045  -0.07032
   D116      -3.13290   0.00000   0.00011  -0.00022  -0.00011  -3.13301
   D117      -0.01391   0.00000  -0.00012   0.00002  -0.00010  -0.01401
   D118      -0.01606   0.00000   0.00002  -0.00023  -0.00021  -0.01627
   D119       3.10294  -0.00001  -0.00021   0.00000  -0.00021   3.10273
   D120       3.13873   0.00000  -0.00008   0.00018   0.00010   3.13883
   D121      -0.01169   0.00000  -0.00015   0.00017   0.00001  -0.01168
   D122       0.02177   0.00000   0.00001   0.00020   0.00020   0.02198
   D123      -3.12865   0.00000  -0.00007   0.00019   0.00012  -3.12853
   D124       0.00138   0.00000  -0.00004   0.00016   0.00012   0.00150
   D125       3.13549   0.00000  -0.00002   0.00007   0.00005   3.13554
   D126      -3.11757   0.00000   0.00019  -0.00007   0.00012  -3.11745
   D127       0.01653   0.00000   0.00021  -0.00016   0.00005   0.01659
   D128      -0.01284   0.00000  -0.00002  -0.00008  -0.00010  -0.01294
   D129       3.13013   0.00000   0.00005  -0.00007  -0.00002   3.13011
   D130       3.13765   0.00000   0.00006  -0.00007  -0.00001   3.13764
   D131      -0.00256   0.00000   0.00013  -0.00006   0.00006  -0.00250
   D132       0.00792   0.00000   0.00003  -0.00004  -0.00001   0.00791
   D133      -3.14070   0.00000   0.00001  -0.00011  -0.00009  -3.14079
   D134      -3.12615   0.00000   0.00002   0.00004   0.00005  -3.12610
   D135       0.00842   0.00000   0.00000  -0.00002  -0.00003   0.00839
   D136      -0.00222   0.00000  -0.00001   0.00001   0.00000  -0.00222
   D137      -3.13679   0.00000   0.00001   0.00007   0.00009  -3.13670
   D138       3.13799   0.00000  -0.00007   0.00000  -0.00008   3.13791
   D139       0.00342   0.00000  -0.00005   0.00006   0.00001   0.00343
   D140       2.79593   0.00002  -0.00098   0.00194   0.00096   2.79689
   D141      -1.37306  -0.00003  -0.00100   0.00146   0.00046  -1.37260
   D142       0.69880   0.00003  -0.00091   0.00189   0.00099   0.69978
   D143      -0.30305   0.00003  -0.00095   0.00309   0.00215  -0.30090
   D144       1.81114  -0.00002  -0.00097   0.00261   0.00165   1.81278
   D145      -2.40019   0.00004  -0.00087   0.00305   0.00218  -2.39801
   D146       3.12862  -0.00001  -0.00021   0.00000  -0.00021   3.12841
   D147       0.00834   0.00000   0.00011  -0.00033  -0.00022   0.00812
   D148       0.01369   0.00001   0.00015   0.00029   0.00044   0.01413
   D149      -3.10658   0.00002   0.00047  -0.00004   0.00043  -3.10615
   D150      -3.13337   0.00000   0.00015   0.00002   0.00017  -3.13320
   D151       0.02115   0.00001   0.00031   0.00004   0.00035   0.02149
   D152      -0.01828  -0.00002  -0.00021  -0.00026  -0.00047  -0.01875
   D153       3.13623  -0.00001  -0.00004  -0.00025  -0.00029   3.13594
   D154      -0.00135   0.00000   0.00000  -0.00017  -0.00017  -0.00152
   D155      -3.13574   0.00000   0.00003  -0.00012  -0.00009  -3.13583
   D156       3.11886  -0.00001  -0.00031   0.00015  -0.00016   3.11870
   D157      -0.01553  -0.00001  -0.00029   0.00020  -0.00008  -0.01561
   D158       0.01054   0.00001   0.00011   0.00012   0.00023   0.01077
   D159      -3.13111   0.00000   0.00002   0.00010   0.00012  -3.13099
   D160       3.13915   0.00000  -0.00005   0.00010   0.00005   3.13920
   D161      -0.00250   0.00000  -0.00014   0.00009  -0.00005  -0.00256
   D162      -0.00669   0.00000  -0.00011   0.00003  -0.00008  -0.00677
   D163       3.14072   0.00000   0.00002   0.00011   0.00013   3.14085
   D164       3.12766  -0.00001  -0.00013  -0.00002  -0.00016   3.12750
   D165      -0.00812   0.00000  -0.00001   0.00006   0.00005  -0.00806
   D166       0.00213   0.00000   0.00005   0.00000   0.00005   0.00217
   D167       3.13790  -0.00001  -0.00007  -0.00009  -0.00016   3.13774
   D168      -3.13941   0.00001   0.00014   0.00002   0.00015  -3.13925
   D169      -0.00363   0.00000   0.00001  -0.00007  -0.00006  -0.00369
   D170      -0.69862   0.00000   0.00143  -0.00373  -0.00230  -0.70092
   D171       1.37489  -0.00003   0.00130  -0.00374  -0.00244   1.37245
   D172      -2.78616  -0.00002   0.00140  -0.00391  -0.00250  -2.78867
   D173       2.29784   0.00002   0.00158  -0.00286  -0.00128   2.29656
   D174      -1.91183  -0.00001   0.00144  -0.00287  -0.00142  -1.91325
   D175       0.21030   0.00000   0.00155  -0.00303  -0.00148   0.20881
         Item               Value     Threshold  Converged?
 Maximum Force            0.000447     0.000450     YES
 RMS     Force            0.000082     0.000300     YES
 Maximum Displacement     0.017293     0.001800     NO 
 RMS     Displacement     0.002387     0.001200     NO 
 Predicted change in Energy=-4.650388D-06
 Lowest energy point so far.  Saving SCF results.
 GradGradGradGradGradGradGradGradGradGradGradGradGradGradGradGradGradGrad

 Leave Link  103 at Wed Dec 12 17:10:34 2018, MaxMem=   939524096 cpu:         1.6
 (Enter /pbs_home/pkowalski/g09d01/g09/l202.exe)
 Stoichiometry    C29H22F6S2
 Framework group  C1[X(C29H22F6S2)]
 Deg. of freedom   171
 Full point group                 C1      NOp   1
 RotChk:  IX=0 Diff= 4.49D-04
 Largest Abelian subgroup         C1      NOp   1
 Largest concise Abelian subgroup C1      NOp   1
                         Standard orientation:                         
 ---------------------------------------------------------------------
 Center     Atomic      Atomic             Coordinates (Angstroms)
 Number     Number       Type             X           Y           Z
 ---------------------------------------------------------------------
      1          6           0       -1.430627    0.419916   -0.190780
      2          6           0       -0.605902   -0.860122   -0.319562
      3          6           0        0.648864   -0.758892    0.562016
      4         16           0        1.782774   -2.196867    0.371911
      5          6           0       -0.733126    1.580382   -0.112098
      6          6           0       -1.251338    2.990774   -0.132459
      7          6           0        0.734982    1.600173   -0.065139
      8          6           0       -0.019977    3.859268    0.206990
      9          6           0        1.204186    3.017339   -0.218094
     10          9           0       -2.238771    3.237411    0.752259
     11          9           0       -1.711479    3.358511   -1.353854
     12          9           0       -0.053881    5.052075   -0.386945
     13          9           0        0.028861    4.036716    1.536938
     14          9           0        1.527953    3.332546   -1.497665
     15          9           0        2.258934    3.350129    0.550175
     16          6           0        1.457238    0.465687    0.127645
     17          6           0        0.339849   -0.616987    2.065175
     18          1           0        1.281547   -0.508050    2.618799
     19          1           0       -0.190774   -1.498830    2.444297
     20          1           0       -0.277524    0.272282    2.251927
     21          6           0       -0.287596   -1.058625   -1.814400
     22          1           0        0.259195   -1.994869   -1.978181
     23          1           0        0.317527   -0.223776   -2.195445
     24          1           0       -1.225641   -1.092288   -2.383646
     25          6           0        3.165325   -1.137223    0.124268
     26         16           0       -1.744008   -2.210221    0.205631
     27          6           0       -3.145638   -1.165681   -0.029752
     28          6           0       -4.474097   -1.808768    0.027896
     29          6           0       -5.519922   -1.236294    0.764765
     30          6           0       -4.704872   -3.024514   -0.631865
     31          6           0       -6.765746   -1.852308    0.823275
     32          1           0       -5.347469   -0.309933    1.314048
     33          6           0       -5.952917   -3.634560   -0.577257
     34          1           0       -3.894855   -3.486863   -1.198918
     35          6           0       -6.987907   -3.050228    0.149145
     36          1           0       -7.567444   -1.395045    1.406866
     37          1           0       -6.117920   -4.575668   -1.105900
     38          1           0       -7.966551   -3.532463    0.195225
     39          6           0       -2.861895    0.150808   -0.243358
     40          6           0       -3.892461    1.198875   -0.551245
     41          1           0       -4.832480    0.739284   -0.879515
     42          1           0       -4.104836    1.834725    0.319740
     43          1           0       -3.537201    1.864888   -1.348040
     44          6           0        4.489016   -1.786058    0.039860
     45          6           0        5.588670   -1.275738    0.743006
     46          6           0        4.661130   -2.949508   -0.723371
     47          6           0        6.828475   -1.902088    0.670366
     48          1           0        5.463507   -0.390425    1.368024
     49          6           0        5.902594   -3.570711   -0.798822
     50          1           0        3.812021   -3.361759   -1.272317
     51          6           0        6.990560   -3.048455   -0.103381
     52          1           0        7.673363   -1.494108    1.228994
     53          1           0        6.021006   -4.470504   -1.405948
     54          1           0        7.964618   -3.538732   -0.160035
     55          6           0        2.879119    0.192515    0.009418
     56          6           0        3.892211    1.233060   -0.373006
     57          1           0        3.492851    1.879434   -1.166443
     58          1           0        4.151459    1.890071    0.468656
     59          1           0        4.811602    0.767340   -0.746453
 ---------------------------------------------------------------------
 Rotational constants (GHZ):      0.1288998      0.0707208      0.0487749
 Leave Link  202 at Wed Dec 12 17:10:35 2018, MaxMem=   939524096 cpu:         0.0
 (Enter /pbs_home/pkowalski/g09d01/g09/l301.exe)
 Basis read from rwf:  (5D, 7F)
 No pseudopotential information found on rwf file.
 There are   673 symmetry adapted cartesian basis functions of A   symmetry.
 There are   636 symmetry adapted basis functions of A   symmetry.
   636 basis functions,  1103 primitive gaussians,   673 cartesian basis functions
   141 alpha electrons      141 beta electrons
       nuclear repulsion energy      4703.1208313014 Hartrees.
 IExCor=20419 DFT=T Ex+Corr=CAM-B3LYP ExCW=0 ScaHFX=  1.000000
 ScaDFX=  1.000000  1.000000  1.000000  0.810000 ScalE2=  1.000000  1.000000
 IRadAn=      0 IRanWt=     -1 IRanGd=            0 ICorTp=0 IEmpDi=  4
  HFx wShort=  0.000000 wLong=  0.330000 cFull=  0.190000 cShort=  0.000000 cLong=  0.460000
  DFx wShort=  0.000000 wLong=  0.330000 cFull=  0.190000 cShort=  0.000000 cLong=  0.460000
 NAtoms=   59 NActive=   59 NUniq=   59 SFac= 1.00D+00 NAtFMM=   60 NAOKFM=F Big=F
 Integral buffers will be    131072 words long.
 Raffenetti 2 integral format.
 Two-electron integral symmetry is turned on.
 No density basis found on file   724.
 Leave Link  301 at Wed Dec 12 17:10:35 2018, MaxMem=   939524096 cpu:         0.5
 (Enter /pbs_home/pkowalski/g09d01/g09/l302.exe)
 NPDir=0 NMtPBC=     1 NCelOv=     1 NCel=       1 NClECP=     1 NCelD=      1
         NCelK=      1 NCelE2=     1 NClLst=     1 CellRange=     0.0.
 One-electron integrals computed using PRISM.
 NBasis=   636 RedAO= T EigKep=  2.87D-04  NBF=   636
 NBsUse=   636 1.00D-06 EigRej= -1.00D+00 NBFU=   636
 Precomputing XC quadrature grid using
 IXCGrd= 4 IRadAn=           0 IRanWt=          -1 IRanGd=           0 AccXCQ= 0.00D+00.
 Generated NRdTot=       0 NPtTot=           0 NUsed=           0 NTot=          32
 NSgBfM=   625   630   631   637   638 MxSgAt=    59 MxSgA2=    59.
 Leave Link  302 at Wed Dec 12 17:10:37 2018, MaxMem=   939524096 cpu:        16.4
 (Enter /pbs_home/pkowalski/g09d01/g09/l303.exe)
 DipDrv:  MaxL=1.
 Leave Link  303 at Wed Dec 12 17:10:37 2018, MaxMem=   939524096 cpu:         1.5
 (Enter /pbs_home/pkowalski/g09d01/g09/l401.exe)
 Initial guess from the checkpoint file:  "dae0068freq_closed_cam-b3lyp.chk"
 B after Tr=     0.000000    0.000000    0.000000
         Rot=    1.000000    0.000021   -0.000036    0.000214 Ang=   0.03 deg.
 Guess basis will be translated and rotated to current coordinates.
 JPrj=2 DoOrth=T DoCkMO=T.
 Leave Link  401 at Wed Dec 12 17:10:39 2018, MaxMem=   939524096 cpu:        12.1
 (Enter /pbs_home/pkowalski/g09d01/g09/l502.exe)
 Closed shell SCF:
 Using DIIS extrapolation, IDIIS=  1040.
 Integral symmetry usage will be decided dynamically.
 IVT=     1387805 IEndB=     1387805 NGot=   939524096 MDV=   938606534
 LenX=   938606534 LenY=   938152932
 Requested convergence on RMS density matrix=1.00D-08 within 128 cycles.
 Requested convergence on MAX density matrix=1.00D-06.
 Requested convergence on             energy=1.00D-06.
 No special actions if energy rises.
 Fock matrices will be formed incrementally for  20 cycles.

 Cycle   1  Pass 1  IDiag  1:
 FoFJK:  IHMeth= 1 ICntrl=       0 DoSepK=T KAlg= 0 I1Cent=   0 FoldK=F
 IRaf=         1 NMat=   1 IRICut=       1 DoRegI=T DoRafI=F ISym2E= 0.
 FoFCou: FMM=F IPFlag=           0 FMFlag=      100000 FMFlg1=           0
         NFxFlg=           0 DoJE=T BraDBF=F KetDBF=F FulRan=T
         wScrn=  0.000000 ICntrl=     500 IOpCl=  0 I1Cent=           0 NGrid=           0
         NMat0=    1 NMatS0=      1 NMatT0=    0 NMatD0=    1 NMtDS0=    0 NMtDT0=    0
 Symmetry not used in FoFCou.
 E= -2511.49201672189    
 DIIS: error= 1.41D-04 at cycle   1 NSaved=   1.
 NSaved= 1 IEnMin= 1 EnMin= -2511.49201672189     IErMin= 1 ErrMin= 1.41D-04
 ErrMax= 1.41D-04  0.00D+00 EMaxC= 1.00D-01 BMatC= 2.68D-05 BMatP= 2.68D-05
 IDIUse=3 WtCom= 9.99D-01 WtEn= 1.41D-03
 Coeff-Com:  0.100D+01
 Coeff-En:   0.100D+01
 Coeff:      0.100D+01
 Gap=     0.665 Goal=   None    Shift=    0.000
 RMSDP=1.55D-05 MaxDP=6.95D-04              OVMax= 7.46D-04

 Cycle   2  Pass 1  IDiag  1:
 RMSU=  1.55D-05    CP:  1.00D+00
 E= -2511.49205080985     Delta-E=       -0.000034087953 Rises=F Damp=F
 DIIS: error= 2.57D-05 at cycle   2 NSaved=   2.
 NSaved= 2 IEnMin= 2 EnMin= -2511.49205080985     IErMin= 2 ErrMin= 2.57D-05
 ErrMax= 2.57D-05  0.00D+00 EMaxC= 1.00D-01 BMatC= 8.30D-07 BMatP= 2.68D-05
 IDIUse=1 WtCom= 1.00D+00 WtEn= 0.00D+00
 Coeff-Com: -0.103D+00 0.110D+01
 Coeff:     -0.103D+00 0.110D+01
 Gap=     0.180 Goal=   None    Shift=    0.000
 RMSDP=3.66D-06 MaxDP=2.10D-04 DE=-3.41D-05 OVMax= 1.98D-04

 Cycle   3  Pass 1  IDiag  1:
 RMSU=  3.19D-06    CP:  1.00D+00  1.12D+00
 E= -2511.49205210091     Delta-E=       -0.000001291060 Rises=F Damp=F
 DIIS: error= 2.00D-05 at cycle   3 NSaved=   3.
 NSaved= 3 IEnMin= 3 EnMin= -2511.49205210091     IErMin= 3 ErrMin= 2.00D-05
 ErrMax= 2.00D-05  0.00D+00 EMaxC= 1.00D-01 BMatC= 5.29D-07 BMatP= 8.30D-07
 IDIUse=1 WtCom= 1.00D+00 WtEn= 0.00D+00
 Coeff-Com: -0.684D-01 0.539D+00 0.530D+00
 Coeff:     -0.684D-01 0.539D+00 0.530D+00
 Gap=     0.180 Goal=   None    Shift=    0.000
 RMSDP=1.95D-06 MaxDP=1.27D-04 DE=-1.29D-06 OVMax= 1.66D-04

 Cycle   4  Pass 1  IDiag  1:
 RMSU=  1.41D-06    CP:  1.00D+00  1.15D+00  6.09D-01
 E= -2511.49205247498     Delta-E=       -0.000000374075 Rises=F Damp=F
 DIIS: error= 5.09D-06 at cycle   4 NSaved=   4.
 NSaved= 4 IEnMin= 4 EnMin= -2511.49205247498     IErMin= 4 ErrMin= 5.09D-06
 ErrMax= 5.09D-06  0.00D+00 EMaxC= 1.00D-01 BMatC= 4.16D-08 BMatP= 5.29D-07
 IDIUse=1 WtCom= 1.00D+00 WtEn= 0.00D+00
 Coeff-Com: -0.346D-02-0.351D-01 0.192D+00 0.847D+00
 Coeff:     -0.346D-02-0.351D-01 0.192D+00 0.847D+00
 Gap=     0.180 Goal=   None    Shift=    0.000
 RMSDP=7.27D-07 MaxDP=4.48D-05 DE=-3.74D-07 OVMax= 7.73D-05

 Cycle   5  Pass 1  IDiag  1:
 RMSU=  4.16D-07    CP:  1.00D+00  1.15D+00  7.89D-01  8.87D-01
 E= -2511.49205251264     Delta-E=       -0.000000037652 Rises=F Damp=F
 DIIS: error= 1.70D-06 at cycle   5 NSaved=   5.
 NSaved= 5 IEnMin= 5 EnMin= -2511.49205251264     IErMin= 5 ErrMin= 1.70D-06
 ErrMax= 1.70D-06  0.00D+00 EMaxC= 1.00D-01 BMatC= 9.83D-09 BMatP= 4.16D-08
 IDIUse=1 WtCom= 1.00D+00 WtEn= 0.00D+00
 Coeff-Com:  0.311D-02-0.598D-01 0.659D-01 0.477D+00 0.514D+00
 Coeff:      0.311D-02-0.598D-01 0.659D-01 0.477D+00 0.514D+00
 Gap=     0.180 Goal=   None    Shift=    0.000
 RMSDP=2.61D-07 MaxDP=1.64D-05 DE=-3.77D-08 OVMax= 3.43D-05

 Cycle   6  Pass 1  IDiag  1:
 RMSU=  1.33D-07    CP:  1.00D+00  1.15D+00  7.72D-01  9.87D-01  6.09D-01
 E= -2511.49205252230     Delta-E=       -0.000000009668 Rises=F Damp=F
 DIIS: error= 5.28D-07 at cycle   6 NSaved=   6.
 NSaved= 6 IEnMin= 6 EnMin= -2511.49205252230     IErMin= 6 ErrMin= 5.28D-07
 ErrMax= 5.28D-07  0.00D+00 EMaxC= 1.00D-01 BMatC= 3.75D-10 BMatP= 9.83D-09
 IDIUse=1 WtCom= 1.00D+00 WtEn= 0.00D+00
 Coeff-Com:  0.139D-02-0.176D-01 0.331D-02 0.787D-01 0.184D+00 0.750D+00
 Coeff:      0.139D-02-0.176D-01 0.331D-02 0.787D-01 0.184D+00 0.750D+00
 Gap=     0.180 Goal=   None    Shift=    0.000
 RMSDP=6.84D-08 MaxDP=2.92D-06 DE=-9.67D-09 OVMax= 6.13D-06

 Cycle   7  Pass 1  IDiag  1:
 RMSU=  5.39D-08    CP:  1.00D+00  1.15D+00  7.79D-01  9.95D-01  6.84D-01
                    CP:  9.16D-01
 E= -2511.49205252294     Delta-E=       -0.000000000633 Rises=F Damp=F
 DIIS: error= 1.91D-07 at cycle   7 NSaved=   7.
 NSaved= 7 IEnMin= 7 EnMin= -2511.49205252294     IErMin= 7 ErrMin= 1.91D-07
 ErrMax= 1.91D-07  0.00D+00 EMaxC= 1.00D-01 BMatC= 7.90D-11 BMatP= 3.75D-10
 IDIUse=1 WtCom= 1.00D+00 WtEn= 0.00D+00
 Coeff-Com:  0.161D-03 0.115D-02-0.858D-02-0.389D-01 0.501D-02 0.346D+00
 Coeff-Com:  0.695D+00
 Coeff:      0.161D-03 0.115D-02-0.858D-02-0.389D-01 0.501D-02 0.346D+00
 Coeff:      0.695D+00
 Gap=     0.180 Goal=   None    Shift=    0.000
 RMSDP=3.12D-08 MaxDP=1.31D-06 DE=-6.33D-10 OVMax= 3.00D-06

 Cycle   8  Pass 1  IDiag  1:
 RMSU=  2.15D-08    CP:  1.00D+00  1.15D+00  7.81D-01  9.97D-01  6.98D-01
                    CP:  1.06D+00  8.61D-01
 E= -2511.49205252318     Delta-E=       -0.000000000246 Rises=F Damp=F
 DIIS: error= 8.12D-08 at cycle   8 NSaved=   8.
 NSaved= 8 IEnMin= 8 EnMin= -2511.49205252318     IErMin= 8 ErrMin= 8.12D-08
 ErrMax= 8.12D-08  0.00D+00 EMaxC= 1.00D-01 BMatC= 1.28D-11 BMatP= 7.90D-11
 IDIUse=1 WtCom= 1.00D+00 WtEn= 0.00D+00
 Coeff-Com: -0.124D-03 0.318D-02-0.458D-02-0.305D-01-0.243D-01 0.587D-01
 Coeff-Com:  0.341D+00 0.656D+00
 Coeff:     -0.124D-03 0.318D-02-0.458D-02-0.305D-01-0.243D-01 0.587D-01
 Coeff:      0.341D+00 0.656D+00
 Gap=     0.180 Goal=   None    Shift=    0.000
 RMSDP=1.25D-08 MaxDP=6.37D-07 DE=-2.46D-10 OVMax= 1.25D-06

 Cycle   9  Pass 1  IDiag  1:
 RMSU=  7.93D-09    CP:  1.00D+00  1.15D+00  7.81D-01  9.99D-01  7.08D-01
                    CP:  1.08D+00  9.81D-01  7.86D-01
 E= -2511.49205252307     Delta-E=        0.000000000113 Rises=F Damp=F
 DIIS: error= 1.95D-08 at cycle   9 NSaved=   9.
 NSaved= 9 IEnMin= 8 EnMin= -2511.49205252318     IErMin= 9 ErrMin= 1.95D-08
 ErrMax= 1.95D-08  0.00D+00 EMaxC= 1.00D-01 BMatC= 1.12D-12 BMatP= 1.28D-11
 IDIUse=1 WtCom= 1.00D+00 WtEn= 0.00D+00
 Coeff-Com: -0.679D-04 0.124D-02-0.984D-03-0.856D-02-0.108D-01-0.142D-01
 Coeff-Com:  0.673D-01 0.278D+00 0.688D+00
 Coeff:     -0.679D-04 0.124D-02-0.984D-03-0.856D-02-0.108D-01-0.142D-01
 Coeff:      0.673D-01 0.278D+00 0.688D+00
 Gap=     0.180 Goal=   None    Shift=    0.000
 RMSDP=4.37D-09 MaxDP=2.12D-07 DE= 1.13D-10 OVMax= 5.14D-07

 SCF Done:  E(RCAM-B3LYP) =  -2511.49205252     A.U. after    9 cycles
            NFock=  9  Conv=0.44D-08     -V/T= 2.0070
 KE= 2.494067393662D+03 PE=-1.530798189378D+04 EE= 5.599301616294D+03
 Leave Link  502 at Wed Dec 12 17:20:33 2018, MaxMem=   939524096 cpu:      4734.4
 (Enter /pbs_home/pkowalski/g09d01/g09/l701.exe)
 Compute integral first derivatives.
 ... and contract with generalized density number  0.
 Leave Link  701 at Wed Dec 12 17:20:34 2018, MaxMem=   939524096 cpu:         6.0
 (Enter /pbs_home/pkowalski/g09d01/g09/l702.exe)
 L702 exits ... SP integral derivatives will be done elsewhere.
 Leave Link  702 at Wed Dec 12 17:20:34 2018, MaxMem=   939524096 cpu:         0.2
 (Enter /pbs_home/pkowalski/g09d01/g09/l703.exe)
 Compute integral first derivatives, UseDBF=F ICtDFT=           0.
 Integral derivatives from FoFJK, PRISM(SPDF).
 Calling FoFJK, ICntrl=      2127 FMM=F ISym2X=0 I1Cent= 0 IOpClX= 0 NMat=1 NMatS=1 NMatT=0.
 FoFJK:  IHMeth= 1 ICntrl=    2127 DoSepK=T KAlg= 0 I1Cent=   0 FoldK=F
 IRaf=         1 NMat=   1 IRICut=       1 DoRegI=T DoRafI=F ISym2E= 0.
 FoFCou: FMM=F IPFlag=           0 FMFlag=      100000 FMFlg1=         800
         NFxFlg=           0 DoJE=F BraDBF=F KetDBF=F FulRan=T
         wScrn=  0.000000 ICntrl=    2527 IOpCl=  0 I1Cent=           0 NGrid=           0
         NMat0=    1 NMatS0=      1 NMatT0=    0 NMatD0=    1 NMtDS0=    0 NMtDT0=    0
 Symmetry not used in FoFCou.
 Leave Link  703 at Wed Dec 12 17:24:53 2018, MaxMem=   939524096 cpu:      2068.9
 (Enter /pbs_home/pkowalski/g09d01/g09/l716.exe)
 Dipole        = 9.58069286D-02-1.61339775D+00-7.23152229D-02
 ***** Axes restored to original set *****
 -------------------------------------------------------------------
 Center     Atomic                   Forces (Hartrees/Bohr)
 Number     Number              X              Y              Z
 -------------------------------------------------------------------
      1        6          -0.000046018   -0.000036589   -0.000032781
      2        6           0.000030264   -0.000040122    0.000007606
      3        6           0.000047131    0.000032383   -0.000054615
      4       16           0.000015712    0.000003701   -0.000025527
      5        6          -0.000062212    0.000030330   -0.000116190
      6        6          -0.000017732   -0.000120976    0.000029602
      7        6           0.000114710   -0.000022084   -0.000067546
      8        6           0.000038665    0.000038047    0.000062007
      9        6          -0.000004752    0.000070516   -0.000038288
     10        9          -0.000160959    0.000082603    0.000053962
     11        9          -0.000051179    0.000047936    0.000001782
     12        9          -0.000005501    0.000028690    0.000029745
     13        9           0.000027387   -0.000001451   -0.000011064
     14        9          -0.000029059   -0.000072737    0.000025964
     15        9          -0.000043478    0.000003369   -0.000015528
     16        6           0.000024804    0.000048062    0.000075045
     17        6           0.000014045   -0.000014532    0.000038429
     18        1           0.000025135    0.000015730    0.000017365
     19        1          -0.000015356    0.000011284    0.000007494
     20        1           0.000010261    0.000002049    0.000009761
     21        6          -0.000043841    0.000006758   -0.000019785
     22        1           0.000010782    0.000013298    0.000016771
     23        1          -0.000013059   -0.000003180   -0.000009285
     24        1          -0.000030013   -0.000000304    0.000002151
     25        6          -0.000005157   -0.000011829   -0.000062190
     26       16           0.000010132   -0.000017980   -0.000047181
     27        6          -0.000028595   -0.000026555    0.000040679
     28        6          -0.000010941    0.000043407   -0.000001649
     29        6          -0.000032777    0.000023145    0.000022927
     30        6          -0.000008134    0.000017378   -0.000034932
     31        6          -0.000001486   -0.000022252    0.000042113
     32        1           0.000025492   -0.000000357   -0.000010941
     33        6           0.000024383    0.000007622   -0.000043003
     34        1           0.000005668   -0.000013684    0.000020611
     35        6           0.000039220   -0.000035462    0.000010142
     36        1          -0.000002327    0.000023085   -0.000026295
     37        1          -0.000026309    0.000007035    0.000020127
     38        1          -0.000022488    0.000020581   -0.000004013
     39        6           0.000036182   -0.000038138    0.000034443
     40        6           0.000048110   -0.000030061    0.000001099
     41        1           0.000008300    0.000010607   -0.000018206
     42        1           0.000084517    0.000004265   -0.000048243
     43        1           0.000024053   -0.000043026    0.000002333
     44        6           0.000013459   -0.000003792    0.000066136
     45        6          -0.000016744    0.000006598    0.000030660
     46        6           0.000021567   -0.000023111   -0.000015117
     47        6          -0.000047318    0.000006081    0.000008344
     48        1           0.000007266    0.000004580   -0.000032692
     49        6           0.000043028   -0.000004105   -0.000025963
     50        1          -0.000026130    0.000010886   -0.000007042
     51        6          -0.000029132    0.000017557   -0.000045925
     52        1           0.000031529   -0.000007360    0.000006028
     53        1          -0.000017353   -0.000006972    0.000030555
     54        1           0.000010608   -0.000010569    0.000028028
     55        6           0.000010468   -0.000020855    0.000032701
     56        6           0.000018240   -0.000002577    0.000036115
     57        1          -0.000018896   -0.000013485   -0.000014944
     58        1          -0.000009689    0.000011204    0.000001786
     59        1           0.000005515   -0.000004644    0.000016433
 -------------------------------------------------------------------
 Cartesian Forces:  Max     0.000160959 RMS     0.000035343
 Leave Link  716 at Wed Dec 12 17:24:53 2018, MaxMem=   939524096 cpu:         0.2
 (Enter /pbs_home/pkowalski/g09d01/g09/l103.exe)

 GradGradGradGradGradGradGradGradGradGradGradGradGradGradGradGradGradGrad
 Berny optimization.
 Using GEDIIS/GDIIS optimizer.
 FormGI is forming the generalized inverse of G from B-inverse, IUseBI=4.
 Internal  Forces:  Max     0.000292708 RMS     0.000050207
 Search for a local minimum.
 Step number   6 out of a maximum of  354
 All quantities printed in internal units (Hartrees-Bohrs-Radians)
 RMS Force = .50207D-04 SwitMx=.10000D-02 MixMth= 2
 Mixed Optimization -- En-DIIS/RFO-DIIS
 Swapping is turned off.
 Update second derivatives using D2CorX and points    1    2    3    4    5
                                                      6
 DE= -2.02D-06 DEPred=-4.65D-06 R= 4.35D-01
 Trust test= 4.35D-01 RLast= 1.54D-02 DXMaxT set to 4.34D-01
 ITU=  0  1  0  1  1  0
     Eigenvalues ---    0.00230   0.00237   0.00436   0.00558   0.00653
     Eigenvalues ---    0.00693   0.00879   0.01014   0.01095   0.01171
     Eigenvalues ---    0.01246   0.01278   0.01396   0.01445   0.01485
     Eigenvalues ---    0.01552   0.01660   0.01721   0.01741   0.01800
     Eigenvalues ---    0.01939   0.02013   0.02020   0.02059   0.02076
     Eigenvalues ---    0.02083   0.02094   0.02098   0.02134   0.02136
     Eigenvalues ---    0.02139   0.02142   0.02151   0.02154   0.02161
     Eigenvalues ---    0.02161   0.02164   0.02167   0.04537   0.04790
     Eigenvalues ---    0.05045   0.05452   0.05467   0.05592   0.05657
     Eigenvalues ---    0.05659   0.05970   0.06994   0.07039   0.07076
     Eigenvalues ---    0.07255   0.07293   0.07499   0.07798   0.09046
     Eigenvalues ---    0.09120   0.09245   0.09751   0.10571   0.11040
     Eigenvalues ---    0.11127   0.12511   0.13281   0.14359   0.14804
     Eigenvalues ---    0.15573   0.15929   0.15996   0.15998   0.15999
     Eigenvalues ---    0.15999   0.16000   0.16000   0.16000   0.16000
     Eigenvalues ---    0.16000   0.16000   0.16000   0.16000   0.16000
     Eigenvalues ---    0.16000   0.16000   0.16000   0.16004   0.16026
     Eigenvalues ---    0.16059   0.16160   0.16901   0.17371   0.19379
     Eigenvalues ---    0.21920   0.21994   0.21999   0.22000   0.22024
     Eigenvalues ---    0.22240   0.23149   0.23468   0.24098   0.24483
     Eigenvalues ---    0.24593   0.24691   0.24824   0.24932   0.24990
     Eigenvalues ---    0.24994   0.25006   0.25560   0.25976   0.26544
     Eigenvalues ---    0.27036   0.27159   0.27425   0.27534   0.28126
     Eigenvalues ---    0.28243   0.29895   0.30262   0.31490   0.31541
     Eigenvalues ---    0.33150   0.33788   0.34200   0.34374   0.34443
     Eigenvalues ---    0.34505   0.34544   0.34594   0.34643   0.34681
     Eigenvalues ---    0.34706   0.34733   0.34770   0.34840   0.35156
     Eigenvalues ---    0.35180   0.35291   0.35291   0.35291   0.35291
     Eigenvalues ---    0.35301   0.35315   0.35369   0.35417   0.35461
     Eigenvalues ---    0.35710   0.36072   0.40253   0.41275   0.41385
     Eigenvalues ---    0.41734   0.41755   0.42633   0.44986   0.45033
     Eigenvalues ---    0.45521   0.45688   0.46361   0.46407   0.46501
     Eigenvalues ---    0.46784   0.46835   0.47708   0.48407   0.50328
     Eigenvalues ---    0.51501   0.52230   0.52908   0.54475   0.55405
     Eigenvalues ---    0.65949
 En-DIIS/RFO-DIIS IScMMF=        0 using points:     6    5    4    3    2
 RFO step:  Lambda=-1.42495448D-06.
 NNeg= 0 NP= 5 Switch=  2.50D-03 Rises=F DC=  1.51D-04 SmlDif=  1.00D-05
 RMS Error=  0.9702035266D-04 NUsed= 5 EDIIS=F
 DidBck=T Rises=F RFO-DIIS coefs:    0.63837    0.35719    0.00151   -0.01338    0.01631
 Iteration  1 RMS(Cart)=  0.00259424 RMS(Int)=  0.00000172
 Iteration  2 RMS(Cart)=  0.00000288 RMS(Int)=  0.00000018
 Iteration  3 RMS(Cart)=  0.00000000 RMS(Int)=  0.00000018
 ITry= 1 IFail=0 DXMaxC= 1.18D-02 DCOld= 1.00D+10 DXMaxT= 4.34D-01 DXLimC= 3.00D+00 Rises=F
 Variable       Old X    -DE/DX   Delta X   Delta X   Delta X     New X
                                 (Linear)    (Quad)   (Total)
    R1        2.88779  -0.00016  -0.00010  -0.00004  -0.00013   2.88766
    R2        2.56292  -0.00027  -0.00021   0.00004  -0.00017   2.56274
    R3        2.75389  -0.00022  -0.00027   0.00011  -0.00016   2.75373
    R4        2.90420   0.00011  -0.00001   0.00031   0.00030   2.90450
    R5        2.91243   0.00002   0.00005  -0.00004   0.00000   2.91243
    R6        3.48135  -0.00001  -0.00006   0.00018   0.00012   3.48147
    R7        3.47918  -0.00004  -0.00013   0.00016   0.00003   3.47922
    R8        2.89180   0.00005   0.00016  -0.00005   0.00010   2.89190
    R9        2.91233   0.00001   0.00005  -0.00009  -0.00004   2.91230
   R10        3.32485   0.00000  -0.00007   0.00008   0.00001   3.32487
   R11        2.83973  -0.00022  -0.00012  -0.00024  -0.00036   2.83937
   R12        2.77599   0.00001  -0.00015   0.00024   0.00009   2.77608
   R13        2.91885   0.00004   0.00023  -0.00045  -0.00021   2.91864
   R14        2.54838   0.00003  -0.00014   0.00031   0.00017   2.54855
   R15        2.56249   0.00001  -0.00010   0.00020   0.00010   2.56259
   R16        2.83579  -0.00003   0.00003  -0.00010  -0.00007   2.83572
   R17        2.56744   0.00017   0.00012  -0.00001   0.00011   2.56755
   R18        2.92029   0.00004   0.00032  -0.00053  -0.00021   2.92009
   R19        2.51887  -0.00004  -0.00019   0.00030   0.00011   2.51898
   R20        2.53719   0.00002  -0.00018   0.00036   0.00018   2.53737
   R21        2.56438   0.00008  -0.00015   0.00039   0.00024   2.56462
   R22        2.54481  -0.00005  -0.00007   0.00008   0.00001   2.54481
   R23        2.74521   0.00006  -0.00006   0.00021   0.00015   2.74536
   R24        2.07454   0.00003   0.00003   0.00000   0.00003   2.07457
   R25        2.07263   0.00002   0.00006  -0.00007  -0.00001   2.07261
   R26        2.07597  -0.00001   0.00005  -0.00010  -0.00005   2.07592
   R27        2.07212   0.00002   0.00006  -0.00008  -0.00002   2.07210
   R28        2.07727   0.00000   0.00005  -0.00010  -0.00004   2.07723
   R29        2.07449   0.00003   0.00003  -0.00001   0.00003   2.07451
   R30        2.79032   0.00004   0.00000   0.00005   0.00005   2.79037
   R31        2.57953  -0.00001   0.00006  -0.00015  -0.00009   2.57945
   R32        3.33312   0.00007   0.00000   0.00009   0.00009   3.33321
   R33        2.79123   0.00005   0.00004   0.00001   0.00005   2.79128
   R34        2.57675   0.00008   0.00004  -0.00004   0.00000   2.57674
   R35        2.64862   0.00000   0.00000  -0.00001   0.00000   2.64862
   R36        2.65006   0.00000   0.00002  -0.00005  -0.00003   2.65002
   R37        2.62867  -0.00001  -0.00002   0.00001   0.00000   2.62867
   R38        2.06110   0.00003   0.00004  -0.00003   0.00001   2.06111
   R39        2.62716   0.00000  -0.00001   0.00001   0.00000   2.62716
   R40        2.06270   0.00003   0.00005  -0.00004   0.00001   2.06271
   R41        2.63128  -0.00002   0.00000  -0.00003  -0.00003   2.63125
   R42        2.06351   0.00003   0.00005  -0.00003   0.00002   2.06354
   R43        2.63229  -0.00003  -0.00002  -0.00001  -0.00003   2.63226
   R44        2.06350   0.00003   0.00006  -0.00003   0.00002   2.06352
   R45        2.06354   0.00003   0.00005  -0.00004   0.00002   2.06356
   R46        2.83793   0.00001   0.00004  -0.00005  -0.00001   2.83791
   R47        2.07235   0.00000   0.00004  -0.00006  -0.00003   2.07232
   R48        2.07700   0.00008   0.00010  -0.00004   0.00006   2.07707
   R49        2.07411   0.00004   0.00009  -0.00010  -0.00001   2.07411
   R50        2.64837  -0.00002   0.00001  -0.00004  -0.00003   2.64833
   R51        2.64950  -0.00002   0.00002  -0.00007  -0.00005   2.64945
   R52        2.62849  -0.00001  -0.00001   0.00001   0.00000   2.62849
   R53        2.06153   0.00003   0.00004  -0.00002   0.00002   2.06155
   R54        2.62721   0.00000  -0.00001   0.00003   0.00001   2.62722
   R55        2.06342   0.00003   0.00006  -0.00005   0.00001   2.06343
   R56        2.63148  -0.00002  -0.00001  -0.00001  -0.00002   2.63146
   R57        2.06348   0.00003   0.00005  -0.00003   0.00002   2.06350
   R58        2.63212  -0.00002  -0.00001  -0.00003  -0.00003   2.63209
   R59        2.06340   0.00003   0.00005  -0.00003   0.00002   2.06342
   R60        2.06350   0.00003   0.00005  -0.00004   0.00002   2.06351
   R61        2.83795   0.00000   0.00002  -0.00004  -0.00002   2.83793
   R62        2.07597   0.00003   0.00002   0.00002   0.00004   2.07601
   R63        2.07635  -0.00001   0.00006  -0.00012  -0.00006   2.07629
   R64        2.07150   0.00002   0.00005  -0.00006  -0.00001   2.07149
    A1        2.03092   0.00009   0.00019  -0.00008   0.00011   2.03103
    A2        1.95231   0.00013   0.00023   0.00011   0.00034   1.95265
    A3        2.29857  -0.00022  -0.00042   0.00001  -0.00041   2.29816
    A4        1.91465  -0.00003  -0.00001   0.00012   0.00011   1.91476
    A5        1.87663   0.00000   0.00005  -0.00012  -0.00007   1.87656
    A6        1.83013  -0.00004  -0.00018   0.00010  -0.00008   1.83004
    A7        1.97821   0.00006   0.00003   0.00023   0.00027   1.97848
    A8        1.97049   0.00004   0.00008  -0.00003   0.00005   1.97053
    A9        1.88568  -0.00004   0.00001  -0.00032  -0.00031   1.88537
   A10        1.97378   0.00000  -0.00008  -0.00011  -0.00019   1.97359
   A11        1.89777   0.00000   0.00028  -0.00003   0.00025   1.89802
   A12        1.98433   0.00003  -0.00002   0.00018   0.00017   1.98450
   A13        1.84456   0.00001   0.00000  -0.00010  -0.00009   1.84447
   A14        1.87142  -0.00004  -0.00016  -0.00011  -0.00027   1.87115
   A15        1.88504  -0.00001  -0.00003   0.00016   0.00014   1.88517
   A16        1.59890   0.00001   0.00000   0.00003   0.00003   1.59893
   A17        2.24585  -0.00024  -0.00033  -0.00001  -0.00034   2.24551
   A18        2.12629   0.00007   0.00013   0.00005   0.00018   2.12647
   A19        1.90968   0.00017   0.00020  -0.00002   0.00018   1.90986
   A20        1.82331  -0.00009  -0.00014  -0.00007  -0.00021   1.82310
   A21        1.99904  -0.00009  -0.00017  -0.00016  -0.00034   1.99870
   A22        1.96465   0.00000  -0.00021   0.00036   0.00015   1.96480
   A23        1.91423   0.00017   0.00040  -0.00001   0.00039   1.91462
   A24        1.89229   0.00009   0.00023  -0.00003   0.00020   1.89249
   A25        1.86801  -0.00006  -0.00006  -0.00009  -0.00014   1.86787
   A26        1.89858  -0.00011   0.00000  -0.00031  -0.00031   1.89828
   A27        2.12301  -0.00007  -0.00004   0.00005   0.00001   2.12302
   A28        2.26116   0.00017   0.00004   0.00028   0.00031   2.26148
   A29        1.83872   0.00001  -0.00011   0.00005  -0.00006   1.83865
   A30        1.96597  -0.00003   0.00000  -0.00007  -0.00007   1.96590
   A31        1.89759   0.00003  -0.00003   0.00024   0.00021   1.89780
   A32        1.96614   0.00000   0.00005  -0.00014  -0.00009   1.96604
   A33        1.89195  -0.00001   0.00000   0.00010   0.00010   1.89206
   A34        1.90079   0.00000   0.00008  -0.00015  -0.00007   1.90072
   A35        1.81191   0.00000  -0.00001  -0.00001  -0.00002   1.81189
   A36        1.97150   0.00000   0.00004  -0.00010  -0.00006   1.97144
   A37        2.00438  -0.00001  -0.00016   0.00031   0.00015   2.00452
   A38        1.89845   0.00001  -0.00002   0.00014   0.00012   1.89857
   A39        1.90591   0.00000   0.00016  -0.00035  -0.00019   1.90573
   A40        1.86886   0.00000   0.00000   0.00000   0.00000   1.86886
   A41        2.01271  -0.00006   0.00005   0.00002   0.00007   2.01277
   A42        1.97107  -0.00002  -0.00009   0.00006  -0.00002   1.97104
   A43        2.29936   0.00008   0.00004  -0.00008  -0.00004   2.29932
   A44        1.90606   0.00002   0.00000   0.00008   0.00008   1.90614
   A45        1.93919  -0.00002   0.00003  -0.00017  -0.00014   1.93906
   A46        1.93160   0.00001   0.00010  -0.00014  -0.00003   1.93157
   A47        1.89702  -0.00001  -0.00002   0.00000  -0.00002   1.89700
   A48        1.89232  -0.00001  -0.00008   0.00016   0.00008   1.89241
   A49        1.89674   0.00000  -0.00004   0.00007   0.00003   1.89677
   A50        1.93674  -0.00003   0.00005  -0.00024  -0.00019   1.93655
   A51        1.93060   0.00001   0.00011  -0.00014  -0.00003   1.93057
   A52        1.90754   0.00001   0.00000   0.00005   0.00005   1.90759
   A53        1.89883   0.00001  -0.00006   0.00016   0.00010   1.89893
   A54        1.89913   0.00000  -0.00004   0.00006   0.00002   1.89916
   A55        1.89013  -0.00001  -0.00007   0.00013   0.00006   1.89019
   A56        2.03514  -0.00003  -0.00003   0.00001  -0.00002   2.03511
   A57        2.01948   0.00002   0.00001  -0.00001   0.00000   2.01948
   A58        2.22838   0.00000   0.00002   0.00000   0.00002   2.22840
   A59        1.58968   0.00001   0.00009   0.00011   0.00020   1.58988
   A60        2.03943   0.00002  -0.00004   0.00012   0.00008   2.03951
   A61        2.01231  -0.00008  -0.00013   0.00002  -0.00011   2.01220
   A62        2.23144   0.00006   0.00017  -0.00014   0.00003   2.23147
   A63        2.11040   0.00001   0.00005  -0.00006  -0.00001   2.11039
   A64        2.10261   0.00000   0.00002  -0.00004  -0.00002   2.10259
   A65        2.06991  -0.00001  -0.00007   0.00009   0.00003   2.06994
   A66        2.10541   0.00000   0.00004  -0.00006  -0.00002   2.10539
   A67        2.08713  -0.00001   0.00003  -0.00009  -0.00006   2.08707
   A68        2.09042   0.00000  -0.00007   0.00014   0.00008   2.09049
   A69        2.10560   0.00000   0.00004  -0.00007  -0.00002   2.10557
   A70        2.08232  -0.00001  -0.00001  -0.00001  -0.00002   2.08230
   A71        2.09524   0.00000  -0.00004   0.00008   0.00004   2.09528
   A72        2.09846   0.00000   0.00001  -0.00001   0.00000   2.09846
   A73        2.08814   0.00000  -0.00001   0.00003   0.00002   2.08817
   A74        2.09655   0.00000   0.00000  -0.00003  -0.00002   2.09653
   A75        2.09836   0.00000  -0.00001   0.00001   0.00000   2.09837
   A76        2.08843   0.00000   0.00000   0.00002   0.00002   2.08845
   A77        2.09639  -0.00001   0.00001  -0.00003  -0.00003   2.09637
   A78        2.08843   0.00000  -0.00001   0.00002   0.00001   2.08844
   A79        2.09727   0.00000   0.00000  -0.00001   0.00000   2.09727
   A80        2.09746   0.00000   0.00001  -0.00002  -0.00001   2.09745
   A81        1.95736   0.00000  -0.00001   0.00007   0.00006   1.95742
   A82        2.15616  -0.00029  -0.00037  -0.00001  -0.00038   2.15578
   A83        2.16895   0.00029   0.00039  -0.00001   0.00038   2.16932
   A84        1.93598   0.00004   0.00009   0.00008   0.00017   1.93615
   A85        1.95398  -0.00003   0.00001  -0.00017  -0.00016   1.95382
   A86        1.92858  -0.00004  -0.00008  -0.00004  -0.00013   1.92845
   A87        1.89024   0.00001   0.00009  -0.00004   0.00005   1.89029
   A88        1.89067   0.00002   0.00002   0.00011   0.00012   1.89079
   A89        1.86166   0.00000  -0.00012   0.00008  -0.00005   1.86162
   A90        2.11148  -0.00001   0.00002  -0.00008  -0.00005   2.11142
   A91        2.10111   0.00000   0.00005  -0.00008  -0.00004   2.10108
   A92        2.07027   0.00001  -0.00007   0.00015   0.00009   2.07036
   A93        2.10507  -0.00001   0.00003  -0.00008  -0.00004   2.10503
   A94        2.08626  -0.00001   0.00003  -0.00010  -0.00007   2.08619
   A95        2.09166   0.00002  -0.00006   0.00018   0.00012   2.09177
   A96        2.10592  -0.00001   0.00005  -0.00011  -0.00006   2.10585
   A97        2.08462   0.00000   0.00000  -0.00002  -0.00002   2.08460
   A98        2.09258   0.00001  -0.00005   0.00013   0.00008   2.09266
   A99        2.09841   0.00000   0.00001  -0.00002  -0.00001   2.09840
   A100       2.08830   0.00000  -0.00001   0.00003   0.00002   2.08832
   A101       2.09645   0.00000   0.00000  -0.00001  -0.00001   2.09644
   A102       2.09771   0.00000  -0.00001   0.00002   0.00001   2.09772
   A103       2.08889   0.00001   0.00000   0.00002   0.00002   2.08891
   A104       2.09658   0.00000   0.00001  -0.00003  -0.00003   2.09656
   A105       2.08884   0.00001  -0.00001   0.00004   0.00003   2.08887
   A106       2.09703   0.00000   0.00000  -0.00001  -0.00001   2.09702
   A107       2.09730   0.00000   0.00001  -0.00003  -0.00002   2.09728
   A108       1.96227  -0.00001  -0.00001  -0.00001  -0.00001   1.96226
   A109       2.15402   0.00005   0.00006   0.00002   0.00008   2.15410
   A110       2.15909  -0.00004  -0.00010   0.00003  -0.00007   2.15902
   A111       1.92448   0.00000   0.00002  -0.00006  -0.00003   1.92445
   A112       1.95888  -0.00002   0.00004  -0.00017  -0.00013   1.95875
   A113       1.93711   0.00000  -0.00004   0.00008   0.00004   1.93715
   A114       1.86210   0.00001  -0.00003   0.00009   0.00007   1.86216
   A115       1.88475   0.00001  -0.00003   0.00009   0.00007   1.88482
   A116       1.89348   0.00001   0.00003  -0.00002   0.00000   1.89349
    D1        0.67372   0.00002  -0.00007   0.00015   0.00008   0.67380
    D2       -1.48474  -0.00004  -0.00014  -0.00013  -0.00027  -1.48501
    D3        2.79445   0.00002  -0.00009   0.00024   0.00015   2.79460
    D4       -2.51781   0.00003   0.00008   0.00076   0.00085  -2.51696
    D5        1.60692  -0.00003   0.00002   0.00048   0.00049   1.60741
    D6       -0.39709   0.00003   0.00006   0.00085   0.00091  -0.39617
    D7        3.01218  -0.00003  -0.00042  -0.00013  -0.00055   3.01164
    D8       -0.06708  -0.00003  -0.00049  -0.00059  -0.00108  -0.06816
    D9       -0.06732  -0.00006  -0.00064  -0.00089  -0.00153  -0.06885
   D10        3.13661  -0.00006  -0.00071  -0.00135  -0.00206   3.13454
   D11        0.29053  -0.00003  -0.00025  -0.00015  -0.00041   0.29013
   D12       -2.81199  -0.00007  -0.00064  -0.00118  -0.00182  -2.81381
   D13       -2.91100   0.00000  -0.00004   0.00058   0.00053  -2.91046
   D14        0.26967  -0.00004  -0.00042  -0.00045  -0.00088   0.26879
   D15       -3.05921  -0.00001   0.00046   0.00029   0.00075  -3.05846
   D16       -1.01612   0.00001   0.00060   0.00008   0.00068  -1.01544
   D17        1.08437   0.00002   0.00075   0.00039   0.00114   1.08551
   D18       -0.96152   0.00001   0.00054   0.00038   0.00092  -0.96060
   D19        1.08157   0.00003   0.00068   0.00017   0.00085   1.08243
   D20       -3.10112   0.00004   0.00083   0.00047   0.00131  -3.09982
   D21        1.18983   0.00004   0.00065   0.00010   0.00075   1.19058
   D22       -3.05026   0.00006   0.00079  -0.00010   0.00068  -3.04958
   D23       -0.94977   0.00006   0.00094   0.00020   0.00114  -0.94864
   D24       -3.08787   0.00002  -0.00029  -0.00083  -0.00113  -3.08899
   D25        1.08610   0.00001  -0.00032  -0.00078  -0.00110   1.08499
   D26       -0.99342   0.00001  -0.00031  -0.00088  -0.00119  -0.99461
   D27        1.07615   0.00002  -0.00034  -0.00106  -0.00139   1.07476
   D28       -1.03307   0.00002  -0.00037  -0.00100  -0.00137  -1.03444
   D29       -3.11259   0.00001  -0.00035  -0.00110  -0.00145  -3.11404
   D30       -1.12115  -0.00004  -0.00047  -0.00093  -0.00140  -1.12255
   D31        3.05282  -0.00005  -0.00050  -0.00088  -0.00138   3.05144
   D32        0.97330  -0.00005  -0.00049  -0.00098  -0.00146   0.97183
   D33        0.31608  -0.00004   0.00008  -0.00100  -0.00091   0.31517
   D34        2.39976  -0.00009  -0.00001  -0.00080  -0.00080   2.39896
   D35       -1.68159  -0.00001   0.00010  -0.00076  -0.00066  -1.68225
   D36        2.26668   0.00001   0.00054  -0.00001   0.00053   2.26721
   D37        0.19252   0.00000   0.00024   0.00015   0.00040   0.19291
   D38       -1.81523   0.00001   0.00034   0.00006   0.00041  -1.81483
   D39        0.79775  -0.00002  -0.00052   0.00004  -0.00048   0.79727
   D40       -2.35328   0.00000  -0.00042   0.00020  -0.00022  -2.35350
   D41        2.92170  -0.00001  -0.00046  -0.00017  -0.00063   2.92107
   D42       -0.22934   0.00001  -0.00036  -0.00001  -0.00037  -0.22970
   D43       -1.36310  -0.00005  -0.00065  -0.00027  -0.00093  -1.36403
   D44        1.76905  -0.00003  -0.00055  -0.00011  -0.00066   1.76839
   D45       -3.09988  -0.00002  -0.00057  -0.00098  -0.00154  -3.10142
   D46        1.09092  -0.00001  -0.00056  -0.00092  -0.00148   1.08943
   D47       -1.01798  -0.00001  -0.00060  -0.00081  -0.00141  -1.01938
   D48        0.98833  -0.00001  -0.00033  -0.00087  -0.00120   0.98713
   D49       -1.10406   0.00000  -0.00032  -0.00082  -0.00114  -1.10520
   D50        3.07023   0.00000  -0.00036  -0.00070  -0.00107   3.06917
   D51       -0.99223   0.00000  -0.00024  -0.00078  -0.00103  -0.99325
   D52       -3.08462   0.00000  -0.00024  -0.00073  -0.00097  -3.08558
   D53        1.08968   0.00000  -0.00028  -0.00062  -0.00089   1.08879
   D54        3.03446   0.00000  -0.00010  -0.00010  -0.00019   3.03426
   D55       -0.12639   0.00000  -0.00008  -0.00029  -0.00038  -0.12676
   D56        2.99429  -0.00002  -0.00073  -0.00050  -0.00123   2.99306
   D57        0.89984  -0.00012  -0.00103  -0.00035  -0.00138   0.89846
   D58       -1.23941   0.00003  -0.00064  -0.00040  -0.00104  -1.24045
   D59       -0.20345  -0.00002  -0.00066  -0.00009  -0.00075  -0.20420
   D60       -2.29790  -0.00012  -0.00096   0.00007  -0.00089  -2.29880
   D61        1.84604   0.00003  -0.00058   0.00002  -0.00056   1.84548
   D62        2.97424   0.00000   0.00068   0.00011   0.00078   2.97502
   D63       -0.19607   0.00002   0.00052   0.00081   0.00133  -0.19473
   D64       -0.11577   0.00001   0.00063  -0.00027   0.00036  -0.11541
   D65        2.99711   0.00003   0.00048   0.00043   0.00091   2.99802
   D66        0.43463   0.00002   0.00039   0.00048   0.00087   0.43551
   D67        2.58448   0.00002   0.00038   0.00029   0.00068   2.58515
   D68       -1.59029   0.00002   0.00046   0.00023   0.00069  -1.58961
   D69        2.58509  -0.00005   0.00032   0.00023   0.00055   2.58564
   D70       -1.54826  -0.00005   0.00030   0.00005   0.00035  -1.54790
   D71        0.56016  -0.00005   0.00038  -0.00002   0.00037   0.56053
   D72       -1.66399   0.00002   0.00060   0.00011   0.00071  -1.66328
   D73        0.48585   0.00002   0.00059  -0.00007   0.00051   0.48637
   D74        2.59427   0.00002   0.00067  -0.00014   0.00053   2.59479
   D75        0.38397   0.00000  -0.00035   0.00054   0.00019   0.38417
   D76       -1.66944  -0.00001  -0.00034   0.00043   0.00009  -1.66934
   D77        2.46348   0.00000  -0.00024   0.00027   0.00003   2.46351
   D78       -2.72591  -0.00002  -0.00018  -0.00023  -0.00040  -2.72632
   D79        1.50386  -0.00003  -0.00017  -0.00034  -0.00051   1.50336
   D80       -0.64640  -0.00002  -0.00007  -0.00050  -0.00057  -0.64697
   D81       -0.20166  -0.00002   0.00006  -0.00054  -0.00048  -0.20213
   D82        2.95159  -0.00004  -0.00007  -0.00074  -0.00081   2.95079
   D83        2.90468   0.00000  -0.00013   0.00031   0.00018   2.90486
   D84       -0.22526  -0.00002  -0.00025   0.00011  -0.00015  -0.22541
   D85       -0.50158  -0.00004  -0.00005  -0.00068  -0.00073  -0.50231
   D86        1.60190  -0.00003  -0.00001  -0.00074  -0.00075   1.60115
   D87       -2.64729  -0.00003   0.00007  -0.00085  -0.00079  -2.64807
   D88       -2.65132  -0.00001   0.00000  -0.00054  -0.00054  -2.65186
   D89       -0.54784  -0.00001   0.00004  -0.00060  -0.00057  -0.54841
   D90        1.48616   0.00000   0.00011  -0.00072  -0.00061   1.48556
   D91        1.52720   0.00000  -0.00013  -0.00033  -0.00046   1.52674
   D92       -2.65251   0.00000  -0.00010  -0.00039  -0.00049  -2.65299
   D93       -0.61850   0.00001  -0.00002  -0.00050  -0.00053  -0.61903
   D94        0.15291  -0.00001   0.00032  -0.00019   0.00013   0.15304
   D95       -3.11830  -0.00001  -0.00003   0.00014   0.00011  -3.11818
   D96       -3.00013   0.00001   0.00044   0.00001   0.00045  -2.99967
   D97        0.01185   0.00001   0.00009   0.00035   0.00044   0.01229
   D98       -2.34281   0.00002  -0.00124   0.00303   0.00179  -2.34102
   D99        0.77099   0.00002  -0.00105   0.00276   0.00171   0.77270
   D100       0.82070   0.00001  -0.00126   0.00326   0.00200   0.82270
   D101      -2.34869   0.00002  -0.00106   0.00299   0.00192  -2.34677
   D102       0.00715   0.00000  -0.00013   0.00034   0.00020   0.00735
   D103      -3.00439   0.00000   0.00020   0.00000   0.00021  -3.00419
   D104       3.12699   0.00000  -0.00012   0.00011   0.00000   3.12699
   D105       0.11545   0.00000   0.00022  -0.00022   0.00000   0.11545
   D106       2.95965   0.00004   0.00023   0.00119   0.00142   2.96107
   D107      -0.18307   0.00001  -0.00029   0.00103   0.00073  -0.18233
   D108       2.34039  -0.00004   0.00006  -0.00187  -0.00181   2.33858
   D109      -0.77589  -0.00004   0.00008  -0.00181  -0.00173  -0.77762
   D110      -0.79991   0.00000   0.00066  -0.00168  -0.00102  -0.80093
   D111       2.36700   0.00000   0.00067  -0.00162  -0.00095   2.36605
   D112      -0.02964   0.00003   0.00039  -0.00067  -0.00028  -0.02992
   D113       3.07255   0.00005   0.00075   0.00037   0.00112   3.07367
   D114       3.11068  -0.00001  -0.00020  -0.00086  -0.00106   3.10962
   D115      -0.07032   0.00001   0.00017   0.00018   0.00035  -0.06997
   D116      -3.13301   0.00000   0.00007  -0.00010  -0.00003  -3.13304
   D117      -0.01401   0.00000   0.00005  -0.00016  -0.00011  -0.01413
   D118      -0.01627   0.00000   0.00006  -0.00016  -0.00010  -0.01637
   D119       3.10273   0.00000   0.00004  -0.00022  -0.00019   3.10254
   D120       3.13883   0.00000  -0.00007   0.00017   0.00010   3.13893
   D121      -0.01168   0.00000  -0.00006   0.00013   0.00006  -0.01161
   D122       0.02198   0.00000  -0.00006   0.00023   0.00017   0.02215
   D123      -3.12853   0.00000  -0.00005   0.00019   0.00013  -3.12840
   D124       0.00150   0.00000  -0.00003   0.00001  -0.00002   0.00148
   D125       3.13554   0.00000  -0.00001   0.00001   0.00000   3.13553
   D126      -3.11745   0.00000  -0.00001   0.00008   0.00007  -3.11738
   D127       0.01659   0.00000   0.00001   0.00007   0.00008   0.01667
   D128      -0.01294   0.00000   0.00004  -0.00016  -0.00012  -0.01306
   D129       3.13011   0.00000   0.00001  -0.00006  -0.00005   3.13006
   D130       3.13764   0.00000   0.00003  -0.00011  -0.00009   3.13755
   D131      -0.00250   0.00000   0.00000  -0.00001  -0.00001  -0.00251
   D132       0.00791   0.00000   0.00000   0.00006   0.00007   0.00797
   D133      -3.14079   0.00000   0.00003  -0.00001   0.00002  -3.14078
   D134      -3.12610   0.00000  -0.00001   0.00007   0.00005  -3.12604
   D135       0.00839   0.00000   0.00001   0.00000   0.00000   0.00839
   D136      -0.00222   0.00000  -0.00001   0.00001   0.00000  -0.00222
   D137      -3.13670   0.00000  -0.00003   0.00009   0.00005  -3.13665
   D138       3.13791   0.00000   0.00002  -0.00009  -0.00007   3.13784
   D139       0.00343   0.00000   0.00000  -0.00002  -0.00002   0.00341
   D140       2.79689   0.00003  -0.00043   0.00314   0.00271   2.79960
   D141      -1.37260   0.00005  -0.00024   0.00303   0.00278  -1.36982
   D142       0.69978   0.00000  -0.00045   0.00298   0.00253   0.70232
   D143      -0.30090   0.00000  -0.00084   0.00198   0.00114  -0.29977
   D144       1.81278   0.00003  -0.00066   0.00187   0.00121   1.81399
   D145      -2.39801  -0.00002  -0.00087   0.00183   0.00096  -2.39705
   D146       3.12841   0.00000   0.00005  -0.00005  -0.00001   3.12840
   D147       0.00812   0.00000   0.00007  -0.00011  -0.00004   0.00808
   D148       0.01413   0.00000  -0.00014   0.00021   0.00007   0.01421
   D149      -3.10615   0.00000  -0.00012   0.00016   0.00004  -3.10612
   D150      -3.13320   0.00000  -0.00002  -0.00003  -0.00005  -3.13325
   D151       0.02149   0.00000  -0.00007   0.00001  -0.00006   0.02144
   D152      -0.01875   0.00000   0.00016  -0.00029  -0.00013  -0.01888
   D153       3.13594   0.00000   0.00012  -0.00026  -0.00014   3.13580
   D154      -0.00152   0.00000   0.00005  -0.00004   0.00001  -0.00151
   D155      -3.13583   0.00000   0.00003  -0.00004  -0.00001  -3.13584
   D156       3.11870   0.00000   0.00003   0.00001   0.00004   3.11874
   D157      -0.01561   0.00000   0.00000   0.00002   0.00002  -0.01559
   D158       0.01077   0.00000  -0.00009   0.00019   0.00011   0.01087
   D159      -3.13099   0.00000  -0.00005   0.00008   0.00003  -3.13096
   D160       3.13920   0.00000  -0.00004   0.00016   0.00012   3.13932
   D161      -0.00256   0.00000   0.00000   0.00004   0.00004  -0.00252
   D162      -0.00677   0.00000   0.00003  -0.00006  -0.00003  -0.00680
   D163       3.14085   0.00000  -0.00004   0.00006   0.00002   3.14087
   D164       3.12750   0.00000   0.00005  -0.00007  -0.00001   3.12749
   D165      -0.00806   0.00000  -0.00002   0.00006   0.00004  -0.00802
   D166       0.00217   0.00000  -0.00001  -0.00001  -0.00002   0.00215
   D167       3.13774   0.00000   0.00006  -0.00013  -0.00007   3.13766
   D168      -3.13925   0.00000  -0.00005   0.00010   0.00005  -3.13920
   D169      -0.00369   0.00000   0.00002  -0.00002   0.00000  -0.00369
   D170      -0.70092   0.00000   0.00100  -0.00194  -0.00094  -0.70186
   D171       1.37245   0.00000   0.00100  -0.00197  -0.00096   1.37149
   D172      -2.78867   0.00000   0.00104  -0.00206  -0.00102  -2.78969
   D173       2.29656   0.00000   0.00062  -0.00157  -0.00095   2.29561
   D174      -1.91325  -0.00001   0.00062  -0.00160  -0.00098  -1.91423
   D175       0.20881  -0.00001   0.00066  -0.00170  -0.00104   0.20777
         Item               Value     Threshold  Converged?
 Maximum Force            0.000293     0.000450     YES
 RMS     Force            0.000050     0.000300     YES
 Maximum Displacement     0.011784     0.001800     NO 
 RMS     Displacement     0.002594     0.001200     NO 
 Predicted change in Energy=-1.670519D-06
 Lowest energy point so far.  Saving SCF results.
 GradGradGradGradGradGradGradGradGradGradGradGradGradGradGradGradGradGrad

 Leave Link  103 at Wed Dec 12 17:24:54 2018, MaxMem=   939524096 cpu:         1.7
 (Enter /pbs_home/pkowalski/g09d01/g09/l202.exe)
 Stoichiometry    C29H22F6S2
 Framework group  C1[X(C29H22F6S2)]
 Deg. of freedom   171
 Full point group                 C1      NOp   1
 RotChk:  IX=0 Diff= 4.55D-04
 Largest Abelian subgroup         C1      NOp   1
 Largest concise Abelian subgroup C1      NOp   1
                         Standard orientation:                         
 ---------------------------------------------------------------------
 Center     Atomic      Atomic             Coordinates (Angstroms)
 Number     Number       Type             X           Y           Z
 ---------------------------------------------------------------------
      1          6           0       -1.430326    0.419190   -0.192631
      2          6           0       -0.605353   -0.860616   -0.321283
      3          6           0        0.649193   -0.759467    0.560894
      4         16           0        1.783711   -2.196841    0.369710
      5          6           0       -0.733243    1.579771   -0.113535
[truncated: 936,607 more chars]
