# Supplementary material for: Wide-range IR spectra of diarylethene derivatives and their simulation using the density functional theory
Source: Sci Rep. 2022 Oct 7;12:16834. doi: 10.1038/s41598-022-20264-x (PMC9546887; doi:10.1038/s41598-022-20264-x)
Supplement: Supplementary file 1 — Supplementary Information 1. [file 41598_2022_20264_MOESM1_ESM.zip › IR_files/1_0018/closed/closed_PBE0.log]

 Entering Gaussian System, Link 0=g09
 Input=closed_PBE0.gjf
 Output=closed_PBE0.log
 AtFile(1): /pbs_home/ewapastorczak/DAE/0068/Def2SVP.gbs
            H     0
            S   3   1.00
                 13.0107010              0.19682158E-01
                  1.9622572              0.13796524
                  0.44453796             0.47831935
            S   1   1.00
                  0.12194962             1.0000000
            P   1   1.00
                  0.8000000              1.0000000
            ****
            C     0
            S   5   1.00
               1238.4016938              0.54568832082E-02
                186.29004992             0.40638409211E-01
                 42.251176346            0.18025593888
                 11.676557932            0.46315121755
                  3.5930506482           0.44087173314
            S   1   1.00
                  0.40245147363          1.0000000
            S   1   1.00
                  0.13090182668          1.0000000
            P   3   1.00
                  9.4680970621           0.38387871728E-01
                  2.0103545142           0.21117025112
                  0.54771004707          0.51328172114
            P   1   1.00
                  0.15268613795          1.0000000
            D   1   1.00
                  0.8000000              1.0000000
            ****
            F     0
            S   5   1.00
               2894.8325990             -0.53408255515E-02
                435.41939120            -0.39904258866E-01
                 98.843328866           -0.17912768038
                 27.485198001           -0.46758090825
                  8.5405498171          -0.44653131020
            S   1   1.00
                  1.0654578038           1.0000000
            S   1   1.00
                  0.33247346748          1.0000000
            P   3   1.00
                 22.696633924           -0.45212874436E-01
                  4.9872339257          -0.23754317067
                  1.3491613954          -0.51287353587
            P   1   1.00
                  0.34829881977          1.0000000
            D   1   1.00
                  1.4000000              1.0000000
            ****
            S     0
            S   5   1.00
               9184.9303010             -0.22294387756E-02
               1381.5105503             -0.16683029937E-01
                313.87147580            -0.75262436116E-01
                 88.053870623           -0.19376827038
                 27.039914905           -0.17718020803
            S   3   1.00
                 45.648731303           -0.10736062573
                  4.9664522326           0.65066293018
                  2.0116242047           0.59712155354
            S   1   1.00
                  0.35661077013          1.0000000
            S   1   1.00
                  0.13507221477          1.0000000
            P   5   1.00
                261.98233439            -0.92729929822E-02
                 61.306894736           -0.66547669241E-01
                 19.103729887           -0.24828595903
                  6.6567720378          -0.48703847402
                  2.3959635161          -0.39337850312
            P   1   1.00
                  0.61776161679          1.0000000
            P   1   1.00
                  0.16993376871          1.0000000
            D   1   1.00
                  0.5500000              1.0000000
            ****
 Initial command:
 /pbs_home/pkowalski/g09d01/g09/l1.exe "/pbs_home/daria/obliczenia/0018/closed/pbe0/Gau-4509.inp" -scrdir="/pbs_home/daria/obliczenia/0018/closed/pbe0/"
 Entering Link 1 = /pbs_home/pkowalski/g09d01/g09/l1.exe PID=      4510.
  
 Copyright (c) 1988,1990,1992,1993,1995,1998,2003,2009,2013,
            Gaussian, Inc.  All Rights Reserved.
  
 This is part of the Gaussian(R) 09 program.  It is based on
 the Gaussian(R) 03 system (copyright 2003, Gaussian, Inc.),
 the Gaussian(R) 98 system (copyright 1998, Gaussian, Inc.),
 the Gaussian(R) 94 system (copyright 1995, Gaussian, Inc.),
 the Gaussian 92(TM) system (copyright 1992, Gaussian, Inc.),
 the Gaussian 90(TM) system (copyright 1990, Gaussian, Inc.),
 the Gaussian 88(TM) system (copyright 1988, Gaussian, Inc.),
 the Gaussian 86(TM) system (copyright 1986, Carnegie Mellon
 University), and the Gaussian 82(TM) system (copyright 1983,
 Carnegie Mellon University). Gaussian is a federally registered
 trademark of Gaussian, Inc.
  
 This software contains proprietary and confidential information,
 including trade secrets, belonging to Gaussian, Inc.
  
 This software is provided under written license and may be
 used, copied, transmitted, or stored only in accord with that
 written license.
  
 The following legend is applicable only to US Government
 contracts under FAR:
  
                    RESTRICTED RIGHTS LEGEND
  
 Use, reproduction and disclosure by the US Government is
 subject to restrictions as set forth in subparagraphs (a)
 and (c) of the Commercial Computer Software - Restricted
 Rights clause in FAR 52.227-19.
  
 Gaussian, Inc.
 340 Quinnipiac St., Bldg. 40, Wallingford CT 06492
  
  
 ---------------------------------------------------------------
 Warning -- This program may not be used in any manner that
 competes with the business of Gaussian, Inc. or will provide
 assistance to any competitor of Gaussian, Inc.  The licensee
 of this program is prohibited from giving any competitor of
 Gaussian, Inc. access to this program.  By using this program,
 the user acknowledges that Gaussian, Inc. is engaged in the
 business of creating and licensing software in the field of
 computational chemistry and represents and warrants to the
 licensee that it is not a competitor of Gaussian, Inc. and that
 it will not use this program in any manner prohibited above.
 ---------------------------------------------------------------
  

 Cite this work as:
 Gaussian 09, Revision D.01,
 M. J. Frisch, G. W. Trucks, H. B. Schlegel, G. E. Scuseria, 
 M. A. Robb, J. R. Cheeseman, G. Scalmani, V. Barone, B. Mennucci, 
 G. A. Petersson, H. Nakatsuji, M. Caricato, X. Li, H. P. Hratchian, 
 A. F. Izmaylov, J. Bloino, G. Zheng, J. L. Sonnenberg, M. Hada, 
 M. Ehara, K. Toyota, R. Fukuda, J. Hasegawa, M. Ishida, T. Nakajima, 
 Y. Honda, O. Kitao, H. Nakai, T. Vreven, J. A. Montgomery, Jr., 
 J. E. Peralta, F. Ogliaro, M. Bearpark, J. J. Heyd, E. Brothers, 
 K. N. Kudin, V. N. Staroverov, T. Keith, R. Kobayashi, J. Normand, 
 K. Raghavachari, A. Rendell, J. C. Burant, S. S. Iyengar, J. Tomasi, 
 M. Cossi, N. Rega, J. M. Millam, M. Klene, J. E. Knox, J. B. Cross, 
 V. Bakken, C. Adamo, J. Jaramillo, R. Gomperts, R. E. Stratmann, 
 O. Yazyev, A. J. Austin, R. Cammi, C. Pomelli, J. W. Ochterski, 
 R. L. Martin, K. Morokuma, V. G. Zakrzewski, G. A. Voth, 
 P. Salvador, J. J. Dannenberg, S. Dapprich, A. D. Daniels, 
 O. Farkas, J. B. Foresman, J. V. Ortiz, J. Cioslowski, 
 and D. J. Fox, Gaussian, Inc., Wallingford CT, 2013.
 
 ******************************************
 Gaussian 09:  ES64L-G09RevD.01 24-Apr-2013
                 3-Dec-2018 
 ******************************************
 %chk=dae0068freq_closed_pbe0.chk
 %NProcShared=8
 Will use up to    8 processors via shared memory.
 %Mem=4GB
 -----------------------------
 #P opt freq=Raman PBE1PBE/Gen
 -----------------------------
 1/14=-1,18=20,19=15,26=3,38=1/1,3;
 2/9=110,12=2,17=6,18=5,40=1/2;
 3/5=7,11=2,16=1,25=1,30=1,71=1,74=-13/1,2,3;
 4//1;
 5/5=2,38=5/2;
 6/7=2,8=2,9=2,10=2,28=1/1;
 7//1,2,3,16;
 1/14=-1,18=20,19=15,26=3/3(2);
 2/9=110/2;
 99//99;
 2/9=110/2;
 3/5=7,6=1,11=2,16=1,25=1,30=1,71=1,74=-13,82=7/1,2,3;
 4/5=5,16=3,69=1/1;
 5/5=2,38=5/2;
 7//1,2,3,16;
 1/14=-1,18=20,19=15,26=3/3(-5);
 2/9=110/2;
 6/7=2,8=2,9=2,10=2,19=2,28=1/1;
 99/9=1/99;
 Leave Link    1 at Mon Dec  3 11:49:37 2018, MaxMem=   536870912 cpu:         0.6
 (Enter /pbs_home/pkowalski/g09d01/g09/l101.exe)
 -------------------
 Title Card Required
 -------------------
 Symbolic Z-matrix:
 Charge =  0 Multiplicity = 1
 C
 C                    1    B1
 C                    2    B2       1    A2
 S                    3    B3       2    A3       1    D3       0
 C                    1    B4       2    A4       3    D4       0
 C                    5    B5       1    A5       2    D5       0
 C                    5    B6       1    A6       2    D6       0
 C                    6    B7       5    A7       1    D7       0
 C                    7    B8       5    A8       1    D8       0
 F                    6    B9       5    A9       1    D9       0
 F                    6    B10      5    A10      1    D10      0
 F                    8    B11      6    A11      5    D11      0
 F                    8    B12      6    A12      5    D12      0
 F                    9    B13      7    A13      5    D13      0
 F                    9    B14      7    A14      5    D14      0
 C                    7    B15      5    A15      1    D15      0
 C                    3    B16      2    A16      1    D16      0
 H                    17   B17      3    A17      2    D17      0
 H                    17   B18      3    A18      2    D18      0
 H                    17   B19      3    A19      2    D19      0
 C                    2    B20      1    A20      3    D20      0
 H                    21   B21      2    A21      1    D21      0
 H                    21   B22      2    A22      1    D22      0
 H                    21   B23      2    A23      1    D23      0
 C                    4    B24      3    A24      2    D24      0
 S                    2    B25      1    A25      3    D25      0
 C                    26   B26      2    A26      1    D26      0
 C                    27   B27      26   A27      2    D27      0
 C                    28   B28      27   A28      26   D28      0
 C                    28   B29      27   A29      26   D29      0
 C                    29   B30      28   A30      27   D30      0
 H                    29   B31      28   A31      27   D31      0
 C                    30   B32      28   A32      27   D32      0
 H                    30   B33      28   A33      27   D33      0
 C                    31   B34      29   A34      28   D34      0
 H                    31   B35      29   A35      28   D35      0
 H                    33   B36      30   A36      28   D36      0
 H                    35   B37      31   A37      29   D37      0
 C                    27   B38      26   A38      2    D38      0
 C                    39   B39      27   A39      26   D39      0
 H                    40   B40      39   A40      27   D40      0
 H                    40   B41      39   A41      27   D41      0
 H                    40   B42      39   A42      27   D42      0
 C                    25   B43      4    A43      3    D43      0
 C                    44   B44      25   A44      4    D44      0
 C                    44   B45      25   A45      4    D45      0
 C                    45   B46      44   A46      25   D46      0
 H                    45   B47      44   A47      25   D47      0
 C                    46   B48      44   A48      25   D48      0
 H                    46   B49      44   A49      25   D49      0
 C                    47   B50      45   A50      44   D50      0
 H                    47   B51      45   A51      44   D51      0
 H                    49   B52      46   A52      44   D52      0
 H                    51   B53      47   A53      45   D53      0
 C                    25   B54      4    A54      3    D54      0
 C                    55   B55      25   A55      4    D55      0
 H                    56   B56      55   A56      25   D56      0
 H                    56   B57      55   A57      25   D57      0
 H                    56   B58      55   A58      25   D58      0
       Variables:
  B1                    1.5369                   
  B2                    1.5427                   
  A2                  109.79                     
  B3                    1.8597                   
  A3                  113.33                     
  D3                  184.61                     
  B4                    1.3678                   
  A4                  115.88                     
  D4                   38.98                     
  B5                    1.5042                   
  A5                  128.33                     
  D5                  172.24                     
  B6                    1.465                    
  A6                  122.13                     
  D6                  355.53                     
  B7                    1.5494                   
  A7                  104.84                     
  D7                  171.34                     
  B8                    1.5023                   
  A8                  109.07                     
  D8                  171.67                     
  B9                    1.3642                   
  A9                  114.46                     
  D9                   51.02                     
  B10                   1.3731                   
  A10                 112.45                     
  D10                 288.87                     
  B11                   1.3472                   
  A11                 112.76                     
  D11                 146.99                     
  B12                   1.3577                   
  A12                 108.74                     
  D12                 267.74                     
  B13                   1.3741                   
  A13                 113.03                     
  D13                 262.47                     
  B14                   1.3627                   
  A14                 114.56                     
  D14                 139.72                     
  B15                   1.3705                   
  A15                 121.94                     
  D15                 349.67                     
  B16                   1.551                    
  A16                 113.97                     
  D16                  61.96                     
  B17                   1.0919                   
  A17                 109.04                     
  D17                 182.75                     
  B18                   1.0908                   
  A18                 111.3                      
  D18                  62.85                     
  B19                   1.0925                   
  A19                 110.5                      
  D19                 301.96                     
  B20                   1.5517                   
  A20                 107.45                     
  D20                 236.01                     
  B21                   1.0906                   
  A21                 111.17                     
  D21                 183.39                     
  B22                   1.0933                   
  A22                 110.49                     
  D22                  62.45                     
  B23                   1.0919                   
  A23                 109.05                     
  D23                 303.38                     
  B24                   1.7709                   
  A24                  91.46                     
  D24                 129.9                      
  B25                   1.8604                   
  A25                 104.57                     
  D25                 121.65                     
  B26                   1.775                    
  A26                  90.91                     
  D26                  18.31                     
  B27                   1.4749                   
  A27                 116.95                     
  D27                 169.53                     
  B28                   1.407                    
  A28                 120.91                     
  D28                 134.78                     
  B29                   1.4076                   
  A29                 120.65                     
  D29                 316.54                     
  B30                   1.3934                   
  A30                 120.7                      
  D30                 180.71                     
  B31                   1.0844                   
  A31                 119.51                     
  D31                 359.04                     
  B32                   1.3926                   
  A32                 120.7                      
  D32                 179.58                     
  B33                   1.0852                   
  A33                 119.33                     
  D33                 358.66                     
  B34                   1.3957                   
  A34                 120.28                     
  D34                   0.16                     
  B35                   1.0859                   
  A35                 119.58                     
  D35                 179.6                      
  B36                   1.0859                   
  A36                 119.6                      
  D36                 179.28                     
  B37                   1.0859                   
  A37                 120.19                     
  D37                 180.                       
  B38                   1.3737                   
  A38                 114.94                     
  D38                 349.02                     
  B39                   1.5086                   
  A39                 123.48                     
  D39                 176.01                     
  B40                   1.091                    
  A40                 110.7                      
  D40                 342.52                     
  B41                   1.094                    
  A41                 112.09                     
  D41                 103.46                     
  B42                   1.0918                   
  A42                 110.48                     
  D42                 222.38                     
  B43                   1.4741                   
  A43                 116.8                      
  D43                 173.27                     
  B44                   1.4069                   
  A44                 120.98                     
  D44                 224.55                     
  B45                   1.4072                   
  A45                 120.55                     
  D45                  42.71                     
  B46                   1.3934                   
  A46                 120.66                     
  D46                 179.06                     
  B47                   1.0847                   
  A47                 119.46                     
  D47                   0.64                     
  B48                   1.3925                   
  A48                 120.72                     
  D48                 180.72                     
  B49                   1.0857                   
  A49                 119.43                     
  D49                   1.87                     
  B50                   1.3958                   
  A50                 120.27                     
  D50                 359.84                     
  B51                   1.0859                   
  A51                 119.59                     
  D51                 180.38                     
  B52                   1.0859                   
  A52                 119.63                     
  D52                 180.66                     
  B53                   1.0858                   
  A53                 120.17                     
  D53                 180.                       
  B54                   1.3752                   
  A54                 115.33                     
  D54                 352.37                     
  B55                   1.5086                   
  A55                 123.01                     
  D55                 188.36                     
  B56                   1.0928                   
  A56                 110.25                     
  D56                 132.27                     
  B57                   1.0935                   
  A57                 112.3                      
  D57                 251.23                     
  B58                   1.0905                   
  A58                 110.79                     
  D58                  12.62                     
 
 NAtoms=     59 NQM=       59 NQMF=       0 NMMI=      0 NMMIF=      0
                NMic=       0 NMicF=      0.
                    Isotopes and Nuclear Properties:
 (Nuclear quadrupole moments (NQMom) in fm**2, nuclear magnetic moments (NMagM)
  in nuclear magnetons)

  Atom         1           2           3           4           5           6           7           8           9          10
 IAtWgt=          12          12          12          32          12          12          12          12          12          19
 AtmWgt=  12.0000000  12.0000000  12.0000000  31.9720718  12.0000000  12.0000000  12.0000000  12.0000000  12.0000000  18.9984033
 NucSpn=           0           0           0           0           0           0           0           0           0           1
 AtZEff=   0.0000000   0.0000000   0.0000000   0.0000000   0.0000000   0.0000000   0.0000000   0.0000000   0.0000000   0.0000000
 NQMom=    0.0000000   0.0000000   0.0000000   0.0000000   0.0000000   0.0000000   0.0000000   0.0000000   0.0000000   0.0000000
 NMagM=    0.0000000   0.0000000   0.0000000   0.0000000   0.0000000   0.0000000   0.0000000   0.0000000   0.0000000   2.6288670
 AtZNuc=   6.0000000   6.0000000   6.0000000  16.0000000   6.0000000   6.0000000   6.0000000   6.0000000   6.0000000   9.0000000

  Atom        11          12          13          14          15          16          17          18          19          20
 IAtWgt=          19          19          19          19          19          12          12           1           1           1
 AtmWgt=  18.9984033  18.9984033  18.9984033  18.9984033  18.9984033  12.0000000  12.0000000   1.0078250   1.0078250   1.0078250
 NucSpn=           1           1           1           1           1           0           0           1           1           1
 AtZEff=   0.0000000   0.0000000   0.0000000   0.0000000   0.0000000   0.0000000   0.0000000   0.0000000   0.0000000   0.0000000
 NQMom=    0.0000000   0.0000000   0.0000000   0.0000000   0.0000000   0.0000000   0.0000000   0.0000000   0.0000000   0.0000000
 NMagM=    2.6288670   2.6288670   2.6288670   2.6288670   2.6288670   0.0000000   0.0000000   2.7928460   2.7928460   2.7928460
 AtZNuc=   9.0000000   9.0000000   9.0000000   9.0000000   9.0000000   6.0000000   6.0000000   1.0000000   1.0000000   1.0000000

  Atom        21          22          23          24          25          26          27          28          29          30
 IAtWgt=          12           1           1           1          12          32          12          12          12          12
 AtmWgt=  12.0000000   1.0078250   1.0078250   1.0078250  12.0000000  31.9720718  12.0000000  12.0000000  12.0000000  12.0000000
 NucSpn=           0           1           1           1           0           0           0           0           0           0
 AtZEff=   0.0000000   0.0000000   0.0000000   0.0000000   0.0000000   0.0000000   0.0000000   0.0000000   0.0000000   0.0000000
 NQMom=    0.0000000   0.0000000   0.0000000   0.0000000   0.0000000   0.0000000   0.0000000   0.0000000   0.0000000   0.0000000
 NMagM=    0.0000000   2.7928460   2.7928460   2.7928460   0.0000000   0.0000000   0.0000000   0.0000000   0.0000000   0.0000000
 AtZNuc=   6.0000000   1.0000000   1.0000000   1.0000000   6.0000000  16.0000000   6.0000000   6.0000000   6.0000000   6.0000000

  Atom        31          32          33          34          35          36          37          38          39          40
 IAtWgt=          12           1          12           1          12           1           1           1          12          12
 AtmWgt=  12.0000000   1.0078250  12.0000000   1.0078250  12.0000000   1.0078250   1.0078250   1.0078250  12.0000000  12.0000000
 NucSpn=           0           1           0           1           0           1           1           1           0           0
 AtZEff=   0.0000000   0.0000000   0.0000000   0.0000000   0.0000000   0.0000000   0.0000000   0.0000000   0.0000000   0.0000000
 NQMom=    0.0000000   0.0000000   0.0000000   0.0000000   0.0000000   0.0000000   0.0000000   0.0000000   0.0000000   0.0000000
 NMagM=    0.0000000   2.7928460   0.0000000   2.7928460   0.0000000   2.7928460   2.7928460   2.7928460   0.0000000   0.0000000
 AtZNuc=   6.0000000   1.0000000   6.0000000   1.0000000   6.0000000   1.0000000   1.0000000   1.0000000   6.0000000   6.0000000

  Atom        41          42          43          44          45          46          47          48          49          50
 IAtWgt=           1           1           1          12          12          12          12           1          12           1
 AtmWgt=   1.0078250   1.0078250   1.0078250  12.0000000  12.0000000  12.0000000  12.0000000   1.0078250  12.0000000   1.0078250
 NucSpn=           1           1           1           0           0           0           0           1           0           1
 AtZEff=   0.0000000   0.0000000   0.0000000   0.0000000   0.0000000   0.0000000   0.0000000   0.0000000   0.0000000   0.0000000
 NQMom=    0.0000000   0.0000000   0.0000000   0.0000000   0.0000000   0.0000000   0.0000000   0.0000000   0.0000000   0.0000000
 NMagM=    2.7928460   2.7928460   2.7928460   0.0000000   0.0000000   0.0000000   0.0000000   2.7928460   0.0000000   2.7928460
 AtZNuc=   1.0000000   1.0000000   1.0000000   6.0000000   6.0000000   6.0000000   6.0000000   1.0000000   6.0000000   1.0000000

  Atom        51          52          53          54          55          56          57          58          59
 IAtWgt=          12           1           1           1          12          12           1           1           1
 AtmWgt=  12.0000000   1.0078250   1.0078250   1.0078250  12.0000000  12.0000000   1.0078250   1.0078250   1.0078250
 NucSpn=           0           1           1           1           0           0           1           1           1
 AtZEff=   0.0000000   0.0000000   0.0000000   0.0000000   0.0000000   0.0000000   0.0000000   0.0000000   0.0000000
 NQMom=    0.0000000   0.0000000   0.0000000   0.0000000   0.0000000   0.0000000   0.0000000   0.0000000   0.0000000
 NMagM=    0.0000000   2.7928460   2.7928460   2.7928460   0.0000000   0.0000000   2.7928460   2.7928460   2.7928460
 AtZNuc=   6.0000000   1.0000000   1.0000000   1.0000000   6.0000000   6.0000000   1.0000000   1.0000000   1.0000000
 Leave Link  101 at Mon Dec  3 11:49:37 2018, MaxMem=   536870912 cpu:         3.9
 (Enter /pbs_home/pkowalski/g09d01/g09/l103.exe)

 GradGradGradGradGradGradGradGradGradGradGradGradGradGradGradGradGradGrad
 Berny optimization.
 Initialization pass.
                           ----------------------------
                           !    Initial Parameters    !
                           ! (Angstroms and Degrees)  !
 --------------------------                            --------------------------
 ! Name  Definition              Value          Derivative Info.                !
 --------------------------------------------------------------------------------
 ! R1    R(1,2)                  1.5369         estimate D2E/DX2                !
 ! R2    R(1,5)                  1.3678         estimate D2E/DX2                !
 ! R3    R(1,39)                 1.4506         estimate D2E/DX2                !
 ! R4    R(2,3)                  1.5427         estimate D2E/DX2                !
 ! R5    R(2,21)                 1.5517         estimate D2E/DX2                !
 ! R6    R(2,26)                 1.8604         estimate D2E/DX2                !
 ! R7    R(3,4)                  1.8597         estimate D2E/DX2                !
 ! R8    R(3,16)                 1.5384         estimate D2E/DX2                !
 ! R9    R(3,17)                 1.551          estimate D2E/DX2                !
 ! R10   R(4,25)                 1.7709         estimate D2E/DX2                !
 ! R11   R(5,6)                  1.5042         estimate D2E/DX2                !
 ! R12   R(5,7)                  1.465          estimate D2E/DX2                !
 ! R13   R(6,8)                  1.5494         estimate D2E/DX2                !
 ! R14   R(6,10)                 1.3642         estimate D2E/DX2                !
 ! R15   R(6,11)                 1.3731         estimate D2E/DX2                !
 ! R16   R(7,9)                  1.5023         estimate D2E/DX2                !
 ! R17   R(7,16)                 1.3705         estimate D2E/DX2                !
 ! R18   R(8,9)                  1.5501         estimate D2E/DX2                !
 ! R19   R(8,12)                 1.3472         estimate D2E/DX2                !
 ! R20   R(8,13)                 1.3577         estimate D2E/DX2                !
 ! R21   R(9,14)                 1.3741         estimate D2E/DX2                !
 ! R22   R(9,15)                 1.3627         estimate D2E/DX2                !
 ! R23   R(16,55)                1.4452         estimate D2E/DX2                !
 ! R24   R(17,18)                1.0919         estimate D2E/DX2                !
 ! R25   R(17,19)                1.0908         estimate D2E/DX2                !
 ! R26   R(17,20)                1.0925         estimate D2E/DX2                !
 ! R27   R(21,22)                1.0906         estimate D2E/DX2                !
 ! R28   R(21,23)                1.0933         estimate D2E/DX2                !
 ! R29   R(21,24)                1.0919         estimate D2E/DX2                !
 ! R30   R(25,44)                1.4741         estimate D2E/DX2                !
 ! R31   R(25,55)                1.3752         estimate D2E/DX2                !
 ! R32   R(26,27)                1.775          estimate D2E/DX2                !
 ! R33   R(27,28)                1.4749         estimate D2E/DX2                !
 ! R34   R(27,39)                1.3737         estimate D2E/DX2                !
 ! R35   R(28,29)                1.407          estimate D2E/DX2                !
 ! R36   R(28,30)                1.4076         estimate D2E/DX2                !
 ! R37   R(29,31)                1.3934         estimate D2E/DX2                !
 ! R38   R(29,32)                1.0844         estimate D2E/DX2                !
 ! R39   R(30,33)                1.3926         estimate D2E/DX2                !
 ! R40   R(30,34)                1.0852         estimate D2E/DX2                !
 ! R41   R(31,35)                1.3957         estimate D2E/DX2                !
 ! R42   R(31,36)                1.0859         estimate D2E/DX2                !
 ! R43   R(33,35)                1.3968         estimate D2E/DX2                !
 ! R44   R(33,37)                1.0859         estimate D2E/DX2                !
 ! R45   R(35,38)                1.0859         estimate D2E/DX2                !
 ! R46   R(39,40)                1.5086         estimate D2E/DX2                !
 ! R47   R(40,41)                1.091          estimate D2E/DX2                !
 ! R48   R(40,42)                1.094          estimate D2E/DX2                !
 ! R49   R(40,43)                1.0918         estimate D2E/DX2                !
 ! R50   R(44,45)                1.4069         estimate D2E/DX2                !
 ! R51   R(44,46)                1.4072         estimate D2E/DX2                !
 ! R52   R(45,47)                1.3934         estimate D2E/DX2                !
 ! R53   R(45,48)                1.0847         estimate D2E/DX2                !
 ! R54   R(46,49)                1.3925         estimate D2E/DX2                !
 ! R55   R(46,50)                1.0857         estimate D2E/DX2                !
 ! R56   R(47,51)                1.3958         estimate D2E/DX2                !
 ! R57   R(47,52)                1.0859         estimate D2E/DX2                !
 ! R58   R(49,51)                1.3961         estimate D2E/DX2                !
 ! R59   R(49,53)                1.0859         estimate D2E/DX2                !
 ! R60   R(51,54)                1.0858         estimate D2E/DX2                !
 ! R61   R(55,56)                1.5086         estimate D2E/DX2                !
 ! R62   R(56,57)                1.0928         estimate D2E/DX2                !
 ! R63   R(56,58)                1.0935         estimate D2E/DX2                !
 ! R64   R(56,59)                1.0905         estimate D2E/DX2                !
 ! A1    A(2,1,5)              115.88           estimate D2E/DX2                !
 ! A2    A(2,1,39)             112.1169         estimate D2E/DX2                !
 ! A3    A(5,1,39)             131.8893         estimate D2E/DX2                !
 ! A4    A(1,2,3)              109.79           estimate D2E/DX2                !
 ! A5    A(1,2,21)             107.45           estimate D2E/DX2                !
 ! A6    A(1,2,26)             104.57           estimate D2E/DX2                !
 ! A7    A(3,2,21)             113.5965         estimate D2E/DX2                !
 ! A8    A(3,2,26)             113.1218         estimate D2E/DX2                !
 ! A9    A(21,2,26)            107.7819         estimate D2E/DX2                !
 ! A10   A(2,3,4)              113.33           estimate D2E/DX2                !
 ! A11   A(2,3,16)             108.7099         estimate D2E/DX2                !
 ! A12   A(2,3,17)             113.97           estimate D2E/DX2                !
 ! A13   A(4,3,16)             105.3543         estimate D2E/DX2                !
 ! A14   A(4,3,17)             106.9647         estimate D2E/DX2                !
 ! A15   A(16,3,17)            108.0527         estimate D2E/DX2                !
 ! A16   A(3,4,25)              91.46           estimate D2E/DX2                !
 ! A17   A(1,5,6)              128.33           estimate D2E/DX2                !
 ! A18   A(1,5,7)              122.13           estimate D2E/DX2                !
 ! A19   A(6,5,7)              109.4734         estimate D2E/DX2                !
 ! A20   A(5,6,8)              104.84           estimate D2E/DX2                !
 ! A21   A(5,6,10)             114.46           estimate D2E/DX2                !
 ! A22   A(5,6,11)             112.45           estimate D2E/DX2                !
 ! A23   A(8,6,10)             109.7639         estimate D2E/DX2                !
 ! A24   A(8,6,11)             108.3685         estimate D2E/DX2                !
 ! A25   A(10,6,11)            106.831          estimate D2E/DX2                !
 ! A26   A(5,7,9)              109.07           estimate D2E/DX2                !
 ! A27   A(5,7,16)             121.94           estimate D2E/DX2                !
 ! A28   A(9,7,16)             128.954          estimate D2E/DX2                !
 ! A29   A(6,8,9)              105.1311         estimate D2E/DX2                !
 ! A30   A(6,8,12)             112.76           estimate D2E/DX2                !
 ! A31   A(6,8,13)             108.74           estimate D2E/DX2                !
 ! A32   A(9,8,12)             112.8001         estimate D2E/DX2                !
 ! A33   A(9,8,13)             108.4455         estimate D2E/DX2                !
 ! A34   A(12,8,13)            108.7956         estimate D2E/DX2                !
 ! A35   A(7,9,8)              104.2666         estimate D2E/DX2                !
 ! A36   A(7,9,14)             113.03           estimate D2E/DX2                !
 ! A37   A(7,9,15)             114.56           estimate D2E/DX2                !
 ! A38   A(8,9,14)             108.7037         estimate D2E/DX2                !
 ! A39   A(8,9,15)             109.2619         estimate D2E/DX2                !
 ! A40   A(14,9,15)            106.8705         estimate D2E/DX2                !
 ! A41   A(3,16,7)             114.8663         estimate D2E/DX2                !
 ! A42   A(3,16,55)            113.2778         estimate D2E/DX2                !
 ! A43   A(7,16,55)            131.8469         estimate D2E/DX2                !
 ! A44   A(3,17,18)            109.04           estimate D2E/DX2                !
 ! A45   A(3,17,19)            111.3            estimate D2E/DX2                !
 ! A46   A(3,17,20)            110.5            estimate D2E/DX2                !
 ! A47   A(18,17,19)           108.6947         estimate D2E/DX2                !
 ! A48   A(18,17,20)           108.5331         estimate D2E/DX2                !
 ! A49   A(19,17,20)           108.7124         estimate D2E/DX2                !
 ! A50   A(2,21,22)            111.17           estimate D2E/DX2                !
 ! A51   A(2,21,23)            110.49           estimate D2E/DX2                !
 ! A52   A(2,21,24)            109.05           estimate D2E/DX2                !
 ! A53   A(22,21,23)           108.8261         estimate D2E/DX2                !
 ! A54   A(22,21,24)           108.8272         estimate D2E/DX2                !
 ! A55   A(23,21,24)           108.4188         estimate D2E/DX2                !
 ! A56   A(4,25,44)            116.8            estimate D2E/DX2                !
 ! A57   A(4,25,55)            115.33           estimate D2E/DX2                !
 ! A58   A(44,25,55)           127.8628         estimate D2E/DX2                !
 ! A59   A(2,26,27)             90.91           estimate D2E/DX2                !
 ! A60   A(26,27,28)           116.95           estimate D2E/DX2                !
 ! A61   A(26,27,39)           114.94           estimate D2E/DX2                !
 ! A62   A(28,27,39)           128.1077         estimate D2E/DX2                !
 ! A63   A(27,28,29)           120.91           estimate D2E/DX2                !
 ! A64   A(27,28,30)           120.65           estimate D2E/DX2                !
 ! A65   A(29,28,30)           118.4173         estimate D2E/DX2                !
 ! A66   A(28,29,31)           120.7            estimate D2E/DX2                !
 ! A67   A(28,29,32)           119.51           estimate D2E/DX2                !
 ! A68   A(31,29,32)           119.769          estimate D2E/DX2                !
 ! A69   A(28,30,33)           120.7            estimate D2E/DX2                !
 ! A70   A(28,30,34)           119.33           estimate D2E/DX2                !
 ! A71   A(33,30,34)           119.9636         estimate D2E/DX2                !
 ! A72   A(29,31,35)           120.28           estimate D2E/DX2                !
 ! A73   A(29,31,36)           119.58           estimate D2E/DX2                !
 ! A74   A(35,31,36)           120.1376         estimate D2E/DX2                !
 ! A75   A(30,33,35)           120.2755         estimate D2E/DX2                !
 ! A76   A(30,33,37)           119.6            estimate D2E/DX2                !
 ! A77   A(35,33,37)           120.1245         estimate D2E/DX2                !
 ! A78   A(31,35,33)           119.6154         estimate D2E/DX2                !
 ! A79   A(31,35,38)           120.19           estimate D2E/DX2                !
 ! A80   A(33,35,38)           120.1932         estimate D2E/DX2                !
 ! A81   A(1,39,27)            112.6572         estimate D2E/DX2                !
 ! A82   A(1,39,40)            123.797          estimate D2E/DX2                !
 ! A83   A(27,39,40)           123.48           estimate D2E/DX2                !
 ! A84   A(39,40,41)           110.7            estimate D2E/DX2                !
 ! A85   A(39,40,42)           112.09           estimate D2E/DX2                !
 ! A86   A(39,40,43)           110.48           estimate D2E/DX2                !
 ! A87   A(41,40,42)           108.223          estimate D2E/DX2                !
 ! A88   A(41,40,43)           108.4416         estimate D2E/DX2                !
 ! A89   A(42,40,43)           106.7497         estimate D2E/DX2                !
 ! A90   A(25,44,45)           120.98           estimate D2E/DX2                !
 ! A91   A(25,44,46)           120.55           estimate D2E/DX2                !
 ! A92   A(45,44,46)           118.4452         estimate D2E/DX2                !
 ! A93   A(44,45,47)           120.66           estimate D2E/DX2                !
 ! A94   A(44,45,48)           119.46           estimate D2E/DX2                !
 ! A95   A(47,45,48)           119.8612         estimate D2E/DX2                !
 ! A96   A(44,46,49)           120.72           estimate D2E/DX2                !
 ! A97   A(44,46,50)           119.43           estimate D2E/DX2                !
 ! A98   A(49,46,50)           119.84           estimate D2E/DX2                !
 ! A99   A(45,47,51)           120.27           estimate D2E/DX2                !
 ! A100  A(45,47,52)           119.59           estimate D2E/DX2                !
 ! A101  A(51,47,52)           120.1378         estimate D2E/DX2                !
 ! A102  A(46,49,51)           120.237          estimate D2E/DX2                !
 ! A103  A(46,49,53)           119.63           estimate D2E/DX2                !
 ! A104  A(51,49,53)           120.1329         estimate D2E/DX2                !
 ! A105  A(47,51,49)           119.6596         estimate D2E/DX2                !
 ! A106  A(47,51,54)           120.17           estimate D2E/DX2                !
 ! A107  A(49,51,54)           120.1694         estimate D2E/DX2                !
 ! A108  A(16,55,25)           112.9237         estimate D2E/DX2                !
 ! A109  A(16,55,56)           123.6159         estimate D2E/DX2                !
 ! A110  A(25,55,56)           123.01           estimate D2E/DX2                !
 ! A111  A(55,56,57)           110.25           estimate D2E/DX2                !
 ! A112  A(55,56,58)           112.3            estimate D2E/DX2                !
 ! A113  A(55,56,59)           110.79           estimate D2E/DX2                !
 ! A114  A(57,56,58)           106.7957         estimate D2E/DX2                !
 ! A115  A(57,56,59)           108.1226         estimate D2E/DX2                !
 ! A116  A(58,56,59)           108.4116         estimate D2E/DX2                !
 ! D1    D(5,1,2,3)             38.98           estimate D2E/DX2                !
 ! D2    D(5,1,2,21)           -85.01           estimate D2E/DX2                !
 ! D3    D(5,1,2,26)           160.63           estimate D2E/DX2                !
 ! D4    D(39,1,2,3)          -144.4323         estimate D2E/DX2                !
 ! D5    D(39,1,2,21)           91.5777         estimate D2E/DX2                !
 ! D6    D(39,1,2,26)          -22.7823         estimate D2E/DX2                !
 ! D7    D(2,1,5,6)            172.24           estimate D2E/DX2                !
 ! D8    D(2,1,5,7)             -4.47           estimate D2E/DX2                !
 ! D9    D(39,1,5,6)            -3.5121         estimate D2E/DX2                !
 ! D10   D(39,1,5,7)           179.7779         estimate D2E/DX2                !
 ! D11   D(2,1,39,27)           16.3978         estimate D2E/DX2                !
 ! D12   D(2,1,39,40)         -160.738          estimate D2E/DX2                !
 ! D13   D(5,1,39,27)         -167.7274         estimate D2E/DX2                !
 ! D14   D(5,1,39,40)           15.1368         estimate D2E/DX2                !
 ! D15   D(1,2,3,4)           -175.39           estimate D2E/DX2                !
 ! D16   D(1,2,3,16)           -58.613          estimate D2E/DX2                !
 ! D17   D(1,2,3,17)            61.96           estimate D2E/DX2                !
 ! D18   D(21,2,3,4)           -55.0619         estimate D2E/DX2                !
 ! D19   D(21,2,3,16)           61.7151         estimate D2E/DX2                !
 ! D20   D(21,2,3,17)         -177.7119         estimate D2E/DX2                !
 ! D21   D(26,2,3,4)            68.2286         estimate D2E/DX2                !
 ! D22   D(26,2,3,16)         -174.9945         estimate D2E/DX2                !
 ! D23   D(26,2,3,17)          -54.4214         estimate D2E/DX2                !
 ! D24   D(1,2,21,22)         -176.61           estimate D2E/DX2                !
 ! D25   D(1,2,21,23)           62.45           estimate D2E/DX2                !
 ! D26   D(1,2,21,24)          -56.62           estimate D2E/DX2                !
 ! D27   D(3,2,21,22)           61.7488         estimate D2E/DX2                !
 ! D28   D(3,2,21,23)          -59.1912         estimate D2E/DX2                !
 ! D29   D(3,2,21,24)         -178.2612         estimate D2E/DX2                !
 ! D30   D(26,2,21,22)         -64.4161         estimate D2E/DX2                !
 ! D31   D(26,2,21,23)         174.6439         estimate D2E/DX2                !
 ! D32   D(26,2,21,24)          55.5739         estimate D2E/DX2                !
 ! D33   D(1,2,26,27)           18.31           estimate D2E/DX2                !
 ! D34   D(3,2,26,27)          137.7401         estimate D2E/DX2                !
 ! D35   D(21,2,26,27)         -95.8159         estimate D2E/DX2                !
 ! D36   D(2,3,4,25)           129.9            estimate D2E/DX2                !
 ! D37   D(16,3,4,25)           11.1692         estimate D2E/DX2                !
 ! D38   D(17,3,4,25)         -103.6495         estimate D2E/DX2                !
 ! D39   D(2,3,16,7)            46.0831         estimate D2E/DX2                !
 ! D40   D(2,3,16,55)         -134.8816         estimate D2E/DX2                !
 ! D41   D(4,3,16,7)           167.8588         estimate D2E/DX2                !
 ! D42   D(4,3,16,55)          -13.106          estimate D2E/DX2                !
 ! D43   D(17,3,16,7)          -78.0778         estimate D2E/DX2                !
 ! D44   D(17,3,16,55)         100.9574         estimate D2E/DX2                !
 ! D45   D(2,3,17,18)         -177.25           estimate D2E/DX2                !
 ! D46   D(2,3,17,19)           62.85           estimate D2E/DX2                !
 ! D47   D(2,3,17,20)          -58.04           estimate D2E/DX2                !
 ! D48   D(4,3,17,18)           56.6816         estimate D2E/DX2                !
 ! D49   D(4,3,17,19)          -63.2184         estimate D2E/DX2                !
 ! D50   D(4,3,17,20)          175.8916         estimate D2E/DX2                !
 ! D51   D(16,3,17,18)         -56.31           estimate D2E/DX2                !
 ! D52   D(16,3,17,19)        -176.21           estimate D2E/DX2                !
 ! D53   D(16,3,17,20)          62.9            estimate D2E/DX2                !
 ! D54   D(3,4,25,44)          173.27           estimate D2E/DX2                !
 ! D55   D(3,4,25,55)           -7.63           estimate D2E/DX2                !
 ! D56   D(1,5,6,8)            171.34           estimate D2E/DX2                !
 ! D57   D(1,5,6,10)            51.02           estimate D2E/DX2                !
 ! D58   D(1,5,6,11)           -71.13           estimate D2E/DX2                !
 ! D59   D(7,5,6,8)            -11.6148         estimate D2E/DX2                !
 ! D60   D(7,5,6,10)          -131.9348         estimate D2E/DX2                !
 ! D61   D(7,5,6,11)           105.9152         estimate D2E/DX2                !
 ! D62   D(1,5,7,9)            171.67           estimate D2E/DX2                !
 ! D63   D(1,5,7,16)           -10.33           estimate D2E/DX2                !
 ! D64   D(6,5,7,9)             -5.593          estimate D2E/DX2                !
 ! D65   D(6,5,7,16)           172.407          estimate D2E/DX2                !
 ! D66   D(5,6,8,9)             23.7068         estimate D2E/DX2                !
 ! D67   D(5,6,8,12)           146.99           estimate D2E/DX2                !
 ! D68   D(5,6,8,13)           -92.26           estimate D2E/DX2                !
 ! D69   D(10,6,8,9)           147.0985         estimate D2E/DX2                !
 ! D70   D(10,6,8,12)          -89.6184         estimate D2E/DX2                !
 ! D71   D(10,6,8,13)           31.1316         estimate D2E/DX2                !
 ! D72   D(11,6,8,9)           -96.5742         estimate D2E/DX2                !
 ! D73   D(11,6,8,12)           26.709          estimate D2E/DX2                !
 ! D74   D(11,6,8,13)          147.459          estimate D2E/DX2                !
 ! D75   D(5,7,9,8)             20.3502         estimate D2E/DX2                !
 ! D76   D(5,7,9,14)           -97.53           estimate D2E/DX2                !
 ! D77   D(5,7,9,15)           139.72           estimate D2E/DX2                !
 ! D78   D(16,7,9,8)          -157.4672         estimate D2E/DX2                !
 ! D79   D(16,7,9,14)           84.6526         estimate D2E/DX2                !
 ! D80   D(16,7,9,15)          -38.0974         estimate D2E/DX2                !
 ! D81   D(5,7,16,3)           -12.2425         estimate D2E/DX2                !
 ! D82   D(5,7,16,55)          168.9473         estimate D2E/DX2                !
 ! D83   D(9,7,16,3)           165.3266         estimate D2E/DX2                !
 ! D84   D(9,7,16,55)          -13.4837         estimate D2E/DX2                !
 ! D85   D(6,8,9,7)            -26.917          estimate D2E/DX2                !
 ! D86   D(6,8,9,14)            93.8971         estimate D2E/DX2                !
 ! D87   D(6,8,9,15)          -149.816          estimate D2E/DX2                !
 ! D88   D(12,8,9,7)          -150.1745         estimate D2E/DX2                !
 ! D89   D(12,8,9,14)          -29.3604         estimate D2E/DX2                !
 ! D90   D(12,8,9,15)           86.9265         estimate D2E/DX2                !
 ! D91   D(13,8,9,7)            89.2524         estimate D2E/DX2                !
 ! D92   D(13,8,9,14)         -149.9335         estimate D2E/DX2                !
 ! D93   D(13,8,9,15)          -33.6466         estimate D2E/DX2                !
 ! D94   D(3,16,55,25)           8.4809         estimate D2E/DX2                !
 ! D95   D(3,16,55,56)        -179.0267         estimate D2E/DX2                !
 ! D96   D(7,16,55,25)        -172.6942         estimate D2E/DX2                !
 ! D97   D(7,16,55,56)          -0.2018         estimate D2E/DX2                !
 ! D98   D(4,25,44,45)        -135.45           estimate D2E/DX2                !
 ! D99   D(4,25,44,46)          42.71           estimate D2E/DX2                !
 ! D100  D(55,25,44,45)         45.5804         estimate D2E/DX2                !
 ! D101  D(55,25,44,46)       -136.2596         estimate D2E/DX2                !
 ! D102  D(4,25,55,16)           0.9047         estimate D2E/DX2                !
 ! D103  D(4,25,55,56)        -171.64           estimate D2E/DX2                !
 ! D104  D(44,25,55,16)        179.8872         estimate D2E/DX2                !
 ! D105  D(44,25,55,56)          7.3425         estimate D2E/DX2                !
 ! D106  D(2,26,27,28)         169.53           estimate D2E/DX2                !
 ! D107  D(2,26,27,39)         -10.98           estimate D2E/DX2                !
 ! D108  D(26,27,28,29)        134.78           estimate D2E/DX2                !
 ! D109  D(26,27,28,30)        -43.46           estimate D2E/DX2                !
 ! D110  D(39,27,28,29)        -44.6323         estimate D2E/DX2                !
 ! D111  D(39,27,28,30)        137.1277         estimate D2E/DX2                !
 ! D112  D(26,27,39,1)          -1.1363         estimate D2E/DX2                !
 ! D113  D(26,27,39,40)        176.01           estimate D2E/DX2                !
 ! D114  D(28,27,39,1)         178.2859         estimate D2E/DX2                !
 ! D115  D(28,27,39,40)         -4.5678         estimate D2E/DX2                !
 ! D116  D(27,28,29,31)       -179.29           estimate D2E/DX2                !
 ! D117  D(27,28,29,32)         -0.96           estimate D2E/DX2                !
 ! D118  D(30,28,29,31)         -1.0116         estimate D2E/DX2                !
 ! D119  D(30,28,29,32)        177.3184         estimate D2E/DX2                !
 ! D120  D(27,28,30,33)        179.58           estimate D2E/DX2                !
 ! D121  D(27,28,30,34)         -1.34           estimate D2E/DX2                !
 ! D122  D(29,28,30,33)          1.2969         estimate D2E/DX2                !
 ! D123  D(29,28,30,34)       -179.6231         estimate D2E/DX2                !
 ! D124  D(28,29,31,35)          0.16           estimate D2E/DX2                !
 ! D125  D(28,29,31,36)        179.6            estimate D2E/DX2                !
 ! D126  D(32,29,31,35)       -178.1657         estimate D2E/DX2                !
 ! D127  D(32,29,31,36)          1.2743         estimate D2E/DX2                !
 ! D128  D(28,30,33,35)         -0.7322         estimate D2E/DX2                !
 ! D129  D(28,30,33,37)        179.28           estimate D2E/DX2                !
 ! D130  D(34,30,33,35)       -179.8064         estimate D2E/DX2                !
 ! D131  D(34,30,33,37)          0.2058         estimate D2E/DX2                !
 ! D132  D(29,31,35,33)          0.4301         estimate D2E/DX2                !
 ! D133  D(29,31,35,38)        180.0            estimate D2E/DX2                !
 ! D134  D(36,31,35,33)       -179.0068         estimate D2E/DX2                !
 ! D135  D(36,31,35,38)          0.5631         estimate D2E/DX2                !
 ! D136  D(30,33,35,31)         -0.1455         estimate D2E/DX2                !
 ! D137  D(30,33,35,38)       -179.7154         estimate D2E/DX2                !
 ! D138  D(37,33,35,31)        179.8422         estimate D2E/DX2                !
 ! D139  D(37,33,35,38)          0.2723         estimate D2E/DX2                !
 ! D140  D(1,39,40,41)         159.3507         estimate D2E/DX2                !
 ! D141  D(1,39,40,42)         -79.7093         estimate D2E/DX2                !
 ! D142  D(1,39,40,43)          39.2107         estimate D2E/DX2                !
 ! D143  D(27,39,40,41)        -17.48           estimate D2E/DX2                !
 ! D144  D(27,39,40,42)        103.46           estimate D2E/DX2                !
 ! D145  D(27,39,40,43)       -137.62           estimate D2E/DX2                !
 ! D146  D(25,44,45,47)        179.06           estimate D2E/DX2                !
 ! D147  D(25,44,45,48)          0.64           estimate D2E/DX2                !
 ! D148  D(46,44,45,47)          0.8621         estimate D2E/DX2                !
 ! D149  D(46,44,45,48)       -177.5579         estimate D2E/DX2                !
 ! D150  D(25,44,46,49)       -179.28           estimate D2E/DX2                !
 ! D151  D(25,44,46,50)          1.87           estimate D2E/DX2                !
 ! D152  D(45,44,46,49)         -1.0741         estimate D2E/DX2                !
 ! D153  D(45,44,46,50)       -179.9241         estimate D2E/DX2                !
 ! D154  D(44,45,47,51)         -0.16           estimate D2E/DX2                !
 ! D155  D(44,45,47,52)       -179.62           estimate D2E/DX2                !
 ! D156  D(48,45,47,51)        178.2537         estimate D2E/DX2                !
 ! D157  D(48,45,47,52)         -1.2063         estimate D2E/DX2                !
 ! D158  D(44,46,49,51)          0.5841         estimate D2E/DX2                !
 ! D159  D(44,46,49,53)       -179.34           estimate D2E/DX2                !
 ! D160  D(50,46,49,51)        179.4294         estimate D2E/DX2                !
 ! D161  D(50,46,49,53)         -0.4947         estimate D2E/DX2                !
 ! D162  D(45,47,51,49)         -0.3508         estimate D2E/DX2                !
 ! D163  D(45,47,51,54)        180.0            estimate D2E/DX2                !
 ! D164  D(52,47,51,49)        179.1062         estimate D2E/DX2                !
 ! D165  D(52,47,51,54)         -0.543          estimate D2E/DX2                !
 ! D166  D(46,49,51,47)          0.14           estimate D2E/DX2                !
 ! D167  D(46,49,51,54)        179.7892         estimate D2E/DX2                !
 ! D168  D(53,49,51,47)       -179.9363         estimate D2E/DX2                !
 ! D169  D(53,49,51,54)         -0.2871         estimate D2E/DX2                !
 ! D170  D(16,55,56,57)        -39.4793         estimate D2E/DX2                !
 ! D171  D(16,55,56,58)         79.4807         estimate D2E/DX2                !
 ! D172  D(16,55,56,59)       -159.1293         estimate D2E/DX2                !
 ! D173  D(25,55,56,57)        132.27           estimate D2E/DX2                !
 ! D174  D(25,55,56,58)       -108.77           estimate D2E/DX2                !
 ! D175  D(25,55,56,59)         12.62           estimate D2E/DX2                !
 --------------------------------------------------------------------------------
 Trust Radius=3.00D-01 FncErr=1.00D-07 GrdErr=1.00D-06
 Number of steps in this run=    354 maximum allowed number of steps=    354.
 GradGradGradGradGradGradGradGradGradGradGradGradGradGradGradGradGradGrad

 Leave Link  103 at Mon Dec  3 11:49:37 2018, MaxMem=   536870912 cpu:         0.2
 (Enter /pbs_home/pkowalski/g09d01/g09/l202.exe)
 Stoichiometry    C29H22F6S2
 Framework group  C1[X(C29H22F6S2)]
 Deg. of freedom   171
 Full point group                 C1      NOp   1
 Largest Abelian subgroup         C1      NOp   1
 Largest concise Abelian subgroup C1      NOp   1
                         Standard orientation:                         
 ---------------------------------------------------------------------
 Center     Atomic      Atomic             Coordinates (Angstroms)
 Number     Number       Type             X           Y           Z
 ---------------------------------------------------------------------
      1          6           0       -1.443052    0.415590   -0.182307
      2          6           0       -0.613130   -0.870560   -0.320541
      3          6           0        0.651307   -0.773211    0.557892
      4         16           0        1.798473   -2.223605    0.360790
      5          6           0       -0.730659    1.581050   -0.111064
      6          6           0       -1.247778    2.993384   -0.133799
      7          6           0        0.733571    1.597732   -0.066586
      8          6           0       -0.016466    3.872258    0.201001
      9          6           0        1.212487    3.015622   -0.197483
     10          9           0       -2.248929    3.242783    0.758691
     11          9           0       -1.717526    3.359937   -1.370884
     12          9           0       -0.044075    5.066818   -0.421263
     13          9           0        0.020429    4.078544    1.542431
     14          9           0        1.580168    3.342556   -1.480478
     15          9           0        2.263629    3.335128    0.608722
     16          6           0        1.466500    0.454026    0.115134
     17          6           0        0.355973   -0.632566    2.074005
     18          1           0        1.299649   -0.521336    2.611917
     19          1           0       -0.164772   -1.510174    2.459330
     20          1           0       -0.258152    0.250820    2.263833
     21          6           0       -0.307764   -1.067407   -1.829109
     22          1           0        0.231037   -1.999433   -2.003544
     23          1           0        0.292238   -0.236484   -2.209725
     24          1           0       -1.248635   -1.095428   -2.382483
     25          6           0        3.184759   -1.150791    0.109065
     26         16           0       -1.766806   -2.231043    0.207857
     27          6           0       -3.170773   -1.171274   -0.029617
     28          6           0       -4.502209   -1.803496    0.024266
     29          6           0       -5.553067   -1.214589    0.751269
     30          6           0       -4.740271   -3.031242   -0.621724
     31          6           0       -6.805084   -1.823204    0.811313
     32          1           0       -5.376788   -0.291221    1.291863
     33          6           0       -5.994638   -3.633400   -0.564239
     34          1           0       -3.938360   -3.501673   -1.181451
     35          6           0       -7.032579   -3.031565    0.150945
     36          1           0       -7.601320   -1.356055    1.383116
     37          1           0       -6.161774   -4.574832   -1.078971
     38          1           0       -8.008868   -3.504594    0.198716
     39          6           0       -2.868897    0.153482   -0.231965
     40          6           0       -3.905284    1.205541   -0.540096
     41          1           0       -4.834341    0.744268   -0.878269
     42          1           0       -4.129943    1.829092    0.330276
     43          1           0       -3.547471    1.876272   -1.323753
     44          6           0        4.512284   -1.787032    0.032597
     45          6           0        5.615255   -1.245925    0.718181
     46          6           0        4.695112   -2.974751   -0.699597
     47          6           0        6.862716   -1.863713    0.656997
     48          1           0        5.483656   -0.353142    1.320006
     49          6           0        5.944322   -3.586833   -0.761927
     50          1           0        3.855062   -3.405613   -1.235711
     51          6           0        7.032962   -3.033336   -0.085469
     52          1           0        7.700746   -1.434505    1.197983
     53          1           0        6.067857   -4.497123   -1.340969
     54          1           0        8.005760   -3.513395   -0.132028
     55          6           0        2.880808    0.185023   -0.010901
     56          6           0        3.896773    1.226473   -0.409737
     57          1           0        3.490172    1.871098   -1.192902
     58          1           0        4.172537    1.877866    0.424160
     59          1           0        4.802705    0.756342   -0.793733
 ---------------------------------------------------------------------
 Rotational constants (GHZ):      0.1284122      0.0699299      0.0483277
 Leave Link  202 at Mon Dec  3 11:49:38 2018, MaxMem=   536870912 cpu:         0.1
 (Enter /pbs_home/pkowalski/g09d01/g09/l301.exe)
 General basis read from cards:  (5D, 7F)
 Centers:      18     19     20     22     23     24     32     34     36     37
 Centers:      38     41     42     43     48     50     52     53     54     57
 Centers:      58     59
 S 3 1.00
     Exponent=  1.3010701000D+01 Coefficients=  1.9682158000D-02
     Exponent=  1.9622572000D+00 Coefficients=  1.3796524000D-01
     Exponent=  4.4453796000D-01 Coefficients=  4.7831935000D-01
 S 1 1.00
     Exponent=  1.2194962000D-01 Coefficients=  1.0000000000D+00
 P 1 1.00
     Exponent=  8.0000000000D-01 Coefficients=  1.0000000000D+00
 ****
 Centers:       1      2      3      5      6      7      8      9     16     17
 Centers:      21     25     27     28     29     30     31     33     35     39
 Centers:      40     44     45     46     47     49     51     55     56
 S 5 1.00
     Exponent=  1.2384016938D+03 Coefficients=  5.4568832082D-03
     Exponent=  1.8629004992D+02 Coefficients=  4.0638409211D-02
     Exponent=  4.2251176346D+01 Coefficients=  1.8025593888D-01
     Exponent=  1.1676557932D+01 Coefficients=  4.6315121755D-01
     Exponent=  3.5930506482D+00 Coefficients=  4.4087173314D-01
 S 1 1.00
     Exponent=  4.0245147363D-01 Coefficients=  1.0000000000D+00
 S 1 1.00
     Exponent=  1.3090182668D-01 Coefficients=  1.0000000000D+00
 P 3 1.00
     Exponent=  9.4680970621D+00 Coefficients=  3.8387871728D-02
     Exponent=  2.0103545142D+00 Coefficients=  2.1117025112D-01
     Exponent=  5.4771004707D-01 Coefficients=  5.1328172114D-01
 P 1 1.00
     Exponent=  1.5268613795D-01 Coefficients=  1.0000000000D+00
 D 1 1.00
     Exponent=  8.0000000000D-01 Coefficients=  1.0000000000D+00
 ****
 Centers:      10     11     12     13     14     15
 S 5 1.00
     Exponent=  2.8948325990D+03 Coefficients= -5.3408255515D-03
     Exponent=  4.3541939120D+02 Coefficients= -3.9904258866D-02
     Exponent=  9.8843328866D+01 Coefficients= -1.7912768038D-01
     Exponent=  2.7485198001D+01 Coefficients= -4.6758090825D-01
     Exponent=  8.5405498171D+00 Coefficients= -4.4653131020D-01
 S 1 1.00
     Exponent=  1.0654578038D+00 Coefficients=  1.0000000000D+00
 S 1 1.00
     Exponent=  3.3247346748D-01 Coefficients=  1.0000000000D+00
 P 3 1.00
     Exponent=  2.2696633924D+01 Coefficients= -4.5212874436D-02
     Exponent=  4.9872339257D+00 Coefficients= -2.3754317067D-01
     Exponent=  1.3491613954D+00 Coefficients= -5.1287353587D-01
 P 1 1.00
     Exponent=  3.4829881977D-01 Coefficients=  1.0000000000D+00
 D 1 1.00
     Exponent=  1.4000000000D+00 Coefficients=  1.0000000000D+00
 ****
 Centers:       4     26
 S 5 1.00
     Exponent=  9.1849303010D+03 Coefficients= -2.2294387756D-03
     Exponent=  1.3815105503D+03 Coefficients= -1.6683029937D-02
     Exponent=  3.1387147580D+02 Coefficients= -7.5262436116D-02
     Exponent=  8.8053870623D+01 Coefficients= -1.9376827038D-01
     Exponent=  2.7039914905D+01 Coefficients= -1.7718020803D-01
 S 3 1.00
     Exponent=  4.5648731303D+01 Coefficients= -1.0736062573D-01
     Exponent=  4.9664522326D+00 Coefficients=  6.5066293018D-01
     Exponent=  2.0116242047D+00 Coefficients=  5.9712155354D-01
 S 1 1.00
     Exponent=  3.5661077013D-01 Coefficients=  1.0000000000D+00
 S 1 1.00
     Exponent=  1.3507221477D-01 Coefficients=  1.0000000000D+00
 P 5 1.00
     Exponent=  2.6198233439D+02 Coefficients= -9.2729929822D-03
     Exponent=  6.1306894736D+01 Coefficients= -6.6547669241D-02
     Exponent=  1.9103729887D+01 Coefficients= -2.4828595903D-01
     Exponent=  6.6567720378D+00 Coefficients= -4.8703847402D-01
     Exponent=  2.3959635161D+00 Coefficients= -3.9337850312D-01
 P 1 1.00
     Exponent=  6.1776161679D-01 Coefficients=  1.0000000000D+00
 P 1 1.00
     Exponent=  1.6993376871D-01 Coefficients=  1.0000000000D+00
 D 1 1.00
     Exponent=  5.5000000000D-01 Coefficients=  1.0000000000D+00
 ****
 Ernie: Thresh=  0.10000D-02 Tol=  0.10000D-05 Strict=F.
 There are   673 symmetry adapted cartesian basis functions of A   symmetry.
 There are   636 symmetry adapted basis functions of A   symmetry.
   636 basis functions,  1103 primitive gaussians,   673 cartesian basis functions
   141 alpha electrons      141 beta electrons
       nuclear repulsion energy      4682.2388601414 Hartrees.
 IExCor= 1009 DFT=T Ex+Corr=PBE1PBE ExCW=0 ScaHFX=  0.250000
 ScaDFX=  0.750000  0.750000  1.000000  1.000000 ScalE2=  1.000000  1.000000
 IRadAn=      0 IRanWt=     -1 IRanGd=            0 ICorTp=0 IEmpDi=  4
 NAtoms=   59 NActive=   59 NUniq=   59 SFac= 1.00D+00 NAtFMM=   60 NAOKFM=F Big=F
 Integral buffers will be    131072 words long.
 Raffenetti 2 integral format.
 Two-electron integral symmetry is turned on.
 Leave Link  301 at Mon Dec  3 11:49:38 2018, MaxMem=   536870912 cpu:         1.8
 (Enter /pbs_home/pkowalski/g09d01/g09/l302.exe)
 NPDir=0 NMtPBC=     1 NCelOv=     1 NCel=       1 NClECP=     1 NCelD=      1
         NCelK=      1 NCelE2=     1 NClLst=     1 CellRange=     0.0.
 One-electron integrals computed using PRISM.
 NBasis=   636 RedAO= T EigKep=  2.96D-04  NBF=   636
 NBsUse=   636 1.00D-06 EigRej= -1.00D+00 NBFU=   636
 Precomputing XC quadrature grid using
 IXCGrd= 4 IRadAn=           0 IRanWt=          -1 IRanGd=           0 AccXCQ= 0.00D+00.
 Generated NRdTot=       0 NPtTot=           0 NUsed=           0 NTot=          32
 NSgBfM=   628   630   631   631   638 MxSgAt=    59 MxSgA2=    59.
 Leave Link  302 at Mon Dec  3 11:49:40 2018, MaxMem=   536870912 cpu:        15.1
 (Enter /pbs_home/pkowalski/g09d01/g09/l303.exe)
 DipDrv:  MaxL=1.
 Leave Link  303 at Mon Dec  3 11:49:42 2018, MaxMem=   536870912 cpu:         1.8
 (Enter /pbs_home/pkowalski/g09d01/g09/l401.exe)
 ExpMin= 1.22D-01 ExpMax= 9.18D+03 ExpMxC= 1.38D+03 IAcc=1 IRadAn=         1 AccDes= 0.00D+00
 Harris functional with IExCor= 1009 and IRadAn=       1 diagonalized for initial guess.
 HarFok:  IExCor= 1009 AccDes= 0.00D+00 IRadAn=         1 IDoV= 1 UseB2=F ITyADJ=14
 ICtDFT=  3500011 ScaDFX=  1.000000  1.000000  1.000000  1.000000
 FoFCou: FMM=F IPFlag=           0 FMFlag=      100000 FMFlg1=           0
         NFxFlg=           0 DoJE=T BraDBF=F KetDBF=T FulRan=T
         wScrn=  0.000000 ICntrl=     500 IOpCl=  0 I1Cent=   200000004 NGrid=           0
         NMat0=    1 NMatS0=      1 NMatT0=    0 NMatD0=    1 NMtDS0=    0 NMtDT0=    0
 Petite list used in FoFCou.
 Harris En= -2510.26586008578    
 JPrj=0 DoOrth=F DoCkMO=F.
 Leave Link  401 at Mon Dec  3 11:49:46 2018, MaxMem=   536870912 cpu:        25.9
 (Enter /pbs_home/pkowalski/g09d01/g09/l502.exe)
 Closed shell SCF:
 Using DIIS extrapolation, IDIIS=  1040.
 Integral symmetry usage will be decided dynamically.
 IVT=     1387805 IEndB=     1387805 NGot=   536870912 MDV=   535953350
 LenX=   535953350 LenY=   535499748
 Requested convergence on RMS density matrix=1.00D-08 within 128 cycles.
 Requested convergence on MAX density matrix=1.00D-06.
 Requested convergence on             energy=1.00D-06.
 No special actions if energy rises.
 Fock matrices will be formed incrementally for  20 cycles.
 Integral accuracy reduced to 1.0D-05 until final iterations.

 Cycle   1  Pass 0  IDiag  1:
 FoFJK:  IHMeth= 1 ICntrl=       0 DoSepK=F KAlg= 0 I1Cent=   0 FoldK=F
 IRaf= 660000000 NMat=   1 IRICut=       1 DoRegI=T DoRafI=F ISym2E= 0.
 FoFCou: FMM=F IPFlag=           0 FMFlag=      100000 FMFlg1=           0
         NFxFlg=           0 DoJE=F BraDBF=F KetDBF=F FulRan=T
         wScrn=  0.000000 ICntrl=       0 IOpCl=  0 I1Cent=           0 NGrid=           0
         NMat0=    1 NMatS0=      1 NMatT0=    0 NMatD0=    1 NMtDS0=    0 NMtDT0=    0
 Symmetry not used in FoFCou.
 E= -2509.42093063980    
 DIIS: error= 2.42D-02 at cycle   1 NSaved=   1.
 NSaved= 1 IEnMin= 1 EnMin= -2509.42093063980     IErMin= 1 ErrMin= 2.42D-02
 ErrMax= 2.42D-02  0.00D+00 EMaxC= 1.00D-01 BMatC= 6.60D-01 BMatP= 6.60D-01
 IDIUse=3 WtCom= 7.58D-01 WtEn= 2.42D-01
 Coeff-Com:  0.100D+01
 Coeff-En:   0.100D+01
 Coeff:      0.100D+01
 Gap=     0.172 Goal=   None    Shift=    0.000
 GapD=    0.172 DampG=1.000 DampE=0.500 DampFc=0.5000 IDamp=-1.
 Damping current iteration by 5.00D-01
 RMSDP=4.21D-03 MaxDP=1.45D-01              OVMax= 2.42D-01

 Cycle   2  Pass 0  IDiag  1:
 RMSU=  2.08D-03    CP:  9.79D-01
 E= -2509.68125671904     Delta-E=       -0.260326079242 Rises=F Damp=T
 DIIS: error= 6.51D-03 at cycle   2 NSaved=   2.
 NSaved= 2 IEnMin= 2 EnMin= -2509.68125671904     IErMin= 2 ErrMin= 6.51D-03
 ErrMax= 6.51D-03  0.00D+00 EMaxC= 1.00D-01 BMatC= 6.23D-02 BMatP= 6.60D-01
 IDIUse=3 WtCom= 9.35D-01 WtEn= 6.51D-02
 Coeff-Com:  0.127D+00 0.873D+00
 Coeff-En:   0.238D+00 0.762D+00
 Coeff:      0.135D+00 0.865D+00
 Gap=     0.219 Goal=   None    Shift=    0.000
 RMSDP=1.87D-03 MaxDP=7.68D-02 DE=-2.60D-01 OVMax= 3.11D-01

 Cycle   3  Pass 0  IDiag  1:
 RMSU=  1.70D-03    CP:  9.68D-01  6.35D-01
 E= -2510.04755921662     Delta-E=       -0.366302497574 Rises=F Damp=F
 DIIS: error= 7.18D-03 at cycle   3 NSaved=   3.
 NSaved= 3 IEnMin= 3 EnMin= -2510.04755921662     IErMin= 2 ErrMin= 6.51D-03
 ErrMax= 7.18D-03  0.00D+00 EMaxC= 1.00D-01 BMatC= 6.35D-02 BMatP= 6.23D-02
 IDIUse=3 WtCom= 9.28D-01 WtEn= 7.18D-02
 Coeff-Com:  0.171D-01 0.501D+00 0.482D+00
 Coeff-En:   0.000D+00 0.000D+00 0.100D+01
 Coeff:      0.158D-01 0.465D+00 0.520D+00
 Gap=     0.103 Goal=   None    Shift=    0.000
 RMSDP=1.06D-03 MaxDP=7.40D-02 DE=-3.66D-01 OVMax= 1.71D-01

 Cycle   4  Pass 0  IDiag  1:
 RMSU=  7.30D-04    CP:  9.66D-01  8.37D-01  6.22D-01
 E= -2510.10051634707     Delta-E=       -0.052957130447 Rises=F Damp=F
 DIIS: error= 4.12D-03 at cycle   4 NSaved=   4.
 NSaved= 4 IEnMin= 4 EnMin= -2510.10051634707     IErMin= 4 ErrMin= 4.12D-03
 ErrMax= 4.12D-03  0.00D+00 EMaxC= 1.00D-01 BMatC= 1.99D-02 BMatP= 6.23D-02
 IDIUse=3 WtCom= 9.59D-01 WtEn= 4.12D-02
 Coeff-Com: -0.827D-02 0.132D+00 0.363D+00 0.513D+00
 Coeff-En:   0.000D+00 0.000D+00 0.272D+00 0.728D+00
 Coeff:     -0.793D-02 0.127D+00 0.359D+00 0.522D+00
 Gap=     0.101 Goal=   None    Shift=    0.000
 RMSDP=4.23D-04 MaxDP=2.40D-02 DE=-5.30D-02 OVMax= 6.38D-02

 Cycle   5  Pass 0  IDiag  1:
 RMSU=  2.24D-04    CP:  9.67D-01  8.11D-01  7.36D-01  5.94D-01
 E= -2510.12077170811     Delta-E=       -0.020255361047 Rises=F Damp=F
 DIIS: error= 1.19D-03 at cycle   5 NSaved=   5.
 NSaved= 5 IEnMin= 5 EnMin= -2510.12077170811     IErMin= 5 ErrMin= 1.19D-03
 ErrMax= 1.19D-03  0.00D+00 EMaxC= 1.00D-01 BMatC= 2.10D-03 BMatP= 1.99D-02
 IDIUse=3 WtCom= 9.88D-01 WtEn= 1.19D-02
 Coeff-Com: -0.533D-02 0.285D-01 0.182D+00 0.334D+00 0.461D+00
 Coeff-En:   0.000D+00 0.000D+00 0.000D+00 0.278D-01 0.972D+00
 Coeff:     -0.527D-02 0.282D-01 0.180D+00 0.330D+00 0.467D+00
 Gap=     0.100 Goal=   None    Shift=    0.000
 RMSDP=1.41D-04 MaxDP=8.21D-03 DE=-2.03D-02 OVMax= 1.53D-02

 Cycle   6  Pass 0  IDiag  1:
 RMSU=  7.64D-05    CP:  9.66D-01  8.00D-01  7.41D-01  6.72D-01  5.51D-01
 E= -2510.12268822205     Delta-E=       -0.001916513942 Rises=F Damp=F
 DIIS: error= 3.75D-04 at cycle   6 NSaved=   6.
 NSaved= 6 IEnMin= 6 EnMin= -2510.12268822205     IErMin= 6 ErrMin= 3.75D-04
 ErrMax= 3.75D-04  0.00D+00 EMaxC= 1.00D-01 BMatC= 1.75D-04 BMatP= 2.10D-03
 IDIUse=3 WtCom= 9.96D-01 WtEn= 3.75D-03
 Coeff-Com: -0.112D-02-0.393D-02 0.480D-01 0.102D+00 0.262D+00 0.594D+00
 Coeff-En:   0.000D+00 0.000D+00 0.000D+00 0.000D+00 0.586D-01 0.941D+00
 Coeff:     -0.111D-02-0.391D-02 0.479D-01 0.101D+00 0.261D+00 0.595D+00
 Gap=     0.100 Goal=   None    Shift=    0.000
 RMSDP=4.09D-05 MaxDP=2.27D-03 DE=-1.92D-03 OVMax= 5.29D-03

 Cycle   7  Pass 0  IDiag  1:
 RMSU=  2.84D-05    CP:  9.66D-01  7.97D-01  7.46D-01  6.72D-01  6.16D-01
                    CP:  6.95D-01
 E= -2510.12286955634     Delta-E=       -0.000181334283 Rises=F Damp=F
 DIIS: error= 9.96D-05 at cycle   7 NSaved=   7.
 NSaved= 7 IEnMin= 7 EnMin= -2510.12286955634     IErMin= 7 ErrMin= 9.96D-05
 ErrMax= 9.96D-05  0.00D+00 EMaxC= 1.00D-01 BMatC= 1.98D-05 BMatP= 1.75D-04
 IDIUse=1 WtCom= 1.00D+00 WtEn= 0.00D+00
 Coeff-Com: -0.941D-04-0.437D-02 0.137D-01 0.287D-01 0.105D+00 0.337D+00
 Coeff-Com:  0.520D+00
 Coeff:     -0.941D-04-0.437D-02 0.137D-01 0.287D-01 0.105D+00 0.337D+00
 Coeff:      0.520D+00
 Gap=     0.100 Goal=   None    Shift=    0.000
 RMSDP=1.50D-05 MaxDP=1.05D-03 DE=-1.81D-04 OVMax= 1.81D-03

 Cycle   8  Pass 0  IDiag  1:
 RMSU=  1.07D-05    CP:  9.66D-01  7.97D-01  7.47D-01  6.71D-01  6.10D-01
                    CP:  7.60D-01  6.90D-01
 E= -2510.12289079429     Delta-E=       -0.000021237956 Rises=F Damp=F
 DIIS: error= 2.41D-05 at cycle   8 NSaved=   8.
 NSaved= 8 IEnMin= 8 EnMin= -2510.12289079429     IErMin= 8 ErrMin= 2.41D-05
 ErrMax= 2.41D-05  0.00D+00 EMaxC= 1.00D-01 BMatC= 1.76D-06 BMatP= 1.98D-05
 IDIUse=1 WtCom= 1.00D+00 WtEn= 0.00D+00
 Coeff-Com:  0.243D-03-0.178D-02-0.106D-03-0.274D-02 0.122D-01 0.752D-01
 Coeff-Com:  0.246D+00 0.671D+00
 Coeff:      0.243D-03-0.178D-02-0.106D-03-0.274D-02 0.122D-01 0.752D-01
 Coeff:      0.246D+00 0.671D+00
 Gap=     0.100 Goal=   None    Shift=    0.000
 RMSDP=4.86D-06 MaxDP=1.99D-04 DE=-2.12D-05 OVMax= 7.14D-04

 Initial convergence to 1.0D-05 achieved.  Increase integral accuracy.
 Cycle   9  Pass 1  IDiag  1:
 E= -2510.12303610244     Delta-E=       -0.000145308146 Rises=F Damp=F
 DIIS: error= 2.14D-04 at cycle   1 NSaved=   1.
 NSaved= 1 IEnMin= 1 EnMin= -2510.12303610244     IErMin= 1 ErrMin= 2.14D-04
 ErrMax= 2.14D-04  0.00D+00 EMaxC= 1.00D-01 BMatC= 2.04D-05 BMatP= 2.04D-05
 IDIUse=3 WtCom= 9.98D-01 WtEn= 2.14D-03
 Coeff-Com:  0.100D+01
 Coeff-En:   0.100D+01
 Coeff:      0.100D+01
 Gap=     0.100 Goal=   None    Shift=    0.000
 RMSDP=4.86D-06 MaxDP=1.99D-04 DE=-1.45D-04 OVMax= 9.96D-04

 Cycle  10  Pass 1  IDiag  1:
 RMSU=  1.88D-04    CP:  1.00D+00
 E= -2510.12305649850     Delta-E=       -0.000020396058 Rises=F Damp=F
 DIIS: error= 3.56D-05 at cycle   2 NSaved=   2.
 NSaved= 2 IEnMin= 2 EnMin= -2510.12305649850     IErMin= 2 ErrMin= 3.56D-05
 ErrMax= 3.56D-05  0.00D+00 EMaxC= 1.00D-01 BMatC= 1.91D-06 BMatP= 2.04D-05
 IDIUse=1 WtCom= 1.00D+00 WtEn= 0.00D+00
 Coeff-Com:  0.108D+00 0.892D+00
 Coeff:      0.108D+00 0.892D+00
 Gap=     0.101 Goal=   None    Shift=    0.000
 RMSDP=1.05D-05 MaxDP=6.69D-04 DE=-2.04D-05 OVMax= 1.88D-03

 Cycle  11  Pass 1  IDiag  1:
 RMSU=  1.03D-05    CP:  1.00D+00  1.01D+00
 E= -2510.12305054348     Delta-E=        0.000005955014 Rises=F Damp=F
 DIIS: error= 7.22D-05 at cycle   3 NSaved=   3.
 NSaved= 3 IEnMin= 2 EnMin= -2510.12305649850     IErMin= 2 ErrMin= 3.56D-05
 ErrMax= 7.22D-05  0.00D+00 EMaxC= 1.00D-01 BMatC= 7.08D-06 BMatP= 1.91D-06
 IDIUse=1 WtCom= 1.00D+00 WtEn= 0.00D+00
 Coeff-Com: -0.573D-02 0.662D+00 0.343D+00
 Coeff:     -0.573D-02 0.662D+00 0.343D+00
 Gap=     0.100 Goal=   None    Shift=    0.000
 RMSDP=7.06D-06 MaxDP=4.79D-04 DE= 5.96D-06 OVMax= 1.37D-03

 Cycle  12  Pass 1  IDiag  1:
 RMSU=  1.24D-06    CP:  1.00D+00  1.01D+00  3.29D-01
 E= -2510.12305859307     Delta-E=       -0.000008049585 Rises=F Damp=F
 DIIS: error= 5.40D-06 at cycle   4 NSaved=   4.
 NSaved= 4 IEnMin= 4 EnMin= -2510.12305859307     IErMin= 4 ErrMin= 5.40D-06
 ErrMax= 5.40D-06  0.00D+00 EMaxC= 1.00D-01 BMatC= 6.62D-08 BMatP= 1.91D-06
 IDIUse=1 WtCom= 1.00D+00 WtEn= 0.00D+00
 Coeff-Com: -0.542D-02 0.394D+00 0.212D+00 0.399D+00
 Coeff:     -0.542D-02 0.394D+00 0.212D+00 0.399D+00
 Gap=     0.100 Goal=   None    Shift=    0.000
 RMSDP=6.65D-07 MaxDP=3.04D-05 DE=-8.05D-06 OVMax= 9.73D-05

 Cycle  13  Pass 1  IDiag  1:
 RMSU=  4.72D-07    CP:  1.00D+00  1.01D+00  3.44D-01  6.46D-01
 E= -2510.12305865722     Delta-E=       -0.000000064149 Rises=F Damp=F
 DIIS: error= 1.03D-06 at cycle   5 NSaved=   5.
 NSaved= 5 IEnMin= 5 EnMin= -2510.12305865722     IErMin= 5 ErrMin= 1.03D-06
 ErrMax= 1.03D-06  0.00D+00 EMaxC= 1.00D-01 BMatC= 1.54D-09 BMatP= 6.62D-08
 IDIUse=1 WtCom= 1.00D+00 WtEn= 0.00D+00
 Coeff-Com: -0.243D-02 0.165D+00 0.890D-01 0.204D+00 0.545D+00
 Coeff:     -0.243D-02 0.165D+00 0.890D-01 0.204D+00 0.545D+00
 Gap=     0.100 Goal=   None    Shift=    0.000
 RMSDP=1.75D-07 MaxDP=9.66D-06 DE=-6.41D-08 OVMax= 1.95D-05

 Cycle  14  Pass 1  IDiag  1:
 RMSU=  1.55D-07    CP:  1.00D+00  1.01D+00  3.44D-01  6.61D-01  8.33D-01
 E= -2510.12305865896     Delta-E=       -0.000000001744 Rises=F Damp=F
 DIIS: error= 2.67D-07 at cycle   6 NSaved=   6.
 NSaved= 6 IEnMin= 6 EnMin= -2510.12305865896     IErMin= 6 ErrMin= 2.67D-07
 ErrMax= 2.67D-07  0.00D+00 EMaxC= 1.00D-01 BMatC= 1.96D-10 BMatP= 1.54D-09
 IDIUse=1 WtCom= 1.00D+00 WtEn= 0.00D+00
 Coeff-Com: -0.231D-03 0.109D-01 0.595D-02 0.273D-01 0.272D+00 0.684D+00
 Coeff:     -0.231D-03 0.109D-01 0.595D-02 0.273D-01 0.272D+00 0.684D+00
 Gap=     0.100 Goal=   None    Shift=    0.000
 RMSDP=6.00D-08 MaxDP=2.65D-06 DE=-1.74D-09 OVMax= 1.02D-05

 Cycle  15  Pass 1  IDiag  1:
 RMSU=  4.14D-08    CP:  1.00D+00  1.01D+00  3.44D-01  6.68D-01  9.04D-01
                    CP:  8.32D-01
 E= -2510.12305865924     Delta-E=       -0.000000000276 Rises=F Damp=F
 DIIS: error= 1.86D-07 at cycle   7 NSaved=   7.
 NSaved= 7 IEnMin= 7 EnMin= -2510.12305865924     IErMin= 7 ErrMin= 1.86D-07
 ErrMax= 1.86D-07  0.00D+00 EMaxC= 1.00D-01 BMatC= 5.11D-11 BMatP= 1.96D-10
 IDIUse=1 WtCom= 1.00D+00 WtEn= 0.00D+00
 Coeff-Com:  0.164D-03-0.141D-01-0.752D-02-0.891D-02 0.959D-01 0.417D+00
 Coeff-Com:  0.518D+00
 Coeff:      0.164D-03-0.141D-01-0.752D-02-0.891D-02 0.959D-01 0.417D+00
 Coeff:      0.518D+00
 Gap=     0.100 Goal=   None    Shift=    0.000
 RMSDP=2.07D-08 MaxDP=1.41D-06 DE=-2.76D-10 OVMax= 2.90D-06

 Cycle  16  Pass 1  IDiag  1:
 RMSU=  1.69D-08    CP:  1.00D+00  1.01D+00  3.44D-01  6.73D-01  9.09D-01
                    CP:  8.50D-01  7.81D-01
 E= -2510.12305865908     Delta-E=        0.000000000162 Rises=F Damp=F
 DIIS: error= 4.10D-08 at cycle   8 NSaved=   8.
 NSaved= 8 IEnMin= 7 EnMin= -2510.12305865924     IErMin= 8 ErrMin= 4.10D-08
 ErrMax= 4.10D-08  0.00D+00 EMaxC= 1.00D-01 BMatC= 3.40D-12 BMatP= 5.11D-11
 IDIUse=1 WtCom= 1.00D+00 WtEn= 0.00D+00
 Coeff-Com:  0.111D-03-0.870D-02-0.463D-02-0.746D-02 0.267D-01 0.162D+00
 Coeff-Com:  0.272D+00 0.559D+00
 Coeff:      0.111D-03-0.870D-02-0.463D-02-0.746D-02 0.267D-01 0.162D+00
 Coeff:      0.272D+00 0.559D+00
 Gap=     0.100 Goal=   None    Shift=    0.000
 RMSDP=7.14D-09 MaxDP=3.37D-07 DE= 1.62D-10 OVMax= 1.20D-06

 SCF Done:  E(RPBE1PBE) =  -2510.12305866     A.U. after   16 cycles
            NFock= 16  Conv=0.71D-08     -V/T= 2.0067
 KE= 2.493366672764D+03 PE=-1.526537208499D+04 EE= 5.579643493429D+03
 Leave Link  502 at Mon Dec  3 11:55:54 2018, MaxMem=   536870912 cpu:      2942.4
 (Enter /pbs_home/pkowalski/g09d01/g09/l601.exe)
 Copying SCF densities to generalized density rwf, IOpCl= 0 IROHF=0.

 **********************************************************************

            Population analysis using the SCF density.

 **********************************************************************

 Orbital symmetries:
       Occupied  (A) (A) (A) (A) (A) (A) (A) (A) (A) (A) (A) (A)
                 (A) (A) (A) (A) (A) (A) (A) (A) (A) (A) (A) (A)
                 (A) (A) (A) (A) (A) (A) (A) (A) (A) (A) (A) (A)
                 (A) (A) (A) (A) (A) (A) (A) (A) (A) (A) (A) (A)
                 (A) (A) (A) (A) (A) (A) (A) (A) (A) (A) (A) (A)
                 (A) (A) (A) (A) (A) (A) (A) (A) (A) (A) (A) (A)
                 (A) (A) (A) (A) (A) (A) (A) (A) (A) (A) (A) (A)
                 (A) (A) (A) (A) (A) (A) (A) (A) (A) (A) (A) (A)
                 (A) (A) (A) (A) (A) (A) (A) (A) (A) (A) (A) (A)
                 (A) (A) (A) (A) (A) (A) (A) (A) (A) (A) (A) (A)
                 (A) (A) (A) (A) (A) (A) (A) (A) (A) (A) (A) (A)
                 (A) (A) (A) (A) (A) (A) (A) (A) (A)
       Virtual   (A) (A) (A) (A) (A) (A) (A) (A) (A) (A) (A) (A)
                 (A) (A) (A) (A) (A) (A) (A) (A) (A) (A) (A) (A)
                 (A) (A) (A) (A) (A) (A) (A) (A) (A) (A) (A) (A)
                 (A) (A) (A) (A) (A) (A) (A) (A) (A) (A) (A) (A)
                 (A) (A) (A) (A) (A) (A) (A) (A) (A) (A) (A) (A)
                 (A) (A) (A) (A) (A) (A) (A) (A) (A) (A) (A) (A)
                 (A) (A) (A) (A) (A) (A) (A) (A) (A) (A) (A) (A)
                 (A) (A) (A) (A) (A) (A) (A) (A) (A) (A) (A) (A)
                 (A) (A) (A) (A) (A) (A) (A) (A) (A) (A) (A) (A)
                 (A) (A) (A) (A) (A) (A) (A) (A) (A) (A) (A) (A)
                 (A) (A) (A) (A) (A) (A) (A) (A) (A) (A) (A) (A)
                 (A) (A) (A) (A) (A) (A) (A) (A) (A) (A) (A) (A)
                 (A) (A) (A) (A) (A) (A) (A) (A) (A) (A) (A) (A)
                 (A) (A) (A) (A) (A) (A) (A) (A) (A) (A) (A) (A)
                 (A) (A) (A) (A) (A) (A) (A) (A) (A) (A) (A) (A)
                 (A) (A) (A) (A) (A) (A) (A) (A) (A) (A) (A) (A)
                 (A) (A) (A) (A) (A) (A) (A) (A) (A) (A) (A) (A)
                 (A) (A) (A) (A) (A) (A) (A) (A) (A) (A) (A) (A)
                 (A) (A) (A) (A) (A) (A) (A) (A) (A) (A) (A) (A)
                 (A) (A) (A) (A) (A) (A) (A) (A) (A) (A) (A) (A)
                 (A) (A) (A) (A) (A) (A) (A) (A) (A) (A) (A) (A)
                 (A) (A) (A) (A) (A) (A) (A) (A) (A) (A) (A) (A)
                 (A) (A) (A) (A) (A) (A) (A) (A) (A) (A) (A) (A)
                 (A) (A) (A) (A) (A) (A) (A) (A) (A) (A) (A) (A)
                 (A) (A) (A) (A) (A) (A) (A) (A) (A) (A) (A) (A)
                 (A) (A) (A) (A) (A) (A) (A) (A) (A) (A) (A) (A)
                 (A) (A) (A) (A) (A) (A) (A) (A) (A) (A) (A) (A)
                 (A) (A) (A) (A) (A) (A) (A) (A) (A) (A) (A) (A)
                 (A) (A) (A) (A) (A) (A) (A) (A) (A) (A) (A) (A)
                 (A) (A) (A) (A) (A) (A) (A) (A) (A) (A) (A) (A)
                 (A) (A) (A) (A) (A) (A) (A) (A) (A) (A) (A) (A)
                 (A) (A) (A) (A) (A) (A) (A) (A) (A) (A) (A) (A)
                 (A) (A) (A) (A) (A) (A) (A) (A) (A) (A) (A) (A)
                 (A) (A) (A) (A) (A) (A) (A) (A) (A) (A) (A) (A)
                 (A) (A) (A) (A) (A) (A) (A) (A) (A) (A) (A) (A)
                 (A) (A) (A) (A) (A) (A) (A) (A) (A) (A) (A) (A)
                 (A) (A) (A) (A) (A) (A) (A) (A) (A) (A) (A) (A)
                 (A) (A) (A) (A) (A) (A) (A) (A) (A) (A) (A) (A)
                 (A) (A) (A) (A) (A) (A) (A) (A) (A) (A) (A) (A)
                 (A) (A) (A) (A) (A) (A) (A) (A) (A) (A) (A) (A)
                 (A) (A) (A) (A) (A) (A) (A) (A) (A) (A) (A) (A)
                 (A) (A) (A)
 The electronic state is 1-A.
 Alpha  occ. eigenvalues --  -89.02729 -89.02573 -24.80242 -24.80164 -24.79635
 Alpha  occ. eigenvalues --  -24.79626 -24.79426 -24.79376 -10.41615 -10.41605
 Alpha  occ. eigenvalues --  -10.41526 -10.30910 -10.30870 -10.29465 -10.29252
 Alpha  occ. eigenvalues --  -10.28053 -10.27913 -10.27051 -10.26871 -10.26826
 Alpha  occ. eigenvalues --  -10.26755 -10.26686 -10.26572 -10.25744 -10.25665
 Alpha  occ. eigenvalues --  -10.25540 -10.25510 -10.25421 -10.25421 -10.25397
 Alpha  occ. eigenvalues --  -10.25326 -10.25238 -10.25209 -10.24136 -10.24009
 Alpha  occ. eigenvalues --  -10.23604 -10.23486  -8.02726  -8.02559  -5.96940
 Alpha  occ. eigenvalues --   -5.96775  -5.96582  -5.96426  -5.95996  -5.95819
 Alpha  occ. eigenvalues --   -1.30283  -1.27952  -1.26978  -1.23436  -1.21773
 Alpha  occ. eigenvalues --   -1.21399  -0.94343  -0.91149  -0.90124  -0.88724
 Alpha  occ. eigenvalues --   -0.88377  -0.83989  -0.81019  -0.80899  -0.79368
 Alpha  occ. eigenvalues --   -0.77944  -0.77778  -0.77625  -0.76608  -0.74880
 Alpha  occ. eigenvalues --   -0.74479  -0.71881  -0.70365  -0.68438  -0.68308
 Alpha  occ. eigenvalues --   -0.66017  -0.65699  -0.64683  -0.63774  -0.63449
 Alpha  occ. eigenvalues --   -0.62520  -0.61829  -0.60561  -0.59508  -0.59224
 Alpha  occ. eigenvalues --   -0.57973  -0.57198  -0.56686  -0.55961  -0.54894
 Alpha  occ. eigenvalues --   -0.54716  -0.52737  -0.52469  -0.51280  -0.49857
 Alpha  occ. eigenvalues --   -0.48949  -0.48482  -0.48404  -0.48288  -0.47902
 Alpha  occ. eigenvalues --   -0.47448  -0.47195  -0.47128  -0.46864  -0.45906
 Alpha  occ. eigenvalues --   -0.45798  -0.45084  -0.45028  -0.44907  -0.44659
 Alpha  occ. eigenvalues --   -0.44443  -0.44178  -0.43755  -0.43248  -0.42857
 Alpha  occ. eigenvalues --   -0.42693  -0.42544  -0.42340  -0.41960  -0.41525
 Alpha  occ. eigenvalues --   -0.41213  -0.40318  -0.40259  -0.39829  -0.39685
 Alpha  occ. eigenvalues --   -0.38891  -0.38417  -0.38037  -0.37483  -0.37210
 Alpha  occ. eigenvalues --   -0.36902  -0.36393  -0.36023  -0.35535  -0.35141
 Alpha  occ. eigenvalues --   -0.34812  -0.33658  -0.33094  -0.32584  -0.29197
 Alpha  occ. eigenvalues --   -0.28305  -0.28118  -0.27684  -0.27431  -0.24112
 Alpha  occ. eigenvalues --   -0.19931
 Alpha virt. eigenvalues --   -0.09882  -0.04837  -0.02589  -0.02195  -0.02016
 Alpha virt. eigenvalues --    0.00406   0.00696   0.02704   0.04711   0.05949
 Alpha virt. eigenvalues --    0.06429   0.06531   0.07384   0.07595   0.08363
 Alpha virt. eigenvalues --    0.09027   0.09458   0.10367   0.10710   0.10916
 Alpha virt. eigenvalues --    0.11494   0.11688   0.12287   0.13046   0.13292
 Alpha virt. eigenvalues --    0.13407   0.13674   0.14182   0.14368   0.14932
 Alpha virt. eigenvalues --    0.15346   0.15523   0.15607   0.16236   0.16779
 Alpha virt. eigenvalues --    0.17375   0.17457   0.17672   0.18280   0.18445
 Alpha virt. eigenvalues --    0.19152   0.19451   0.19707   0.21049   0.22820
 Alpha virt. eigenvalues --    0.23562   0.24141   0.24575   0.25357   0.25679
 Alpha virt. eigenvalues --    0.26465   0.27594   0.27780   0.28438   0.28501
 Alpha virt. eigenvalues --    0.28669   0.28975   0.29411   0.29690   0.29855
 Alpha virt. eigenvalues --    0.30626   0.30863   0.31060   0.31562   0.33007
 Alpha virt. eigenvalues --    0.33512   0.35080   0.35418   0.36177   0.36268
 Alpha virt. eigenvalues --    0.37169   0.37257   0.37706   0.38202   0.39369
 Alpha virt. eigenvalues --    0.40401   0.40749   0.41096   0.41469   0.41735
 Alpha virt. eigenvalues --    0.42641   0.42711   0.43188   0.43638   0.44595
 Alpha virt. eigenvalues --    0.44903   0.45214   0.46035   0.46391   0.47078
 Alpha virt. eigenvalues --    0.47740   0.48059   0.48296   0.48685   0.49140
 Alpha virt. eigenvalues --    0.49475   0.49588   0.49871   0.49919   0.50321
 Alpha virt. eigenvalues --    0.50788   0.51582   0.51760   0.52022   0.52812
 Alpha virt. eigenvalues --    0.53710   0.54308   0.54591   0.54950   0.55311
 Alpha virt. eigenvalues --    0.55878   0.56429   0.56599   0.57394   0.58298
 Alpha virt. eigenvalues --    0.58718   0.58859   0.59470   0.59579   0.60388
 Alpha virt. eigenvalues --    0.61145   0.61426   0.62279   0.62579   0.62619
 Alpha virt. eigenvalues --    0.63340   0.63489   0.63708   0.64221   0.64493
 Alpha virt. eigenvalues --    0.65062   0.65191   0.65289   0.65916   0.66263
 Alpha virt. eigenvalues --    0.66438   0.66677   0.67061   0.67260   0.68128
 Alpha virt. eigenvalues --    0.68414   0.68650   0.69037   0.69446   0.69480
 Alpha virt. eigenvalues --    0.69774   0.69905   0.70192   0.70432   0.71224
 Alpha virt. eigenvalues --    0.71331   0.71918   0.72323   0.72605   0.73064
 Alpha virt. eigenvalues --    0.73243   0.73366   0.73691   0.73982   0.74747
 Alpha virt. eigenvalues --    0.74993   0.75291   0.75600   0.75711   0.76330
 Alpha virt. eigenvalues --    0.76581   0.76869   0.77671   0.77791   0.78265
 Alpha virt. eigenvalues --    0.78776   0.79314   0.79589   0.80037   0.80579
 Alpha virt. eigenvalues --    0.80836   0.81868   0.82706   0.83265   0.83823
 Alpha virt. eigenvalues --    0.84484   0.84582   0.86088   0.86460   0.87553
 Alpha virt. eigenvalues --    0.88920   0.89618   0.90158   0.91685   0.92570
 Alpha virt. eigenvalues --    0.93245   0.93936   0.94408   0.95349   0.95611
 Alpha virt. eigenvalues --    0.96744   0.98006   0.98650   1.01310   1.01689
 Alpha virt. eigenvalues --    1.02721   1.04075   1.05023   1.05461   1.06072
 Alpha virt. eigenvalues --    1.06700   1.08741   1.10065   1.10156   1.11093
 Alpha virt. eigenvalues --    1.12364   1.13619   1.14066   1.14323   1.15348
 Alpha virt. eigenvalues --    1.15889   1.16649   1.17038   1.18215   1.18352
 Alpha virt. eigenvalues --    1.19614   1.20104   1.20598   1.21412   1.22047
 Alpha virt. eigenvalues --    1.23581   1.23672   1.24374   1.24803   1.25290
 Alpha virt. eigenvalues --    1.25991   1.26498   1.27368   1.28097   1.28429
 Alpha virt. eigenvalues --    1.28769   1.29120   1.29817   1.30003   1.30502
 Alpha virt. eigenvalues --    1.31534   1.31690   1.32326   1.32939   1.33933
 Alpha virt. eigenvalues --    1.35015   1.36431   1.36911   1.37619   1.38734
 Alpha virt. eigenvalues --    1.39852   1.40958   1.41861   1.43995   1.45582
 Alpha virt. eigenvalues --    1.45667   1.46871   1.49183   1.49753   1.51073
 Alpha virt. eigenvalues --    1.51552   1.52835   1.53269   1.53791   1.54026
 Alpha virt. eigenvalues --    1.54477   1.55127   1.55601   1.56575   1.57867
 Alpha virt. eigenvalues --    1.57931   1.59134   1.59490   1.59741   1.60241
 Alpha virt. eigenvalues --    1.61674   1.61951   1.63154   1.63934   1.64456
 Alpha virt. eigenvalues --    1.66318   1.67532   1.68024   1.68573   1.69161
 Alpha virt. eigenvalues --    1.69851   1.70676   1.70986   1.71475   1.71924
 Alpha virt. eigenvalues --    1.72451   1.73420   1.74001   1.74553   1.74652
 Alpha virt. eigenvalues --    1.75293   1.75389   1.75515   1.75856   1.76139
 Alpha virt. eigenvalues --    1.76622   1.76657   1.77154   1.77503   1.78175
 Alpha virt. eigenvalues --    1.78741   1.79705   1.79762   1.80226   1.80652
 Alpha virt. eigenvalues --    1.80875   1.81734   1.82502   1.82916   1.82951
 Alpha virt. eigenvalues --    1.83446   1.83685   1.83879   1.84334   1.84434
 Alpha virt. eigenvalues --    1.84812   1.85854   1.86741   1.88451   1.89000
 Alpha virt. eigenvalues --    1.89332   1.89922   1.91249   1.91704   1.92542
 Alpha virt. eigenvalues --    1.93149   1.94591   1.94721   1.95232   1.95841
 Alpha virt. eigenvalues --    1.96025   1.96617   1.97150   1.98556   1.98739
 Alpha virt. eigenvalues --    1.99111   1.99269   1.99397   1.99813   2.00028
 Alpha virt. eigenvalues --    2.00636   2.01564   2.02007   2.02703   2.03466
 Alpha virt. eigenvalues --    2.04961   2.06389   2.07330   2.07962   2.09098
 Alpha virt. eigenvalues --    2.10012   2.10592   2.10967   2.11426   2.12051
 Alpha virt. eigenvalues --    2.12388   2.13495   2.14233   2.14557   2.14911
 Alpha virt. eigenvalues --    2.15477   2.15729   2.15859   2.16236   2.17438
 Alpha virt. eigenvalues --    2.18330   2.19110   2.19728   2.21403   2.22019
 Alpha virt. eigenvalues --    2.22906   2.23737   2.25241   2.26041   2.27150
 Alpha virt. eigenvalues --    2.28144   2.28230   2.29787   2.30508   2.30719
 Alpha virt. eigenvalues --    2.31539   2.32139   2.32655   2.32929   2.33575
 Alpha virt. eigenvalues --    2.35049   2.35146   2.35427   2.36269   2.36509
 Alpha virt. eigenvalues --    2.37181   2.38948   2.42007   2.43271   2.43994
 Alpha virt. eigenvalues --    2.44474   2.45464   2.48192   2.48955   2.49131
 Alpha virt. eigenvalues --    2.49810   2.50480   2.52823   2.53511   2.54710
 Alpha virt. eigenvalues --    2.55937   2.57374   2.58671   2.59287   2.60423
 Alpha virt. eigenvalues --    2.61340   2.61715   2.62738   2.62962   2.63496
 Alpha virt. eigenvalues --    2.63853   2.64961   2.65499   2.68272   2.68860
 Alpha virt. eigenvalues --    2.69972   2.71190   2.73437   2.74403   2.74972
 Alpha virt. eigenvalues --    2.75198   2.75453   2.75617   2.76792   2.79559
 Alpha virt. eigenvalues --    2.80850   2.85945   2.86833   2.87491   2.87797
 Alpha virt. eigenvalues --    2.88156   2.88930   2.89337   2.89676   2.95583
 Alpha virt. eigenvalues --    2.97964   2.98377   2.98917   2.99582   3.00294
 Alpha virt. eigenvalues --    3.00657   3.02132   3.02623   3.04344   3.06073
 Alpha virt. eigenvalues --    3.06292   3.06604   3.06765   3.07527   3.08081
 Alpha virt. eigenvalues --    3.09497   3.09596   3.11474   3.12144   3.13019
 Alpha virt. eigenvalues --    3.14166   3.14341   3.14497   3.15550   3.17326
 Alpha virt. eigenvalues --    3.17960   3.19655   3.20634   3.20996   3.23113
 Alpha virt. eigenvalues --    3.23508   3.26742   3.27587   3.30366   3.34088
 Alpha virt. eigenvalues --    3.38618   3.39449   3.43132   3.46520   3.48724
 Alpha virt. eigenvalues --    3.56965   3.60265   3.64105   3.64256   3.69296
 Alpha virt. eigenvalues --    3.73206   3.76445   3.87095   3.89415   3.91236
          Condensed to atoms (all electrons):
 Mulliken charges:
               1
     1  C   -0.007779
     2  C   -0.391520
     3  C   -0.393142
     4  S    0.100631
     5  C   -0.091869
     6  C    0.446284
     7  C   -0.114045
     8  C    0.344925
     9  C    0.442020
    10  F   -0.208016
    11  F   -0.209969
    12  F   -0.184716
    13  F   -0.193725
    14  F   -0.209306
    15  F   -0.206949
    16  C   -0.002849
    17  C    0.130125
    18  H    0.048867
    19  H    0.061574
    20  H    0.065455
    21  C    0.136154
    22  H    0.057783
    23  H    0.063289
    24  H    0.047765
    25  C   -0.114599
    26  S    0.101801
    27  C   -0.107043
    28  C   -0.035123
    29  C   -0.008340
    30  C   -0.004821
    31  C   -0.015681
    32  H    0.022906
    33  C   -0.014521
    34  H    0.021984
    35  C   -0.006275
    36  H    0.025924
    37  H    0.025573
    38  H    0.026725
    39  C   -0.084859
    40  C    0.055686
    41  H    0.056261
    42  H    0.062677
    43  H    0.058428
    44  C   -0.027462
    45  C   -0.007839
    46  C   -0.008038
    47  C   -0.015759
    48  H    0.023607
    49  C   -0.013861
    50  H    0.023326
    51  C   -0.005789
    52  H    0.026705
    53  H    0.026331
    54  H    0.027570
    55  C   -0.071911
    56  C    0.049803
    57  H    0.059074
    58  H    0.062015
    59  H    0.054541
 Sum of Mulliken charges =   0.00000
 Mulliken charges with hydrogens summed into heavy atoms:
               1
     1  C   -0.007779
     2  C   -0.391520
     3  C   -0.393142
     4  S    0.100631
     5  C   -0.091869
     6  C    0.446284
     7  C   -0.114045
     8  C    0.344925
     9  C    0.442020
    10  F   -0.208016
    11  F   -0.209969
    12  F   -0.184716
    13  F   -0.193725
    14  F   -0.209306
    15  F   -0.206949
    16  C   -0.002849
    17  C    0.306020
    21  C    0.304991
    25  C   -0.114599
    26  S    0.101801
    27  C   -0.107043
    28  C   -0.035123
    29  C    0.014566
    30  C    0.017163
    31  C    0.010243
    33  C    0.011051
    35  C    0.020450
    39  C   -0.084859
    40  C    0.233053
    44  C   -0.027462
    45  C    0.015768
    46  C    0.015288
    47  C    0.010946
    49  C    0.012470
    51  C    0.021781
    55  C   -0.071911
    56  C    0.225433
 Electronic spatial extent (au):  <R**2>=          20808.3982
 Charge=              0.0000 electrons
 Dipole moment (field-independent basis, Debye):
    X=              0.2823    Y=             -4.4256    Z=             -0.2058  Tot=              4.4394
 Quadrupole moment (field-independent basis, Debye-Ang):
   XX=           -183.5256   YY=           -235.6701   ZZ=           -227.3793
   XY=             -0.3599   XZ=             -0.3357   YZ=              7.6511
 Traceless Quadrupole moment (field-independent basis, Debye-Ang):
   XX=             31.9994   YY=            -20.1451   ZZ=            -11.8543
   XY=             -0.3599   XZ=             -0.3357   YZ=              7.6511
 Octapole moment (field-independent basis, Debye-Ang**2):
  XXX=             12.2686  YYY=             43.1832  ZZZ=             -0.2945  XYY=             -1.1271
  XXY=            -62.8407  XXZ=             34.2250  XZZ=              0.2539  YZZ=             43.4774
  YYZ=            -32.3704  XYZ=              4.9189
 Hexadecapole moment (field-independent basis, Debye-Ang**3):
 XXXX=         -15754.8323 YYYY=          -8157.3242 ZZZZ=          -1076.4092 XXXY=            -21.6571
 XXXZ=            -55.8535 YYYX=              8.2615 YYYZ=            162.3758 ZZZX=              3.5875
 ZZZY=              7.1580 XXYY=          -3961.8363 XXZZ=          -3318.6081 YYZZ=          -1564.8570
 XXYZ=            140.2011 YYXZ=            -22.1938 ZZXY=             -6.3833
 N-N= 4.682238860141D+03 E-N=-1.526537208887D+04  KE= 2.493366672764D+03
 No NMR shielding tensors so no spin-rotation constants.
 Leave Link  601 at Mon Dec  3 11:55:56 2018, MaxMem=   536870912 cpu:         5.9
 (Enter /pbs_home/pkowalski/g09d01/g09/l701.exe)
 Compute integral first derivatives.
 ... and contract with generalized density number  0.
 Leave Link  701 at Mon Dec  3 11:55:56 2018, MaxMem=   536870912 cpu:         5.6
 (Enter /pbs_home/pkowalski/g09d01/g09/l702.exe)
 L702 exits ... SP integral derivatives will be done elsewhere.
 Leave Link  702 at Mon Dec  3 11:55:57 2018, MaxMem=   536870912 cpu:         0.3
 (Enter /pbs_home/pkowalski/g09d01/g09/l703.exe)
 Compute integral first derivatives, UseDBF=F ICtDFT=           0.
 Integral derivatives from FoFJK, PRISM(SPDF).
 Calling FoFJK, ICntrl=      2127 FMM=F ISym2X=0 I1Cent= 0 IOpClX= 0 NMat=1 NMatS=1 NMatT=0.
 FoFJK:  IHMeth= 1 ICntrl=    2127 DoSepK=F KAlg= 0 I1Cent=   0 FoldK=F
 IRaf=         0 NMat=   1 IRICut=       1 DoRegI=T DoRafI=F ISym2E= 0.
 FoFCou: FMM=F IPFlag=           0 FMFlag=      100000 FMFlg1=         800
         NFxFlg=           0 DoJE=F BraDBF=F KetDBF=F FulRan=T
         wScrn=  0.000000 ICntrl=    2127 IOpCl=  0 I1Cent=           0 NGrid=           0
         NMat0=    1 NMatS0=      1 NMatT0=    0 NMatD0=    1 NMtDS0=    0 NMtDT0=    0
 Symmetry not used in FoFCou.
 Leave Link  703 at Mon Dec  3 11:57:12 2018, MaxMem=   536870912 cpu:       599.5
 (Enter /pbs_home/pkowalski/g09d01/g09/l716.exe)
 Dipole        = 1.11079307D-01-1.74117966D+00-8.09628850D-02
 ***** Axes restored to original set *****
 -------------------------------------------------------------------
 Center     Atomic                   Forces (Hartrees/Bohr)
 Number     Number              X              Y              Z
 -------------------------------------------------------------------
      1        6          -0.000739536    0.001208895    0.004431536
      2        6          -0.001553423   -0.000377762    0.000060077
      3        6           0.001175960    0.000476942    0.000412502
      4       16           0.003382041   -0.005137130   -0.007330224
      5        6           0.002316248   -0.001519238   -0.001163709
      6        6          -0.007851639    0.001431657   -0.009672557
      7        6          -0.000282542   -0.000162798   -0.003067357
      8        6           0.007541460    0.001007090   -0.008638706
      9        6           0.006885762   -0.010114125    0.002245838
     10        9           0.000061734   -0.011635726    0.008477504
     11        9           0.009949553    0.009022113    0.004167223
     12        9           0.000051516    0.010714652    0.010475327
     13        9          -0.010326916   -0.010258059    0.002703820
     14        9           0.004815036    0.012941821   -0.000495592
     15        9          -0.014259336   -0.000128314   -0.002478696
     16        6          -0.002060505    0.003138944    0.002840436
     17        6          -0.005488416   -0.008623058    0.003349674
     18        1           0.004165827   -0.000781588    0.001665628
     19        1          -0.002790420    0.003773469    0.002041019
     20        1          -0.000220609   -0.000158701   -0.005051696
     21        6           0.005457198    0.008704620   -0.003177958
     22        1           0.000339126    0.000496634    0.005105768
     23        1           0.002533696   -0.003752315   -0.001774332
     24        1          -0.004097799    0.000559184   -0.002067798
     25        6          -0.004049017    0.005125494    0.001124709
     26       16           0.001146275   -0.005229079   -0.007812655
     27        6           0.002246465    0.000309770    0.006239161
     28        6           0.000334552   -0.000041286    0.000401369
     29        6          -0.004058377   -0.000351492    0.004496175
     30        6           0.000522166    0.003197559   -0.005269668
     31        6          -0.000085896   -0.003655765    0.005046164
     32        1           0.003703838   -0.000256022   -0.003424432
     33        6           0.004430292   -0.000038131   -0.004719756
     34        1           0.000513214   -0.003103869    0.004316492
     35        6           0.004612006   -0.004367681    0.001131683
     36        1          -0.000000474    0.002849508   -0.003799105
     37        1          -0.003447179    0.000318679    0.003226810
     38        1          -0.003509128    0.003117096   -0.000587456
     39        6          -0.000195632   -0.001975116   -0.004315082
     40        6           0.003462237    0.001170816    0.008621662
     41        1          -0.004261409    0.001573037   -0.000100692
     42        1           0.002626650    0.001971451   -0.002295942
     43        1          -0.000035302   -0.004128787   -0.000928983
     44        6          -0.000361861    0.000428559    0.000012784
     45        6          -0.004121692   -0.000667086    0.004389232
     46        6           0.005955701   -0.000901570   -0.000593961
     47        6          -0.006140348    0.001030918   -0.000255682
     48        1           0.002883460    0.000687493   -0.004036223
     49        6           0.003560282    0.000687900   -0.004834946
     50        1          -0.005069132    0.001190758   -0.000428781
     51        6          -0.002554365    0.001839259   -0.005344899
     52        1           0.004667664   -0.000756504    0.000220598
     53        1          -0.002680023   -0.000599935    0.003810363
     54        1           0.002009782   -0.001449299    0.004101453
     55        6           0.001851327   -0.003446999   -0.002730133
     56        6          -0.004598250    0.007976077    0.001818615
     57        1          -0.002256470   -0.002328014   -0.002645273
     58        1           0.003337644    0.001287674   -0.001857528
     59        1           0.000556986   -0.002292623    0.003966199
 -------------------------------------------------------------------
 Cartesian Forces:  Max     0.014259336 RMS     0.004358306
 Leave Link  716 at Mon Dec  3 11:57:12 2018, MaxMem=   536870912 cpu:         0.4
 (Enter /pbs_home/pkowalski/g09d01/g09/l103.exe)

 GradGradGradGradGradGradGradGradGradGradGradGradGradGradGradGradGradGrad
 Berny optimization.
 FormGI is forming the generalized inverse of G from B-inverse, IUseBI=4.
 Internal  Forces:  Max     0.014979059 RMS     0.002681066
 Search for a local minimum.
 Step number   1 out of a maximum of  354
 All quantities printed in internal units (Hartrees-Bohrs-Radians)
 RMS Force = .26811D-02 SwitMx=.10000D-02 MixMth= 1
 Mixed Optimization -- RFO/linear search
 Second derivative matrix not updated -- first step.
 ITU=  0
     Eigenvalues ---    0.00230   0.00230   0.00417   0.00631   0.00652
     Eigenvalues ---    0.00652   0.00846   0.00985   0.01098   0.01109
     Eigenvalues ---    0.01205   0.01265   0.01385   0.01435   0.01458
     Eigenvalues ---    0.01542   0.01575   0.01601   0.01721   0.01727
     Eigenvalues ---    0.01934   0.01934   0.02014   0.02017   0.02077
     Eigenvalues ---    0.02080   0.02094   0.02096   0.02133   0.02135
     Eigenvalues ---    0.02138   0.02142   0.02151   0.02154   0.02161
     Eigenvalues ---    0.02161   0.02164   0.02167   0.04503   0.04703
     Eigenvalues ---    0.04946   0.05447   0.05457   0.05515   0.05679
     Eigenvalues ---    0.05685   0.05963   0.06958   0.07027   0.07069
     Eigenvalues ---    0.07234   0.07265   0.07280   0.07804   0.09051
     Eigenvalues ---    0.09183   0.09411   0.09478   0.10383   0.10730
     Eigenvalues ---    0.11191   0.12257   0.12422   0.14171   0.14632
     Eigenvalues ---    0.15993   0.15994   0.15997   0.15998   0.15999
     Eigenvalues ---    0.15999   0.16000   0.16000   0.16000   0.16000
     Eigenvalues ---    0.16000   0.16000   0.16000   0.16000   0.16000
     Eigenvalues ---    0.16000   0.16000   0.16000   0.16000   0.16000
     Eigenvalues ---    0.16000   0.16000   0.17035   0.17112   0.20357
     Eigenvalues ---    0.21999   0.21999   0.22000   0.22000   0.22211
     Eigenvalues ---    0.22281   0.23466   0.23466   0.24410   0.24520
     Eigenvalues ---    0.24573   0.24707   0.24807   0.24943   0.24961
     Eigenvalues ---    0.24987   0.24988   0.24997   0.24999   0.26749
     Eigenvalues ---    0.26847   0.27142   0.27223   0.27280   0.27507
     Eigenvalues ---    0.27566   0.28043   0.28339   0.30700   0.31492
     Eigenvalues ---    0.31492   0.31788   0.33753   0.34354   0.34411
     Eigenvalues ---    0.34434   0.34491   0.34525   0.34594   0.34594
     Eigenvalues ---    0.34605   0.34697   0.34720   0.34743   0.34755
     Eigenvalues ---    0.35160   0.35254   0.35291   0.35291   0.35291
     Eigenvalues ---    0.35291   0.35291   0.35303   0.35314   0.35373
     Eigenvalues ---    0.35432   0.35468   0.37155   0.37912   0.41295
     Eigenvalues ---    0.41328   0.41747   0.41772   0.45003   0.45036
     Eigenvalues ---    0.45499   0.45549   0.46381   0.46413   0.46805
     Eigenvalues ---    0.46814   0.47366   0.47604   0.48415   0.49687
     Eigenvalues ---    0.50197   0.50385   0.52108   0.52405   0.53415
     Eigenvalues ---    0.55621
 RFO step:  Lambda=-6.77673128D-03 EMin= 2.30000000D-03
 Linear search not attempted -- first point.
 Iteration  1 RMS(Cart)=  0.04860544 RMS(Int)=  0.00020578
 Iteration  2 RMS(Cart)=  0.00051216 RMS(Int)=  0.00001163
 Iteration  3 RMS(Cart)=  0.00000005 RMS(Int)=  0.00001163
 ITry= 1 IFail=0 DXMaxC= 2.21D-01 DCOld= 1.00D+10 DXMaxT= 3.00D-01 DXLimC= 3.00D+00 Rises=F
 Variable       Old X    -DE/DX   Delta X   Delta X   Delta X     New X
                                 (Linear)    (Quad)   (Total)
    R1        2.90432  -0.00535   0.00000  -0.02094  -0.02093   2.88339
    R2        2.58477  -0.00228   0.00000  -0.00384  -0.00385   2.58092
    R3        2.74121  -0.00396   0.00000  -0.01050  -0.01051   2.73070
    R4        2.91528  -0.00872   0.00000  -0.03150  -0.03149   2.88379
    R5        2.93229  -0.00758   0.00000  -0.02690  -0.02690   2.90539
    R6        3.51565  -0.00758   0.00000  -0.03432  -0.03430   3.48134
    R7        3.51432  -0.00754   0.00000  -0.03411  -0.03409   3.48023
    R8        2.90716  -0.00534   0.00000  -0.02101  -0.02099   2.88617
    R9        2.93097  -0.00749   0.00000  -0.02652  -0.02652   2.90445
   R10        3.34652  -0.00846   0.00000  -0.02754  -0.02756   3.31896
   R11        2.84253  -0.00408   0.00000  -0.01247  -0.01247   2.83006
   R12        2.76845  -0.00454   0.00000  -0.01095  -0.01096   2.75749
   R13        2.92794  -0.00374   0.00000  -0.01297  -0.01296   2.91498
   R14        2.57796  -0.01439   0.00000  -0.02726  -0.02726   2.55070
   R15        2.59478  -0.01405   0.00000  -0.02752  -0.02752   2.56726
   R16        2.83894  -0.00412   0.00000  -0.01278  -0.01278   2.82615
   R17        2.58987  -0.00222   0.00000  -0.00374  -0.00374   2.58613
   R18        2.92934  -0.00362   0.00000  -0.01258  -0.01259   2.91675
   R19        2.54584  -0.01498   0.00000  -0.02661  -0.02661   2.51923
   R20        2.56568  -0.01480   0.00000  -0.02736  -0.02736   2.53832
   R21        2.59667  -0.01381   0.00000  -0.02715  -0.02715   2.56952
   R22        2.57513  -0.01446   0.00000  -0.02725  -0.02725   2.54788
   R23        2.73097  -0.00375   0.00000  -0.00976  -0.00977   2.72121
   R24        2.06339   0.00454   0.00000   0.01287   0.01287   2.07626
   R25        2.06131   0.00503   0.00000   0.01422   0.01422   2.07554
   R26        2.06453   0.00501   0.00000   0.01423   0.01423   2.07876
   R27        2.06094   0.00505   0.00000   0.01425   0.01425   2.07519
   R28        2.06604   0.00482   0.00000   0.01373   0.01373   2.07977
   R29        2.06339   0.00461   0.00000   0.01306   0.01306   2.07645
   R30        2.78565  -0.00377   0.00000  -0.01048  -0.01048   2.77516
   R31        2.59875  -0.00161   0.00000  -0.00243  -0.00245   2.59630
   R32        3.35426  -0.00835   0.00000  -0.02748  -0.02749   3.32677
   R33        2.78716  -0.00388   0.00000  -0.01082  -0.01082   2.77633
   R34        2.59592  -0.00161   0.00000  -0.00243  -0.00245   2.59347
   R35        2.65884  -0.00214   0.00000  -0.00477  -0.00477   2.65408
   R36        2.65998  -0.00233   0.00000  -0.00522  -0.00522   2.65476
   R37        2.63314  -0.00135   0.00000  -0.00282  -0.00282   2.63032
   R38        2.04922   0.00505   0.00000   0.01397   0.01397   2.06319
   R39        2.63163  -0.00134   0.00000  -0.00284  -0.00284   2.62879
   R40        2.05073   0.00532   0.00000   0.01477   0.01477   2.06550
   R41        2.63749  -0.00130   0.00000  -0.00272  -0.00272   2.63477
   R42        2.05205   0.00475   0.00000   0.01320   0.01320   2.06525
   R43        2.63954  -0.00177   0.00000  -0.00375  -0.00375   2.63579
   R44        2.05205   0.00473   0.00000   0.01316   0.01316   2.06522
   R45        2.05205   0.00473   0.00000   0.01315   0.01315   2.06520
   R46        2.85084  -0.00562   0.00000  -0.01747  -0.01747   2.83337
   R47        2.06169   0.00454   0.00000   0.01282   0.01282   2.07451
   R48        2.06736   0.00398   0.00000   0.01136   0.01136   2.07872
   R49        2.06320   0.00423   0.00000   0.01198   0.01198   2.07518
   R50        2.65866  -0.00212   0.00000  -0.00476  -0.00476   2.65390
   R51        2.65922  -0.00222   0.00000  -0.00496  -0.00496   2.65426
   R52        2.63314  -0.00141   0.00000  -0.00298  -0.00298   2.63016
   R53        2.04979   0.00501   0.00000   0.01387   0.01387   2.06366
   R54        2.63144  -0.00126   0.00000  -0.00265  -0.00265   2.62879
   R55        2.05168   0.00521   0.00000   0.01448   0.01448   2.06615
   R56        2.63768  -0.00127   0.00000  -0.00265  -0.00265   2.63503
   R57        2.05205   0.00473   0.00000   0.01316   0.01316   2.06522
   R58        2.63824  -0.00124   0.00000  -0.00259  -0.00259   2.63566
   R59        2.05205   0.00470   0.00000   0.01305   0.01305   2.06511
   R60        2.05186   0.00479   0.00000   0.01332   0.01332   2.06518
   R61        2.85084  -0.00565   0.00000  -0.01756  -0.01756   2.83328
   R62        2.06509   0.00417   0.00000   0.01187   0.01187   2.07696
   R63        2.06642   0.00400   0.00000   0.01141   0.01141   2.07783
   R64        2.06075   0.00461   0.00000   0.01300   0.01300   2.07374
    A1        2.02249   0.00041   0.00000  -0.00067  -0.00068   2.02181
    A2        1.95681  -0.00012   0.00000  -0.00333  -0.00332   1.95349
    A3        2.30190  -0.00028   0.00000   0.00398   0.00397   2.30587
    A4        1.91620   0.00037   0.00000   0.00127   0.00127   1.91747
    A5        1.87536   0.00020   0.00000   0.00631   0.00631   1.88166
    A6        1.82509   0.00068   0.00000   0.00708   0.00708   1.83217
    A7        1.98263  -0.00014   0.00000  -0.00227  -0.00229   1.98034
    A8        1.97435  -0.00138   0.00000  -0.01283  -0.01284   1.96151
    A9        1.88115   0.00041   0.00000   0.00209   0.00202   1.88317
   A10        1.97798  -0.00136   0.00000  -0.01287  -0.01288   1.96510
   A11        1.89734   0.00040   0.00000   0.00147   0.00148   1.89883
   A12        1.98915  -0.00016   0.00000  -0.00290  -0.00292   1.98623
   A13        1.83878   0.00066   0.00000   0.00740   0.00740   1.84618
   A14        1.86689   0.00041   0.00000   0.00254   0.00246   1.86934
   A15        1.88588   0.00017   0.00000   0.00596   0.00595   1.89183
   A16        1.59628   0.00019   0.00000  -0.00101  -0.00099   1.59529
   A17        2.23978   0.00041   0.00000   0.00324   0.00326   2.24304
   A18        2.13157  -0.00087   0.00000  -0.00403  -0.00404   2.12753
   A19        1.91067   0.00046   0.00000   0.00077   0.00076   1.91143
   A20        1.82980  -0.00084   0.00000  -0.00442  -0.00443   1.82537
   A21        1.99770   0.00030   0.00000   0.00132   0.00132   1.99902
   A22        1.96262   0.00056   0.00000   0.00399   0.00400   1.96662
   A23        1.91574   0.00011   0.00000  -0.00040  -0.00040   1.91534
   A24        1.89139   0.00030   0.00000   0.00159   0.00160   1.89299
   A25        1.86455  -0.00041   0.00000  -0.00203  -0.00203   1.86252
   A26        1.90363   0.00046   0.00000   0.00041   0.00040   1.90403
   A27        2.12825  -0.00093   0.00000  -0.00398  -0.00399   2.12427
   A28        2.25067   0.00046   0.00000   0.00358   0.00360   2.25427
   A29        1.83488   0.00060   0.00000   0.00265   0.00262   1.83751
   A30        1.96803  -0.00024   0.00000  -0.00081  -0.00080   1.96723
   A31        1.89787   0.00005   0.00000   0.00136   0.00136   1.89923
   A32        1.96873  -0.00021   0.00000  -0.00076  -0.00076   1.96798
   A33        1.89273  -0.00001   0.00000   0.00104   0.00104   1.89377
   A34        1.89884  -0.00016   0.00000  -0.00315  -0.00315   1.89569
   A35        1.81980  -0.00086   0.00000  -0.00510  -0.00511   1.81469
   A36        1.97275   0.00049   0.00000   0.00316   0.00316   1.97591
   A37        1.99945   0.00032   0.00000   0.00207   0.00207   2.00152
   A38        1.89724   0.00022   0.00000   0.00134   0.00134   1.89858
   A39        1.90698   0.00027   0.00000   0.00068   0.00070   1.90768
   A40        1.86524  -0.00043   0.00000  -0.00213  -0.00214   1.86310
   A41        2.00479   0.00038   0.00000  -0.00115  -0.00115   2.00364
   A42        1.97707  -0.00012   0.00000  -0.00289  -0.00288   1.97419
   A43        2.30116  -0.00026   0.00000   0.00405   0.00404   2.30520
   A44        1.90311  -0.00014   0.00000   0.00004   0.00004   1.90315
   A45        1.94255  -0.00102   0.00000  -0.00637  -0.00639   1.93617
   A46        1.92859  -0.00078   0.00000  -0.00526  -0.00528   1.92331
   A47        1.89708   0.00072   0.00000   0.00545   0.00545   1.90253
   A48        1.89426   0.00052   0.00000   0.00365   0.00365   1.89791
   A49        1.89739   0.00075   0.00000   0.00291   0.00288   1.90027
   A50        1.94028  -0.00112   0.00000  -0.00704  -0.00705   1.93323
   A51        1.92841  -0.00068   0.00000  -0.00460  -0.00462   1.92380
   A52        1.90328  -0.00017   0.00000  -0.00020  -0.00020   1.90308
   A53        1.89937   0.00076   0.00000   0.00301   0.00298   1.90235
   A54        1.89939   0.00078   0.00000   0.00566   0.00566   1.90506
   A55        1.89226   0.00050   0.00000   0.00359   0.00359   1.89585
   A56        2.03854  -0.00134   0.00000  -0.00550  -0.00550   2.03304
   A57        2.01289   0.00082   0.00000   0.00363   0.00360   2.01648
   A58        2.23163   0.00052   0.00000   0.00173   0.00173   2.23336
   A59        1.58668   0.00007   0.00000  -0.00157  -0.00155   1.58513
   A60        2.04116  -0.00134   0.00000  -0.00535  -0.00534   2.03582
   A61        2.00608   0.00088   0.00000   0.00372   0.00369   2.00977
   A62        2.23590   0.00046   0.00000   0.00169   0.00169   2.23759
   A63        2.11028   0.00019   0.00000   0.00076   0.00076   2.11104
   A64        2.10574  -0.00114   0.00000  -0.00441  -0.00441   2.10133
   A65        2.06677   0.00095   0.00000   0.00364   0.00364   2.07042
   A66        2.10661  -0.00055   0.00000  -0.00236  -0.00235   2.10426
   A67        2.08584   0.00030   0.00000   0.00131   0.00131   2.08715
   A68        2.09036   0.00026   0.00000   0.00109   0.00109   2.09145
   A69        2.10661  -0.00038   0.00000  -0.00171  -0.00171   2.10490
   A70        2.08270  -0.00018   0.00000  -0.00136  -0.00136   2.08134
   A71        2.09376   0.00056   0.00000   0.00312   0.00311   2.09687
   A72        2.09928  -0.00005   0.00000   0.00000   0.00000   2.09928
   A73        2.08706   0.00003   0.00000   0.00005   0.00005   2.08711
   A74        2.09680   0.00002   0.00000  -0.00004  -0.00004   2.09675
   A75        2.09920  -0.00009   0.00000  -0.00031  -0.00031   2.09889
   A76        2.08741   0.00006   0.00000   0.00027   0.00027   2.08768
   A77        2.09657   0.00002   0.00000   0.00004   0.00004   2.09661
   A78        2.08768   0.00011   0.00000   0.00070   0.00070   2.08839
   A79        2.09771  -0.00005   0.00000  -0.00030  -0.00030   2.09741
   A80        2.09777  -0.00007   0.00000  -0.00041  -0.00041   2.09736
   A81        1.96624  -0.00171   0.00000  -0.00827  -0.00829   1.95795
   A82        2.16066   0.00094   0.00000   0.00450   0.00450   2.16517
   A83        2.15513   0.00077   0.00000   0.00378   0.00379   2.15892
   A84        1.93208  -0.00016   0.00000  -0.00083  -0.00084   1.93124
   A85        1.95634  -0.00054   0.00000  -0.00316  -0.00317   1.95317
   A86        1.92824  -0.00019   0.00000  -0.00129  -0.00130   1.92694
   A87        1.88885   0.00043   0.00000   0.00290   0.00290   1.89175
   A88        1.89266   0.00016   0.00000   0.00085   0.00085   1.89351
   A89        1.86313   0.00034   0.00000   0.00182   0.00182   1.86495
   A90        2.11150   0.00002   0.00000   0.00016   0.00016   2.11166
   A91        2.10399  -0.00100   0.00000  -0.00381  -0.00381   2.10019
   A92        2.06726   0.00097   0.00000   0.00366   0.00366   2.07092
   A93        2.10591  -0.00047   0.00000  -0.00213  -0.00213   2.10379
   A94        2.08497   0.00026   0.00000   0.00120   0.00120   2.08617
   A95        2.09197   0.00022   0.00000   0.00097   0.00097   2.09294
   A96        2.10696  -0.00038   0.00000  -0.00169  -0.00169   2.10527
   A97        2.08445  -0.00010   0.00000  -0.00089  -0.00089   2.08356
   A98        2.09160   0.00048   0.00000   0.00263   0.00263   2.09423
   A99        2.09911  -0.00003   0.00000   0.00005   0.00005   2.09916
   A100       2.08724   0.00003   0.00000   0.00008   0.00008   2.08732
   A101       2.09680   0.00000   0.00000  -0.00013  -0.00013   2.09667
   A102       2.09853  -0.00016   0.00000  -0.00050  -0.00050   2.09803
   A103       2.08794   0.00009   0.00000   0.00031   0.00031   2.08825
   A104       2.09672   0.00007   0.00000   0.00020   0.00020   2.09691
   A105       2.08845   0.00007   0.00000   0.00059   0.00059   2.08904
   A106       2.09736  -0.00005   0.00000  -0.00042  -0.00042   2.09694
   A107       2.09735  -0.00001   0.00000  -0.00018  -0.00018   2.09718
   A108       1.97089  -0.00165   0.00000  -0.00803  -0.00804   1.96285
   A109       2.15751   0.00096   0.00000   0.00440   0.00441   2.16191
   A110       2.14693   0.00068   0.00000   0.00344   0.00345   2.15038
   A111       1.92423  -0.00030   0.00000  -0.00218  -0.00218   1.92205
   A112       1.96000  -0.00051   0.00000  -0.00304  -0.00304   1.95696
   A113       1.93365  -0.00010   0.00000  -0.00029  -0.00029   1.93336
   A114       1.86394   0.00031   0.00000   0.00121   0.00121   1.86514
   A115       1.88710   0.00020   0.00000   0.00109   0.00108   1.88818
   A116       1.89214   0.00047   0.00000   0.00348   0.00348   1.89562
    D1        0.68033   0.00035   0.00000   0.00414   0.00412   0.68445
    D2       -1.48370   0.00017   0.00000   0.00207   0.00205  -1.48165
    D3        2.80352  -0.00069   0.00000  -0.00628  -0.00631   2.79721
    D4       -2.52082   0.00044   0.00000   0.00392   0.00392  -2.51690
    D5        1.59833   0.00026   0.00000   0.00185   0.00185   1.60018
    D6       -0.39763  -0.00060   0.00000  -0.00650  -0.00652  -0.40415
    D7        3.00616   0.00027   0.00000   0.00217   0.00220   3.00835
    D8       -0.07802   0.00017   0.00000   0.00281   0.00282  -0.07519
    D9       -0.06130   0.00014   0.00000   0.00281   0.00282  -0.05847
   D10        3.13772   0.00004   0.00000   0.00345   0.00345   3.14116
   D11        0.28620   0.00022   0.00000   0.00283   0.00281   0.28901
   D12       -2.80541   0.00008   0.00000   0.00259   0.00258  -2.80282
   D13       -2.92739   0.00037   0.00000   0.00228   0.00228  -2.92512
   D14        0.26419   0.00023   0.00000   0.00205   0.00205   0.26624
   D15       -3.06113  -0.00075   0.00000  -0.01221  -0.01221  -3.07334
   D16       -1.02299  -0.00048   0.00000  -0.00974  -0.00975  -1.03274
   D17        1.08141  -0.00008   0.00000  -0.00299  -0.00301   1.07839
   D18       -0.96101  -0.00032   0.00000  -0.00474  -0.00475  -0.96576
   D19        1.07713  -0.00006   0.00000  -0.00227  -0.00229   1.07484
   D20       -3.10166   0.00035   0.00000   0.00449   0.00445  -3.09721
   D21        1.19081  -0.00100   0.00000  -0.01402  -0.01399   1.17682
   D22       -3.05423  -0.00073   0.00000  -0.01155  -0.01154  -3.06577
   D23       -0.94983  -0.00032   0.00000  -0.00479  -0.00480  -0.95463
   D24       -3.08243  -0.00037   0.00000  -0.01050  -0.01050  -3.09293
   D25        1.08996  -0.00012   0.00000  -0.00649  -0.00651   1.08345
   D26       -0.98821  -0.00022   0.00000  -0.00799  -0.00800  -0.99620
   D27        1.07772  -0.00089   0.00000  -0.01512  -0.01511   1.06261
   D28       -1.03308  -0.00064   0.00000  -0.01111  -0.01112  -1.04420
   D29       -3.11124  -0.00073   0.00000  -0.01260  -0.01261  -3.12385
   D30       -1.12427   0.00070   0.00000   0.00163   0.00166  -1.12261
   D31        3.04811   0.00095   0.00000   0.00564   0.00565   3.05376
   D32        0.96995   0.00085   0.00000   0.00414   0.00416   0.97411
   D33        0.31957   0.00047   0.00000   0.00538   0.00540   0.32497
   D34        2.40402   0.00061   0.00000   0.00451   0.00448   2.40850
   D35       -1.67230  -0.00025   0.00000  -0.00600  -0.00601  -1.67831
   D36        2.26718   0.00058   0.00000   0.00309   0.00306   2.27025
   D37        0.19494   0.00041   0.00000   0.00362   0.00364   0.19858
   D38       -1.80902  -0.00027   0.00000  -0.00771  -0.00772  -1.81675
   D39        0.80430   0.00046   0.00000   0.00545   0.00543   0.80973
   D40       -2.35413   0.00057   0.00000   0.00611   0.00610  -2.34803
   D41        2.92969  -0.00056   0.00000  -0.00479  -0.00481   2.92488
   D42       -0.22874  -0.00046   0.00000  -0.00413  -0.00414  -0.23288
   D43       -1.36271   0.00030   0.00000   0.00433   0.00432  -1.35840
   D44        1.76204   0.00040   0.00000   0.00499   0.00499   1.76703
   D45       -3.09360  -0.00074   0.00000  -0.01446  -0.01447  -3.10806
   D46        1.09694  -0.00091   0.00000  -0.01728  -0.01728   1.07966
   D47       -1.01299  -0.00066   0.00000  -0.01313  -0.01315  -1.02614
   D48        0.98928   0.00083   0.00000   0.00234   0.00236   0.99164
   D49       -1.10337   0.00066   0.00000  -0.00048  -0.00045  -1.10382
   D50        3.06989   0.00091   0.00000   0.00367   0.00368   3.07357
   D51       -0.98280  -0.00021   0.00000  -0.01021  -0.01022  -0.99302
   D52       -3.07545  -0.00039   0.00000  -0.01303  -0.01304  -3.08848
   D53        1.09781  -0.00013   0.00000  -0.00888  -0.00890   1.08891
   D54        3.02413   0.00003   0.00000   0.00687   0.00685   3.03098
   D55       -0.13317  -0.00021   0.00000  -0.00173  -0.00173  -0.13490
   D56        2.99045  -0.00019   0.00000  -0.00184  -0.00185   2.98860
   D57        0.89047   0.00007   0.00000   0.00092   0.00091   0.89138
   D58       -1.24145  -0.00006   0.00000  -0.00056  -0.00057  -1.24202
   D59       -0.20272  -0.00014   0.00000  -0.00256  -0.00256  -0.20528
   D60       -2.30270   0.00013   0.00000   0.00020   0.00021  -2.30249
   D61        1.84857   0.00000   0.00000  -0.00128  -0.00128   1.84729
   D62        2.99621   0.00004   0.00000  -0.00444  -0.00443   2.99178
   D63       -0.18029   0.00012   0.00000  -0.00417  -0.00415  -0.18444
   D64       -0.09762  -0.00005   0.00000  -0.00402  -0.00402  -0.10164
   D65        3.00907   0.00002   0.00000  -0.00375  -0.00374   3.00533
   D66        0.41376   0.00032   0.00000   0.00869   0.00870   0.42246
   D67        2.56546   0.00033   0.00000   0.00906   0.00906   2.57452
   D68       -1.61024   0.00001   0.00000   0.00551   0.00551  -1.60473
   D69        2.56735   0.00023   0.00000   0.00737   0.00738   2.57473
   D70       -1.56414   0.00024   0.00000   0.00775   0.00774  -1.55639
   D71        0.54335  -0.00008   0.00000   0.00419   0.00419   0.54754
   D72       -1.68554  -0.00002   0.00000   0.00563   0.00563  -1.67991
   D73        0.46616  -0.00002   0.00000   0.00600   0.00600   0.47216
   D74        2.57364  -0.00034   0.00000   0.00245   0.00245   2.57609
   D75        0.35518   0.00011   0.00000   0.00841   0.00839   0.36356
   D76       -1.70222   0.00012   0.00000   0.00831   0.00831  -1.69391
   D77        2.43857   0.00005   0.00000   0.00698   0.00697   2.44554
   D78       -2.74832   0.00006   0.00000   0.00831   0.00829  -2.74003
   D79        1.47747   0.00007   0.00000   0.00822   0.00821   1.48568
   D80       -0.66493   0.00001   0.00000   0.00688   0.00687  -0.65805
   D81       -0.21367   0.00018   0.00000   0.00216   0.00218  -0.21149
   D82        2.94869   0.00005   0.00000   0.00145   0.00145   2.95014
   D83        2.88549   0.00026   0.00000   0.00238   0.00240   2.88790
   D84       -0.23533   0.00013   0.00000   0.00167   0.00167  -0.23366
   D85       -0.46979  -0.00030   0.00000  -0.01085  -0.01085  -0.48064
   D86        1.63881  -0.00008   0.00000  -0.00928  -0.00929   1.62953
   D87       -2.61478  -0.00032   0.00000  -0.01070  -0.01070  -2.62549
   D88       -2.62104  -0.00028   0.00000  -0.01120  -0.01119  -2.63223
   D89       -0.51244  -0.00007   0.00000  -0.00962  -0.00962  -0.52206
   D90        1.51715  -0.00031   0.00000  -0.01104  -0.01104   1.50611
   D91        1.55775   0.00006   0.00000  -0.00747  -0.00746   1.55028
   D92       -2.61683   0.00028   0.00000  -0.00589  -0.00590  -2.62273
   D93       -0.58724   0.00003   0.00000  -0.00731  -0.00732  -0.59456
   D94        0.14802   0.00022   0.00000   0.00186   0.00184   0.14986
   D95       -3.12461   0.00015   0.00000   0.00051   0.00050  -3.12411
   D96       -3.01408   0.00035   0.00000   0.00258   0.00258  -3.01151
   D97       -0.00352   0.00028   0.00000   0.00123   0.00123  -0.00229
   D98       -2.36405  -0.00037   0.00000  -0.01771  -0.01770  -2.38175
   D99        0.74543  -0.00034   0.00000  -0.01706  -0.01706   0.72838
   D100       0.79553  -0.00010   0.00000  -0.00788  -0.00789   0.78764
   D101      -2.37818  -0.00007   0.00000  -0.00723  -0.00724  -2.38542
   D102       0.01579   0.00000   0.00000  -0.00010  -0.00009   0.01570
   D103      -2.99568   0.00004   0.00000   0.00115   0.00115  -2.99453
   D104       3.13962  -0.00029   0.00000  -0.00989  -0.00991   3.12972
   D105       0.12815  -0.00025   0.00000  -0.00865  -0.00867   0.11948
   D106       2.95886  -0.00028   0.00000  -0.00873  -0.00871   2.95014
   D107      -0.19164  -0.00015   0.00000  -0.00212  -0.00212  -0.19375
   D108       2.35235   0.00032   0.00000   0.01702   0.01701   2.36937
   D109      -0.75852   0.00030   0.00000   0.01700   0.01699  -0.74153
   D110      -0.77898   0.00017   0.00000   0.00940   0.00941  -0.76957
   D111       2.39333   0.00015   0.00000   0.00938   0.00939   2.40272
   D112      -0.01983  -0.00007   0.00000  -0.00062  -0.00062  -0.02046
   D113       3.07195   0.00008   0.00000  -0.00036  -0.00037   3.07158
   D114       3.11168   0.00007   0.00000   0.00682   0.00684   3.11851
   D115      -0.07972   0.00021   0.00000   0.00708   0.00709  -0.07263
   D116      -3.12920  -0.00002   0.00000  -0.00117  -0.00117  -3.13037
   D117      -0.01676   0.00003   0.00000   0.00052   0.00052  -0.01623
   D118      -0.01765  -0.00004   0.00000  -0.00129  -0.00129  -0.01895
   D119       3.09479   0.00000   0.00000   0.00041   0.00041   3.09520
   D120       3.13426   0.00004   0.00000   0.00138   0.00138   3.13564
   D121      -0.02339   0.00014   0.00000   0.00502   0.00501  -0.01837
   D122       0.02264   0.00004   0.00000   0.00140   0.00141   0.02404
   D123      -3.13501   0.00014   0.00000   0.00504   0.00504  -3.12998
   D124       0.00279   0.00000   0.00000   0.00015   0.00015   0.00294
   D125       3.13461   0.00000   0.00000   0.00031   0.00031   3.13492
   D126      -3.10958  -0.00004   0.00000  -0.00155  -0.00156  -3.11113
   D127       0.02224  -0.00004   0.00000  -0.00139  -0.00139   0.02085
   D128      -0.01278  -0.00001   0.00000  -0.00037  -0.00037  -0.01315
   D129       3.12903   0.00001   0.00000   0.00040   0.00040   3.12943
   D130      -3.13821  -0.00010   0.00000  -0.00399  -0.00399   3.14098
   D131       0.00359  -0.00008   0.00000  -0.00322  -0.00322   0.00037
   D132       0.00751   0.00002   0.00000   0.00085   0.00085   0.00836
   D133       3.14159   0.00000   0.00000   0.00001   0.00001  -3.14158
   D134      -3.12426   0.00002   0.00000   0.00069   0.00069  -3.12357
   D135       0.00983   0.00000   0.00000  -0.00015  -0.00015   0.00968
   D136      -0.00254  -0.00002   0.00000  -0.00074  -0.00074  -0.00328
   D137      -3.13663   0.00000   0.00000   0.00010   0.00010  -3.13652
   D138       3.13884  -0.00004   0.00000  -0.00151  -0.00151   3.13732
   D139       0.00475  -0.00002   0.00000  -0.00067  -0.00067   0.00408
   D140       2.78120   0.00002   0.00000   0.00054   0.00054   2.78173
   D141      -1.39119   0.00010   0.00000   0.00150   0.00150  -1.38969
   D142       0.68436   0.00005   0.00000   0.00087   0.00086   0.68522
   D143      -0.30508  -0.00006   0.00000   0.00061   0.00061  -0.30447
   D144       1.80572   0.00001   0.00000   0.00157   0.00157   1.80729
   D145      -2.40192  -0.00004   0.00000   0.00094   0.00094  -2.40098
   D146       3.12519   0.00003   0.00000   0.00171   0.00171   3.12690
   D147       0.01117  -0.00001   0.00000  -0.00008  -0.00008   0.01109
   D148       0.01505   0.00004   0.00000   0.00121   0.00121   0.01626
   D149      -3.09897  -0.00001   0.00000  -0.00058  -0.00058  -3.09955
   D150      -3.12903  -0.00006   0.00000  -0.00211  -0.00211  -3.13114
   D151       0.03264  -0.00014   0.00000  -0.00509  -0.00509   0.02755
   D152      -0.01875  -0.00005   0.00000  -0.00154  -0.00154  -0.02029
   D153      -3.14027  -0.00013   0.00000  -0.00452  -0.00452   3.13840
   D154      -0.00279   0.00000   0.00000   0.00009   0.00009  -0.00270
   D155      -3.13496   0.00000   0.00000  -0.00016  -0.00016  -3.13512
   D156       3.11111   0.00005   0.00000   0.00189   0.00190   3.11301
   D157      -0.02105   0.00004   0.00000   0.00164   0.00164  -0.01941
   D158       0.01019   0.00001   0.00000   0.00057   0.00057   0.01076
   D159      -3.13007  -0.00001   0.00000  -0.00021  -0.00022  -3.13029
   D160       3.13163   0.00009   0.00000   0.00352   0.00352   3.13516
   D161      -0.00863   0.00007   0.00000   0.00274   0.00274  -0.00590
   D162      -0.00612  -0.00003   0.00000  -0.00104  -0.00104  -0.00716
   D163       3.14159   0.00000   0.00000  -0.00004  -0.00004   3.14155
   D164       3.12599  -0.00002   0.00000  -0.00079  -0.00079   3.12521
   D165      -0.00948   0.00000   0.00000   0.00021   0.00021  -0.00926
   D166       0.00244   0.00002   0.00000   0.00071   0.00071   0.00315
   D167       3.13791  -0.00001   0.00000  -0.00029  -0.00029   3.13762
   D168      -3.14048   0.00004   0.00000   0.00150   0.00149  -3.13899
   D169      -0.00501   0.00001   0.00000   0.00049   0.00049  -0.00452
   D170      -0.68904   0.00017   0.00000   0.00240   0.00240  -0.68664
   D171       1.38720   0.00003   0.00000   0.00049   0.00050   1.38770
   D172      -2.77733   0.00019   0.00000   0.00264   0.00264  -2.77469
   D173       2.30855  -0.00007   0.00000   0.00010   0.00010   2.30865
   D174      -1.89839  -0.00022   0.00000  -0.00180  -0.00181  -1.90020
   D175       0.22026  -0.00005   0.00000   0.00034   0.00034   0.22060
         Item               Value     Threshold  Converged?
 Maximum Force            0.014979     0.000450     NO 
 RMS     Force            0.002681     0.000300     NO 
 Maximum Displacement     0.220631     0.001800     NO 
 RMS     Displacement     0.048829     0.001200     NO 
 Predicted change in Energy=-3.475519D-03
 Lowest energy point so far.  Saving SCF results.
 GradGradGradGradGradGradGradGradGradGradGradGradGradGradGradGradGradGrad

 Leave Link  103 at Mon Dec  3 11:57:12 2018, MaxMem=   536870912 cpu:         2.5
 (Enter /pbs_home/pkowalski/g09d01/g09/l202.exe)
 Stoichiometry    C29H22F6S2
 Framework group  C1[X(C29H22F6S2)]
 Deg. of freedom   171
 Full point group                 C1      NOp   1
 RotChk:  IX=0 Diff= 1.10D-03
 Largest Abelian subgroup         C1      NOp   1
 Largest concise Abelian subgroup C1      NOp   1
                         Standard orientation:                         
 ---------------------------------------------------------------------
 Center     Atomic      Atomic             Coordinates (Angstroms)
 Number     Number       Type             X           Y           Z
 ---------------------------------------------------------------------
      1          6           0       -1.434355    0.435721   -0.179936
      2          6           0       -0.604441   -0.837594   -0.314322
      3          6           0        0.642468   -0.738480    0.559849
      4         16           0        1.759097   -2.190228    0.366789
      5          6           0       -0.727625    1.602308   -0.109792
      6          6           0       -1.243554    3.008056   -0.132170
      7          6           0        0.730872    1.618918   -0.067660
      8          6           0       -0.014816    3.878202    0.203215
      9          6           0        1.208188    3.029591   -0.204768
     10          9           0       -2.232890    3.256154    0.751881
     11          9           0       -1.710201    3.375373   -1.354028
     12          9           0       -0.043955    5.065378   -0.402569
     13          9           0        0.026985    4.075396    1.531225
     14          9           0        1.561702    3.354471   -1.476911
     15          9           0        2.254884    3.348791    0.582890
     16          6           0        1.458250    0.474620    0.117676
     17          6           0        0.338783   -0.598064    2.059957
     18          1           0        1.284992   -0.498805    2.609498
     19          1           0       -0.202058   -1.477422    2.434847
     20          1           0       -0.271255    0.299113    2.241611
     21          6           0       -0.291831   -1.039960   -1.806006
     22          1           0        0.264378   -1.973531   -1.964089
     23          1           0        0.305725   -0.198003   -2.187160
     24          1           0       -1.235453   -1.083071   -2.367345
     25          6           0        3.147578   -1.143785    0.118334
     26         16           0       -1.728329   -2.196753    0.218064
     27          6           0       -3.133261   -1.163737   -0.023250
     28          6           0       -4.447966   -1.817721    0.024973
     29          6           0       -5.516663   -1.240176    0.729873
     30          6           0       -4.649186   -3.056640   -0.606024
     31          6           0       -6.755128   -1.873389    0.781319
     32          1           0       -5.365224   -0.299249    1.262538
     33          6           0       -5.890321   -3.683006   -0.557062
     34          1           0       -3.821251   -3.520618   -1.148177
     35          6           0       -6.948314   -3.093439    0.134696
     36          1           0       -7.573863   -1.412687    1.339730
     37          1           0       -6.032078   -4.641126   -1.063288
     38          1           0       -7.921434   -3.589075    0.176221
     39          6           0       -2.852558    0.163423   -0.231438
     40          6           0       -3.894820    1.195136   -0.543403
     41          1           0       -4.823326    0.717381   -0.882167
     42          1           0       -4.125975    1.822277    0.330258
     43          1           0       -3.541287    1.869429   -1.334764
     44          6           0        4.457609   -1.802347    0.036105
     45          6           0        5.575297   -1.274707    0.702930
     46          6           0        4.606112   -2.998677   -0.684706
     47          6           0        6.808521   -1.916119    0.632824
     48          1           0        5.466758   -0.366816    1.300011
     49          6           0        5.841500   -3.634167   -0.756257
     50          1           0        3.742969   -3.421598   -1.205817
     51          6           0        6.947329   -3.094515   -0.099606
     52          1           0        7.666670   -1.495261    1.162744
     53          1           0        5.941393   -4.558663   -1.330330
     54          1           0        7.916625   -3.596410   -0.153283
     55          6           0        2.865533    0.195181   -0.005077
     56          6           0        3.888718    1.216681   -0.402004
     57          1           0        3.486746    1.867800   -1.190954
     58          1           0        4.170021    1.868893    0.437326
     59          1           0        4.794390    0.731158   -0.787052
 ---------------------------------------------------------------------
 Rotational constants (GHZ):      0.1277213      0.0714876      0.0488934
 Leave Link  202 at Mon Dec  3 11:57:12 2018, MaxMem=   536870912 cpu:         0.0
 (Enter /pbs_home/pkowalski/g09d01/g09/l301.exe)
 Basis read from rwf:  (5D, 7F)
 No pseudopotential information found on rwf file.
 There are   673 symmetry adapted cartesian basis functions of A   symmetry.
 There are   636 symmetry adapted basis functions of A   symmetry.
   636 basis functions,  1103 primitive gaussians,   673 cartesian basis functions
   141 alpha electrons      141 beta electrons
       nuclear repulsion energy      4707.7304257115 Hartrees.
 IExCor= 1009 DFT=T Ex+Corr=PBE1PBE ExCW=0 ScaHFX=  0.250000
 ScaDFX=  0.750000  0.750000  1.000000  1.000000 ScalE2=  1.000000  1.000000
 IRadAn=      0 IRanWt=     -1 IRanGd=            0 ICorTp=0 IEmpDi=  4
 NAtoms=   59 NActive=   59 NUniq=   59 SFac= 1.00D+00 NAtFMM=   60 NAOKFM=F Big=F
 Integral buffers will be    131072 words long.
 Raffenetti 2 integral format.
 Two-electron integral symmetry is turned on.
 No density basis found on file   724.
 Leave Link  301 at Mon Dec  3 11:57:13 2018, MaxMem=   536870912 cpu:         0.8
 (Enter /pbs_home/pkowalski/g09d01/g09/l302.exe)
 NPDir=0 NMtPBC=     1 NCelOv=     1 NCel=       1 NClECP=     1 NCelD=      1
         NCelK=      1 NCelE2=     1 NClLst=     1 CellRange=     0.0.
 One-electron integrals computed using PRISM.
 NBasis=   636 RedAO= T EigKep=  2.91D-04  NBF=   636
 NBsUse=   636 1.00D-06 EigRej= -1.00D+00 NBFU=   636
 Precomputing XC quadrature grid using
 IXCGrd= 4 IRadAn=           0 IRanWt=          -1 IRanGd=           0 AccXCQ= 0.00D+00.
 Generated NRdTot=       0 NPtTot=           0 NUsed=           0 NTot=          32
 NSgBfM=   629   631   634   634   634 MxSgAt=    59 MxSgA2=    59.
 Leave Link  302 at Mon Dec  3 11:57:14 2018, MaxMem=   536870912 cpu:        13.8
 (Enter /pbs_home/pkowalski/g09d01/g09/l303.exe)
 DipDrv:  MaxL=1.
 Leave Link  303 at Mon Dec  3 11:57:15 2018, MaxMem=   536870912 cpu:         1.8
 (Enter /pbs_home/pkowalski/g09d01/g09/l401.exe)
 Initial guess from the checkpoint file:  "dae0068freq_closed_pbe0.chk"
 B after Tr=     0.000000    0.000000    0.000000
         Rot=    1.000000    0.000142    0.000067    0.000017 Ang=   0.02 deg.
 Guess basis will be translated and rotated to current coordinates.
 JPrj=2 DoOrth=T DoCkMO=T.
 Generating alternative initial guess.
 ExpMin= 1.22D-01 ExpMax= 9.18D+03 ExpMxC= 1.38D+03 IAcc=1 IRadAn=         1 AccDes= 0.00D+00
 Harris functional with IExCor= 1009 and IRadAn=       1 diagonalized for initial guess.
 HarFok:  IExCor= 1009 AccDes= 0.00D+00 IRadAn=         1 IDoV= 1 UseB2=F ITyADJ=14
 ICtDFT=  3500011 ScaDFX=  1.000000  1.000000  1.000000  1.000000
 FoFCou: FMM=F IPFlag=           0 FMFlag=      100000 FMFlg1=           0
         NFxFlg=           0 DoJE=T BraDBF=F KetDBF=T FulRan=T
         wScrn=  0.000000 ICntrl=     500 IOpCl=  0 I1Cent=   200000004 NGrid=           0
         NMat0=    1 NMatS0=      1 NMatT0=    0 NMatD0=    1 NMtDS0=    0 NMtDT0=    0
 Petite list used in FoFCou.
 Harris En= -2510.26205809434    
 Leave Link  401 at Mon Dec  3 11:57:19 2018, MaxMem=   536870912 cpu:        33.7
 (Enter /pbs_home/pkowalski/g09d01/g09/l502.exe)
 Closed shell SCF:
 Using DIIS extrapolation, IDIIS=  1040.
 Integral symmetry usage will be decided dynamically.
 IVT=     1387805 IEndB=     1387805 NGot=   536870912 MDV=   535953350
 LenX=   535953350 LenY=   535499748
 Requested convergence on RMS density matrix=1.00D-08 within 128 cycles.
 Requested convergence on MAX density matrix=1.00D-06.
 Requested convergence on             energy=1.00D-06.
 No special actions if energy rises.
 Fock matrices will be formed incrementally for  20 cycles.
 Integral accuracy reduced to 1.0D-05 until final iterations.

 Cycle   1  Pass 0  IDiag  1:
 FoFJK:  IHMeth= 1 ICntrl=       0 DoSepK=F KAlg= 0 I1Cent=   0 FoldK=F
 IRaf= 660000000 NMat=   1 IRICut=       1 DoRegI=T DoRafI=F ISym2E= 0.
 FoFCou: FMM=F IPFlag=           0 FMFlag=      100000 FMFlg1=           0
         NFxFlg=           0 DoJE=F BraDBF=F KetDBF=F FulRan=T
         wScrn=  0.000000 ICntrl=       0 IOpCl=  0 I1Cent=           0 NGrid=           0
         NMat0=    1 NMatS0=      1 NMatT0=    0 NMatD0=    1 NMtDS0=    0 NMtDT0=    0
 Symmetry not used in FoFCou.
 E= -2510.12172311570    
 DIIS: error= 1.70D-03 at cycle   1 NSaved=   1.
 NSaved= 1 IEnMin= 1 EnMin= -2510.12172311570     IErMin= 1 ErrMin= 1.70D-03
 ErrMax= 1.70D-03  0.00D+00 EMaxC= 1.00D-01 BMatC= 3.62D-03 BMatP= 3.62D-03
 IDIUse=3 WtCom= 9.83D-01 WtEn= 1.70D-02
 Coeff-Com:  0.100D+01
 Coeff-En:   0.100D+01
 Coeff:      0.100D+01
 Gap=     0.571 Goal=   None    Shift=    0.000
 GapD=    0.571 DampG=2.000 DampE=1.000 DampFc=2.0000 IDamp=-1.
 RMSDP=3.07D-04 MaxDP=1.81D-02              OVMax= 8.80D-03

 Cycle   2  Pass 0  IDiag  1:
 RMSU=  3.06D-04    CP:  1.00D+00
 E= -2510.12598892790     Delta-E=       -0.004265812195 Rises=F Damp=F
 DIIS: error= 4.81D-04 at cycle   2 NSaved=   2.
 NSaved= 2 IEnMin= 2 EnMin= -2510.12598892790     IErMin= 2 ErrMin= 4.81D-04
 ErrMax= 4.81D-04  0.00D+00 EMaxC= 1.00D-01 BMatC= 2.19D-04 BMatP= 3.62D-03
 IDIUse=3 WtCom= 9.95D-01 WtEn= 4.81D-03
 Coeff-Com:  0.514D-01 0.949D+00
 Coeff-En:   0.000D+00 0.100D+01
 Coeff:      0.512D-01 0.949D+00
 Gap=     0.100 Goal=   None    Shift=    0.000
 RMSDP=9.40D-05 MaxDP=7.21D-03 DE=-4.27D-03 OVMax= 4.66D-03

 Cycle   3  Pass 0  IDiag  1:
 RMSU=  9.26D-05    CP:  1.00D+00  9.52D-01
 E= -2510.12583196738     Delta-E=        0.000156960518 Rises=F Damp=F
 DIIS: error= 6.55D-04 at cycle   3 NSaved=   3.
 NSaved= 3 IEnMin= 2 EnMin= -2510.12598892790     IErMin= 2 ErrMin= 4.81D-04
 ErrMax= 6.55D-04  0.00D+00 EMaxC= 1.00D-01 BMatC= 3.85D-04 BMatP= 2.19D-04
 IDIUse=3 WtCom= 2.81D-01 WtEn= 7.19D-01
 Coeff-Com: -0.263D-01 0.585D+00 0.442D+00
 Coeff-En:   0.000D+00 0.616D+00 0.384D+00
 Coeff:     -0.739D-02 0.607D+00 0.400D+00
 Gap=     0.100 Goal=   None    Shift=    0.000
 RMSDP=5.93D-05 MaxDP=5.27D-03 DE= 1.57D-04 OVMax= 3.15D-03

 Cycle   4  Pass 0  IDiag  1:
 RMSU=  1.65D-05    CP:  1.00D+00  1.02D+00  4.25D-01
 E= -2510.12622711660     Delta-E=       -0.000395149224 Rises=F Damp=F
 DIIS: error= 7.02D-05 at cycle   4 NSaved=   4.
 NSaved= 4 IEnMin= 4 EnMin= -2510.12622711660     IErMin= 4 ErrMin= 7.02D-05
 ErrMax= 7.02D-05  0.00D+00 EMaxC= 1.00D-01 BMatC= 8.36D-06 BMatP= 2.19D-04
 IDIUse=1 WtCom= 1.00D+00 WtEn= 0.00D+00
 Coeff-Com: -0.178D-01 0.253D+00 0.192D+00 0.573D+00
 Coeff:     -0.178D-01 0.253D+00 0.192D+00 0.573D+00
 Gap=     0.100 Goal=   None    Shift=    0.000
 RMSDP=9.30D-06 MaxDP=4.86D-04 DE=-3.95D-04 OVMax= 7.72D-04

 Initial convergence to 1.0D-05 achieved.  Increase integral accuracy.
 Cycle   5  Pass 1  IDiag  1:
 E= -2510.12639253038     Delta-E=       -0.000165413781 Rises=F Damp=F
 DIIS: error= 1.67D-04 at cycle   1 NSaved=   1.
 NSaved= 1 IEnMin= 1 EnMin= -2510.12639253038     IErMin= 1 ErrMin= 1.67D-04
 ErrMax= 1.67D-04  0.00D+00 EMaxC= 1.00D-01 BMatC= 1.93D-05 BMatP= 1.93D-05
 IDIUse=3 WtCom= 9.98D-01 WtEn= 1.67D-03
 Coeff-Com:  0.100D+01
 Coeff-En:   0.100D+01
 Coeff:      0.100D+01
 Gap=     0.100 Goal=   None    Shift=    0.000
 RMSDP=9.30D-06 MaxDP=4.86D-04 DE=-1.65D-04 OVMax= 7.10D-04

 Cycle   6  Pass 1  IDiag  1:
 RMSU=  1.89D-04    CP:  1.00D+00
 E= -2510.12641034866     Delta-E=       -0.000017818275 Rises=F Damp=F
 DIIS: error= 4.11D-05 at cycle   2 NSaved=   2.
 NSaved= 2 IEnMin= 2 EnMin= -2510.12641034866     IErMin= 2 ErrMin= 4.11D-05
 ErrMax= 4.11D-05  0.00D+00 EMaxC= 1.00D-01 BMatC= 3.57D-06 BMatP= 1.93D-05
 IDIUse=1 WtCom= 1.00D+00 WtEn= 0.00D+00
 Coeff-Com:  0.200D+00 0.800D+00
 Coeff:      0.200D+00 0.800D+00
 Gap=     0.100 Goal=   None    Shift=    0.000
 RMSDP=1.07D-05 MaxDP=6.99D-04 DE=-1.78D-05 OVMax= 1.04D-03

 Cycle   7  Pass 1  IDiag  1:
 RMSU=  1.06D-05    CP:  1.00D+00  1.01D+00
 E= -2510.12640750322     Delta-E=        0.000002845441 Rises=F Damp=F
 DIIS: error= 5.94D-05 at cycle   3 NSaved=   3.
 NSaved= 3 IEnMin= 2 EnMin= -2510.12641034866     IErMin= 2 ErrMin= 4.11D-05
 ErrMax= 5.94D-05  0.00D+00 EMaxC= 1.00D-01 BMatC= 6.33D-06 BMatP= 3.57D-06
 IDIUse=1 WtCom= 1.00D+00 WtEn= 0.00D+00
 Coeff-Com: -0.286D-02 0.573D+00 0.430D+00
 Coeff:     -0.286D-02 0.573D+00 0.430D+00
 Gap=     0.100 Goal=   None    Shift=    0.000
 RMSDP=6.61D-06 MaxDP=4.82D-04 DE= 2.85D-06 OVMax= 6.48D-04

 Cycle   8  Pass 1  IDiag  1:
 RMSU=  1.52D-06    CP:  1.00D+00  1.01D+00  3.96D-01
 E= -2510.12641378441     Delta-E=       -0.000006281190 Rises=F Damp=F
 DIIS: error= 7.79D-06 at cycle   4 NSaved=   4.
 NSaved= 4 IEnMin= 4 EnMin= -2510.12641378441     IErMin= 4 ErrMin= 7.79D-06
 ErrMax= 7.79D-06  0.00D+00 EMaxC= 1.00D-01 BMatC= 1.09D-07 BMatP= 3.57D-06
 IDIUse=1 WtCom= 1.00D+00 WtEn= 0.00D+00
 Coeff-Com: -0.516D-02 0.345D+00 0.270D+00 0.390D+00
 Coeff:     -0.516D-02 0.345D+00 0.270D+00 0.390D+00
 Gap=     0.100 Goal=   None    Shift=    0.000
 RMSDP=9.64D-07 MaxDP=5.99D-05 DE=-6.28D-06 OVMax= 1.14D-04

 Cycle   9  Pass 1  IDiag  1:
 RMSU=  5.00D-07    CP:  1.00D+00  1.01D+00  4.26D-01  5.02D-01
 E= -2510.12641389545     Delta-E=       -0.000000111041 Rises=F Damp=F
 DIIS: error= 1.84D-06 at cycle   5 NSaved=   5.
 NSaved= 5 IEnMin= 5 EnMin= -2510.12641389545     IErMin= 5 ErrMin= 1.84D-06
 ErrMax= 1.84D-06  0.00D+00 EMaxC= 1.00D-01 BMatC= 5.11D-09 BMatP= 1.09D-07
 IDIUse=1 WtCom= 1.00D+00 WtEn= 0.00D+00
 Coeff-Com: -0.320D-02 0.197D+00 0.155D+00 0.250D+00 0.402D+00
 Coeff:     -0.320D-02 0.197D+00 0.155D+00 0.250D+00 0.402D+00
 Gap=     0.100 Goal=   None    Shift=    0.000
 RMSDP=2.13D-07 MaxDP=1.27D-05 DE=-1.11D-07 OVMax= 3.07D-05

 Cycle  10  Pass 1  IDiag  1:
 RMSU=  1.57D-07    CP:  1.00D+00  1.01D+00  4.27D-01  5.55D-01  7.61D-01
 E= -2510.12641390059     Delta-E=       -0.000000005148 Rises=F Damp=F
 DIIS: error= 4.06D-07 at cycle   6 NSaved=   6.
 NSaved= 6 IEnMin= 6 EnMin= -2510.12641390059     IErMin= 6 ErrMin= 4.06D-07
 ErrMax= 4.06D-07  0.00D+00 EMaxC= 1.00D-01 BMatC= 2.99D-10 BMatP= 5.11D-09
 IDIUse=1 WtCom= 1.00D+00 WtEn= 0.00D+00
 Coeff-Com: -0.569D-03 0.301D-01 0.245D-01 0.468D-01 0.207D+00 0.692D+00
 Coeff:     -0.569D-03 0.301D-01 0.245D-01 0.468D-01 0.207D+00 0.692D+00
 Gap=     0.100 Goal=   None    Shift=    0.000
 RMSDP=6.06D-08 MaxDP=3.60D-06 DE=-5.15D-09 OVMax= 9.04D-06

 Cycle  11  Pass 1  IDiag  1:
 RMSU=  3.90D-08    CP:  1.00D+00  1.01D+00  4.26D-01  5.54D-01  8.33D-01
                    CP:  8.24D-01
 E= -2510.12641390062     Delta-E=       -0.000000000026 Rises=F Damp=F
 DIIS: error= 1.94D-07 at cycle   7 NSaved=   7.
 NSaved= 7 IEnMin= 7 EnMin= -2510.12641390062     IErMin= 7 ErrMin= 1.94D-07
 ErrMax= 1.94D-07  0.00D+00 EMaxC= 1.00D-01 BMatC= 5.46D-11 BMatP= 2.99D-10
 IDIUse=1 WtCom= 1.00D+00 WtEn= 0.00D+00
 Coeff-Com:  0.890D-04-0.849D-02-0.606D-02-0.587D-02 0.669D-01 0.397D+00
 Coeff-Com:  0.557D+00
 Coeff:      0.890D-04-0.849D-02-0.606D-02-0.587D-02 0.669D-01 0.397D+00
 Coeff:      0.557D+00
 Gap=     0.100 Goal=   None    Shift=    0.000
 RMSDP=2.11D-08 MaxDP=1.32D-06 DE=-2.64D-11 OVMax= 2.68D-06

 Cycle  12  Pass 1  IDiag  1:
 RMSU=  1.41D-08    CP:  1.00D+00  1.01D+00  4.26D-01  5.54D-01  8.38D-01
                    CP:  8.76D-01  7.12D-01
 E= -2510.12641390079     Delta-E=       -0.000000000168 Rises=F Damp=F
 DIIS: error= 3.24D-08 at cycle   8 NSaved=   8.
 NSaved= 8 IEnMin= 8 EnMin= -2510.12641390079     IErMin= 8 ErrMin= 3.24D-08
 ErrMax= 3.24D-08  0.00D+00 EMaxC= 1.00D-01 BMatC= 2.82D-12 BMatP= 5.46D-11
 IDIUse=1 WtCom= 1.00D+00 WtEn= 0.00D+00
 Coeff-Com:  0.803D-04-0.608D-02-0.451D-02-0.606D-02 0.169D-01 0.134D+00
 Coeff-Com:  0.265D+00 0.600D+00
 Coeff:      0.803D-04-0.608D-02-0.451D-02-0.606D-02 0.169D-01 0.134D+00
 Coeff:      0.265D+00 0.600D+00
 Gap=     0.100 Goal=   None    Shift=    0.000
 RMSDP=6.11D-09 MaxDP=3.54D-07 DE=-1.68D-10 OVMax= 9.22D-07

 SCF Done:  E(RPBE1PBE) =  -2510.12641390     A.U. after   12 cycles
            NFock= 12  Conv=0.61D-08     -V/T= 2.0066
 KE= 2.493786069556D+03 PE=-1.531667544945D+04 EE= 5.605032540282D+03
 Leave Link  502 at Mon Dec  3 12:02:20 2018, MaxMem=   536870912 cpu:      2401.7
 (Enter /pbs_home/pkowalski/g09d01/g09/l701.exe)
 Compute integral first derivatives.
 ... and contract with generalized density number  0.
 Leave Link  701 at Mon Dec  3 12:02:21 2018, MaxMem=   536870912 cpu:         5.6
 (Enter /pbs_home/pkowalski/g09d01/g09/l702.exe)
 L702 exits ... SP integral derivatives will be done elsewhere.
 Leave Link  702 at Mon Dec  3 12:02:21 2018, MaxMem=   536870912 cpu:         0.2
 (Enter /pbs_home/pkowalski/g09d01/g09/l703.exe)
 Compute integral first derivatives, UseDBF=F ICtDFT=           0.
 Integral derivatives from FoFJK, PRISM(SPDF).
 Calling FoFJK, ICntrl=      2127 FMM=F ISym2X=0 I1Cent= 0 IOpClX= 0 NMat=1 NMatS=1 NMatT=0.
 FoFJK:  IHMeth= 1 ICntrl=    2127 DoSepK=F KAlg= 0 I1Cent=   0 FoldK=F
 IRaf=         0 NMat=   1 IRICut=       1 DoRegI=T DoRafI=F ISym2E= 0.
 FoFCou: FMM=F IPFlag=           0 FMFlag=      100000 FMFlg1=         800
         NFxFlg=           0 DoJE=F BraDBF=F KetDBF=F FulRan=T
         wScrn=  0.000000 ICntrl=    2127 IOpCl=  0 I1Cent=           0 NGrid=           0
         NMat0=    1 NMatS0=      1 NMatT0=    0 NMatD0=    1 NMtDS0=    0 NMtDT0=    0
 Symmetry not used in FoFCou.
 Leave Link  703 at Mon Dec  3 12:03:37 2018, MaxMem=   536870912 cpu:       606.8
 (Enter /pbs_home/pkowalski/g09d01/g09/l716.exe)
 Dipole        = 1.11657413D-01-1.71584998D+00-8.61301162D-02
 ***** Axes restored to original set *****
 -------------------------------------------------------------------
 Center     Atomic                   Forces (Hartrees/Bohr)
 Number     Number              X              Y              Z
 -------------------------------------------------------------------
      1        6          -0.000204218    0.000378288    0.000969873
      2        6          -0.001905553    0.001082887   -0.000076590
      3        6           0.001600957    0.000003135    0.001769667
      4       16           0.001637514   -0.001329909   -0.001083885
      5        6           0.000488514   -0.000387196    0.000892327
      6        6          -0.003888012    0.000186414   -0.004371151
      7        6          -0.000751900    0.000618045   -0.000119931
      8        6           0.003187790    0.000953281   -0.002984211
      9        6           0.002900931   -0.004828718    0.000982059
     10        9           0.000043195   -0.000836609    0.001371242
     11        9           0.001288547    0.001012958    0.001183629
     12        9          -0.000373348    0.000350927    0.000846765
     13        9          -0.001049299   -0.000590337    0.000731828
     14        9          -0.000066923    0.002052296    0.000114509
     15        9          -0.001612800    0.000349067   -0.000068496
     16        6          -0.000219795    0.000892270    0.000830059
     17        6           0.000399478   -0.000184946    0.000115567
     18        1           0.000044905    0.000395193   -0.000232745
     19        1           0.000337711    0.000094383   -0.000370103
     20        1           0.000355265    0.000307362    0.000145948
     21        6          -0.000338787    0.000138125   -0.000342651
     22        1          -0.000154681   -0.000389985   -0.000272856
     23        1          -0.000425629   -0.000174485    0.000106228
     24        1          -0.000039022   -0.000428660    0.000188995
     25        6          -0.002164748    0.002493651    0.001714313
     26       16          -0.000633017   -0.000926052   -0.002097021
     27        6           0.000220110    0.000819222    0.003585672
     28        6           0.000309603   -0.000039988   -0.000351549
     29        6          -0.000193509    0.000139482   -0.000394088
     30        6          -0.000516145    0.000209110    0.000397204
     31        6           0.000023788    0.000207636   -0.000284155
     32        1          -0.000183390    0.000128713    0.000217339
     33        6          -0.000259998    0.000087464    0.000178116
     34        1           0.000083030    0.000118311   -0.000238910
     35        6          -0.000175274    0.000136046    0.000010767
     36        1          -0.000033347   -0.000027548    0.000144649
     37        1           0.000057698    0.000016482   -0.000132485
     38        1           0.000111008   -0.000098194   -0.000007135
     39        6          -0.000105243   -0.000844359   -0.002327259
     40        6           0.000509399    0.000093286    0.001159904
     41        1           0.000069902   -0.000191012   -0.000426143
     42        1          -0.000012805   -0.000063116   -0.000365491
     43        1          -0.000083048   -0.000002289   -0.000308152
     44        6           0.000295837   -0.000061941   -0.000300545
     45        6           0.000281789   -0.000249666    0.000038145
     46        6          -0.000145624   -0.000035711    0.000495333
     47        6           0.000326600   -0.000069528    0.000085701
     48        1          -0.000116364    0.000042662    0.000268050
     49        6          -0.000189807   -0.000032904    0.000280360
     50        1           0.000212606   -0.000018576   -0.000020778
     51        6           0.000099491   -0.000062285    0.000161874
     52        1          -0.000138112    0.000037651    0.000072497
     53        1           0.000127708   -0.000022091   -0.000083013
     54        1          -0.000061675    0.000026566   -0.000139584
     55        6           0.001117255   -0.001706315   -0.001405714
     56        6          -0.000581425    0.001042112    0.000333443
     57        1           0.000209704   -0.000245798   -0.000089663
     58        1           0.000154525   -0.000273126   -0.000142832
     59        1           0.000128636   -0.000291681   -0.000354930
 -------------------------------------------------------------------
 Cartesian Forces:  Max     0.004828718 RMS     0.001003506
 Leave Link  716 at Mon Dec  3 12:03:37 2018, MaxMem=   536870912 cpu:         0.4
 (Enter /pbs_home/pkowalski/g09d01/g09/l103.exe)

 GradGradGradGradGradGradGradGradGradGradGradGradGradGradGradGradGradGrad
 Berny optimization.
 Using GEDIIS/GDIIS optimizer.
 FormGI is forming the generalized inverse of G from B-inverse, IUseBI=4.
 GSVD:  received Info=                   1 from GESDD.
 Internal  Forces:  Max     0.003555622 RMS     0.000490800
 Search for a local minimum.
 Step number   2 out of a maximum of  354
 All quantities printed in internal units (Hartrees-Bohrs-Radians)
 RMS Force = .49080D-03 SwitMx=.10000D-02 MixMth= 2
 Mixed Optimization -- En-DIIS/RFO-DIIS
 Update second derivatives using D2CorX and points    1    2
 DE= -3.36D-03 DEPred=-3.48D-03 R= 9.65D-01
 TightC=F SS=  1.41D+00  RLast= 1.60D-01 DXNew= 5.0454D-01 4.8064D-01
 Trust test= 9.65D-01 RLast= 1.60D-01 DXMaxT set to 4.81D-01
 ITU=  1  0
 Use linear search instead of GDIIS.
     Eigenvalues ---    0.00230   0.00230   0.00420   0.00632   0.00652
     Eigenvalues ---    0.00652   0.00845   0.00990   0.01099   0.01110
     Eigenvalues ---    0.01203   0.01263   0.01385   0.01436   0.01460
     Eigenvalues ---    0.01542   0.01579   0.01604   0.01722   0.01728
     Eigenvalues ---    0.01934   0.01936   0.02014   0.02017   0.02078
     Eigenvalues ---    0.02080   0.02094   0.02096   0.02133   0.02135
     Eigenvalues ---    0.02138   0.02142   0.02151   0.02154   0.02161
     Eigenvalues ---    0.02161   0.02164   0.02167   0.04518   0.04710
     Eigenvalues ---    0.04947   0.05509   0.05521   0.05544   0.05701
     Eigenvalues ---    0.05707   0.06018   0.07045   0.07055   0.07092
     Eigenvalues ---    0.07252   0.07287   0.07309   0.07786   0.08960
     Eigenvalues ---    0.09190   0.09370   0.09578   0.10384   0.10767
     Eigenvalues ---    0.11202   0.12191   0.12364   0.14202   0.14576
     Eigenvalues ---    0.15977   0.15994   0.15995   0.15998   0.15999
     Eigenvalues ---    0.15999   0.15999   0.16000   0.16000   0.16000
     Eigenvalues ---    0.16000   0.16000   0.16000   0.16000   0.16000
     Eigenvalues ---    0.16000   0.16000   0.16000   0.16000   0.16000
     Eigenvalues ---    0.16000   0.16109   0.17030   0.17101   0.20274
     Eigenvalues ---    0.21837   0.21999   0.22000   0.22000   0.22002
     Eigenvalues ---    0.22238   0.23468   0.23503   0.24386   0.24485
     Eigenvalues ---    0.24524   0.24680   0.24804   0.24920   0.24955
     Eigenvalues ---    0.24985   0.24988   0.24995   0.25020   0.26716
     Eigenvalues ---    0.26798   0.27030   0.27181   0.27269   0.27532
     Eigenvalues ---    0.27563   0.28233   0.28599   0.30680   0.31379
     Eigenvalues ---    0.31492   0.32286   0.33836   0.34330   0.34402
     Eigenvalues ---    0.34441   0.34483   0.34534   0.34593   0.34595
     Eigenvalues ---    0.34604   0.34699   0.34727   0.34751   0.34783
     Eigenvalues ---    0.35139   0.35221   0.35291   0.35291   0.35291
     Eigenvalues ---    0.35291   0.35300   0.35311   0.35362   0.35418
     Eigenvalues ---    0.35458   0.36419   0.37367   0.38227   0.41294
     Eigenvalues ---    0.41432   0.41748   0.41773   0.45001   0.45034
     Eigenvalues ---    0.45517   0.45571   0.46379   0.46414   0.46695
     Eigenvalues ---    0.46809   0.46982   0.47505   0.48369   0.49038
     Eigenvalues ---    0.50059   0.50297   0.51692   0.52276   0.53262
     Eigenvalues ---    0.55506
 RFO step:  Lambda=-4.01966921D-04 EMin= 2.29999186D-03
 Quartic linear search produced a step of -0.01831.
 Iteration  1 RMS(Cart)=  0.01675532 RMS(Int)=  0.00009029
 Iteration  2 RMS(Cart)=  0.00017571 RMS(Int)=  0.00001304
 Iteration  3 RMS(Cart)=  0.00000001 RMS(Int)=  0.00001304
 ITry= 1 IFail=0 DXMaxC= 7.88D-02 DCOld= 1.00D+10 DXMaxT= 4.81D-01 DXLimC= 3.00D+00 Rises=F
 Variable       Old X    -DE/DX   Delta X   Delta X   Delta X     New X
                                 (Linear)    (Quad)   (Total)
    R1        2.88339  -0.00021   0.00038  -0.00205  -0.00169   2.88171
    R2        2.58092   0.00082   0.00007   0.00107   0.00113   2.58205
    R3        2.73070   0.00054   0.00019   0.00067   0.00086   2.73156
    R4        2.88379   0.00356   0.00058   0.01057   0.01114   2.89493
    R5        2.90539   0.00109   0.00049   0.00189   0.00238   2.90777
    R6        3.48134  -0.00038   0.00063  -0.00395  -0.00333   3.47801
    R7        3.48023  -0.00039   0.00062  -0.00416  -0.00353   3.47670
    R8        2.88617  -0.00001   0.00038  -0.00121  -0.00082   2.88535
    R9        2.90445   0.00118   0.00049   0.00225   0.00273   2.90718
   R10        3.31896  -0.00136   0.00050  -0.00694  -0.00643   3.31253
   R11        2.83006   0.00141   0.00023   0.00363   0.00387   2.83392
   R12        2.75749   0.00039   0.00020   0.00013   0.00034   2.75783
   R13        2.91498   0.00212   0.00024   0.00664   0.00687   2.92185
   R14        2.55070  -0.00150   0.00050  -0.00482  -0.00432   2.54638
   R15        2.56726  -0.00194   0.00050  -0.00579  -0.00528   2.56198
   R16        2.82615   0.00158   0.00023   0.00369   0.00393   2.83008
   R17        2.58613   0.00118   0.00007   0.00203   0.00210   2.58823
   R18        2.91675   0.00217   0.00023   0.00657   0.00679   2.92354
   R19        2.51923  -0.00086   0.00049  -0.00347  -0.00298   2.51625
   R20        2.53832  -0.00128   0.00050  -0.00436  -0.00386   2.53446
   R21        2.56952  -0.00191   0.00050  -0.00572  -0.00523   2.56429
   R22        2.54788  -0.00161   0.00050  -0.00502  -0.00452   2.54337
   R23        2.72121   0.00063   0.00018   0.00094   0.00112   2.72232
   R24        2.07626  -0.00007  -0.00024   0.00074   0.00051   2.07676
   R25        2.07554  -0.00020  -0.00026   0.00049   0.00023   2.07576
   R26        2.07876  -0.00011  -0.00026   0.00073   0.00047   2.07923
   R27        2.07519  -0.00025  -0.00026   0.00033   0.00007   2.07525
   R28        2.07977  -0.00007  -0.00025   0.00082   0.00057   2.08033
   R29        2.07645  -0.00006  -0.00024   0.00079   0.00055   2.07700
   R30        2.77516   0.00115   0.00019   0.00244   0.00263   2.77779
   R31        2.59630   0.00226   0.00004   0.00415   0.00420   2.60050
   R32        3.32677  -0.00119   0.00050  -0.00655  -0.00603   3.32074
   R33        2.77633   0.00121   0.00020   0.00257   0.00277   2.77910
   R34        2.59347   0.00233   0.00004   0.00415   0.00421   2.59767
   R35        2.65408   0.00055   0.00009   0.00091   0.00100   2.65507
   R36        2.65476   0.00066   0.00010   0.00112   0.00122   2.65598
   R37        2.63032   0.00019   0.00005   0.00019   0.00024   2.63056
   R38        2.06319  -0.00029  -0.00026   0.00023  -0.00003   2.06316
   R39        2.62879   0.00024   0.00005   0.00029   0.00034   2.62913
   R40        2.06550  -0.00026  -0.00027   0.00037   0.00010   2.06560
   R41        2.63477   0.00003   0.00005  -0.00018  -0.00013   2.63464
   R42        2.06525  -0.00013  -0.00024   0.00060   0.00036   2.06561
   R43        2.63579   0.00000   0.00007  -0.00032  -0.00025   2.63554
   R44        2.06522  -0.00013  -0.00024   0.00060   0.00036   2.06558
   R45        2.06520  -0.00015  -0.00024   0.00056   0.00032   2.06552
   R46        2.83337  -0.00021   0.00032  -0.00194  -0.00162   2.83175
   R47        2.07451  -0.00011  -0.00023   0.00064   0.00041   2.07492
   R48        2.07872   0.00020  -0.00021   0.00141   0.00121   2.07992
   R49        2.07518   0.00009  -0.00022   0.00113   0.00091   2.07610
   R50        2.65390   0.00048   0.00009   0.00074   0.00082   2.65472
   R51        2.65426   0.00057   0.00009   0.00093   0.00102   2.65528
   R52        2.63016   0.00024   0.00005   0.00029   0.00034   2.63050
   R53        2.06366  -0.00028  -0.00025   0.00026   0.00001   2.06366
   R54        2.62879   0.00019   0.00005   0.00019   0.00024   2.62903
   R55        2.06615  -0.00021  -0.00027   0.00048   0.00021   2.06636
   R56        2.63503  -0.00002   0.00005  -0.00028  -0.00023   2.63479
   R57        2.06522  -0.00014  -0.00024   0.00059   0.00035   2.06556
   R58        2.63566   0.00000   0.00005  -0.00022  -0.00017   2.63549
   R59        2.06511  -0.00014  -0.00024   0.00057   0.00033   2.06544
   R60        2.06518  -0.00015  -0.00024   0.00055   0.00031   2.06549
   R61        2.83328  -0.00019   0.00032  -0.00189  -0.00157   2.83171
   R62        2.07696   0.00010  -0.00022   0.00116   0.00095   2.07791
   R63        2.07783   0.00014  -0.00021   0.00124   0.00103   2.07885
   R64        2.07374  -0.00013  -0.00024   0.00058   0.00034   2.07409
    A1        2.02181   0.00024   0.00001  -0.00089  -0.00091   2.02090
    A2        1.95349   0.00031   0.00006   0.00329   0.00333   1.95682
    A3        2.30587  -0.00056  -0.00007  -0.00255  -0.00258   2.30330
    A4        1.91747  -0.00031  -0.00002  -0.00355  -0.00358   1.91389
    A5        1.88166  -0.00024  -0.00012  -0.00515  -0.00525   1.87642
    A6        1.83217  -0.00015  -0.00013  -0.00048  -0.00062   1.83154
    A7        1.98034   0.00046   0.00004   0.00377   0.00379   1.98413
    A8        1.96151   0.00047   0.00024   0.00518   0.00542   1.96693
    A9        1.88317  -0.00030  -0.00004  -0.00047  -0.00052   1.88264
   A10        1.96510   0.00045   0.00024   0.00430   0.00453   1.96964
   A11        1.89883  -0.00026  -0.00003  -0.00285  -0.00289   1.89594
   A12        1.98623   0.00030   0.00005   0.00333   0.00337   1.98960
   A13        1.84618  -0.00014  -0.00014  -0.00161  -0.00174   1.84444
   A14        1.86934  -0.00023  -0.00005   0.00007   0.00000   1.86934
   A15        1.89183  -0.00016  -0.00011  -0.00384  -0.00394   1.88789
   A16        1.59529   0.00085   0.00002   0.00372   0.00374   1.59903
   A17        2.24304  -0.00068  -0.00006  -0.00134  -0.00135   2.24169
   A18        2.12753   0.00014   0.00007   0.00006   0.00012   2.12765
   A19        1.91143   0.00054  -0.00001   0.00132   0.00127   1.91270
   A20        1.82537  -0.00051   0.00008  -0.00546  -0.00546   1.81991
   A21        1.99902  -0.00026  -0.00002  -0.00261  -0.00260   1.99642
   A22        1.96662  -0.00010  -0.00007  -0.00064  -0.00069   1.96593
   A23        1.91534   0.00038   0.00001   0.00196   0.00198   1.91732
   A24        1.89299   0.00028  -0.00003   0.00268   0.00266   1.89565
   A25        1.86252   0.00025   0.00004   0.00426   0.00428   1.86680
   A26        1.90403   0.00023  -0.00001  -0.00063  -0.00069   1.90334
   A27        2.12427  -0.00003   0.00007   0.00007   0.00015   2.12441
   A28        2.25427  -0.00020  -0.00007   0.00057   0.00056   2.25482
   A29        1.83751   0.00003  -0.00005  -0.00315  -0.00330   1.83420
   A30        1.96723  -0.00019   0.00001  -0.00105  -0.00101   1.96623
   A31        1.89923   0.00002  -0.00002   0.00050   0.00050   1.89973
   A32        1.96798  -0.00013   0.00001  -0.00123  -0.00119   1.96679
   A33        1.89377  -0.00009  -0.00002   0.00027   0.00027   1.89404
   A34        1.89569   0.00036   0.00006   0.00453   0.00457   1.90026
   A35        1.81469  -0.00042   0.00009  -0.00567  -0.00567   1.80901
   A36        1.97591  -0.00020  -0.00006  -0.00211  -0.00215   1.97376
   A37        2.00152  -0.00011  -0.00004  -0.00030  -0.00031   2.00121
   A38        1.89858   0.00028  -0.00002   0.00170   0.00169   1.90026
   A39        1.90768   0.00018  -0.00001   0.00189   0.00190   1.90959
   A40        1.86310   0.00029   0.00004   0.00449   0.00451   1.86761
   A41        2.00364   0.00014   0.00002   0.00008   0.00008   2.00373
   A42        1.97419   0.00018   0.00005   0.00134   0.00139   1.97559
   A43        2.30520  -0.00032  -0.00007  -0.00145  -0.00150   2.30370
   A44        1.90315   0.00047   0.00000   0.00284   0.00283   1.90598
   A45        1.93617   0.00047   0.00012   0.00266   0.00277   1.93894
   A46        1.92331   0.00045   0.00010   0.00216   0.00225   1.92557
   A47        1.90253  -0.00043  -0.00010  -0.00178  -0.00189   1.90065
   A48        1.89791  -0.00051  -0.00007  -0.00333  -0.00340   1.89451
   A49        1.90027  -0.00048  -0.00005  -0.00272  -0.00277   1.89750
   A50        1.93323   0.00044   0.00013   0.00242   0.00254   1.93577
   A51        1.92380   0.00044   0.00008   0.00216   0.00224   1.92604
   A52        1.90308   0.00048   0.00000   0.00286   0.00286   1.90594
   A53        1.90235  -0.00044  -0.00005  -0.00236  -0.00241   1.89994
   A54        1.90506  -0.00042  -0.00010  -0.00179  -0.00190   1.90315
   A55        1.89585  -0.00052  -0.00007  -0.00345  -0.00352   1.89233
   A56        2.03304   0.00053   0.00010   0.00167   0.00177   2.03481
   A57        2.01648  -0.00042  -0.00007  -0.00128  -0.00135   2.01514
   A58        2.23336  -0.00011  -0.00003  -0.00032  -0.00036   2.23300
   A59        1.58513   0.00089   0.00003   0.00504   0.00504   1.59017
   A60        2.03582   0.00069   0.00010   0.00204   0.00214   2.03796
   A61        2.00977  -0.00055  -0.00007  -0.00138  -0.00145   2.00832
   A62        2.23759  -0.00014  -0.00003  -0.00067  -0.00070   2.23689
   A63        2.11104   0.00031  -0.00001   0.00124   0.00123   2.11227
   A64        2.10133   0.00026   0.00008   0.00064   0.00072   2.10205
   A65        2.07042  -0.00057  -0.00007  -0.00186  -0.00192   2.06849
   A66        2.10426   0.00025   0.00004   0.00093   0.00097   2.10523
   A67        2.08715  -0.00006  -0.00002  -0.00010  -0.00012   2.08703
   A68        2.09145  -0.00019  -0.00002  -0.00090  -0.00092   2.09053
   A69        2.10490   0.00024   0.00003   0.00100   0.00103   2.10593
   A70        2.08134  -0.00023   0.00002  -0.00131  -0.00129   2.08005
   A71        2.09687  -0.00001  -0.00006   0.00031   0.00025   2.09713
   A72        2.09928   0.00005   0.00000   0.00008   0.00008   2.09936
   A73        2.08711   0.00004   0.00000   0.00039   0.00039   2.08750
   A74        2.09675  -0.00010   0.00000  -0.00047  -0.00047   2.09629
   A75        2.09889   0.00002   0.00001  -0.00006  -0.00006   2.09884
   A76        2.08768   0.00005   0.00000   0.00038   0.00037   2.08805
   A77        2.09661  -0.00006   0.00000  -0.00031  -0.00031   2.09629
   A78        2.08839   0.00002  -0.00001  -0.00010  -0.00011   2.08827
   A79        2.09741  -0.00003   0.00001  -0.00005  -0.00005   2.09736
   A80        2.09736   0.00001   0.00001   0.00015   0.00016   2.09752
   A81        1.95795  -0.00040   0.00015  -0.00110  -0.00097   1.95699
   A82        2.16517  -0.00060  -0.00008  -0.00247  -0.00255   2.16262
   A83        2.15892   0.00100  -0.00007   0.00378   0.00372   2.16264
   A84        1.93124   0.00055   0.00002   0.00364   0.00365   1.93490
   A85        1.95317   0.00025   0.00006   0.00125   0.00130   1.95448
   A86        1.92694   0.00024   0.00002   0.00108   0.00110   1.92804
   A87        1.89175  -0.00035  -0.00005  -0.00140  -0.00145   1.89030
   A88        1.89351  -0.00040  -0.00002  -0.00228  -0.00230   1.89121
   A89        1.86495  -0.00036  -0.00003  -0.00265  -0.00269   1.86226
   A90        2.11166   0.00039   0.00000   0.00149   0.00149   2.11315
   A91        2.10019   0.00014   0.00007   0.00024   0.00031   2.10049
   A92        2.07092  -0.00053  -0.00007  -0.00171  -0.00178   2.06914
   A93        2.10379   0.00022   0.00004   0.00085   0.00088   2.10467
   A94        2.08617  -0.00007  -0.00002  -0.00019  -0.00021   2.08596
   A95        2.09294  -0.00015  -0.00002  -0.00071  -0.00073   2.09221
   A96        2.10527   0.00024   0.00003   0.00099   0.00102   2.10629
   A97        2.08356  -0.00016   0.00002  -0.00087  -0.00085   2.08270
   A98        2.09423  -0.00008  -0.00005  -0.00013  -0.00018   2.09405
   A99        2.09916   0.00004   0.00000   0.00006   0.00005   2.09921
   A100       2.08732   0.00006   0.00000   0.00044   0.00044   2.08776
   A101       2.09667  -0.00010   0.00000  -0.00050  -0.00050   2.09618
   A102       2.09803   0.00001   0.00001  -0.00011  -0.00010   2.09793
   A103       2.08825   0.00006  -0.00001   0.00046   0.00046   2.08870
   A104       2.09691  -0.00007   0.00000  -0.00035  -0.00036   2.09656
   A105       2.08904   0.00002  -0.00001  -0.00008  -0.00009   2.08895
   A106       2.09694  -0.00001   0.00001   0.00000   0.00000   2.09695
   A107       2.09718   0.00000   0.00000   0.00009   0.00009   2.09726
   A108       1.96285  -0.00044   0.00015  -0.00177  -0.00163   1.96122
   A109       2.16191  -0.00036  -0.00008  -0.00119  -0.00127   2.16064
   A110       2.15038   0.00081  -0.00006   0.00338   0.00331   2.15369
   A111       1.92205   0.00025   0.00004   0.00104   0.00108   1.92313
   A112       1.95696   0.00026   0.00006   0.00136   0.00141   1.95837
   A113       1.93336   0.00054   0.00001   0.00360   0.00360   1.93696
   A114       1.86514  -0.00037  -0.00002  -0.00279  -0.00282   1.86233
   A115       1.88818  -0.00040  -0.00002  -0.00239  -0.00241   1.88577
   A116       1.89562  -0.00034  -0.00006  -0.00121  -0.00128   1.89434
    D1        0.68445   0.00002  -0.00008   0.01027   0.01018   0.69464
    D2       -1.48165  -0.00019  -0.00004   0.01121   0.01116  -1.47049
    D3        2.79721   0.00033   0.00012   0.01425   0.01436   2.81157
    D4       -2.51690  -0.00005  -0.00007   0.00793   0.00785  -2.50906
    D5        1.60018  -0.00026  -0.00003   0.00887   0.00882   1.60900
    D6       -0.40415   0.00026   0.00012   0.01191   0.01203  -0.39212
    D7        3.00835  -0.00026  -0.00004  -0.00589  -0.00593   3.00242
    D8       -0.07519  -0.00025  -0.00005  -0.00684  -0.00690  -0.08209
    D9       -0.05847  -0.00022  -0.00005  -0.00323  -0.00329  -0.06177
   D10        3.14116  -0.00020  -0.00006  -0.00419  -0.00426   3.13691
   D11        0.28901  -0.00014  -0.00005  -0.00625  -0.00631   0.28270
   D12       -2.80282  -0.00021  -0.00005  -0.01110  -0.01114  -2.81396
   D13       -2.92512  -0.00019  -0.00004  -0.00896  -0.00901  -2.93413
   D14        0.26624  -0.00026  -0.00004  -0.01380  -0.01383   0.25240
   D15       -3.07334   0.00011   0.00022  -0.00614  -0.00592  -3.07926
   D16       -1.03274   0.00004   0.00018  -0.00741  -0.00723  -1.03997
   D17        1.07839  -0.00016   0.00006  -0.01216  -0.01211   1.06628
   D18       -0.96576  -0.00011   0.00009  -0.01275  -0.01266  -0.97842
   D19        1.07484  -0.00019   0.00004  -0.01401  -0.01398   1.06086
   D20       -3.09721  -0.00039  -0.00008  -0.01876  -0.01886  -3.11607
   D21        1.17682   0.00021   0.00026  -0.00643  -0.00614   1.17068
   D22       -3.06577   0.00013   0.00021  -0.00769  -0.00746  -3.07323
   D23       -0.95463  -0.00007   0.00009  -0.01244  -0.01234  -0.96697
   D24       -3.09293   0.00001   0.00019  -0.01382  -0.01363  -3.10656
   D25        1.08345  -0.00001   0.00012  -0.01387  -0.01376   1.06969
   D26       -0.99620   0.00006   0.00015  -0.01271  -0.01257  -1.00877
   D27        1.06261   0.00028   0.00028  -0.00810  -0.00782   1.05479
   D28       -1.04420   0.00026   0.00020  -0.00816  -0.00794  -1.05214
   D29       -3.12385   0.00033   0.00023  -0.00699  -0.00675  -3.13061
   D30       -1.12261  -0.00042  -0.00003  -0.01711  -0.01714  -1.13976
   D31        3.05376  -0.00044  -0.00010  -0.01716  -0.01727   3.03650
   D32        0.97411  -0.00037  -0.00008  -0.01600  -0.01608   0.95803
   D33        0.32497  -0.00013  -0.00010  -0.01081  -0.01091   0.31406
   D34        2.40850  -0.00034  -0.00008  -0.01261  -0.01270   2.39580
   D35       -1.67831   0.00035   0.00011  -0.00450  -0.00440  -1.68271
   D36        2.27025  -0.00020  -0.00006  -0.00356  -0.00363   2.26662
   D37        0.19858  -0.00004  -0.00007  -0.00145  -0.00151   0.19706
   D38       -1.81675   0.00031   0.00014   0.00367   0.00381  -1.81294
   D39        0.80973  -0.00013  -0.00010   0.00002  -0.00009   0.80964
   D40       -2.34803  -0.00019  -0.00011  -0.00127  -0.00139  -2.34941
   D41        2.92488   0.00018   0.00009   0.00266   0.00274   2.92762
   D42       -0.23288   0.00012   0.00008   0.00138   0.00145  -0.23143
   D43       -1.35840  -0.00023  -0.00008   0.00016   0.00008  -1.35832
   D44        1.76703  -0.00029  -0.00009  -0.00112  -0.00122   1.76581
   D45       -3.10806   0.00028   0.00026  -0.01377  -0.01350  -3.12156
   D46        1.07966   0.00022   0.00032  -0.01504  -0.01472   1.06494
   D47       -1.02614   0.00022   0.00024  -0.01480  -0.01456  -1.04069
   D48        0.99164  -0.00033  -0.00004  -0.02166  -0.02170   0.96994
   D49       -1.10382  -0.00039   0.00001  -0.02292  -0.02292  -1.12674
   D50        3.07357  -0.00039  -0.00007  -0.02269  -0.02276   3.05081
   D51       -0.99302   0.00003   0.00019  -0.01797  -0.01779  -1.01081
   D52       -3.08848  -0.00003   0.00024  -0.01924  -0.01901  -3.10749
   D53        1.08891  -0.00004   0.00016  -0.01901  -0.01885   1.07006
   D54        3.03098   0.00002  -0.00013  -0.00090  -0.00103   3.02995
   D55       -0.13490   0.00009   0.00003   0.00159   0.00162  -0.13328
   D56        2.98860  -0.00005   0.00003  -0.01288  -0.01284   2.97576
   D57        0.89138  -0.00003  -0.00002  -0.01012  -0.01013   0.88125
   D58       -1.24202  -0.00008   0.00001  -0.01332  -0.01331  -1.25534
   D59       -0.20528  -0.00007   0.00005  -0.01204  -0.01199  -0.21726
   D60       -2.30249  -0.00005   0.00000  -0.00928  -0.00928  -2.31177
   D61        1.84729  -0.00010   0.00002  -0.01248  -0.01246   1.83483
   D62        2.99178  -0.00016   0.00008  -0.00254  -0.00246   2.98932
   D63       -0.18444  -0.00014   0.00008  -0.00207  -0.00199  -0.18644
   D64       -0.10164  -0.00011   0.00007  -0.00325  -0.00318  -0.10482
   D65        3.00533  -0.00009   0.00007  -0.00278  -0.00272   3.00261
   D66        0.42246   0.00015  -0.00016   0.02201   0.02184   0.44430
   D67        2.57452  -0.00011  -0.00017   0.01771   0.01753   2.59205
   D68       -1.60473   0.00023  -0.00010   0.02309   0.02299  -1.58174
   D69        2.57473  -0.00025  -0.00014   0.01669   0.01654   2.59127
   D70       -1.55639  -0.00051  -0.00014   0.01239   0.01223  -1.54416
   D71        0.54754  -0.00017  -0.00008   0.01777   0.01769   0.56523
   D72       -1.67991   0.00041  -0.00010   0.02437   0.02427  -1.65563
   D73        0.47216   0.00015  -0.00011   0.02007   0.01997   0.49212
   D74        2.57609   0.00049  -0.00004   0.02545   0.02542   2.60152
   D75        0.36356   0.00019  -0.00015   0.01683   0.01667   0.38023
   D76       -1.69391   0.00022  -0.00015   0.01936   0.01921  -1.67470
   D77        2.44554   0.00007  -0.00013   0.01521   0.01507   2.46061
   D78       -2.74003   0.00017  -0.00015   0.01633   0.01617  -2.72386
   D79        1.48568   0.00019  -0.00015   0.01885   0.01871   1.50439
   D80       -0.65805   0.00004  -0.00013   0.01471   0.01457  -0.64348
   D81       -0.21149  -0.00013  -0.00004   0.00369   0.00364  -0.20784
   D82        2.95014  -0.00006  -0.00003   0.00523   0.00520   2.95534
   D83        2.88790  -0.00010  -0.00004   0.00423   0.00418   2.89208
   D84       -0.23366  -0.00003  -0.00003   0.00578   0.00574  -0.22792
   D85       -0.48064  -0.00019   0.00020  -0.02385  -0.02364  -0.50428
   D86        1.62953  -0.00052   0.00017  -0.02856  -0.02839   1.60114
   D87       -2.62549   0.00009   0.00020  -0.02120  -0.02099  -2.64648
   D88       -2.63223   0.00011   0.00020  -0.01966  -0.01944  -2.65167
   D89       -0.52206  -0.00021   0.00018  -0.02437  -0.02420  -0.54626
   D90        1.50611   0.00039   0.00020  -0.01702  -0.01680   1.48931
   D91        1.55028  -0.00020   0.00014  -0.02475  -0.02462   1.52567
   D92       -2.62273  -0.00053   0.00011  -0.02946  -0.02937  -2.65210
   D93       -0.59456   0.00008   0.00013  -0.02211  -0.02197  -0.61653
   D94        0.14986  -0.00004  -0.00003  -0.00011  -0.00014   0.14972
   D95       -3.12411   0.00009  -0.00001   0.00359   0.00357  -3.12053
   D96       -3.01151  -0.00011  -0.00005  -0.00165  -0.00169  -3.01320
   D97       -0.00229   0.00002  -0.00002   0.00205   0.00202  -0.00026
   D98       -2.38175   0.00004   0.00032  -0.00017   0.00015  -2.38160
   D99        0.72838   0.00004   0.00031   0.00048   0.00080   0.72917
   D100       0.78764  -0.00004   0.00014  -0.00302  -0.00288   0.78476
   D101      -2.38542  -0.00004   0.00013  -0.00237  -0.00223  -2.38765
   D102       0.01570  -0.00005   0.00000  -0.00119  -0.00119   0.01451
   D103      -2.99453  -0.00008  -0.00002  -0.00446  -0.00449  -2.99902
   D104       3.12972   0.00003   0.00018   0.00167   0.00185   3.13157
   D105       0.11948   0.00000   0.00016  -0.00160  -0.00144   0.11804
   D106       2.95014   0.00020   0.00016   0.01100   0.01117   2.96131
   D107      -0.19375   0.00017   0.00004   0.00838   0.00843  -0.18533
   D108       2.36937  -0.00002  -0.00031  -0.00033  -0.00064   2.36873
   D109      -0.74153  -0.00003  -0.00031  -0.00121  -0.00152  -0.74305
   D110      -0.76957   0.00001  -0.00017   0.00268   0.00251  -0.76706
   D111       2.40272   0.00001  -0.00017   0.00181   0.00164   2.40435
   D112      -0.02046  -0.00003   0.00001  -0.00260  -0.00259  -0.02305
   D113       3.07158  -0.00002   0.00001   0.00201   0.00203   3.07361
   D114       3.11851  -0.00006  -0.00013  -0.00557  -0.00569   3.11282
   D115      -0.07263  -0.00005  -0.00013  -0.00095  -0.00108  -0.07371
   D116      -3.13037  -0.00001   0.00002  -0.00044  -0.00042  -3.13080
   D117      -0.01623  -0.00007  -0.00001  -0.00320  -0.00321  -0.01945
   D118      -0.01895   0.00002   0.00002   0.00046   0.00048  -0.01846
   D119       3.09520  -0.00005  -0.00001  -0.00230  -0.00231   3.09289
   D120       3.13564   0.00003  -0.00003   0.00167   0.00164   3.13729
   D121      -0.01837   0.00002  -0.00009   0.00120   0.00111  -0.01727
   D122       0.02404   0.00001  -0.00003   0.00076   0.00073   0.02477
   D123      -3.12998  -0.00001  -0.00009   0.00029   0.00020  -3.12978
   D124       0.00294  -0.00003   0.00000  -0.00141  -0.00141   0.00153
   D125       3.13492  -0.00003  -0.00001  -0.00157  -0.00158   3.13334
   D126      -3.11113   0.00003   0.00003   0.00135   0.00138  -3.10976
   D127       0.02085   0.00003   0.00003   0.00118   0.00120   0.02205
   D128      -0.01315  -0.00002   0.00001  -0.00104  -0.00103  -0.01418
   D129       3.12943  -0.00002  -0.00001  -0.00098  -0.00099   3.12844
   D130       3.14098  -0.00001   0.00007  -0.00055  -0.00048   3.14050
   D131       0.00037  -0.00001   0.00006  -0.00050  -0.00044  -0.00006
   D132       0.00836   0.00002  -0.00002   0.00116   0.00114   0.00950
   D133      -3.14158   0.00002   0.00000   0.00082   0.00082  -3.14076
   D134      -3.12357   0.00003  -0.00001   0.00132   0.00131  -3.12226
   D135       0.00968   0.00002   0.00000   0.00098   0.00099   0.01066
   D136      -0.00328   0.00000   0.00001   0.00006   0.00007  -0.00321
   D137      -3.13652   0.00001   0.00000   0.00040   0.00039  -3.13613
   D138       3.13732   0.00000   0.00003   0.00000   0.00003   3.13735
   D139       0.00408   0.00001   0.00001   0.00034   0.00035   0.00443
   D140       2.78173  -0.00002  -0.00001   0.00254   0.00253   2.78426
   D141      -1.38969   0.00010  -0.00003   0.00415   0.00412  -1.38557
   D142       0.68522  -0.00003  -0.00002   0.00233   0.00231   0.68754
   D143      -0.30447  -0.00004  -0.00001  -0.00269  -0.00270  -0.30717
   D144       1.80729   0.00007  -0.00003  -0.00108  -0.00111   1.80618
   D145      -2.40098  -0.00006  -0.00002  -0.00290  -0.00291  -2.40389
   D146       3.12690   0.00001  -0.00003   0.00065   0.00062   3.12752
   D147       0.01109   0.00006   0.00000   0.00305   0.00305   0.01414
   D148       0.01626  -0.00001  -0.00002  -0.00003  -0.00005   0.01621
   D149      -3.09955   0.00005   0.00001   0.00237   0.00239  -3.09717
   D150      -3.13114  -0.00004   0.00004  -0.00178  -0.00174  -3.13288
   D151       0.02755  -0.00002   0.00009  -0.00118  -0.00108   0.02646
   D152      -0.02029  -0.00002   0.00003  -0.00108  -0.00106  -0.02135
   D153       3.13840   0.00000   0.00008  -0.00048  -0.00040   3.13800
   D154      -0.00270   0.00002   0.00000   0.00120   0.00120  -0.00150
   D155      -3.13512   0.00003   0.00000   0.00138   0.00138  -3.13374
   D156       3.11301  -0.00003  -0.00003  -0.00120  -0.00123   3.11178
   D157      -0.01941  -0.00003  -0.00003  -0.00102  -0.00105  -0.02046
   D158       0.01076   0.00002  -0.00001   0.00102   0.00101   0.01177
   D159      -3.13029   0.00003   0.00000   0.00105   0.00105  -3.12924
   D160       3.13516   0.00000  -0.00006   0.00041   0.00034   3.13550
   D161      -0.00590   0.00001  -0.00005   0.00043   0.00038  -0.00551
   D162      -0.00716  -0.00003   0.00002  -0.00130  -0.00128  -0.00844
   D163       3.14155  -0.00002   0.00000  -0.00088  -0.00088   3.14067
   D164       3.12521  -0.00003   0.00001  -0.00147  -0.00146   3.12375
   D165      -0.00926  -0.00002   0.00000  -0.00106  -0.00106  -0.01032
   D166       0.00315   0.00000  -0.00001   0.00019   0.00018   0.00333
   D167       3.13762   0.00000   0.00001  -0.00022  -0.00022   3.13740
   D168      -3.13899   0.00000  -0.00003   0.00017   0.00014  -3.13885
   D169      -0.00452  -0.00001  -0.00001  -0.00025  -0.00026  -0.00477
   D170      -0.68664   0.00004  -0.00004   0.00154   0.00150  -0.68515
   D171       1.38770  -0.00009  -0.00001  -0.00040  -0.00041   1.38728
   D172      -2.77469   0.00004  -0.00005   0.00154   0.00150  -2.77319
   D173       2.30865   0.00008   0.00000   0.00520   0.00520   2.31385
   D174      -1.90020  -0.00005   0.00003   0.00326   0.00329  -1.89691
   D175       0.22060   0.00008  -0.00001   0.00520   0.00520   0.22580
         Item               Value     Threshold  Converged?
 Maximum Force            0.003556     0.000450     NO 
 RMS     Force            0.000491     0.000300     NO 
 Maximum Displacement     0.078757     0.001800     NO 
 RMS     Displacement     0.016736     0.001200     NO 
 Predicted change in Energy=-2.054803D-04
 Lowest energy point so far.  Saving SCF results.
 GradGradGradGradGradGradGradGradGradGradGradGradGradGradGradGradGradGrad

 Leave Link  103 at Mon Dec  3 12:03:37 2018, MaxMem=   536870912 cpu:         2.3
 (Enter /pbs_home/pkowalski/g09d01/g09/l202.exe)
 Stoichiometry    C29H22F6S2
 Framework group  C1[X(C29H22F6S2)]
 Deg. of freedom   171
 Full point group                 C1      NOp   1
 RotChk:  IX=0 Diff= 2.14D-03
 Largest Abelian subgroup         C1      NOp   1
 Largest concise Abelian subgroup C1      NOp   1
                         Standard orientation:                         
 ---------------------------------------------------------------------
 Center     Atomic      Atomic             Coordinates (Angstroms)
 Number     Number       Type             X           Y           Z
 ---------------------------------------------------------------------
      1          6           0       -1.435123    0.433116   -0.182836
      2          6           0       -0.605076   -0.837882   -0.327770
      3          6           0        0.644142   -0.740880    0.553622
      4         16           0        1.765005   -2.187707    0.366057
      5          6           0       -0.728030    1.600260   -0.113957
      6          6           0       -1.246756    3.007185   -0.134706
      7          6           0        0.730712    1.617130   -0.074209
      8          6           0       -0.015107    3.872810    0.217995
      9          6           0        1.207346    3.029776   -0.215975
     10          9           0       -2.240863    3.246633    0.742868
     11          9           0       -1.700564    3.378097   -1.357209
     12          9           0       -0.046022    5.070070   -0.363916
     13          9           0        0.031823    4.037931    1.548141
     14          9           0        1.534571    3.355455   -1.491988
     15          9           0        2.264758    3.345656    0.554430
     16          6           0        1.459287    0.472486    0.112508
     17          6           0        0.340882   -0.595027    2.054780
     18          1           0        1.286672   -0.511939    2.608246
     19          1           0       -0.216773   -1.463140    2.431591
     20          1           0       -0.252947    0.312886    2.238300
     21          6           0       -0.293485   -1.019291   -1.823656
     22          1           0        0.275440   -1.942593   -1.996374
     23          1           0        0.291220   -0.165512   -2.199271
     24          1           0       -1.236560   -1.068683   -2.385963
     25          6           0        3.151607   -1.144302    0.118345
     26         16           0       -1.731092   -2.200866    0.183838
     27          6           0       -3.135750   -1.167124   -0.031269
     28          6           0       -4.452788   -1.819000    0.025718
     29          6           0       -5.513244   -1.246951    0.748371
     30          6           0       -4.665763   -3.051178   -0.615966
     31          6           0       -6.752785   -1.877686    0.807233
     32          1           0       -5.353597   -0.313327    1.291356
     33          6           0       -5.908405   -3.674433   -0.560748
     34          1           0       -3.844824   -3.511426   -1.171871
     35          6           0       -6.956904   -3.089659    0.149030
     36          1           0       -7.563989   -1.421742    1.380706
     37          1           0       -6.058982   -4.626464   -1.076245
     38          1           0       -7.931185   -3.582909    0.195848
     39          6           0       -2.854656    0.164104   -0.227286
     40          6           0       -3.894072    1.204500   -0.514831
     41          1           0       -4.829837    0.739561   -0.852150
     42          1           0       -4.114056    1.822429    0.369022
     43          1           0       -3.545299    1.889303   -1.299926
     44          6           0        4.464165   -1.801598    0.041629
     45          6           0        5.580721   -1.271452    0.709282
     46          6           0        4.617201   -2.999993   -0.675848
     47          6           0        6.815172   -1.911342    0.643385
     48          1           0        5.469817   -0.363539    1.305898
     49          6           0        5.853988   -3.633373   -0.744381
     50          1           0        3.755616   -3.425748   -1.197465
     51          6           0        6.957621   -3.090499   -0.086886
     52          1           0        7.671703   -1.488920    1.175054
     53          1           0        5.957012   -4.558793   -1.316740
     54          1           0        7.928109   -3.590722   -0.137904
     55          6           0        2.868105    0.196436   -0.007212
     56          6           0        3.888135    1.222089   -0.398365
     57          1           0        3.486116    1.876036   -1.185648
     58          1           0        4.165936    1.874115    0.442985
     59          1           0        4.797622    0.744371   -0.784702
 ---------------------------------------------------------------------
 Rotational constants (GHZ):      0.1279337      0.0713203      0.0488622
 Leave Link  202 at Mon Dec  3 12:03:38 2018, MaxMem=   536870912 cpu:         0.0
 (Enter /pbs_home/pkowalski/g09d01/g09/l301.exe)
 Basis read from rwf:  (5D, 7F)
 No pseudopotential information found on rwf file.
 There are   673 symmetry adapted cartesian basis functions of A   symmetry.
 There are   636 symmetry adapted basis functions of A   symmetry.
   636 basis functions,  1103 primitive gaussians,   673 cartesian basis functions
   141 alpha electrons      141 beta electrons
       nuclear repulsion energy      4706.9664972126 Hartrees.
 IExCor= 1009 DFT=T Ex+Corr=PBE1PBE ExCW=0 ScaHFX=  0.250000
 ScaDFX=  0.750000  0.750000  1.000000  1.000000 ScalE2=  1.000000  1.000000
 IRadAn=      0 IRanWt=     -1 IRanGd=            0 ICorTp=0 IEmpDi=  4
 NAtoms=   59 NActive=   59 NUniq=   59 SFac= 1.00D+00 NAtFMM=   60 NAOKFM=F Big=F
 Integral buffers will be    131072 words long.
 Raffenetti 2 integral format.
 Two-electron integral symmetry is turned on.
 No density basis found on file   724.
 Leave Link  301 at Mon Dec  3 12:03:38 2018, MaxMem=   536870912 cpu:         0.8
 (Enter /pbs_home/pkowalski/g09d01/g09/l302.exe)
 NPDir=0 NMtPBC=     1 NCelOv=     1 NCel=       1 NClECP=     1 NCelD=      1
         NCelK=      1 NCelE2=     1 NClLst=     1 CellRange=     0.0.
 One-electron integrals computed using PRISM.
 NBasis=   636 RedAO= T EigKep=  2.91D-04  NBF=   636
 NBsUse=   636 1.00D-06 EigRej= -1.00D+00 NBFU=   636
 Precomputing XC quadrature grid using
 IXCGrd= 4 IRadAn=           0 IRanWt=          -1 IRanGd=           0 AccXCQ= 0.00D+00.
 Generated NRdTot=       0 NPtTot=           0 NUsed=           0 NTot=          32
 NSgBfM=   629   630   631   631   632 MxSgAt=    59 MxSgA2=    59.
 Leave Link  302 at Mon Dec  3 12:03:40 2018, MaxMem=   536870912 cpu:        13.9
 (Enter /pbs_home/pkowalski/g09d01/g09/l303.exe)
 DipDrv:  MaxL=1.
 Leave Link  303 at Mon Dec  3 12:03:40 2018, MaxMem=   536870912 cpu:         1.8
 (Enter /pbs_home/pkowalski/g09d01/g09/l401.exe)
 Initial guess from the checkpoint file:  "dae0068freq_closed_pbe0.chk"
 B after Tr=     0.000000    0.000000    0.000000
         Rot=    1.000000   -0.000598   -0.000151   -0.000092 Ang=  -0.07 deg.
 Guess basis will be translated and rotated to current coordinates.
 JPrj=2 DoOrth=T DoCkMO=T.
 Generating alternative initial guess.
 ExpMin= 1.22D-01 ExpMax= 9.18D+03 ExpMxC= 1.38D+03 IAcc=1 IRadAn=         1 AccDes= 0.00D+00
 Harris functional with IExCor= 1009 and IRadAn=       1 diagonalized for initial guess.
 HarFok:  IExCor= 1009 AccDes= 0.00D+00 IRadAn=         1 IDoV= 1 UseB2=F ITyADJ=14
 ICtDFT=  3500011 ScaDFX=  1.000000  1.000000  1.000000  1.000000
 FoFCou: FMM=F IPFlag=           0 FMFlag=      100000 FMFlg1=           0
         NFxFlg=           0 DoJE=T BraDBF=F KetDBF=T FulRan=T
         wScrn=  0.000000 ICntrl=     500 IOpCl=  0 I1Cent=   200000004 NGrid=           0
         NMat0=    1 NMatS0=      1 NMatT0=    0 NMatD0=    1 NMtDS0=    0 NMtDT0=    0
 Petite list used in FoFCou.
 Harris En= -2510.26096016799    
 Leave Link  401 at Mon Dec  3 12:03:44 2018, MaxMem=   536870912 cpu:        33.7
 (Enter /pbs_home/pkowalski/g09d01/g09/l502.exe)
 Closed shell SCF:
 Using DIIS extrapolation, IDIIS=  1040.
 Integral symmetry usage will be decided dynamically.
 IVT=     1387805 IEndB=     1387805 NGot=   536870912 MDV=   535953350
 LenX=   535953350 LenY=   535499748
 Requested convergence on RMS density matrix=1.00D-08 within 128 cycles.
 Requested convergence on MAX density matrix=1.00D-06.
 Requested convergence on             energy=1.00D-06.
 No special actions if energy rises.
 Fock matrices will be formed incrementally for  20 cycles.
 Integral accuracy reduced to 1.0D-05 until final iterations.

 Cycle   1  Pass 0  IDiag  1:
 FoFJK:  IHMeth= 1 ICntrl=       0 DoSepK=F KAlg= 0 I1Cent=   0 FoldK=F
 IRaf= 660000000 NMat=   1 IRICut=       1 DoRegI=T DoRafI=F ISym2E= 0.
 FoFCou: FMM=F IPFlag=           0 FMFlag=      100000 FMFlg1=           0
         NFxFlg=           0 DoJE=F BraDBF=F KetDBF=F FulRan=T
         wScrn=  0.000000 ICntrl=       0 IOpCl=  0 I1Cent=           0 NGrid=           0
         NMat0=    1 NMatS0=      1 NMatT0=    0 NMatD0=    1 NMtDS0=    0 NMtDT0=    0
 Symmetry not used in FoFCou.
 E= -2510.12466536435    
 DIIS: error= 9.49D-04 at cycle   1 NSaved=   1.
 NSaved= 1 IEnMin= 1 EnMin= -2510.12466536435     IErMin= 1 ErrMin= 9.49D-04
 ErrMax= 9.49D-04  0.00D+00 EMaxC= 1.00D-01 BMatC= 1.30D-03 BMatP= 1.30D-03
 IDIUse=3 WtCom= 9.91D-01 WtEn= 9.49D-03
 Coeff-Com:  0.100D+01
 Coeff-En:   0.100D+01
 Coeff:      0.100D+01
 Gap=     0.573 Goal=   None    Shift=    0.000
 RMSDP=2.24D-04 MaxDP=7.63D-03              OVMax= 6.70D-03

 Cycle   2  Pass 0  IDiag  1:
 RMSU=  2.24D-04    CP:  1.00D+00
 E= -2510.12638343179     Delta-E=       -0.001718067442 Rises=F Damp=F
 DIIS: error= 1.77D-04 at cycle   2 NSaved=   2.
 NSaved= 2 IEnMin= 2 EnMin= -2510.12638343179     IErMin= 2 ErrMin= 1.77D-04
 ErrMax= 1.77D-04  0.00D+00 EMaxC= 1.00D-01 BMatC= 3.82D-05 BMatP= 1.30D-03
 IDIUse=3 WtCom= 9.98D-01 WtEn= 1.77D-03
 Coeff-Com: -0.336D-01 0.103D+01
 Coeff-En:   0.000D+00 0.100D+01
 Coeff:     -0.335D-01 0.103D+01
 Gap=     0.100 Goal=   None    Shift=    0.000
 RMSDP=3.80D-05 MaxDP=1.98D-03 DE=-1.72D-03 OVMax= 3.55D-03

 Cycle   3  Pass 0  IDiag  1:
 RMSU=  3.77D-05    CP:  1.00D+00  1.01D+00
 E= -2510.12635253510     Delta-E=        0.000030896689 Rises=F Damp=F
 DIIS: error= 2.49D-04 at cycle   3 NSaved=   3.
 NSaved= 3 IEnMin= 2 EnMin= -2510.12638343179     IErMin= 2 ErrMin= 1.77D-04
 ErrMax= 2.49D-04  0.00D+00 EMaxC= 1.00D-01 BMatC= 8.67D-05 BMatP= 3.82D-05
 IDIUse=3 WtCom= 3.88D-01 WtEn= 6.12D-01
 Coeff-Com: -0.446D-01 0.651D+00 0.394D+00
 Coeff-En:   0.000D+00 0.643D+00 0.357D+00
 Coeff:     -0.173D-01 0.646D+00 0.371D+00
 Gap=     0.100 Goal=   None    Shift=    0.000
 RMSDP=2.62D-05 MaxDP=1.70D-03 DE= 3.09D-05 OVMax= 3.43D-03

 Cycle   4  Pass 0  IDiag  1:
 RMSU=  1.18D-05    CP:  1.00D+00  1.02D+00  3.85D-01
 E= -2510.12642493086     Delta-E=       -0.000072395753 Rises=F Damp=F
 DIIS: error= 4.82D-05 at cycle   4 NSaved=   4.
 NSaved= 4 IEnMin= 4 EnMin= -2510.12642493086     IErMin= 4 ErrMin= 4.82D-05
 ErrMax= 4.82D-05  0.00D+00 EMaxC= 1.00D-01 BMatC= 3.64D-06 BMatP= 3.82D-05
 IDIUse=1 WtCom= 1.00D+00 WtEn= 0.00D+00
 Coeff-Com: -0.218D-01 0.266D+00 0.212D+00 0.545D+00
 Coeff:     -0.218D-01 0.266D+00 0.212D+00 0.545D+00
 Gap=     0.100 Goal=   None    Shift=    0.000
 RMSDP=7.60D-06 MaxDP=3.77D-04 DE=-7.24D-05 OVMax= 1.19D-03

 Initial convergence to 1.0D-05 achieved.  Increase integral accuracy.
 Cycle   5  Pass 1  IDiag  1:
 E= -2510.12655281886     Delta-E=       -0.000127888002 Rises=F Damp=F
 DIIS: error= 1.63D-04 at cycle   1 NSaved=   1.
 NSaved= 1 IEnMin= 1 EnMin= -2510.12655281886     IErMin= 1 ErrMin= 1.63D-04
 ErrMax= 1.63D-04  0.00D+00 EMaxC= 1.00D-01 BMatC= 1.92D-05 BMatP= 1.92D-05
 IDIUse=3 WtCom= 9.98D-01 WtEn= 1.63D-03
 Coeff-Com:  0.100D+01
 Coeff-En:   0.100D+01
 Coeff:      0.100D+01
 Gap=     0.100 Goal=   None    Shift=    0.000
 RMSDP=7.60D-06 MaxDP=3.77D-04 DE=-1.28D-04 OVMax= 1.28D-03

 Cycle   6  Pass 1  IDiag  1:
 RMSU=  1.90D-04    CP:  1.00D+00
 E= -2510.12656864347     Delta-E=       -0.000015824610 Rises=F Damp=F
 DIIS: error= 5.89D-05 at cycle   2 NSaved=   2.
 NSaved= 2 IEnMin= 2 EnMin= -2510.12656864347     IErMin= 2 ErrMin= 5.89D-05
 ErrMax= 5.89D-05  0.00D+00 EMaxC= 1.00D-01 BMatC= 4.89D-06 BMatP= 1.92D-05
 IDIUse=1 WtCom= 1.00D+00 WtEn= 0.00D+00
 Coeff-Com:  0.243D+00 0.757D+00
 Coeff:      0.243D+00 0.757D+00
 Gap=     0.100 Goal=   None    Shift=    0.000
 RMSDP=1.44D-05 MaxDP=8.18D-04 DE=-1.58D-05 OVMax= 2.33D-03

 Cycle   7  Pass 1  IDiag  1:
 RMSU=  1.43D-05    CP:  1.00D+00  1.01D+00
 E= -2510.12656037827     Delta-E=        0.000008265200 Rises=F Damp=F
 DIIS: error= 9.21D-05 at cycle   3 NSaved=   3.
 NSaved= 3 IEnMin= 2 EnMin= -2510.12656864347     IErMin= 2 ErrMin= 5.89D-05
 ErrMax= 9.21D-05  0.00D+00 EMaxC= 1.00D-01 BMatC= 1.20D-05 BMatP= 4.89D-06
 IDIUse=1 WtCom= 1.00D+00 WtEn= 0.00D+00
 Coeff-Com: -0.121D-02 0.612D+00 0.389D+00
 Coeff:     -0.121D-02 0.612D+00 0.389D+00
 Gap=     0.100 Goal=   None    Shift=    0.000
 RMSDP=9.13D-06 MaxDP=5.37D-04 DE= 8.27D-06 OVMax= 1.49D-03

 Cycle   8  Pass 1  IDiag  1:
 RMSU=  1.52D-06    CP:  1.00D+00  1.01D+00  3.77D-01
 E= -2510.12657407036     Delta-E=       -0.000013692088 Rises=F Damp=F
 DIIS: error= 1.10D-05 at cycle   4 NSaved=   4.
 NSaved= 4 IEnMin= 4 EnMin= -2510.12657407036     IErMin= 4 ErrMin= 1.10D-05
 ErrMax= 1.10D-05  0.00D+00 EMaxC= 1.00D-01 BMatC= 1.48D-07 BMatP= 4.89D-06
 IDIUse=1 WtCom= 1.00D+00 WtEn= 0.00D+00
 Coeff-Com: -0.570D-02 0.364D+00 0.239D+00 0.403D+00
 Coeff:     -0.570D-02 0.364D+00 0.239D+00 0.403D+00
 Gap=     0.100 Goal=   None    Shift=    0.000
 RMSDP=8.53D-07 MaxDP=4.92D-05 DE=-1.37D-05 OVMax= 5.70D-05

 Cycle   9  Pass 1  IDiag  1:
 RMSU=  4.31D-07    CP:  1.00D+00  1.01D+00  3.94D-01  5.52D-01
 E= -2510.12657418049     Delta-E=       -0.000000110133 Rises=F Damp=F
 DIIS: error= 7.24D-07 at cycle   5 NSaved=   5.
 NSaved= 5 IEnMin= 5 EnMin= -2510.12657418049     IErMin= 5 ErrMin= 7.24D-07
 ErrMax= 7.24D-07  0.00D+00 EMaxC= 1.00D-01 BMatC= 6.42D-10 BMatP= 1.48D-07
 IDIUse=1 WtCom= 1.00D+00 WtEn= 0.00D+00
 Coeff-Com: -0.218D-02 0.133D+00 0.869D-01 0.158D+00 0.624D+00
 Coeff:     -0.218D-02 0.133D+00 0.869D-01 0.158D+00 0.624D+00
 Gap=     0.100 Goal=   None    Shift=    0.000
 RMSDP=1.13D-07 MaxDP=6.41D-06 DE=-1.10D-07 OVMax= 1.37D-05

 Cycle  10  Pass 1  IDiag  1:
 RMSU=  1.00D-07    CP:  1.00D+00  1.01D+00  3.92D-01  5.76D-01  9.60D-01
 E= -2510.12657418085     Delta-E=       -0.000000000362 Rises=F Damp=F
 DIIS: error= 6.05D-07 at cycle   6 NSaved=   6.
 NSaved= 6 IEnMin= 6 EnMin= -2510.12657418085     IErMin= 6 ErrMin= 6.05D-07
 ErrMax= 6.05D-07  0.00D+00 EMaxC= 1.00D-01 BMatC= 2.91D-10 BMatP= 6.42D-10
 IDIUse=1 WtCom= 1.00D+00 WtEn= 0.00D+00
 Coeff-Com: -0.824D-04 0.802D-03 0.225D-03 0.728D-02 0.407D+00 0.584D+00
 Coeff:     -0.824D-04 0.802D-03 0.225D-03 0.728D-02 0.407D+00 0.584D+00
 Gap=     0.100 Goal=   None    Shift=    0.000
 RMSDP=4.83D-08 MaxDP=2.27D-06 DE=-3.62D-10 OVMax= 6.20D-06

 Cycle  11  Pass 1  IDiag  1:
 RMSU=  3.47D-08    CP:  1.00D+00  1.01D+00  3.93D-01  5.76D-01  1.00D+00
                    CP:  7.29D-01
 E= -2510.12657418082     Delta-E=        0.000000000027 Rises=F Damp=F
 DIIS: error= 1.19D-07 at cycle   7 NSaved=   7.
 NSaved= 7 IEnMin= 6 EnMin= -2510.12657418085     IErMin= 7 ErrMin= 1.19D-07
 ErrMax= 1.19D-07  0.00D+00 EMaxC= 1.00D-01 BMatC= 2.84D-11 BMatP= 2.91D-10
 IDIUse=1 WtCom= 1.00D+00 WtEn= 0.00D+00
 Coeff-Com:  0.109D-03-0.927D-02-0.623D-02-0.743D-02 0.201D+00 0.346D+00
 Coeff-Com:  0.476D+00
 Coeff:      0.109D-03-0.927D-02-0.623D-02-0.743D-02 0.201D+00 0.346D+00
 Coeff:      0.476D+00
 Gap=     0.100 Goal=   None    Shift=    0.000
 RMSDP=2.03D-08 MaxDP=9.57D-07 DE= 2.73D-11 OVMax= 4.19D-06

 Cycle  12  Pass 1  IDiag  1:
 RMSU=  1.36D-08    CP:  1.00D+00  1.01D+00  3.93D-01  5.77D-01  1.01D+00
                    CP:  7.55D-01  5.83D-01
 E= -2510.12657418120     Delta-E=       -0.000000000372 Rises=F Damp=F
 DIIS: error= 5.66D-08 at cycle   8 NSaved=   8.
 NSaved= 8 IEnMin= 8 EnMin= -2510.12657418120     IErMin= 8 ErrMin= 5.66D-08
 ErrMax= 5.66D-08  0.00D+00 EMaxC= 1.00D-01 BMatC= 5.05D-12 BMatP= 2.84D-11
 IDIUse=1 WtCom= 1.00D+00 WtEn= 0.00D+00
 Coeff-Com:  0.846D-04-0.643D-02-0.428D-02-0.606D-02 0.858D-01 0.157D+00
 Coeff-Com:  0.332D+00 0.442D+00
 Coeff:      0.846D-04-0.643D-02-0.428D-02-0.606D-02 0.858D-01 0.157D+00
 Coeff:      0.332D+00 0.442D+00
 Gap=     0.100 Goal=   None    Shift=    0.000
 RMSDP=6.52D-09 MaxDP=2.53D-07 DE=-3.72D-10 OVMax= 1.05D-06

 SCF Done:  E(RPBE1PBE) =  -2510.12657418     A.U. after   12 cycles
            NFock= 12  Conv=0.65D-08     -V/T= 2.0066
 KE= 2.493757755542D+03 PE=-1.531512791329D+04 EE= 5.604277086351D+03
 Leave Link  502 at Mon Dec  3 12:08:40 2018, MaxMem=   536870912 cpu:      2359.3
 (Enter /pbs_home/pkowalski/g09d01/g09/l701.exe)
 Compute integral first derivatives.
 ... and contract with generalized density number  0.
 Leave Link  701 at Mon Dec  3 12:08:41 2018, MaxMem=   536870912 cpu:         5.4
 (Enter /pbs_home/pkowalski/g09d01/g09/l702.exe)
 L702 exits ... SP integral derivatives will be done elsewhere.
 Leave Link  702 at Mon Dec  3 12:08:41 2018, MaxMem=   536870912 cpu:         0.2
 (Enter /pbs_home/pkowalski/g09d01/g09/l703.exe)
 Compute integral first derivatives, UseDBF=F ICtDFT=           0.
 Integral derivatives from FoFJK, PRISM(SPDF).
 Calling FoFJK, ICntrl=      2127 FMM=F ISym2X=0 I1Cent= 0 IOpClX= 0 NMat=1 NMatS=1 NMatT=0.
 FoFJK:  IHMeth= 1 ICntrl=    2127 DoSepK=F KAlg= 0 I1Cent=   0 FoldK=F
 IRaf=         0 NMat=   1 IRICut=       1 DoRegI=T DoRafI=F ISym2E= 0.
 FoFCou: FMM=F IPFlag=           0 FMFlag=      100000 FMFlg1=         800
         NFxFlg=           0 DoJE=F BraDBF=F KetDBF=F FulRan=T
         wScrn=  0.000000 ICntrl=    2127 IOpCl=  0 I1Cent=           0 NGrid=           0
         NMat0=    1 NMatS0=      1 NMatT0=    0 NMatD0=    1 NMtDS0=    0 NMtDT0=    0
 Symmetry not used in FoFCou.
 Leave Link  703 at Mon Dec  3 12:09:57 2018, MaxMem=   536870912 cpu:       605.8
 (Enter /pbs_home/pkowalski/g09d01/g09/l716.exe)
 Dipole        = 1.07574925D-01-1.67254335D+00-7.06856574D-02
 ***** Axes restored to original set *****
 -------------------------------------------------------------------
 Center     Atomic                   Forces (Hartrees/Bohr)
 Number     Number              X              Y              Z
 -------------------------------------------------------------------
      1        6          -0.000097247    0.000143185   -0.000176329
      2        6          -0.000310781    0.000594147    0.000117851
      3        6           0.000070877   -0.000088130    0.000508729
      4       16          -0.000286936   -0.000176214   -0.000112488
      5        6           0.000347168   -0.000440293    0.000560563
      6        6          -0.000404099    0.000065179   -0.000577169
      7        6          -0.000636890    0.000272856    0.000363841
      8        6          -0.000133043    0.000046736    0.000073378
      9        6           0.000691853   -0.000549347    0.000056531
     10        9           0.000630228   -0.000151979   -0.000266276
     11        9           0.000392319    0.000089778    0.000118283
     12        9           0.000061384   -0.000461092   -0.000515350
     13        9           0.000012791    0.000086972    0.000083621
     14        9          -0.000043870    0.000402760   -0.000103860
     15        9          -0.000075099    0.000084115   -0.000656687
     16        6          -0.000081628   -0.000002334   -0.000442819
     17        6          -0.000279744    0.000290092   -0.000234171
     18        1          -0.000271530   -0.000006973   -0.000083373
     19        1           0.000069234   -0.000023084   -0.000046733
     20        1           0.000042435    0.000026600    0.000262643
     21        6           0.000247910   -0.000290167    0.000267280
     22        1          -0.000058948   -0.000065088   -0.000038888
     23        1          -0.000196817    0.000196354    0.000143436
     24        1           0.000257051    0.000022371    0.000124435
     25        6          -0.000390443    0.000534967    0.000119501
     26       16           0.000283923    0.000041130   -0.000138591
     27        6           0.000305600    0.000056588    0.000808138
     28        6           0.000014116   -0.000205960   -0.000231441
     29        6           0.000196205   -0.000048817   -0.000181432
     30        6          -0.000065858   -0.000099568    0.000242153
     31        6           0.000063679    0.000141344   -0.000304885
     32        1          -0.000185969   -0.000015723    0.000136741
     33        6          -0.000169508   -0.000030521    0.000321898
     34        1          -0.000020035    0.000143065   -0.000204552
     35        6          -0.000261995    0.000248652   -0.000033176
     36        1           0.000013583   -0.000172136    0.000210590
     37        1           0.000200040   -0.000023933   -0.000182472
     38        1           0.000191011   -0.000177006    0.000018975
     39        6          -0.000131496    0.000027377   -0.000632957
     40        6          -0.000079907    0.000200561    0.000214137
     41        1           0.000136966   -0.000082877   -0.000056606
     42        1          -0.000346291   -0.000109370    0.000117504
     43        1          -0.000147126    0.000241422   -0.000039939
     44        6           0.000170954   -0.000137273   -0.000257772
     45        6           0.000131181   -0.000003280   -0.000201818
     46        6          -0.000284139    0.000018167    0.000086739
     47        6           0.000319458   -0.000072864   -0.000057760
     48        1          -0.000140933   -0.000048131    0.000195075
     49        6          -0.000271749    0.000016807    0.000218988
     50        1           0.000254057   -0.000050408    0.000018438
     51        6           0.000153801   -0.000090082    0.000314422
     52        1          -0.000264552    0.000045783   -0.000022976
     53        1           0.000145967    0.000031242   -0.000219602
     54        1          -0.000109690    0.000065806   -0.000229471
     55        6           0.000454920   -0.000475344    0.000079830
     56        6          -0.000144289    0.000128444    0.000245093
     57        1           0.000192645   -0.000004062    0.000189936
     58        1          -0.000151450   -0.000189459    0.000189044
     59        1          -0.000009296    0.000029015   -0.000158193
 -------------------------------------------------------------------
 Cartesian Forces:  Max     0.000808138 RMS     0.000248892
 Leave Link  716 at Mon Dec  3 12:09:57 2018, MaxMem=   536870912 cpu:         0.3
 (Enter /pbs_home/pkowalski/g09d01/g09/l103.exe)

 GradGradGradGradGradGradGradGradGradGradGradGradGradGradGradGradGradGrad
 Berny optimization.
 Using GEDIIS/GDIIS optimizer.
 FormGI is forming the generalized inverse of G from B-inverse, IUseBI=4.
 Internal  Forces:  Max     0.001064693 RMS     0.000232121
 Search for a local minimum.
 Step number   3 out of a maximum of  354
 All quantities printed in internal units (Hartrees-Bohrs-Radians)
 RMS Force = .23212D-03 SwitMx=.10000D-02 MixMth= 2
 Mixed Optimization -- En-DIIS/RFO-DIIS
 Swapping is turned off.
 Update second derivatives using D2CorX and points    1    2    3
 DE= -1.60D-04 DEPred=-2.05D-04 R= 7.80D-01
 TightC=F SS=  1.41D+00  RLast= 1.43D-01 DXNew= 8.0834D-01 4.2948D-01
 Trust test= 7.80D-01 RLast= 1.43D-01 DXMaxT set to 4.81D-01
 ITU=  1  1  0
     Eigenvalues ---    0.00228   0.00230   0.00433   0.00642   0.00652
     Eigenvalues ---    0.00653   0.00909   0.00992   0.01099   0.01108
     Eigenvalues ---    0.01199   0.01266   0.01389   0.01444   0.01457
     Eigenvalues ---    0.01543   0.01585   0.01627   0.01721   0.01727
     Eigenvalues ---    0.01934   0.01941   0.02015   0.02017   0.02078
     Eigenvalues ---    0.02081   0.02095   0.02097   0.02134   0.02136
     Eigenvalues ---    0.02138   0.02142   0.02151   0.02154   0.02161
     Eigenvalues ---    0.02161   0.02164   0.02167   0.04535   0.04721
     Eigenvalues ---    0.05033   0.05482   0.05495   0.05522   0.05672
     Eigenvalues ---    0.05680   0.06136   0.07016   0.07049   0.07084
     Eigenvalues ---    0.07238   0.07273   0.07363   0.07803   0.09003
     Eigenvalues ---    0.09195   0.09288   0.10035   0.10396   0.10752
     Eigenvalues ---    0.11134   0.12177   0.12620   0.14202   0.14396
     Eigenvalues ---    0.15504   0.15993   0.15994   0.15998   0.15999
     Eigenvalues ---    0.15999   0.15999   0.16000   0.16000   0.16000
     Eigenvalues ---    0.16000   0.16000   0.16000   0.16000   0.16000
     Eigenvalues ---    0.16000   0.16000   0.16000   0.16000   0.16000
     Eigenvalues ---    0.16008   0.16085   0.16992   0.17035   0.20051
     Eigenvalues ---    0.21081   0.21999   0.22000   0.22000   0.22001
     Eigenvalues ---    0.22239   0.23448   0.23468   0.24311   0.24452
     Eigenvalues ---    0.24538   0.24603   0.24789   0.24825   0.24951
     Eigenvalues ---    0.24988   0.24994   0.24997   0.25255   0.26032
     Eigenvalues ---    0.26809   0.27135   0.27259   0.27355   0.27537
     Eigenvalues ---    0.27807   0.28241   0.30639   0.30794   0.31491
     Eigenvalues ---    0.31790   0.31886   0.33881   0.34378   0.34423
     Eigenvalues ---    0.34459   0.34505   0.34545   0.34594   0.34600
     Eigenvalues ---    0.34684   0.34721   0.34738   0.34755   0.34855
     Eigenvalues ---    0.35212   0.35291   0.35291   0.35291   0.35291
     Eigenvalues ---    0.35300   0.35311   0.35361   0.35416   0.35457
     Eigenvalues ---    0.35875   0.36341   0.37331   0.38065   0.41301
     Eigenvalues ---    0.41416   0.41743   0.41769   0.44714   0.45017
     Eigenvalues ---    0.45082   0.45520   0.45614   0.46381   0.46414
     Eigenvalues ---    0.46809   0.46838   0.47498   0.48385   0.49258
     Eigenvalues ---    0.50187   0.50312   0.51853   0.52270   0.53320
     Eigenvalues ---    0.55976
 En-DIIS/RFO-DIIS IScMMF=        0 using points:     3    2
 RFO step:  Lambda=-3.90850887D-05.
 NNeg= 0 NP= 2 Switch=  2.50D-03 Rises=F DC=  1.60D-04 SmlDif=  1.00D-05
 RMS Error=  0.5440141066D-03 NUsed= 2 EDIIS=F
 DidBck=F Rises=F RFO-DIIS coefs:    0.82943    0.17057
 Iteration  1 RMS(Cart)=  0.02106752 RMS(Int)=  0.00009141
 Iteration  2 RMS(Cart)=  0.00024271 RMS(Int)=  0.00000302
 Iteration  3 RMS(Cart)=  0.00000001 RMS(Int)=  0.00000302
 ITry= 1 IFail=0 DXMaxC= 9.25D-02 DCOld= 1.00D+10 DXMaxT= 4.81D-01 DXLimC= 3.00D+00 Rises=F
 Variable       Old X    -DE/DX   Delta X   Delta X   Delta X     New X
                                 (Linear)    (Quad)   (Total)
    R1        2.88171   0.00080   0.00029   0.00128   0.00156   2.88326
    R2        2.58205   0.00105  -0.00019   0.00235   0.00215   2.58421
    R3        2.73156   0.00059  -0.00015   0.00170   0.00155   2.73312
    R4        2.89493  -0.00069  -0.00190   0.00207   0.00017   2.89510
    R5        2.90777   0.00013  -0.00041   0.00122   0.00082   2.90858
    R6        3.47801  -0.00022   0.00057  -0.00296  -0.00240   3.47561
    R7        3.47670  -0.00014   0.00060  -0.00237  -0.00177   3.47493
    R8        2.88535   0.00063   0.00014   0.00094   0.00107   2.88642
    R9        2.90718   0.00003  -0.00047   0.00107   0.00061   2.90778
   R10        3.31253  -0.00032   0.00110  -0.00352  -0.00243   3.31011
   R11        2.83392   0.00106  -0.00066   0.00435   0.00369   2.83761
   R12        2.75783   0.00020  -0.00006   0.00071   0.00065   2.75848
   R13        2.92185  -0.00019  -0.00117   0.00219   0.00102   2.92287
   R14        2.54638   0.00003   0.00074  -0.00180  -0.00107   2.54531
   R15        2.56198  -0.00037   0.00090  -0.00285  -0.00195   2.56003
   R16        2.83008   0.00106  -0.00067   0.00417   0.00350   2.83358
   R17        2.58823   0.00049  -0.00036   0.00153   0.00118   2.58941
   R18        2.92354  -0.00014  -0.00116   0.00218   0.00103   2.92457
   R19        2.51625   0.00069   0.00051  -0.00028   0.00022   2.51648
   R20        2.53446   0.00006   0.00066  -0.00158  -0.00092   2.53354
   R21        2.56429  -0.00037   0.00089  -0.00282  -0.00193   2.56237
   R22        2.54337  -0.00019   0.00077  -0.00223  -0.00146   2.54190
   R23        2.72232   0.00069  -0.00019   0.00195   0.00176   2.72409
   R24        2.07676  -0.00028  -0.00009  -0.00042  -0.00050   2.07626
   R25        2.07576  -0.00006  -0.00004   0.00000  -0.00004   2.07573
   R26        2.07923  -0.00026  -0.00008  -0.00037  -0.00045   2.07878
   R27        2.07525  -0.00003  -0.00001   0.00001   0.00000   2.07525
   R28        2.08033  -0.00030  -0.00010  -0.00042  -0.00052   2.07981
   R29        2.07700  -0.00028  -0.00009  -0.00040  -0.00049   2.07650
   R30        2.77779  -0.00002  -0.00045   0.00095   0.00050   2.77829
   R31        2.60050  -0.00002  -0.00072   0.00178   0.00107   2.60157
   R32        3.32074  -0.00052   0.00103  -0.00377  -0.00273   3.31800
   R33        2.77910  -0.00012  -0.00047   0.00079   0.00032   2.77943
   R34        2.59767   0.00002  -0.00072   0.00204   0.00133   2.59900
   R35        2.65507  -0.00002  -0.00017   0.00033   0.00016   2.65524
   R36        2.65598   0.00010  -0.00021   0.00064   0.00043   2.65641
   R37        2.63056   0.00000  -0.00004   0.00008   0.00004   2.63060
   R38        2.06316  -0.00023   0.00001  -0.00049  -0.00048   2.06267
   R39        2.62913  -0.00004  -0.00006   0.00006   0.00000   2.62914
   R40        2.06560  -0.00025  -0.00002  -0.00047  -0.00049   2.06511
   R41        2.63464   0.00013   0.00002   0.00017   0.00019   2.63483
   R42        2.06561  -0.00027  -0.00006  -0.00044  -0.00050   2.06511
   R43        2.63554   0.00011   0.00004   0.00009   0.00014   2.63568
   R44        2.06558  -0.00027  -0.00006  -0.00043  -0.00049   2.06509
   R45        2.06552  -0.00026  -0.00005  -0.00043  -0.00048   2.06504
   R46        2.83175  -0.00009   0.00028  -0.00097  -0.00070   2.83105
   R47        2.07492  -0.00015  -0.00007  -0.00014  -0.00021   2.07471
   R48        2.07992  -0.00033  -0.00021  -0.00027  -0.00047   2.07945
   R49        2.07610  -0.00022  -0.00016  -0.00010  -0.00026   2.07584
   R50        2.65472   0.00001  -0.00014   0.00032   0.00018   2.65490
   R51        2.65528   0.00011  -0.00017   0.00059   0.00042   2.65570
   R52        2.63050   0.00001  -0.00006   0.00015   0.00009   2.63060
   R53        2.06366  -0.00024   0.00000  -0.00051  -0.00051   2.06315
   R54        2.62903  -0.00002  -0.00004   0.00005   0.00001   2.62904
   R55        2.06636  -0.00026  -0.00004  -0.00046  -0.00050   2.06586
   R56        2.63479   0.00010   0.00004   0.00008   0.00012   2.63491
   R57        2.06556  -0.00027  -0.00006  -0.00043  -0.00049   2.06507
   R58        2.63549   0.00010   0.00003   0.00011   0.00013   2.63562
   R59        2.06544  -0.00027  -0.00006  -0.00043  -0.00049   2.06495
   R60        2.06549  -0.00026  -0.00005  -0.00043  -0.00049   2.06500
   R61        2.83171  -0.00012   0.00027  -0.00101  -0.00075   2.83096
   R62        2.07791  -0.00021  -0.00016  -0.00008  -0.00024   2.07767
   R63        2.07885  -0.00025  -0.00018  -0.00015  -0.00032   2.07853
   R64        2.07409  -0.00015  -0.00006  -0.00017  -0.00022   2.07386
    A1        2.02090  -0.00013   0.00015   0.00059   0.00074   2.02165
    A2        1.95682  -0.00047  -0.00057  -0.00220  -0.00278   1.95404
    A3        2.30330   0.00060   0.00044   0.00152   0.00197   2.30527
    A4        1.91389   0.00016   0.00061   0.00067   0.00128   1.91517
    A5        1.87642   0.00019   0.00090   0.00089   0.00179   1.87821
    A6        1.83154   0.00016   0.00011  -0.00004   0.00006   1.83160
    A7        1.98413  -0.00035  -0.00065  -0.00089  -0.00153   1.98260
    A8        1.96693  -0.00026  -0.00092  -0.00068  -0.00160   1.96533
    A9        1.88264   0.00017   0.00009   0.00018   0.00027   1.88291
   A10        1.96964  -0.00035  -0.00077  -0.00166  -0.00243   1.96721
   A11        1.89594   0.00008   0.00049  -0.00083  -0.00034   1.89560
   A12        1.98960  -0.00016  -0.00058  -0.00056  -0.00113   1.98847
   A13        1.84444   0.00014   0.00030   0.00106   0.00135   1.84579
   A14        1.86934   0.00019   0.00000   0.00100   0.00100   1.87034
   A15        1.88789   0.00015   0.00067   0.00124   0.00191   1.88980
   A16        1.59903   0.00002  -0.00064   0.00126   0.00061   1.59964
   A17        2.24169   0.00035   0.00023   0.00003   0.00026   2.24194
   A18        2.12765  -0.00012  -0.00002  -0.00020  -0.00023   2.12742
   A19        1.91270  -0.00023  -0.00022   0.00015  -0.00006   1.91264
   A20        1.81991   0.00029   0.00093  -0.00077   0.00018   1.82008
   A21        1.99642   0.00035   0.00044   0.00108   0.00152   1.99794
   A22        1.96593  -0.00005   0.00012   0.00002   0.00014   1.96607
   A23        1.91732  -0.00062  -0.00034  -0.00309  -0.00342   1.91389
   A24        1.89565  -0.00027  -0.00045  -0.00032  -0.00078   1.89487
   A25        1.86680   0.00022  -0.00073   0.00273   0.00200   1.86880
   A26        1.90334  -0.00022   0.00012  -0.00062  -0.00050   1.90284
   A27        2.12441  -0.00004  -0.00003  -0.00023  -0.00027   2.12415
   A28        2.25482   0.00026  -0.00009   0.00099   0.00089   2.25571
   A29        1.83420  -0.00002   0.00056  -0.00021   0.00037   1.83457
   A30        1.96623   0.00001   0.00017   0.00012   0.00028   1.96651
   A31        1.89973   0.00000  -0.00008  -0.00083  -0.00092   1.89881
   A32        1.96679   0.00005   0.00020   0.00001   0.00021   1.96700
   A33        1.89404  -0.00006  -0.00005  -0.00103  -0.00108   1.89296
   A34        1.90026   0.00002  -0.00078   0.00178   0.00100   1.90126
   A35        1.80901   0.00028   0.00097  -0.00118  -0.00019   1.80882
   A36        1.97376  -0.00014   0.00037  -0.00150  -0.00114   1.97262
   A37        2.00121   0.00038   0.00005   0.00263   0.00267   2.00388
   A38        1.90026  -0.00019  -0.00029  -0.00054  -0.00083   1.89943
   A39        1.90959  -0.00058  -0.00032  -0.00249  -0.00282   1.90676
   A40        1.86761   0.00019  -0.00077   0.00268   0.00191   1.86953
   A41        2.00373   0.00005  -0.00001  -0.00027  -0.00029   2.00343
   A42        1.97559  -0.00038  -0.00024  -0.00052  -0.00076   1.97482
   A43        2.30370   0.00033   0.00026   0.00088   0.00114   2.30484
   A44        1.90598  -0.00008  -0.00048   0.00058   0.00009   1.90607
   A45        1.93894   0.00008  -0.00047   0.00155   0.00108   1.94001
   A46        1.92557   0.00010  -0.00038   0.00144   0.00106   1.92662
   A47        1.90065  -0.00001   0.00032  -0.00092  -0.00060   1.90005
   A48        1.89451  -0.00002   0.00058  -0.00157  -0.00099   1.89352
   A49        1.89750  -0.00006   0.00047  -0.00118  -0.00071   1.89679
   A50        1.93577   0.00011  -0.00043   0.00158   0.00115   1.93692
   A51        1.92604   0.00014  -0.00038   0.00172   0.00134   1.92738
   A52        1.90594  -0.00008  -0.00049   0.00058   0.00009   1.90603
   A53        1.89994  -0.00010   0.00041  -0.00122  -0.00081   1.89913
   A54        1.90315  -0.00004   0.00032  -0.00122  -0.00089   1.90226
   A55        1.89233  -0.00003   0.00060  -0.00155  -0.00095   1.89139
   A56        2.03481   0.00028  -0.00030   0.00141   0.00111   2.03592
   A57        2.01514   0.00030   0.00023   0.00080   0.00103   2.01616
   A58        2.23300  -0.00058   0.00006  -0.00226  -0.00220   2.23080
   A59        1.59017  -0.00005  -0.00086  -0.00028  -0.00116   1.58900
   A60        2.03796   0.00020  -0.00037   0.00163   0.00127   2.03923
   A61        2.00832   0.00042   0.00025   0.00058   0.00082   2.00914
   A62        2.23689  -0.00063   0.00012  -0.00220  -0.00208   2.23481
   A63        2.11227  -0.00006  -0.00021   0.00033   0.00012   2.11238
   A64        2.10205   0.00002  -0.00012   0.00037   0.00025   2.10230
   A65        2.06849   0.00003   0.00033  -0.00066  -0.00033   2.06816
   A66        2.10523  -0.00001  -0.00017   0.00032   0.00015   2.10538
   A67        2.08703   0.00001   0.00002   0.00000   0.00002   2.08705
   A68        2.09053   0.00001   0.00016  -0.00032  -0.00016   2.09036
   A69        2.10593   0.00001  -0.00018   0.00045   0.00027   2.10621
   A70        2.08005   0.00000   0.00022  -0.00050  -0.00028   2.07977
   A71        2.09713  -0.00001  -0.00004   0.00006   0.00001   2.09714
   A72        2.09936   0.00000  -0.00001   0.00005   0.00004   2.09940
   A73        2.08750  -0.00001  -0.00007   0.00009   0.00002   2.08752
   A74        2.09629   0.00001   0.00008  -0.00014  -0.00006   2.09623
   A75        2.09884  -0.00003   0.00001  -0.00012  -0.00011   2.09872
   A76        2.08805   0.00000  -0.00006   0.00012   0.00006   2.08812
   A77        2.09629   0.00003   0.00005   0.00000   0.00005   2.09635
   A78        2.08827   0.00000   0.00002  -0.00003  -0.00001   2.08827
   A79        2.09736   0.00000   0.00001  -0.00004  -0.00003   2.09734
   A80        2.09752   0.00000  -0.00003   0.00006   0.00004   2.09755
   A81        1.95699  -0.00016   0.00016  -0.00141  -0.00126   1.95573
   A82        2.16262   0.00096   0.00043   0.00225   0.00269   2.16531
   A83        2.16264  -0.00080  -0.00063  -0.00104  -0.00168   2.16096
   A84        1.93490  -0.00001  -0.00062   0.00108   0.00046   1.93535
   A85        1.95448   0.00019  -0.00022   0.00164   0.00142   1.95589
   A86        1.92804   0.00019  -0.00019   0.00160   0.00141   1.92945
   A87        1.89030  -0.00015   0.00025  -0.00165  -0.00140   1.88890
   A88        1.89121  -0.00016   0.00039  -0.00203  -0.00164   1.88958
   A89        1.86226  -0.00008   0.00046  -0.00089  -0.00043   1.86184
   A90        2.11315   0.00002  -0.00025   0.00070   0.00045   2.11360
   A91        2.10049  -0.00001  -0.00005   0.00008   0.00003   2.10052
   A92        2.06914  -0.00001   0.00030  -0.00074  -0.00044   2.06870
   A93        2.10467   0.00001  -0.00015   0.00037   0.00022   2.10489
   A94        2.08596   0.00000   0.00004  -0.00005  -0.00002   2.08594
   A95        2.09221  -0.00001   0.00012  -0.00033  -0.00020   2.09201
   A96        2.10629   0.00002  -0.00017   0.00049   0.00031   2.10660
   A97        2.08270  -0.00001   0.00015  -0.00037  -0.00022   2.08248
   A98        2.09405  -0.00002   0.00003  -0.00012  -0.00009   2.09396
   A99        2.09921   0.00000  -0.00001   0.00004   0.00003   2.09924
   A100       2.08776  -0.00001  -0.00008   0.00013   0.00005   2.08781
   A101       2.09618   0.00001   0.00008  -0.00017  -0.00008   2.09609
   A102       2.09793  -0.00002   0.00002  -0.00010  -0.00008   2.09784
   A103       2.08870   0.00000  -0.00008   0.00016   0.00008   2.08879
   A104       2.09656   0.00002   0.00006  -0.00006   0.00000   2.09655
   A105       2.08895  -0.00001   0.00002  -0.00006  -0.00004   2.08891
   A106       2.09695   0.00001   0.00000   0.00001   0.00001   2.09696
   A107       2.09726   0.00000  -0.00002   0.00004   0.00003   2.09729
   A108       1.96122  -0.00010   0.00028  -0.00080  -0.00052   1.96070
   A109       2.16064   0.00079   0.00022   0.00177   0.00198   2.16263
   A110       2.15369  -0.00070  -0.00057  -0.00135  -0.00191   2.15178
   A111       1.92313   0.00020  -0.00018   0.00162   0.00143   1.92456
   A112       1.95837   0.00017  -0.00024   0.00155   0.00131   1.95969
   A113       1.93696  -0.00002  -0.00061   0.00107   0.00045   1.93741
   A114       1.86233  -0.00010   0.00048  -0.00115  -0.00067   1.86165
   A115       1.88577  -0.00014   0.00041  -0.00188  -0.00147   1.88430
   A116       1.89434  -0.00013   0.00022  -0.00145  -0.00123   1.89311
    D1        0.69464  -0.00009  -0.00174  -0.00535  -0.00709   0.68755
    D2       -1.47049   0.00012  -0.00190  -0.00525  -0.00716  -1.47765
    D3        2.81157  -0.00022  -0.00245  -0.00583  -0.00828   2.80329
    D4       -2.50906  -0.00005  -0.00134  -0.00661  -0.00795  -2.51700
    D5        1.60900   0.00016  -0.00150  -0.00651  -0.00801   1.60099
    D6       -0.39212  -0.00019  -0.00205  -0.00709  -0.00914  -0.40126
    D7        3.00242   0.00028   0.00101   0.00556   0.00658   3.00900
    D8       -0.08209   0.00020   0.00118   0.00620   0.00737  -0.07472
    D9       -0.06177   0.00029   0.00056   0.00731   0.00788  -0.05389
   D10        3.13691   0.00021   0.00073   0.00794   0.00867  -3.13761
   D11        0.28270   0.00006   0.00108   0.00177   0.00284   0.28554
   D12       -2.81396   0.00016   0.00190   0.00674   0.00864  -2.80532
   D13       -2.93413   0.00007   0.00154   0.00016   0.00170  -2.93243
   D14        0.25240   0.00016   0.00236   0.00513   0.00749   0.25990
   D15       -3.07926  -0.00003   0.00101   0.00067   0.00168  -3.07758
   D16       -1.03997  -0.00002   0.00123   0.00046   0.00170  -1.03827
   D17        1.06628   0.00013   0.00207   0.00109   0.00315   1.06943
   D18       -0.97842   0.00009   0.00216   0.00170   0.00386  -0.97456
   D19        1.06086   0.00010   0.00238   0.00150   0.00388   1.06475
   D20       -3.11607   0.00025   0.00322   0.00212   0.00533  -3.11073
   D21        1.17068  -0.00017   0.00105   0.00070   0.00176   1.17243
   D22       -3.07323  -0.00016   0.00127   0.00050   0.00177  -3.07145
   D23       -0.96697  -0.00001   0.00210   0.00112   0.00323  -0.96374
   D24       -3.10656  -0.00006   0.00233  -0.00631  -0.00398  -3.11054
   D25        1.06969  -0.00010   0.00235  -0.00696  -0.00461   1.06508
   D26       -1.00877  -0.00010   0.00214  -0.00646  -0.00432  -1.01309
   D27        1.05479  -0.00017   0.00133  -0.00722  -0.00588   1.04890
   D28       -1.05214  -0.00021   0.00135  -0.00787  -0.00652  -1.05866
   D29       -3.13061  -0.00021   0.00115  -0.00737  -0.00622  -3.13683
   D30       -1.13976   0.00029   0.00292  -0.00584  -0.00292  -1.14268
   D31        3.03650   0.00025   0.00295  -0.00649  -0.00355   3.03295
   D32        0.95803   0.00025   0.00274  -0.00599  -0.00325   0.95478
   D33        0.31406   0.00023   0.00186   0.00820   0.01006   0.32412
   D34        2.39580   0.00038   0.00217   0.00862   0.01078   2.40658
   D35       -1.68271  -0.00013   0.00075   0.00712   0.00787  -1.67484
   D36        2.26662   0.00009   0.00062  -0.00713  -0.00651   2.26011
   D37        0.19706   0.00009   0.00026  -0.00588  -0.00562   0.19144
   D38       -1.81294  -0.00023  -0.00065  -0.00825  -0.00890  -1.82184
   D39        0.80964   0.00016   0.00002   0.00413   0.00414   0.81379
   D40       -2.34941   0.00025   0.00024   0.00891   0.00914  -2.34027
   D41        2.92762  -0.00014  -0.00047   0.00232   0.00186   2.92948
   D42       -0.23143  -0.00005  -0.00025   0.00710   0.00685  -0.22458
   D43       -1.35832   0.00021  -0.00001   0.00455   0.00454  -1.35378
   D44        1.76581   0.00030   0.00021   0.00933   0.00954   1.77535
   D45       -3.12156  -0.00018   0.00230  -0.00993  -0.00762  -3.12918
   D46        1.06494  -0.00016   0.00251  -0.01013  -0.00762   1.05732
   D47       -1.04069  -0.00020   0.00248  -0.01063  -0.00814  -1.04883
   D48        0.96994   0.00024   0.00370  -0.00816  -0.00446   0.96549
   D49       -1.12674   0.00026   0.00391  -0.00836  -0.00445  -1.13119
   D50        3.05081   0.00023   0.00388  -0.00885  -0.00497   3.04584
   D51       -1.01081  -0.00008   0.00304  -0.01046  -0.00743  -1.01824
   D52       -3.10749  -0.00006   0.00324  -0.01066  -0.00742  -3.11491
   D53        1.07006  -0.00010   0.00322  -0.01116  -0.00794   1.06211
   D54        3.02995   0.00001   0.00018   0.00632   0.00650   3.03645
   D55       -0.13328  -0.00008  -0.00028   0.00404   0.00376  -0.12952
   D56        2.97576   0.00006   0.00219   0.00227   0.00446   2.98022
   D57        0.88125   0.00042   0.00173   0.00598   0.00771   0.88896
   D58       -1.25534  -0.00011   0.00227   0.00144   0.00371  -1.25163
   D59       -0.21726   0.00013   0.00204   0.00169   0.00374  -0.21353
   D60       -2.31177   0.00049   0.00158   0.00540   0.00699  -2.30478
   D61        1.83483  -0.00004   0.00213   0.00086   0.00299   1.83781
   D62        2.98932   0.00009   0.00042  -0.00537  -0.00495   2.98437
   D63       -0.18644   0.00005   0.00034  -0.00146  -0.00112  -0.18755
   D64       -0.10482   0.00001   0.00054  -0.00485  -0.00430  -0.10912
   D65        3.00261  -0.00003   0.00046  -0.00093  -0.00047   3.00214
   D66        0.44430  -0.00014  -0.00372   0.00209  -0.00163   0.44266
   D67        2.59205  -0.00009  -0.00299   0.00203  -0.00096   2.59109
   D68       -1.58174  -0.00006  -0.00392   0.00377  -0.00015  -1.58189
   D69        2.59127   0.00012  -0.00282   0.00126  -0.00156   2.58971
   D70       -1.54416   0.00017  -0.00209   0.00120  -0.00088  -1.54504
   D71        0.56523   0.00020  -0.00302   0.00295  -0.00007   0.56516
   D72       -1.65563  -0.00011  -0.00414   0.00263  -0.00151  -1.65714
   D73        0.49212  -0.00007  -0.00341   0.00257  -0.00083   0.49129
   D74        2.60152  -0.00003  -0.00434   0.00432  -0.00002   2.60150
   D75        0.38023  -0.00008  -0.00284   0.00589   0.00305   0.38328
   D76       -1.67470   0.00005  -0.00328   0.00801   0.00473  -1.66997
   D77        2.46061  -0.00040  -0.00257   0.00347   0.00090   2.46151
   D78       -2.72386  -0.00002  -0.00276   0.00163  -0.00113  -2.72499
   D79        1.50439   0.00011  -0.00319   0.00375   0.00055   1.50494
   D80       -0.64348  -0.00034  -0.00249  -0.00079  -0.00328  -0.64676
   D81       -0.20784  -0.00003  -0.00062  -0.00405  -0.00467  -0.21252
   D82        2.95534  -0.00013  -0.00089  -0.00995  -0.01083   2.94451
   D83        2.89208  -0.00009  -0.00071   0.00068  -0.00003   2.89204
   D84       -0.22792  -0.00019  -0.00098  -0.00521  -0.00619  -0.23411
   D85       -0.50428   0.00013   0.00403  -0.00487  -0.00084  -0.50512
   D86        1.60114   0.00002   0.00484  -0.00751  -0.00267   1.59847
   D87       -2.64648  -0.00018   0.00358  -0.00600  -0.00242  -2.64890
   D88       -2.65167   0.00010   0.00332  -0.00487  -0.00156  -2.65323
   D89       -0.54626   0.00000   0.00413  -0.00752  -0.00339  -0.54965
   D90        1.48931  -0.00020   0.00287  -0.00601  -0.00314   1.48617
   D91        1.52567   0.00009   0.00420  -0.00641  -0.00221   1.52346
   D92       -2.65210  -0.00002   0.00501  -0.00906  -0.00404  -2.65614
   D93       -0.61653  -0.00022   0.00375  -0.00755  -0.00380  -0.62033
   D94        0.14972   0.00000   0.00002  -0.00465  -0.00463   0.14509
   D95       -3.12053  -0.00016  -0.00061  -0.00795  -0.00856  -3.12909
   D96       -3.01320   0.00011   0.00029   0.00117   0.00146  -3.01174
   D97       -0.00026  -0.00006  -0.00035  -0.00213  -0.00248  -0.00274
   D98       -2.38160  -0.00012  -0.00003  -0.00680  -0.00683  -2.38843
   D99        0.72917  -0.00009  -0.00014  -0.00514  -0.00528   0.72389
   D100       0.78476  -0.00003   0.00049  -0.00424  -0.00374   0.78102
   D101      -2.38765   0.00000   0.00038  -0.00258  -0.00220  -2.38985
   D102       0.01451   0.00003   0.00020  -0.00050  -0.00029   0.01422
   D103      -2.99902   0.00006   0.00077   0.00252   0.00328  -2.99574
   D104       3.13157  -0.00007  -0.00032  -0.00303  -0.00334   3.12823
   D105       0.11804  -0.00003   0.00025  -0.00002   0.00023   0.11827
   D106       2.96131  -0.00024  -0.00190  -0.00895  -0.01085   2.95046
   D107      -0.18533  -0.00017  -0.00144  -0.00772  -0.00915  -0.19448
   D108       2.36873   0.00014   0.00011   0.00809   0.00820   2.37693
   D109      -0.74305   0.00011   0.00026   0.00661   0.00687  -0.73618
   D110      -0.76706   0.00006  -0.00043   0.00666   0.00623  -0.76082
   D111       2.40435   0.00003  -0.00028   0.00518   0.00490   2.40925
   D112      -0.02305   0.00000   0.00044   0.00447   0.00491  -0.01814
   D113       3.07361  -0.00004  -0.00035  -0.00040  -0.00074   3.07287
   D114       3.11282   0.00009   0.00097   0.00588   0.00685   3.11967
   D115      -0.07371   0.00004   0.00018   0.00101   0.00120  -0.07251
   D116      -3.13080  -0.00002   0.00007  -0.00105  -0.00097  -3.13177
   D117      -0.01945   0.00001   0.00055  -0.00111  -0.00056  -0.02000
   D118      -0.01846   0.00000  -0.00008   0.00043   0.00034  -0.01812
   D119       3.09289   0.00003   0.00039   0.00037   0.00076   3.09365
   D120       3.13729   0.00000  -0.00028   0.00084   0.00056   3.13785
   D121      -0.01727   0.00001  -0.00019   0.00084   0.00066  -0.01661
   D122       0.02477  -0.00002  -0.00013  -0.00062  -0.00075   0.02403
   D123      -3.12978  -0.00002  -0.00003  -0.00062  -0.00065  -3.13043
   D124       0.00153   0.00001   0.00024  -0.00011   0.00013   0.00166
   D125       3.13334   0.00001   0.00027  -0.00015   0.00012   3.13346
   D126      -3.10976  -0.00001  -0.00023  -0.00005  -0.00029  -3.11005
   D127       0.02205  -0.00001  -0.00021  -0.00009  -0.00030   0.02175
   D128      -0.01418   0.00002   0.00018   0.00050   0.00068  -0.01350
   D129       3.12844   0.00001   0.00017  -0.00017   0.00000   3.12844
   D130       3.14050   0.00002   0.00008   0.00050   0.00058   3.14108
   D131      -0.00006   0.00000   0.00007  -0.00017  -0.00009  -0.00016
   D132       0.00950  -0.00001  -0.00019  -0.00001  -0.00021   0.00929
   D133      -3.14076   0.00000  -0.00014   0.00039   0.00025  -3.14051
   D134      -3.12226  -0.00001  -0.00022   0.00003  -0.00020  -3.12246
   D135       0.01066   0.00000  -0.00017   0.00043   0.00026   0.01092
   D136      -0.00321  -0.00001  -0.00001  -0.00018  -0.00020  -0.00340
   D137      -3.13613  -0.00002  -0.00007  -0.00058  -0.00065  -3.13678
   D138       3.13735   0.00001   0.00000   0.00049   0.00049   3.13784
   D139       0.00443   0.00000  -0.00006   0.00009   0.00003   0.00446
   D140       2.78426  -0.00005  -0.00043  -0.00388  -0.00431   2.77995
   D141      -1.38557  -0.00013  -0.00070  -0.00410  -0.00480  -1.39038
   D142       0.68754   0.00002  -0.00039  -0.00309  -0.00348   0.68405
   D143      -0.30717   0.00003   0.00046   0.00166   0.00213  -0.30504
   D144       1.80618  -0.00004   0.00019   0.00144   0.00163   1.80782
   D145      -2.40389   0.00011   0.00050   0.00245   0.00295  -2.40094
   D146       3.12752   0.00003  -0.00011   0.00141   0.00131   3.12883
   D147       0.01414   0.00001  -0.00052   0.00177   0.00125   0.01539
   D148       0.01621   0.00000   0.00001  -0.00023  -0.00022   0.01599
   D149      -3.09717  -0.00002  -0.00041   0.00013  -0.00028  -3.09745
   D150      -3.13288  -0.00001   0.00030  -0.00134  -0.00104  -3.13392
   D151       0.02646  -0.00002   0.00019  -0.00130  -0.00112   0.02534
   D152      -0.02135   0.00002   0.00018   0.00030   0.00048  -0.02086
   D153       3.13800   0.00001   0.00007   0.00034   0.00040   3.13840
   D154      -0.00150  -0.00001  -0.00020   0.00012  -0.00008  -0.00158
   D155      -3.13374  -0.00001  -0.00024   0.00029   0.00005  -3.13369
   D156       3.11178   0.00001   0.00021  -0.00023  -0.00002   3.11175
   D157      -0.02046   0.00001   0.00018  -0.00007   0.00011  -0.02035
   D158       0.01177  -0.00002  -0.00017  -0.00027  -0.00044   0.01133
   D159      -3.12924   0.00000  -0.00018   0.00021   0.00003  -3.12921
   D160       3.13550  -0.00001  -0.00006  -0.00031  -0.00036   3.13513
   D161      -0.00551   0.00000  -0.00007   0.00017   0.00011  -0.00541
   D162      -0.00844   0.00001   0.00022  -0.00009   0.00013  -0.00831
   D163       3.14067   0.00000   0.00015  -0.00039  -0.00024   3.14043
   D164       3.12375   0.00001   0.00025  -0.00026  -0.00001   3.12374
   D165      -0.01032   0.00000   0.00018  -0.00056  -0.00038  -0.01070
   D166       0.00333   0.00000  -0.00003   0.00017   0.00014   0.00347
   D167       3.13740   0.00001   0.00004   0.00047   0.00051   3.13791
   D168      -3.13885  -0.00001  -0.00002  -0.00031  -0.00034  -3.13918
   D169      -0.00477   0.00000   0.00004  -0.00001   0.00003  -0.00474
   D170      -0.68515   0.00001  -0.00026   0.00413   0.00388  -0.68127
   D171       1.38728   0.00014   0.00007   0.00476   0.00483   1.39211
   D172      -2.77319   0.00007  -0.00026   0.00475   0.00449  -2.76870
   D173       2.31385  -0.00011  -0.00089   0.00055  -0.00033   2.31351
   D174      -1.89691   0.00002  -0.00056   0.00118   0.00062  -1.89629
   D175       0.22580  -0.00005  -0.00089   0.00117   0.00028   0.22608
         Item               Value     Threshold  Converged?
 Maximum Force            0.001065     0.000450     NO 
 RMS     Force            0.000232     0.000300     YES
 Maximum Displacement     0.092488     0.001800     NO 
 RMS     Displacement     0.021105     0.001200     NO 
 Predicted change in Energy=-5.252567D-05
 Lowest energy point so far.  Saving SCF results.
 GradGradGradGradGradGradGradGradGradGradGradGradGradGradGradGradGradGrad

 Leave Link  103 at Mon Dec  3 12:09:57 2018, MaxMem=   536870912 cpu:         1.6
 (Enter /pbs_home/pkowalski/g09d01/g09/l202.exe)
 Stoichiometry    C29H22F6S2
 Framework group  C1[X(C29H22F6S2)]
 Deg. of freedom   171
 Full point group                 C1      NOp   1
 RotChk:  IX=0 Diff= 3.00D-03
 Largest Abelian subgroup         C1      NOp   1
 Largest concise Abelian subgroup C1      NOp   1
                         Standard orientation:                         
 ---------------------------------------------------------------------
 Center     Atomic      Atomic             Coordinates (Angstroms)
 Number     Number       Type             X           Y           Z
 ---------------------------------------------------------------------
      1          6           0       -1.434607    0.435073   -0.173804
      2          6           0       -0.604076   -0.837927   -0.306561
      3          6           0        0.645629   -0.734295    0.573541
      4         16           0        1.763039   -2.183552    0.393453
      5          6           0       -0.727463    1.603647   -0.107112
      6          6           0       -1.247100    3.012261   -0.131273
      7          6           0        0.731627    1.620943   -0.067640
      8          6           0       -0.013988    3.879857    0.213746
      9          6           0        1.207980    3.034626   -0.219251
     10          9           0       -2.234986    3.257787    0.750769
     11          9           0       -1.704277    3.378732   -1.352718
     12          9           0       -0.046478    5.074641   -0.373415
     13          9           0        0.036617    4.049457    1.542702
     14          9           0        1.528621    3.351939   -1.497958
     15          9           0        2.265360    3.359191    0.546221
     16          6           0        1.460496    0.476292    0.122424
     17          6           0        0.341320   -0.579242    2.073892
     18          1           0        1.286632   -0.499627    2.628155
     19          1           0       -0.222433   -1.441409    2.455198
     20          1           0       -0.246291    0.333212    2.253434
     21          6           0       -0.290836   -1.035983   -1.800434
     22          1           0        0.281615   -1.958929   -1.963100
     23          1           0        0.290273   -0.185100   -2.187228
     24          1           0       -1.233117   -1.095871   -2.362541
     25          6           0        3.148705   -1.146005    0.125777
     26         16           0       -1.728645   -2.194904    0.219439
     27          6           0       -3.132524   -1.168433   -0.022131
     28          6           0       -4.449048   -1.822721    0.022050
     29          6           0       -5.523197   -1.242631    0.717738
     30          6           0       -4.649015   -3.064339   -0.605975
     31          6           0       -6.762520   -1.874894    0.763859
     32          1           0       -5.375022   -0.301077    1.249654
     33          6           0       -5.891202   -3.689490   -0.563316
     34          1           0       -3.817962   -3.530371   -1.141134
     35          6           0       -6.953005   -3.096687    0.119663
     36          1           0       -7.584293   -1.412481    1.316211
     37          1           0       -6.031116   -4.648676   -1.067888
     38          1           0       -7.926980   -3.590841    0.156266
     39          6           0       -2.854045    0.162745   -0.226962
     40          6           0       -3.895296    1.194174   -0.537351
     41          1           0       -4.824928    0.721139   -0.879964
     42          1           0       -4.129687    1.820852    0.336270
     43          1           0       -3.543025    1.872405   -1.326388
     44          6           0        4.459570   -1.805941    0.038402
     45          6           0        5.586240   -1.270221    0.684469
     46          6           0        4.601790   -3.011738   -0.669266
     47          6           0        6.819199   -1.911836    0.607335
     48          1           0        5.484829   -0.356418    1.273239
     49          6           0        5.836892   -3.647107   -0.748945
     50          1           0        3.732784   -3.441708   -1.174298
     51          6           0        6.950309   -3.098563   -0.112848
     52          1           0        7.683403   -1.484956    1.122227
     53          1           0        5.931031   -4.578023   -1.313372
     54          1           0        7.919432   -3.599866   -0.172894
     55          6           0        2.868381    0.195243   -0.007446
     56          6           0        3.888991    1.211582   -0.419335
     57          1           0        3.482786    1.861422   -1.207693
     58          1           0        4.181534    1.869505    0.412149
     59          1           0        4.791262    0.726051   -0.812453
 ---------------------------------------------------------------------
 Rotational constants (GHZ):      0.1276128      0.0714189      0.0488484
 Leave Link  202 at Mon Dec  3 12:09:57 2018, MaxMem=   536870912 cpu:         0.0
 (Enter /pbs_home/pkowalski/g09d01/g09/l301.exe)
 Basis read from rwf:  (5D, 7F)
 No pseudopotential information found on rwf file.
 There are   673 symmetry adapted cartesian basis functions of A   symmetry.
 There are   636 symmetry adapted basis functions of A   symmetry.
   636 basis functions,  1103 primitive gaussians,   673 cartesian basis functions
   141 alpha electrons      141 beta electrons
       nuclear repulsion energy      4706.1767919771 Hartrees.
 IExCor= 1009 DFT=T Ex+Corr=PBE1PBE ExCW=0 ScaHFX=  0.250000
 ScaDFX=  0.750000  0.750000  1.000000  1.000000 ScalE2=  1.000000  1.000000
 IRadAn=      0 IRanWt=     -1 IRanGd=            0 ICorTp=0 IEmpDi=  4
 NAtoms=   59 NActive=   59 NUniq=   59 SFac= 1.00D+00 NAtFMM=   60 NAOKFM=F Big=F
 Integral buffers will be    131072 words long.
 Raffenetti 2 integral format.
 Two-electron integral symmetry is turned on.
 No density basis found on file   724.
 Leave Link  301 at Mon Dec  3 12:09:58 2018, MaxMem=   536870912 cpu:         0.8
 (Enter /pbs_home/pkowalski/g09d01/g09/l302.exe)
 NPDir=0 NMtPBC=     1 NCelOv=     1 NCel=       1 NClECP=     1 NCelD=      1
         NCelK=      1 NCelE2=     1 NClLst=     1 CellRange=     0.0.
 One-electron integrals computed using PRISM.
 NBasis=   636 RedAO= T EigKep=  2.91D-04  NBF=   636
 NBsUse=   636 1.00D-06 EigRej= -1.00D+00 NBFU=   636
 Precomputing XC quadrature grid using
 IXCGrd= 4 IRadAn=           0 IRanWt=          -1 IRanGd=           0 AccXCQ= 0.00D+00.
 Generated NRdTot=       0 NPtTot=           0 NUsed=           0 NTot=          32
 NSgBfM=   629   629   630   630   632 MxSgAt=    59 MxSgA2=    59.
 Leave Link  302 at Mon Dec  3 12:09:59 2018, MaxMem=   536870912 cpu:        13.6
 (Enter /pbs_home/pkowalski/g09d01/g09/l303.exe)
 DipDrv:  MaxL=1.
 Leave Link  303 at Mon Dec  3 12:10:00 2018, MaxMem=   536870912 cpu:         1.7
 (Enter /pbs_home/pkowalski/g09d01/g09/l401.exe)
 Initial guess from the checkpoint file:  "dae0068freq_closed_pbe0.chk"
 B after Tr=     0.000000    0.000000    0.000000
         Rot=    1.000000    0.000762   -0.000040    0.000033 Ang=   0.09 deg.
 Guess basis will be translated and rotated to current coordinates.
 JPrj=2 DoOrth=T DoCkMO=T.
 Generating alternative initial guess.
 ExpMin= 1.22D-01 ExpMax= 9.18D+03 ExpMxC= 1.38D+03 IAcc=1 IRadAn=         1 AccDes= 0.00D+00
 Harris functional with IExCor= 1009 and IRadAn=       1 diagonalized for initial guess.
 HarFok:  IExCor= 1009 AccDes= 0.00D+00 IRadAn=         1 IDoV= 1 UseB2=F ITyADJ=14
 ICtDFT=  3500011 ScaDFX=  1.000000  1.000000  1.000000  1.000000
 FoFCou: FMM=F IPFlag=           0 FMFlag=      100000 FMFlg1=           0
         NFxFlg=           0 DoJE=T BraDBF=F KetDBF=T FulRan=T
         wScrn=  0.000000 ICntrl=     500 IOpCl=  0 I1Cent=   200000004 NGrid=           0
         NMat0=    1 NMatS0=      1 NMatT0=    0 NMatD0=    1 NMtDS0=    0 NMtDT0=    0
 Petite list used in FoFCou.
 Harris En= -2510.26057434709    
 Leave Link  401 at Mon Dec  3 12:10:04 2018, MaxMem=   536870912 cpu:        33.7
 (Enter /pbs_home/pkowalski/g09d01/g09/l502.exe)
 Closed shell SCF:
 Using DIIS extrapolation, IDIIS=  1040.
 Integral symmetry usage will be decided dynamically.
 IVT=     1387805 IEndB=     1387805 NGot=   536870912 MDV=   535953350
 LenX=   535953350 LenY=   535499748
 Requested convergence on RMS density matrix=1.00D-08 within 128 cycles.
 Requested convergence on MAX density matrix=1.00D-06.
 Requested convergence on             energy=1.00D-06.
 No special actions if energy rises.
 Fock matrices will be formed incrementally for  20 cycles.
 Integral accuracy reduced to 1.0D-05 until final iterations.

 Cycle   1  Pass 0  IDiag  1:
 FoFJK:  IHMeth= 1 ICntrl=       0 DoSepK=F KAlg= 0 I1Cent=   0 FoldK=F
 IRaf= 660000000 NMat=   1 IRICut=       1 DoRegI=T DoRafI=F ISym2E= 0.
 FoFCou: FMM=F IPFlag=           0 FMFlag=      100000 FMFlg1=           0
         NFxFlg=           0 DoJE=F BraDBF=F KetDBF=F FulRan=T
         wScrn=  0.000000 ICntrl=       0 IOpCl=  0 I1Cent=           0 NGrid=           0
         NMat0=    1 NMatS0=      1 NMatT0=    0 NMatD0=    1 NMtDS0=    0 NMtDT0=    0
 Symmetry not used in FoFCou.
 E= -2510.12460442452    
 DIIS: error= 1.19D-03 at cycle   1 NSaved=   1.
 NSaved= 1 IEnMin= 1 EnMin= -2510.12460442452     IErMin= 1 ErrMin= 1.19D-03
 ErrMax= 1.19D-03  0.00D+00 EMaxC= 1.00D-01 BMatC= 1.05D-03 BMatP= 1.05D-03
 IDIUse=3 WtCom= 9.88D-01 WtEn= 1.19D-02
 Coeff-Com:  0.100D+01
 Coeff-En:   0.100D+01
 Coeff:      0.100D+01
 Gap=     0.573 Goal=   None    Shift=    0.000
 GapD=    0.573 DampG=2.000 DampE=1.000 DampFc=2.0000 IDamp=-1.
 RMSDP=2.10D-04 MaxDP=6.88D-03              OVMax= 7.24D-03

 Cycle   2  Pass 0  IDiag  1:
 RMSU=  2.10D-04    CP:  1.00D+00
 E= -2510.12638277321     Delta-E=       -0.001778348685 Rises=F Damp=F
 DIIS: error= 1.80D-04 at cycle   2 NSaved=   2.
 NSaved= 2 IEnMin= 2 EnMin= -2510.12638277321     IErMin= 2 ErrMin= 1.80D-04
 ErrMax= 1.80D-04  0.00D+00 EMaxC= 1.00D-01 BMatC= 1.41D-05 BMatP= 1.05D-03
 IDIUse=3 WtCom= 9.98D-01 WtEn= 1.80D-03
 Coeff-Com: -0.748D-01 0.107D+01
 Coeff-En:   0.000D+00 0.100D+01
 Coeff:     -0.747D-01 0.107D+01
 Gap=     0.099 Goal=   None    Shift=    0.000
 RMSDP=2.36D-05 MaxDP=1.02D-03 DE=-1.78D-03 OVMax= 2.08D-03

 Cycle   3  Pass 0  IDiag  1:
 RMSU=  2.30D-05    CP:  1.00D+00  1.02D+00
 E= -2510.12640622479     Delta-E=       -0.000023451586 Rises=F Damp=F
 DIIS: error= 8.22D-05 at cycle   3 NSaved=   3.
 NSaved= 3 IEnMin= 3 EnMin= -2510.12640622479     IErMin= 3 ErrMin= 8.22D-05
 ErrMax= 8.22D-05  0.00D+00 EMaxC= 1.00D-01 BMatC= 1.36D-05 BMatP= 1.41D-05
 IDIUse=1 WtCom= 1.00D+00 WtEn= 0.00D+00
 Coeff-Com: -0.483D-01 0.607D+00 0.441D+00
 Coeff:     -0.483D-01 0.607D+00 0.441D+00
 Gap=     0.099 Goal=   None    Shift=    0.000
 RMSDP=1.46D-05 MaxDP=8.18D-04 DE=-2.35D-05 OVMax= 2.13D-03

 Cycle   4  Pass 0  IDiag  1:
 RMSU=  9.70D-06    CP:  1.00D+00  1.03D+00  5.33D-01
 E= -2510.12641786985     Delta-E=       -0.000011645055 Rises=F Damp=F
 DIIS: error= 3.62D-05 at cycle   4 NSaved=   4.
 NSaved= 4 IEnMin= 4 EnMin= -2510.12641786985     IErMin= 4 ErrMin= 3.62D-05
 ErrMax= 3.62D-05  0.00D+00 EMaxC= 1.00D-01 BMatC= 2.36D-06 BMatP= 1.36D-05
 IDIUse=1 WtCom= 1.00D+00 WtEn= 0.00D+00
 Coeff-Com: -0.129D-01 0.130D+00 0.288D+00 0.595D+00
 Coeff:     -0.129D-01 0.130D+00 0.288D+00 0.595D+00
 Gap=     0.099 Goal=   None    Shift=    0.000
 RMSDP=5.71D-06 MaxDP=2.87D-04 DE=-1.16D-05 OVMax= 8.38D-04

 Initial convergence to 1.0D-05 achieved.  Increase integral accuracy.
 Cycle   5  Pass 1  IDiag  1:
 E= -2510.12657812914     Delta-E=       -0.000160259294 Rises=F Damp=F
 DIIS: error= 1.85D-04 at cycle   1 NSaved=   1.
 NSaved= 1 IEnMin= 1 EnMin= -2510.12657812914     IErMin= 1 ErrMin= 1.85D-04
 ErrMax= 1.85D-04  0.00D+00 EMaxC= 1.00D-01 BMatC= 1.86D-05 BMatP= 1.86D-05
 IDIUse=3 WtCom= 9.98D-01 WtEn= 1.85D-03
 Coeff-Com:  0.100D+01
 Coeff-En:   0.100D+01
 Coeff:      0.100D+01
 Gap=     0.099 Goal=   None    Shift=    0.000
 RMSDP=5.71D-06 MaxDP=2.87D-04 DE=-1.60D-04 OVMax= 7.00D-04

 Cycle   6  Pass 1  IDiag  1:
 RMSU=  1.89D-04    CP:  1.00D+00
 E= -2510.12659660745     Delta-E=       -0.000018478305 Rises=F Damp=F
 DIIS: error= 3.33D-05 at cycle   2 NSaved=   2.
 NSaved= 2 IEnMin= 2 EnMin= -2510.12659660745     IErMin= 2 ErrMin= 3.33D-05
 ErrMax= 3.33D-05  0.00D+00 EMaxC= 1.00D-01 BMatC= 1.97D-06 BMatP= 1.86D-05
 IDIUse=1 WtCom= 1.00D+00 WtEn= 0.00D+00
 Coeff-Com:  0.121D+00 0.879D+00
 Coeff:      0.121D+00 0.879D+00
 Gap=     0.100 Goal=   None    Shift=    0.000
 RMSDP=1.07D-05 MaxDP=6.15D-04 DE=-1.85D-05 OVMax= 1.47D-03

 Cycle   7  Pass 1  IDiag  1:
 RMSU=  1.05D-05    CP:  1.00D+00  1.01D+00
 E= -2510.12659068910     Delta-E=        0.000005918346 Rises=F Damp=F
 DIIS: error= 6.70D-05 at cycle   3 NSaved=   3.
 NSaved= 3 IEnMin= 2 EnMin= -2510.12659660745     IErMin= 2 ErrMin= 3.33D-05
 ErrMax= 6.70D-05  0.00D+00 EMaxC= 1.00D-01 BMatC= 7.23D-06 BMatP= 1.97D-06
 IDIUse=1 WtCom= 1.00D+00 WtEn= 0.00D+00
 Coeff-Com: -0.435D-02 0.661D+00 0.344D+00
 Coeff:     -0.435D-02 0.661D+00 0.344D+00
 Gap=     0.099 Goal=   None    Shift=    0.000
 RMSDP=6.96D-06 MaxDP=4.24D-04 DE= 5.92D-06 OVMax= 1.06D-03

 Cycle   8  Pass 1  IDiag  1:
 RMSU=  1.74D-06    CP:  1.00D+00  1.01D+00  3.58D-01
 E= -2510.12659871903     Delta-E=       -0.000008029927 Rises=F Damp=F
 DIIS: error= 5.38D-06 at cycle   4 NSaved=   4.
 NSaved= 4 IEnMin= 4 EnMin= -2510.12659871903     IErMin= 4 ErrMin= 5.38D-06
 ErrMax= 5.38D-06  0.00D+00 EMaxC= 1.00D-01 BMatC= 7.69D-08 BMatP= 1.97D-06
 IDIUse=1 WtCom= 1.00D+00 WtEn= 0.00D+00
 Coeff-Com: -0.539D-02 0.382D+00 0.208D+00 0.415D+00
 Coeff:     -0.539D-02 0.382D+00 0.208D+00 0.415D+00
 Gap=     0.099 Goal=   None    Shift=    0.000
 RMSDP=9.17D-07 MaxDP=4.70D-05 DE=-8.03D-06 OVMax= 9.39D-05

 Cycle   9  Pass 1  IDiag  1:
 RMSU=  4.30D-07    CP:  1.00D+00  1.01D+00  3.68D-01  5.41D-01
 E= -2510.12659879853     Delta-E=       -0.000000079500 Rises=F Damp=F
 DIIS: error= 8.52D-07 at cycle   5 NSaved=   5.
 NSaved= 5 IEnMin= 5 EnMin= -2510.12659879853     IErMin= 5 ErrMin= 8.52D-07
 ErrMax= 8.52D-07  0.00D+00 EMaxC= 1.00D-01 BMatC= 1.25D-09 BMatP= 7.69D-08
 IDIUse=1 WtCom= 1.00D+00 WtEn= 0.00D+00
 Coeff-Com: -0.255D-02 0.170D+00 0.929D-01 0.207D+00 0.533D+00
 Coeff:     -0.255D-02 0.170D+00 0.929D-01 0.207D+00 0.533D+00
 Gap=     0.099 Goal=   None    Shift=    0.000
 RMSDP=1.30D-07 MaxDP=7.02D-06 DE=-7.95D-08 OVMax= 1.34D-05

 Cycle  10  Pass 1  IDiag  1:
 RMSU=  1.19D-07    CP:  1.00D+00  1.01D+00  3.64D-01  5.47D-01  9.51D-01
 E= -2510.12659879989     Delta-E=       -0.000000001358 Rises=F Damp=F
 DIIS: error= 4.58D-07 at cycle   6 NSaved=   6.
 NSaved= 6 IEnMin= 6 EnMin= -2510.12659879989     IErMin= 6 ErrMin= 4.58D-07
 ErrMax= 4.58D-07  0.00D+00 EMaxC= 1.00D-01 BMatC= 1.92D-10 BMatP= 1.25D-09
 IDIUse=1 WtCom= 1.00D+00 WtEn= 0.00D+00
 Coeff-Com: -0.335D-03 0.180D-01 0.983D-02 0.326D-01 0.289D+00 0.651D+00
 Coeff:     -0.335D-03 0.180D-01 0.983D-02 0.326D-01 0.289D+00 0.651D+00
 Gap=     0.099 Goal=   None    Shift=    0.000
 RMSDP=4.67D-08 MaxDP=2.42D-06 DE=-1.36D-09 OVMax= 5.89D-06

 Cycle  11  Pass 1  IDiag  1:
 RMSU=  3.46D-08    CP:  1.00D+00  1.01D+00  3.64D-01  5.47D-01  9.92D-01
                    CP:  7.86D-01
 E= -2510.12659879984     Delta-E=        0.000000000051 Rises=F Damp=F
 DIIS: error= 1.74D-07 at cycle   7 NSaved=   7.
 NSaved= 7 IEnMin= 6 EnMin= -2510.12659879989     IErMin= 7 ErrMin= 1.74D-07
 ErrMax= 1.74D-07  0.00D+00 EMaxC= 1.00D-01 BMatC= 3.81D-11 BMatP= 1.92D-10
 IDIUse=1 WtCom= 1.00D+00 WtEn= 0.00D+00
 Coeff-Com:  0.999D-04-0.924D-02-0.508D-02-0.476D-02 0.110D+00 0.395D+00
 Coeff-Com:  0.514D+00
 Coeff:      0.999D-04-0.924D-02-0.508D-02-0.476D-02 0.110D+00 0.395D+00
 Coeff:      0.514D+00
 Gap=     0.099 Goal=   None    Shift=    0.000
 RMSDP=2.13D-08 MaxDP=1.27D-06 DE= 5.09D-11 OVMax= 3.40D-06

 Cycle  12  Pass 1  IDiag  1:
 RMSU=  1.25D-08    CP:  1.00D+00  1.01D+00  3.64D-01  5.51D-01  9.97D-01
                    CP:  8.21D-01  5.79D-01
 E= -2510.12659879993     Delta-E=       -0.000000000092 Rises=F Damp=F
 DIIS: error= 4.56D-08 at cycle   8 NSaved=   8.
 NSaved= 8 IEnMin= 8 EnMin= -2510.12659879993     IErMin= 8 ErrMin= 4.56D-08
 ErrMax= 4.56D-08  0.00D+00 EMaxC= 1.00D-01 BMatC= 3.67D-12 BMatP= 3.81D-11
 IDIUse=1 WtCom= 1.00D+00 WtEn= 0.00D+00
 Coeff-Com:  0.800D-04-0.676D-02-0.371D-02-0.466D-02 0.536D-01 0.213D+00
 Coeff-Com:  0.328D+00 0.421D+00
 Coeff:      0.800D-04-0.676D-02-0.371D-02-0.466D-02 0.536D-01 0.213D+00
 Coeff:      0.328D+00 0.421D+00
 Gap=     0.099 Goal=   None    Shift=    0.000
 RMSDP=6.46D-09 MaxDP=2.78D-07 DE=-9.19D-11 OVMax= 1.23D-06

 SCF Done:  E(RPBE1PBE) =  -2510.12659880     A.U. after   12 cycles
            NFock= 12  Conv=0.65D-08     -V/T= 2.0066
 KE= 2.493749294956D+03 PE=-1.531353999239D+04 EE= 5.603487306654D+03
 Leave Link  502 at Mon Dec  3 12:14:58 2018, MaxMem=   536870912 cpu:      2348.9
 (Enter /pbs_home/pkowalski/g09d01/g09/l701.exe)
 Compute integral first derivatives.
 ... and contract with generalized density number  0.
 Leave Link  701 at Mon Dec  3 12:14:59 2018, MaxMem=   536870912 cpu:         5.7
 (Enter /pbs_home/pkowalski/g09d01/g09/l702.exe)
 L702 exits ... SP integral derivatives will be done elsewhere.
 Leave Link  702 at Mon Dec  3 12:14:59 2018, MaxMem=   536870912 cpu:         0.2
 (Enter /pbs_home/pkowalski/g09d01/g09/l703.exe)
 Compute integral first derivatives, UseDBF=F ICtDFT=           0.
 Integral derivatives from FoFJK, PRISM(SPDF).
 Calling FoFJK, ICntrl=      2127 FMM=F ISym2X=0 I1Cent= 0 IOpClX= 0 NMat=1 NMatS=1 NMatT=0.
 FoFJK:  IHMeth= 1 ICntrl=    2127 DoSepK=F KAlg= 0 I1Cent=   0 FoldK=F
 IRaf=         0 NMat=   1 IRICut=       1 DoRegI=T DoRafI=F ISym2E= 0.
 FoFCou: FMM=F IPFlag=           0 FMFlag=      100000 FMFlg1=         800
         NFxFlg=           0 DoJE=F BraDBF=F KetDBF=F FulRan=T
         wScrn=  0.000000 ICntrl=    2127 IOpCl=  0 I1Cent=           0 NGrid=           0
         NMat0=    1 NMatS0=      1 NMatT0=    0 NMatD0=    1 NMtDS0=    0 NMtDT0=    0
 Symmetry not used in FoFCou.
 Leave Link  703 at Mon Dec  3 12:16:15 2018, MaxMem=   536870912 cpu:       608.0
 (Enter /pbs_home/pkowalski/g09d01/g09/l716.exe)
 Dipole        = 1.11801016D-01-1.68002361D+00-9.22543738D-02
 ***** Axes restored to original set *****
 -------------------------------------------------------------------
 Center     Atomic                   Forces (Hartrees/Bohr)
 Number     Number              X              Y              Z
 -------------------------------------------------------------------
      1        6           0.000365038   -0.000201426   -0.000432351
      2        6           0.000154188   -0.000023785   -0.000025180
      3        6           0.000107247    0.000167128   -0.000120582
      4       16          -0.000234701    0.000111656    0.000142317
      5        6          -0.000173283    0.000088707    0.000291137
      6        6           0.000476753   -0.000350754    0.000311682
      7        6          -0.000193414   -0.000000646    0.000319293
      8        6          -0.000690714    0.000117962    0.000983159
      9        6          -0.000136239    0.000595282   -0.000438465
     10        9          -0.000458798    0.000497067   -0.000182166
     11        9          -0.000225078   -0.000029705   -0.000137802
     12        9           0.000075279   -0.000312831   -0.000403056
     13        9           0.000373455    0.000214354   -0.000191015
     14        9          -0.000070418   -0.000343683    0.000096829
     15        9           0.000313950   -0.000207703    0.000451182
     16        6          -0.000018098   -0.000310949   -0.000226982
     17        6          -0.000122134    0.000109320   -0.000110806
     18        1          -0.000085642   -0.000076517   -0.000012382
     19        1           0.000018346   -0.000085056    0.000033616
     20        1          -0.000088298   -0.000054093    0.000090733
     21        6           0.000091058   -0.000197236    0.000083655
     22        1           0.000015187    0.000080719   -0.000084299
     23        1           0.000045747    0.000099403    0.000010299
     24        1           0.000089194    0.000046638   -0.000019855
     25        6           0.000133942   -0.000126346   -0.000026995
     26       16          -0.000024986    0.000101461    0.000351223
     27        6          -0.000056190    0.000108459   -0.000228520
     28        6           0.000042328   -0.000115664   -0.000130724
     29        6           0.000070714    0.000060756   -0.000029563
     30        6           0.000069943   -0.000009768    0.000049746
     31        6           0.000027232    0.000018930   -0.000064207
     32        1          -0.000061509    0.000068500    0.000083033
     33        6          -0.000025589   -0.000066297    0.000083478
     34        1          -0.000014401    0.000047852   -0.000053949
     35        6          -0.000094817    0.000094397   -0.000044195
     36        1           0.000015917   -0.000058361    0.000063285
     37        1           0.000080880   -0.000007938   -0.000052223
     38        1           0.000071883   -0.000048191    0.000009076
     39        6          -0.000123988    0.000029160    0.000209962
     40        6           0.000160670   -0.000210247   -0.000117237
     41        1           0.000113745   -0.000061725   -0.000014828
     42        1           0.000057957   -0.000008562   -0.000015990
     43        1           0.000065583    0.000020673    0.000026553
     44        6           0.000067501   -0.000096108   -0.000125107
     45        6           0.000032839    0.000065103   -0.000040953
     46        6          -0.000072084    0.000055021   -0.000029078
     47        6           0.000069281   -0.000008275   -0.000036213
     48        1          -0.000025258    0.000005953    0.000083856
     49        6          -0.000098169   -0.000000643    0.000025945
     50        1           0.000072075   -0.000018991    0.000022092
     51        6           0.000057367   -0.000038929    0.000103197
     52        1          -0.000089864    0.000013712   -0.000024978
     53        1           0.000039514    0.000021681   -0.000078704
     54        1          -0.000034451    0.000028671   -0.000071693
     55        6          -0.000119867    0.000153855    0.000110623
     56        6           0.000002338   -0.000066823   -0.000298778
     57        1          -0.000011991    0.000072849   -0.000040539
     58        1          -0.000007067   -0.000006673   -0.000025002
     59        1          -0.000020102    0.000048657   -0.000101554
 -------------------------------------------------------------------
 Cartesian Forces:  Max     0.000983159 RMS     0.000182950
 Leave Link  716 at Mon Dec  3 12:16:16 2018, MaxMem=   536870912 cpu:         0.3
 (Enter /pbs_home/pkowalski/g09d01/g09/l103.exe)

 GradGradGradGradGradGradGradGradGradGradGradGradGradGradGradGradGradGrad
 Berny optimization.
 Using GEDIIS/GDIIS optimizer.
 FormGI is forming the generalized inverse of G from B-inverse, IUseBI=4.
 GSVD:  received Info=                   1 from GESDD.
 Internal  Forces:  Max     0.000893888 RMS     0.000163449
 Search for a local minimum.
 Step number   4 out of a maximum of  354
 All quantities printed in internal units (Hartrees-Bohrs-Radians)
 RMS Force = .16345D-03 SwitMx=.10000D-02 MixMth= 2
 Mixed Optimization -- En-DIIS/RFO-DIIS
 Swapping is turned off.
 Update second derivatives using D2CorX and points    1    2    3    4
 DE= -2.46D-05 DEPred=-5.25D-05 R= 4.69D-01
 Trust test= 4.69D-01 RLast= 6.15D-02 DXMaxT set to 4.81D-01
 ITU=  0  1  1  0
     Eigenvalues ---    0.00230   0.00237   0.00430   0.00644   0.00652
     Eigenvalues ---    0.00653   0.00952   0.00992   0.01105   0.01133
     Eigenvalues ---    0.01222   0.01266   0.01390   0.01447   0.01462
     Eigenvalues ---    0.01543   0.01586   0.01647   0.01724   0.01738
     Eigenvalues ---    0.01934   0.01939   0.02015   0.02016   0.02079
     Eigenvalues ---    0.02080   0.02095   0.02096   0.02134   0.02136
     Eigenvalues ---    0.02138   0.02142   0.02151   0.02154   0.02161
     Eigenvalues ---    0.02162   0.02164   0.02167   0.04533   0.04723
     Eigenvalues ---    0.05050   0.05470   0.05480   0.05513   0.05666
     Eigenvalues ---    0.05674   0.06108   0.07007   0.07048   0.07084
     Eigenvalues ---    0.07231   0.07268   0.07431   0.07793   0.08893
     Eigenvalues ---    0.09073   0.09236   0.10062   0.10435   0.10815
     Eigenvalues ---    0.11137   0.12179   0.13050   0.14203   0.14795
     Eigenvalues ---    0.15264   0.15993   0.15994   0.15998   0.15999
     Eigenvalues ---    0.15999   0.15999   0.16000   0.16000   0.16000
     Eigenvalues ---    0.16000   0.16000   0.16000   0.16000   0.16000
     Eigenvalues ---    0.16000   0.16000   0.16000   0.16000   0.16003
     Eigenvalues ---    0.16060   0.16115   0.16988   0.17038   0.20055
     Eigenvalues ---    0.20906   0.21999   0.22000   0.22001   0.22001
     Eigenvalues ---    0.22237   0.23415   0.23468   0.23992   0.24349
     Eigenvalues ---    0.24528   0.24570   0.24817   0.24827   0.24950
     Eigenvalues ---    0.24989   0.24993   0.25000   0.25865   0.26755
     Eigenvalues ---    0.26926   0.27168   0.27264   0.27504   0.27546
     Eigenvalues ---    0.28233   0.28562   0.30555   0.30657   0.31491
     Eigenvalues ---    0.31833   0.33316   0.34280   0.34396   0.34436
     Eigenvalues ---    0.34478   0.34534   0.34578   0.34594   0.34598
     Eigenvalues ---    0.34706   0.34727   0.34748   0.34797   0.35041
     Eigenvalues ---    0.35226   0.35291   0.35291   0.35291   0.35291
     Eigenvalues ---    0.35300   0.35311   0.35359   0.35415   0.35460
     Eigenvalues ---    0.35558   0.36236   0.37445   0.40615   0.41306
     Eigenvalues ---    0.41441   0.41753   0.41769   0.44750   0.45011
     Eigenvalues ---    0.45073   0.45519   0.45594   0.46381   0.46414
     Eigenvalues ---    0.46810   0.46885   0.47495   0.48415   0.49384
     Eigenvalues ---    0.50285   0.51727   0.52265   0.53238   0.54050
     Eigenvalues ---    0.55782
 En-DIIS/RFO-DIIS IScMMF=        0 using points:     4    3    2
 RFO step:  Lambda=-1.56133423D-05.
 NNeg= 0 NP= 3 Switch=  2.50D-03 Rises=F DC=  1.60D-04 SmlDif=  1.00D-05
 RMS Error=  0.3004711110D-03 NUsed= 3 EDIIS=F
 DidBck=T Rises=F RFO-DIIS coefs:    0.62258    0.32554    0.05189
 Iteration  1 RMS(Cart)=  0.00851867 RMS(Int)=  0.00001384
 Iteration  2 RMS(Cart)=  0.00003605 RMS(Int)=  0.00000101
 Iteration  3 RMS(Cart)=  0.00000000 RMS(Int)=  0.00000101
 ITry= 1 IFail=0 DXMaxC= 3.40D-02 DCOld= 1.00D+10 DXMaxT= 4.81D-01 DXLimC= 3.00D+00 Rises=F
 Variable       Old X    -DE/DX   Delta X   Delta X   Delta X     New X
                                 (Linear)    (Quad)   (Total)
    R1        2.88326  -0.00020  -0.00050   0.00078   0.00028   2.88354
    R2        2.58421  -0.00089  -0.00087  -0.00025  -0.00112   2.58309
    R3        2.73312  -0.00057  -0.00063  -0.00019  -0.00082   2.73230
    R4        2.89510  -0.00029  -0.00064  -0.00023  -0.00087   2.89422
    R5        2.90858  -0.00015  -0.00043   0.00011  -0.00032   2.90826
    R6        3.47561   0.00016   0.00108  -0.00036   0.00071   3.47633
    R7        3.47493   0.00011   0.00085  -0.00032   0.00053   3.47546
    R8        2.88642  -0.00017  -0.00036   0.00091   0.00054   2.88696
    R9        2.90778  -0.00023  -0.00037  -0.00017  -0.00054   2.90724
   R10        3.31011   0.00041   0.00125  -0.00028   0.00097   3.31108
   R11        2.83761  -0.00031  -0.00159   0.00119  -0.00040   2.83721
   R12        2.75848  -0.00048  -0.00026  -0.00090  -0.00116   2.75732
   R13        2.92287   0.00001  -0.00074   0.00049  -0.00025   2.92262
   R14        2.54531   0.00051   0.00063   0.00018   0.00081   2.54612
   R15        2.56003   0.00022   0.00101  -0.00057   0.00044   2.56047
   R16        2.83358  -0.00027  -0.00152   0.00119  -0.00033   2.83325
   R17        2.58941  -0.00072  -0.00055  -0.00034  -0.00090   2.58851
   R18        2.92457  -0.00002  -0.00074   0.00045  -0.00029   2.92428
   R19        2.51648   0.00051   0.00007   0.00075   0.00082   2.51730
   R20        2.53354   0.00045   0.00055   0.00016   0.00070   2.53424
   R21        2.56237   0.00035   0.00100  -0.00041   0.00059   2.56296
   R22        2.54190   0.00040   0.00079  -0.00015   0.00064   2.54255
   R23        2.72409  -0.00069  -0.00072  -0.00022  -0.00094   2.72314
   R24        2.07626  -0.00008   0.00016  -0.00042  -0.00025   2.07600
   R25        2.07573  -0.00007   0.00000  -0.00017  -0.00017   2.07556
   R26        2.07878  -0.00010   0.00015  -0.00043  -0.00028   2.07850
   R27        2.07525  -0.00009   0.00000  -0.00019  -0.00019   2.07506
   R28        2.07981  -0.00007   0.00017  -0.00041  -0.00024   2.07957
   R29        2.07650  -0.00007   0.00016  -0.00040  -0.00025   2.07626
   R30        2.77829  -0.00015  -0.00033  -0.00001  -0.00034   2.77796
   R31        2.60157  -0.00004  -0.00062   0.00035  -0.00027   2.60130
   R32        3.31800   0.00047   0.00134  -0.00032   0.00102   3.31902
   R33        2.77943  -0.00014  -0.00027  -0.00008  -0.00034   2.77909
   R34        2.59900   0.00004  -0.00072   0.00052  -0.00020   2.59880
   R35        2.65524   0.00001  -0.00011   0.00010  -0.00002   2.65522
   R36        2.65641  -0.00006  -0.00023   0.00012  -0.00011   2.65630
   R37        2.63060  -0.00004  -0.00003  -0.00003  -0.00005   2.63054
   R38        2.06267  -0.00011   0.00018  -0.00045  -0.00027   2.06241
   R39        2.62914  -0.00006  -0.00002  -0.00007  -0.00009   2.62905
   R40        2.06511  -0.00007   0.00018  -0.00040  -0.00022   2.06489
   R41        2.63483   0.00001  -0.00006   0.00012   0.00005   2.63488
   R42        2.06511  -0.00009   0.00017  -0.00043  -0.00026   2.06485
   R43        2.63568   0.00004  -0.00004   0.00014   0.00010   2.63577
   R44        2.06509  -0.00009   0.00017  -0.00043  -0.00026   2.06482
   R45        2.06504  -0.00009   0.00016  -0.00042  -0.00025   2.06479
   R46        2.83105   0.00000   0.00035  -0.00029   0.00006   2.83111
   R47        2.07471  -0.00013   0.00006  -0.00036  -0.00030   2.07441
   R48        2.07945   0.00004   0.00012  -0.00020  -0.00008   2.07937
   R49        2.07584  -0.00003   0.00005  -0.00021  -0.00016   2.07568
   R50        2.65490  -0.00003  -0.00011   0.00004  -0.00007   2.65484
   R51        2.65570  -0.00004  -0.00021   0.00015  -0.00006   2.65564
   R52        2.63060  -0.00005  -0.00005  -0.00001  -0.00006   2.63053
   R53        2.06315  -0.00008   0.00019  -0.00042  -0.00022   2.06293
   R54        2.62904  -0.00005  -0.00002  -0.00006  -0.00008   2.62897
   R55        2.06586  -0.00008   0.00018  -0.00041  -0.00023   2.06563
   R56        2.63491   0.00003  -0.00003   0.00010   0.00007   2.63498
   R57        2.06507  -0.00009   0.00017  -0.00043  -0.00026   2.06481
   R58        2.63562   0.00004  -0.00004   0.00012   0.00008   2.63570
   R59        2.06495  -0.00009   0.00017  -0.00043  -0.00026   2.06469
   R60        2.06500  -0.00008   0.00017  -0.00042  -0.00025   2.06476
   R61        2.83096   0.00002   0.00036  -0.00026   0.00010   2.83106
   R62        2.07767  -0.00001   0.00004  -0.00018  -0.00014   2.07753
   R63        2.07853   0.00001   0.00007  -0.00018  -0.00012   2.07842
   R64        2.07386  -0.00011   0.00007  -0.00034  -0.00028   2.07359
    A1        2.02165   0.00008  -0.00023   0.00054   0.00031   2.02195
    A2        1.95404   0.00029   0.00088  -0.00005   0.00083   1.95487
    A3        2.30527  -0.00037  -0.00061  -0.00048  -0.00110   2.30417
    A4        1.91517  -0.00010  -0.00030   0.00011  -0.00019   1.91498
    A5        1.87821   0.00000  -0.00040   0.00088   0.00047   1.87868
    A6        1.83160  -0.00003   0.00001   0.00022   0.00023   1.83183
    A7        1.98260  -0.00006   0.00038  -0.00161  -0.00123   1.98137
    A8        1.96533   0.00011   0.00032  -0.00006   0.00026   1.96559
    A9        1.88291   0.00008  -0.00007   0.00066   0.00059   1.88350
   A10        1.96721   0.00018   0.00068  -0.00061   0.00007   1.96728
   A11        1.89560  -0.00011   0.00028  -0.00021   0.00006   1.89567
   A12        1.98847  -0.00018   0.00025  -0.00131  -0.00105   1.98742
   A13        1.84579  -0.00008  -0.00042  -0.00031  -0.00073   1.84506
   A14        1.87034   0.00008  -0.00038   0.00101   0.00064   1.87098
   A15        1.88980   0.00012  -0.00052   0.00158   0.00107   1.89087
   A16        1.59964  -0.00017  -0.00043  -0.00006  -0.00048   1.59916
   A17        2.24194  -0.00028  -0.00003  -0.00021  -0.00024   2.24170
   A18        2.12742   0.00007   0.00008  -0.00019  -0.00011   2.12732
   A19        1.91264   0.00021  -0.00004   0.00049   0.00045   1.91309
   A20        1.82008  -0.00025   0.00022  -0.00048  -0.00026   1.81982
   A21        1.99794  -0.00018  -0.00044  -0.00006  -0.00050   1.99744
   A22        1.96607   0.00006  -0.00002   0.00002   0.00000   1.96607
   A23        1.91389   0.00046   0.00119   0.00033   0.00152   1.91541
   A24        1.89487   0.00014   0.00015   0.00001   0.00017   1.89504
   A25        1.86880  -0.00019  -0.00098   0.00018  -0.00080   1.86800
   A26        1.90284   0.00010   0.00022  -0.00013   0.00010   1.90295
   A27        2.12415   0.00005   0.00009   0.00000   0.00010   2.12425
   A28        2.25571  -0.00015  -0.00036   0.00010  -0.00027   2.25545
   A29        1.83457   0.00010   0.00003   0.00023   0.00027   1.83484
   A30        1.96651  -0.00002  -0.00005   0.00007   0.00001   1.96652
   A31        1.89881   0.00002   0.00032   0.00001   0.00033   1.89914
   A32        1.96700   0.00000  -0.00002   0.00004   0.00002   1.96702
   A33        1.89296  -0.00003   0.00039  -0.00026   0.00013   1.89309
   A34        1.90126  -0.00006  -0.00062  -0.00009  -0.00071   1.90056
   A35        1.80882  -0.00018   0.00037  -0.00040  -0.00003   1.80879
   A36        1.97262   0.00000   0.00054  -0.00091  -0.00036   1.97226
   A37        2.00388  -0.00015  -0.00099   0.00069  -0.00031   2.00357
   A38        1.89943   0.00011   0.00023  -0.00015   0.00008   1.89951
   A39        1.90676   0.00040   0.00097   0.00049   0.00146   1.90822
   A40        1.86953  -0.00015  -0.00096   0.00026  -0.00069   1.86883
   A41        2.00343   0.00006   0.00011   0.00111   0.00122   2.00465
   A42        1.97482   0.00029   0.00022  -0.00006   0.00015   1.97498
   A43        2.30484  -0.00036  -0.00035  -0.00104  -0.00139   2.30345
   A44        1.90607  -0.00009  -0.00018  -0.00032  -0.00051   1.90557
   A45        1.94001  -0.00003  -0.00055   0.00039  -0.00016   1.93986
   A46        1.92662  -0.00010  -0.00052   0.00015  -0.00036   1.92626
   A47        1.90005   0.00006   0.00032  -0.00007   0.00025   1.90030
   A48        1.89352   0.00009   0.00055  -0.00011   0.00044   1.89396
   A49        1.89679   0.00007   0.00041  -0.00005   0.00036   1.89715
   A50        1.93692  -0.00007  -0.00056   0.00029  -0.00028   1.93664
   A51        1.92738  -0.00009  -0.00062   0.00032  -0.00031   1.92708
   A52        1.90603  -0.00007  -0.00018  -0.00023  -0.00042   1.90562
   A53        1.89913   0.00008   0.00043  -0.00008   0.00035   1.89948
   A54        1.90226   0.00007   0.00044  -0.00018   0.00026   1.90252
   A55        1.89139   0.00008   0.00054  -0.00013   0.00041   1.89180
   A56        2.03592   0.00005  -0.00051   0.00076   0.00025   2.03617
   A57        2.01616  -0.00004  -0.00032   0.00020  -0.00012   2.01604
   A58        2.23080   0.00000   0.00085  -0.00098  -0.00013   2.23067
   A59        1.58900  -0.00015   0.00018  -0.00004   0.00014   1.58915
   A60        2.03923   0.00000  -0.00059   0.00051  -0.00008   2.03916
   A61        2.00914  -0.00007  -0.00023   0.00043   0.00019   2.00933
   A62        2.23481   0.00007   0.00082  -0.00094  -0.00011   2.23470
   A63        2.11238   0.00014  -0.00011   0.00037   0.00026   2.11264
   A64        2.10230  -0.00014  -0.00013  -0.00022  -0.00035   2.10195
   A65        2.06816   0.00000   0.00023  -0.00016   0.00006   2.06822
   A66        2.10538   0.00000  -0.00011   0.00005  -0.00005   2.10533
   A67        2.08705   0.00004   0.00000   0.00014   0.00014   2.08720
   A68        2.09036  -0.00003   0.00011  -0.00020  -0.00009   2.09027
   A69        2.10621   0.00002  -0.00016   0.00016   0.00000   2.10621
   A70        2.07977   0.00001   0.00017  -0.00009   0.00009   2.07986
   A71        2.09714  -0.00002  -0.00002  -0.00007  -0.00009   2.09705
   A72        2.09940   0.00001  -0.00002   0.00005   0.00003   2.09943
   A73        2.08752  -0.00002  -0.00003  -0.00007  -0.00009   2.08743
   A74        2.09623   0.00001   0.00005   0.00001   0.00006   2.09628
   A75        2.09872   0.00001   0.00005  -0.00004   0.00001   2.09873
   A76        2.08812  -0.00002  -0.00004  -0.00005  -0.00009   2.08802
   A77        2.09635   0.00002   0.00000   0.00009   0.00009   2.09643
   A78        2.08827  -0.00003   0.00001  -0.00007  -0.00007   2.08820
   A79        2.09734   0.00001   0.00001   0.00001   0.00003   2.09736
   A80        2.09755   0.00002  -0.00002   0.00006   0.00004   2.09759
   A81        1.95573   0.00000   0.00053  -0.00032   0.00021   1.95593
   A82        2.16531  -0.00077  -0.00088  -0.00060  -0.00148   2.16382
   A83        2.16096   0.00077   0.00044   0.00092   0.00137   2.16233
   A84        1.93535   0.00008  -0.00036   0.00059   0.00023   1.93558
   A85        1.95589  -0.00004  -0.00060   0.00051  -0.00009   1.95580
   A86        1.92945  -0.00008  -0.00059   0.00031  -0.00027   1.92918
   A87        1.88890   0.00002   0.00060  -0.00048   0.00012   1.88902
   A88        1.88958   0.00002   0.00074  -0.00062   0.00012   1.88970
   A89        1.86184   0.00000   0.00030  -0.00041  -0.00011   1.86173
   A90        2.11360   0.00005  -0.00025   0.00032   0.00008   2.11368
   A91        2.10052  -0.00009  -0.00003  -0.00020  -0.00022   2.10030
   A92        2.06870   0.00004   0.00026  -0.00014   0.00012   2.06882
   A93        2.10489  -0.00001  -0.00013   0.00006  -0.00007   2.10482
   A94        2.08594   0.00003   0.00002   0.00010   0.00012   2.08606
   A95        2.09201  -0.00002   0.00011  -0.00016  -0.00005   2.09196
   A96        2.10660  -0.00001  -0.00017   0.00012  -0.00005   2.10655
   A97        2.08248   0.00002   0.00013  -0.00002   0.00011   2.08259
   A98        2.09396  -0.00002   0.00004  -0.00011  -0.00006   2.09390
   A99        2.09924   0.00000  -0.00001   0.00004   0.00002   2.09926
   A100       2.08781  -0.00002  -0.00004  -0.00007  -0.00011   2.08770
   A101       2.09609   0.00002   0.00006   0.00003   0.00008   2.09618
   A102       2.09784   0.00000   0.00004  -0.00003   0.00000   2.09785
   A103       2.08879  -0.00002  -0.00005  -0.00003  -0.00009   2.08870
   A104       2.09655   0.00002   0.00002   0.00007   0.00008   2.09664
   A105       2.08891  -0.00002   0.00002  -0.00006  -0.00004   2.08888
   A106       2.09696   0.00001  -0.00001   0.00003   0.00002   2.09698
   A107       2.09729   0.00001  -0.00001   0.00003   0.00001   2.09731
   A108       1.96070  -0.00001   0.00028  -0.00034  -0.00006   1.96064
   A109       2.16263  -0.00072  -0.00068  -0.00068  -0.00136   2.16126
   A110       2.15178   0.00074   0.00055   0.00091   0.00146   2.15324
   A111       1.92456  -0.00010  -0.00060   0.00025  -0.00034   1.92421
   A112       1.95969   0.00001  -0.00057   0.00064   0.00007   1.95976
   A113       1.93741   0.00004  -0.00036   0.00045   0.00009   1.93750
   A114       1.86165   0.00000   0.00040  -0.00050  -0.00010   1.86156
   A115       1.88430   0.00005   0.00068  -0.00047   0.00021   1.88451
   A116       1.89311   0.00000   0.00053  -0.00046   0.00008   1.89319
    D1        0.68755   0.00006   0.00215   0.00022   0.00237   0.68992
    D2       -1.47765   0.00019   0.00212   0.00157   0.00369  -1.47396
    D3        2.80329   0.00011   0.00238   0.00033   0.00271   2.80600
    D4       -2.51700   0.00000   0.00259   0.00028   0.00287  -2.51413
    D5        1.60099   0.00013   0.00257   0.00163   0.00420   1.60518
    D6       -0.40126   0.00006   0.00282   0.00039   0.00321  -0.39804
    D7        3.00900  -0.00009  -0.00218   0.00194  -0.00023   3.00877
    D8       -0.07472  -0.00005  -0.00243  -0.00049  -0.00291  -0.07763
    D9       -0.05389  -0.00005  -0.00280   0.00183  -0.00097  -0.05486
   D10       -3.13761  -0.00001  -0.00305  -0.00059  -0.00365  -3.14125
   D11        0.28554  -0.00003  -0.00075  -0.00001  -0.00076   0.28478
   D12       -2.80532  -0.00008  -0.00268   0.00001  -0.00267  -2.80799
   D13       -2.93243  -0.00007  -0.00017   0.00012  -0.00005  -2.93248
   D14        0.25990  -0.00013  -0.00211   0.00014  -0.00197   0.25792
   D15       -3.07758   0.00020  -0.00033   0.00259   0.00226  -3.07532
   D16       -1.03827   0.00014  -0.00027   0.00171   0.00145  -1.03683
   D17        1.06943   0.00010  -0.00056   0.00272   0.00217   1.07160
   D18       -0.97456   0.00010  -0.00080   0.00270   0.00190  -0.97265
   D19        1.06475   0.00004  -0.00074   0.00183   0.00109   1.06584
   D20       -3.11073  -0.00001  -0.00103   0.00284   0.00181  -3.10892
   D21        1.17243   0.00024  -0.00034   0.00229   0.00194   1.17437
   D22       -3.07145   0.00018  -0.00028   0.00141   0.00113  -3.07032
   D23       -0.96374   0.00013  -0.00058   0.00243   0.00185  -0.96190
   D24       -3.11054  -0.00004   0.00221   0.00210   0.00431  -3.10623
   D25        1.06508  -0.00004   0.00245   0.00180   0.00426   1.06934
   D26       -1.01309  -0.00004   0.00228   0.00191   0.00419  -1.00890
   D27        1.04890   0.00013   0.00263   0.00238   0.00501   1.05391
   D28       -1.05866   0.00013   0.00287   0.00208   0.00495  -1.05371
   D29       -3.13683   0.00013   0.00270   0.00219   0.00488  -3.13194
   D30       -1.14268  -0.00004   0.00199   0.00310   0.00509  -1.13759
   D31        3.03295  -0.00003   0.00224   0.00279   0.00503   3.03798
   D32        0.95478  -0.00004   0.00206   0.00290   0.00496   0.95974
   D33        0.32412  -0.00014  -0.00323  -0.00061  -0.00384   0.32028
   D34        2.40658  -0.00022  -0.00341  -0.00038  -0.00378   2.40279
   D35       -1.67484  -0.00016  -0.00274  -0.00200  -0.00475  -1.67959
   D36        2.26011  -0.00007   0.00265   0.00137   0.00402   2.26413
   D37        0.19144   0.00002   0.00220   0.00216   0.00436   0.19580
   D38       -1.82184  -0.00012   0.00316   0.00003   0.00319  -1.81865
   D39        0.81379  -0.00011  -0.00156  -0.00196  -0.00352   0.81027
   D40       -2.34027  -0.00018  -0.00338  -0.00103  -0.00440  -2.34467
   D41        2.92948   0.00000  -0.00084  -0.00297  -0.00381   2.92567
   D42       -0.22458  -0.00007  -0.00266  -0.00203  -0.00469  -0.22927
   D43       -1.35378   0.00011  -0.00172  -0.00122  -0.00294  -1.35672
   D44        1.77535   0.00003  -0.00354  -0.00029  -0.00382   1.77152
   D45       -3.12918   0.00014   0.00358   0.00274   0.00632  -3.12287
   D46        1.05732   0.00014   0.00364   0.00279   0.00643   1.06376
   D47       -1.04883   0.00014   0.00383   0.00249   0.00632  -1.04251
   D48        0.96549  -0.00003   0.00281   0.00366   0.00647   0.97196
   D49       -1.13119  -0.00003   0.00287   0.00372   0.00658  -1.12460
   D50        3.04584  -0.00003   0.00306   0.00342   0.00648   3.05232
   D51       -1.01824  -0.00004   0.00373   0.00275   0.00648  -1.01176
   D52       -3.11491  -0.00003   0.00379   0.00281   0.00659  -3.10832
   D53        1.06211  -0.00004   0.00398   0.00251   0.00648   1.06860
   D54        3.03645  -0.00004  -0.00240  -0.00090  -0.00331   3.03315
   D55       -0.12952  -0.00004  -0.00150  -0.00208  -0.00358  -0.13310
   D56        2.98022   0.00001  -0.00102  -0.00090  -0.00192   2.97830
   D57        0.88896  -0.00029  -0.00239  -0.00095  -0.00334   0.88562
   D58       -1.25163   0.00006  -0.00071  -0.00117  -0.00187  -1.25350
   D59       -0.21353  -0.00002  -0.00079   0.00127   0.00049  -0.21304
   D60       -2.30478  -0.00032  -0.00216   0.00122  -0.00094  -2.30572
   D61        1.83781   0.00003  -0.00048   0.00101   0.00053   1.83834
   D62        2.98437  -0.00003   0.00200   0.00030   0.00230   2.98667
   D63       -0.18755  -0.00005   0.00053  -0.00034   0.00019  -0.18737
   D64       -0.10912   0.00002   0.00179  -0.00170   0.00009  -0.10903
   D65        3.00214   0.00000   0.00032  -0.00234  -0.00202   3.00011
   D66        0.44266   0.00002  -0.00052  -0.00035  -0.00087   0.44179
   D67        2.59109   0.00006  -0.00055  -0.00011  -0.00065   2.59044
   D68       -1.58189  -0.00001  -0.00114  -0.00017  -0.00131  -1.58320
   D69        2.58971  -0.00010  -0.00027  -0.00053  -0.00080   2.58892
   D70       -1.54504  -0.00005  -0.00030  -0.00028  -0.00058  -1.54563
   D71        0.56516  -0.00013  -0.00089  -0.00035  -0.00124   0.56392
   D72       -1.65714   0.00000  -0.00069  -0.00012  -0.00081  -1.65795
   D73        0.49129   0.00005  -0.00072   0.00012  -0.00060   0.49069
   D74        2.60150  -0.00003  -0.00131   0.00006  -0.00125   2.60024
   D75        0.38328  -0.00002  -0.00202   0.00138  -0.00063   0.38265
   D76       -1.66997  -0.00005  -0.00278   0.00225  -0.00053  -1.67050
   D77        2.46151   0.00027  -0.00112   0.00209   0.00097   2.46248
   D78       -2.72499  -0.00001  -0.00041   0.00209   0.00168  -2.72331
   D79        1.50494  -0.00003  -0.00118   0.00296   0.00178   1.50672
   D80       -0.64676   0.00029   0.00048   0.00280   0.00328  -0.64348
   D81       -0.21252   0.00009   0.00158   0.00154   0.00311  -0.20940
   D82        2.94451   0.00017   0.00382   0.00037   0.00419   2.94870
   D83        2.89204   0.00007  -0.00020   0.00075   0.00054   2.89259
   D84       -0.23411   0.00015   0.00204  -0.00042   0.00162  -0.23250
   D85       -0.50512   0.00000   0.00154  -0.00065   0.00089  -0.50422
   D86        1.59847  -0.00004   0.00248  -0.00199   0.00049   1.59896
   D87       -2.64890   0.00006   0.00200  -0.00148   0.00052  -2.64838
   D88       -2.65323  -0.00004   0.00160  -0.00091   0.00068  -2.65255
   D89       -0.54965  -0.00008   0.00254  -0.00225   0.00028  -0.54937
   D90        1.48617   0.00003   0.00206  -0.00175   0.00031   1.48648
   D91        1.52346   0.00006   0.00211  -0.00065   0.00146   1.52492
   D92       -2.65614   0.00002   0.00305  -0.00199   0.00107  -2.65508
   D93       -0.62033   0.00013   0.00257  -0.00148   0.00109  -0.61924
   D94        0.14509   0.00003   0.00175   0.00067   0.00243   0.14752
   D95       -3.12909   0.00013   0.00305  -0.00020   0.00285  -3.12624
   D96       -3.01174  -0.00006  -0.00046   0.00184   0.00138  -3.01037
   D97       -0.00274   0.00005   0.00083   0.00097   0.00180  -0.00094
   D98       -2.38843   0.00005   0.00257  -0.00100   0.00157  -2.38685
   D99        0.72389   0.00001   0.00195  -0.00142   0.00053   0.72442
   D100       0.78102   0.00005   0.00156   0.00032   0.00188   0.78290
   D101      -2.38985   0.00001   0.00094  -0.00011   0.00084  -2.38901
   D102       0.01422   0.00004   0.00017   0.00114   0.00131   0.01553
   D103      -2.99574   0.00006  -0.00101   0.00215   0.00114  -2.99460
   D104       3.12823   0.00004   0.00117  -0.00015   0.00101   3.12924
   D105       0.11827   0.00006  -0.00001   0.00085   0.00084   0.11911
   D106       2.95046   0.00009   0.00352  -0.00062   0.00290   2.95336
   D107      -0.19448   0.00008   0.00302   0.00066   0.00368  -0.19080
   D108       2.37693  -0.00009  -0.00306   0.00021  -0.00285   2.37407
   D109      -0.73618  -0.00005  -0.00251   0.00104  -0.00147  -0.73765
   D110      -0.76082  -0.00007  -0.00248  -0.00126  -0.00375  -0.76457
   D111       2.40925  -0.00003  -0.00193  -0.00043  -0.00237   2.40689
   D112      -0.01814  -0.00001  -0.00172  -0.00056  -0.00228  -0.02041
   D113       3.07287   0.00000   0.00017  -0.00063  -0.00046   3.07241
   D114       3.11967  -0.00002  -0.00229   0.00089  -0.00139   3.11827
   D115      -0.07251  -0.00002  -0.00040   0.00082   0.00043  -0.07208
   D116      -3.13177   0.00001   0.00039  -0.00006   0.00033  -3.13144
   D117      -0.02000   0.00000   0.00038  -0.00027   0.00011  -0.01989
   D118      -0.01812  -0.00003  -0.00015  -0.00087  -0.00103  -0.01915
   D119       3.09365  -0.00005  -0.00017  -0.00108  -0.00125   3.09240
   D120       3.13785  -0.00001  -0.00030  -0.00010  -0.00040   3.13745
   D121      -0.01661  -0.00002  -0.00030  -0.00041  -0.00072  -0.01733
   D122       0.02403   0.00003   0.00024   0.00070   0.00095   0.02497
   D123      -3.13043   0.00002   0.00024   0.00039   0.00063  -3.12981
   D124       0.00166   0.00001   0.00002   0.00045   0.00048   0.00214
   D125       3.13346   0.00000   0.00004   0.00021   0.00025   3.13371
   D126      -3.11005   0.00003   0.00004   0.00066   0.00070  -3.10935
   D127       0.02175   0.00002   0.00005   0.00042   0.00047   0.02222
   D128      -0.01350  -0.00001  -0.00020  -0.00011  -0.00031  -0.01381
   D129       3.12844  -0.00001   0.00005  -0.00018  -0.00013   3.12831
   D130       3.14108   0.00000  -0.00020   0.00021   0.00001   3.14110
   D131      -0.00016   0.00001   0.00006   0.00013   0.00019   0.00003
   D132       0.00929   0.00001   0.00002   0.00016   0.00018   0.00947
   D133      -3.14051  -0.00001  -0.00014  -0.00007  -0.00021  -3.14072
   D134      -3.12246   0.00002   0.00001   0.00040   0.00041  -3.12205
   D135       0.01092   0.00000  -0.00015   0.00017   0.00002   0.01094
   D136      -0.00340  -0.00001   0.00007  -0.00033  -0.00026  -0.00366
   D137      -3.13678   0.00001   0.00023  -0.00010   0.00013  -3.13665
   D138       3.13784  -0.00002  -0.00018  -0.00026  -0.00044   3.13740
   D139       0.00446   0.00000  -0.00003  -0.00002  -0.00005   0.00441
   D140       2.77995   0.00000   0.00150  -0.00138   0.00012   2.78007
   D141      -1.39038   0.00005   0.00160  -0.00123   0.00037  -1.39000
   D142       0.68405  -0.00003   0.00120  -0.00120   0.00000   0.68405
   D143      -0.30504  -0.00003  -0.00066  -0.00132  -0.00198  -0.30702
   D144       1.80782   0.00002  -0.00056  -0.00116  -0.00172   1.80609
   D145      -2.40094  -0.00006  -0.00096  -0.00114  -0.00210  -2.40304
   D146       3.12883  -0.00001  -0.00053   0.00018  -0.00034   3.12848
   D147       0.01539  -0.00001  -0.00063   0.00025  -0.00038   0.01502
   D148       0.01599   0.00002   0.00009   0.00060   0.00069   0.01668
   D149      -3.09745   0.00003  -0.00002   0.00067   0.00066  -3.09679
   D150      -3.13392   0.00001   0.00048   0.00001   0.00050  -3.13343
   D151       0.02534   0.00002   0.00048   0.00007   0.00055   0.02590
   D152      -0.02086  -0.00002  -0.00013  -0.00039  -0.00052  -0.02138
   D153       3.13840  -0.00002  -0.00013  -0.00033  -0.00047   3.13794
   D154      -0.00158  -0.00001  -0.00003  -0.00041  -0.00044  -0.00203
   D155      -3.13369  -0.00001  -0.00009  -0.00020  -0.00029  -3.13398
   D156       3.11175  -0.00002   0.00007  -0.00048  -0.00040   3.11135
   D157      -0.02035  -0.00001   0.00001  -0.00027  -0.00025  -0.02060
   D158       0.01133   0.00001   0.00011  -0.00001   0.00010   0.01143
   D159      -3.12921   0.00000  -0.00006   0.00005  -0.00001  -3.12922
   D160       3.13513   0.00000   0.00012  -0.00007   0.00005   3.13518
   D161      -0.00541   0.00000  -0.00006  -0.00001  -0.00007  -0.00548
   D162      -0.00831   0.00000   0.00002  -0.00001   0.00001  -0.00830
   D163       3.14043   0.00001   0.00014   0.00005   0.00019   3.14062
   D164       3.12374  -0.00001   0.00008  -0.00022  -0.00014   3.12360
   D165      -0.01070   0.00000   0.00020  -0.00016   0.00004  -0.01066
   D166       0.00347   0.00000  -0.00006   0.00022   0.00016   0.00362
   D167       3.13791   0.00000  -0.00018   0.00016  -0.00002   3.13788
   D168      -3.13918   0.00001   0.00012   0.00015   0.00027  -3.13891
   D169      -0.00474   0.00000   0.00000   0.00009   0.00009  -0.00465
   D170      -0.68127   0.00002  -0.00154   0.00279   0.00125  -0.68002
   D171       1.39211  -0.00004  -0.00180   0.00275   0.00095   1.39306
   D172      -2.76870   0.00000  -0.00177   0.00293   0.00116  -2.76754
   D173       2.31351   0.00006  -0.00014   0.00172   0.00158   2.31509
   D174      -1.89629   0.00000  -0.00041   0.00168   0.00127  -1.89502
   D175       0.22608   0.00004  -0.00038   0.00186   0.00148   0.22757
         Item               Value     Threshold  Converged?
 Maximum Force            0.000894     0.000450     NO 
 RMS     Force            0.000163     0.000300     YES
 Maximum Displacement     0.033952     0.001800     NO 
 RMS     Displacement     0.008514     0.001200     NO 
 Predicted change in Energy=-1.602307D-05
 Lowest energy point so far.  Saving SCF results.
 GradGradGradGradGradGradGradGradGradGradGradGradGradGradGradGradGradGrad

 Leave Link  103 at Mon Dec  3 12:16:16 2018, MaxMem=   536870912 cpu:         2.5
 (Enter /pbs_home/pkowalski/g09d01/g09/l202.exe)
 Stoichiometry    C29H22F6S2
 Framework group  C1[X(C29H22F6S2)]
 Deg. of freedom   171
 Full point group                 C1      NOp   1
 RotChk:  IX=0 Diff= 1.31D-03
 Largest Abelian subgroup         C1      NOp   1
 Largest concise Abelian subgroup C1      NOp   1
                         Standard orientation:                         
 ---------------------------------------------------------------------
 Center     Atomic      Atomic             Coordinates (Angstroms)
 Number     Number       Type             X           Y           Z
 ---------------------------------------------------------------------
      1          6           0       -1.434391    0.433786   -0.177410
      2          6           0       -0.604675   -0.839555   -0.313657
      3          6           0        0.644684   -0.738941    0.566482
      4         16           0        1.763400   -2.186720    0.379871
      5          6           0       -0.727206    1.601631   -0.110497
      6          6           0       -1.246872    3.010052   -0.131909
      7          6           0        0.731258    1.618294   -0.070337
      8          6           0       -0.013703    3.876656    0.214802
      9          6           0        1.208288    3.031922   -0.218562
     10          9           0       -2.236240    3.252776    0.749899
     11          9           0       -1.704204    3.378918   -1.352834
     12          9           0       -0.045592    5.072717   -0.370777
     13          9           0        0.036405    4.045239    1.544282
     14          9           0        1.530256    3.351344   -1.496742
     15          9           0        2.266461    3.353647    0.547607
     16          6           0        1.459407    0.473779    0.119883
     17          6           0        0.338911   -0.590734    2.066934
     18          1           0        1.283649   -0.506334    2.621203
     19          1           0       -0.218793   -1.458046    2.445197
     20          1           0       -0.255007    0.316998    2.248728
     21          6           0       -0.289681   -1.033339   -1.807545
     22          1           0        0.278347   -1.958498   -1.972447
     23          1           0        0.296315   -0.183831   -2.189598
     24          1           0       -1.231325   -1.086336   -2.371155
     25          6           0        3.149371   -1.145845    0.123591
     26         16           0       -1.730285   -2.197780    0.208198
     27          6           0       -3.133713   -1.167667   -0.024239
     28          6           0       -4.451041   -1.819658    0.023745
     29          6           0       -5.520358   -1.241726    0.728592
     30          6           0       -4.655968   -3.058141   -0.608732
     31          6           0       -6.760305   -1.872434    0.778289
     32          1           0       -5.367870   -0.303493    1.264850
     33          6           0       -5.898727   -3.681780   -0.562383
     34          1           0       -3.828582   -3.522778   -1.150512
     35          6           0       -6.956087   -3.090770    0.129094
     36          1           0       -7.578183   -1.411686    1.337499
     37          1           0       -6.042502   -4.638330   -1.070558
     38          1           0       -7.930393   -3.583745    0.168687
     39          6           0       -2.853877    0.163395   -0.227259
     40          6           0       -3.893283    1.198762   -0.530803
     41          1           0       -4.825090    0.729780   -0.872572
     42          1           0       -4.123305    1.822816    0.345797
     43          1           0       -3.541150    1.878932   -1.318111
     44          6           0        4.461565   -1.803220    0.039926
     45          6           0        5.583738   -1.269638    0.695443
     46          6           0        4.609100   -3.005327   -0.672850
     47          6           0        6.817894   -1.909295    0.621887
     48          1           0        5.477863   -0.359308    1.288569
     49          6           0        5.845348   -3.638838   -0.748749
     50          1           0        3.743585   -3.433797   -1.184838
     51          6           0        6.954553   -3.092181   -0.103637
     52          1           0        7.678468   -1.484027    1.143850
     53          1           0        5.943638   -4.566743   -1.317148
     54          1           0        7.924478   -3.591994   -0.160700
     55          6           0        2.867709    0.195376   -0.005541
     56          6           0        3.887059    1.216354   -0.409187
     57          1           0        3.481191    1.869175   -1.195152
     58          1           0        4.175517    1.870737    0.426425
     59          1           0        4.791537    0.735221   -0.802233
 ---------------------------------------------------------------------
 Rotational constants (GHZ):      0.1277954      0.0713702      0.0488558
 Leave Link  202 at Mon Dec  3 12:16:16 2018, MaxMem=   536870912 cpu:         0.0
 (Enter /pbs_home/pkowalski/g09d01/g09/l301.exe)
 Basis read from rwf:  (5D, 7F)
 No pseudopotential information found on rwf file.
 There are   673 symmetry adapted cartesian basis functions of A   symmetry.
 There are   636 symmetry adapted basis functions of A   symmetry.
   636 basis functions,  1103 primitive gaussians,   673 cartesian basis functions
   141 alpha electrons      141 beta electrons
       nuclear repulsion energy      4706.5486758728 Hartrees.
 IExCor= 1009 DFT=T Ex+Corr=PBE1PBE ExCW=0 ScaHFX=  0.250000
 ScaDFX=  0.750000  0.750000  1.000000  1.000000 ScalE2=  1.000000  1.000000
 IRadAn=      0 IRanWt=     -1 IRanGd=            0 ICorTp=0 IEmpDi=  4
 NAtoms=   59 NActive=   59 NUniq=   59 SFac= 1.00D+00 NAtFMM=   60 NAOKFM=F Big=F
 Integral buffers will be    131072 words long.
 Raffenetti 2 integral format.
 Two-electron integral symmetry is turned on.
 No density basis found on file   724.
 Leave Link  301 at Mon Dec  3 12:16:16 2018, MaxMem=   536870912 cpu:         0.8
 (Enter /pbs_home/pkowalski/g09d01/g09/l302.exe)
 NPDir=0 NMtPBC=     1 NCelOv=     1 NCel=       1 NClECP=     1 NCelD=      1
         NCelK=      1 NCelE2=     1 NClLst=     1 CellRange=     0.0.
 One-electron integrals computed using PRISM.
 NBasis=   636 RedAO= T EigKep=  2.91D-04  NBF=   636
 NBsUse=   636 1.00D-06 EigRej= -1.00D+00 NBFU=   636
 Precomputing XC quadrature grid using
 IXCGrd= 4 IRadAn=           0 IRanWt=          -1 IRanGd=           0 AccXCQ= 0.00D+00.
 Generated NRdTot=       0 NPtTot=           0 NUsed=           0 NTot=          32
 NSgBfM=   629   630   631   631   632 MxSgAt=    59 MxSgA2=    59.
 Leave Link  302 at Mon Dec  3 12:16:18 2018, MaxMem=   536870912 cpu:        13.8
 (Enter /pbs_home/pkowalski/g09d01/g09/l303.exe)
 DipDrv:  MaxL=1.
 Leave Link  303 at Mon Dec  3 12:16:19 2018, MaxMem=   536870912 cpu:         1.7
 (Enter /pbs_home/pkowalski/g09d01/g09/l401.exe)
 Initial guess from the checkpoint file:  "dae0068freq_closed_pbe0.chk"
 B after Tr=     0.000000    0.000000    0.000000
         Rot=    1.000000   -0.000312    0.000034    0.000015 Ang=  -0.04 deg.
 Guess basis will be translated and rotated to current coordinates.
 JPrj=2 DoOrth=T DoCkMO=T.
 Generating alternative initial guess.
 ExpMin= 1.22D-01 ExpMax= 9.18D+03 ExpMxC= 1.38D+03 IAcc=1 IRadAn=         1 AccDes= 0.00D+00
 Harris functional with IExCor= 1009 and IRadAn=       1 diagonalized for initial guess.
 HarFok:  IExCor= 1009 AccDes= 0.00D+00 IRadAn=         1 IDoV= 1 UseB2=F ITyADJ=14
 ICtDFT=  3500011 ScaDFX=  1.000000  1.000000  1.000000  1.000000
 FoFCou: FMM=F IPFlag=           0 FMFlag=      100000 FMFlg1=           0
         NFxFlg=           0 DoJE=T BraDBF=F KetDBF=T FulRan=T
         wScrn=  0.000000 ICntrl=     500 IOpCl=  0 I1Cent=   200000004 NGrid=           0
         NMat0=    1 NMatS0=      1 NMatT0=    0 NMatD0=    1 NMtDS0=    0 NMtDT0=    0
 Petite list used in FoFCou.
 Harris En= -2510.26115429234    
 Leave Link  401 at Mon Dec  3 12:16:23 2018, MaxMem=   536870912 cpu:        33.7
 (Enter /pbs_home/pkowalski/g09d01/g09/l502.exe)
 Closed shell SCF:
 Using DIIS extrapolation, IDIIS=  1040.
 Integral symmetry usage will be decided dynamically.
 IVT=     1387805 IEndB=     1387805 NGot=   536870912 MDV=   535953350
 LenX=   535953350 LenY=   535499748
 Requested convergence on RMS density matrix=1.00D-08 within 128 cycles.
 Requested convergence on MAX density matrix=1.00D-06.
 Requested convergence on             energy=1.00D-06.
 No special actions if energy rises.
 Fock matrices will be formed incrementally for  20 cycles.
 Integral accuracy reduced to 1.0D-05 until final iterations.

 Cycle   1  Pass 0  IDiag  1:
 FoFJK:  IHMeth= 1 ICntrl=       0 DoSepK=F KAlg= 0 I1Cent=   0 FoldK=F
 IRaf= 660000000 NMat=   1 IRICut=       1 DoRegI=T DoRafI=F ISym2E= 0.
 FoFCou: FMM=F IPFlag=           0 FMFlag=      100000 FMFlg1=           0
         NFxFlg=           0 DoJE=F BraDBF=F KetDBF=F FulRan=T
         wScrn=  0.000000 ICntrl=       0 IOpCl=  0 I1Cent=           0 NGrid=           0
         NMat0=    1 NMatS0=      1 NMatT0=    0 NMatD0=    1 NMtDS0=    0 NMtDT0=    0
 Symmetry not used in FoFCou.
 E= -2510.12620072303    
 DIIS: error= 4.40D-04 at cycle   1 NSaved=   1.
 NSaved= 1 IEnMin= 1 EnMin= -2510.12620072303     IErMin= 1 ErrMin= 4.40D-04
 ErrMax= 4.40D-04  0.00D+00 EMaxC= 1.00D-01 BMatC= 1.77D-04 BMatP= 1.77D-04
 IDIUse=3 WtCom= 9.96D-01 WtEn= 4.40D-03
 Coeff-Com:  0.100D+01
 Coeff-En:   0.100D+01
 Coeff:      0.100D+01
 Gap=     0.573 Goal=   None    Shift=    0.000
 RMSDP=1.92D-04 MaxDP=6.87D-03              OVMax= 2.51D-03

 Cycle   2  Pass 0  IDiag  1:
 RMSU=  1.92D-04    CP:  1.00D+00
 E= -2510.12643558511     Delta-E=       -0.000234862079 Rises=F Damp=F
 DIIS: error= 6.24D-05 at cycle   2 NSaved=   2.
 NSaved= 2 IEnMin= 2 EnMin= -2510.12643558511     IErMin= 2 ErrMin= 6.24D-05
 ErrMax= 6.24D-05  0.00D+00 EMaxC= 1.00D-01 BMatC= 2.22D-06 BMatP= 1.77D-04
 IDIUse=1 WtCom= 1.00D+00 WtEn= 0.00D+00
 Coeff-Com: -0.656D-01 0.107D+01
 Coeff:     -0.656D-01 0.107D+01
 Gap=     0.100 Goal=   None    Shift=    0.000
 RMSDP=1.16D-05 MaxDP=4.95D-04 DE=-2.35D-04 OVMax= 6.79D-04

 Cycle   3  Pass 0  IDiag  1:
 RMSU=  1.11D-05    CP:  1.00D+00  1.02D+00
 E= -2510.12643822171     Delta-E=       -0.000002636600 Rises=F Damp=F
 DIIS: error= 3.01D-05 at cycle   3 NSaved=   3.
 NSaved= 3 IEnMin= 3 EnMin= -2510.12643822171     IErMin= 3 ErrMin= 3.01D-05
 ErrMax= 3.01D-05  0.00D+00 EMaxC= 1.00D-01 BMatC= 1.96D-06 BMatP= 2.22D-06
 IDIUse=1 WtCom= 1.00D+00 WtEn= 0.00D+00
 Coeff-Com: -0.414D-01 0.575D+00 0.467D+00
 Coeff:     -0.414D-01 0.575D+00 0.467D+00
 Gap=     0.100 Goal=   None    Shift=    0.000
 RMSDP=5.74D-06 MaxDP=3.03D-04 DE=-2.64D-06 OVMax= 7.39D-04

 Initial convergence to 1.0D-05 achieved.  Increase integral accuracy.
 Cycle   4  Pass 1  IDiag  1:
 E= -2510.12659283292     Delta-E=       -0.000154611207 Rises=F Damp=F
 DIIS: error= 1.78D-04 at cycle   1 NSaved=   1.
 NSaved= 1 IEnMin= 1 EnMin= -2510.12659283292     IErMin= 1 ErrMin= 1.78D-04
 ErrMax= 1.78D-04  0.00D+00 EMaxC= 1.00D-01 BMatC= 1.85D-05 BMatP= 1.85D-05
 IDIUse=3 WtCom= 9.98D-01 WtEn= 1.78D-03
 Coeff-Com:  0.100D+01
 Coeff-En:   0.100D+01
 Coeff:      0.100D+01
 Gap=     0.100 Goal=   None    Shift=    0.000
 RMSDP=5.74D-06 MaxDP=3.03D-04 DE=-1.55D-04 OVMax= 9.18D-04

 Cycle   5  Pass 1  IDiag  1:
 RMSU=  1.89D-04    CP:  1.00D+00
 E= -2510.12661078372     Delta-E=       -0.000017950800 Rises=F Damp=F
 DIIS: error= 3.65D-05 at cycle   2 NSaved=   2.
 NSaved= 2 IEnMin= 2 EnMin= -2510.12661078372     IErMin= 2 ErrMin= 3.65D-05
 ErrMax= 3.65D-05  0.00D+00 EMaxC= 1.00D-01 BMatC= 2.35D-06 BMatP= 1.85D-05
 IDIUse=1 WtCom= 1.00D+00 WtEn= 0.00D+00
 Coeff-Com:  0.138D+00 0.862D+00
 Coeff:      0.138D+00 0.862D+00
 Gap=     0.100 Goal=   None    Shift=    0.000
 RMSDP=1.20D-05 MaxDP=6.80D-04 DE=-1.80D-05 OVMax= 1.93D-03

 Cycle   6  Pass 1  IDiag  1:
 RMSU=  1.18D-05    CP:  1.00D+00  1.01D+00
 E= -2510.12660332474     Delta-E=        0.000007458981 Rises=F Damp=F
 DIIS: error= 7.41D-05 at cycle   3 NSaved=   3.
 NSaved= 3 IEnMin= 2 EnMin= -2510.12661078372     IErMin= 2 ErrMin= 3.65D-05
 ErrMax= 7.41D-05  0.00D+00 EMaxC= 1.00D-01 BMatC= 9.06D-06 BMatP= 2.35D-06
 IDIUse=1 WtCom= 1.00D+00 WtEn= 0.00D+00
 Coeff-Com: -0.864D-02 0.668D+00 0.341D+00
 Coeff:     -0.864D-02 0.668D+00 0.341D+00
 Gap=     0.100 Goal=   None    Shift=    0.000
 RMSDP=7.82D-06 MaxDP=4.40D-04 DE= 7.46D-06 OVMax= 1.28D-03

 Cycle   7  Pass 1  IDiag  1:
 RMSU=  8.64D-07    CP:  1.00D+00  1.01D+00  3.44D-01
 E= -2510.12661337459     Delta-E=       -0.000010049854 Rises=F Damp=F
 DIIS: error= 3.36D-06 at cycle   4 NSaved=   4.
 NSaved= 4 IEnMin= 4 EnMin= -2510.12661337459     IErMin= 4 ErrMin= 3.36D-06
 ErrMax= 3.36D-06  0.00D+00 EMaxC= 1.00D-01 BMatC= 1.77D-08 BMatP= 2.35D-06
 IDIUse=1 WtCom= 1.00D+00 WtEn= 0.00D+00
 Coeff-Com: -0.575D-02 0.401D+00 0.206D+00 0.398D+00
 Coeff:     -0.575D-02 0.401D+00 0.206D+00 0.398D+00
 Gap=     0.100 Goal=   None    Shift=    0.000
 RMSDP=3.54D-07 MaxDP=2.02D-05 DE=-1.00D-05 OVMax= 3.28D-05

 Cycle   8  Pass 1  IDiag  1:
 RMSU=  3.25D-07    CP:  1.00D+00  1.01D+00  3.47D-01  8.43D-01
 E= -2510.12661339233     Delta-E=       -0.000000017741 Rises=F Damp=F
 DIIS: error= 7.04D-07 at cycle   5 NSaved=   5.
 NSaved= 5 IEnMin= 5 EnMin= -2510.12661339233     IErMin= 5 ErrMin= 7.04D-07
 ErrMax= 7.04D-07  0.00D+00 EMaxC= 1.00D-01 BMatC= 6.47D-10 BMatP= 1.77D-08
 IDIUse=1 WtCom= 1.00D+00 WtEn= 0.00D+00
 Coeff-Com: -0.139D-02 0.894D-01 0.458D-01 0.180D+00 0.686D+00
 Coeff:     -0.139D-02 0.894D-01 0.458D-01 0.180D+00 0.686D+00
 Gap=     0.100 Goal=   None    Shift=    0.000
 RMSDP=1.10D-07 MaxDP=6.65D-06 DE=-1.77D-08 OVMax= 1.15D-05

 Cycle   9  Pass 1  IDiag  1:
 RMSU=  8.46D-08    CP:  1.00D+00  1.01D+00  3.46D-01  8.90D-01  8.27D-01
 E= -2510.12661339294     Delta-E=       -0.000000000609 Rises=F Damp=F
 DIIS: error= 2.92D-07 at cycle   6 NSaved=   6.
 NSaved= 6 IEnMin= 6 EnMin= -2510.12661339294     IErMin= 6 ErrMin= 2.92D-07
 ErrMax= 2.92D-07  0.00D+00 EMaxC= 1.00D-01 BMatC= 1.79D-10 BMatP= 6.47D-10
 IDIUse=1 WtCom= 1.00D+00 WtEn= 0.00D+00
 Coeff-Com: -0.255D-04-0.301D-02-0.172D-02 0.516D-01 0.414D+00 0.540D+00
 Coeff:     -0.255D-04-0.301D-02-0.172D-02 0.516D-01 0.414D+00 0.540D+00
 Gap=     0.100 Goal=   None    Shift=    0.000
 RMSDP=4.10D-08 MaxDP=3.12D-06 DE=-6.09D-10 OVMax= 5.96D-06

 Cycle  10  Pass 1  IDiag  1:
 RMSU=  2.84D-08    CP:  1.00D+00  1.01D+00  3.46D-01  8.93D-01  8.85D-01
                    CP:  7.35D-01
 E= -2510.12661339276     Delta-E=        0.000000000177 Rises=F Damp=F
 DIIS: error= 1.42D-07 at cycle   7 NSaved=   7.
 NSaved= 7 IEnMin= 6 EnMin= -2510.12661339294     IErMin= 7 ErrMin= 1.42D-07
 ErrMax= 1.42D-07  0.00D+00 EMaxC= 1.00D-01 BMatC= 2.30D-11 BMatP= 1.79D-10
 IDIUse=1 WtCom= 1.00D+00 WtEn= 0.00D+00
 Coeff-Com:  0.114D-03-0.102D-01-0.538D-02 0.155D-01 0.196D+00 0.333D+00
 Coeff-Com:  0.471D+00
 Coeff:      0.114D-03-0.102D-01-0.538D-02 0.155D-01 0.196D+00 0.333D+00
 Coeff:      0.471D+00
 Gap=     0.100 Goal=   None    Shift=    0.000
 RMSDP=1.79D-08 MaxDP=8.44D-07 DE= 1.77D-10 OVMax= 3.64D-06

 Cycle  11  Pass 1  IDiag  1:
 RMSU=  1.13D-08    CP:  1.00D+00  1.01D+00  3.46D-01  8.96D-01  8.87D-01
                    CP:  7.47D-01  5.20D-01
 E= -2510.12661339301     Delta-E=       -0.000000000247 Rises=F Damp=F
 DIIS: error= 4.17D-08 at cycle   8 NSaved=   8.
 NSaved= 8 IEnMin= 8 EnMin= -2510.12661339301     IErMin= 8 ErrMin= 4.17D-08
 ErrMax= 4.17D-08  0.00D+00 EMaxC= 1.00D-01 BMatC= 3.44D-12 BMatP= 2.30D-11
 IDIUse=1 WtCom= 1.00D+00 WtEn= 0.00D+00
 Coeff-Com:  0.774D-04-0.642D-02-0.338D-02 0.443D-02 0.831D-01 0.157D+00
 Coeff-Com:  0.323D+00 0.442D+00
 Coeff:      0.774D-04-0.642D-02-0.338D-02 0.443D-02 0.831D-01 0.157D+00
 Coeff:      0.323D+00 0.442D+00
 Gap=     0.100 Goal=   None    Shift=    0.000
 RMSDP=5.56D-09 MaxDP=2.35D-07 DE=-2.47D-10 OVMax= 9.34D-07

 SCF Done:  E(RPBE1PBE) =  -2510.12661339     A.U. after   11 cycles
            NFock= 11  Conv=0.56D-08     -V/T= 2.0066
 KE= 2.493756230731D+03 PE=-1.531428856197D+04 EE= 5.603857041970D+03
 Leave Link  502 at Mon Dec  3 12:21:01 2018, MaxMem=   536870912 cpu:      2221.3
 (Enter /pbs_home/pkowalski/g09d01/g09/l701.exe)
 Compute integral first derivatives.
 ... and contract with generalized density number  0.
 Leave Link  701 at Mon Dec  3 12:21:02 2018, MaxMem=   536870912 cpu:         5.6
 (Enter /pbs_home/pkowalski/g09d01/g09/l702.exe)
 L702 exits ... SP integral derivatives will be done elsewhere.
 Leave Link  702 at Mon Dec  3 12:21:02 2018, MaxMem=   536870912 cpu:         0.2
 (Enter /pbs_home/pkowalski/g09d01/g09/l703.exe)
 Compute integral first derivatives, UseDBF=F ICtDFT=           0.
 Integral derivatives from FoFJK, PRISM(SPDF).
 Calling FoFJK, ICntrl=      2127 FMM=F ISym2X=0 I1Cent= 0 IOpClX= 0 NMat=1 NMatS=1 NMatT=0.
 FoFJK:  IHMeth= 1 ICntrl=    2127 DoSepK=F KAlg= 0 I1Cent=   0 FoldK=F
 IRaf=         0 NMat=   1 IRICut=       1 DoRegI=T DoRafI=F ISym2E= 0.
 FoFCou: FMM=F IPFlag=           0 FMFlag=      100000 FMFlg1=         800
         NFxFlg=           0 DoJE=F BraDBF=F KetDBF=F FulRan=T
         wScrn=  0.000000 ICntrl=    2127 IOpCl=  0 I1Cent=           0 NGrid=           0
         NMat0=    1 NMatS0=      1 NMatT0=    0 NMatD0=    1 NMtDS0=    0 NMtDT0=    0
 Symmetry not used in FoFCou.
 Leave Link  703 at Mon Dec  3 12:22:18 2018, MaxMem=   536870912 cpu:       607.2
 (Enter /pbs_home/pkowalski/g09d01/g09/l716.exe)
 Dipole        = 1.09008452D-01-1.67543794D+00-8.42785960D-02
 ***** Axes restored to original set *****
 -------------------------------------------------------------------
 Center     Atomic                   Forces (Hartrees/Bohr)
 Number     Number              X              Y              Z
 -------------------------------------------------------------------
      1        6           0.000030438   -0.000026401   -0.000040499
      2        6          -0.000015458   -0.000088122   -0.000014244
      3        6           0.000085066    0.000050066   -0.000060617
      4       16           0.000035593    0.000097571    0.000049193
      5        6           0.000014202    0.000018642   -0.000009428
      6        6           0.000120881   -0.000158543    0.000161728
      7        6           0.000013369    0.000010357    0.000083819
      8        6          -0.000199711    0.000075059    0.000339816
      9        6           0.000002296    0.000252905   -0.000135899
     10        9          -0.000016839    0.000095754   -0.000047923
     11        9          -0.000036453   -0.000036843   -0.000067405
     12        9           0.000008002   -0.000100078   -0.000106358
     13        9           0.000118792    0.000067646   -0.000059081
     14        9          -0.000051294   -0.000152464   -0.000001442
     15        9           0.000001084    0.000006001   -0.000070951
     16        6          -0.000049387    0.000009907   -0.000096829
     17        6           0.000009893   -0.000046900   -0.000000393
     18        1           0.000025902    0.000002461    0.000004644
     19        1           0.000002984   -0.000055147    0.000003115
     20        1          -0.000020439   -0.000025110   -0.000010541
     21        6          -0.000054665   -0.000031332   -0.000010444
     22        1           0.000002224    0.000023665   -0.000043871
     23        1           0.000010611    0.000025507   -0.000005543
     24        1          -0.000025492    0.000007466   -0.000010629
     25        6           0.000051284   -0.000100280   -0.000009030
     26       16          -0.000013986    0.000002115    0.000013299
     27        6          -0.000039903   -0.000040342   -0.000072896
     28        6           0.000034757    0.000022609   -0.000051227
     29        6           0.000001298   -0.000030305    0.000021539
     30        6           0.000008696   -0.000001825   -0.000017717
     31        6          -0.000005451   -0.000005950    0.000021457
     32        1           0.000012872   -0.000005162   -0.000014819
     33        6           0.000008617   -0.000012510   -0.000008467
     34        1          -0.000005446   -0.000001024    0.000008010
     35        6           0.000006513    0.000013722   -0.000008483
     36        1           0.000004856    0.000001425   -0.000009236
     37        1           0.000003347    0.000005395    0.000006827
     38        1          -0.000000693    0.000005092   -0.000003403
     39        6          -0.000078220    0.000093237    0.000096401
     40        6           0.000032899   -0.000018121   -0.000015290
     41        1          -0.000013674    0.000016967    0.000006351
     42        1          -0.000007271    0.000010016    0.000007475
     43        1           0.000003531    0.000019098    0.000021103
     44        6           0.000035908   -0.000015656   -0.000045318
     45        6          -0.000042664   -0.000006927   -0.000021289
     46        6           0.000014727    0.000004864   -0.000004777
     47        6          -0.000023304    0.000004385    0.000010050
     48        1           0.000005153   -0.000007253   -0.000016471
     49        6          -0.000007835   -0.000001498   -0.000016129
     50        1          -0.000011706   -0.000001819    0.000006714
     51        6           0.000010394   -0.000000975   -0.000000876
     52        1           0.000003898   -0.000004811   -0.000005288
     53        1          -0.000005966    0.000005223    0.000004792
     54        1           0.000000657   -0.000002047    0.000004812
     55        6          -0.000007072    0.000029533    0.000153065
     56        6           0.000003342   -0.000014873   -0.000020812
     57        1           0.000005227    0.000024809    0.000046992
     58        1           0.000001860   -0.000015808    0.000026760
     59        1           0.000001757    0.000006629    0.000035663
 -------------------------------------------------------------------
 Cartesian Forces:  Max     0.000339816 RMS     0.000056812
 Leave Link  716 at Mon Dec  3 12:22:19 2018, MaxMem=   536870912 cpu:         0.3
 (Enter /pbs_home/pkowalski/g09d01/g09/l103.exe)

 GradGradGradGradGradGradGradGradGradGradGradGradGradGradGradGradGradGrad
 Berny optimization.
 Using GEDIIS/GDIIS optimizer.
 FormGI is forming the generalized inverse of G from B-inverse, IUseBI=4.
 GSVD:  received Info=                   1 from GESDD.
 Internal  Forces:  Max     0.000175913 RMS     0.000038329
 Search for a local minimum.
 Step number   5 out of a maximum of  354
 All quantities printed in internal units (Hartrees-Bohrs-Radians)
 RMS Force = .38329D-04 SwitMx=.10000D-02 MixMth= 2
 Mixed Optimization -- En-DIIS/RFO-DIIS
 Swapping is turned off.
 Update second derivatives using D2CorX and points    1    2    3    4    5
 DE= -1.46D-05 DEPred=-1.60D-05 R= 9.11D-01
 TightC=F SS=  1.41D+00  RLast= 3.43D-02 DXNew= 8.0834D-01 1.0276D-01
 Trust test= 9.11D-01 RLast= 3.43D-02 DXMaxT set to 4.81D-01
 ITU=  1  0  1  1  0
     Eigenvalues ---    0.00230   0.00230   0.00436   0.00638   0.00652
     Eigenvalues ---    0.00673   0.00980   0.01015   0.01102   0.01153
     Eigenvalues ---    0.01222   0.01268   0.01389   0.01448   0.01466
     Eigenvalues ---    0.01568   0.01586   0.01647   0.01725   0.01759
     Eigenvalues ---    0.01933   0.01939   0.02016   0.02019   0.02079
     Eigenvalues ---    0.02082   0.02095   0.02098   0.02134   0.02136
     Eigenvalues ---    0.02138   0.02142   0.02151   0.02154   0.02161
     Eigenvalues ---    0.02161   0.02164   0.02167   0.04510   0.04730
     Eigenvalues ---    0.05045   0.05474   0.05484   0.05545   0.05672
     Eigenvalues ---    0.05678   0.06199   0.07008   0.07049   0.07097
     Eigenvalues ---    0.07232   0.07268   0.07447   0.07775   0.08928
     Eigenvalues ---    0.09220   0.09384   0.10281   0.10491   0.10811
     Eigenvalues ---    0.11096   0.12223   0.13015   0.14216   0.14829
     Eigenvalues ---    0.15498   0.15965   0.15993   0.15994   0.15998
     Eigenvalues ---    0.15999   0.15999   0.15999   0.16000   0.16000
     Eigenvalues ---    0.16000   0.16000   0.16000   0.16000   0.16000
     Eigenvalues ---    0.16000   0.16000   0.16000   0.16000   0.16017
     Eigenvalues ---    0.16056   0.16083   0.16944   0.17046   0.20206
     Eigenvalues ---    0.21378   0.21993   0.21999   0.22000   0.22001
     Eigenvalues ---    0.22240   0.23239   0.23467   0.23570   0.24417
     Eigenvalues ---    0.24546   0.24577   0.24814   0.24870   0.24953
     Eigenvalues ---    0.24982   0.24991   0.25005   0.26238   0.26533
     Eigenvalues ---    0.26900   0.27248   0.27307   0.27516   0.27761
     Eigenvalues ---    0.28235   0.29363   0.30591   0.30830   0.31491
     Eigenvalues ---    0.31885   0.33272   0.34095   0.34381   0.34421
     Eigenvalues ---    0.34464   0.34532   0.34579   0.34594   0.34633
     Eigenvalues ---    0.34701   0.34727   0.34743   0.34818   0.35019
     Eigenvalues ---    0.35210   0.35291   0.35291   0.35291   0.35291
     Eigenvalues ---    0.35300   0.35311   0.35358   0.35401   0.35447
     Eigenvalues ---    0.35463   0.36413   0.37421   0.41270   0.41343
     Eigenvalues ---    0.41527   0.41761   0.41839   0.44987   0.45022
     Eigenvalues ---    0.45475   0.45524   0.45586   0.46381   0.46414
     Eigenvalues ---    0.46810   0.46859   0.47493   0.48501   0.49603
     Eigenvalues ---    0.50266   0.51744   0.52103   0.53037   0.54097
     Eigenvalues ---    0.55400
 En-DIIS/RFO-DIIS IScMMF=        0 using points:     5    4    3    2
 RFO step:  Lambda=-1.08512629D-06.
 NNeg= 0 NP= 4 Switch=  2.50D-03 Rises=F DC=  1.60D-04 SmlDif=  1.00D-05
 RMS Error=  0.9812587509D-04 NUsed= 4 EDIIS=F
 DidBck=F Rises=F RFO-DIIS coefs:    0.73696    0.14042    0.09461    0.02800
 Iteration  1 RMS(Cart)=  0.00233427 RMS(Int)=  0.00000177
 Iteration  2 RMS(Cart)=  0.00000341 RMS(Int)=  0.00000038
 Iteration  3 RMS(Cart)=  0.00000000 RMS(Int)=  0.00000038
 ITry= 1 IFail=0 DXMaxC= 1.18D-02 DCOld= 1.00D+10 DXMaxT= 4.81D-01 DXLimC= 3.00D+00 Rises=F
 Variable       Old X    -DE/DX   Delta X   Delta X   Delta X     New X
                                 (Linear)    (Quad)   (Total)
    R1        2.88354  -0.00007  -0.00022   0.00010  -0.00012   2.88343
    R2        2.58309  -0.00010   0.00000  -0.00019  -0.00020   2.58289
    R3        2.73230   0.00002   0.00000  -0.00006  -0.00006   2.73224
    R4        2.89422   0.00016  -0.00010   0.00031   0.00021   2.89443
    R5        2.90826   0.00000  -0.00008   0.00004  -0.00004   2.90822
    R6        3.47633   0.00004   0.00020   0.00009   0.00029   3.47662
    R7        3.47546   0.00007   0.00018   0.00012   0.00030   3.47576
    R8        2.88696   0.00000  -0.00025   0.00012  -0.00013   2.88683
    R9        2.90724  -0.00009  -0.00001  -0.00030  -0.00031   2.90693
   R10        3.31108   0.00003   0.00022   0.00005   0.00028   3.31135
   R11        2.83721  -0.00009  -0.00046   0.00020  -0.00025   2.83696
   R12        2.75732   0.00001   0.00022  -0.00023  -0.00002   2.75730
   R13        2.92262  -0.00016  -0.00025  -0.00024  -0.00050   2.92212
   R14        2.54612   0.00011   0.00004   0.00025   0.00029   2.54641
   R15        2.56047   0.00007   0.00027  -0.00008   0.00019   2.56066
   R16        2.83325   0.00002  -0.00045   0.00045   0.00000   2.83325
   R17        2.58851   0.00000   0.00003  -0.00016  -0.00012   2.58839
   R18        2.92428  -0.00016  -0.00024  -0.00022  -0.00046   2.92382
   R19        2.51730   0.00015  -0.00016   0.00049   0.00033   2.51763
   R20        2.53424   0.00014   0.00004   0.00028   0.00032   2.53456
   R21        2.56296   0.00016   0.00023   0.00011   0.00034   2.56330
   R22        2.54255  -0.00001   0.00014  -0.00004   0.00009   2.54264
   R23        2.72314   0.00013   0.00000   0.00013   0.00013   2.72328
   R24        2.07600   0.00002   0.00011  -0.00010   0.00001   2.07601
   R25        2.07556  -0.00004   0.00004  -0.00017  -0.00013   2.07543
   R26        2.07850   0.00001   0.00012  -0.00015  -0.00003   2.07846
   R27        2.07506  -0.00005   0.00005  -0.00018  -0.00013   2.07493
   R28        2.07957  -0.00001   0.00011  -0.00019  -0.00007   2.07950
   R29        2.07626   0.00003   0.00011  -0.00009   0.00002   2.07627
   R30        2.77796  -0.00007  -0.00005  -0.00016  -0.00020   2.77776
   R31        2.60130  -0.00015  -0.00018  -0.00006  -0.00024   2.60106
   R32        3.31902   0.00003   0.00024   0.00000   0.00023   3.31926
   R33        2.77909  -0.00005  -0.00003  -0.00013  -0.00015   2.77893
   R34        2.59880  -0.00015  -0.00023  -0.00003  -0.00026   2.59854
   R35        2.65522  -0.00004  -0.00004  -0.00002  -0.00007   2.65515
   R36        2.65630  -0.00001  -0.00006   0.00002  -0.00003   2.65627
   R37        2.63054   0.00000   0.00000  -0.00001  -0.00001   2.63054
   R38        2.06241   0.00002   0.00013  -0.00014  -0.00001   2.06240
   R39        2.62905  -0.00001   0.00001  -0.00004  -0.00002   2.62902
   R40        2.06489   0.00001   0.00011  -0.00013  -0.00002   2.06487
   R41        2.63488  -0.00001  -0.00003   0.00003   0.00000   2.63488
   R42        2.06485   0.00001   0.00012  -0.00015  -0.00003   2.06482
   R43        2.63577   0.00001  -0.00004   0.00006   0.00003   2.63580
   R44        2.06482   0.00000   0.00012  -0.00015  -0.00003   2.06479
   R45        2.06479   0.00000   0.00012  -0.00015  -0.00003   2.06476
   R46        2.83111  -0.00003   0.00011  -0.00016  -0.00004   2.83107
   R47        2.07441   0.00002   0.00009  -0.00010  -0.00001   2.07440
   R48        2.07937   0.00000   0.00005  -0.00008  -0.00003   2.07934
   R49        2.07568  -0.00002   0.00005  -0.00013  -0.00008   2.07559
   R50        2.65484  -0.00005  -0.00003  -0.00006  -0.00009   2.65475
   R51        2.65564  -0.00001  -0.00006   0.00004  -0.00002   2.65562
   R52        2.63053   0.00000   0.00000  -0.00001  -0.00001   2.63052
   R53        2.06293   0.00002   0.00012  -0.00013   0.00000   2.06292
   R54        2.62897  -0.00001   0.00001  -0.00004  -0.00003   2.62894
   R55        2.06563   0.00001   0.00012  -0.00014  -0.00002   2.06561
   R56        2.63498   0.00000  -0.00003   0.00003   0.00001   2.63499
   R57        2.06481   0.00001   0.00012  -0.00015  -0.00003   2.06478
   R58        2.63570   0.00001  -0.00003   0.00006   0.00003   2.63573
   R59        2.06469   0.00001   0.00012  -0.00015  -0.00003   2.06466
   R60        2.06476   0.00000   0.00012  -0.00015  -0.00003   2.06472
   R61        2.83106  -0.00001   0.00011  -0.00011   0.00000   2.83106
   R62        2.07753  -0.00005   0.00004  -0.00017  -0.00014   2.07740
   R63        2.07842  -0.00001   0.00004  -0.00009  -0.00005   2.07837
   R64        2.07359   0.00003   0.00009  -0.00008   0.00001   2.07360
    A1        2.02195   0.00000  -0.00015   0.00002  -0.00013   2.02183
    A2        1.95487  -0.00001   0.00003   0.00014   0.00018   1.95504
    A3        2.30417   0.00001   0.00012  -0.00014  -0.00002   2.30415
    A4        1.91498  -0.00003  -0.00001  -0.00060  -0.00060   1.91438
    A5        1.87868  -0.00001  -0.00020  -0.00001  -0.00020   1.87848
    A6        1.83183  -0.00001  -0.00005   0.00006   0.00001   1.83184
    A7        1.98137   0.00006   0.00040  -0.00001   0.00039   1.98177
    A8        1.96559   0.00003  -0.00002   0.00035   0.00033   1.96592
    A9        1.88350  -0.00004  -0.00017   0.00020   0.00002   1.88353
   A10        1.96728   0.00002   0.00015   0.00047   0.00062   1.96790
   A11        1.89567   0.00001   0.00011  -0.00045  -0.00034   1.89532
   A12        1.98742   0.00002   0.00032  -0.00050  -0.00018   1.98724
   A13        1.84506   0.00001   0.00007   0.00023   0.00030   1.84536
   A14        1.87098  -0.00003  -0.00029   0.00031   0.00002   1.87100
   A15        1.89087  -0.00004  -0.00041  -0.00001  -0.00041   1.89045
   A16        1.59916  -0.00001  -0.00005  -0.00003  -0.00008   1.59908
   A17        2.24170  -0.00008   0.00007  -0.00034  -0.00027   2.24143
   A18        2.12732   0.00005   0.00005   0.00009   0.00015   2.12746
   A19        1.91309   0.00003  -0.00015   0.00028   0.00013   1.91322
   A20        1.81982   0.00000   0.00020  -0.00024  -0.00004   1.81978
   A21        1.99744  -0.00003   0.00002  -0.00028  -0.00026   1.99718
   A22        1.96607   0.00004   0.00000   0.00030   0.00030   1.96637
   A23        1.91541   0.00001  -0.00004   0.00024   0.00020   1.91562
   A24        1.89504  -0.00001  -0.00002   0.00004   0.00002   1.89505
   A25        1.86800  -0.00001  -0.00016  -0.00004  -0.00020   1.86781
   A26        1.90295  -0.00010   0.00005  -0.00025  -0.00020   1.90275
   A27        2.12425   0.00000   0.00000  -0.00016  -0.00016   2.12409
   A28        2.25545   0.00009  -0.00005   0.00039   0.00033   2.25578
   A29        1.83484   0.00003  -0.00002   0.00023   0.00021   1.83505
   A30        1.96652  -0.00003  -0.00001  -0.00010  -0.00011   1.96641
   A31        1.89914   0.00003   0.00001   0.00021   0.00022   1.89936
   A32        1.96702   0.00000   0.00000  -0.00012  -0.00012   1.96690
   A33        1.89309  -0.00001   0.00009   0.00003   0.00011   1.89321
   A34        1.90056  -0.00001  -0.00007  -0.00022  -0.00028   1.90028
   A35        1.80879   0.00003   0.00019  -0.00003   0.00016   1.80896
   A36        1.97226   0.00000   0.00030  -0.00030  -0.00001   1.97225
   A37        2.00357   0.00003  -0.00024   0.00042   0.00018   2.00375
   A38        1.89951  -0.00001   0.00003  -0.00006  -0.00003   1.89948
   A39        1.90822  -0.00007  -0.00009  -0.00013  -0.00022   1.90800
   A40        1.86883   0.00001  -0.00018   0.00008  -0.00009   1.86874
   A41        2.00465  -0.00005  -0.00029  -0.00020  -0.00049   2.00417
   A42        1.97498  -0.00006   0.00001  -0.00001   0.00000   1.97498
   A43        2.30345   0.00011   0.00027   0.00021   0.00047   2.30393
   A44        1.90557   0.00003   0.00004   0.00004   0.00008   1.90565
   A45        1.93986  -0.00004  -0.00017  -0.00006  -0.00023   1.93963
   A46        1.92626  -0.00004  -0.00010  -0.00016  -0.00026   1.92601
   A47        1.90030   0.00001   0.00006   0.00004   0.00010   1.90040
   A48        1.89396   0.00001   0.00010   0.00007   0.00017   1.89413
   A49        1.89715   0.00003   0.00007   0.00009   0.00016   1.89731
   A50        1.93664  -0.00002  -0.00014   0.00001  -0.00013   1.93651
   A51        1.92708  -0.00003  -0.00015  -0.00003  -0.00018   1.92690
   A52        1.90562   0.00000   0.00002  -0.00007  -0.00005   1.90557
   A53        1.89948   0.00003   0.00007   0.00009   0.00017   1.89965
   A54        1.90252   0.00001   0.00010  -0.00003   0.00006   1.90258
   A55        1.89180   0.00001   0.00011   0.00003   0.00014   1.89194
   A56        2.03617   0.00010  -0.00025   0.00054   0.00029   2.03646
   A57        2.01604   0.00002  -0.00006   0.00018   0.00013   2.01617
   A58        2.23067  -0.00011   0.00031  -0.00072  -0.00041   2.23026
   A59        1.58915  -0.00001  -0.00004   0.00006   0.00003   1.58917
   A60        2.03916   0.00010  -0.00020   0.00050   0.00031   2.03946
   A61        2.00933  -0.00002  -0.00011   0.00008  -0.00003   2.00930
   A62        2.23470  -0.00009   0.00030  -0.00058  -0.00027   2.23442
   A63        2.11264  -0.00002  -0.00012   0.00009  -0.00003   2.11262
   A64        2.10195   0.00001   0.00004  -0.00006  -0.00002   2.10193
   A65        2.06822   0.00001   0.00008  -0.00003   0.00005   2.06827
   A66        2.10533  -0.00001  -0.00003   0.00000  -0.00003   2.10530
   A67        2.08720   0.00000  -0.00004   0.00006   0.00002   2.08722
   A68        2.09027   0.00000   0.00007  -0.00006   0.00001   2.09028
   A69        2.10621   0.00000  -0.00006   0.00004  -0.00002   2.10619
   A70        2.07986   0.00001   0.00005   0.00001   0.00006   2.07991
   A71        2.09705  -0.00001   0.00001  -0.00006  -0.00004   2.09701
   A72        2.09943   0.00001  -0.00002   0.00004   0.00003   2.09946
   A73        2.08743  -0.00001   0.00001  -0.00006  -0.00005   2.08738
   A74        2.09628   0.00000   0.00001   0.00001   0.00002   2.09630
   A75        2.09873   0.00000   0.00001  -0.00001   0.00001   2.09874
   A76        2.08802   0.00000   0.00001  -0.00004  -0.00003   2.08799
   A77        2.09643   0.00000  -0.00002   0.00005   0.00003   2.09646
   A78        2.08820  -0.00001   0.00002  -0.00005  -0.00003   2.08817
   A79        2.09736   0.00000   0.00000   0.00002   0.00001   2.09738
   A80        2.09759   0.00001  -0.00002   0.00004   0.00002   2.09761
   A81        1.95593   0.00005   0.00013   0.00004   0.00016   1.95610
   A82        2.16382   0.00000   0.00013  -0.00031  -0.00018   2.16364
   A83        2.16233  -0.00004  -0.00026   0.00029   0.00003   2.16236
   A84        1.93558  -0.00001  -0.00022   0.00016  -0.00006   1.93552
   A85        1.95580   0.00000  -0.00019   0.00018  -0.00001   1.95579
   A86        1.92918  -0.00002  -0.00013   0.00004  -0.00009   1.92909
   A87        1.88902   0.00000   0.00018  -0.00020  -0.00002   1.88901
   A88        1.88970   0.00001   0.00023  -0.00015   0.00009   1.88978
   A89        1.86173   0.00002   0.00016  -0.00006   0.00010   1.86182
   A90        2.11368  -0.00004  -0.00012   0.00001  -0.00011   2.11357
   A91        2.10030   0.00002   0.00005   0.00000   0.00004   2.10034
   A92        2.06882   0.00002   0.00007   0.00000   0.00007   2.06889
   A93        2.10482  -0.00001  -0.00003  -0.00001  -0.00004   2.10478
   A94        2.08606   0.00000  -0.00002   0.00004   0.00002   2.08608
   A95        2.09196   0.00001   0.00006  -0.00003   0.00003   2.09198
   A96        2.10655  -0.00001  -0.00005   0.00003  -0.00003   2.10653
   A97        2.08259   0.00001   0.00002   0.00004   0.00007   2.08266
   A98        2.09390  -0.00001   0.00003  -0.00007  -0.00004   2.09386
   A99        2.09926   0.00001  -0.00001   0.00004   0.00003   2.09929
   A100       2.08770  -0.00001   0.00001  -0.00006  -0.00005   2.08765
   A101       2.09618   0.00000   0.00000   0.00003   0.00003   2.09621
   A102       2.09785   0.00000   0.00001  -0.00001   0.00000   2.09785
   A103       2.08870   0.00000   0.00000  -0.00003  -0.00003   2.08868
   A104       2.09664   0.00000  -0.00001   0.00004   0.00003   2.09666
   A105       2.08888  -0.00001   0.00002  -0.00004  -0.00002   2.08885
   A106       2.09698   0.00000  -0.00001   0.00002   0.00001   2.09699
   A107       2.09731   0.00000  -0.00001   0.00002   0.00001   2.09732
   A108       1.96064   0.00005   0.00013   0.00004   0.00017   1.96081
   A109       2.16126   0.00013   0.00015   0.00007   0.00022   2.16148
   A110       2.15324  -0.00018  -0.00024  -0.00012  -0.00037   2.15287
   A111       1.92421  -0.00001  -0.00012   0.00008  -0.00003   1.92418
   A112       1.95976   0.00003  -0.00022   0.00040   0.00019   1.95994
   A113       1.93750  -0.00004  -0.00018  -0.00008  -0.00026   1.93724
   A114       1.86156   0.00001   0.00019   0.00000   0.00018   1.86174
   A115       1.88451   0.00001   0.00019  -0.00016   0.00003   1.88455
   A116       1.89319  -0.00001   0.00017  -0.00026  -0.00010   1.89309
    D1        0.68992  -0.00001  -0.00004   0.00043   0.00039   0.69031
    D2       -1.47396  -0.00006  -0.00041   0.00082   0.00042  -1.47354
    D3        2.80600   0.00000  -0.00010   0.00057   0.00047   2.80647
    D4       -2.51413   0.00000   0.00000   0.00074   0.00074  -2.51339
    D5        1.60518  -0.00005  -0.00037   0.00113   0.00076   1.60595
    D6       -0.39804   0.00001  -0.00006   0.00088   0.00082  -0.39723
    D7        3.00877   0.00001  -0.00058   0.00102   0.00044   3.00920
    D8       -0.07763  -0.00001   0.00005   0.00014   0.00020  -0.07743
    D9       -0.05486  -0.00001  -0.00062   0.00062   0.00000  -0.05486
   D10       -3.14125  -0.00002   0.00002  -0.00026  -0.00024  -3.14150
   D11        0.28478  -0.00001   0.00003  -0.00060  -0.00057   0.28422
   D12       -2.80799  -0.00001  -0.00004  -0.00094  -0.00099  -2.80898
   D13       -2.93248   0.00001   0.00006  -0.00021  -0.00015  -2.93264
   D14        0.25792   0.00000  -0.00001  -0.00056  -0.00057   0.25735
   D15       -3.07532  -0.00005  -0.00063  -0.00138  -0.00201  -3.07733
   D16       -1.03683  -0.00002  -0.00039  -0.00111  -0.00150  -1.03832
   D17        1.07160  -0.00005  -0.00062  -0.00177  -0.00239   1.06921
   D18       -0.97265  -0.00005  -0.00062  -0.00182  -0.00244  -0.97509
   D19        1.06584  -0.00001  -0.00037  -0.00155  -0.00192   1.06392
   D20       -3.10892  -0.00004  -0.00060  -0.00221  -0.00281  -3.11174
   D21        1.17437  -0.00004  -0.00055  -0.00128  -0.00184   1.17254
   D22       -3.07032   0.00000  -0.00031  -0.00101  -0.00132  -3.07164
   D23       -0.96190  -0.00003  -0.00054  -0.00167  -0.00221  -0.96411
   D24       -3.10623   0.00001  -0.00026   0.00137   0.00111  -3.10512
   D25        1.06934   0.00001  -0.00017   0.00127   0.00110   1.07044
   D26       -1.00890   0.00001  -0.00022   0.00129   0.00107  -1.00783
   D27        1.05391   0.00002  -0.00038   0.00214   0.00176   1.05567
   D28       -1.05371   0.00002  -0.00028   0.00204   0.00176  -1.05195
   D29       -3.13194   0.00002  -0.00033   0.00206   0.00172  -3.13022
   D30       -1.13759  -0.00003  -0.00050   0.00153   0.00103  -1.13656
   D31        3.03798  -0.00003  -0.00040   0.00143   0.00103   3.03901
   D32        0.95974  -0.00003  -0.00046   0.00145   0.00099   0.96074
   D33        0.32028   0.00000   0.00008  -0.00074  -0.00066   0.31962
   D34        2.40279  -0.00003   0.00003  -0.00124  -0.00121   2.40158
   D35       -1.67959   0.00004   0.00041  -0.00085  -0.00045  -1.68003
   D36        2.26413   0.00000  -0.00016  -0.00158  -0.00174   2.26239
   D37        0.19580  -0.00003  -0.00041  -0.00144  -0.00185   0.19395
   D38       -1.81865   0.00002   0.00015  -0.00168  -0.00153  -1.82018
   D39        0.81027   0.00001   0.00042   0.00144   0.00186   0.81212
   D40       -2.34467   0.00000   0.00008   0.00115   0.00123  -2.34345
   D41        2.92567   0.00005   0.00070   0.00187   0.00257   2.92824
   D42       -0.22927   0.00004   0.00035   0.00159   0.00194  -0.22733
   D43       -1.35672   0.00001   0.00021   0.00234   0.00255  -1.35417
   D44        1.77152   0.00000  -0.00013   0.00205   0.00192   1.77345
   D45       -3.12287   0.00001  -0.00035   0.00266   0.00231  -3.12056
   D46        1.06376   0.00001  -0.00035   0.00263   0.00228   1.06604
   D47       -1.04251   0.00002  -0.00026   0.00266   0.00241  -1.04010
   D48        0.97196  -0.00001  -0.00055   0.00217   0.00162   0.97358
   D49       -1.12460  -0.00001  -0.00054   0.00214   0.00159  -1.12301
   D50        3.05232   0.00000  -0.00046   0.00217   0.00172   3.05403
   D51       -1.01176   0.00001  -0.00030   0.00175   0.00146  -1.01030
   D52       -3.10832   0.00000  -0.00029   0.00172   0.00143  -3.10689
   D53        1.06860   0.00001  -0.00020   0.00176   0.00156   1.07015
   D54        3.03315   0.00002   0.00010   0.00086   0.00096   3.03411
   D55       -0.13310   0.00003   0.00044   0.00108   0.00151  -0.13158
   D56        2.97830  -0.00002   0.00032  -0.00082  -0.00050   2.97780
   D57        0.88562  -0.00002   0.00022  -0.00080  -0.00058   0.88504
   D58       -1.25350  -0.00001   0.00041  -0.00077  -0.00036  -1.25386
   D59       -0.21304   0.00000  -0.00025  -0.00003  -0.00028  -0.21332
   D60       -2.30572  -0.00001  -0.00035  -0.00001  -0.00036  -2.30608
   D61        1.83834   0.00000  -0.00016   0.00002  -0.00014   1.83820
   D62        2.98667   0.00002   0.00007   0.00079   0.00086   2.98753
   D63       -0.18737   0.00000   0.00014  -0.00004   0.00010  -0.18727
   D64       -0.10903   0.00001   0.00059   0.00008   0.00067  -0.10836
   D65        3.00011  -0.00001   0.00067  -0.00075  -0.00009   3.00003
   D66        0.44179   0.00002  -0.00018   0.00006  -0.00012   0.44167
   D67        2.59044   0.00002  -0.00020   0.00001  -0.00019   2.59024
   D68       -1.58320   0.00000  -0.00028  -0.00019  -0.00047  -1.58366
   D69        2.58892  -0.00001  -0.00006  -0.00029  -0.00035   2.58857
   D70       -1.54563  -0.00001  -0.00008  -0.00034  -0.00042  -1.54604
   D71        0.56392  -0.00002  -0.00016  -0.00053  -0.00069   0.56323
   D72       -1.65795  -0.00002  -0.00028  -0.00018  -0.00046  -1.65841
   D73        0.49069  -0.00002  -0.00030  -0.00023  -0.00053   0.49016
   D74        2.60024  -0.00004  -0.00038  -0.00042  -0.00080   2.59944
   D75        0.38265   0.00000  -0.00067  -0.00007  -0.00074   0.38191
   D76       -1.67050  -0.00001  -0.00098   0.00017  -0.00081  -1.67131
   D77        2.46248  -0.00005  -0.00079  -0.00003  -0.00081   2.46166
   D78       -2.72331   0.00002  -0.00076   0.00086   0.00010  -2.72321
   D79        1.50672   0.00001  -0.00106   0.00110   0.00004   1.50676
   D80       -0.64348  -0.00003  -0.00087   0.00090   0.00003  -0.64345
   D81       -0.20940  -0.00003  -0.00035  -0.00081  -0.00116  -0.21057
   D82        2.94870  -0.00001   0.00008  -0.00046  -0.00038   2.94832
   D83        2.89259  -0.00005  -0.00026  -0.00184  -0.00210   2.89049
   D84       -0.23250  -0.00004   0.00017  -0.00149  -0.00131  -0.23381
   D85       -0.50422  -0.00003   0.00053  -0.00007   0.00046  -0.50377
   D86        1.59896  -0.00001   0.00099  -0.00047   0.00052   1.59948
   D87       -2.64838  -0.00004   0.00075  -0.00048   0.00027  -2.64811
   D88       -2.65255  -0.00001   0.00056  -0.00004   0.00052  -2.65203
   D89       -0.54937   0.00001   0.00102  -0.00043   0.00059  -0.54878
   D90        1.48648  -0.00003   0.00077  -0.00044   0.00033   1.48681
   D91        1.52492   0.00002   0.00058   0.00029   0.00087   1.52579
   D92       -2.65508   0.00003   0.00104  -0.00010   0.00093  -2.65414
   D93       -0.61924   0.00000   0.00079  -0.00011   0.00068  -0.61855
   D94        0.14752  -0.00002  -0.00007  -0.00092  -0.00099   0.14653
   D95       -3.12624  -0.00003   0.00020  -0.00106  -0.00086  -3.12710
   D96       -3.01037  -0.00003  -0.00049  -0.00127  -0.00177  -3.01213
   D97       -0.00094  -0.00004  -0.00023  -0.00141  -0.00164  -0.00258
   D98       -2.38685  -0.00002   0.00042  -0.00147  -0.00105  -2.38790
   D99        0.72442  -0.00001   0.00049  -0.00131  -0.00082   0.72360
   D100       0.78290  -0.00003   0.00004  -0.00174  -0.00169   0.78121
   D101      -2.38901  -0.00002   0.00011  -0.00157  -0.00146  -2.39047
   D102       0.01553  -0.00001  -0.00028  -0.00029  -0.00056   0.01497
   D103      -2.99460  -0.00003  -0.00058  -0.00017  -0.00074  -2.99534
   D104       3.12924   0.00000   0.00009  -0.00002   0.00007   3.12931
   D105       0.11911  -0.00001  -0.00021   0.00010  -0.00011   0.11900
   D106       2.95336   0.00001   0.00026   0.00049   0.00075   2.95410
   D107      -0.19080   0.00000  -0.00008   0.00046   0.00037  -0.19043
   D108       2.37407   0.00001  -0.00024   0.00034   0.00010   2.37418
   D109      -0.73765  -0.00001  -0.00041   0.00017  -0.00024  -0.73790
   D110      -0.76457   0.00002   0.00015   0.00038   0.00053  -0.76404
   D111       2.40689   0.00001  -0.00002   0.00021   0.00019   2.40707
   D112      -0.02041   0.00001   0.00007   0.00000   0.00007  -0.02034
   D113       3.07241   0.00002   0.00015   0.00033   0.00049   3.07290
   D114       3.11827   0.00000  -0.00031  -0.00004  -0.00035   3.11793
   D115      -0.07208   0.00000  -0.00023   0.00029   0.00006  -0.07202
   D116      -3.13144  -0.00001   0.00004  -0.00031  -0.00027  -3.13170
   D117      -0.01989   0.00000   0.00013  -0.00031  -0.00018  -0.02007
   D118      -0.01915   0.00000   0.00021  -0.00014   0.00007  -0.01907
   D119       3.09240   0.00001   0.00030  -0.00014   0.00016   3.09256
   D120       3.13745   0.00001  -0.00001   0.00024   0.00023   3.13769
   D121      -0.01733   0.00001   0.00008   0.00011   0.00019  -0.01714
   D122       0.02497   0.00000  -0.00018   0.00007  -0.00010   0.02487
   D123      -3.12981  -0.00001  -0.00009  -0.00006  -0.00015  -3.12995
   D124       0.00214   0.00000  -0.00010   0.00012   0.00002   0.00216
   D125       3.13371   0.00000  -0.00004   0.00011   0.00007   3.13378
   D126      -3.10935   0.00000  -0.00019   0.00012  -0.00007  -3.10942
   D127       0.02222   0.00000  -0.00012   0.00010  -0.00002   0.02220
   D128      -0.01381   0.00000   0.00003   0.00001   0.00004  -0.01377
   D129       3.12831   0.00000   0.00006   0.00005   0.00011   3.12842
   D130       3.14110   0.00000  -0.00006   0.00014   0.00008   3.14118
   D131       0.00003   0.00000  -0.00003   0.00018   0.00016   0.00019
   D132       0.00947   0.00000  -0.00005  -0.00003  -0.00009   0.00938
   D133      -3.14072   0.00000   0.00000   0.00000   0.00000  -3.14072
   D134      -3.12205   0.00000  -0.00012  -0.00002  -0.00014  -3.12219
   D135       0.01094   0.00000  -0.00006   0.00002  -0.00005   0.01089
   D136      -0.00366   0.00000   0.00009  -0.00003   0.00006  -0.00361
   D137      -3.13665   0.00000   0.00004  -0.00007  -0.00003  -3.13669
   D138       3.13740   0.00000   0.00006  -0.00007  -0.00002   3.13738
   D139       0.00441   0.00000   0.00000  -0.00011  -0.00011   0.00430
   D140       2.78007   0.00001   0.00043  -0.00043   0.00000   2.78006
   D141      -1.39000   0.00000   0.00038  -0.00045  -0.00007  -1.39008
   D142       0.68405   0.00001   0.00036  -0.00038  -0.00002   0.68403
   D143      -0.30702   0.00000   0.00034  -0.00081  -0.00048  -0.30750
   D144       1.80609  -0.00001   0.00028  -0.00083  -0.00054   1.80555
   D145      -2.40304   0.00000   0.00027  -0.00076  -0.00049  -2.40353
   D146       3.12848   0.00000  -0.00009   0.00021   0.00012   3.12860
   D147       0.01502   0.00000  -0.00014   0.00012  -0.00002   0.01500
   D148       0.01668   0.00000  -0.00015   0.00005  -0.00010   0.01657
   D149      -3.09679  -0.00001  -0.00021  -0.00004  -0.00024  -3.09703
   D150      -3.13343   0.00000   0.00005  -0.00012  -0.00007  -3.13350
   D151       0.02590   0.00000   0.00002  -0.00011  -0.00009   0.02581
   D152      -0.02138   0.00000   0.00011   0.00004   0.00014  -0.02124
   D153       3.13794   0.00000   0.00008   0.00005   0.00013   3.13807
   D154      -0.00203   0.00000   0.00009  -0.00010  -0.00001  -0.00204
   D155      -3.13398   0.00000   0.00003  -0.00011  -0.00008  -3.13406
   D156       3.11135   0.00000   0.00014  -0.00002   0.00013   3.11148
   D157      -0.02060   0.00000   0.00008  -0.00002   0.00006  -0.02055
   D158       0.01143   0.00000   0.00000  -0.00007  -0.00007   0.01136
   D159      -3.12922   0.00000  -0.00003  -0.00010  -0.00013  -3.12935
   D160       3.13518   0.00000   0.00002  -0.00008  -0.00006   3.13513
   D161      -0.00548   0.00000  -0.00001  -0.00011  -0.00011  -0.00559
   D162      -0.00830   0.00000   0.00002   0.00007   0.00009  -0.00821
   D163       3.14062   0.00000   0.00000   0.00002   0.00002   3.14064
   D164       3.12360   0.00000   0.00008   0.00008   0.00016   3.12376
   D165      -0.01066   0.00000   0.00007   0.00003   0.00009  -0.01057
   D166       0.00362   0.00000  -0.00006   0.00002  -0.00005   0.00357
   D167       3.13788   0.00000  -0.00005   0.00007   0.00002   3.13790
   D168      -3.13891   0.00000  -0.00003   0.00004   0.00001  -3.13890
   D169      -0.00465   0.00000  -0.00002   0.00010   0.00008  -0.00457
   D170      -0.68002  -0.00002  -0.00085   0.00043  -0.00042  -0.68044
   D171       1.39306   0.00001  -0.00083   0.00074  -0.00009   1.39297
   D172      -2.76754  -0.00001  -0.00090   0.00062  -0.00028  -2.76782
   D173       2.31509  -0.00002  -0.00052   0.00029  -0.00023   2.31486
   D174      -1.89502   0.00002  -0.00050   0.00060   0.00010  -1.89492
   D175       0.22757   0.00000  -0.00057   0.00048  -0.00009   0.22748
         Item               Value     Threshold  Converged?
 Maximum Force            0.000176     0.000450     YES
 RMS     Force            0.000038     0.000300     YES
 Maximum Displacement     0.011833     0.001800     NO 
 RMS     Displacement     0.002334     0.001200     NO 
 Predicted change in Energy=-1.692320D-06
 Lowest energy point so far.  Saving SCF results.
 GradGradGradGradGradGradGradGradGradGradGradGradGradGradGradGradGradGrad

 Leave Link  103 at Mon Dec  3 12:22:19 2018, MaxMem=   536870912 cpu:         2.3
 (Enter /pbs_home/pkowalski/g09d01/g09/l202.exe)
 Stoichiometry    C29H22F6S2
 Framework group  C1[X(C29H22F6S2)]
 Deg. of freedom   171
 Full point group                 C1      NOp   1
 RotChk:  IX=0 Diff= 4.92D-04
 Largest Abelian subgroup         C1      NOp   1
 Largest concise Abelian subgroup C1      NOp   1
                         Standard orientation:                         
 ---------------------------------------------------------------------
 Center     Atomic      Atomic             Coordinates (Angstroms)
 Number     Number       Type             X           Y           Z
 ---------------------------------------------------------------------
      1          6           0       -1.434082    0.433106   -0.178145
      2          6           0       -0.603994   -0.839905   -0.314520
      3          6           0        0.644877   -0.738365    0.566396
      4         16           0        1.763935   -2.186575    0.383673
      5          6           0       -0.727171    1.600989   -0.111136
      6          6           0       -1.247475    3.009043   -0.131922
      7          6           0        0.731284    1.618149   -0.071230
      8          6           0       -0.014932    3.875885    0.215254
      9          6           0        1.207486    3.032201   -0.218078
     10          9           0       -2.237198    3.250535    0.750056
     11          9           0       -1.705176    3.378602   -1.352610
     12          9           0       -0.047322    5.072252   -0.370073
     13          9           0        0.034906    4.044517    1.544909
     14          9           0        1.529997    3.352868   -1.496001
     15          9           0        2.265059    3.354237    0.548876
     16          6           0        1.459646    0.473770    0.118528
     17          6           0        0.337867   -0.587088    2.066122
     18          1           0        1.282045   -0.499804    2.620908
     19          1           0       -0.218658   -1.454444    2.445818
     20          1           0       -0.257735    0.320090    2.245045
     21          6           0       -0.288597   -1.032849   -1.808409
     22          1           0        0.278741   -1.958294   -1.973616
     23          1           0        0.298166   -0.183462   -2.189439
     24          1           0       -1.230107   -1.084746   -2.372363
     25          6           0        3.149615   -1.145968    0.123754
     26         16           0       -1.729509   -2.198755    0.206452
     27          6           0       -3.133191   -1.168568   -0.025060
     28          6           0       -4.450600   -1.820171    0.023457
     29          6           0       -5.519394   -1.242000    0.728831
     30          6           0       -4.656235   -3.058327   -0.609390
     31          6           0       -6.759572   -1.872227    0.778763
     32          1           0       -5.366362   -0.303945    1.265238
     33          6           0       -5.899206   -3.681495   -0.562773
     34          1           0       -3.829291   -3.523096   -1.151711
     35          6           0       -6.956089   -3.090307    0.129309
     36          1           0       -7.577054   -1.411252    1.338333
     37          1           0       -6.043488   -4.637838   -1.071154
     38          1           0       -7.930569   -3.582884    0.169093
     39          6           0       -2.853508    0.162467   -0.227525
     40          6           0       -3.893073    1.198055   -0.529654
     41          1           0       -4.824990    0.729295   -0.871412
     42          1           0       -4.122754    1.821250    0.347624
     43          1           0       -3.541249    1.878878   -1.316475
     44          6           0        4.461923   -1.802896    0.040242
     45          6           0        5.584651   -1.266614    0.692497
     46          6           0        4.609147   -3.006994   -0.669207
     47          6           0        6.819088   -1.905735    0.619081
     48          1           0        5.479086   -0.354480    1.282897
     49          6           0        5.845651   -3.639995   -0.744946
     50          1           0        3.743211   -3.437505   -1.178743
     51          6           0        6.955448   -3.090745   -0.103031
     52          1           0        7.680131   -1.478281    1.138442
     53          1           0        5.943651   -4.569554   -1.310652
     54          1           0        7.925582   -3.590128   -0.159968
     55          6           0        2.867885    0.194912   -0.007408
     56          6           0        3.887377    1.214852   -0.413306
     57          1           0        3.481424    1.866243   -1.200313
     58          1           0        4.176651    1.870600    0.420918
     59          1           0        4.791425    0.732478   -0.805838
 ---------------------------------------------------------------------
 Rotational constants (GHZ):      0.1278195      0.0713682      0.0488571
 Leave Link  202 at Mon Dec  3 12:22:20 2018, MaxMem=   536870912 cpu:         0.0
 (Enter /pbs_home/pkowalski/g09d01/g09/l301.exe)
 Basis read from rwf:  (5D, 7F)
 No pseudopotential information found on rwf file.
 There are   673 symmetry adapted cartesian basis functions of A   symmetry.
 There are   636 symmetry adapted basis functions of A   symmetry.
   636 basis functions,  1103 primitive gaussians,   673 cartesian basis functions
   141 alpha electrons      141 beta electrons
       nuclear repulsion energy      4706.6292404820 Hartrees.
 IExCor= 1009 DFT=T Ex+Corr=PBE1PBE ExCW=0 ScaHFX=  0.250000
 ScaDFX=  0.750000  0.750000  1.000000  1.000000 ScalE2=  1.000000  1.000000
 IRadAn=      0 IRanWt=     -1 IRanGd=            0 ICorTp=0 IEmpDi=  4
 NAtoms=   59 NActive=   59 NUniq=   59 SFac= 1.00D+00 NAtFMM=   60 NAOKFM=F Big=F
 Integral buffers will be    131072 words long.
 Raffenetti 2 integral format.
 Two-electron integral symmetry is turned on.
 No density basis found on file   724.
 Leave Link  301 at Mon Dec  3 12:22:20 2018, MaxMem=   536870912 cpu:         0.8
 (Enter /pbs_home/pkowalski/g09d01/g09/l302.exe)
 NPDir=0 NMtPBC=     1 NCelOv=     1 NCel=       1 NClECP=     1 NCelD=      1
         NCelK=      1 NCelE2=     1 NClLst=     1 CellRange=     0.0.
 One-electron integrals computed using PRISM.
 NBasis=   636 RedAO= T EigKep=  2.91D-04  NBF=   636
 NBsUse=   636 1.00D-06 EigRej= -1.00D+00 NBFU=   636
 Precomputing XC quadrature grid using
 IXCGrd= 4 IRadAn=           0 IRanWt=          -1 IRanGd=           0 AccXCQ= 0.00D+00.
 Generated NRdTot=       0 NPtTot=           0 NUsed=           0 NTot=          32
 NSgBfM=   629   630   631   631   632 MxSgAt=    59 MxSgA2=    59.
 Leave Link  302 at Mon Dec  3 12:22:21 2018, MaxMem=   536870912 cpu:        13.8
 (Enter /pbs_home/pkowalski/g09d01/g09/l303.exe)
 DipDrv:  MaxL=1.
 Leave Link  303 at Mon Dec  3 12:22:22 2018, MaxMem=   536870912 cpu:         1.8
 (Enter /pbs_home/pkowalski/g09d01/g09/l401.exe)
 Initial guess from the checkpoint file:  "dae0068freq_closed_pbe0.chk"
 B after Tr=     0.000000    0.000000    0.000000
         Rot=    1.000000    0.000050    0.000007   -0.000074 Ang=   0.01 deg.
 Guess basis will be translated and rotated to current coordinates.
 JPrj=2 DoOrth=T DoCkMO=T.
 Leave Link  401 at Mon Dec  3 12:22:23 2018, MaxMem=   536870912 cpu:         9.6
 (Enter /pbs_home/pkowalski/g09d01/g09/l502.exe)
 Closed shell SCF:
 Using DIIS extrapolation, IDIIS=  1040.
 Integral symmetry usage will be decided dynamically.
 IVT=     1387805 IEndB=     1387805 NGot=   536870912 MDV=   535953350
 LenX=   535953350 LenY=   535499748
 Requested convergence on RMS density matrix=1.00D-08 within 128 cycles.
 Requested convergence on MAX density matrix=1.00D-06.
 Requested convergence on             energy=1.00D-06.
 No special actions if energy rises.
 Fock matrices will be formed incrementally for  20 cycles.

 Cycle   1  Pass 1  IDiag  1:
 FoFJK:  IHMeth= 1 ICntrl=       0 DoSepK=F KAlg= 0 I1Cent=   0 FoldK=F
 IRaf= 660000000 NMat=   1 IRICut=       1 DoRegI=T DoRafI=F ISym2E= 0.
 FoFCou: FMM=F IPFlag=           0 FMFlag=      100000 FMFlg1=           0
         NFxFlg=           0 DoJE=F BraDBF=F KetDBF=F FulRan=T
         wScrn=  0.000000 ICntrl=       0 IOpCl=  0 I1Cent=           0 NGrid=           0
         NMat0=    1 NMatS0=      1 NMatT0=    0 NMatD0=    1 NMtDS0=    0 NMtDT0=    0
 Symmetry not used in FoFCou.
 E= -2510.12658370269    
 DIIS: error= 2.26D-04 at cycle   1 NSaved=   1.
 NSaved= 1 IEnMin= 1 EnMin= -2510.12658370269     IErMin= 1 ErrMin= 2.26D-04
 ErrMax= 2.26D-04  0.00D+00 EMaxC= 1.00D-01 BMatC= 1.69D-05 BMatP= 1.69D-05
 IDIUse=3 WtCom= 9.98D-01 WtEn= 2.26D-03
 Coeff-Com:  0.100D+01
 Coeff-En:   0.100D+01
 Coeff:      0.100D+01
 Gap=     0.573 Goal=   None    Shift=    0.000
 RMSDP=1.39D-05 MaxDP=6.09D-04              OVMax= 9.36D-04

 Cycle   2  Pass 1  IDiag  1:
 RMSU=  1.39D-05    CP:  1.00D+00
 E= -2510.12661348164     Delta-E=       -0.000029778953 Rises=F Damp=F
 DIIS: error= 3.21D-05 at cycle   2 NSaved=   2.
 NSaved= 2 IEnMin= 2 EnMin= -2510.12661348164     IErMin= 2 ErrMin= 3.21D-05
 ErrMax= 3.21D-05  0.00D+00 EMaxC= 1.00D-01 BMatC= 2.94D-07 BMatP= 1.69D-05
 IDIUse=1 WtCom= 1.00D+00 WtEn= 0.00D+00
 Coeff-Com: -0.685D-01 0.107D+01
 Coeff:     -0.685D-01 0.107D+01
 Gap=     0.099 Goal=   None    Shift=    0.000
 RMSDP=3.49D-06 MaxDP=1.87D-04 DE=-2.98D-05 OVMax= 3.59D-04

 Cycle   3  Pass 1  IDiag  1:
 RMSU=  3.48D-06    CP:  1.00D+00  1.02D+00
 E= -2510.12661368234     Delta-E=       -0.000000200695 Rises=F Damp=F
 DIIS: error= 1.44D-05 at cycle   3 NSaved=   3.
 NSaved= 3 IEnMin= 3 EnMin= -2510.12661368234     IErMin= 3 ErrMin= 1.44D-05
 ErrMax= 1.44D-05  0.00D+00 EMaxC= 1.00D-01 BMatC= 4.46D-07 BMatP= 2.94D-07
 IDIUse=1 WtCom= 1.00D+00 WtEn= 0.00D+00
 Coeff-Com: -0.514D-01 0.645D+00 0.407D+00
 Coeff:     -0.514D-01 0.645D+00 0.407D+00
 Gap=     0.099 Goal=   None    Shift=    0.000
 RMSDP=2.41D-06 MaxDP=1.27D-04 DE=-2.01D-07 OVMax= 3.44D-04

 Cycle   4  Pass 1  IDiag  1:
 RMSU=  1.12D-06    CP:  1.00D+00  1.07D+00  4.14D-01
 E= -2510.12661409311     Delta-E=       -0.000000410776 Rises=F Damp=F
 DIIS: error= 4.21D-06 at cycle   4 NSaved=   4.
 NSaved= 4 IEnMin= 4 EnMin= -2510.12661409311     IErMin= 4 ErrMin= 4.21D-06
 ErrMax= 4.21D-06  0.00D+00 EMaxC= 1.00D-01 BMatC= 3.88D-08 BMatP= 2.94D-07
 IDIUse=1 WtCom= 1.00D+00 WtEn= 0.00D+00
 Coeff-Com: -0.175D-01 0.183D+00 0.237D+00 0.597D+00
 Coeff:     -0.175D-01 0.183D+00 0.237D+00 0.597D+00
 Gap=     0.099 Goal=   None    Shift=    0.000
 RMSDP=7.52D-07 MaxDP=4.71D-05 DE=-4.11D-07 OVMax= 1.26D-04

 Cycle   5  Pass 1  IDiag  1:
 RMSU=  5.65D-07    CP:  1.00D+00  1.07D+00  4.75D-01  5.99D-01
 E= -2510.12661412715     Delta-E=       -0.000000034034 Rises=F Damp=F
 DIIS: error= 2.66D-06 at cycle   5 NSaved=   5.
 NSaved= 5 IEnMin= 5 EnMin= -2510.12661412715     IErMin= 5 ErrMin= 2.66D-06
 ErrMax= 2.66D-06  0.00D+00 EMaxC= 1.00D-01 BMatC= 1.00D-08 BMatP= 3.88D-08
 IDIUse=1 WtCom= 1.00D+00 WtEn= 0.00D+00
 Coeff-Com: -0.201D-02-0.463D-04 0.797D-01 0.397D+00 0.525D+00
 Coeff:     -0.201D-02-0.463D-04 0.797D-01 0.397D+00 0.525D+00
 Gap=     0.099 Goal=   None    Shift=    0.000
 RMSDP=3.09D-07 MaxDP=1.89D-05 DE=-3.40D-08 OVMax= 3.70D-05

 Cycle   6  Pass 1  IDiag  1:
 RMSU=  1.86D-07    CP:  1.00D+00  1.07D+00  4.82D-01  7.18D-01  6.33D-01
 E= -2510.12661413710     Delta-E=       -0.000000009951 Rises=F Damp=F
 DIIS: error= 8.19D-07 at cycle   6 NSaved=   6.
 NSaved= 6 IEnMin= 6 EnMin= -2510.12661413710     IErMin= 6 ErrMin= 8.19D-07
 ErrMax= 8.19D-07  0.00D+00 EMaxC= 1.00D-01 BMatC= 1.11D-09 BMatP= 1.00D-08
 IDIUse=1 WtCom= 1.00D+00 WtEn= 0.00D+00
 Coeff-Com:  0.722D-03-0.215D-01 0.222D-01 0.179D+00 0.326D+00 0.494D+00
 Coeff:      0.722D-03-0.215D-01 0.222D-01 0.179D+00 0.326D+00 0.494D+00
 Gap=     0.099 Goal=   None    Shift=    0.000
 RMSDP=1.08D-07 MaxDP=7.62D-06 DE=-9.95D-09 OVMax= 7.78D-06

 Cycle   7  Pass 1  IDiag  1:
 RMSU=  4.90D-08    CP:  1.00D+00  1.07D+00  4.89D-01  7.34D-01  6.48D-01
                    CP:  5.16D-01
 E= -2510.12661413810     Delta-E=       -0.000000001002 Rises=F Damp=F
 DIIS: error= 1.58D-07 at cycle   7 NSaved=   7.
 NSaved= 7 IEnMin= 7 EnMin= -2510.12661413810     IErMin= 7 ErrMin= 1.58D-07
 ErrMax= 1.58D-07  0.00D+00 EMaxC= 1.00D-01 BMatC= 6.90D-11 BMatP= 1.11D-09
 IDIUse=1 WtCom= 1.00D+00 WtEn= 0.00D+00
 Coeff-Com:  0.559D-03-0.115D-01 0.451D-02 0.581D-01 0.124D+00 0.266D+00
 Coeff-Com:  0.559D+00
 Coeff:      0.559D-03-0.115D-01 0.451D-02 0.581D-01 0.124D+00 0.266D+00
 Coeff:      0.559D+00
 Gap=     0.099 Goal=   None    Shift=    0.000
 RMSDP=2.56D-08 MaxDP=1.68D-06 DE=-1.00D-09 OVMax= 1.77D-06

 Cycle   8  Pass 1  IDiag  1:
 RMSU=  1.48D-08    CP:  1.00D+00  1.07D+00  4.90D-01  7.37D-01  6.49D-01
                    CP:  5.54D-01  6.14D-01
 E= -2510.12661413831     Delta-E=       -0.000000000213 Rises=F Damp=F
 DIIS: error= 4.42D-08 at cycle   8 NSaved=   8.
 NSaved= 8 IEnMin= 8 EnMin= -2510.12661413831     IErMin= 8 ErrMin= 4.42D-08
 ErrMax= 4.42D-08  0.00D+00 EMaxC= 1.00D-01 BMatC= 4.83D-12 BMatP= 6.90D-11
 IDIUse=1 WtCom= 1.00D+00 WtEn= 0.00D+00
 Coeff-Com:  0.184D-03-0.306D-02-0.130D-03 0.892D-02 0.244D-01 0.730D-01
 Coeff-Com:  0.259D+00 0.638D+00
 Coeff:      0.184D-03-0.306D-02-0.130D-03 0.892D-02 0.244D-01 0.730D-01
 Coeff:      0.259D+00 0.638D+00
 Gap=     0.099 Goal=   None    Shift=    0.000
 RMSDP=7.72D-09 MaxDP=3.94D-07 DE=-2.13D-10 OVMax= 7.76D-07

 SCF Done:  E(RPBE1PBE) =  -2510.12661414     A.U. after    8 cycles
            NFock=  8  Conv=0.77D-08     -V/T= 2.0066
 KE= 2.493757463520D+03 PE=-1.531445007016D+04 EE= 5.603936752015D+03
 Leave Link  502 at Mon Dec  3 12:26:14 2018, MaxMem=   536870912 cpu:      1847.5
 (Enter /pbs_home/pkowalski/g09d01/g09/l701.exe)
 Compute integral first derivatives.
 ... and contract with generalized density number  0.
 Leave Link  701 at Mon Dec  3 12:26:16 2018, MaxMem=   536870912 cpu:         5.3
 (Enter /pbs_home/pkowalski/g09d01/g09/l702.exe)
 L702 exits ... SP integral derivatives will be done elsewhere.
 Leave Link  702 at Mon Dec  3 12:26:16 2018, MaxMem=   536870912 cpu:         0.2
 (Enter /pbs_home/pkowalski/g09d01/g09/l703.exe)
 Compute integral first derivatives, UseDBF=F ICtDFT=           0.
 Integral derivatives from FoFJK, PRISM(SPDF).
 Calling FoFJK, ICntrl=      2127 FMM=F ISym2X=0 I1Cent= 0 IOpClX= 0 NMat=1 NMatS=1 NMatT=0.
 FoFJK:  IHMeth= 1 ICntrl=    2127 DoSepK=F KAlg= 0 I1Cent=   0 FoldK=F
 IRaf=         0 NMat=   1 IRICut=       1 DoRegI=T DoRafI=F ISym2E= 0.
 FoFCou: FMM=F IPFlag=           0 FMFlag=      100000 FMFlg1=         800
         NFxFlg=           0 DoJE=F BraDBF=F KetDBF=F FulRan=T
         wScrn=  0.000000 ICntrl=    2127 IOpCl=  0 I1Cent=           0 NGrid=           0
         NMat0=    1 NMatS0=      1 NMatT0=    0 NMatD0=    1 NMtDS0=    0 NMtDT0=    0
 Symmetry not used in FoFCou.
 Leave Link  703 at Mon Dec  3 12:27:32 2018, MaxMem=   536870912 cpu:       607.4
 (Enter /pbs_home/pkowalski/g09d01/g09/l716.exe)
 Dipole        = 1.10483913D-01-1.67727260D+00-8.53829894D-02
 ***** Axes restored to original set *****
 -------------------------------------------------------------------
 Center     Atomic                   Forces (Hartrees/Bohr)
 Number     Number              X              Y              Z
 -------------------------------------------------------------------
      1        6          -0.000043044    0.000015703   -0.000006800
      2        6          -0.000022054   -0.000027051    0.000005145
      3        6           0.000000830    0.000026185   -0.000005284
      4       16          -0.000028693   -0.000033811   -0.000050507
      5        6           0.000008084   -0.000038126   -0.000055811
      6        6           0.000003152   -0.000051680    0.000045884
      7        6           0.000046482   -0.000033494   -0.000031808
      8        6          -0.000019229    0.000043654    0.000038441
      9        6           0.000015439    0.000025694   -0.000003079
     10        9           0.000045888    0.000000976   -0.000011124
     11        9           0.000016862    0.000001965   -0.000006998
     12        9           0.000002445   -0.000021934   -0.000009129
     13        9          -0.000003449   -0.000000891   -0.000003129
     14        9          -0.000010464   -0.000041215    0.000001249
     15        9          -0.000042361   -0.000013513    0.000052924
     16        6           0.000047943    0.000004943    0.000016699
     17        6           0.000009601    0.000001433    0.000018410
     18        1           0.000014348    0.000014986    0.000014080
     19        1          -0.000009448    0.000008920    0.000002043
     20        1           0.000019728    0.000003900    0.000010587
     21        6          -0.000004486    0.000021497   -0.000000892
     22        1           0.000009816    0.000006333    0.000022011
     23        1          -0.000010657    0.000000609   -0.000007072
     24        1          -0.000019953    0.000008002    0.000009143
     25        6           0.000009037    0.000012964    0.000046861
     26       16           0.000023594   -0.000019569   -0.000018319
     27        6           0.000007825    0.000009334    0.000014409
     28        6           0.000004614    0.000004113   -0.000014183
     29        6          -0.000006224   -0.000007435    0.000012489
     30        6           0.000001404    0.000011633   -0.000013014
     31        6          -0.000006764   -0.000003682    0.000023238
     32        1           0.000011832    0.000002412   -0.000010469
     33        6           0.000011765    0.000005141   -0.000015517
     34        1           0.000001281   -0.000005843    0.000014429
     35        6           0.000018741   -0.000009441   -0.000002050
     36        1           0.000002859    0.000012404   -0.000016121
     37        1          -0.000010335    0.000006508    0.000011584
     38        1          -0.000009038    0.000013357   -0.000003595
     39        6          -0.000007619    0.000016209   -0.000004477
     40        6          -0.000014591   -0.000005822    0.000001776
     41        1          -0.000019642    0.000005705    0.000001443
     42        1          -0.000011030    0.000007912    0.000005643
     43        1          -0.000005753    0.000003442    0.000001620
     44        6          -0.000005957    0.000005815   -0.000022894
     45        6           0.000000400   -0.000006598    0.000017437
     46        6           0.000021951    0.000006610    0.000014417
     47        6          -0.000023799    0.000003000    0.000008896
     48        1           0.000011588    0.000009370    0.000006822
     49        6           0.000008412   -0.000001144   -0.000013786
     50        1          -0.000016578    0.000004630   -0.000000960
     51        6          -0.000003511    0.000002203   -0.000017631
     52        1           0.000016882   -0.000004596    0.000002125
     53        1          -0.000010427   -0.000000571    0.000015269
     54        1           0.000005575   -0.000004564    0.000014689
     55        6          -0.000001909    0.000019544   -0.000005742
     56        6          -0.000022100   -0.000000742   -0.000052683
     57        1          -0.000019030   -0.000003012   -0.000034409
     58        1           0.000012932    0.000005455   -0.000008620
     59        1          -0.000003168   -0.000017823   -0.000003661
 -------------------------------------------------------------------
 Cartesian Forces:  Max     0.000055811 RMS     0.000018753
 Leave Link  716 at Mon Dec  3 12:27:32 2018, MaxMem=   536870912 cpu:         0.4
 (Enter /pbs_home/pkowalski/g09d01/g09/l103.exe)

 GradGradGradGradGradGradGradGradGradGradGradGradGradGradGradGradGradGrad
 Berny optimization.
 Using GEDIIS/GDIIS optimizer.
 FormGI is forming the generalized inverse of G from B-inverse, IUseBI=4.
 GSVD:  received Info=                   1 from GESDD.
 Internal  Forces:  Max     0.000176545 RMS     0.000028136
 Search for a local minimum.
 Step number   6 out of a maximum of  354
 All quantities printed in internal units (Hartrees-Bohrs-Radians)
 RMS Force = .28136D-04 SwitMx=.10000D-02 MixMth= 2
 Mixed Optimization -- En-DIIS/RFO-DIIS
 Swapping is turned off.
 Update second derivatives using D2CorX and points    1    2    3    4    5
                                                      6
 DE= -7.45D-07 DEPred=-1.69D-06 R= 4.40D-01
 Trust test= 4.40D-01 RLast= 1.31D-02 DXMaxT set to 4.81D-01
 ITU=  0  1  0  1  1  0
     Eigenvalues ---    0.00230   0.00255   0.00436   0.00626   0.00652
     Eigenvalues ---    0.00746   0.00975   0.01057   0.01119   0.01204
     Eigenvalues ---    0.01231   0.01276   0.01399   0.01448   0.01465
     Eigenvalues ---    0.01578   0.01624   0.01657   0.01725   0.01786
     Eigenvalues ---    0.01933   0.01970   0.02017   0.02026   0.02080
     Eigenvalues ---    0.02086   0.02095   0.02105   0.02134   0.02136
     Eigenvalues ---    0.02138   0.02142   0.02151   0.02154   0.02160
     Eigenvalues ---    0.02161   0.02164   0.02167   0.04500   0.04733
     Eigenvalues ---    0.05046   0.05476   0.05485   0.05585   0.05671
     Eigenvalues ---    0.05678   0.06312   0.07029   0.07047   0.07101
     Eigenvalues ---    0.07235   0.07277   0.07458   0.07734   0.09001
     Eigenvalues ---    0.09165   0.09266   0.10295   0.10513   0.10913
     Eigenvalues ---    0.11129   0.12346   0.13088   0.14312   0.14736
     Eigenvalues ---    0.15440   0.15714   0.15993   0.15995   0.15998
     Eigenvalues ---    0.15999   0.15999   0.15999   0.16000   0.16000
     Eigenvalues ---    0.16000   0.16000   0.16000   0.16000   0.16000
     Eigenvalues ---    0.16000   0.16000   0.16000   0.16006   0.16038
     Eigenvalues ---    0.16066   0.16124   0.16863   0.17195   0.20156
     Eigenvalues ---    0.21115   0.21887   0.21999   0.22000   0.22001
     Eigenvalues ---    0.22237   0.22543   0.23469   0.23486   0.24439
     Eigenvalues ---    0.24492   0.24586   0.24723   0.24945   0.24949
     Eigenvalues ---    0.24989   0.24998   0.25441   0.25923   0.26579
     Eigenvalues ---    0.26981   0.27190   0.27488   0.27626   0.28212
     Eigenvalues ---    0.28805   0.30200   0.30705   0.31488   0.31839
     Eigenvalues ---    0.32608   0.33225   0.34144   0.34392   0.34417
     Eigenvalues ---    0.34485   0.34565   0.34570   0.34594   0.34636
     Eigenvalues ---    0.34724   0.34728   0.34824   0.34912   0.35058
     Eigenvalues ---    0.35246   0.35291   0.35291   0.35291   0.35291
     Eigenvalues ---    0.35300   0.35311   0.35360   0.35434   0.35460
     Eigenvalues ---    0.35761   0.36378   0.38301   0.41130   0.41319
     Eigenvalues ---    0.41654   0.41761   0.41884   0.44870   0.45011
     Eigenvalues ---    0.45070   0.45526   0.45581   0.46382   0.46410
     Eigenvalues ---    0.46810   0.46848   0.47619   0.49277   0.50063
     Eigenvalues ---    0.51249   0.51593   0.52115   0.52955   0.54037
     Eigenvalues ---    0.55189
 En-DIIS/RFO-DIIS IScMMF=        0 using points:     6    5    4    3    2
 RFO step:  Lambda=-5.11290580D-07.
 NNeg= 0 NP= 5 Switch=  2.50D-03 Rises=F DC=  1.60D-04 SmlDif=  1.00D-05
 RMS Error=  0.6179135391D-04 NUsed= 5 EDIIS=F
 DidBck=T Rises=F RFO-DIIS coefs:    0.55448    0.37961    0.03443    0.01946    0.01203
 Iteration  1 RMS(Cart)=  0.00109649 RMS(Int)=  0.00000043
 Iteration  2 RMS(Cart)=  0.00000080 RMS(Int)=  0.00000015
 ITry= 1 IFail=0 DXMaxC= 6.25D-03 DCOld= 1.00D+10 DXMaxT= 4.81D-01 DXLimC= 3.00D+00 Rises=F
 Variable       Old X    -DE/DX   Delta X   Delta X   Delta X     New X
                                 (Linear)    (Quad)   (Total)
    R1        2.88343   0.00008   0.00000   0.00011   0.00011   2.88354
    R2        2.58289   0.00015   0.00008   0.00001   0.00009   2.58299
    R3        2.73224   0.00008   0.00002   0.00009   0.00011   2.73235
    R4        2.89443   0.00002  -0.00017   0.00038   0.00021   2.89464
    R5        2.90822  -0.00001  -0.00001   0.00000  -0.00001   2.90820
    R6        3.47662  -0.00004  -0.00006   0.00002  -0.00004   3.47658
    R7        3.47576  -0.00003  -0.00007   0.00008   0.00001   3.47577
    R8        2.88683  -0.00005   0.00000  -0.00005  -0.00005   2.88678
    R9        2.90693   0.00003   0.00012  -0.00013  -0.00001   2.90693
   R10        3.31135   0.00003  -0.00003   0.00011   0.00008   3.31143
   R11        2.83696   0.00001  -0.00002   0.00001  -0.00002   2.83694
   R12        2.75730   0.00003   0.00006  -0.00005   0.00001   2.75731
   R13        2.92212  -0.00001   0.00012  -0.00023  -0.00011   2.92201
   R14        2.54641   0.00001  -0.00010   0.00016   0.00006   2.54647
   R15        2.56066  -0.00001   0.00001   0.00001   0.00002   2.56068
   R16        2.83325  -0.00008  -0.00014   0.00000  -0.00013   2.83312
   R17        2.58839  -0.00007   0.00005  -0.00015  -0.00009   2.58829
   R18        2.92382  -0.00003   0.00011  -0.00031  -0.00020   2.92362
   R19        2.51763   0.00002  -0.00017   0.00026   0.00009   2.51772
   R20        2.53456   0.00000  -0.00011   0.00018   0.00007   2.53463
   R21        2.56330   0.00004  -0.00007   0.00018   0.00011   2.56341
   R22        2.54264  -0.00003   0.00002  -0.00004  -0.00003   2.54261
   R23        2.72328  -0.00009  -0.00007  -0.00001  -0.00007   2.72320
   R24        2.07601   0.00002   0.00002   0.00001   0.00003   2.07605
   R25        2.07543   0.00001   0.00007  -0.00008  -0.00001   2.07542
   R26        2.07846  -0.00001   0.00004  -0.00006  -0.00002   2.07844
   R27        2.07493   0.00002   0.00007  -0.00007   0.00000   2.07493
   R28        2.07950   0.00000   0.00006  -0.00008  -0.00002   2.07948
   R29        2.07627   0.00001   0.00002   0.00002   0.00003   2.07631
   R30        2.77776   0.00002   0.00007  -0.00008  -0.00002   2.77774
   R31        2.60106   0.00007   0.00004  -0.00004   0.00000   2.60106
   R32        3.31926  -0.00003  -0.00001  -0.00001  -0.00002   3.31924
   R33        2.77893   0.00001   0.00005  -0.00007  -0.00002   2.77891
   R34        2.59854   0.00001   0.00004  -0.00008  -0.00005   2.59850
   R35        2.65515  -0.00001   0.00001  -0.00004  -0.00002   2.65513
   R36        2.65627   0.00001  -0.00001   0.00001   0.00000   2.65627
   R37        2.63054   0.00001   0.00000   0.00001   0.00001   2.63055
   R38        2.06240   0.00001   0.00004  -0.00001   0.00002   2.06242
   R39        2.62902   0.00000   0.00001  -0.00001   0.00000   2.62902
   R40        2.06487   0.00002   0.00004  -0.00001   0.00002   2.06490
   R41        2.63488  -0.00001  -0.00001   0.00000  -0.00001   2.63487
   R42        2.06482   0.00002   0.00004  -0.00002   0.00002   2.06484
   R43        2.63580  -0.00001  -0.00002   0.00002   0.00000   2.63580
   R44        2.06479   0.00002   0.00004  -0.00002   0.00002   2.06481
   R45        2.06476   0.00002   0.00004  -0.00002   0.00002   2.06478
   R46        2.83107   0.00001   0.00006  -0.00006   0.00000   2.83107
   R47        2.07440   0.00002   0.00003   0.00001   0.00003   2.07444
   R48        2.07934  -0.00001   0.00002  -0.00004  -0.00001   2.07932
   R49        2.07559   0.00000   0.00005  -0.00007  -0.00002   2.07557
   R50        2.65475   0.00002   0.00003  -0.00002   0.00001   2.65475
   R51        2.65562   0.00001  -0.00001   0.00002   0.00001   2.65563
   R52        2.63052   0.00000   0.00000   0.00000   0.00001   2.63053
   R53        2.06292   0.00000   0.00003  -0.00003   0.00001   2.06293
   R54        2.62894   0.00000   0.00001  -0.00002   0.00000   2.62894
   R55        2.06561   0.00002   0.00004  -0.00001   0.00002   2.06563
   R56        2.63499  -0.00001  -0.00001   0.00000  -0.00001   2.63498
   R57        2.06478   0.00002   0.00004  -0.00002   0.00002   2.06480
   R58        2.63573   0.00000  -0.00002   0.00002   0.00000   2.63573
   R59        2.06466   0.00002   0.00004  -0.00002   0.00002   2.06468
   R60        2.06472   0.00002   0.00004  -0.00002   0.00002   2.06474
   R61        2.83106   0.00001   0.00004  -0.00002   0.00002   2.83108
   R62        2.07740   0.00003   0.00007  -0.00005   0.00002   2.07742
   R63        2.07837   0.00002   0.00003  -0.00001   0.00002   2.07839
   R64        2.07360   0.00000   0.00002   0.00000   0.00001   2.07361
    A1        2.02183  -0.00005   0.00003  -0.00005  -0.00003   2.02180
    A2        1.95504  -0.00005  -0.00009  -0.00007  -0.00016   1.95488
    A3        2.30415   0.00010   0.00005   0.00013   0.00018   2.30433
    A4        1.91438   0.00002   0.00028   0.00003   0.00031   1.91469
    A5        1.87848  -0.00001   0.00007  -0.00005   0.00002   1.87850
    A6        1.83184   0.00002  -0.00001  -0.00005  -0.00007   1.83178
    A7        1.98177   0.00001  -0.00009   0.00022   0.00013   1.98190
    A8        1.96592  -0.00003  -0.00018  -0.00002  -0.00020   1.96572
    A9        1.88353  -0.00001  -0.00005  -0.00015  -0.00020   1.88333
   A10        1.96790   0.00000  -0.00026   0.00020  -0.00006   1.96784
   A11        1.89532  -0.00001   0.00019  -0.00004   0.00016   1.89548
   A12        1.98724   0.00002   0.00014   0.00002   0.00016   1.98740
   A13        1.84536  -0.00002  -0.00011  -0.00008  -0.00018   1.84518
   A14        1.87100  -0.00001  -0.00008  -0.00008  -0.00016   1.87083
   A15        1.89045   0.00002   0.00010  -0.00003   0.00007   1.89053
   A16        1.59908   0.00002   0.00000   0.00005   0.00005   1.59913
   A17        2.24143   0.00012   0.00014   0.00002   0.00016   2.24159
   A18        2.12746  -0.00004  -0.00005   0.00006   0.00000   2.12747
   A19        1.91322  -0.00008  -0.00010  -0.00004  -0.00014   1.91308
   A20        1.81978   0.00002   0.00009  -0.00007   0.00003   1.81981
   A21        1.99718   0.00001   0.00013  -0.00020  -0.00006   1.99712
   A22        1.96637   0.00001  -0.00013   0.00030   0.00017   1.96654
   A23        1.91562  -0.00004  -0.00011  -0.00004  -0.00015   1.91547
   A24        1.89505  -0.00002  -0.00003   0.00002  -0.00001   1.89504
   A25        1.86781   0.00001   0.00003  -0.00001   0.00002   1.86782
   A26        1.90275   0.00007   0.00010  -0.00008   0.00003   1.90278
   A27        2.12409   0.00003   0.00007   0.00008   0.00015   2.12424
   A28        2.25578  -0.00010  -0.00016  -0.00001  -0.00018   2.25560
   A29        1.83505   0.00001  -0.00008   0.00008   0.00000   1.83505
   A30        1.96641   0.00001   0.00005  -0.00007  -0.00002   1.96640
   A31        1.89936  -0.00001  -0.00010   0.00016   0.00007   1.89942
   A32        1.96690  -0.00001   0.00006  -0.00012  -0.00006   1.96684
   A33        1.89321   0.00001  -0.00003   0.00009   0.00006   1.89327
   A34        1.90028   0.00000   0.00009  -0.00013  -0.00004   1.90024
   A35        1.80896  -0.00003   0.00000  -0.00011  -0.00011   1.80885
   A36        1.97225   0.00002   0.00009  -0.00005   0.00004   1.97229
   A37        2.00375  -0.00003  -0.00014   0.00005  -0.00009   2.00366
   A38        1.89948   0.00002   0.00001   0.00004   0.00005   1.89953
   A39        1.90800   0.00005   0.00007   0.00009   0.00016   1.90816
   A40        1.86874  -0.00002  -0.00003  -0.00001  -0.00003   1.86871
   A41        2.00417   0.00005   0.00014   0.00001   0.00016   2.00432
   A42        1.97498   0.00005   0.00000   0.00008   0.00007   1.97506
   A43        2.30393  -0.00010  -0.00014  -0.00009  -0.00023   2.30370
   A44        1.90565   0.00001  -0.00004   0.00012   0.00008   1.90572
   A45        1.93963  -0.00001   0.00005  -0.00016  -0.00011   1.93951
   A46        1.92601   0.00002   0.00008  -0.00004   0.00004   1.92605
   A47        1.90040  -0.00001  -0.00002  -0.00002  -0.00004   1.90036
   A48        1.89413  -0.00001  -0.00003   0.00004   0.00001   1.89414
   A49        1.89731   0.00000  -0.00004   0.00007   0.00003   1.89733
   A50        1.93651  -0.00002   0.00001  -0.00011  -0.00010   1.93641
   A51        1.92690   0.00001   0.00003  -0.00002   0.00001   1.92690
   A52        1.90557   0.00001   0.00001   0.00001   0.00002   1.90559
   A53        1.89965   0.00001  -0.00004   0.00010   0.00005   1.89970
   A54        1.90258   0.00000   0.00001  -0.00002  -0.00001   1.90257
   A55        1.89194   0.00000  -0.00002   0.00006   0.00004   1.89198
   A56        2.03646  -0.00002  -0.00020   0.00027   0.00006   2.03652
   A57        2.01617  -0.00006  -0.00006  -0.00009  -0.00015   2.01602
   A58        2.23026   0.00007   0.00026  -0.00017   0.00009   2.23035
   A59        1.58917   0.00001  -0.00005   0.00001  -0.00003   1.58914
   A60        2.03946  -0.00001  -0.00020   0.00027   0.00008   2.03954
   A61        2.00930   0.00002  -0.00001  -0.00002  -0.00002   2.00928
   A62        2.23442   0.00000   0.00020  -0.00026  -0.00006   2.23437
   A63        2.11262   0.00001  -0.00002   0.00005   0.00002   2.11264
   A64        2.10193  -0.00001   0.00001  -0.00003  -0.00002   2.10191
   A65        2.06827   0.00000   0.00001  -0.00001   0.00000   2.06827
   A66        2.10530   0.00000   0.00000  -0.00001  -0.00001   2.10529
   A67        2.08722   0.00000  -0.00002   0.00003   0.00001   2.08723
   A68        2.09028   0.00000   0.00002  -0.00002   0.00000   2.09028
   A69        2.10619   0.00000  -0.00001   0.00002   0.00001   2.10619
   A70        2.07991   0.00000  -0.00001   0.00002   0.00001   2.07993
   A71        2.09701   0.00000   0.00002  -0.00004  -0.00002   2.09699
   A72        2.09946   0.00000  -0.00002   0.00003   0.00002   2.09947
   A73        2.08738   0.00000   0.00002  -0.00004  -0.00002   2.08737
   A74        2.09630   0.00000   0.00000   0.00000   0.00000   2.09630
   A75        2.09874   0.00000   0.00000   0.00000   0.00000   2.09874
   A76        2.08799   0.00000   0.00001  -0.00002   0.00000   2.08799
   A77        2.09646   0.00000  -0.00002   0.00002   0.00000   2.09646
   A78        2.08817   0.00000   0.00002  -0.00003  -0.00001   2.08815
   A79        2.09738   0.00000  -0.00001   0.00001   0.00000   2.09738
   A80        2.09761   0.00000  -0.00001   0.00002   0.00001   2.09762
   A81        1.95610   0.00000  -0.00004   0.00004   0.00000   1.95610
   A82        2.16364   0.00007   0.00012   0.00000   0.00012   2.16377
   A83        2.16236  -0.00007  -0.00010  -0.00004  -0.00014   2.16222
   A84        1.93552  -0.00001  -0.00005   0.00000  -0.00005   1.93547
   A85        1.95579   0.00000  -0.00005   0.00007   0.00002   1.95581
   A86        1.92909   0.00000   0.00000   0.00001   0.00001   1.92909
   A87        1.88901   0.00000   0.00006  -0.00010  -0.00003   1.88897
   A88        1.88978   0.00000   0.00003  -0.00004  -0.00001   1.88978
   A89        1.86182   0.00001   0.00001   0.00006   0.00007   1.86189
   A90        2.11357   0.00004   0.00001   0.00005   0.00006   2.11363
   A91        2.10034  -0.00002  -0.00001  -0.00002  -0.00003   2.10031
   A92        2.06889  -0.00002   0.00000  -0.00003  -0.00003   2.06886
   A93        2.10478   0.00001   0.00001   0.00000   0.00001   2.10478
   A94        2.08608   0.00001  -0.00001   0.00004   0.00003   2.08612
   A95        2.09198  -0.00001   0.00001  -0.00005  -0.00004   2.09194
   A96        2.10653   0.00001  -0.00001   0.00003   0.00002   2.10655
   A97        2.08266  -0.00001  -0.00002   0.00002   0.00000   2.08266
   A98        2.09386  -0.00001   0.00003  -0.00005  -0.00002   2.09384
   A99        2.09929   0.00001  -0.00001   0.00003   0.00002   2.09931
   A100       2.08765   0.00000   0.00002  -0.00004  -0.00002   2.08763
   A101       2.09621   0.00000  -0.00001   0.00001   0.00000   2.09621
   A102       2.09785   0.00000   0.00000   0.00000   0.00000   2.09785
   A103       2.08868   0.00000   0.00001  -0.00001   0.00000   2.08867
   A104       2.09666   0.00000  -0.00001   0.00001   0.00000   2.09667
   A105       2.08885   0.00000   0.00001  -0.00003  -0.00002   2.08884
   A106       2.09699   0.00000  -0.00001   0.00001   0.00001   2.09700
   A107       2.09732   0.00000  -0.00001   0.00002   0.00001   2.09733
   A108       1.96081   0.00000  -0.00003   0.00005   0.00001   1.96082
   A109       2.16148  -0.00018  -0.00005  -0.00027  -0.00033   2.16116
   A110       2.15287   0.00018   0.00009   0.00021   0.00030   2.15317
   A111       1.92418  -0.00002  -0.00002  -0.00009  -0.00011   1.92407
   A112       1.95994  -0.00001  -0.00015   0.00016   0.00001   1.95995
   A113       1.93724   0.00003   0.00005   0.00002   0.00007   1.93731
   A114       1.86174   0.00000  -0.00002   0.00001  -0.00001   1.86173
   A115       1.88455   0.00000   0.00005  -0.00002   0.00003   1.88458
   A116       1.89309   0.00000   0.00009  -0.00009   0.00001   1.89310
    D1        0.69031   0.00000  -0.00023  -0.00025  -0.00048   0.68983
    D2       -1.47354  -0.00001  -0.00034  -0.00050  -0.00084  -1.47438
    D3        2.80647  -0.00001  -0.00030  -0.00029  -0.00059   2.80588
    D4       -2.51339   0.00000  -0.00036  -0.00013  -0.00049  -2.51388
    D5        1.60595  -0.00001  -0.00047  -0.00039  -0.00086   1.60509
    D6       -0.39723  -0.00001  -0.00043  -0.00017  -0.00060  -0.39783
    D7        3.00920   0.00000  -0.00031   0.00097   0.00066   3.00986
    D8       -0.07743  -0.00001  -0.00004   0.00020   0.00016  -0.07727
    D9       -0.05486   0.00001  -0.00014   0.00084   0.00070  -0.05417
   D10       -3.14150   0.00000   0.00013   0.00007   0.00020  -3.14130
   D11        0.28422   0.00001   0.00029   0.00006   0.00035   0.28457
   D12       -2.80898   0.00002   0.00048   0.00015   0.00063  -2.80835
   D13       -2.93264   0.00000   0.00013   0.00019   0.00032  -2.93232
   D14        0.25735   0.00001   0.00032   0.00028   0.00059   0.25795
   D15       -3.07733   0.00003   0.00077   0.00012   0.00089  -3.07644
   D16       -1.03832   0.00000   0.00060   0.00012   0.00072  -1.03760
   D17        1.06921   0.00003   0.00097   0.00007   0.00103   1.07025
   D18       -0.97509   0.00004   0.00099   0.00023   0.00122  -0.97387
   D19        1.06392   0.00001   0.00083   0.00023   0.00106   1.06497
   D20       -3.11174   0.00004   0.00119   0.00017   0.00137  -3.11037
   D21        1.17254   0.00001   0.00071   0.00018   0.00089   1.17343
   D22       -3.07164  -0.00002   0.00055   0.00018   0.00073  -3.07091
   D23       -0.96411   0.00001   0.00091   0.00013   0.00104  -0.96307
   D24       -3.10512   0.00000  -0.00049  -0.00080  -0.00129  -3.10641
   D25        1.07044   0.00000  -0.00046  -0.00083  -0.00129   1.06915
   D26       -1.00783  -0.00001  -0.00046  -0.00089  -0.00135  -1.00918
   D27        1.05567  -0.00003  -0.00084  -0.00094  -0.00178   1.05390
   D28       -1.05195  -0.00003  -0.00081  -0.00097  -0.00178  -1.05373
   D29       -3.13022  -0.00003  -0.00081  -0.00103  -0.00184  -3.13206
   D30       -1.13656   0.00001  -0.00050  -0.00095  -0.00145  -1.13801
   D31        3.03901   0.00001  -0.00047  -0.00098  -0.00145   3.03755
   D32        0.96074   0.00001  -0.00047  -0.00104  -0.00152   0.95922
   D33        0.31962   0.00001   0.00036   0.00020   0.00056   0.32018
   D34        2.40158   0.00004   0.00060   0.00019   0.00079   2.40237
   D35       -1.68003   0.00002   0.00032   0.00034   0.00066  -1.67937
   D36        2.26239  -0.00001   0.00076   0.00000   0.00076   2.26315
   D37        0.19395   0.00002   0.00073  -0.00001   0.00072   0.19467
   D38       -1.82018   0.00000   0.00071   0.00010   0.00080  -1.81938
   D39        0.81212   0.00000  -0.00072   0.00002  -0.00071   0.81141
   D40       -2.34345   0.00000  -0.00053  -0.00010  -0.00063  -2.34407
   D41        2.92824  -0.00002  -0.00099   0.00018  -0.00080   2.92744
   D42       -0.22733  -0.00002  -0.00079   0.00007  -0.00072  -0.22805
   D43       -1.35417  -0.00004  -0.00109   0.00004  -0.00105  -1.35522
   D44        1.77345  -0.00003  -0.00089  -0.00008  -0.00097   1.77248
   D45       -3.12056  -0.00002  -0.00104  -0.00054  -0.00158  -3.12214
   D46        1.06604  -0.00001  -0.00102  -0.00048  -0.00151   1.06453
   D47       -1.04010  -0.00001  -0.00106  -0.00044  -0.00149  -1.04160
   D48        0.97358  -0.00002  -0.00075  -0.00074  -0.00148   0.97209
   D49       -1.12301  -0.00001  -0.00073  -0.00069  -0.00141  -1.12442
   D50        3.05403  -0.00001  -0.00076  -0.00064  -0.00140   3.05263
   D51       -1.01030   0.00000  -0.00063  -0.00060  -0.00122  -1.01153
   D52       -3.10689   0.00001  -0.00061  -0.00054  -0.00115  -3.10804
   D53        1.07015   0.00001  -0.00064  -0.00050  -0.00114   1.06902
   D54        3.03411  -0.00001  -0.00040  -0.00015  -0.00056   3.03356
   D55       -0.13158  -0.00002  -0.00058  -0.00006  -0.00064  -0.13222
   D56        2.97780   0.00000   0.00036  -0.00047  -0.00011   2.97769
   D57        0.88504   0.00003   0.00036  -0.00027   0.00009   0.88513
   D58       -1.25386   0.00000   0.00033  -0.00034  -0.00002  -1.25387
   D59       -0.21332   0.00001   0.00012   0.00022   0.00034  -0.21298
   D60       -2.30608   0.00004   0.00012   0.00043   0.00055  -2.30554
   D61        1.83820   0.00000   0.00008   0.00036   0.00044   1.83864
   D62        2.98753  -0.00001  -0.00035   0.00017  -0.00018   2.98735
   D63       -0.18727   0.00000   0.00000  -0.00009  -0.00009  -0.18736
   D64       -0.10836  -0.00002  -0.00013  -0.00048  -0.00061  -0.10897
   D65        3.00003  -0.00001   0.00022  -0.00073  -0.00051   2.99951
   D66        0.44167   0.00001  -0.00010   0.00016   0.00006   0.44173
   D67        2.59024   0.00001  -0.00005   0.00002  -0.00003   2.59021
   D68       -1.58366   0.00001   0.00002  -0.00007  -0.00005  -1.58371
   D69        2.58857   0.00001   0.00006  -0.00014  -0.00008   2.58848
   D70       -1.54604   0.00000   0.00010  -0.00028  -0.00017  -1.54621
   D71        0.56323   0.00000   0.00018  -0.00037  -0.00019   0.56304
   D72       -1.65841   0.00000   0.00001  -0.00017  -0.00015  -1.65857
   D73        0.49016  -0.00001   0.00006  -0.00030  -0.00024   0.48992
   D74        2.59944  -0.00001   0.00014  -0.00040  -0.00026   2.59918
   D75        0.38191   0.00002   0.00008   0.00053   0.00061   0.38251
   D76       -1.67131   0.00001   0.00002   0.00058   0.00060  -1.67071
   D77        2.46166   0.00005   0.00009   0.00059   0.00068   2.46235
   D78       -2.72321   0.00001  -0.00031   0.00081   0.00049  -2.72271
   D79        1.50676   0.00000  -0.00038   0.00086   0.00049   1.50725
   D80       -0.64345   0.00003  -0.00030   0.00087   0.00057  -0.64288
   D81       -0.21057   0.00001   0.00042  -0.00008   0.00033  -0.21023
   D82        2.94832   0.00000   0.00017   0.00006   0.00023   2.94855
   D83        2.89049   0.00002   0.00085  -0.00040   0.00045   2.89094
   D84       -0.23381   0.00001   0.00060  -0.00026   0.00035  -0.23346
   D85       -0.50377  -0.00001   0.00005  -0.00043  -0.00038  -0.50415
   D86        1.59948   0.00000   0.00016  -0.00053  -0.00038   1.59911
   D87       -2.64811   0.00002   0.00017  -0.00047  -0.00030  -2.64841
   D88       -2.65203  -0.00001   0.00001  -0.00033  -0.00032  -2.65235
   D89       -0.54878   0.00000   0.00012  -0.00043  -0.00032  -0.54910
   D90        1.48681   0.00001   0.00013  -0.00037  -0.00024   1.48657
   D91        1.52579  -0.00001  -0.00012  -0.00016  -0.00027   1.52552
   D92       -2.65414   0.00000  -0.00001  -0.00026  -0.00027  -2.65441
   D93       -0.61855   0.00002   0.00001  -0.00020  -0.00019  -0.61875
   D94        0.14653   0.00001   0.00043  -0.00011   0.00032   0.14685
   D95       -3.12710   0.00002   0.00042  -0.00022   0.00020  -3.12690
   D96       -3.01213   0.00001   0.00067  -0.00025   0.00042  -3.01171
   D97       -0.00258   0.00002   0.00066  -0.00036   0.00031  -0.00227
   D98       -2.38790   0.00001   0.00058  -0.00035   0.00023  -2.38767
   D99        0.72360   0.00000   0.00049  -0.00045   0.00003   0.72363
   D100       0.78121   0.00002   0.00078  -0.00045   0.00033   0.78154
   D101      -2.39047   0.00001   0.00069  -0.00056   0.00013  -2.39034
   D102       0.01497   0.00001   0.00019   0.00012   0.00030   0.01527
   D103      -2.99534   0.00003   0.00021   0.00027   0.00047  -2.99487
   D104       3.12931   0.00000  -0.00002   0.00023   0.00021   3.12952
   D105       0.11900   0.00002   0.00000   0.00038   0.00038   0.11938
   D106       2.95410  -0.00001  -0.00032  -0.00013  -0.00044   2.95366
   D107      -0.19043   0.00000  -0.00022  -0.00019  -0.00041  -0.19084
   D108       2.37418   0.00001  -0.00011   0.00025   0.00014   2.37432
   D109      -0.73790   0.00001   0.00001   0.00005   0.00005  -0.73784
   D110      -0.76404  -0.00001  -0.00022   0.00032   0.00011  -0.76393
   D111       2.40707  -0.00001  -0.00010   0.00012   0.00002   2.40709
   D112      -0.02034  -0.00001  -0.00001   0.00010   0.00009  -0.02025
   D113       3.07290  -0.00002  -0.00019   0.00001  -0.00018   3.07273
   D114       3.11793   0.00000   0.00010   0.00003   0.00013   3.11805
   D115      -0.07202  -0.00001  -0.00008  -0.00006  -0.00014  -0.07216
   D116      -3.13170   0.00000   0.00013  -0.00019  -0.00006  -3.13176
   D117      -0.02007   0.00000   0.00013  -0.00020  -0.00007  -0.02014
   D118      -0.01907   0.00000   0.00002   0.00001   0.00003  -0.01904
   D119       3.09256   0.00000   0.00001   0.00001   0.00002   3.09258
   D120       3.13769   0.00000  -0.00012   0.00018   0.00007   3.13775
   D121      -0.01714   0.00000  -0.00007   0.00014   0.00007  -0.01707
   D122       0.02487   0.00000   0.00000  -0.00002  -0.00002   0.02485
   D123      -3.12995   0.00000   0.00004  -0.00007  -0.00002  -3.12998
   D124       0.00216   0.00000  -0.00003   0.00000  -0.00002   0.00214
   D125       3.13378   0.00000  -0.00003   0.00004   0.00001   3.13379
   D126      -3.10942   0.00000  -0.00002   0.00001  -0.00001  -3.10943
   D127       0.02220   0.00000  -0.00003   0.00005   0.00002   0.02222
   D128      -0.01377   0.00000  -0.00001   0.00001   0.00000  -0.01377
   D129       3.12842   0.00000  -0.00003   0.00006   0.00003   3.12846
   D130       3.14118   0.00000  -0.00005   0.00005   0.00000   3.14118
   D131       0.00019   0.00000  -0.00007   0.00011   0.00003   0.00022
   D132       0.00938   0.00000   0.00002  -0.00002   0.00000   0.00939
   D133      -3.14072   0.00000  -0.00001   0.00003   0.00002  -3.14070
   D134      -3.12219   0.00000   0.00003  -0.00005  -0.00003  -3.12221
   D135       0.01089   0.00000   0.00000  -0.00001  -0.00001   0.01088
   D136      -0.00361   0.00000   0.00000   0.00001   0.00001  -0.00360
   D137      -3.13669   0.00000   0.00002  -0.00003  -0.00001  -3.13670
   D138       3.13738   0.00000   0.00002  -0.00005  -0.00002   3.13736
   D139       0.00430   0.00000   0.00005  -0.00009  -0.00004   0.00426
   D140       2.78006  -0.00001   0.00010  -0.00063  -0.00053   2.77954
   D141      -1.39008  -0.00001   0.00011  -0.00071  -0.00060  -1.39067
   D142       0.68403   0.00000   0.00009  -0.00058  -0.00049   0.68354
   D143      -0.30750   0.00000   0.00031  -0.00053  -0.00023  -0.30772
   D144       1.80555  -0.00001   0.00032  -0.00061  -0.00029   1.80526
   D145      -2.40353   0.00001   0.00030  -0.00049  -0.00019  -2.40372
   D146       3.12860   0.00000  -0.00008   0.00000  -0.00008   3.12853
   D147       0.01500   0.00000  -0.00004   0.00011   0.00006   0.01506
   D148       0.01657   0.00000   0.00001   0.00011   0.00011   0.01669
   D149      -3.09703   0.00001   0.00004   0.00021   0.00026  -3.09678
   D150      -3.13350   0.00000   0.00005  -0.00003   0.00003  -3.13347
   D151       0.02581   0.00000   0.00005   0.00005   0.00010   0.02591
   D152      -0.02124  -0.00001  -0.00003  -0.00013  -0.00016  -0.02140
   D153       3.13807   0.00000  -0.00004  -0.00005  -0.00009   3.13798
   D154      -0.00204   0.00000   0.00002  -0.00002   0.00000  -0.00204
   D155      -3.13406   0.00000   0.00004  -0.00002   0.00001  -3.13405
   D156       3.11148  -0.00001  -0.00002  -0.00013  -0.00014   3.11133
   D157      -0.02055  -0.00001   0.00000  -0.00013  -0.00013  -0.02067
   D158       0.01136   0.00000   0.00003   0.00007   0.00009   0.01146
   D159      -3.12935   0.00000   0.00004  -0.00001   0.00004  -3.12931
   D160       3.13513   0.00000   0.00003  -0.00001   0.00002   3.13514
   D161      -0.00559   0.00000   0.00005  -0.00009  -0.00004  -0.00563
   D162      -0.00821   0.00000  -0.00003  -0.00004  -0.00007  -0.00828
   D163       3.14064   0.00000   0.00000   0.00001   0.00000   3.14064
   D164       3.12376   0.00000  -0.00004  -0.00004  -0.00008   3.12368
   D165      -0.01057   0.00000  -0.00002   0.00001  -0.00001  -0.01058
   D166       0.00357   0.00000   0.00000   0.00002   0.00002   0.00360
   D167       3.13790   0.00000  -0.00002  -0.00003  -0.00005   3.13785
   D168      -3.13890   0.00000  -0.00001   0.00009   0.00008  -3.13882
   D169      -0.00457   0.00000  -0.00004   0.00005   0.00001  -0.00456
   D170      -0.68044   0.00002  -0.00003   0.00085   0.00082  -0.67962
   D171       1.39297   0.00000  -0.00017   0.00091   0.00074   1.39371
   D172      -2.76782   0.00001  -0.00011   0.00092   0.00081  -2.76701
   D173       2.31486   0.00002  -0.00005   0.00071   0.00066   2.31552
   D174      -1.89492   0.00000  -0.00019   0.00077   0.00058  -1.89434
   D175       0.22748   0.00001  -0.00013   0.00078   0.00065   0.22813
         Item               Value     Threshold  Converged?
 Maximum Force            0.000177     0.000450     YES
 RMS     Force            0.000028     0.000300     YES
 Maximum Displacement     0.006255     0.001800     NO 
 RMS     Displacement     0.001096     0.001200     YES
 Predicted change in Energy=-6.772222D-07
 Lowest energy point so far.  Saving SCF results.
 GradGradGradGradGradGradGradGradGradGradGradGradGradGradGradGradGradGrad

 Leave Link  103 at Mon Dec  3 12:27:32 2018, MaxMem=   536870912 cpu:         2.1
 (Enter /pbs_home/pkowalski/g09d01/g09/l202.exe)
 Stoichiometry    C29H22F6S2
 Framework group  C1[X(C29H22F6S2)]
 Deg. of freedom   171
 Full point group                 C1      NOp   1
 RotChk:  IX=0 Diff= 9.64D-05
 Largest Abelian subgroup         C1      NOp   1
 Largest concise Abelian subgroup C1      NOp   1
                         Standard orientation:                         
 ---------------------------------------------------------------------
 Center     Atomic      Atomic             Coordinates (Angstroms)
 Number     Number       Type             X           Y           Z
 ---------------------------------------------------------------------
      1          6           0       -1.434363    0.433261   -0.178166
      2          6           0       -0.604511   -0.840003   -0.314282
      3          6           0        0.644858   -0.738764    0.566154
      4         16           0        1.763899   -2.186831    0.382122
      5          6           0       -0.727142    1.601019   -0.111239
      6          6           0       -1.246922    3.009266   -0.131482
      7          6           0        0.731324    1.617833   -0.071374
      8          6           0       -0.014003    3.875561    0.215460
      9          6           0        1.207883    3.031654   -0.218561
     10          9           0       -2.236093    3.250893    0.751130
     11          9           0       -1.705082    3.379482   -1.351810
     12          9           0       -0.046189    5.072107   -0.369620
     13          9           0        0.036404    4.043951    1.545161
     14          9           0        1.529777    3.352217   -1.496730
     15          9           0        2.266067    3.353236    0.547718
     16          6           0        1.459565    0.473459    0.118511
     17          6           0        0.338790   -0.588439    2.066164
     18          1           0        1.283331   -0.502957    2.620648
     19          1           0       -0.218675   -1.455456    2.445241
     20          1           0       -0.255543    0.319329    2.246241
     21          6           0       -0.290012   -1.033903   -1.808229
     22          1           0        0.278220   -1.958888   -1.972939
     23          1           0        0.295526   -0.184213   -2.190438
     24          1           0       -1.231887   -1.087400   -2.371457
     25          6           0        3.149719   -1.146057    0.123341
     26         16           0       -1.730134   -2.198328    0.207750
     27          6           0       -3.133689   -1.168193   -0.024679
     28          6           0       -4.451185   -1.819609    0.023713
     29          6           0       -5.520193   -1.240922    0.728315
     30          6           0       -4.656725   -3.058066   -0.608580
     31          6           0       -6.760474   -1.870974    0.778061
     32          1           0       -5.367275   -0.302591    1.264294
     33          6           0       -5.899797   -3.681048   -0.562161
     34          1           0       -3.829619   -3.523243   -1.150327
     35          6           0       -6.956892   -3.089363    0.129172
     36          1           0       -7.578138   -1.409574    1.337039
     37          1           0       -6.043982   -4.637661   -1.070087
     38          1           0       -7.931468   -3.581785    0.168799
     39          6           0       -2.853858    0.162700   -0.227713
     40          6           0       -3.893386    1.198024   -0.530863
     41          1           0       -4.825026    0.728945   -0.872996
     42          1           0       -4.123737    1.821487    0.346038
     43          1           0       -3.541212    1.878566   -1.317754
     44          6           0        4.462098   -1.802848    0.040031
     45          6           0        5.584505   -1.267054    0.693245
     46          6           0        4.609670   -3.006539   -0.670052
     47          6           0        6.818966   -1.906158    0.620034
     48          1           0        5.478664   -0.355399    1.284341
     49          6           0        5.846208   -3.639488   -0.745624
     50          1           0        3.743977   -3.436743   -1.180285
     51          6           0        6.955699   -3.090666   -0.102816
     52          1           0        7.679744   -1.479075    1.140166
     53          1           0        5.944466   -4.568710   -1.311863
     54          1           0        7.925865   -3.590033   -0.159580
     55          6           0        2.867822    0.194840   -0.007307
[truncated: 882,447 more chars]
