# Supplementary material for: Wide-range IR spectra of diarylethene derivatives and their simulation using the density functional theory
Source: Sci Rep. 2022 Oct 7;12:16834. doi: 10.1038/s41598-022-20264-x (PMC9546887; doi:10.1038/s41598-022-20264-x)
Supplement: Supplementary file 1 — Supplementary Information 1. [file 41598_2022_20264_MOESM1_ESM.zip › IR_files/1_0018/closed/closed_lc-wpbed3.log]

 Entering Gaussian System, Link 0=g09
 Input=closed_lc-wpbed3.gjf
 Output=closed_lc-wpbed3.log
 AtFile(1): /pbs_home/ewapastorczak/DAE/0068/Def2SVP.gbs
            H     0
            S   3   1.00
                 13.0107010              0.19682158E-01
                  1.9622572              0.13796524
                  0.44453796             0.47831935
            S   1   1.00
                  0.12194962             1.0000000
            P   1   1.00
                  0.8000000              1.0000000
            ****
            C     0
            S   5   1.00
               1238.4016938              0.54568832082E-02
                186.29004992             0.40638409211E-01
                 42.251176346            0.18025593888
                 11.676557932            0.46315121755
                  3.5930506482           0.44087173314
            S   1   1.00
                  0.40245147363          1.0000000
            S   1   1.00
                  0.13090182668          1.0000000
            P   3   1.00
                  9.4680970621           0.38387871728E-01
                  2.0103545142           0.21117025112
                  0.54771004707          0.51328172114
            P   1   1.00
                  0.15268613795          1.0000000
            D   1   1.00
                  0.8000000              1.0000000
            ****
            F     0
            S   5   1.00
               2894.8325990             -0.53408255515E-02
                435.41939120            -0.39904258866E-01
                 98.843328866           -0.17912768038
                 27.485198001           -0.46758090825
                  8.5405498171          -0.44653131020
            S   1   1.00
                  1.0654578038           1.0000000
            S   1   1.00
                  0.33247346748          1.0000000
            P   3   1.00
                 22.696633924           -0.45212874436E-01
                  4.9872339257          -0.23754317067
                  1.3491613954          -0.51287353587
            P   1   1.00
                  0.34829881977          1.0000000
            D   1   1.00
                  1.4000000              1.0000000
            ****
            S     0
            S   5   1.00
               9184.9303010             -0.22294387756E-02
               1381.5105503             -0.16683029937E-01
                313.87147580            -0.75262436116E-01
                 88.053870623           -0.19376827038
                 27.039914905           -0.17718020803
            S   3   1.00
                 45.648731303           -0.10736062573
                  4.9664522326           0.65066293018
                  2.0116242047           0.59712155354
            S   1   1.00
                  0.35661077013          1.0000000
            S   1   1.00
                  0.13507221477          1.0000000
            P   5   1.00
                261.98233439            -0.92729929822E-02
                 61.306894736           -0.66547669241E-01
                 19.103729887           -0.24828595903
                  6.6567720378          -0.48703847402
                  2.3959635161          -0.39337850312
            P   1   1.00
                  0.61776161679          1.0000000
            P   1   1.00
                  0.16993376871          1.0000000
            D   1   1.00
                  0.5500000              1.0000000
            ****
 Initial command:
 /pbs_home/pkowalski/g09d01/g09/l1.exe "/pbs_home/daria/obliczenia/0018/closed/LC-WPBE/Gau-23093.inp" -scrdir="/pbs_home/daria/obliczenia/0018/closed/LC-WPBE/"
 Entering Link 1 = /pbs_home/pkowalski/g09d01/g09/l1.exe PID=     23094.
  
 Copyright (c) 1988,1990,1992,1993,1995,1998,2003,2009,2013,
            Gaussian, Inc.  All Rights Reserved.
  
 This is part of the Gaussian(R) 09 program.  It is based on
 the Gaussian(R) 03 system (copyright 2003, Gaussian, Inc.),
 the Gaussian(R) 98 system (copyright 1998, Gaussian, Inc.),
 the Gaussian(R) 94 system (copyright 1995, Gaussian, Inc.),
 the Gaussian 92(TM) system (copyright 1992, Gaussian, Inc.),
 the Gaussian 90(TM) system (copyright 1990, Gaussian, Inc.),
 the Gaussian 88(TM) system (copyright 1988, Gaussian, Inc.),
 the Gaussian 86(TM) system (copyright 1986, Carnegie Mellon
 University), and the Gaussian 82(TM) system (copyright 1983,
 Carnegie Mellon University). Gaussian is a federally registered
 trademark of Gaussian, Inc.
  
 This software contains proprietary and confidential information,
 including trade secrets, belonging to Gaussian, Inc.
  
 This software is provided under written license and may be
 used, copied, transmitted, or stored only in accord with that
 written license.
  
 The following legend is applicable only to US Government
 contracts under FAR:
  
                    RESTRICTED RIGHTS LEGEND
  
 Use, reproduction and disclosure by the US Government is
 subject to restrictions as set forth in subparagraphs (a)
 and (c) of the Commercial Computer Software - Restricted
 Rights clause in FAR 52.227-19.
  
 Gaussian, Inc.
 340 Quinnipiac St., Bldg. 40, Wallingford CT 06492
  
  
 ---------------------------------------------------------------
 Warning -- This program may not be used in any manner that
 competes with the business of Gaussian, Inc. or will provide
 assistance to any competitor of Gaussian, Inc.  The licensee
 of this program is prohibited from giving any competitor of
 Gaussian, Inc. access to this program.  By using this program,
 the user acknowledges that Gaussian, Inc. is engaged in the
 business of creating and licensing software in the field of
 computational chemistry and represents and warrants to the
 licensee that it is not a competitor of Gaussian, Inc. and that
 it will not use this program in any manner prohibited above.
 ---------------------------------------------------------------
  

 Cite this work as:
 Gaussian 09, Revision D.01,
 M. J. Frisch, G. W. Trucks, H. B. Schlegel, G. E. Scuseria, 
 M. A. Robb, J. R. Cheeseman, G. Scalmani, V. Barone, B. Mennucci, 
 G. A. Petersson, H. Nakatsuji, M. Caricato, X. Li, H. P. Hratchian, 
 A. F. Izmaylov, J. Bloino, G. Zheng, J. L. Sonnenberg, M. Hada, 
 M. Ehara, K. Toyota, R. Fukuda, J. Hasegawa, M. Ishida, T. Nakajima, 
 Y. Honda, O. Kitao, H. Nakai, T. Vreven, J. A. Montgomery, Jr., 
 J. E. Peralta, F. Ogliaro, M. Bearpark, J. J. Heyd, E. Brothers, 
 K. N. Kudin, V. N. Staroverov, T. Keith, R. Kobayashi, J. Normand, 
 K. Raghavachari, A. Rendell, J. C. Burant, S. S. Iyengar, J. Tomasi, 
 M. Cossi, N. Rega, J. M. Millam, M. Klene, J. E. Knox, J. B. Cross, 
 V. Bakken, C. Adamo, J. Jaramillo, R. Gomperts, R. E. Stratmann, 
 O. Yazyev, A. J. Austin, R. Cammi, C. Pomelli, J. W. Ochterski, 
 R. L. Martin, K. Morokuma, V. G. Zakrzewski, G. A. Voth, 
 P. Salvador, J. J. Dannenberg, S. Dapprich, A. D. Daniels, 
 O. Farkas, J. B. Foresman, J. V. Ortiz, J. Cioslowski, 
 and D. J. Fox, Gaussian, Inc., Wallingford CT, 2013.
 
 ******************************************
 Gaussian 09:  ES64L-G09RevD.01 24-Apr-2013
                 5-Dec-2018 
 ******************************************
 %chk=dae0068freq_closed_lc-wpbed3.chk
 %NProcShared=8
 Will use up to    8 processors via shared memory.
 %Mem=4GB
 ---------------------------------------------------------------
 #P opt Geom=Checkpoint freq LC-wPBE/Gen EmpiricalDispersion=GD3
 ---------------------------------------------------------------
 1/14=-1,18=20,19=15,26=3,29=2,38=1/1,3;
 2/9=110,12=2,40=1/2;
 3/5=7,11=2,14=-4,16=1,25=1,30=1,71=1,74=-41,124=31/1,2,3;
 4//1;
 5/5=2,38=5/2;
 6/7=2,8=2,9=2,10=2,28=1/1;
 7//1,2,3,16;
 1/14=-1,18=20,19=15,26=3/3(2);
 2/9=110/2;
 99//99;
 2/9=110/2;
 3/5=7,6=1,11=2,14=-2,16=1,25=1,30=1,71=1,74=-41,82=7,124=31/1,2,3;
 4/5=5,16=3,69=1/1;
 5/5=2,38=5/2;
 7//1,2,3,16;
 1/14=-1,18=20,19=15,26=3/3(-5);
 2/9=110/2;
 6/7=2,8=2,9=2,10=2,19=2,28=1/1;
 99/9=1/99;
 Leave Link    1 at Wed Dec  5 16:44:29 2018, MaxMem=   536870912 cpu:         1.2
 (Enter /pbs_home/pkowalski/g09d01/g09/l101.exe)
 -------------------
 Title Card Required
 -------------------
 Structure from the checkpoint file:  "dae0068freq_closed_lc-wpbed3.chk"
 Charge =  0 Multiplicity = 1
 Redundant internal coordinates found in file.
 C,0,0.0232395374,-0.0046736817,0.0063098021
 C,0,0.0433986218,0.0253014283,1.5275149106
 C,0,1.4923753855,0.0214880508,2.023362118
 S,0,1.6155973312,-0.0750294885,3.8384506293
 C,0,0.9515802663,-0.7734323707,-0.5948639775
 C,0,1.0880171841,-1.1252472481,-2.0471568391
 C,0,1.9780669251,-1.4876880703,0.1777154488
 C,0,2.4634725045,-1.8157709755,-2.132945766
 C,0,2.686861118,-2.4384972155,-0.7391515997
 F,0,1.0492759785,-0.0716903505,-2.883729387
 F,0,0.1407541627,-2.002851256,-2.4540730904
 F,0,2.5333977305,-2.7111890965,-3.1165212371
 F,0,3.4006226657,-0.8733775031,-2.324124774
 F,0,2.1477082027,-3.6807417162,-0.7216441059
 F,0,4.0059552231,-2.5662793078,-0.5148106953
 C,0,2.184776388,-1.2254134618,1.4852341794
 C,0,2.3050267625,1.2396605948,1.5625208803
 H,0,3.3381604348,1.1370779427,1.9195586007
 H,0,1.8824848427,2.1692260169,1.9633175598
 H,0,2.3180724249,1.2998810334,0.4657376243
 C,0,-0.7646348563,-1.1873113696,2.0117359037
 H,0,-0.8333310332,-1.1987902444,3.1061709836
 H,0,-0.2930482505,-2.1206505267,1.6731481907
 H,0,-1.7775666232,-1.1358909293,1.5909849076
 C,0,2.7432755385,-1.4074124083,3.7411975952
 S,0,-0.8575733684,1.5418079356,1.9879405212
 C,0,-1.6007666272,1.6182128,0.4022240449
 C,0,-2.7082951392,2.5792084626,0.2218150925
 C,0,-2.7198555547,3.4500221589,-0.8700039057
 C,0,-3.7496731022,2.6427955102,1.1516361706
 C,0,-3.7612704146,4.3528214539,-1.038751291
 H,0,-1.8943491496,3.4253492162,-1.5841948348
 C,0,-4.7926032959,3.5417718866,0.9774107091
 H,0,-3.7383944743,1.9726002835,2.0145114625
 C,0,-4.8016543029,4.3979230819,-0.1182360062
 H,0,-3.7566371683,5.0310920267,-1.8948677662
 H,0,-5.6058883151,3.5751480474,1.7057407525
 H,0,-5.6210581474,5.1078099347,-0.2519459985
 C,0,-1.0884750491,0.7759124749,-0.5281029387
 C,0,-1.6187628989,0.6169278069,-1.9191629471
 H,0,-2.6403426847,1.008428109,-1.9939911834
 H,0,-0.9914403025,1.1387405771,-2.6534313093
 H,0,-1.6301658369,-0.4424306982,-2.2029453774
 C,0,3.3307047556,-1.8773808635,5.0125962286
 C,0,4.7098591605,-2.0614949717,5.1317615155
 C,0,2.5145404655,-2.1234627269,6.1196160101
 C,0,5.2597981966,-2.4983662414,6.3294933707
 H,0,5.3543965751,-1.8466397049,4.2767929813
 C,0,3.0659734523,-2.5651167469,7.314367458
 H,0,1.4350092907,-1.9756856922,6.0351209589
 C,0,4.4391682604,-2.7542591432,7.4218528905
 H,0,6.3403372027,-2.6352376827,6.4113040618
 H,0,2.416768619,-2.7630981722,8.1700816099
 H,0,4.8725402107,-3.0986553859,8.3635590871
 C,0,2.9637961445,-1.9158515549,2.5030116076
 C,0,3.7652055002,-3.1514466174,2.233761622
 H,0,3.2166152234,-3.8136227829,1.551264482
 H,0,4.7249931781,-2.9212683516,1.7540674877
 H,0,3.9596498917,-3.7015146094,3.1618036685
 Recover connectivity data from disk.
 NAtoms=     59 NQM=       59 NQMF=       0 NMMI=      0 NMMIF=      0
                NMic=       0 NMicF=      0.
                    Isotopes and Nuclear Properties:
 (Nuclear quadrupole moments (NQMom) in fm**2, nuclear magnetic moments (NMagM)
  in nuclear magnetons)

  Atom         1           2           3           4           5           6           7           8           9          10
 IAtWgt=          12          12          12          32          12          12          12          12          12          19
 AtmWgt=  12.0000000  12.0000000  12.0000000  31.9720718  12.0000000  12.0000000  12.0000000  12.0000000  12.0000000  18.9984033
 NucSpn=           0           0           0           0           0           0           0           0           0           1
 AtZEff=  -3.6000000  -3.6000000  -3.6000000 -13.6000000  -3.6000000  -3.6000000  -3.6000000  -3.6000000  -3.6000000  -6.7500000
 NQMom=    0.0000000   0.0000000   0.0000000   0.0000000   0.0000000   0.0000000   0.0000000   0.0000000   0.0000000   0.0000000
 NMagM=    0.0000000   0.0000000   0.0000000   0.0000000   0.0000000   0.0000000   0.0000000   0.0000000   0.0000000   2.6288670
 AtZNuc=   6.0000000   6.0000000   6.0000000  16.0000000   6.0000000   6.0000000   6.0000000   6.0000000   6.0000000   9.0000000

  Atom        11          12          13          14          15          16          17          18          19          20
 IAtWgt=          19          19          19          19          19          12          12           1           1           1
 AtmWgt=  18.9984033  18.9984033  18.9984033  18.9984033  18.9984033  12.0000000  12.0000000   1.0078250   1.0078250   1.0078250
 NucSpn=           1           1           1           1           1           0           0           1           1           1
 AtZEff=  -6.7500000  -6.7500000  -6.7500000  -6.7500000  -6.7500000  -3.6000000  -3.6000000  -1.0000000  -1.0000000  -1.0000000
 NQMom=    0.0000000   0.0000000   0.0000000   0.0000000   0.0000000   0.0000000   0.0000000   0.0000000   0.0000000   0.0000000
 NMagM=    2.6288670   2.6288670   2.6288670   2.6288670   2.6288670   0.0000000   0.0000000   2.7928460   2.7928460   2.7928460
 AtZNuc=   9.0000000   9.0000000   9.0000000   9.0000000   9.0000000   6.0000000   6.0000000   1.0000000   1.0000000   1.0000000

  Atom        21          22          23          24          25          26          27          28          29          30
 IAtWgt=          12           1           1           1          12          32          12          12          12          12
 AtmWgt=  12.0000000   1.0078250   1.0078250   1.0078250  12.0000000  31.9720718  12.0000000  12.0000000  12.0000000  12.0000000
 NucSpn=           0           1           1           1           0           0           0           0           0           0
 AtZEff=  -3.6000000  -1.0000000  -1.0000000  -1.0000000  -3.6000000 -13.6000000  -3.6000000  -3.6000000  -3.6000000  -3.6000000
 NQMom=    0.0000000   0.0000000   0.0000000   0.0000000   0.0000000   0.0000000   0.0000000   0.0000000   0.0000000   0.0000000
 NMagM=    0.0000000   2.7928460   2.7928460   2.7928460   0.0000000   0.0000000   0.0000000   0.0000000   0.0000000   0.0000000
 AtZNuc=   6.0000000   1.0000000   1.0000000   1.0000000   6.0000000  16.0000000   6.0000000   6.0000000   6.0000000   6.0000000

  Atom        31          32          33          34          35          36          37          38          39          40
 IAtWgt=          12           1          12           1          12           1           1           1          12          12
 AtmWgt=  12.0000000   1.0078250  12.0000000   1.0078250  12.0000000   1.0078250   1.0078250   1.0078250  12.0000000  12.0000000
 NucSpn=           0           1           0           1           0           1           1           1           0           0
 AtZEff=  -3.6000000  -1.0000000  -3.6000000  -1.0000000  -3.6000000  -1.0000000  -1.0000000  -1.0000000  -3.6000000  -3.6000000
 NQMom=    0.0000000   0.0000000   0.0000000   0.0000000   0.0000000   0.0000000   0.0000000   0.0000000   0.0000000   0.0000000
 NMagM=    0.0000000   2.7928460   0.0000000   2.7928460   0.0000000   2.7928460   2.7928460   2.7928460   0.0000000   0.0000000
 AtZNuc=   6.0000000   1.0000000   6.0000000   1.0000000   6.0000000   1.0000000   1.0000000   1.0000000   6.0000000   6.0000000

  Atom        41          42          43          44          45          46          47          48          49          50
 IAtWgt=           1           1           1          12          12          12          12           1          12           1
 AtmWgt=   1.0078250   1.0078250   1.0078250  12.0000000  12.0000000  12.0000000  12.0000000   1.0078250  12.0000000   1.0078250
 NucSpn=           1           1           1           0           0           0           0           1           0           1
 AtZEff=  -1.0000000  -1.0000000  -1.0000000  -3.6000000  -3.6000000  -3.6000000  -3.6000000  -1.0000000  -3.6000000  -1.0000000
 NQMom=    0.0000000   0.0000000   0.0000000   0.0000000   0.0000000   0.0000000   0.0000000   0.0000000   0.0000000   0.0000000
 NMagM=    2.7928460   2.7928460   2.7928460   0.0000000   0.0000000   0.0000000   0.0000000   2.7928460   0.0000000   2.7928460
 AtZNuc=   1.0000000   1.0000000   1.0000000   6.0000000   6.0000000   6.0000000   6.0000000   1.0000000   6.0000000   1.0000000

  Atom        51          52          53          54          55          56          57          58          59
 IAtWgt=          12           1           1           1          12          12           1           1           1
 AtmWgt=  12.0000000   1.0078250   1.0078250   1.0078250  12.0000000  12.0000000   1.0078250   1.0078250   1.0078250
 NucSpn=           0           1           1           1           0           0           1           1           1
 AtZEff=  -3.6000000  -1.0000000  -1.0000000  -1.0000000  -3.6000000  -3.6000000  -1.0000000  -1.0000000  -1.0000000
 NQMom=    0.0000000   0.0000000   0.0000000   0.0000000   0.0000000   0.0000000   0.0000000   0.0000000   0.0000000
 NMagM=    0.0000000   2.7928460   2.7928460   2.7928460   0.0000000   0.0000000   2.7928460   2.7928460   2.7928460
 AtZNuc=   6.0000000   1.0000000   1.0000000   1.0000000   6.0000000   6.0000000   1.0000000   1.0000000   1.0000000
 Leave Link  101 at Wed Dec  5 16:44:31 2018, MaxMem=   536870912 cpu:        17.3
 (Enter /pbs_home/pkowalski/g09d01/g09/l103.exe)

 GradGradGradGradGradGradGradGradGradGradGradGradGradGradGradGradGradGrad
 Berny optimization.
 Initialization pass.
                           ----------------------------
                           !    Initial Parameters    !
                           ! (Angstroms and Degrees)  !
 --------------------------                            --------------------------
 ! Name  Definition              Value          Derivative Info.                !
 --------------------------------------------------------------------------------
 ! R1    R(1,2)                  1.5216         estimate D2E/DX2                !
 ! R2    R(1,5)                  1.3469         estimate D2E/DX2                !
 ! R3    R(1,39)                 1.4597         estimate D2E/DX2                !
 ! R4    R(2,3)                  1.5315         estimate D2E/DX2                !
 ! R5    R(2,21)                 1.5355         estimate D2E/DX2                !
 ! R6    R(2,26)                 1.8231         estimate D2E/DX2                !
 ! R7    R(3,4)                  1.8218         estimate D2E/DX2                !
 ! R8    R(3,16)                 1.5244         estimate D2E/DX2                !
 ! R9    R(3,17)                 1.5352         estimate D2E/DX2                !
 ! R10   R(4,25)                 1.7482         estimate D2E/DX2                !
 ! R11   R(5,6)                  1.5005         estimate D2E/DX2                !
 ! R12   R(5,7)                  1.4699         estimate D2E/DX2                !
 ! R13   R(6,8)                  1.5414         estimate D2E/DX2                !
 ! R14   R(6,10)                 1.3459         estimate D2E/DX2                !
 ! R15   R(6,11)                 1.3539         estimate D2E/DX2                !
 ! R16   R(7,9)                  1.499          estimate D2E/DX2                !
 ! R17   R(7,16)                 1.3495         estimate D2E/DX2                !
 ! R18   R(8,9)                  1.5428         estimate D2E/DX2                !
 ! R19   R(8,12)                 1.3319         estimate D2E/DX2                !
 ! R20   R(8,13)                 1.3427         estimate D2E/DX2                !
 ! R21   R(9,14)                 1.3543         estimate D2E/DX2                !
 ! R22   R(9,15)                 1.3441         estimate D2E/DX2                !
 ! R23   R(16,55)                1.4558         estimate D2E/DX2                !
 ! R24   R(17,18)                1.0979         estimate D2E/DX2                !
 ! R25   R(17,19)                1.0969         estimate D2E/DX2                !
 ! R26   R(17,20)                1.0985         estimate D2E/DX2                !
 ! R27   R(21,22)                1.0966         estimate D2E/DX2                !
 ! R28   R(21,23)                1.0992         estimate D2E/DX2                !
 ! R29   R(21,24)                1.098          estimate D2E/DX2                !
 ! R30   R(25,44)                1.4773         estimate D2E/DX2                !
 ! R31   R(25,55)                1.3566         estimate D2E/DX2                !
 ! R32   R(26,27)                1.7529         estimate D2E/DX2                !
 ! R33   R(27,28)                1.4774         estimate D2E/DX2                !
 ! R34   R(27,39)                1.3555         estimate D2E/DX2                !
 ! R35   R(28,29)                1.3966         estimate D2E/DX2                !
 ! R36   R(28,30)                1.3975         estimate D2E/DX2                !
 ! R37   R(29,31)                1.3885         estimate D2E/DX2                !
 ! R38   R(29,32)                1.0919         estimate D2E/DX2                !
 ! R39   R(30,33)                1.3879         estimate D2E/DX2                !
 ! R40   R(30,34)                1.0926         estimate D2E/DX2                !
 ! R41   R(31,35)                1.3899         estimate D2E/DX2                !
 ! R42   R(31,36)                1.0922         estimate D2E/DX2                !
 ! R43   R(33,35)                1.3905         estimate D2E/DX2                !
 ! R44   R(33,37)                1.0923         estimate D2E/DX2                !
 ! R45   R(35,38)                1.0924         estimate D2E/DX2                !
 ! R46   R(39,40)                1.4972         estimate D2E/DX2                !
 ! R47   R(40,41)                1.0966         estimate D2E/DX2                !
 ! R48   R(40,42)                1.0977         estimate D2E/DX2                !
 ! R49   R(40,43)                1.0968         estimate D2E/DX2                !
 ! R50   R(44,45)                1.3965         estimate D2E/DX2                !
 ! R51   R(44,46)                1.3972         estimate D2E/DX2                !
 ! R52   R(45,47)                1.3885         estimate D2E/DX2                !
 ! R53   R(45,48)                1.092          estimate D2E/DX2                !
 ! R54   R(46,49)                1.388          estimate D2E/DX2                !
 ! R55   R(46,50)                1.0929         estimate D2E/DX2                !
 ! R56   R(47,51)                1.39           estimate D2E/DX2                !
 ! R57   R(47,52)                1.0922         estimate D2E/DX2                !
 ! R58   R(49,51)                1.3903         estimate D2E/DX2                !
 ! R59   R(49,53)                1.0922         estimate D2E/DX2                !
 ! R60   R(51,54)                1.0924         estimate D2E/DX2                !
 ! R61   R(55,56)                1.4971         estimate D2E/DX2                !
 ! R62   R(56,57)                1.0978         estimate D2E/DX2                !
 ! R63   R(56,58)                1.0974         estimate D2E/DX2                !
 ! R64   R(56,59)                1.0962         estimate D2E/DX2                !
 ! A1    A(2,1,5)              116.6357         estimate D2E/DX2                !
 ! A2    A(2,1,39)             111.4418         estimate D2E/DX2                !
 ! A3    A(5,1,39)             131.8137         estimate D2E/DX2                !
 ! A4    A(1,2,3)              109.6434         estimate D2E/DX2                !
 ! A5    A(1,2,21)             107.0214         estimate D2E/DX2                !
 ! A6    A(1,2,26)             105.2081         estimate D2E/DX2                !
 ! A7    A(3,2,21)             113.1921         estimate D2E/DX2                !
 ! A8    A(3,2,26)             112.8232         estimate D2E/DX2                !
 ! A9    A(21,2,26)            108.4942         estimate D2E/DX2                !
 ! A10   A(2,3,4)              112.7493         estimate D2E/DX2                !
 ! A11   A(2,3,16)             108.5111         estimate D2E/DX2                !
 ! A12   A(2,3,17)             113.6829         estimate D2E/DX2                !
 ! A13   A(4,3,16)             106.12           estimate D2E/DX2                !
 ! A14   A(4,3,17)             107.7772         estimate D2E/DX2                !
 ! A15   A(16,3,17)            107.6171         estimate D2E/DX2                !
 ! A16   A(3,4,25)              91.6378         estimate D2E/DX2                !
 ! A17   A(1,5,6)              128.9377         estimate D2E/DX2                !
 ! A18   A(1,5,7)              121.6043         estimate D2E/DX2                !
 ! A19   A(6,5,7)              109.346          estimate D2E/DX2                !
 ! A20   A(5,6,8)              103.8885         estimate D2E/DX2                !
 ! A21   A(5,6,10)             114.548          estimate D2E/DX2                !
 ! A22   A(5,6,11)             112.2873         estimate D2E/DX2                !
 ! A23   A(8,6,10)             109.9847         estimate D2E/DX2                !
 ! A24   A(8,6,11)             108.494          estimate D2E/DX2                !
 ! A25   A(10,6,11)            107.4853         estimate D2E/DX2                !
 ! A26   A(5,7,9)              108.4771         estimate D2E/DX2                !
 ! A27   A(5,7,16)             121.451          estimate D2E/DX2                !
 ! A28   A(9,7,16)             130.0508         estimate D2E/DX2                !
 ! A29   A(6,8,9)              105.0542         estimate D2E/DX2                !
 ! A30   A(6,8,12)             112.8984         estimate D2E/DX2                !
 ! A31   A(6,8,13)             108.4395         estimate D2E/DX2                !
 ! A32   A(9,8,12)             112.8407         estimate D2E/DX2                !
 ! A33   A(9,8,13)             108.1108         estimate D2E/DX2                !
 ! A34   A(12,8,13)            109.2716         estimate D2E/DX2                !
 ! A35   A(7,9,8)              103.1841         estimate D2E/DX2                !
 ! A36   A(7,9,14)             112.6844         estimate D2E/DX2                !
 ! A37   A(7,9,15)             114.9765         estimate D2E/DX2                !
 ! A38   A(8,9,14)             108.9208         estimate D2E/DX2                !
 ! A39   A(8,9,15)             109.3445         estimate D2E/DX2                !
 ! A40   A(14,9,15)            107.5375         estimate D2E/DX2                !
 ! A41   A(3,16,7)             115.5584         estimate D2E/DX2                !
 ! A42   A(3,16,55)            112.5932         estimate D2E/DX2                !
 ! A43   A(7,16,55)            131.8477         estimate D2E/DX2                !
 ! A44   A(3,17,18)            109.0486         estimate D2E/DX2                !
 ! A45   A(3,17,19)            111.0293         estimate D2E/DX2                !
 ! A46   A(3,17,20)            110.457          estimate D2E/DX2                !
 ! A47   A(18,17,19)           108.8347         estimate D2E/DX2                !
 ! A48   A(18,17,20)           108.5806         estimate D2E/DX2                !
 ! A49   A(19,17,20)           108.8397         estimate D2E/DX2                !
 ! A50   A(2,21,22)            110.8511         estimate D2E/DX2                !
 ! A51   A(2,21,23)            110.3441         estimate D2E/DX2                !
 ! A52   A(2,21,24)            109.1245         estimate D2E/DX2                !
 ! A53   A(22,21,23)           108.9903         estimate D2E/DX2                !
 ! A54   A(22,21,24)           108.9723         estimate D2E/DX2                !
 ! A55   A(23,21,24)           108.5126         estimate D2E/DX2                !
 ! A56   A(4,25,44)            116.8123         estimate D2E/DX2                !
 ! A57   A(4,25,55)            116.1854         estimate D2E/DX2                !
 ! A58   A(44,25,55)           126.9886         estimate D2E/DX2                !
 ! A59   A(2,26,27)             90.9926         estimate D2E/DX2                !
 ! A60   A(26,27,28)           117.1715         estimate D2E/DX2                !
 ! A61   A(26,27,39)           115.6929         estimate D2E/DX2                !
 ! A62   A(28,27,39)           127.1354         estimate D2E/DX2                !
 ! A63   A(27,28,29)           120.4808         estimate D2E/DX2                !
 ! A64   A(27,28,30)           120.4615         estimate D2E/DX2                !
 ! A65   A(29,28,30)           119.0515         estimate D2E/DX2                !
 ! A66   A(28,29,31)           120.4384         estimate D2E/DX2                !
 ! A67   A(28,29,32)           119.4071         estimate D2E/DX2                !
 ! A68   A(31,29,32)           120.1488         estimate D2E/DX2                !
 ! A69   A(28,30,33)           120.3913         estimate D2E/DX2                !
 ! A70   A(28,30,34)           119.3293         estimate D2E/DX2                !
 ! A71   A(33,30,34)           120.2781         estimate D2E/DX2                !
 ! A72   A(29,31,35)           120.1335         estimate D2E/DX2                !
 ! A73   A(29,31,36)           119.724          estimate D2E/DX2                !
 ! A74   A(35,31,36)           120.1416         estimate D2E/DX2                !
 ! A75   A(30,33,35)           120.1735         estimate D2E/DX2                !
 ! A76   A(30,33,37)           119.7103         estimate D2E/DX2                !
 ! A77   A(35,33,37)           120.1161         estimate D2E/DX2                !
 ! A78   A(31,35,33)           119.8018         estimate D2E/DX2                !
 ! A79   A(31,35,38)           120.1005         estimate D2E/DX2                !
 ! A80   A(33,35,38)           120.0967         estimate D2E/DX2                !
 ! A81   A(1,39,27)            111.6444         estimate D2E/DX2                !
 ! A82   A(1,39,40)            123.5813         estimate D2E/DX2                !
 ! A83   A(27,39,40)           124.7368         estimate D2E/DX2                !
 ! A84   A(39,40,41)           110.8214         estimate D2E/DX2                !
 ! A85   A(39,40,42)           111.6296         estimate D2E/DX2                !
 ! A86   A(39,40,43)           110.2829         estimate D2E/DX2                !
 ! A87   A(41,40,42)           108.4837         estimate D2E/DX2                !
 ! A88   A(41,40,43)           108.5117         estimate D2E/DX2                !
 ! A89   A(42,40,43)           106.9786         estimate D2E/DX2                !
 ! A90   A(25,44,45)           120.5364         estimate D2E/DX2                !
 ! A91   A(25,44,46)           120.3737         estimate D2E/DX2                !
 ! A92   A(45,44,46)           119.0821         estimate D2E/DX2                !
 ! A93   A(44,45,47)           120.4146         estimate D2E/DX2                !
 ! A94   A(44,45,48)           119.3499         estimate D2E/DX2                !
 ! A95   A(47,45,48)           120.2313         estimate D2E/DX2                !
 ! A96   A(44,46,49)           120.3956         estimate D2E/DX2                !
 ! A97   A(44,46,50)           119.4681         estimate D2E/DX2                !
 ! A98   A(49,46,50)           120.1331         estimate D2E/DX2                !
 ! A99   A(45,47,51)           120.1319         estimate D2E/DX2                !
 ! A100  A(45,47,52)           119.7273         estimate D2E/DX2                !
 ! A101  A(51,47,52)           120.14           estimate D2E/DX2                !
 ! A102  A(46,49,51)           120.1472         estimate D2E/DX2                !
 ! A103  A(46,49,53)           119.7306         estimate D2E/DX2                !
 ! A104  A(51,49,53)           120.1222         estimate D2E/DX2                !
 ! A105  A(47,51,49)           119.8216         estimate D2E/DX2                !
 ! A106  A(47,51,54)           120.0861         estimate D2E/DX2                !
 ! A107  A(49,51,54)           120.0917         estimate D2E/DX2                !
 ! A108  A(16,55,25)           111.9232         estimate D2E/DX2                !
 ! A109  A(16,55,56)           123.512          estimate D2E/DX2                !
 ! A110  A(25,55,56)           124.0897         estimate D2E/DX2                !
 ! A111  A(55,56,57)           110.0056         estimate D2E/DX2                !
 ! A112  A(55,56,58)           111.9424         estimate D2E/DX2                !
 ! A113  A(55,56,59)           110.9056         estimate D2E/DX2                !
 ! A114  A(57,56,58)           106.9663         estimate D2E/DX2                !
 ! A115  A(57,56,59)           108.1969         estimate D2E/DX2                !
 ! A116  A(58,56,59)           108.6738         estimate D2E/DX2                !
 ! D1    D(5,1,2,3)             38.4037         estimate D2E/DX2                !
 ! D2    D(5,1,2,21)           -84.7289         estimate D2E/DX2                !
 ! D3    D(5,1,2,26)           159.9937         estimate D2E/DX2                !
 ! D4    D(39,1,2,3)          -144.938          estimate D2E/DX2                !
 ! D5    D(39,1,2,21)           91.9294         estimate D2E/DX2                !
 ! D6    D(39,1,2,26)          -23.348          estimate D2E/DX2                !
 ! D7    D(2,1,5,6)            172.4464         estimate D2E/DX2                !
 ! D8    D(2,1,5,7)             -3.2773         estimate D2E/DX2                !
 ! D9    D(39,1,5,6)            -3.379          estimate D2E/DX2                !
 ! D10   D(39,1,5,7)          -179.1027         estimate D2E/DX2                !
 ! D11   D(2,1,39,27)           16.8076         estimate D2E/DX2                !
 ! D12   D(2,1,39,40)         -161.058          estimate D2E/DX2                !
 ! D13   D(5,1,39,27)         -167.2011         estimate D2E/DX2                !
 ! D14   D(5,1,39,40)           14.9333         estimate D2E/DX2                !
 ! D15   D(1,2,3,4)           -175.5171         estimate D2E/DX2                !
 ! D16   D(1,2,3,16)           -58.266          estimate D2E/DX2                !
 ! D17   D(1,2,3,17)            61.4284         estimate D2E/DX2                !
 ! D18   D(21,2,3,4)           -56.1062         estimate D2E/DX2                !
 ! D19   D(21,2,3,16)           61.1449         estimate D2E/DX2                !
 ! D20   D(21,2,3,17)         -179.1607         estimate D2E/DX2                !
 ! D21   D(26,2,3,4)            67.5846         estimate D2E/DX2                !
 ! D22   D(26,2,3,16)         -175.1642         estimate D2E/DX2                !
 ! D23   D(26,2,3,17)          -55.4699         estimate D2E/DX2                !
 ! D24   D(1,2,21,22)         -177.1526         estimate D2E/DX2                !
 ! D25   D(1,2,21,23)           62.0099         estimate D2E/DX2                !
 ! D26   D(1,2,21,24)          -57.1331         estimate D2E/DX2                !
 ! D27   D(3,2,21,22)           61.9411         estimate D2E/DX2                !
 ! D28   D(3,2,21,23)          -58.8964         estimate D2E/DX2                !
 ! D29   D(3,2,21,24)         -178.0394         estimate D2E/DX2                !
 ! D30   D(26,2,21,22)         -64.0935         estimate D2E/DX2                !
 ! D31   D(26,2,21,23)         175.069          estimate D2E/DX2                !
 ! D32   D(26,2,21,24)          55.926          estimate D2E/DX2                !
 ! D33   D(1,2,26,27)           18.7427         estimate D2E/DX2                !
 ! D34   D(3,2,26,27)          138.2385         estimate D2E/DX2                !
 ! D35   D(21,2,26,27)         -95.5124         estimate D2E/DX2                !
 ! D36   D(2,3,4,25)           129.24           estimate D2E/DX2                !
 ! D37   D(16,3,4,25)           10.584          estimate D2E/DX2                !
 ! D38   D(17,3,4,25)         -104.472          estimate D2E/DX2                !
 ! D39   D(2,3,16,7)            45.9201         estimate D2E/DX2                !
 ! D40   D(2,3,16,55)         -134.3347         estimate D2E/DX2                !
 ! D41   D(4,3,16,7)           167.3365         estimate D2E/DX2                !
 ! D42   D(4,3,16,55)          -12.9183         estimate D2E/DX2                !
 ! D43   D(17,3,16,7)          -77.4985         estimate D2E/DX2                !
 ! D44   D(17,3,16,55)         102.2466         estimate D2E/DX2                !
 ! D45   D(2,3,17,18)         -177.4157         estimate D2E/DX2                !
 ! D46   D(2,3,17,19)           62.6733         estimate D2E/DX2                !
 ! D47   D(2,3,17,20)          -58.1681         estimate D2E/DX2                !
 ! D48   D(4,3,17,18)           56.8473         estimate D2E/DX2                !
 ! D49   D(4,3,17,19)          -63.0636         estimate D2E/DX2                !
 ! D50   D(4,3,17,20)          176.095          estimate D2E/DX2                !
 ! D51   D(16,3,17,18)         -57.2153         estimate D2E/DX2                !
 ! D52   D(16,3,17,19)        -177.1262         estimate D2E/DX2                !
 ! D53   D(16,3,17,20)          62.0324         estimate D2E/DX2                !
 ! D54   D(3,4,25,44)          174.6935         estimate D2E/DX2                !
 ! D55   D(3,4,25,55)           -6.5619         estimate D2E/DX2                !
 ! D56   D(1,5,6,8)            170.4715         estimate D2E/DX2                !
 ! D57   D(1,5,6,10)            50.4728         estimate D2E/DX2                !
 ! D58   D(1,5,6,11)           -72.4966         estimate D2E/DX2                !
 ! D59   D(7,5,6,8)            -13.3879         estimate D2E/DX2                !
 ! D60   D(7,5,6,10)          -133.3866         estimate D2E/DX2                !
 ! D61   D(7,5,6,11)           103.644          estimate D2E/DX2                !
 ! D62   D(1,5,7,9)            169.7214         estimate D2E/DX2                !
 ! D63   D(1,5,7,16)           -11.7908         estimate D2E/DX2                !
 ! D64   D(6,5,7,9)             -6.7544         estimate D2E/DX2                !
 ! D65   D(6,5,7,16)           171.7335         estimate D2E/DX2                !
 ! D66   D(5,6,8,9)             27.8447         estimate D2E/DX2                !
 ! D67   D(5,6,8,12)           151.2086         estimate D2E/DX2                !
 ! D68   D(5,6,8,13)           -87.5596         estimate D2E/DX2                !
 ! D69   D(10,6,8,9)           150.8906         estimate D2E/DX2                !
 ! D70   D(10,6,8,12)          -85.7454         estimate D2E/DX2                !
 ! D71   D(10,6,8,13)           35.4864         estimate D2E/DX2                !
 ! D72   D(11,6,8,9)           -91.8021         estimate D2E/DX2                !
 ! D73   D(11,6,8,12)           31.5619         estimate D2E/DX2                !
 ! D74   D(11,6,8,13)          152.7937         estimate D2E/DX2                !
 ! D75   D(5,7,9,8)             23.8904         estimate D2E/DX2                !
 ! D76   D(5,7,9,14)           -93.4243         estimate D2E/DX2                !
 ! D77   D(5,7,9,15)           142.8656         estimate D2E/DX2                !
 ! D78   D(16,7,9,8)          -154.4243         estimate D2E/DX2                !
 ! D79   D(16,7,9,14)           88.2609         estimate D2E/DX2                !
 ! D80   D(16,7,9,15)          -35.4491         estimate D2E/DX2                !
 ! D81   D(5,7,16,3)           -11.4791         estimate D2E/DX2                !
 ! D82   D(5,7,16,55)          168.8367         estimate D2E/DX2                !
 ! D83   D(9,7,16,3)           166.6471         estimate D2E/DX2                !
 ! D84   D(9,7,16,55)          -13.037          estimate D2E/DX2                !
 ! D85   D(6,8,9,7)            -31.7712         estimate D2E/DX2                !
 ! D86   D(6,8,9,14)            88.1639         estimate D2E/DX2                !
 ! D87   D(6,8,9,15)          -154.5819         estimate D2E/DX2                !
 ! D88   D(12,8,9,7)          -155.1721         estimate D2E/DX2                !
 ! D89   D(12,8,9,14)          -35.237          estimate D2E/DX2                !
 ! D90   D(12,8,9,15)           82.0172         estimate D2E/DX2                !
 ! D91   D(13,8,9,7)            83.8604         estimate D2E/DX2                !
 ! D92   D(13,8,9,14)         -156.2045         estimate D2E/DX2                !
 ! D93   D(13,8,9,15)          -38.9502         estimate D2E/DX2                !
 ! D94   D(3,16,55,25)           8.9499         estimate D2E/DX2                !
 ! D95   D(3,16,55,56)        -178.6802         estimate D2E/DX2                !
 ! D96   D(7,16,55,25)        -171.3587         estimate D2E/DX2                !
 ! D97   D(7,16,55,56)           1.0112         estimate D2E/DX2                !
 ! D98   D(4,25,44,45)        -130.9274         estimate D2E/DX2                !
 ! D99   D(4,25,44,46)          48.051          estimate D2E/DX2                !
 ! D100  D(55,25,44,45)         50.483          estimate D2E/DX2                !
 ! D101  D(55,25,44,46)       -130.5386         estimate D2E/DX2                !
 ! D102  D(4,25,55,16)          -0.2575         estimate D2E/DX2                !
 ! D103  D(4,25,55,56)        -172.5754         estimate D2E/DX2                !
 ! D104  D(44,25,55,16)        178.3398         estimate D2E/DX2                !
 ! D105  D(44,25,55,56)          6.022          estimate D2E/DX2                !
 ! D106  D(2,26,27,28)         168.8851         estimate D2E/DX2                !
 ! D107  D(2,26,27,39)         -10.9721         estimate D2E/DX2                !
 ! D108  D(26,27,28,29)        131.323          estimate D2E/DX2                !
 ! D109  D(26,27,28,30)        -47.7635         estimate D2E/DX2                !
 ! D110  D(39,27,28,29)        -48.8384         estimate D2E/DX2                !
 ! D111  D(39,27,28,30)        132.0751         estimate D2E/DX2                !
 ! D112  D(26,27,39,1)          -1.5079         estimate D2E/DX2                !
 ! D113  D(26,27,39,40)        176.3283         estimate D2E/DX2                !
 ! D114  D(28,27,39,1)         178.6515         estimate D2E/DX2                !
 ! D115  D(28,27,39,40)         -3.5124         estimate D2E/DX2                !
 ! D116  D(27,28,29,31)        179.9959         estimate D2E/DX2                !
 ! D117  D(27,28,29,32)         -0.8743         estimate D2E/DX2                !
 ! D118  D(30,28,29,31)         -0.9048         estimate D2E/DX2                !
 ! D119  D(30,28,29,32)        178.225          estimate D2E/DX2                !
 ! D120  D(27,28,30,33)       -179.696          estimate D2E/DX2                !
 ! D121  D(27,28,30,34)         -0.1051         estimate D2E/DX2                !
 ! D122  D(29,28,30,33)          1.2045         estimate D2E/DX2                !
 ! D123  D(29,28,30,34)       -179.2046         estimate D2E/DX2                !
 ! D124  D(28,29,31,35)          0.1073         estimate D2E/DX2                !
 ! D125  D(28,29,31,36)        179.7716         estimate D2E/DX2                !
 ! D126  D(32,29,31,35)       -179.016          estimate D2E/DX2                !
 ! D127  D(32,29,31,36)          0.6483         estimate D2E/DX2                !
 ! D128  D(28,30,33,35)         -0.7081         estimate D2E/DX2                !
 ! D129  D(28,30,33,37)        179.3914         estimate D2E/DX2                !
 ! D130  D(34,30,33,35)        179.7049         estimate D2E/DX2                !
 ! D131  D(34,30,33,37)         -0.1956         estimate D2E/DX2                !
 ! D132  D(29,31,35,33)          0.4033         estimate D2E/DX2                !
 ! D133  D(29,31,35,38)       -179.951          estimate D2E/DX2                !
 ! D134  D(36,31,35,33)       -179.2595         estimate D2E/DX2                !
 ! D135  D(36,31,35,38)          0.3861         estimate D2E/DX2                !
 ! D136  D(30,33,35,31)         -0.1037         estimate D2E/DX2                !
 ! D137  D(30,33,35,38)       -179.7493         estimate D2E/DX2                !
 ! D138  D(37,33,35,31)        179.7964         estimate D2E/DX2                !
 ! D139  D(37,33,35,38)          0.1508         estimate D2E/DX2                !
 ! D140  D(1,39,40,41)         159.3745         estimate D2E/DX2                !
 ! D141  D(1,39,40,42)         -79.583          estimate D2E/DX2                !
 ! D142  D(1,39,40,43)          39.1969         estimate D2E/DX2                !
 ! D143  D(27,39,40,41)        -18.2112         estimate D2E/DX2                !
 ! D144  D(27,39,40,42)        102.8313         estimate D2E/DX2                !
 ! D145  D(27,39,40,43)       -138.3888         estimate D2E/DX2                !
 ! D146  D(25,44,45,47)        179.7506         estimate D2E/DX2                !
 ! D147  D(25,44,45,48)          0.501          estimate D2E/DX2                !
 ! D148  D(46,44,45,47)          0.7591         estimate D2E/DX2                !
 ! D149  D(46,44,45,48)       -178.4905         estimate D2E/DX2                !
 ! D150  D(25,44,46,49)        179.9959         estimate D2E/DX2                !
 ! D151  D(25,44,46,50)          0.6449         estimate D2E/DX2                !
 ! D152  D(45,44,46,49)         -1.0109         estimate D2E/DX2                !
 ! D153  D(45,44,46,50)        179.6381         estimate D2E/DX2                !
 ! D154  D(44,45,47,51)         -0.0965         estimate D2E/DX2                !
 ! D155  D(44,45,47,52)       -179.7864         estimate D2E/DX2                !
 ! D156  D(48,45,47,51)        179.1464         estimate D2E/DX2                !
 ! D157  D(48,45,47,52)         -0.5434         estimate D2E/DX2                !
 ! D158  D(44,46,49,51)          0.6008         estimate D2E/DX2                !
 ! D159  D(44,46,49,53)       -179.4265         estimate D2E/DX2                !
 ! D160  D(50,46,49,51)        179.9474         estimate D2E/DX2                !
 ! D161  D(50,46,49,53)         -0.0799         estimate D2E/DX2                !
 ! D162  D(45,47,51,49)         -0.3251         estimate D2E/DX2                !
 ! D163  D(45,47,51,54)        179.9538         estimate D2E/DX2                !
 ! D164  D(52,47,51,49)        179.3635         estimate D2E/DX2                !
 ! D165  D(52,47,51,54)         -0.3576         estimate D2E/DX2                !
 ! D166  D(46,49,51,47)          0.0737         estimate D2E/DX2                !
 ! D167  D(46,49,51,54)        179.7947         estimate D2E/DX2                !
 ! D168  D(53,49,51,47)       -179.8989         estimate D2E/DX2                !
 ! D169  D(53,49,51,54)         -0.1779         estimate D2E/DX2                !
 ! D170  D(16,55,56,57)        -39.4654         estimate D2E/DX2                !
 ! D171  D(16,55,56,58)         79.3162         estimate D2E/DX2                !
 ! D172  D(16,55,56,59)       -159.1237         estimate D2E/DX2                !
 ! D173  D(25,55,56,57)        131.981          estimate D2E/DX2                !
 ! D174  D(25,55,56,58)       -109.2373         estimate D2E/DX2                !
 ! D175  D(25,55,56,59)         12.3227         estimate D2E/DX2                !
 --------------------------------------------------------------------------------
 Trust Radius=3.00D-01 FncErr=1.00D-07 GrdErr=1.00D-06
 Number of steps in this run=    354 maximum allowed number of steps=    354.
 GradGradGradGradGradGradGradGradGradGradGradGradGradGradGradGradGradGrad

 Leave Link  103 at Wed Dec  5 16:44:31 2018, MaxMem=   536870912 cpu:         0.2
 (Enter /pbs_home/pkowalski/g09d01/g09/l202.exe)
 Stoichiometry    C29H22F6S2
 Framework group  C1[X(C29H22F6S2)]
 Deg. of freedom   171
 Full point group                 C1      NOp   1
 RotChk:  IX=0 Diff= 4.00D-16
 Largest Abelian subgroup         C1      NOp   1
 Largest concise Abelian subgroup C1      NOp   1
                         Standard orientation:                         
 ---------------------------------------------------------------------
 Center     Atomic      Atomic             Coordinates (Angstroms)
 Number     Number       Type             X           Y           Z
 ---------------------------------------------------------------------
      1          6           0       -1.420522    0.420971   -0.170514
      2          6           0       -0.599799   -0.855569   -0.281093
      3          6           0        0.650025   -0.741731    0.596627
      4         16           0        1.762587   -2.174431    0.427450
      5          6           0       -0.732762    1.577136   -0.103532
      6          6           0       -1.249238    2.985370   -0.144420
      7          6           0        0.736499    1.598273   -0.064298
      8          6           0       -0.019729    3.841096    0.219037
      9          6           0        1.196297    3.013384   -0.246287
     10          9           0       -2.254907    3.237241    0.713793
     11          9           0       -1.670491    3.342100   -1.380691
     12          9           0       -0.055777    5.056941   -0.323647
     13          9           0        0.039030    3.953977    1.555716
     14          9           0        1.462942    3.313679   -1.539688
     15          9           0        2.273606    3.357940    0.479904
     16          6           0        1.451626    0.472621    0.142152
     17          6           0        0.340810   -0.562129    2.089561
     18          1           0        1.283821   -0.442809    2.638975
     19          1           0       -0.193657   -1.433072    2.488404
     20          1           0       -0.273237    0.334621    2.249296
     21          6           0       -0.277609   -1.055322   -1.769082
     22          1           0        0.273134   -1.990386   -1.927115
     23          1           0        0.325535   -0.216997   -2.145362
     24          1           0       -1.215781   -1.092999   -2.338399
     25          6           0        3.139616   -1.135205    0.144320
     26         16           0       -1.719403   -2.191678    0.252605
     27          6           0       -3.117229   -1.167807   -0.012803
     28          6           0       -4.444784   -1.814869    0.027037
     29          6           0       -5.478538   -1.264603    0.788009
     30          6           0       -4.678405   -2.996804   -0.681152
     31          6           0       -6.725948   -1.873443    0.824752
     32          1           0       -5.293860   -0.357388    1.366796
     33          6           0       -5.927886   -3.600043   -0.647765
     34          1           0       -3.868989   -3.438316   -1.267458
     35          6           0       -6.954672   -3.039635    0.104014
     36          1           0       -7.524992   -1.435117    1.426755
     37          1           0       -6.101014   -4.518213   -1.213452
     38          1           0       -7.936436   -3.517712    0.132670
     39          6           0       -2.851915    0.142492   -0.236733
     40          6           0       -3.882730    1.177864   -0.563773
     41          1           0       -4.810035    0.708022   -0.912845
     42          1           0       -4.116481    1.805052    0.306266
     43          1           0       -3.513535    1.846630   -1.350761
     44          6           0        4.459234   -1.791099    0.040367
     45          6           0        5.548520   -1.313627    0.772243
     46          6           0        4.628696   -2.911916   -0.776472
     47          6           0        6.786406   -1.935187    0.676569
     48          1           0        5.414832   -0.453042    1.431092
     49          6           0        5.868376   -3.528474   -0.874545
     50          1           0        3.778971   -3.294503   -1.347402
     51          6           0        6.949836   -3.041337   -0.149195
     52          1           0        7.629903   -1.554475    1.256710
     53          1           0        5.990864   -4.398319   -1.523603
     54          1           0        7.924236   -3.529300   -0.224479
     55          6           0        2.874114    0.189047    0.017397
     56          6           0        3.889086    1.213627   -0.384491
     57          1           0        3.480693    1.857032   -1.174728
     58          1           0        4.163739    1.868828    0.451906
     59          1           0        4.797465    0.734821   -0.768208
 ---------------------------------------------------------------------
 Rotational constants (GHZ):      0.1297431      0.0714056      0.0493200
 Leave Link  202 at Wed Dec  5 16:44:31 2018, MaxMem=   536870912 cpu:         0.1
 (Enter /pbs_home/pkowalski/g09d01/g09/l301.exe)
 General basis read from cards:  (5D, 7F)
 Centers:      18     19     20     22     23     24     32     34     36     37
 Centers:      38     41     42     43     48     50     52     53     54     57
 Centers:      58     59
 S 3 1.00
     Exponent=  1.3010701000D+01 Coefficients=  1.9682158000D-02
     Exponent=  1.9622572000D+00 Coefficients=  1.3796524000D-01
     Exponent=  4.4453796000D-01 Coefficients=  4.7831935000D-01
 S 1 1.00
     Exponent=  1.2194962000D-01 Coefficients=  1.0000000000D+00
 P 1 1.00
     Exponent=  8.0000000000D-01 Coefficients=  1.0000000000D+00
 ****
 Centers:       1      2      3      5      6      7      8      9     16     17
 Centers:      21     25     27     28     29     30     31     33     35     39
 Centers:      40     44     45     46     47     49     51     55     56
 S 5 1.00
     Exponent=  1.2384016938D+03 Coefficients=  5.4568832082D-03
     Exponent=  1.8629004992D+02 Coefficients=  4.0638409211D-02
     Exponent=  4.2251176346D+01 Coefficients=  1.8025593888D-01
     Exponent=  1.1676557932D+01 Coefficients=  4.6315121755D-01
     Exponent=  3.5930506482D+00 Coefficients=  4.4087173314D-01
 S 1 1.00
     Exponent=  4.0245147363D-01 Coefficients=  1.0000000000D+00
 S 1 1.00
     Exponent=  1.3090182668D-01 Coefficients=  1.0000000000D+00
 P 3 1.00
     Exponent=  9.4680970621D+00 Coefficients=  3.8387871728D-02
     Exponent=  2.0103545142D+00 Coefficients=  2.1117025112D-01
     Exponent=  5.4771004707D-01 Coefficients=  5.1328172114D-01
 P 1 1.00
     Exponent=  1.5268613795D-01 Coefficients=  1.0000000000D+00
 D 1 1.00
     Exponent=  8.0000000000D-01 Coefficients=  1.0000000000D+00
 ****
 Centers:      10     11     12     13     14     15
 S 5 1.00
     Exponent=  2.8948325990D+03 Coefficients= -5.3408255515D-03
     Exponent=  4.3541939120D+02 Coefficients= -3.9904258866D-02
     Exponent=  9.8843328866D+01 Coefficients= -1.7912768038D-01
     Exponent=  2.7485198001D+01 Coefficients= -4.6758090825D-01
     Exponent=  8.5405498171D+00 Coefficients= -4.4653131020D-01
 S 1 1.00
     Exponent=  1.0654578038D+00 Coefficients=  1.0000000000D+00
 S 1 1.00
     Exponent=  3.3247346748D-01 Coefficients=  1.0000000000D+00
 P 3 1.00
     Exponent=  2.2696633924D+01 Coefficients= -4.5212874436D-02
     Exponent=  4.9872339257D+00 Coefficients= -2.3754317067D-01
     Exponent=  1.3491613954D+00 Coefficients= -5.1287353587D-01
 P 1 1.00
     Exponent=  3.4829881977D-01 Coefficients=  1.0000000000D+00
 D 1 1.00
     Exponent=  1.4000000000D+00 Coefficients=  1.0000000000D+00
 ****
 Centers:       4     26
 S 5 1.00
     Exponent=  9.1849303010D+03 Coefficients= -2.2294387756D-03
     Exponent=  1.3815105503D+03 Coefficients= -1.6683029937D-02
     Exponent=  3.1387147580D+02 Coefficients= -7.5262436116D-02
     Exponent=  8.8053870623D+01 Coefficients= -1.9376827038D-01
     Exponent=  2.7039914905D+01 Coefficients= -1.7718020803D-01
 S 3 1.00
     Exponent=  4.5648731303D+01 Coefficients= -1.0736062573D-01
     Exponent=  4.9664522326D+00 Coefficients=  6.5066293018D-01
     Exponent=  2.0116242047D+00 Coefficients=  5.9712155354D-01
 S 1 1.00
     Exponent=  3.5661077013D-01 Coefficients=  1.0000000000D+00
 S 1 1.00
     Exponent=  1.3507221477D-01 Coefficients=  1.0000000000D+00
 P 5 1.00
     Exponent=  2.6198233439D+02 Coefficients= -9.2729929822D-03
     Exponent=  6.1306894736D+01 Coefficients= -6.6547669241D-02
     Exponent=  1.9103729887D+01 Coefficients= -2.4828595903D-01
     Exponent=  6.6567720378D+00 Coefficients= -4.8703847402D-01
     Exponent=  2.3959635161D+00 Coefficients= -3.9337850312D-01
 P 1 1.00
     Exponent=  6.1776161679D-01 Coefficients=  1.0000000000D+00
 P 1 1.00
     Exponent=  1.6993376871D-01 Coefficients=  1.0000000000D+00
 D 1 1.00
     Exponent=  5.5000000000D-01 Coefficients=  1.0000000000D+00
 ****
 Ernie: Thresh=  0.10000D-02 Tol=  0.10000D-05 Strict=F.
 There are   673 symmetry adapted cartesian basis functions of A   symmetry.
 There are   636 symmetry adapted basis functions of A   symmetry.
   636 basis functions,  1103 primitive gaussians,   673 cartesian basis functions
   141 alpha electrons      141 beta electrons
       nuclear repulsion energy      4721.5089571848 Hartrees.
 IExCor=32609 DFT=T Ex+Corr=LC-wPBE ExCW=0 ScaHFX=  1.000000
 ScaDFX=  1.000000  0.000000  1.000000  1.000000 ScalE2=  1.000000  1.000000
 IRadAn=      0 IRanWt=     -1 IRanGd=            0 ICorTp=0 IEmpDi=131
  HFx wShort=  0.000000 wLong=  0.400000 cFull=  0.000000 cShort=  0.000000 cLong=  1.000000
  DFx wShort=  0.000000 wLong=  0.400000 cFull=  0.000000 cShort=  0.000000 cLong=  1.000000
 NAtoms=   59 NActive=   59 NUniq=   59 SFac= 1.00D+00 NAtFMM=   60 NAOKFM=F Big=F
 Integral buffers will be    131072 words long.
 Raffenetti 2 integral format.
 Two-electron integral symmetry is turned on.
 R6Disp:  Grimme-D3 Dispersion energy=       -0.0605643051 Hartrees.
 Nuclear repulsion after empirical dispersion term =     4721.4483928797 Hartrees.
 Leave Link  301 at Wed Dec  5 16:44:32 2018, MaxMem=   536870912 cpu:         1.6
 (Enter /pbs_home/pkowalski/g09d01/g09/l302.exe)
 NPDir=0 NMtPBC=     1 NCelOv=     1 NCel=       1 NClECP=     1 NCelD=      1
         NCelK=      1 NCelE2=     1 NClLst=     1 CellRange=     0.0.
 One-electron integrals computed using PRISM.
 NBasis=   636 RedAO= T EigKep=  2.75D-04  NBF=   636
 NBsUse=   636 1.00D-06 EigRej= -1.00D+00 NBFU=   636
 Precomputing XC quadrature grid using
 IXCGrd= 4 IRadAn=           0 IRanWt=          -1 IRanGd=           0 AccXCQ= 0.00D+00.
 Generated NRdTot=       0 NPtTot=           0 NUsed=           0 NTot=          32
 NSgBfM=   629   637   637   637   637 MxSgAt=    59 MxSgA2=    59.
 Leave Link  302 at Wed Dec  5 16:44:34 2018, MaxMem=   536870912 cpu:        17.1
 (Enter /pbs_home/pkowalski/g09d01/g09/l303.exe)
 DipDrv:  MaxL=1.
 Leave Link  303 at Wed Dec  5 16:44:35 2018, MaxMem=   536870912 cpu:         1.6
 (Enter /pbs_home/pkowalski/g09d01/g09/l401.exe)
 ExpMin= 1.22D-01 ExpMax= 9.18D+03 ExpMxC= 1.38D+03 IAcc=1 IRadAn=         1 AccDes= 0.00D+00
 Harris functional with IExCor=32609 and IRadAn=       1 diagonalized for initial guess.
 HarFok:  IExCor=32609 AccDes= 0.00D+00 IRadAn=         1 IDoV= 1 UseB2=F ITyADJ=14
 ICtDFT=  3500011 ScaDFX=  1.000000  1.000000  1.000000  1.000000
 FoFCou: FMM=F IPFlag=           0 FMFlag=      100000 FMFlg1=           0
         NFxFlg=           0 DoJE=T BraDBF=F KetDBF=T FulRan=T
         wScrn=  0.000000 ICntrl=     500 IOpCl=  0 I1Cent=   200000004 NGrid=           0
         NMat0=    1 NMatS0=      1 NMatT0=    0 NMatD0=    1 NMtDS0=    0 NMtDT0=    0
 Petite list used in FoFCou.
 Harris En= -2510.59056888345    
 JPrj=0 DoOrth=F DoCkMO=F.
 Leave Link  401 at Wed Dec  5 16:44:39 2018, MaxMem=   536870912 cpu:        30.8
 (Enter /pbs_home/pkowalski/g09d01/g09/l502.exe)
 Closed shell SCF:
 Using DIIS extrapolation, IDIIS=  1040.
 Integral symmetry usage will be decided dynamically.
 IVT=     1387805 IEndB=     1387805 NGot=   536870912 MDV=   535953350
 LenX=   535953350 LenY=   535499748
 Requested convergence on RMS density matrix=1.00D-08 within 128 cycles.
 Requested convergence on MAX density matrix=1.00D-06.
 Requested convergence on             energy=1.00D-06.
 No special actions if energy rises.
 Fock matrices will be formed incrementally for  20 cycles.
 Integral accuracy reduced to 1.0D-05 until final iterations.

 Cycle   1  Pass 0  IDiag  1:
 FoFJK:  IHMeth= 1 ICntrl=       0 DoSepK=T KAlg= 0 I1Cent=   0 FoldK=F
 IRaf=         1 NMat=   1 IRICut=       1 DoRegI=T DoRafI=F ISym2E= 0.
 FoFCou: FMM=F IPFlag=           0 FMFlag=      100000 FMFlg1=           0
         NFxFlg=           0 DoJE=T BraDBF=F KetDBF=F FulRan=T
         wScrn=  0.000000 ICntrl=     500 IOpCl=  0 I1Cent=           0 NGrid=           0
         NMat0=    1 NMatS0=      1 NMatT0=    0 NMatD0=    1 NMtDS0=    0 NMtDT0=    0
 Symmetry not used in FoFCou.
 E= -2510.27922663963    
 DIIS: error= 1.96D-02 at cycle   1 NSaved=   1.
 NSaved= 1 IEnMin= 1 EnMin= -2510.27922663963     IErMin= 1 ErrMin= 1.96D-02
 ErrMax= 1.96D-02  0.00D+00 EMaxC= 1.00D-01 BMatC= 6.41D-01 BMatP= 6.41D-01
 IDIUse=3 WtCom= 8.04D-01 WtEn= 1.96D-01
 Coeff-Com:  0.100D+01
 Coeff-En:   0.100D+01
 Coeff:      0.100D+01
 Gap=     0.323 Goal=   None    Shift=    0.000
 GapD=    0.323 DampG=1.000 DampE=0.500 DampFc=0.5000 IDamp=-1.
 Damping current iteration by 5.00D-01
 RMSDP=3.46D-03 MaxDP=1.35D-01              OVMax= 1.65D-01

 Cycle   2  Pass 0  IDiag  1:
 RMSU=  1.69D-03    CP:  9.76D-01
 E= -2510.64253942508     Delta-E=       -0.363312785450 Rises=F Damp=T
 DIIS: error= 5.61D-03 at cycle   2 NSaved=   2.
 NSaved= 2 IEnMin= 2 EnMin= -2510.64253942508     IErMin= 2 ErrMin= 5.61D-03
 ErrMax= 5.61D-03  0.00D+00 EMaxC= 1.00D-01 BMatC= 3.92D-02 BMatP= 6.41D-01
 IDIUse=3 WtCom= 9.44D-01 WtEn= 5.61D-02
 Coeff-Com: -0.121D+00 0.112D+01
 Coeff-En:   0.000D+00 0.100D+01
 Coeff:     -0.114D+00 0.111D+01
 Gap=     0.289 Goal=   None    Shift=    0.000
 RMSDP=1.39D-03 MaxDP=6.10D-02 DE=-3.63D-01 OVMax= 1.18D-01

 Cycle   3  Pass 0  IDiag  1:
 RMSU=  1.28D-03    CP:  9.56D-01  1.25D+00
 E= -2510.97331535560     Delta-E=       -0.330775930516 Rises=F Damp=F
 DIIS: error= 2.47D-03 at cycle   3 NSaved=   3.
 NSaved= 3 IEnMin= 3 EnMin= -2510.97331535560     IErMin= 3 ErrMin= 2.47D-03
 ErrMax= 2.47D-03  0.00D+00 EMaxC= 1.00D-01 BMatC= 1.04D-02 BMatP= 3.92D-02
 IDIUse=3 WtCom= 9.75D-01 WtEn= 2.47D-02
 Coeff-Com: -0.719D-01 0.373D+00 0.699D+00
 Coeff-En:   0.000D+00 0.000D+00 0.100D+01
 Coeff:     -0.701D-01 0.364D+00 0.706D+00
 Gap=     0.250 Goal=   None    Shift=    0.000
 RMSDP=3.40D-04 MaxDP=2.12D-02 DE=-3.31D-01 OVMax= 5.29D-02

 Cycle   4  Pass 0  IDiag  1:
 RMSU=  2.79D-04    CP:  9.55D-01  1.34D+00  9.01D-01
 E= -2510.98367716938     Delta-E=       -0.010361813776 Rises=F Damp=F
 DIIS: error= 9.24D-04 at cycle   4 NSaved=   4.
 NSaved= 4 IEnMin= 4 EnMin= -2510.98367716938     IErMin= 4 ErrMin= 9.24D-04
 ErrMax= 9.24D-04  0.00D+00 EMaxC= 1.00D-01 BMatC= 1.81D-03 BMatP= 1.04D-02
 IDIUse=3 WtCom= 9.91D-01 WtEn= 9.24D-03
 Coeff-Com: -0.841D-02 0.747D-02 0.282D+00 0.719D+00
 Coeff-En:   0.000D+00 0.000D+00 0.000D+00 0.100D+01
 Coeff:     -0.833D-02 0.740D-02 0.279D+00 0.722D+00
 Gap=     0.254 Goal=   None    Shift=    0.000
 RMSDP=1.43D-04 MaxDP=8.13D-03 DE=-1.04D-02 OVMax= 1.38D-02

 Cycle   5  Pass 0  IDiag  1:
 RMSU=  1.01D-04    CP:  9.54D-01  1.34D+00  9.72D-01  8.59D-01
 E= -2510.98605803910     Delta-E=       -0.002380869719 Rises=F Damp=F
 DIIS: error= 6.33D-04 at cycle   5 NSaved=   5.
 NSaved= 5 IEnMin= 5 EnMin= -2510.98605803910     IErMin= 5 ErrMin= 6.33D-04
 ErrMax= 6.33D-04  0.00D+00 EMaxC= 1.00D-01 BMatC= 1.42D-04 BMatP= 1.81D-03
 IDIUse=3 WtCom= 9.94D-01 WtEn= 6.33D-03
 Coeff-Com:  0.505D-02-0.318D-01 0.223D-01 0.176D+00 0.828D+00
 Coeff-En:   0.000D+00 0.000D+00 0.000D+00 0.000D+00 0.100D+01
 Coeff:      0.502D-02-0.316D-01 0.221D-01 0.175D+00 0.830D+00
 Gap=     0.256 Goal=   None    Shift=    0.000
 RMSDP=6.52D-05 MaxDP=2.84D-03 DE=-2.38D-03 OVMax= 1.45D-02

 Cycle   6  Pass 0  IDiag  1:
 RMSU=  4.66D-05    CP:  9.54D-01  1.33D+00  9.95D-01  9.70D-01  1.15D+00
 E= -2510.98649181177     Delta-E=       -0.000433772671 Rises=F Damp=F
 DIIS: error= 2.90D-04 at cycle   6 NSaved=   6.
 NSaved= 6 IEnMin= 6 EnMin= -2510.98649181177     IErMin= 6 ErrMin= 2.90D-04
 ErrMax= 2.90D-04  0.00D+00 EMaxC= 1.00D-01 BMatC= 4.90D-05 BMatP= 1.42D-04
 IDIUse=3 WtCom= 9.97D-01 WtEn= 2.90D-03
 Coeff-Com:  0.397D-02-0.141D-01-0.458D-01-0.109D+00 0.305D+00 0.860D+00
 Coeff-En:   0.000D+00 0.000D+00 0.000D+00 0.000D+00 0.000D+00 0.100D+01
 Coeff:      0.396D-02-0.141D-01-0.457D-01-0.109D+00 0.304D+00 0.861D+00
 Gap=     0.258 Goal=   None    Shift=    0.000
 RMSDP=4.17D-05 MaxDP=2.14D-03 DE=-4.34D-04 OVMax= 1.02D-02

 Cycle   7  Pass 0  IDiag  1:
 RMSU=  1.96D-05    CP:  9.54D-01  1.33D+00  1.01D+00  9.88D-01  1.45D+00
                    CP:  1.21D+00
 E= -2510.98666296416     Delta-E=       -0.000171152394 Rises=F Damp=F
 DIIS: error= 1.55D-04 at cycle   7 NSaved=   7.
 NSaved= 7 IEnMin= 7 EnMin= -2510.98666296416     IErMin= 7 ErrMin= 1.55D-04
 ErrMax= 1.55D-04  0.00D+00 EMaxC= 1.00D-01 BMatC= 7.05D-06 BMatP= 4.90D-05
 IDIUse=3 WtCom= 9.98D-01 WtEn= 1.55D-03
 Coeff-Com: -0.295D-03 0.448D-02-0.812D-02-0.677D-01-0.130D+00 0.162D+00
 Coeff-Com:  0.104D+01
 Coeff-En:   0.000D+00 0.000D+00 0.000D+00 0.000D+00 0.000D+00 0.000D+00
 Coeff-En:   0.100D+01
 Coeff:     -0.295D-03 0.447D-02-0.811D-02-0.676D-01-0.130D+00 0.161D+00
 Coeff:      0.104D+01
 Gap=     0.259 Goal=   None    Shift=    0.000
 RMSDP=2.36D-05 MaxDP=1.18D-03 DE=-1.71D-04 OVMax= 6.79D-03

 Cycle   8  Pass 0  IDiag  1:
 RMSU=  8.78D-06    CP:  9.54D-01  1.33D+00  1.01D+00  1.00D+00  1.59D+00
                    CP:  1.50D+00  1.28D+00
 E= -2510.98669595617     Delta-E=       -0.000032992009 Rises=F Damp=F
 DIIS: error= 2.96D-05 at cycle   8 NSaved=   8.
 NSaved= 8 IEnMin= 8 EnMin= -2510.98669595617     IErMin= 8 ErrMin= 2.96D-05
 ErrMax= 2.96D-05  0.00D+00 EMaxC= 1.00D-01 BMatC= 1.60D-06 BMatP= 7.05D-06
 IDIUse=1 WtCom= 1.00D+00 WtEn= 0.00D+00
 Coeff-Com: -0.542D-03 0.333D-02 0.247D-02-0.171D-01-0.916D-01-0.464D-01
 Coeff-Com:  0.432D+00 0.718D+00
 Coeff:     -0.542D-03 0.333D-02 0.247D-02-0.171D-01-0.916D-01-0.464D-01
 Coeff:      0.432D+00 0.718D+00
 Gap=     0.259 Goal=   None    Shift=    0.000
 RMSDP=7.56D-06 MaxDP=4.65D-04 DE=-3.30D-05 OVMax= 1.51D-03

 Initial convergence to 1.0D-05 achieved.  Increase integral accuracy.
 Cycle   9  Pass 1  IDiag  1:
 E= -2510.98658115157     Delta-E=        0.000114804602 Rises=F Damp=F
 DIIS: error= 1.66D-04 at cycle   1 NSaved=   1.
 NSaved= 1 IEnMin= 1 EnMin= -2510.98658115157     IErMin= 1 ErrMin= 1.66D-04
 ErrMax= 1.66D-04  0.00D+00 EMaxC= 1.00D-01 BMatC= 2.13D-05 BMatP= 2.13D-05
 IDIUse=3 WtCom= 9.98D-01 WtEn= 1.66D-03
 Coeff-Com:  0.100D+01
 Coeff-En:   0.100D+01
 Coeff:      0.100D+01
 Gap=     0.259 Goal=   None    Shift=    0.000
 RMSDP=7.56D-06 MaxDP=4.65D-04 DE= 1.15D-04 OVMax= 5.20D-04

 Cycle  10  Pass 1  IDiag  1:
 RMSU=  1.76D-04    CP:  1.00D+00
 E= -2510.98660228619     Delta-E=       -0.000021134626 Rises=F Damp=F
 DIIS: error= 9.51D-06 at cycle   2 NSaved=   2.
 NSaved= 2 IEnMin= 2 EnMin= -2510.98660228619     IErMin= 2 ErrMin= 9.51D-06
 ErrMax= 9.51D-06  0.00D+00 EMaxC= 1.00D-01 BMatC= 2.58D-07 BMatP= 2.13D-05
 IDIUse=1 WtCom= 1.00D+00 WtEn= 0.00D+00
 Coeff-Com: -0.224D-01 0.102D+01
 Coeff:     -0.224D-01 0.102D+01
 Gap=     0.259 Goal=   None    Shift=    0.000
 RMSDP=9.38D-06 MaxDP=2.36D-04 DE=-2.11D-05 OVMax= 2.45D-04

 Cycle  11  Pass 1  IDiag  1:
 RMSU=  3.63D-06    CP:  1.00D+00  1.05D+00
 E= -2510.98660237630     Delta-E=       -0.000000090103 Rises=F Damp=F
 DIIS: error= 1.20D-05 at cycle   3 NSaved=   3.
 NSaved= 3 IEnMin= 3 EnMin= -2510.98660237630     IErMin= 2 ErrMin= 9.51D-06
 ErrMax= 1.20D-05  0.00D+00 EMaxC= 1.00D-01 BMatC= 2.66D-07 BMatP= 2.58D-07
 IDIUse=1 WtCom= 1.00D+00 WtEn= 0.00D+00
 Coeff-Com: -0.220D-01 0.527D+00 0.495D+00
 Coeff:     -0.220D-01 0.527D+00 0.495D+00
 Gap=     0.259 Goal=   None    Shift=    0.000
 RMSDP=1.48D-06 MaxDP=9.08D-05 DE=-9.01D-08 OVMax= 1.44D-04

 Cycle  12  Pass 1  IDiag  1:
 RMSU=  1.24D-06    CP:  1.00D+00  1.05D+00  7.94D-01
 E= -2510.98660264189     Delta-E=       -0.000000265597 Rises=F Damp=F
 DIIS: error= 2.45D-06 at cycle   4 NSaved=   4.
 NSaved= 4 IEnMin= 4 EnMin= -2510.98660264189     IErMin= 4 ErrMin= 2.45D-06
 ErrMax= 2.45D-06  0.00D+00 EMaxC= 1.00D-01 BMatC= 6.40D-09 BMatP= 2.58D-07
 IDIUse=1 WtCom= 1.00D+00 WtEn= 0.00D+00
 Coeff-Com: -0.229D-02 0.265D-01 0.108D+00 0.868D+00
 Coeff:     -0.229D-02 0.265D-01 0.108D+00 0.868D+00
 Gap=     0.260 Goal=   None    Shift=    0.000
 RMSDP=4.20D-07 MaxDP=1.67D-05 DE=-2.66D-07 OVMax= 7.69D-05

 Cycle  13  Pass 1  IDiag  1:
 RMSU=  3.06D-07    CP:  1.00D+00  1.05D+00  8.57D-01  1.11D+00
 E= -2510.98660263981     Delta-E=        0.000000002081 Rises=F Damp=F
 DIIS: error= 1.63D-06 at cycle   5 NSaved=   5.
 NSaved= 5 IEnMin= 4 EnMin= -2510.98660264189     IErMin= 5 ErrMin= 1.63D-06
 ErrMax= 1.63D-06  0.00D+00 EMaxC= 1.00D-01 BMatC= 1.80D-09 BMatP= 6.40D-09
 IDIUse=1 WtCom= 1.00D+00 WtEn= 0.00D+00
 Coeff-Com:  0.473D-02-0.123D+00-0.678D-01 0.267D+00 0.919D+00
 Coeff:      0.473D-02-0.123D+00-0.678D-01 0.267D+00 0.919D+00
 Gap=     0.260 Goal=   None    Shift=    0.000
 RMSDP=3.20D-07 MaxDP=1.68D-05 DE= 2.08D-09 OVMax= 6.40D-05

 Cycle  14  Pass 1  IDiag  1:
 RMSU=  1.76D-07    CP:  1.00D+00  1.05D+00  8.92D-01  1.21D+00  1.64D+00
 E= -2510.98660264731     Delta-E=       -0.000000007493 Rises=F Damp=F
 DIIS: error= 6.14D-07 at cycle   6 NSaved=   6.
 NSaved= 6 IEnMin= 6 EnMin= -2510.98660264731     IErMin= 6 ErrMin= 6.14D-07
 ErrMax= 6.14D-07  0.00D+00 EMaxC= 1.00D-01 BMatC= 3.16D-10 BMatP= 1.80D-09
 IDIUse=1 WtCom= 1.00D+00 WtEn= 0.00D+00
 Coeff-Com:  0.156D-02-0.333D-01-0.326D-01-0.140D+00 0.177D+00 0.103D+01
 Coeff:      0.156D-02-0.333D-01-0.326D-01-0.140D+00 0.177D+00 0.103D+01
 Gap=     0.260 Goal=   None    Shift=    0.000
 RMSDP=1.82D-07 MaxDP=1.12D-05 DE=-7.49D-09 OVMax= 3.61D-05

 Cycle  15  Pass 1  IDiag  1:
 RMSU=  5.99D-08    CP:  1.00D+00  1.05D+00  9.02D-01  1.24D+00  2.13D+00
                    CP:  1.36D+00
 E= -2510.98660264911     Delta-E=       -0.000000001804 Rises=F Damp=F
 DIIS: error= 2.23D-07 at cycle   7 NSaved=   7.
 NSaved= 7 IEnMin= 7 EnMin= -2510.98660264911     IErMin= 7 ErrMin= 2.23D-07
 ErrMax= 2.23D-07  0.00D+00 EMaxC= 1.00D-01 BMatC= 6.35D-11 BMatP= 3.16D-10
 IDIUse=1 WtCom= 1.00D+00 WtEn= 0.00D+00
 Coeff-Com: -0.386D-03 0.124D-01 0.364D-02-0.932D-01-0.117D+00 0.353D+00
 Coeff-Com:  0.842D+00
 Coeff:     -0.386D-03 0.124D-01 0.364D-02-0.932D-01-0.117D+00 0.353D+00
 Coeff:      0.842D+00
 Gap=     0.260 Goal=   None    Shift=    0.000
 RMSDP=6.64D-08 MaxDP=3.48D-06 DE=-1.80D-09 OVMax= 1.39D-05

 Cycle  16  Pass 1  IDiag  1:
 RMSU=  3.18D-08    CP:  1.00D+00  1.05D+00  9.01D-01  1.24D+00  2.28D+00
                    CP:  1.55D+00  1.18D+00
 E= -2510.98660264925     Delta-E=       -0.000000000140 Rises=F Damp=F
 DIIS: error= 1.18D-07 at cycle   8 NSaved=   8.
 NSaved= 8 IEnMin= 8 EnMin= -2510.98660264925     IErMin= 8 ErrMin= 1.18D-07
 ErrMax= 1.18D-07  0.00D+00 EMaxC= 1.00D-01 BMatC= 1.22D-11 BMatP= 6.35D-11
 IDIUse=1 WtCom= 1.00D+00 WtEn= 0.00D+00
 Coeff-Com: -0.330D-03 0.850D-02 0.478D-02-0.176D-01-0.690D-01-0.181D-01
 Coeff-Com:  0.292D+00 0.799D+00
 Coeff:     -0.330D-03 0.850D-02 0.478D-02-0.176D-01-0.690D-01-0.181D-01
 Coeff:      0.292D+00 0.799D+00
 Gap=     0.260 Goal=   None    Shift=    0.000
 RMSDP=2.81D-08 MaxDP=1.75D-06 DE=-1.40D-10 OVMax= 6.46D-06

 Cycle  17  Pass 1  IDiag  1:
 RMSU=  1.35D-08    CP:  1.00D+00  1.05D+00  9.02D-01  1.25D+00  2.34D+00
                    CP:  1.61D+00  1.40D+00  1.12D+00
 E= -2510.98660264931     Delta-E=       -0.000000000063 Rises=F Damp=F
 DIIS: error= 5.50D-08 at cycle   9 NSaved=   9.
 NSaved= 9 IEnMin= 9 EnMin= -2510.98660264931     IErMin= 9 ErrMin= 5.50D-08
 ErrMax= 5.50D-08  0.00D+00 EMaxC= 1.00D-01 BMatC= 2.94D-12 BMatP= 1.22D-11
 IDIUse=1 WtCom= 1.00D+00 WtEn= 0.00D+00
 Coeff-Com:  0.328D-04-0.152D-02-0.147D-03 0.247D-01 0.207D-01-0.101D+00
 Coeff-Com: -0.174D+00 0.210D+00 0.102D+01
 Coeff:      0.328D-04-0.152D-02-0.147D-03 0.247D-01 0.207D-01-0.101D+00
 Coeff:     -0.174D+00 0.210D+00 0.102D+01
 Gap=     0.260 Goal=   None    Shift=    0.000
 RMSDP=1.50D-08 MaxDP=6.84D-07 DE=-6.28D-11 OVMax= 3.96D-06

 Cycle  18  Pass 1  IDiag  1:
 RMSU=  6.29D-09    CP:  1.00D+00  1.05D+00  9.01D-01  1.25D+00  2.35D+00
                    CP:  1.62D+00  1.49D+00  1.46D+00  1.37D+00
 E= -2510.98660264939     Delta-E=       -0.000000000080 Rises=F Damp=F
 DIIS: error= 2.68D-08 at cycle  10 NSaved=  10.
 NSaved=10 IEnMin=10 EnMin= -2510.98660264939     IErMin=10 ErrMin= 2.68D-08
 ErrMax= 2.68D-08  0.00D+00 EMaxC= 1.00D-01 BMatC= 4.97D-13 BMatP= 2.94D-12
 IDIUse=1 WtCom= 1.00D+00 WtEn= 0.00D+00
 Coeff-Com:  0.801D-04-0.223D-02-0.135D-02 0.955D-02 0.196D-01-0.231D-01
 Coeff-Com: -0.111D+00-0.101D+00 0.235D+00 0.975D+00
 Coeff:      0.801D-04-0.223D-02-0.135D-02 0.955D-02 0.196D-01-0.231D-01
 Coeff:     -0.111D+00-0.101D+00 0.235D+00 0.975D+00
 Gap=     0.260 Goal=   None    Shift=    0.000
 RMSDP=7.61D-09 MaxDP=3.35D-07 DE=-8.00D-11 OVMax= 2.12D-06

 SCF Done:  E(RLC-wPBE) =  -2510.98660265     A.U. after   18 cycles
            NFock= 18  Conv=0.76D-08     -V/T= 2.0075
 KE= 2.492339563353D+03 PE=-1.534307532482D+04 EE= 5.618300765943D+03
 Leave Link  502 at Wed Dec  5 16:58:32 2018, MaxMem=   536870912 cpu:      6644.1
 (Enter /pbs_home/pkowalski/g09d01/g09/l601.exe)
 Copying SCF densities to generalized density rwf, IOpCl= 0 IROHF=0.

 **********************************************************************

            Population analysis using the SCF density.

 **********************************************************************

 Orbital symmetries:
       Occupied  (A) (A) (A) (A) (A) (A) (A) (A) (A) (A) (A) (A)
                 (A) (A) (A) (A) (A) (A) (A) (A) (A) (A) (A) (A)
                 (A) (A) (A) (A) (A) (A) (A) (A) (A) (A) (A) (A)
                 (A) (A) (A) (A) (A) (A) (A) (A) (A) (A) (A) (A)
                 (A) (A) (A) (A) (A) (A) (A) (A) (A) (A) (A) (A)
                 (A) (A) (A) (A) (A) (A) (A) (A) (A) (A) (A) (A)
                 (A) (A) (A) (A) (A) (A) (A) (A) (A) (A) (A) (A)
                 (A) (A) (A) (A) (A) (A) (A) (A) (A) (A) (A) (A)
                 (A) (A) (A) (A) (A) (A) (A) (A) (A) (A) (A) (A)
                 (A) (A) (A) (A) (A) (A) (A) (A) (A) (A) (A) (A)
                 (A) (A) (A) (A) (A) (A) (A) (A) (A) (A) (A) (A)
                 (A) (A) (A) (A) (A) (A) (A) (A) (A)
       Virtual   (A) (A) (A) (A) (A) (A) (A) (A) (A) (A) (A) (A)
                 (A) (A) (A) (A) (A) (A) (A) (A) (A) (A) (A) (A)
                 (A) (A) (A) (A) (A) (A) (A) (A) (A) (A) (A) (A)
                 (A) (A) (A) (A) (A) (A) (A) (A) (A) (A) (A) (A)
                 (A) (A) (A) (A) (A) (A) (A) (A) (A) (A) (A) (A)
                 (A) (A) (A) (A) (A) (A) (A) (A) (A) (A) (A) (A)
                 (A) (A) (A) (A) (A) (A) (A) (A) (A) (A) (A) (A)
                 (A) (A) (A) (A) (A) (A) (A) (A) (A) (A) (A) (A)
                 (A) (A) (A) (A) (A) (A) (A) (A) (A) (A) (A) (A)
                 (A) (A) (A) (A) (A) (A) (A) (A) (A) (A) (A) (A)
                 (A) (A) (A) (A) (A) (A) (A) (A) (A) (A) (A) (A)
                 (A) (A) (A) (A) (A) (A) (A) (A) (A) (A) (A) (A)
                 (A) (A) (A) (A) (A) (A) (A) (A) (A) (A) (A) (A)
                 (A) (A) (A) (A) (A) (A) (A) (A) (A) (A) (A) (A)
                 (A) (A) (A) (A) (A) (A) (A) (A) (A) (A) (A) (A)
                 (A) (A) (A) (A) (A) (A) (A) (A) (A) (A) (A) (A)
                 (A) (A) (A) (A) (A) (A) (A) (A) (A) (A) (A) (A)
                 (A) (A) (A) (A) (A) (A) (A) (A) (A) (A) (A) (A)
                 (A) (A) (A) (A) (A) (A) (A) (A) (A) (A) (A) (A)
                 (A) (A) (A) (A) (A) (A) (A) (A) (A) (A) (A) (A)
                 (A) (A) (A) (A) (A) (A) (A) (A) (A) (A) (A) (A)
                 (A) (A) (A) (A) (A) (A) (A) (A) (A) (A) (A) (A)
                 (A) (A) (A) (A) (A) (A) (A) (A) (A) (A) (A) (A)
                 (A) (A) (A) (A) (A) (A) (A) (A) (A) (A) (A) (A)
                 (A) (A) (A) (A) (A) (A) (A) (A) (A) (A) (A) (A)
                 (A) (A) (A) (A) (A) (A) (A) (A) (A) (A) (A) (A)
                 (A) (A) (A) (A) (A) (A) (A) (A) (A) (A) (A) (A)
                 (A) (A) (A) (A) (A) (A) (A) (A) (A) (A) (A) (A)
                 (A) (A) (A) (A) (A) (A) (A) (A) (A) (A) (A) (A)
                 (A) (A) (A) (A) (A) (A) (A) (A) (A) (A) (A) (A)
                 (A) (A) (A) (A) (A) (A) (A) (A) (A) (A) (A) (A)
                 (A) (A) (A) (A) (A) (A) (A) (A) (A) (A) (A) (A)
                 (A) (A) (A) (A) (A) (A) (A) (A) (A) (A) (A) (A)
                 (A) (A) (A) (A) (A) (A) (A) (A) (A) (A) (A) (A)
                 (A) (A) (A) (A) (A) (A) (A) (A) (A) (A) (A) (A)
                 (A) (A) (A) (A) (A) (A) (A) (A) (A) (A) (A) (A)
                 (A) (A) (A) (A) (A) (A) (A) (A) (A) (A) (A) (A)
                 (A) (A) (A) (A) (A) (A) (A) (A) (A) (A) (A) (A)
                 (A) (A) (A) (A) (A) (A) (A) (A) (A) (A) (A) (A)
                 (A) (A) (A) (A) (A) (A) (A) (A) (A) (A) (A) (A)
                 (A) (A) (A) (A) (A) (A) (A) (A) (A) (A) (A) (A)
                 (A) (A) (A)
 The electronic state is 1-A.
 Alpha  occ. eigenvalues --  -88.27894 -88.27783 -24.51291 -24.51268 -24.50741
 Alpha  occ. eigenvalues --  -24.50728 -24.50561 -24.50522 -10.30350 -10.30338
 Alpha  occ. eigenvalues --  -10.30080 -10.19006 -10.18989 -10.17760 -10.17559
 Alpha  occ. eigenvalues --  -10.16857 -10.16676 -10.15255 -10.15141 -10.15107
 Alpha  occ. eigenvalues --  -10.15097 -10.14883 -10.14813 -10.14096 -10.14037
 Alpha  occ. eigenvalues --  -10.13948 -10.13846 -10.13842 -10.13784 -10.13765
 Alpha  occ. eigenvalues --  -10.13712 -10.13647 -10.13619 -10.12786 -10.12624
 Alpha  occ. eigenvalues --  -10.12288 -10.12182  -7.91739  -7.91615  -5.93849
 Alpha  occ. eigenvalues --   -5.93729  -5.93339  -5.93227  -5.92578  -5.92443
 Alpha  occ. eigenvalues --   -1.40830  -1.38303  -1.37087  -1.33054  -1.31340
 Alpha  occ. eigenvalues --   -1.30935  -1.08186  -1.04526  -1.03036  -1.01631
 Alpha  occ. eigenvalues --   -1.01358  -0.96930  -0.93938  -0.93515  -0.92442
 Alpha  occ. eigenvalues --   -0.90234  -0.90040  -0.89901  -0.88878  -0.87574
 Alpha  occ. eigenvalues --   -0.86893  -0.84004  -0.82645  -0.80657  -0.80411
 Alpha  occ. eigenvalues --   -0.77897  -0.77757  -0.76470  -0.75503  -0.75187
 Alpha  occ. eigenvalues --   -0.74387  -0.73711  -0.72239  -0.71316  -0.71141
 Alpha  occ. eigenvalues --   -0.69894  -0.68712  -0.68331  -0.67444  -0.66496
 Alpha  occ. eigenvalues --   -0.66400  -0.64655  -0.63694  -0.62593  -0.61123
 Alpha  occ. eigenvalues --   -0.60274  -0.59966  -0.59815  -0.59452  -0.58937
 Alpha  occ. eigenvalues --   -0.58654  -0.58467  -0.58339  -0.58135  -0.57001
 Alpha  occ. eigenvalues --   -0.56765  -0.56206  -0.55857  -0.55788  -0.55693
 Alpha  occ. eigenvalues --   -0.55411  -0.55239  -0.54717  -0.54283  -0.53841
 Alpha  occ. eigenvalues --   -0.53469  -0.53386  -0.53229  -0.52759  -0.52310
 Alpha  occ. eigenvalues --   -0.51984  -0.51533  -0.51124  -0.50675  -0.50358
 Alpha  occ. eigenvalues --   -0.49391  -0.48733  -0.48467  -0.47666  -0.47301
 Alpha  occ. eigenvalues --   -0.46791  -0.46566  -0.46282  -0.45690  -0.45181
 Alpha  occ. eigenvalues --   -0.44637  -0.43903  -0.43203  -0.42333  -0.39198
 Alpha  occ. eigenvalues --   -0.37552  -0.37419  -0.36932  -0.36764  -0.32806
 Alpha  occ. eigenvalues --   -0.28377
 Alpha virt. eigenvalues --   -0.02425   0.03206   0.05656   0.06057   0.06179
 Alpha virt. eigenvalues --    0.09098   0.09749   0.12061   0.13966   0.14311
 Alpha virt. eigenvalues --    0.14855   0.15657   0.16229   0.17161   0.17528
 Alpha virt. eigenvalues --    0.17732   0.18054   0.18937   0.19376   0.20008
 Alpha virt. eigenvalues --    0.20088   0.20774   0.21168   0.21838   0.22052
 Alpha virt. eigenvalues --    0.22141   0.22588   0.22952   0.23501   0.24066
 Alpha virt. eigenvalues --    0.24220   0.24393   0.24991   0.25561   0.26265
 Alpha virt. eigenvalues --    0.26287   0.26761   0.27036   0.27674   0.27811
 Alpha virt. eigenvalues --    0.28811   0.29327   0.29423   0.30673   0.32644
 Alpha virt. eigenvalues --    0.33812   0.34324   0.34644   0.35472   0.35830
 Alpha virt. eigenvalues --    0.37088   0.37433   0.38128   0.38260   0.38404
 Alpha virt. eigenvalues --    0.38534   0.39312   0.39681   0.39872   0.40273
 Alpha virt. eigenvalues --    0.40641   0.40765   0.40975   0.41248   0.42887
 Alpha virt. eigenvalues --    0.43259   0.44578   0.45007   0.45777   0.46386
 Alpha virt. eigenvalues --    0.46973   0.47155   0.47562   0.48004   0.49534
 Alpha virt. eigenvalues --    0.50255   0.50490   0.50968   0.51107   0.51518
 Alpha virt. eigenvalues --    0.52246   0.52340   0.53009   0.53840   0.54565
 Alpha virt. eigenvalues --    0.54952   0.55138   0.56233   0.56738   0.57389
 Alpha virt. eigenvalues --    0.57645   0.58029   0.58390   0.58565   0.59120
 Alpha virt. eigenvalues --    0.59471   0.59584   0.59923   0.60088   0.60496
 Alpha virt. eigenvalues --    0.60690   0.61593   0.61828   0.61946   0.62536
 Alpha virt. eigenvalues --    0.63879   0.64269   0.64861   0.65133   0.65321
 Alpha virt. eigenvalues --    0.65875   0.66370   0.66631   0.67710   0.68633
 Alpha virt. eigenvalues --    0.68688   0.68998   0.69590   0.69966   0.70715
 Alpha virt. eigenvalues --    0.71119   0.71435   0.71854   0.72677   0.72722
 Alpha virt. eigenvalues --    0.73106   0.73829   0.74139   0.74364   0.74613
 Alpha virt. eigenvalues --    0.75166   0.75213   0.75446   0.76024   0.76206
 Alpha virt. eigenvalues --    0.76419   0.76446   0.77088   0.77127   0.77872
 Alpha virt. eigenvalues --    0.78069   0.78611   0.79004   0.79351   0.79510
 Alpha virt. eigenvalues --    0.79709   0.80044   0.80246   0.80324   0.80898
 Alpha virt. eigenvalues --    0.81187   0.81588   0.82212   0.82675   0.82875
 Alpha virt. eigenvalues --    0.83265   0.83416   0.83718   0.83848   0.85021
 Alpha virt. eigenvalues --    0.85315   0.85480   0.85621   0.85933   0.86567
 Alpha virt. eigenvalues --    0.86625   0.87119   0.87747   0.88202   0.88786
 Alpha virt. eigenvalues --    0.89123   0.89615   0.90259   0.90891   0.91596
 Alpha virt. eigenvalues --    0.92093   0.93036   0.93208   0.93933   0.94622
 Alpha virt. eigenvalues --    0.94760   0.95355   0.96671   0.97554   0.97779
 Alpha virt. eigenvalues --    0.99240   1.00345   1.01301   1.01929   1.02764
 Alpha virt. eigenvalues --    1.03929   1.04670   1.04966   1.05832   1.06163
 Alpha virt. eigenvalues --    1.07164   1.08370   1.09074   1.11583   1.12300
 Alpha virt. eigenvalues --    1.13584   1.15064   1.15477   1.16202   1.16684
 Alpha virt. eigenvalues --    1.17731   1.19318   1.20360   1.20568   1.21467
 Alpha virt. eigenvalues --    1.22503   1.23317   1.24467   1.24764   1.25793
 Alpha virt. eigenvalues --    1.26097   1.27200   1.28429   1.28534   1.28839
 Alpha virt. eigenvalues --    1.30110   1.30603   1.31631   1.31769   1.33341
 Alpha virt. eigenvalues --    1.34345   1.34543   1.34841   1.35371   1.36071
 Alpha virt. eigenvalues --    1.36244   1.37177   1.37832   1.38553   1.38984
 Alpha virt. eigenvalues --    1.39424   1.40147   1.40922   1.41062   1.41282
 Alpha virt. eigenvalues --    1.42258   1.42498   1.42949   1.43705   1.44866
 Alpha virt. eigenvalues --    1.45372   1.46975   1.47188   1.48120   1.49132
 Alpha virt. eigenvalues --    1.50818   1.51687   1.52185   1.54673   1.55914
 Alpha virt. eigenvalues --    1.56733   1.57497   1.59610   1.59943   1.60920
 Alpha virt. eigenvalues --    1.61857   1.62560   1.63607   1.64026   1.64614
 Alpha virt. eigenvalues --    1.65158   1.65508   1.65793   1.67212   1.68541
 Alpha virt. eigenvalues --    1.68854   1.69916   1.70123   1.70678   1.71175
 Alpha virt. eigenvalues --    1.72311   1.73091   1.74234   1.74902   1.75273
 Alpha virt. eigenvalues --    1.76989   1.78665   1.79116   1.79897   1.80123
 Alpha virt. eigenvalues --    1.81046   1.81415   1.81617   1.82269   1.82737
 Alpha virt. eigenvalues --    1.83142   1.84464   1.85158   1.85195   1.85671
 Alpha virt. eigenvalues --    1.85913   1.86137   1.86493   1.86932   1.87295
 Alpha virt. eigenvalues --    1.87411   1.87633   1.88420   1.88636   1.89302
 Alpha virt. eigenvalues --    1.90363   1.90786   1.91112   1.91269   1.91799
 Alpha virt. eigenvalues --    1.92143   1.92506   1.93019   1.93314   1.93648
 Alpha virt. eigenvalues --    1.93886   1.94067   1.95091   1.95212   1.95462
 Alpha virt. eigenvalues --    1.95709   1.96677   1.97898   1.99013   1.99492
 Alpha virt. eigenvalues --    2.00438   2.01082   2.01764   2.03073   2.03611
 Alpha virt. eigenvalues --    2.04078   2.04914   2.05047   2.05422   2.06339
 Alpha virt. eigenvalues --    2.06901   2.07427   2.08053   2.09029   2.09194
 Alpha virt. eigenvalues --    2.09477   2.09681   2.10012   2.10033   2.10351
 Alpha virt. eigenvalues --    2.11035   2.12198   2.12749   2.13428   2.14647
 Alpha virt. eigenvalues --    2.16680   2.17464   2.18548   2.19340   2.19618
 Alpha virt. eigenvalues --    2.20447   2.21083   2.21491   2.21981   2.22576
 Alpha virt. eigenvalues --    2.23197   2.24179   2.24797   2.25063   2.25340
 Alpha virt. eigenvalues --    2.26158   2.26265   2.26666   2.26939   2.28225
 Alpha virt. eigenvalues --    2.29402   2.29550   2.30811   2.32038   2.32914
 Alpha virt. eigenvalues --    2.33819   2.34681   2.36284   2.36456   2.37952
 Alpha virt. eigenvalues --    2.39054   2.39446   2.40853   2.41413   2.41620
 Alpha virt. eigenvalues --    2.41926   2.42743   2.42881   2.43579   2.43870
 Alpha virt. eigenvalues --    2.45514   2.45618   2.45896   2.46665   2.47340
 Alpha virt. eigenvalues --    2.47758   2.49437   2.52403   2.53476   2.54401
 Alpha virt. eigenvalues --    2.55426   2.55913   2.58792   2.59595   2.60100
 Alpha virt. eigenvalues --    2.60533   2.60712   2.63577   2.64262   2.65430
 Alpha virt. eigenvalues --    2.66704   2.68439   2.69576   2.69921   2.71581
 Alpha virt. eigenvalues --    2.72248   2.72720   2.73180   2.73304   2.74751
 Alpha virt. eigenvalues --    2.75294   2.76054   2.76478   2.78804   2.79381
 Alpha virt. eigenvalues --    2.80620   2.80822   2.83301   2.83528   2.83625
 Alpha virt. eigenvalues --    2.83801   2.83943   2.86109   2.86823   2.90176
 Alpha virt. eigenvalues --    2.92128   2.96017   2.96927   2.97660   2.98005
 Alpha virt. eigenvalues --    2.98535   2.99027   2.99763   3.00250   3.05478
 Alpha virt. eigenvalues --    3.07273   3.07379   3.08196   3.08742   3.09437
 Alpha virt. eigenvalues --    3.10088   3.11738   3.12451   3.14645   3.15166
 Alpha virt. eigenvalues --    3.15511   3.15670   3.15913   3.17170   3.17531
 Alpha virt. eigenvalues --    3.19045   3.19281   3.21746   3.21957   3.22809
 Alpha virt. eigenvalues --    3.23749   3.23999   3.24733   3.25939   3.26914
 Alpha virt. eigenvalues --    3.28419   3.29423   3.29996   3.31085   3.33547
 Alpha virt. eigenvalues --    3.34001   3.36617   3.38541   3.41181   3.45202
 Alpha virt. eigenvalues --    3.49464   3.50606   3.54110   3.57636   3.60825
 Alpha virt. eigenvalues --    3.68823   3.71007   3.75004   3.75148   3.81064
 Alpha virt. eigenvalues --    3.85116   3.87300   3.98079   3.98868   4.01635
          Condensed to atoms (all electrons):
 Mulliken charges:
               1
     1  C   -0.015208
     2  C   -0.384338
     3  C   -0.384408
     4  S    0.095320
     5  C   -0.092311
     6  C    0.358257
     7  C   -0.114537
     8  C    0.255684
     9  C    0.351640
    10  F   -0.156837
    11  F   -0.159135
    12  F   -0.137427
    13  F   -0.148286
    14  F   -0.158666
    15  F   -0.154852
    16  C   -0.010221
    17  C    0.124007
    18  H    0.049700
    19  H    0.065469
    20  H    0.066076
    21  C    0.130293
    22  H    0.062364
    23  H    0.064028
    24  H    0.048983
    25  C   -0.114274
    26  S    0.097234
    27  C   -0.106472
    28  C   -0.038701
    29  C   -0.016987
    30  C   -0.012345
    31  C   -0.019652
    32  H    0.029009
    33  C   -0.019228
    34  H    0.029820
    35  C   -0.014175
    36  H    0.030308
    37  H    0.030195
    38  H    0.031268
    39  C   -0.081776
    40  C    0.049533
    41  H    0.059522
    42  H    0.062667
    43  H    0.057922
    44  C   -0.034052
    45  C   -0.015521
    46  C   -0.014109
    47  C   -0.019946
    48  H    0.029186
    49  C   -0.018682
    50  H    0.030172
    51  C   -0.014157
    52  H    0.030918
    53  H    0.030776
    54  H    0.031896
    55  C   -0.065485
    56  C    0.042497
    57  H    0.057723
    58  H    0.061775
    59  H    0.057549
 Sum of Mulliken charges =   0.00000
 Mulliken charges with hydrogens summed into heavy atoms:
               1
     1  C   -0.015208
     2  C   -0.384338
     3  C   -0.384408
     4  S    0.095320
     5  C   -0.092311
     6  C    0.358257
     7  C   -0.114537
     8  C    0.255684
     9  C    0.351640
    10  F   -0.156837
    11  F   -0.159135
    12  F   -0.137427
    13  F   -0.148286
    14  F   -0.158666
    15  F   -0.154852
    16  C   -0.010221
    17  C    0.305251
    21  C    0.305667
    25  C   -0.114274
    26  S    0.097234
    27  C   -0.106472
    28  C   -0.038701
    29  C    0.012022
    30  C    0.017475
    31  C    0.010655
    33  C    0.010967
    35  C    0.017093
    39  C   -0.081776
    40  C    0.229644
    44  C   -0.034052
    45  C    0.013665
    46  C    0.016063
    47  C    0.010971
    49  C    0.012094
    51  C    0.017739
    55  C   -0.065485
    56  C    0.219545
 Electronic spatial extent (au):  <R**2>=          20434.8584
 Charge=              0.0000 electrons
 Dipole moment (field-independent basis, Debye):
    X=              0.2098    Y=             -3.5478    Z=             -0.2959  Tot=              3.5663
 Quadrupole moment (field-independent basis, Debye-Ang):
   XX=           -186.2721   YY=           -234.3641   ZZ=           -225.3797
   XY=             -0.1100   XZ=             -0.2746   YZ=              8.3060
 Traceless Quadrupole moment (field-independent basis, Debye-Ang):
   XX=             29.0665   YY=            -19.0255   ZZ=            -10.0410
   XY=             -0.1100   XZ=             -0.2746   YZ=              8.3060
 Octapole moment (field-independent basis, Debye-Ang**2):
  XXX=              8.0645  YYY=             60.7726  ZZZ=             -1.0985  XYY=             -2.5548
  XXY=            -55.4712  XXZ=             31.0553  XZZ=              1.0325  YZZ=             41.7959
  YYZ=            -34.5389  XYZ=              4.9323
 Hexadecapole moment (field-independent basis, Debye-Ang**3):
 XXXX=         -15518.1746 YYYY=          -8028.8950 ZZZZ=          -1102.5589 XXXY=            -16.9619
 XXXZ=            -50.3866 YYYX=             16.4578 YYYZ=            164.8688 ZZZX=              2.0106
 ZZZY=              8.5635 XXYY=          -3901.2813 XXZZ=          -3208.1057 YYZZ=          -1531.8904
 XXYZ=            149.0448 YYXZ=            -21.4605 ZZXY=             -9.1638
 N-N= 4.721448392880D+03 E-N=-1.534307532196D+04  KE= 2.492339563353D+03
 No NMR shielding tensors so no spin-rotation constants.
 Leave Link  601 at Wed Dec  5 16:58:35 2018, MaxMem=   536870912 cpu:         7.9
 (Enter /pbs_home/pkowalski/g09d01/g09/l701.exe)
 Compute integral first derivatives.
 ... and contract with generalized density number  0.
 R6Disp: Adding Grimme-D3 dispersion energy 1st derivatives to the gradient.
 Leave Link  701 at Wed Dec  5 16:58:36 2018, MaxMem=   536870912 cpu:         7.0
 (Enter /pbs_home/pkowalski/g09d01/g09/l702.exe)
 L702 exits ... SP integral derivatives will be done elsewhere.
 Leave Link  702 at Wed Dec  5 16:58:36 2018, MaxMem=   536870912 cpu:         0.2
 (Enter /pbs_home/pkowalski/g09d01/g09/l703.exe)
 Compute integral first derivatives, UseDBF=F ICtDFT=           0.
 Integral derivatives from FoFJK, PRISM(SPDF).
 Calling FoFJK, ICntrl=      2127 FMM=F ISym2X=0 I1Cent= 0 IOpClX= 0 NMat=1 NMatS=1 NMatT=0.
 FoFJK:  IHMeth= 1 ICntrl=    2127 DoSepK=T KAlg= 0 I1Cent=   0 FoldK=F
 IRaf=         1 NMat=   1 IRICut=       1 DoRegI=T DoRafI=F ISym2E= 0.
 FoFCou: FMM=F IPFlag=           0 FMFlag=      100000 FMFlg1=         800
         NFxFlg=           0 DoJE=F BraDBF=F KetDBF=F FulRan=T
         wScrn=  0.000000 ICntrl=    2527 IOpCl=  0 I1Cent=           0 NGrid=           0
         NMat0=    1 NMatS0=      1 NMatT0=    0 NMatD0=    1 NMtDS0=    0 NMtDT0=    0
 Symmetry not used in FoFCou.
 Leave Link  703 at Wed Dec  5 17:02:50 2018, MaxMem=   536870912 cpu:      2023.2
 (Enter /pbs_home/pkowalski/g09d01/g09/l716.exe)
 Dipole        = 8.25452019D-02-1.39579744D+00-1.16419073D-01
 ***** Axes restored to original set *****
 -------------------------------------------------------------------
 Center     Atomic                   Forces (Hartrees/Bohr)
 Number     Number              X              Y              Z
 -------------------------------------------------------------------
      1        6          -0.000009434   -0.000007913   -0.000003545
      2        6          -0.000014721    0.000018869    0.000006280
      3        6           0.000011843    0.000002430    0.000021886
      4       16           0.000023568    0.000008529   -0.000001252
      5        6           0.000029811   -0.000007681    0.000021708
      6        6          -0.000040921    0.000001862   -0.000010809
      7        6          -0.000002418    0.000029336    0.000013031
      8        6           0.000031545   -0.000005468   -0.000044472
      9        6           0.000021146   -0.000023045    0.000019865
     10        9           0.000016079   -0.000010289    0.000001929
     11        9           0.000019602   -0.000009114   -0.000000161
     12        9          -0.000011067    0.000007677    0.000023100
     13        9          -0.000011041   -0.000010670    0.000007629
     14        9          -0.000011273    0.000005358   -0.000001689
     15        9          -0.000013784    0.000006296   -0.000010792
     16        6          -0.000016168   -0.000018709   -0.000030339
     17        6          -0.000005362   -0.000008846   -0.000003219
     18        1           0.000002361   -0.000003639   -0.000000786
     19        1           0.000003345   -0.000000962   -0.000003447
     20        1           0.000000548   -0.000001194   -0.000000621
     21        6           0.000000296   -0.000002972   -0.000004016
     22        1          -0.000004041   -0.000001451   -0.000004000
     23        1          -0.000002739    0.000003178    0.000003010
     24        1          -0.000001335   -0.000000147   -0.000002058
     25        6          -0.000016554   -0.000010272   -0.000012901
     26       16          -0.000002592   -0.000005631   -0.000006736
     27        6           0.000007579   -0.000004948   -0.000005595
     28        6          -0.000000392    0.000001018    0.000004983
     29        6           0.000005849   -0.000002429   -0.000001772
     30        6           0.000005494    0.000008175    0.000003092
     31        6          -0.000001819    0.000007657   -0.000006524
     32        1          -0.000000225    0.000003789   -0.000000139
     33        6           0.000000479   -0.000000847    0.000002039
     34        1          -0.000001171    0.000004362   -0.000003172
     35        6           0.000001039    0.000007230   -0.000005603
     36        1           0.000004278    0.000000566    0.000000709
     37        1           0.000005595    0.000003199   -0.000002582
     38        1           0.000006545    0.000003709   -0.000000902
     39        6          -0.000012319    0.000008116   -0.000003352
     40        6          -0.000006235    0.000007585    0.000002239
     41        1           0.000000847    0.000000682    0.000002035
     42        1           0.000001217   -0.000002229    0.000001369
     43        1          -0.000006411    0.000009837    0.000001115
     44        6           0.000003240    0.000000493    0.000006752
     45        6          -0.000005451   -0.000002393   -0.000005344
     46        6          -0.000001191    0.000000080    0.000000003
     47        6           0.000004753   -0.000003069    0.000001868
     48        1          -0.000001613   -0.000004086    0.000001143
     49        6          -0.000006171    0.000000666    0.000002331
     50        1           0.000000697   -0.000001294    0.000002527
     51        6           0.000001639   -0.000001183    0.000003296
     52        1          -0.000004138   -0.000001576    0.000000518
     53        1          -0.000000006    0.000001564   -0.000001934
     54        1          -0.000002265    0.000000252   -0.000001169
     55        6           0.000006333   -0.000000842    0.000011480
     56        6          -0.000000892    0.000003599    0.000004613
     57        1           0.000000075   -0.000000607    0.000006973
     58        1           0.000001713   -0.000003303   -0.000003377
     59        1          -0.000003765    0.000000694    0.000004782
 -------------------------------------------------------------------
 Cartesian Forces:  Max     0.000044472 RMS     0.000009845
 Leave Link  716 at Wed Dec  5 17:02:50 2018, MaxMem=   536870912 cpu:         0.2
 (Enter /pbs_home/pkowalski/g09d01/g09/l103.exe)

 GradGradGradGradGradGradGradGradGradGradGradGradGradGradGradGradGradGrad
 Berny optimization.
 FormGI is forming the generalized inverse of G from B-inverse, IUseBI=4.
 Internal  Forces:  Max     0.000035890 RMS     0.000006855
 Search for a local minimum.
 Step number   1 out of a maximum of  354
 All quantities printed in internal units (Hartrees-Bohrs-Radians)
 RMS Force = .68551D-05 SwitMx=.10000D-02 MixMth= 2
 Mixed Optimization -- En-DIIS/RFO-DIIS
 Second derivative matrix not updated -- first step.
 ITU=  0
     Eigenvalues ---    0.00296   0.00301   0.00461   0.00743   0.00803
     Eigenvalues ---    0.00804   0.00964   0.01053   0.01065   0.01066
     Eigenvalues ---    0.01323   0.01376   0.01459   0.01494   0.01546
     Eigenvalues ---    0.01670   0.01704   0.01743   0.01802   0.01805
     Eigenvalues ---    0.02112   0.02115   0.02141   0.02143   0.02180
     Eigenvalues ---    0.02182   0.02191   0.02192   0.02215   0.02215
     Eigenvalues ---    0.02218   0.02219   0.02226   0.02226   0.02232
     Eigenvalues ---    0.02232   0.02234   0.02234   0.04606   0.04868
     Eigenvalues ---    0.05011   0.05525   0.05544   0.05615   0.05734
     Eigenvalues ---    0.05735   0.06057   0.07072   0.07145   0.07196
     Eigenvalues ---    0.07353   0.07386   0.07449   0.07880   0.09001
     Eigenvalues ---    0.09278   0.09430   0.09642   0.10348   0.10766
     Eigenvalues ---    0.11137   0.12006   0.12211   0.14224   0.14377
     Eigenvalues ---    0.15998   0.15999   0.15999   0.16000   0.16000
     Eigenvalues ---    0.16000   0.16000   0.16000   0.16000   0.16000
     Eigenvalues ---    0.16000   0.16000   0.16000   0.16000   0.16000
     Eigenvalues ---    0.16000   0.16000   0.16000   0.16000   0.16000
     Eigenvalues ---    0.16000   0.16000   0.16959   0.17115   0.20460
     Eigenvalues ---    0.21999   0.21999   0.22000   0.22000   0.23475
     Eigenvalues ---    0.23475   0.24225   0.24352   0.24403   0.24484
     Eigenvalues ---    0.24538   0.24698   0.24815   0.24929   0.24976
     Eigenvalues ---    0.24994   0.24996   0.24997   0.25000   0.27277
     Eigenvalues ---    0.27400   0.27820   0.28061   0.28240   0.28920
     Eigenvalues ---    0.28952   0.29809   0.30230   0.30914   0.32097
     Eigenvalues ---    0.32676   0.32679   0.33443   0.33775   0.33847
     Eigenvalues ---    0.33899   0.33916   0.33923   0.33936   0.33972
     Eigenvalues ---    0.34023   0.34042   0.34055   0.34063   0.34106
     Eigenvalues ---    0.34483   0.34510   0.34542   0.34542   0.34554
     Eigenvalues ---    0.34554   0.34555   0.34559   0.34577   0.34600
     Eigenvalues ---    0.34870   0.34881   0.36067   0.36623   0.42454
     Eigenvalues ---    0.42473   0.42700   0.42710   0.46416   0.46443
     Eigenvalues ---    0.46762   0.46781   0.47361   0.47363   0.47628
     Eigenvalues ---    0.47635   0.50661   0.50852   0.52191   0.53698
     Eigenvalues ---    0.54114   0.54197   0.55912   0.56291   0.56599
     Eigenvalues ---    0.59048
 RFO step:  Lambda=-1.29091283D-07 EMin= 2.96102305D-03
 Linear search not attempted -- first point.
 Iteration  1 RMS(Cart)=  0.00040723 RMS(Int)=  0.00000004
 Iteration  2 RMS(Cart)=  0.00000012 RMS(Int)=  0.00000001
 ITry= 1 IFail=0 DXMaxC= 1.80D-03 DCOld= 1.00D+10 DXMaxT= 3.00D-01 DXLimC= 3.00D+00 Rises=F
 Variable       Old X    -DE/DX   Delta X   Delta X   Delta X     New X
                                 (Linear)    (Quad)   (Total)
    R1        2.87547   0.00002   0.00000   0.00006   0.00006   2.87553
    R2        2.54533   0.00004   0.00000   0.00008   0.00008   2.54540
    R3        2.75850   0.00004   0.00000   0.00010   0.00010   2.75860
    R4        2.89407   0.00002   0.00000   0.00007   0.00007   2.89414
    R5        2.90171   0.00001   0.00000   0.00002   0.00002   2.90173
    R6        3.44508  -0.00001   0.00000  -0.00003  -0.00003   3.44505
    R7        3.44275   0.00000   0.00000   0.00001   0.00001   3.44276
    R8        2.88068   0.00000   0.00000  -0.00003  -0.00003   2.88065
    R9        2.90104  -0.00001   0.00000  -0.00003  -0.00003   2.90101
   R10        3.30370  -0.00001   0.00000  -0.00001  -0.00001   3.30369
   R11        2.83556   0.00003   0.00000   0.00008   0.00008   2.83564
   R12        2.77778   0.00000   0.00000   0.00001   0.00001   2.77779
   R13        2.91291   0.00000   0.00000   0.00002   0.00002   2.91294
   R14        2.54331  -0.00001   0.00000  -0.00002  -0.00002   2.54329
   R15        2.55852  -0.00001   0.00000  -0.00002  -0.00002   2.55851
   R16        2.83274   0.00001   0.00000   0.00001   0.00001   2.83276
   R17        2.55017  -0.00002   0.00000  -0.00005  -0.00005   2.55012
   R18        2.91554   0.00000   0.00000   0.00000   0.00000   2.91555
   R19        2.51702  -0.00002   0.00000  -0.00004  -0.00004   2.51698
   R20        2.53738  -0.00001   0.00000  -0.00002  -0.00002   2.53735
   R21        2.55928   0.00000   0.00000  -0.00001  -0.00001   2.55928
   R22        2.54002  -0.00001   0.00000  -0.00003  -0.00003   2.54000
   R23        2.75112   0.00001   0.00000   0.00003   0.00003   2.75116
   R24        2.07471   0.00000   0.00000   0.00000   0.00000   2.07472
   R25        2.07291   0.00000   0.00000  -0.00001  -0.00001   2.07291
   R26        2.07589   0.00000   0.00000   0.00000   0.00000   2.07589
   R27        2.07237   0.00000   0.00000  -0.00001  -0.00001   2.07235
   R28        2.07712   0.00000   0.00000  -0.00001  -0.00001   2.07711
   R29        2.07501   0.00000   0.00000   0.00000   0.00000   2.07501
   R30        2.79168   0.00001   0.00000   0.00002   0.00002   2.79170
   R31        2.56352  -0.00002   0.00000  -0.00003  -0.00003   2.56349
   R32        3.31251  -0.00001   0.00000  -0.00004  -0.00004   3.31247
   R33        2.79186   0.00001   0.00000   0.00002   0.00002   2.79188
   R34        2.56155  -0.00001   0.00000  -0.00001  -0.00001   2.56154
   R35        2.63921   0.00000   0.00000   0.00001   0.00001   2.63922
   R36        2.64094   0.00000   0.00000   0.00000   0.00000   2.64094
   R37        2.62398   0.00000   0.00000   0.00001   0.00001   2.62399
   R38        2.06330   0.00000   0.00000  -0.00001  -0.00001   2.06329
   R39        2.62272   0.00000   0.00000   0.00000   0.00000   2.62272
   R40        2.06477   0.00000   0.00000  -0.00001  -0.00001   2.06477
   R41        2.62650   0.00000   0.00000   0.00000   0.00000   2.62650
   R42        2.06405   0.00000   0.00000  -0.00001  -0.00001   2.06404
   R43        2.62768   0.00000   0.00000   0.00001   0.00001   2.62769
   R44        2.06405   0.00000   0.00000  -0.00001  -0.00001   2.06404
   R45        2.06425   0.00000   0.00000  -0.00001  -0.00001   2.06425
   R46        2.82925   0.00000   0.00000  -0.00001  -0.00001   2.82924
   R47        2.07224   0.00000   0.00000   0.00000   0.00000   2.07224
   R48        2.07438   0.00000   0.00000  -0.00001  -0.00001   2.07437
   R49        2.07259  -0.00001   0.00000  -0.00003  -0.00003   2.07257
   R50        2.63897   0.00000   0.00000  -0.00001  -0.00001   2.63897
   R51        2.64033   0.00000   0.00000   0.00000   0.00000   2.64033
   R52        2.62383   0.00000   0.00000   0.00001   0.00001   2.62383
   R53        2.06367   0.00000   0.00000   0.00000   0.00000   2.06366
   R54        2.62296   0.00000   0.00000   0.00000   0.00000   2.62295
   R55        2.06523   0.00000   0.00000  -0.00001  -0.00001   2.06522
   R56        2.62676   0.00000   0.00000   0.00000   0.00000   2.62676
   R57        2.06404   0.00000   0.00000  -0.00001  -0.00001   2.06403
   R58        2.62733   0.00000   0.00000   0.00001   0.00001   2.62733
   R59        2.06397   0.00000   0.00000  -0.00001  -0.00001   2.06396
   R60        2.06424   0.00000   0.00000  -0.00001  -0.00001   2.06424
   R61        2.82920  -0.00001   0.00000  -0.00002  -0.00002   2.82918
   R62        2.07460  -0.00001   0.00000  -0.00002  -0.00002   2.07458
   R63        2.07378   0.00000   0.00000   0.00001   0.00001   2.07379
   R64        2.07151   0.00000   0.00000   0.00001   0.00001   2.07152
    A1        2.03568  -0.00001   0.00000  -0.00007  -0.00007   2.03561
    A2        1.94503  -0.00001   0.00000  -0.00004  -0.00004   1.94498
    A3        2.30058   0.00003   0.00000   0.00012   0.00012   2.30071
    A4        1.91364   0.00000   0.00000  -0.00006  -0.00006   1.91358
    A5        1.86788  -0.00001   0.00000  -0.00010  -0.00010   1.86778
    A6        1.83623   0.00000   0.00000   0.00007   0.00007   1.83629
    A7        1.97557   0.00001   0.00000   0.00006   0.00006   1.97564
    A8        1.96914   0.00000   0.00000  -0.00001  -0.00001   1.96913
    A9        1.89358   0.00000   0.00000   0.00004   0.00004   1.89362
   A10        1.96785   0.00001   0.00000   0.00018   0.00018   1.96802
   A11        1.89388   0.00000   0.00000  -0.00007  -0.00007   1.89381
   A12        1.98414   0.00000   0.00000  -0.00005  -0.00005   1.98409
   A13        1.85214   0.00000   0.00000   0.00005   0.00005   1.85219
   A14        1.88107   0.00000   0.00000   0.00000   0.00000   1.88106
   A15        1.87827   0.00000   0.00000  -0.00010  -0.00010   1.87817
   A16        1.59938   0.00000   0.00000   0.00001   0.00001   1.59939
   A17        2.25039   0.00001   0.00000   0.00005   0.00005   2.25044
   A18        2.12239   0.00000   0.00000   0.00001   0.00001   2.12240
   A19        1.90845  -0.00001   0.00000  -0.00006  -0.00006   1.90839
   A20        1.81320   0.00001   0.00000   0.00001   0.00001   1.81321
   A21        1.99924   0.00001   0.00000   0.00005   0.00005   1.99929
   A22        1.95978   0.00001   0.00000   0.00008   0.00008   1.95986
   A23        1.91959  -0.00002   0.00000  -0.00011  -0.00011   1.91949
   A24        1.89358  -0.00002   0.00000  -0.00013  -0.00013   1.89344
   A25        1.87597   0.00001   0.00000   0.00007   0.00007   1.87605
   A26        1.89328   0.00001   0.00000   0.00003   0.00003   1.89331
   A27        2.11972   0.00001   0.00000   0.00002   0.00002   2.11974
   A28        2.26981  -0.00002   0.00000  -0.00004  -0.00004   2.26977
   A29        1.83354  -0.00001   0.00000  -0.00004  -0.00004   1.83350
   A30        1.97045   0.00000   0.00000  -0.00003  -0.00003   1.97042
   A31        1.89263   0.00000   0.00000   0.00003   0.00003   1.89265
   A32        1.96944   0.00000   0.00000  -0.00004  -0.00004   1.96940
   A33        1.88689   0.00000   0.00000   0.00001   0.00001   1.88690
   A34        1.90715   0.00000   0.00000   0.00007   0.00007   1.90722
   A35        1.80090   0.00001   0.00000  -0.00001  -0.00001   1.80089
   A36        1.96671   0.00000   0.00000  -0.00003  -0.00003   1.96669
   A37        2.00672   0.00000   0.00000   0.00004   0.00004   2.00675
   A38        1.90103   0.00000   0.00000  -0.00003  -0.00003   1.90100
   A39        1.90842  -0.00001   0.00000  -0.00006  -0.00006   1.90836
   A40        1.87688   0.00001   0.00000   0.00008   0.00008   1.87696
   A41        2.01687   0.00000   0.00000  -0.00007  -0.00007   2.01680
   A42        1.96512  -0.00001   0.00000  -0.00001  -0.00001   1.96512
   A43        2.30118   0.00000   0.00000   0.00008   0.00008   2.30126
   A44        1.90326   0.00000   0.00000  -0.00001  -0.00001   1.90324
   A45        1.93783   0.00000   0.00000   0.00003   0.00003   1.93786
   A46        1.92784   0.00000   0.00000  -0.00001  -0.00001   1.92783
   A47        1.89952   0.00000   0.00000   0.00001   0.00001   1.89953
   A48        1.89509   0.00000   0.00000  -0.00001  -0.00001   1.89508
   A49        1.89961   0.00000   0.00000  -0.00001  -0.00001   1.89960
   A50        1.93472   0.00001   0.00000   0.00005   0.00005   1.93477
   A51        1.92587   0.00000   0.00000  -0.00001  -0.00001   1.92586
   A52        1.90458   0.00000   0.00000  -0.00001  -0.00001   1.90458
   A53        1.90224   0.00000   0.00000  -0.00001  -0.00001   1.90223
   A54        1.90193   0.00000   0.00000  -0.00001  -0.00001   1.90192
   A55        1.89390   0.00000   0.00000  -0.00002  -0.00002   1.89388
   A56        2.03876   0.00001   0.00000   0.00003   0.00003   2.03879
   A57        2.02782   0.00000   0.00000   0.00003   0.00003   2.02784
   A58        2.21637  -0.00001   0.00000  -0.00005  -0.00005   2.21632
   A59        1.58812   0.00001   0.00000   0.00003   0.00003   1.58815
   A60        2.04503  -0.00001   0.00000  -0.00003  -0.00003   2.04500
   A61        2.01922   0.00001   0.00000   0.00003   0.00003   2.01926
   A62        2.21893   0.00000   0.00000  -0.00001  -0.00001   2.21893
   A63        2.10279   0.00000   0.00000  -0.00001  -0.00001   2.10278
   A64        2.10245   0.00001   0.00000   0.00002   0.00002   2.10247
   A65        2.07784   0.00000   0.00000  -0.00001  -0.00001   2.07783
   A66        2.10205   0.00000   0.00000   0.00001   0.00001   2.10206
   A67        2.08405   0.00000   0.00000   0.00001   0.00001   2.08406
   A68        2.09699   0.00000   0.00000  -0.00003  -0.00003   2.09697
   A69        2.10122   0.00000   0.00000   0.00000   0.00000   2.10123
   A70        2.08269   0.00000   0.00000   0.00001   0.00001   2.08270
   A71        2.09925   0.00000   0.00000  -0.00001  -0.00001   2.09923
   A72        2.09673   0.00000   0.00000  -0.00001  -0.00001   2.09672
   A73        2.08958   0.00000   0.00000   0.00000   0.00000   2.08958
   A74        2.09687   0.00000   0.00000   0.00001   0.00001   2.09687
   A75        2.09742   0.00000   0.00000   0.00001   0.00001   2.09743
   A76        2.08934   0.00000   0.00000  -0.00001  -0.00001   2.08933
   A77        2.09642   0.00000   0.00000   0.00000   0.00000   2.09643
   A78        2.09094   0.00000   0.00000  -0.00001  -0.00001   2.09093
   A79        2.09615   0.00000   0.00000   0.00000   0.00000   2.09615
   A80        2.09608   0.00000   0.00000   0.00001   0.00001   2.09609
   A81        1.94856   0.00000   0.00000   0.00002   0.00002   1.94858
   A82        2.15690   0.00003   0.00000   0.00013   0.00013   2.15703
   A83        2.17707  -0.00003   0.00000  -0.00014  -0.00014   2.17693
   A84        1.93420   0.00000   0.00000  -0.00004  -0.00004   1.93416
   A85        1.94830   0.00000   0.00000   0.00000   0.00000   1.94831
   A86        1.92480   0.00001   0.00000   0.00004   0.00004   1.92484
   A87        1.89340   0.00000   0.00000   0.00001   0.00001   1.89341
   A88        1.89389   0.00000   0.00000  -0.00003  -0.00003   1.89386
   A89        1.86713   0.00000   0.00000   0.00001   0.00001   1.86714
   A90        2.10376  -0.00001   0.00000  -0.00003  -0.00003   2.10373
   A91        2.10092   0.00001   0.00000   0.00003   0.00003   2.10095
   A92        2.07838   0.00000   0.00000   0.00000   0.00000   2.07837
   A93        2.10163   0.00000   0.00000   0.00001   0.00001   2.10164
   A94        2.08305   0.00000   0.00000   0.00000   0.00000   2.08305
   A95        2.09843   0.00000   0.00000  -0.00001  -0.00001   2.09843
   A96        2.10130   0.00000   0.00000   0.00000   0.00000   2.10130
   A97        2.08511   0.00000   0.00000   0.00002   0.00002   2.08513
   A98        2.09672   0.00000   0.00000  -0.00001  -0.00001   2.09670
   A99        2.09670   0.00000   0.00000  -0.00001  -0.00001   2.09669
   A100       2.08964   0.00000   0.00000   0.00000   0.00000   2.08964
   A101       2.09684   0.00000   0.00000   0.00000   0.00000   2.09684
   A102       2.09696   0.00000   0.00000   0.00000   0.00000   2.09697
   A103       2.08969   0.00000   0.00000   0.00000   0.00000   2.08969
   A104       2.09653   0.00000   0.00000   0.00000   0.00000   2.09653
   A105       2.09128   0.00000   0.00000   0.00000   0.00000   2.09128
   A106       2.09590   0.00000   0.00000   0.00000   0.00000   2.09590
   A107       2.09600   0.00000   0.00000   0.00000   0.00000   2.09600
   A108       1.95343   0.00000   0.00000   0.00001   0.00001   1.95344
   A109       2.15569   0.00002   0.00000   0.00008   0.00008   2.15577
   A110       2.16577  -0.00002   0.00000  -0.00008  -0.00008   2.16570
   A111       1.91996   0.00000   0.00000   0.00002   0.00002   1.91998
   A112       1.95376   0.00000   0.00000   0.00003   0.00003   1.95379
   A113       1.93567  -0.00001   0.00000  -0.00005  -0.00005   1.93561
   A114       1.86691   0.00000   0.00000   0.00001   0.00001   1.86692
   A115       1.88839   0.00000   0.00000  -0.00001  -0.00001   1.88838
   A116       1.89672   0.00000   0.00000   0.00001   0.00001   1.89673
    D1        0.67027   0.00000   0.00000   0.00003   0.00003   0.67030
    D2       -1.47880  -0.00001   0.00000   0.00006   0.00006  -1.47874
    D3        2.79242   0.00000   0.00000   0.00003   0.00003   2.79245
    D4       -2.52964   0.00000   0.00000   0.00022   0.00022  -2.52942
    D5        1.60447   0.00000   0.00000   0.00025   0.00025   1.60472
    D6       -0.40750   0.00000   0.00000   0.00022   0.00022  -0.40728
    D7        3.00976   0.00000   0.00000  -0.00001  -0.00001   3.00974
    D8       -0.05720   0.00000   0.00000   0.00005   0.00005  -0.05715
    D9       -0.05897  -0.00001   0.00000  -0.00024  -0.00024  -0.05922
   D10       -3.12593  -0.00001   0.00000  -0.00018  -0.00018  -3.12612
   D11        0.29335   0.00000   0.00000  -0.00005  -0.00005   0.29330
   D12       -2.81099   0.00000   0.00000  -0.00016  -0.00016  -2.81116
   D13       -2.91821   0.00001   0.00000   0.00017   0.00017  -2.91804
   D14        0.26063   0.00000   0.00000   0.00006   0.00006   0.26069
   D15       -3.06335   0.00000   0.00000  -0.00036  -0.00036  -3.06371
   D16       -1.01693   0.00000   0.00000  -0.00024  -0.00024  -1.01717
   D17        1.07213   0.00000   0.00000  -0.00045  -0.00045   1.07168
   D18       -0.97924  -0.00001   0.00000  -0.00049  -0.00049  -0.97972
   D19        1.06718   0.00000   0.00000  -0.00037  -0.00037   1.06681
   D20       -3.12694  -0.00001   0.00000  -0.00058  -0.00058  -3.12752
   D21        1.17957  -0.00001   0.00000  -0.00039  -0.00039   1.17918
   D22       -3.05719   0.00000   0.00000  -0.00028  -0.00028  -3.05747
   D23       -0.96813  -0.00001   0.00000  -0.00049  -0.00049  -0.96862
   D24       -3.09190   0.00000   0.00000   0.00034   0.00034  -3.09156
   D25        1.08228   0.00000   0.00000   0.00032   0.00032   1.08260
   D26       -0.99716   0.00000   0.00000   0.00036   0.00036  -0.99681
   D27        1.08108   0.00000   0.00000   0.00044   0.00044   1.08152
   D28       -1.02794   0.00000   0.00000   0.00043   0.00043  -1.02751
   D29       -3.10737   0.00000   0.00000   0.00046   0.00046  -3.10691
   D30       -1.11864   0.00000   0.00000   0.00038   0.00038  -1.11826
   D31        3.05553   0.00000   0.00000   0.00037   0.00037   3.05590
   D32        0.97609   0.00000   0.00000   0.00040   0.00040   0.97649
   D33        0.32712   0.00000   0.00000  -0.00024  -0.00024   0.32688
   D34        2.41272   0.00000   0.00000  -0.00028  -0.00028   2.41244
   D35       -1.66701   0.00001   0.00000  -0.00018  -0.00018  -1.66718
   D36        2.25566   0.00000   0.00000  -0.00034  -0.00034   2.25533
   D37        0.18473  -0.00001   0.00000  -0.00038  -0.00038   0.18434
   D38       -1.82338   0.00000   0.00000  -0.00028  -0.00028  -1.82367
   D39        0.80146   0.00000   0.00000   0.00033   0.00033   0.80179
   D40       -2.34458  -0.00001   0.00000   0.00009   0.00009  -2.34449
   D41        2.92057   0.00001   0.00000   0.00052   0.00052   2.92110
   D42       -0.22547   0.00000   0.00000   0.00029   0.00029  -0.22518
   D43       -1.35260   0.00000   0.00000   0.00050   0.00050  -1.35211
   D44        1.78454   0.00000   0.00000   0.00026   0.00026   1.78480
   D45       -3.09649   0.00000   0.00000   0.00021   0.00021  -3.09628
   D46        1.09386   0.00000   0.00000   0.00018   0.00018   1.09404
   D47       -1.01522   0.00000   0.00000   0.00018   0.00018  -1.01504
   D48        0.99217   0.00000   0.00000   0.00002   0.00002   0.99219
   D49       -1.10067   0.00000   0.00000   0.00000   0.00000  -1.10067
   D50        3.07344   0.00000   0.00000   0.00000   0.00000   3.07343
   D51       -0.99860   0.00000   0.00000   0.00001   0.00001  -0.99858
   D52       -3.09144   0.00000   0.00000  -0.00001  -0.00001  -3.09144
   D53        1.08267   0.00000   0.00000  -0.00001  -0.00001   1.08266
   D54        3.04898   0.00000   0.00000   0.00008   0.00008   3.04905
   D55       -0.11453   0.00001   0.00000   0.00044   0.00044  -0.11408
   D56        2.97529   0.00000   0.00000  -0.00002  -0.00002   2.97527
   D57        0.88092   0.00001   0.00000   0.00007   0.00007   0.88099
   D58       -1.26530  -0.00001   0.00000  -0.00013  -0.00013  -1.26544
   D59       -0.23366   0.00000   0.00000  -0.00007  -0.00007  -0.23374
   D60       -2.32803   0.00001   0.00000   0.00002   0.00002  -2.32802
   D61        1.80893  -0.00001   0.00000  -0.00018  -0.00018   1.80874
   D62        2.96220   0.00000   0.00000  -0.00004  -0.00004   2.96216
   D63       -0.20579   0.00000   0.00000   0.00005   0.00005  -0.20574
   D64       -0.11789   0.00000   0.00000   0.00001   0.00001  -0.11788
   D65        2.99731   0.00000   0.00000   0.00009   0.00009   2.99741
   D66        0.48598   0.00000   0.00000   0.00011   0.00011   0.48609
   D67        2.63909   0.00000   0.00000   0.00002   0.00002   2.63910
   D68       -1.52820   0.00000   0.00000   0.00011   0.00011  -1.52810
   D69        2.63354   0.00000   0.00000   0.00012   0.00012   2.63366
   D70       -1.49654   0.00000   0.00000   0.00003   0.00003  -1.49651
   D71        0.61935   0.00001   0.00000   0.00012   0.00012   0.61947
   D72       -1.60225   0.00000   0.00000   0.00007   0.00007  -1.60218
   D73        0.55086  -0.00001   0.00000  -0.00002  -0.00002   0.55084
   D74        2.66675   0.00000   0.00000   0.00007   0.00007   2.66682
   D75        0.41697   0.00000   0.00000   0.00007   0.00007   0.41703
   D76       -1.63056   0.00001   0.00000   0.00012   0.00012  -1.63044
   D77        2.49348  -0.00001   0.00000   0.00001   0.00001   2.49348
   D78       -2.69521   0.00000   0.00000  -0.00003  -0.00003  -2.69524
   D79        1.54044   0.00000   0.00000   0.00002   0.00002   1.54047
   D80       -0.61870  -0.00001   0.00000  -0.00009  -0.00009  -0.61880
   D81       -0.20035   0.00000   0.00000  -0.00024  -0.00024  -0.20059
   D82        2.94676   0.00000   0.00000   0.00005   0.00005   2.94681
   D83        2.90854   0.00000   0.00000  -0.00013  -0.00013   2.90841
   D84       -0.22754   0.00000   0.00000   0.00016   0.00016  -0.22738
   D85       -0.55451   0.00000   0.00000  -0.00010  -0.00010  -0.55461
   D86        1.53875   0.00000   0.00000  -0.00015  -0.00015   1.53860
   D87       -2.69796   0.00000   0.00000  -0.00011  -0.00011  -2.69807
   D88       -2.70826   0.00001   0.00000  -0.00001  -0.00001  -2.70827
   D89       -0.61500   0.00000   0.00000  -0.00006  -0.00006  -0.61506
   D90        1.43147   0.00000   0.00000  -0.00001  -0.00001   1.43146
   D91        1.46364   0.00000   0.00000  -0.00009  -0.00009   1.46356
   D92       -2.72628   0.00000   0.00000  -0.00013  -0.00013  -2.72642
   D93       -0.67981   0.00000   0.00000  -0.00009  -0.00009  -0.67990
   D94        0.15621   0.00000   0.00000   0.00001   0.00001   0.15622
   D95       -3.11856   0.00000   0.00000   0.00011   0.00011  -3.11845
   D96       -2.99077   0.00000   0.00000  -0.00028  -0.00028  -2.99105
   D97        0.01765   0.00000   0.00000  -0.00018  -0.00018   0.01747
   D98       -2.28511   0.00000   0.00000   0.00002   0.00002  -2.28509
   D99        0.83865   0.00000   0.00000   0.00012   0.00012   0.83877
   D100       0.88109  -0.00001   0.00000  -0.00039  -0.00039   0.88070
   D101      -2.27833   0.00000   0.00000  -0.00029  -0.00029  -2.27862
   D102      -0.00449  -0.00001   0.00000  -0.00034  -0.00034  -0.00483
   D103      -3.01201  -0.00001   0.00000  -0.00045  -0.00045  -3.01246
   D104       3.11262   0.00000   0.00000   0.00007   0.00007   3.11269
   D105       0.10510   0.00000   0.00000  -0.00004  -0.00004   0.10506
   D106       2.94760   0.00000   0.00000   0.00024   0.00024   2.94784
   D107      -0.19150   0.00000   0.00000   0.00026   0.00026  -0.19124
   D108       2.29202   0.00000   0.00000   0.00002   0.00002   2.29203
   D109      -0.83363   0.00000   0.00000   0.00004   0.00004  -0.83359
   D110      -0.85239   0.00000   0.00000   0.00000   0.00000  -0.85239
   D111       2.30514   0.00000   0.00000   0.00002   0.00002   2.30517
   D112      -0.02632   0.00000   0.00000  -0.00017  -0.00017  -0.02649
   D113       3.07751   0.00000   0.00000  -0.00005  -0.00005   3.07746
   D114       3.11806   0.00000   0.00000  -0.00015  -0.00015   3.11790
   D115      -0.06130   0.00000   0.00000  -0.00003  -0.00003  -0.06134
   D116       3.14152   0.00000   0.00000   0.00001   0.00001   3.14153
   D117      -0.01526   0.00000   0.00000  -0.00002  -0.00002  -0.01528
   D118      -0.01579   0.00000   0.00000  -0.00001  -0.00001  -0.01580
   D119       3.11061   0.00000   0.00000  -0.00005  -0.00005   3.11057
   D120      -3.13629   0.00000   0.00000   0.00002   0.00002  -3.13627
   D121      -0.00183   0.00000   0.00000  -0.00006  -0.00006  -0.00189
   D122       0.02102   0.00000   0.00000   0.00004   0.00004   0.02106
   D123      -3.12771   0.00000   0.00000  -0.00004  -0.00004  -3.12775
   D124       0.00187   0.00000   0.00000  -0.00001  -0.00001   0.00187
   D125       3.13761   0.00000   0.00000  -0.00003  -0.00003   3.13757
   D126      -3.12442   0.00000   0.00000   0.00003   0.00003  -3.12439
   D127       0.01131   0.00000   0.00000   0.00000   0.00000   0.01132
   D128      -0.01236   0.00000   0.00000  -0.00006  -0.00006  -0.01242
   D129       3.13097   0.00000   0.00000  -0.00003  -0.00003   3.13094
   D130       3.13644   0.00000   0.00000   0.00002   0.00002   3.13647
   D131      -0.00341   0.00000   0.00000   0.00005   0.00005  -0.00336
   D132       0.00704   0.00000   0.00000  -0.00001  -0.00001   0.00703
   D133      -3.14074   0.00000   0.00000  -0.00003  -0.00003  -3.14077
   D134      -3.12867   0.00000   0.00000   0.00002   0.00002  -3.12865
   D135       0.00674   0.00000   0.00000   0.00000   0.00000   0.00674
   D136      -0.00181   0.00000   0.00000   0.00004   0.00004  -0.00177
   D137      -3.13722   0.00000   0.00000   0.00006   0.00006  -3.13715
   D138       3.13804   0.00000   0.00000   0.00001   0.00001   3.13805
   D139       0.00263   0.00000   0.00000   0.00004   0.00004   0.00267
   D140       2.78161   0.00000   0.00000   0.00030   0.00030   2.78190
   D141      -1.38898   0.00000   0.00000   0.00029   0.00029  -1.38870
   D142       0.68411   0.00001   0.00000   0.00033   0.00033   0.68445
   D143      -0.31785   0.00000   0.00000   0.00017   0.00017  -0.31768
   D144       1.79475   0.00000   0.00000   0.00016   0.00016   1.79490
   D145      -2.41534   0.00000   0.00000   0.00020   0.00020  -2.41514
   D146       3.13724   0.00000   0.00000   0.00002   0.00002   3.13726
   D147       0.00874   0.00000   0.00000   0.00001   0.00001   0.00876
   D148       0.01325   0.00000   0.00000  -0.00007  -0.00007   0.01318
   D149      -3.11525   0.00000   0.00000  -0.00008  -0.00008  -3.11533
   D150       3.14152   0.00000   0.00000  -0.00002  -0.00002   3.14150
   D151       0.01126   0.00000   0.00000  -0.00001  -0.00001   0.01125
   D152      -0.01764   0.00000   0.00000   0.00007   0.00007  -0.01757
   D153       3.13528   0.00000   0.00000   0.00008   0.00008   3.13536
   D154      -0.00168   0.00000   0.00000   0.00002   0.00002  -0.00166
   D155      -3.13786   0.00000   0.00000   0.00002   0.00002  -3.13784
   D156       3.12670   0.00000   0.00000   0.00003   0.00003   3.12673
   D157      -0.00948   0.00000   0.00000   0.00003   0.00003  -0.00945
   D158       0.01049   0.00000   0.00000  -0.00002  -0.00002   0.01046
   D159      -3.13158   0.00000   0.00000  -0.00001  -0.00001  -3.13159
   D160       3.14068   0.00000   0.00000  -0.00003  -0.00003   3.14064
   D161      -0.00139   0.00000   0.00000  -0.00002  -0.00002  -0.00141
   D162      -0.00567   0.00000   0.00000   0.00003   0.00003  -0.00565
   D163       3.14079   0.00000   0.00000   0.00000   0.00000   3.14078
   D164       3.13048   0.00000   0.00000   0.00003   0.00003   3.13051
   D165      -0.00624   0.00000   0.00000   0.00000   0.00000  -0.00624
   D166       0.00129   0.00000   0.00000  -0.00003  -0.00003   0.00126
   D167       3.13801   0.00000   0.00000   0.00000   0.00000   3.13801
   D168      -3.13983   0.00000   0.00000  -0.00004  -0.00004  -3.13987
   D169      -0.00310   0.00000   0.00000  -0.00001  -0.00001  -0.00311
   D170      -0.68880   0.00000   0.00000  -0.00031  -0.00031  -0.68911
   D171       1.38433   0.00000   0.00000  -0.00028  -0.00028   1.38405
   D172      -2.77723   0.00000   0.00000  -0.00028  -0.00028  -2.77751
   D173       2.30350   0.00000   0.00000  -0.00019  -0.00019   2.30331
   D174      -1.90655   0.00000   0.00000  -0.00016  -0.00016  -1.90671
   D175       0.21507   0.00000   0.00000  -0.00016  -0.00016   0.21491
         Item               Value     Threshold  Converged?
 Maximum Force            0.000036     0.000450     YES
 RMS     Force            0.000007     0.000300     YES
 Maximum Displacement     0.001801     0.001800     NO 
 RMS     Displacement     0.000407     0.001200     YES
 Predicted change in Energy=-6.454477D-08
 Lowest energy point so far.  Saving SCF results.
 GradGradGradGradGradGradGradGradGradGradGradGradGradGradGradGradGradGrad

 Leave Link  103 at Wed Dec  5 17:02:51 2018, MaxMem=   536870912 cpu:         3.0
 (Enter /pbs_home/pkowalski/g09d01/g09/l202.exe)
 Stoichiometry    C29H22F6S2
 Framework group  C1[X(C29H22F6S2)]
 Deg. of freedom   171
 Full point group                 C1      NOp   1
 RotChk:  IX=0 Diff= 7.14D-05
 Largest Abelian subgroup         C1      NOp   1
 Largest concise Abelian subgroup C1      NOp   1
                         Standard orientation:                         
 ---------------------------------------------------------------------
 Center     Atomic      Atomic             Coordinates (Angstroms)
 Number     Number       Type             X           Y           Z
 ---------------------------------------------------------------------
      1          6           0       -1.420590    0.421094   -0.170837
      2          6           0       -0.599864   -0.855473   -0.281510
      3          6           0        0.649877   -0.741691    0.596402
      4         16           0        1.762415   -2.174491    0.427870
      5          6           0       -0.732715    1.577227   -0.103670
      6          6           0       -1.249013    2.985576   -0.144439
      7          6           0        0.736551    1.598251   -0.064390
      8          6           0       -0.019428    3.841119    0.219247
      9          6           0        1.196500    3.013340   -0.246219
     10          9           0       -2.254655    3.237568    0.713756
     11          9           0       -1.669990    3.342654   -1.380694
     12          9           0       -0.055322    5.057010   -0.323290
     13          9           0        0.039313    3.953739    1.555936
     14          9           0        1.463066    3.313752   -1.539607
     15          9           0        2.273811    3.357752    0.480011
     16          6           0        1.451597    0.472541    0.141864
     17          6           0        0.340392   -0.561632    2.089208
     18          1           0        1.283314   -0.442169    2.638750
     19          1           0       -0.194190   -1.432415    2.488237
     20          1           0       -0.273645    0.335196    2.248549
     21          6           0       -0.277572   -1.054882   -1.769532
     22          1           0        0.272874   -1.990068   -1.927842
     23          1           0        0.325881   -0.216641   -2.145486
     24          1           0       -1.215696   -1.092051   -2.338964
     25          6           0        3.139454   -1.135438    0.144199
     26         16           0       -1.719450   -2.191702    0.251874
     27          6           0       -3.117289   -1.167765   -0.013079
     28          6           0       -4.444847   -1.814827    0.027012
     29          6           0       -5.478415   -1.264621    0.788289
     30          6           0       -4.678662   -2.996706   -0.681205
     31          6           0       -6.725830   -1.873447    0.825297
     32          1           0       -5.293594   -0.357480    1.367138
     33          6           0       -5.928152   -3.599912   -0.647584
     34          1           0       -3.869421   -3.438171   -1.267782
     35          6           0       -6.954748   -3.039569    0.104512
     36          1           0       -7.524702   -1.435177    1.427561
     37          1           0       -6.101424   -4.518019   -1.213320
     38          1           0       -7.936499   -3.517652    0.133397
     39          6           0       -2.852030    0.142550   -0.236945
     40          6           0       -3.883060    1.177797   -0.563670
     41          1           0       -4.810420    0.707809   -0.912398
     42          1           0       -4.116584    1.804991    0.306423
     43          1           0       -3.514264    1.846560   -1.350827
     44          6           0        4.459068   -1.791389    0.040410
     45          6           0        5.548383   -1.313609    0.772035
     46          6           0        4.628532   -2.912462   -0.776077
     47          6           0        6.786285   -1.935169    0.676533
     48          1           0        5.414713   -0.452771    1.430555
     49          6           0        5.868223   -3.529023   -0.873985
     50          1           0        3.778816   -3.295255   -1.346875
     51          6           0        6.949702   -3.041616   -0.148837
     52          1           0        7.629796   -1.554226    1.256493
     53          1           0        5.990707   -4.399074   -1.522760
     54          1           0        7.924108   -3.529579   -0.223991
     55          6           0        2.874079    0.188816    0.017179
     56          6           0        3.889264    1.213211   -0.384611
     57          1           0        3.481182    1.856507   -1.175087
     58          1           0        4.163789    1.868544    0.451733
     59          1           0        4.797670    0.734186   -0.767997
 ---------------------------------------------------------------------
 Rotational constants (GHZ):      0.1297378      0.0714062      0.0493195
 Leave Link  202 at Wed Dec  5 17:02:51 2018, MaxMem=   536870912 cpu:         0.0
 (Enter /pbs_home/pkowalski/g09d01/g09/l301.exe)
 Basis read from rwf:  (5D, 7F)
 No pseudopotential information found on rwf file.
 There are   673 symmetry adapted cartesian basis functions of A   symmetry.
 There are   636 symmetry adapted basis functions of A   symmetry.
   636 basis functions,  1103 primitive gaussians,   673 cartesian basis functions
   141 alpha electrons      141 beta electrons
       nuclear repulsion energy      4721.4905099281 Hartrees.
 IExCor=32609 DFT=T Ex+Corr=LC-wPBE ExCW=0 ScaHFX=  1.000000
 ScaDFX=  1.000000  0.000000  1.000000  1.000000 ScalE2=  1.000000  1.000000
 IRadAn=      0 IRanWt=     -1 IRanGd=            0 ICorTp=0 IEmpDi=131
  HFx wShort=  0.000000 wLong=  0.400000 cFull=  0.000000 cShort=  0.000000 cLong=  1.000000
  DFx wShort=  0.000000 wLong=  0.400000 cFull=  0.000000 cShort=  0.000000 cLong=  1.000000
 NAtoms=   59 NActive=   59 NUniq=   59 SFac= 1.00D+00 NAtFMM=   60 NAOKFM=F Big=F
 Integral buffers will be    131072 words long.
 Raffenetti 2 integral format.
 Two-electron integral symmetry is turned on.
 R6Disp:  Grimme-D3 Dispersion energy=       -0.0605632632 Hartrees.
 Nuclear repulsion after empirical dispersion term =     4721.4299466649 Hartrees.
 No density basis found on file   724.
 Leave Link  301 at Wed Dec  5 17:02:51 2018, MaxMem=   536870912 cpu:         0.6
 (Enter /pbs_home/pkowalski/g09d01/g09/l302.exe)
 NPDir=0 NMtPBC=     1 NCelOv=     1 NCel=       1 NClECP=     1 NCelD=      1
         NCelK=      1 NCelE2=     1 NClLst=     1 CellRange=     0.0.
 One-electron integrals computed using PRISM.
 NBasis=   636 RedAO= T EigKep=  2.75D-04  NBF=   636
 NBsUse=   636 1.00D-06 EigRej= -1.00D+00 NBFU=   636
 Precomputing XC quadrature grid using
 IXCGrd= 4 IRadAn=           0 IRanWt=          -1 IRanGd=           0 AccXCQ= 0.00D+00.
 Generated NRdTot=       0 NPtTot=           0 NUsed=           0 NTot=          32
 NSgBfM=   622   623   624   630   637 MxSgAt=    59 MxSgA2=    59.
 Leave Link  302 at Wed Dec  5 17:02:53 2018, MaxMem=   536870912 cpu:        16.4
 (Enter /pbs_home/pkowalski/g09d01/g09/l303.exe)
 DipDrv:  MaxL=1.
 Leave Link  303 at Wed Dec  5 17:02:54 2018, MaxMem=   536870912 cpu:         1.5
 (Enter /pbs_home/pkowalski/g09d01/g09/l401.exe)
 Initial guess from the checkpoint file:  "dae0068freq_closed_lc-wpbed3.chk"
 B after Tr=     0.000000    0.000000    0.000000
         Rot=    1.000000    0.000000    0.000002    0.000022 Ang=   0.00 deg.
 Guess basis will be translated and rotated to current coordinates.
 JPrj=2 DoOrth=T DoCkMO=T.
 Leave Link  401 at Wed Dec  5 17:02:55 2018, MaxMem=   536870912 cpu:        12.2
 (Enter /pbs_home/pkowalski/g09d01/g09/l502.exe)
 Closed shell SCF:
 Using DIIS extrapolation, IDIIS=  1040.
 Integral symmetry usage will be decided dynamically.
 IVT=     1387805 IEndB=     1387805 NGot=   536870912 MDV=   535953350
 LenX=   535953350 LenY=   535499748
 Requested convergence on RMS density matrix=1.00D-08 within 128 cycles.
 Requested convergence on MAX density matrix=1.00D-06.
 Requested convergence on             energy=1.00D-06.
 No special actions if energy rises.
 Fock matrices will be formed incrementally for  20 cycles.

 Cycle   1  Pass 1  IDiag  1:
 FoFJK:  IHMeth= 1 ICntrl=       0 DoSepK=T KAlg= 0 I1Cent=   0 FoldK=F
 IRaf=         1 NMat=   1 IRICut=       1 DoRegI=T DoRafI=F ISym2E= 0.
 FoFCou: FMM=F IPFlag=           0 FMFlag=      100000 FMFlg1=           0
         NFxFlg=           0 DoJE=T BraDBF=F KetDBF=F FulRan=T
         wScrn=  0.000000 ICntrl=     500 IOpCl=  0 I1Cent=           0 NGrid=           0
         NMat0=    1 NMatS0=      1 NMatT0=    0 NMatD0=    1 NMtDS0=    0 NMtDT0=    0
 Symmetry not used in FoFCou.
 E= -2510.98660194387    
 DIIS: error= 2.17D-05 at cycle   1 NSaved=   1.
 NSaved= 1 IEnMin= 1 EnMin= -2510.98660194387     IErMin= 1 ErrMin= 2.17D-05
 ErrMax= 2.17D-05  0.00D+00 EMaxC= 1.00D-01 BMatC= 5.02D-07 BMatP= 5.02D-07
 IDIUse=1 WtCom= 1.00D+00 WtEn= 0.00D+00
 Coeff-Com:  0.100D+01
 Coeff:      0.100D+01
 Gap=     0.757 Goal=   None    Shift=    0.000
 RMSDP=2.30D-06 MaxDP=9.14D-05              OVMax= 8.23D-05

 Cycle   2  Pass 1  IDiag  1:
 RMSU=  2.30D-06    CP:  1.00D+00
 E= -2510.98660266166     Delta-E=       -0.000000717782 Rises=F Damp=F
 DIIS: error= 7.21D-06 at cycle   2 NSaved=   2.
 NSaved= 2 IEnMin= 2 EnMin= -2510.98660266166     IErMin= 2 ErrMin= 7.21D-06
 ErrMax= 7.21D-06  0.00D+00 EMaxC= 1.00D-01 BMatC= 2.49D-08 BMatP= 5.02D-07
 IDIUse=1 WtCom= 1.00D+00 WtEn= 0.00D+00
 Coeff-Com: -0.171D+00 0.117D+01
 Coeff:     -0.171D+00 0.117D+01
 Gap=     0.260 Goal=   None    Shift=    0.000
 RMSDP=6.15D-07 MaxDP=2.19D-05 DE=-7.18D-07 OVMax= 3.79D-05

 Cycle   3  Pass 1  IDiag  1:
 RMSU=  4.59D-07    CP:  1.00D+00  1.18D+00
 E= -2510.98660272902     Delta-E=       -0.000000067362 Rises=F Damp=F
 DIIS: error= 1.97D-06 at cycle   3 NSaved=   3.
 NSaved= 3 IEnMin= 3 EnMin= -2510.98660272902     IErMin= 3 ErrMin= 1.97D-06
 ErrMax= 1.97D-06  0.00D+00 EMaxC= 1.00D-01 BMatC= 3.01D-09 BMatP= 2.49D-08
 IDIUse=1 WtCom= 1.00D+00 WtEn= 0.00D+00
 Coeff-Com: -0.471D-01 0.148D+00 0.899D+00
 Coeff:     -0.471D-01 0.148D+00 0.899D+00
 Gap=     0.260 Goal=   None    Shift=    0.000
 RMSDP=2.36D-07 MaxDP=1.57D-05 DE=-6.74D-08 OVMax= 1.13D-05

 Cycle   4  Pass 1  IDiag  1:
 RMSU=  2.20D-07    CP:  1.00D+00  1.21D+00  1.06D+00
 E= -2510.98660273362     Delta-E=       -0.000000004599 Rises=F Damp=F
 DIIS: error= 9.22D-07 at cycle   4 NSaved=   4.
 NSaved= 4 IEnMin= 4 EnMin= -2510.98660273362     IErMin= 4 ErrMin= 9.22D-07
 ErrMax= 9.22D-07  0.00D+00 EMaxC= 1.00D-01 BMatC= 1.42D-09 BMatP= 3.01D-09
 IDIUse=1 WtCom= 1.00D+00 WtEn= 0.00D+00
 Coeff-Com:  0.968D-02-0.153D+00 0.429D+00 0.714D+00
 Coeff:      0.968D-02-0.153D+00 0.429D+00 0.714D+00
 Gap=     0.260 Goal=   None    Shift=    0.000
 RMSDP=1.04D-07 MaxDP=4.95D-06 DE=-4.60D-09 OVMax= 6.21D-06

 Cycle   5  Pass 1  IDiag  1:
 RMSU=  6.12D-08    CP:  1.00D+00  1.22D+00  1.23D+00  8.83D-01
 E= -2510.98660273489     Delta-E=       -0.000000001276 Rises=F Damp=F
 DIIS: error= 2.46D-07 at cycle   5 NSaved=   5.
 NSaved= 5 IEnMin= 5 EnMin= -2510.98660273489     IErMin= 5 ErrMin= 2.46D-07
 ErrMax= 2.46D-07  0.00D+00 EMaxC= 1.00D-01 BMatC= 5.63D-11 BMatP= 1.42D-09
 IDIUse=1 WtCom= 1.00D+00 WtEn= 0.00D+00
 Coeff-Com:  0.577D-02-0.519D-01 0.534D-01 0.191D+00 0.802D+00
 Coeff:      0.577D-02-0.519D-01 0.534D-01 0.191D+00 0.802D+00
 Gap=     0.260 Goal=   None    Shift=    0.000
 RMSDP=3.16D-08 MaxDP=1.21D-06 DE=-1.28D-09 OVMax= 2.14D-06

 Cycle   6  Pass 1  IDiag  1:
 RMSU=  2.49D-08    CP:  1.00D+00  1.22D+00  1.26D+00  9.30D-01  8.86D-01
 E= -2510.98660273514     Delta-E=       -0.000000000251 Rises=F Damp=F
 DIIS: error= 8.44D-08 at cycle   6 NSaved=   6.
 NSaved= 6 IEnMin= 6 EnMin= -2510.98660273514     IErMin= 6 ErrMin= 8.44D-08
 ErrMax= 8.44D-08  0.00D+00 EMaxC= 1.00D-01 BMatC= 1.06D-11 BMatP= 5.63D-11
 IDIUse=1 WtCom= 1.00D+00 WtEn= 0.00D+00
 Coeff-Com:  0.322D-03 0.838D-02-0.542D-01-0.568D-01 0.263D+00 0.839D+00
 Coeff:      0.322D-03 0.838D-02-0.542D-01-0.568D-01 0.263D+00 0.839D+00
 Gap=     0.260 Goal=   None    Shift=    0.000
 RMSDP=1.45D-08 MaxDP=8.05D-07 DE=-2.51D-10 OVMax= 1.38D-06

 Cycle   7  Pass 1  IDiag  1:
 RMSU=  8.82D-09    CP:  1.00D+00  1.22D+00  1.27D+00  9.51D-01  1.05D+00
                    CP:  1.02D+00
 E= -2510.98660273500     Delta-E=        0.000000000148 Rises=F Damp=F
 DIIS: error= 3.02D-08 at cycle   7 NSaved=   7.
 NSaved= 7 IEnMin= 6 EnMin= -2510.98660273514     IErMin= 7 ErrMin= 3.02D-08
 ErrMax= 3.02D-08  0.00D+00 EMaxC= 1.00D-01 BMatC= 1.80D-12 BMatP= 1.06D-11
 IDIUse=1 WtCom= 1.00D+00 WtEn= 0.00D+00
 Coeff-Com: -0.530D-03 0.957D-02-0.291D-01-0.460D-01 0.169D-01 0.358D+00
 Coeff-Com:  0.691D+00
 Coeff:     -0.530D-03 0.957D-02-0.291D-01-0.460D-01 0.169D-01 0.358D+00
 Coeff:      0.691D+00
 Gap=     0.260 Goal=   None    Shift=    0.000
 RMSDP=4.99D-09 MaxDP=2.45D-07 DE= 1.48D-10 OVMax= 4.77D-07

 SCF Done:  E(RLC-wPBE) =  -2510.98660273     A.U. after    7 cycles
            NFock=  7  Conv=0.50D-08     -V/T= 2.0075
 KE= 2.492339366692D+03 PE=-1.534303846291D+04 EE= 5.618282546814D+03
 Leave Link  502 at Wed Dec  5 17:09:41 2018, MaxMem=   536870912 cpu:      3233.9
 (Enter /pbs_home/pkowalski/g09d01/g09/l701.exe)
 Compute integral first derivatives.
 ... and contract with generalized density number  0.
 R6Disp: Adding Grimme-D3 dispersion energy 1st derivatives to the gradient.
 Leave Link  701 at Wed Dec  5 17:09:42 2018, MaxMem=   536870912 cpu:         6.1
 (Enter /pbs_home/pkowalski/g09d01/g09/l702.exe)
 L702 exits ... SP integral derivatives will be done elsewhere.
 Leave Link  702 at Wed Dec  5 17:09:42 2018, MaxMem=   536870912 cpu:         0.3
 (Enter /pbs_home/pkowalski/g09d01/g09/l703.exe)
 Compute integral first derivatives, UseDBF=F ICtDFT=           0.
 Integral derivatives from FoFJK, PRISM(SPDF).
 Calling FoFJK, ICntrl=      2127 FMM=F ISym2X=0 I1Cent= 0 IOpClX= 0 NMat=1 NMatS=1 NMatT=0.
 FoFJK:  IHMeth= 1 ICntrl=    2127 DoSepK=T KAlg= 0 I1Cent=   0 FoldK=F
 IRaf=         1 NMat=   1 IRICut=       1 DoRegI=T DoRafI=F ISym2E= 0.
 FoFCou: FMM=F IPFlag=           0 FMFlag=      100000 FMFlg1=         800
         NFxFlg=           0 DoJE=F BraDBF=F KetDBF=F FulRan=T
         wScrn=  0.000000 ICntrl=    2527 IOpCl=  0 I1Cent=           0 NGrid=           0
         NMat0=    1 NMatS0=      1 NMatT0=    0 NMatD0=    1 NMtDS0=    0 NMtDT0=    0
 Symmetry not used in FoFCou.
 Leave Link  703 at Wed Dec  5 17:13:57 2018, MaxMem=   536870912 cpu:      2026.7
 (Enter /pbs_home/pkowalski/g09d01/g09/l716.exe)
 Dipole        = 8.22414537D-02-1.39605745D+00-1.16426257D-01
 ***** Axes restored to original set *****
 -------------------------------------------------------------------
 Center     Atomic                   Forces (Hartrees/Bohr)
 Number     Number              X              Y              Z
 -------------------------------------------------------------------
      1        6           0.000003780   -0.000004474   -0.000017976
      2        6          -0.000005259    0.000006710    0.000007158
      3        6          -0.000004931    0.000000125    0.000006397
      4       16          -0.000016558   -0.000011826   -0.000008038
      5        6          -0.000012994    0.000000957    0.000002600
      6        6          -0.000004295   -0.000009740   -0.000009216
      7        6          -0.000003878    0.000000865   -0.000004774
      8        6           0.000004626   -0.000003981   -0.000000179
      9        6           0.000002757   -0.000006539    0.000000719
     10        9          -0.000014485    0.000002637    0.000003716
     11        9          -0.000008601    0.000018369    0.000009341
     12        9          -0.000000030    0.000003688    0.000003113
     13        9          -0.000003168   -0.000008680   -0.000001233
     14        9           0.000000235    0.000000562    0.000004828
     15        9          -0.000006648   -0.000006907    0.000008869
     16        6           0.000016162   -0.000005456   -0.000002553
     17        6          -0.000000130    0.000005967   -0.000000651
     18        1           0.000000537   -0.000000546    0.000000411
     19        1           0.000000316    0.000002059   -0.000000029
     20        1           0.000004785    0.000001815    0.000004952
     21        6           0.000007511    0.000003467    0.000002614
     22        1           0.000001984    0.000002221    0.000005766
     23        1          -0.000004460    0.000001643    0.000000430
     24        1          -0.000001357    0.000003624    0.000002909
     25        6           0.000004689    0.000010862    0.000000209
     26       16           0.000009390   -0.000003005   -0.000004373
     27        6           0.000001648   -0.000002788    0.000003058
     28        6           0.000000654    0.000003572    0.000001303
     29        6           0.000003116    0.000002354    0.000002139
     30        6           0.000001894    0.000002442   -0.000003191
     31        6           0.000003404    0.000002965   -0.000000872
     32        1           0.000002143    0.000001856   -0.000001816
     33        6           0.000003694    0.000005237   -0.000000692
     34        1           0.000000698    0.000003336   -0.000000062
     35        6           0.000002833    0.000002785   -0.000001160
     36        1           0.000003900    0.000001641   -0.000001859
     37        1           0.000002608    0.000004245   -0.000000617
     38        1           0.000003362    0.000003761   -0.000001461
     39        6           0.000010836   -0.000005629   -0.000000083
     40        6           0.000006758    0.000002569   -0.000000200
     41        1           0.000002485   -0.000001685   -0.000001947
     42        1           0.000005658   -0.000002502   -0.000002643
     43        1           0.000004339   -0.000010684   -0.000002074
     44        6          -0.000004472   -0.000004138    0.000001832
     45        6           0.000000955    0.000002556    0.000004351
     46        6           0.000000086    0.000003081   -0.000000882
     47        6          -0.000000960   -0.000001398    0.000000470
     48        1           0.000000180   -0.000000247    0.000003403
     49        6          -0.000000939    0.000000357    0.000000617
     50        1          -0.000001051    0.000001633    0.000000560
     51        6          -0.000001753   -0.000001422    0.000000220
     52        1          -0.000001333   -0.000002091    0.000000471
     53        1          -0.000001546    0.000001061    0.000000863
     54        1          -0.000001585   -0.000000219    0.000000996
     55        6          -0.000001397   -0.000003779   -0.000005267
     56        6          -0.000004792   -0.000004283   -0.000001136
     57        1          -0.000003699   -0.000003805   -0.000004992
     58        1          -0.000003614   -0.000001239    0.000000104
     59        1          -0.000004083   -0.000003958   -0.000004443
 -------------------------------------------------------------------
 Cartesian Forces:  Max     0.000018369 RMS     0.000004952
 Leave Link  716 at Wed Dec  5 17:13:57 2018, MaxMem=   536870912 cpu:         0.2
 (Enter /pbs_home/pkowalski/g09d01/g09/l103.exe)

 GradGradGradGradGradGradGradGradGradGradGradGradGradGradGradGradGradGrad
 Berny optimization.
 Using GEDIIS/GDIIS optimizer.
 FormGI is forming the generalized inverse of G from B-inverse, IUseBI=4.
 Internal  Forces:  Max     0.000042251 RMS     0.000006980
 Search for a local minimum.
 Step number   2 out of a maximum of  354
 All quantities printed in internal units (Hartrees-Bohrs-Radians)
 RMS Force = .69804D-05 SwitMx=.10000D-02 MixMth= 2
 Mixed Optimization -- En-DIIS/RFO-DIIS
 Swapping is turned off.
 Update second derivatives using D2CorX and points    1    2
 DE= -8.56D-08 DEPred=-6.45D-08 R= 1.33D+00
 Trust test= 1.33D+00 RLast= 2.68D-03 DXMaxT set to 3.00D-01
 ITU=  0  0
     Eigenvalues ---    0.00299   0.00304   0.00461   0.00790   0.00798
     Eigenvalues ---    0.00837   0.00972   0.01058   0.01065   0.01134
     Eigenvalues ---    0.01296   0.01382   0.01457   0.01507   0.01536
     Eigenvalues ---    0.01659   0.01692   0.01794   0.01801   0.01912
     Eigenvalues ---    0.02113   0.02140   0.02142   0.02177   0.02180
     Eigenvalues ---    0.02189   0.02191   0.02214   0.02215   0.02218
     Eigenvalues ---    0.02219   0.02225   0.02226   0.02231   0.02232
     Eigenvalues ---    0.02234   0.02234   0.02268   0.04605   0.04875
     Eigenvalues ---    0.04978   0.05525   0.05543   0.05622   0.05734
     Eigenvalues ---    0.05739   0.06143   0.07073   0.07148   0.07204
     Eigenvalues ---    0.07364   0.07393   0.07495   0.07880   0.09000
     Eigenvalues ---    0.09277   0.09430   0.09560   0.10406   0.10837
     Eigenvalues ---    0.11136   0.12035   0.12876   0.14239   0.14380
     Eigenvalues ---    0.15913   0.15998   0.15999   0.15999   0.16000
     Eigenvalues ---    0.16000   0.16000   0.16000   0.16000   0.16000
     Eigenvalues ---    0.16000   0.16000   0.16000   0.16000   0.16000
     Eigenvalues ---    0.16000   0.16000   0.16000   0.16000   0.16000
     Eigenvalues ---    0.16000   0.16098   0.16958   0.17191   0.20457
     Eigenvalues ---    0.21992   0.21999   0.22000   0.22000   0.23435
     Eigenvalues ---    0.23476   0.24151   0.24294   0.24426   0.24471
     Eigenvalues ---    0.24543   0.24763   0.24817   0.24902   0.24934
     Eigenvalues ---    0.24993   0.24996   0.24997   0.26800   0.26921
     Eigenvalues ---    0.27475   0.28000   0.28108   0.28877   0.28930
     Eigenvalues ---    0.29671   0.30059   0.30568   0.31318   0.32594
     Eigenvalues ---    0.32674   0.32750   0.33484   0.33767   0.33851
     Eigenvalues ---    0.33899   0.33916   0.33932   0.33947   0.33968
     Eigenvalues ---    0.34024   0.34053   0.34060   0.34101   0.34313
     Eigenvalues ---    0.34482   0.34508   0.34535   0.34542   0.34547
     Eigenvalues ---    0.34554   0.34555   0.34558   0.34578   0.34598
     Eigenvalues ---    0.34831   0.34877   0.36563   0.39053   0.42453
     Eigenvalues ---    0.42480   0.42697   0.42718   0.46415   0.46454
     Eigenvalues ---    0.46759   0.46780   0.47348   0.47363   0.47628
     Eigenvalues ---    0.47633   0.50814   0.50985   0.52435   0.54040
     Eigenvalues ---    0.54127   0.55569   0.55895   0.56200   0.56566
     Eigenvalues ---    0.58797
 En-DIIS/RFO-DIIS IScMMF=        0 using points:     2    1
 RFO step:  Lambda=-3.14885556D-08.
 NNeg= 0 NP= 2 Switch=  2.50D-03 Rises=F DC=  8.56D-08 SmlDif=  1.00D-05
 RMS Error=  0.1487206572D-04 NUsed= 2 EDIIS=F
 DidBck=T Rises=F RFO-DIIS coefs:    0.50722    0.49278
 Iteration  1 RMS(Cart)=  0.00033302 RMS(Int)=  0.00000003
 Iteration  2 RMS(Cart)=  0.00000006 RMS(Int)=  0.00000000
 ITry= 1 IFail=0 DXMaxC= 1.84D-03 DCOld= 1.00D+10 DXMaxT= 3.00D-01 DXLimC= 3.00D+00 Rises=F
 Variable       Old X    -DE/DX   Delta X   Delta X   Delta X     New X
                                 (Linear)    (Quad)   (Total)
    R1        2.87553  -0.00001  -0.00003   0.00004   0.00001   2.87554
    R2        2.54540  -0.00004  -0.00004   0.00000  -0.00004   2.54537
    R3        2.75860  -0.00004  -0.00005   0.00001  -0.00004   2.75856
    R4        2.89414  -0.00001  -0.00004   0.00004   0.00000   2.89414
    R5        2.90173   0.00000  -0.00001   0.00000  -0.00001   2.90172
    R6        3.44505  -0.00001   0.00001  -0.00004  -0.00002   3.44503
    R7        3.44276  -0.00001   0.00000  -0.00002  -0.00002   3.44273
    R8        2.88065   0.00001   0.00001   0.00003   0.00004   2.88070
    R9        2.90101   0.00001   0.00001   0.00000   0.00001   2.90102
   R10        3.30369   0.00000   0.00001  -0.00001   0.00000   3.30369
   R11        2.83564  -0.00002  -0.00004   0.00002  -0.00002   2.83562
   R12        2.77779  -0.00001   0.00000  -0.00003  -0.00003   2.77775
   R13        2.91294   0.00002  -0.00001   0.00004   0.00003   2.91296
   R14        2.54329   0.00000   0.00001  -0.00001   0.00000   2.54329
   R15        2.55851  -0.00001   0.00001  -0.00002  -0.00001   2.55849
   R16        2.83276   0.00000  -0.00001   0.00001   0.00000   2.83276
   R17        2.55012   0.00000   0.00002  -0.00003   0.00000   2.55011
   R18        2.91555   0.00001   0.00000   0.00002   0.00002   2.91557
   R19        2.51698  -0.00001   0.00002  -0.00003  -0.00001   2.51696
   R20        2.53735  -0.00001   0.00001  -0.00002  -0.00001   2.53735
   R21        2.55928   0.00000   0.00000  -0.00001   0.00000   2.55927
   R22        2.54000   0.00000   0.00001  -0.00002  -0.00001   2.53999
   R23        2.75116  -0.00001  -0.00002   0.00001  -0.00001   2.75115
   R24        2.07472   0.00000   0.00000   0.00000   0.00000   2.07472
   R25        2.07291   0.00000   0.00000   0.00000   0.00000   2.07291
   R26        2.07589  -0.00001   0.00000  -0.00001  -0.00001   2.07588
   R27        2.07235   0.00001   0.00001   0.00000   0.00001   2.07236
   R28        2.07711   0.00000   0.00000  -0.00001   0.00000   2.07710
   R29        2.07501   0.00000   0.00000   0.00000   0.00000   2.07501
   R30        2.79170   0.00000  -0.00001   0.00002   0.00001   2.79171
   R31        2.56349   0.00002   0.00001   0.00000   0.00001   2.56350
   R32        3.31247   0.00001   0.00002  -0.00001   0.00001   3.31248
   R33        2.79188   0.00000  -0.00001   0.00001   0.00001   2.79189
   R34        2.56154   0.00001   0.00001   0.00000   0.00001   2.56155
   R35        2.63922   0.00000   0.00000   0.00001   0.00000   2.63922
   R36        2.64094   0.00000   0.00000   0.00000   0.00000   2.64094
   R37        2.62399   0.00000   0.00000   0.00001   0.00000   2.62399
   R38        2.06329   0.00000   0.00000   0.00000   0.00000   2.06329
   R39        2.62272   0.00000   0.00000   0.00000   0.00000   2.62271
   R40        2.06477   0.00000   0.00000   0.00000   0.00000   2.06477
   R41        2.62650   0.00000   0.00000   0.00000   0.00000   2.62650
   R42        2.06404   0.00000   0.00000   0.00000   0.00000   2.06404
   R43        2.62769   0.00000   0.00000   0.00001   0.00000   2.62769
   R44        2.06404   0.00000   0.00000  -0.00001   0.00000   2.06404
   R45        2.06425   0.00000   0.00000   0.00000   0.00000   2.06425
   R46        2.82924   0.00000   0.00001  -0.00001   0.00000   2.82924
   R47        2.07224   0.00000   0.00000   0.00000   0.00000   2.07224
   R48        2.07437   0.00000   0.00000   0.00000   0.00000   2.07437
   R49        2.07257   0.00001   0.00001   0.00000   0.00001   2.07258
   R50        2.63897   0.00000   0.00000   0.00000   0.00000   2.63897
   R51        2.64033   0.00000   0.00000   0.00000   0.00000   2.64033
   R52        2.62383   0.00000   0.00000   0.00000   0.00000   2.62384
   R53        2.06366   0.00000   0.00000   0.00000   0.00000   2.06366
   R54        2.62295   0.00000   0.00000   0.00000   0.00000   2.62295
   R55        2.06522   0.00000   0.00000   0.00000   0.00000   2.06522
   R56        2.62676   0.00000   0.00000   0.00000   0.00000   2.62676
   R57        2.06403   0.00000   0.00000  -0.00001   0.00000   2.06403
   R58        2.62733   0.00000   0.00000   0.00000   0.00000   2.62733
   R59        2.06396   0.00000   0.00000  -0.00001   0.00000   2.06396
   R60        2.06424   0.00000   0.00000   0.00000   0.00000   2.06424
   R61        2.82918   0.00000   0.00001  -0.00001   0.00000   2.82918
   R62        2.07458   0.00001   0.00001   0.00000   0.00001   2.07459
   R63        2.07379   0.00000  -0.00001   0.00001   0.00000   2.07379
   R64        2.07152   0.00000   0.00000   0.00000   0.00000   2.07151
    A1        2.03561   0.00001   0.00003   0.00000   0.00004   2.03564
    A2        1.94498   0.00002   0.00002   0.00000   0.00002   1.94501
    A3        2.30071  -0.00002  -0.00006   0.00000  -0.00006   2.30065
    A4        1.91358   0.00000   0.00003   0.00002   0.00005   1.91363
    A5        1.86778   0.00001   0.00005  -0.00002   0.00003   1.86780
    A6        1.83629   0.00000  -0.00003   0.00001  -0.00002   1.83627
    A7        1.97564  -0.00001  -0.00003   0.00000  -0.00003   1.97560
    A8        1.96913   0.00000   0.00000   0.00000   0.00000   1.96913
    A9        1.89362   0.00000  -0.00002   0.00000  -0.00001   1.89360
   A10        1.96802   0.00000  -0.00009   0.00002  -0.00007   1.96795
   A11        1.89381   0.00000   0.00003   0.00002   0.00006   1.89386
   A12        1.98409   0.00000   0.00003  -0.00002   0.00001   1.98410
   A13        1.85219   0.00000  -0.00002  -0.00001  -0.00003   1.85216
   A14        1.88106   0.00000   0.00000  -0.00002  -0.00002   1.88105
   A15        1.87817   0.00000   0.00005   0.00000   0.00005   1.87822
   A16        1.59939   0.00000   0.00000   0.00001   0.00000   1.59939
   A17        2.25044  -0.00002  -0.00002  -0.00002  -0.00004   2.25039
   A18        2.12240   0.00000   0.00000   0.00002   0.00001   2.12242
   A19        1.90839   0.00002   0.00003   0.00000   0.00003   1.90842
   A20        1.81321  -0.00001  -0.00001   0.00000  -0.00001   1.81320
   A21        1.99929   0.00000  -0.00002   0.00000  -0.00002   1.99927
   A22        1.95986  -0.00001  -0.00004   0.00000  -0.00003   1.95983
   A23        1.91949   0.00002   0.00005  -0.00001   0.00004   1.91953
   A24        1.89344   0.00002   0.00007  -0.00002   0.00005   1.89349
   A25        1.87605  -0.00001  -0.00004   0.00002  -0.00002   1.87603
   A26        1.89331   0.00000  -0.00001   0.00001   0.00000   1.89330
   A27        2.11974   0.00000  -0.00001   0.00002   0.00002   2.11975
   A28        2.26977   0.00001   0.00002  -0.00003  -0.00001   2.26976
   A29        1.83350   0.00000   0.00002  -0.00002   0.00000   1.83350
   A30        1.97042   0.00000   0.00002  -0.00002   0.00000   1.97041
   A31        1.89265   0.00000  -0.00001   0.00002   0.00000   1.89266
   A32        1.96940   0.00000   0.00002  -0.00001   0.00000   1.96941
   A33        1.88690   0.00000   0.00000   0.00000   0.00000   1.88690
   A34        1.90722   0.00000  -0.00004   0.00003   0.00000   1.90722
   A35        1.80089   0.00000   0.00000   0.00000   0.00000   1.80090
   A36        1.96669   0.00000   0.00001  -0.00003  -0.00002   1.96667
   A37        2.00675   0.00000  -0.00002   0.00001  -0.00001   2.00675
   A38        1.90100   0.00000   0.00001  -0.00001   0.00000   1.90100
   A39        1.90836   0.00001   0.00003   0.00000   0.00003   1.90839
   A40        1.87696   0.00000  -0.00004   0.00003  -0.00001   1.87696
   A41        2.01680   0.00000   0.00004   0.00002   0.00006   2.01686
   A42        1.96512   0.00000   0.00000  -0.00001  -0.00001   1.96511
   A43        2.30126   0.00000  -0.00004  -0.00001  -0.00005   2.30121
   A44        1.90324   0.00000   0.00001  -0.00001  -0.00001   1.90324
   A45        1.93786   0.00000  -0.00001   0.00001   0.00000   1.93785
   A46        1.92783   0.00001   0.00000   0.00002   0.00003   1.92786
   A47        1.89953   0.00000  -0.00001   0.00000  -0.00001   1.89953
   A48        1.89508   0.00000   0.00000  -0.00001  -0.00001   1.89508
   A49        1.89960   0.00000   0.00000  -0.00001  -0.00001   1.89960
   A50        1.93477   0.00000  -0.00002   0.00002  -0.00001   1.93476
   A51        1.92586   0.00000   0.00000   0.00001   0.00001   1.92587
   A52        1.90458   0.00000   0.00000   0.00000   0.00000   1.90457
   A53        1.90223   0.00000   0.00001  -0.00001   0.00000   1.90223
   A54        1.90192   0.00000   0.00000  -0.00001   0.00000   1.90192
   A55        1.89388   0.00000   0.00001  -0.00001   0.00000   1.89388
   A56        2.03879  -0.00002  -0.00001  -0.00001  -0.00003   2.03876
   A57        2.02784   0.00000  -0.00001   0.00000  -0.00001   2.02784
   A58        2.21632   0.00002   0.00002   0.00001   0.00004   2.21636
   A59        1.58815   0.00000  -0.00002   0.00002   0.00001   1.58816
   A60        2.04500  -0.00001   0.00001  -0.00003  -0.00001   2.04499
   A61        2.01926   0.00000  -0.00002   0.00001  -0.00001   2.01925
   A62        2.21893   0.00001   0.00000   0.00002   0.00002   2.21895
   A63        2.10278   0.00000   0.00000   0.00000   0.00000   2.10278
   A64        2.10247   0.00000  -0.00001   0.00001   0.00000   2.10247
   A65        2.07783   0.00000   0.00001  -0.00001   0.00000   2.07782
   A66        2.10206   0.00000  -0.00001   0.00001   0.00000   2.10206
   A67        2.08406   0.00000  -0.00001   0.00001   0.00000   2.08406
   A68        2.09697   0.00000   0.00001  -0.00002  -0.00001   2.09696
   A69        2.10123   0.00000   0.00000   0.00000   0.00000   2.10123
   A70        2.08270   0.00000  -0.00001   0.00001   0.00000   2.08270
   A71        2.09923   0.00000   0.00001  -0.00001  -0.00001   2.09923
   A72        2.09672   0.00000   0.00000   0.00000   0.00000   2.09672
   A73        2.08958   0.00000   0.00000   0.00000   0.00000   2.08958
   A74        2.09687   0.00000   0.00000   0.00001   0.00000   2.09688
   A75        2.09743   0.00000   0.00000   0.00001   0.00000   2.09743
   A76        2.08933   0.00000   0.00001  -0.00001   0.00000   2.08932
   A77        2.09643   0.00000   0.00000   0.00000   0.00000   2.09643
   A78        2.09093   0.00000   0.00000  -0.00001   0.00000   2.09093
   A79        2.09615   0.00000   0.00000   0.00000   0.00000   2.09615
   A80        2.09609   0.00000   0.00000   0.00000   0.00000   2.09609
   A81        1.94858   0.00000  -0.00001   0.00000  -0.00001   1.94857
   A82        2.15703  -0.00004  -0.00006   0.00000  -0.00006   2.15697
   A83        2.17693   0.00004   0.00007   0.00000   0.00007   2.17700
   A84        1.93416   0.00001   0.00002   0.00000   0.00002   1.93418
   A85        1.94831   0.00000   0.00000   0.00000  -0.00001   1.94830
   A86        1.92484  -0.00001  -0.00002   0.00000  -0.00002   1.92482
   A87        1.89341   0.00000  -0.00001   0.00002   0.00002   1.89343
   A88        1.89386   0.00000   0.00002  -0.00001   0.00000   1.89386
   A89        1.86714   0.00000  -0.00001  -0.00001  -0.00002   1.86712
   A90        2.10373   0.00001   0.00001   0.00000   0.00002   2.10374
   A91        2.10095  -0.00001  -0.00002   0.00000  -0.00001   2.10094
   A92        2.07837   0.00000   0.00000  -0.00001  -0.00001   2.07837
   A93        2.10164   0.00000   0.00000   0.00001   0.00000   2.10164
   A94        2.08305   0.00000   0.00000   0.00001   0.00001   2.08305
   A95        2.09843   0.00000   0.00000  -0.00001  -0.00001   2.09842
   A96        2.10130   0.00000   0.00000   0.00000   0.00000   2.10130
   A97        2.08513   0.00000  -0.00001   0.00001   0.00000   2.08513
   A98        2.09670   0.00000   0.00001  -0.00001   0.00000   2.09670
   A99        2.09669   0.00000   0.00000   0.00000   0.00000   2.09669
   A100       2.08964   0.00000   0.00000   0.00000   0.00000   2.08964
   A101       2.09684   0.00000   0.00000   0.00000   0.00000   2.09684
   A102       2.09697   0.00000   0.00000   0.00000   0.00000   2.09697
   A103       2.08969   0.00000   0.00000   0.00000   0.00000   2.08969
   A104       2.09653   0.00000   0.00000   0.00000   0.00000   2.09653
   A105       2.09128   0.00000   0.00000   0.00000   0.00000   2.09128
   A106       2.09590   0.00000   0.00000   0.00000   0.00000   2.09590
   A107       2.09600   0.00000   0.00000   0.00000   0.00000   2.09600
   A108       1.95344  -0.00001   0.00000   0.00000  -0.00001   1.95343
   A109       2.15577  -0.00002  -0.00004   0.00000  -0.00004   2.15573
   A110       2.16570   0.00003   0.00004   0.00001   0.00004   2.16574
   A111       1.91998   0.00000  -0.00001   0.00000   0.00000   1.91997
   A112       1.95379   0.00000  -0.00001   0.00000  -0.00001   1.95378
   A113       1.93561   0.00001   0.00003  -0.00001   0.00002   1.93563
   A114       1.86692   0.00000   0.00000  -0.00001  -0.00001   1.86691
   A115       1.88838   0.00000   0.00000  -0.00001   0.00000   1.88838
   A116       1.89673   0.00000  -0.00001   0.00002   0.00001   1.89674
    D1        0.67030   0.00000  -0.00002  -0.00002  -0.00003   0.67027
    D2       -1.47874   0.00001  -0.00003  -0.00001  -0.00004  -1.47878
    D3        2.79245   0.00000  -0.00001  -0.00001  -0.00002   2.79243
    D4       -2.52942   0.00000  -0.00011   0.00007  -0.00004  -2.52946
    D5        1.60472   0.00000  -0.00012   0.00008  -0.00005   1.60467
    D6       -0.40728   0.00000  -0.00011   0.00008  -0.00003  -0.40731
    D7        3.00974   0.00000   0.00001  -0.00009  -0.00009   3.00966
    D8       -0.05715   0.00000  -0.00002  -0.00008  -0.00011  -0.05726
    D9       -0.05922   0.00000   0.00012  -0.00020  -0.00008  -0.05930
   D10       -3.12612   0.00000   0.00009  -0.00019  -0.00010  -3.12621
   D11        0.29330   0.00000   0.00003  -0.00001   0.00001   0.29331
   D12       -2.81116   0.00000   0.00008  -0.00012  -0.00004  -2.81120
   D13       -2.91804  -0.00001  -0.00008   0.00009   0.00000  -2.91804
   D14        0.26069  -0.00001  -0.00003  -0.00002  -0.00005   0.26064
   D15       -3.06371   0.00001   0.00018   0.00009   0.00027  -3.06344
   D16       -1.01717   0.00001   0.00012   0.00011   0.00023  -1.01695
   D17        1.07168   0.00001   0.00022   0.00011   0.00033   1.07201
   D18       -0.97972   0.00001   0.00024   0.00007   0.00031  -0.97941
   D19        1.06681   0.00001   0.00018   0.00009   0.00027   1.06708
   D20       -3.12752   0.00001   0.00029   0.00009   0.00038  -3.12715
   D21        1.17918   0.00001   0.00019   0.00007   0.00026   1.17944
   D22       -3.05747   0.00001   0.00014   0.00009   0.00022  -3.05725
   D23       -0.96862   0.00001   0.00024   0.00009   0.00033  -0.96829
   D24       -3.09156   0.00000  -0.00017  -0.00002  -0.00019  -3.09175
   D25        1.08260   0.00000  -0.00016  -0.00003  -0.00019   1.08241
   D26       -0.99681   0.00000  -0.00017  -0.00002  -0.00020  -0.99700
   D27        1.08152   0.00000  -0.00022  -0.00003  -0.00024   1.08128
   D28       -1.02751   0.00000  -0.00021  -0.00003  -0.00025  -1.02775
   D29       -3.10691   0.00000  -0.00023  -0.00003  -0.00025  -3.10717
   D30       -1.11826   0.00000  -0.00019  -0.00002  -0.00021  -1.11847
   D31        3.05590   0.00000  -0.00018  -0.00003  -0.00021   3.05569
   D32        0.97649   0.00000  -0.00020  -0.00002  -0.00022   0.97627
   D33        0.32688   0.00000   0.00012  -0.00009   0.00003   0.32690
   D34        2.41244  -0.00001   0.00014  -0.00007   0.00007   2.41251
   D35       -1.66718  -0.00001   0.00009  -0.00007   0.00002  -1.66717
   D36        2.25533   0.00000   0.00017   0.00006   0.00023   2.25556
   D37        0.18434   0.00001   0.00019   0.00003   0.00022   0.18456
   D38       -1.82367   0.00000   0.00014   0.00004   0.00018  -1.82348
   D39        0.80179   0.00000  -0.00016  -0.00008  -0.00025   0.80154
   D40       -2.34449   0.00000  -0.00004  -0.00009  -0.00014  -2.34463
   D41        2.92110  -0.00001  -0.00026  -0.00005  -0.00031   2.92078
   D42       -0.22518  -0.00001  -0.00014  -0.00006  -0.00020  -0.22538
   D43       -1.35211  -0.00001  -0.00024  -0.00008  -0.00032  -1.35243
   D44        1.78480   0.00000  -0.00013  -0.00009  -0.00021   1.78458
   D45       -3.09628   0.00000  -0.00010  -0.00008  -0.00018  -3.09646
   D46        1.09404   0.00000  -0.00009  -0.00007  -0.00016   1.09388
   D47       -1.01504   0.00000  -0.00009  -0.00008  -0.00017  -1.01521
   D48        0.99219   0.00000  -0.00001  -0.00007  -0.00008   0.99211
   D49       -1.10067   0.00000   0.00000  -0.00007  -0.00007  -1.10074
   D50        3.07343   0.00000   0.00000  -0.00008  -0.00008   3.07335
   D51       -0.99858   0.00000  -0.00001  -0.00006  -0.00007  -0.99865
   D52       -3.09144   0.00000   0.00000  -0.00005  -0.00005  -3.09149
   D53        1.08266   0.00000   0.00000  -0.00006  -0.00006   1.08260
   D54        3.04905   0.00000  -0.00004  -0.00008  -0.00012   3.04893
   D55       -0.11408  -0.00001  -0.00022   0.00001  -0.00021  -0.11430
   D56        2.97527   0.00000   0.00001   0.00001   0.00003   2.97529
   D57        0.88099  -0.00001  -0.00004   0.00003  -0.00001   0.88098
   D58       -1.26544   0.00001   0.00006  -0.00001   0.00006  -1.26538
   D59       -0.23374   0.00000   0.00004   0.00001   0.00004  -0.23369
   D60       -2.32802  -0.00001  -0.00001   0.00002   0.00001  -2.32800
   D61        1.80874   0.00001   0.00009  -0.00001   0.00008   1.80882
   D62        2.96216   0.00000   0.00002  -0.00003  -0.00002   2.96214
   D63       -0.20574   0.00000  -0.00002   0.00010   0.00008  -0.20566
   D64       -0.11788   0.00000   0.00000  -0.00003  -0.00003  -0.11791
   D65        2.99741   0.00000  -0.00005   0.00011   0.00006   2.99747
   D66        0.48609   0.00000  -0.00005   0.00001  -0.00005   0.48604
   D67        2.63910   0.00000  -0.00001  -0.00004  -0.00004   2.63906
   D68       -1.52810   0.00000  -0.00005   0.00001  -0.00005  -1.52814
   D69        2.63366   0.00000  -0.00006   0.00000  -0.00006   2.63360
   D70       -1.49651   0.00000  -0.00001  -0.00004  -0.00005  -1.49656
   D71        0.61947   0.00000  -0.00006   0.00000  -0.00005   0.61942
   D72       -1.60218   0.00000  -0.00004   0.00001  -0.00003  -1.60220
   D73        0.55084   0.00001   0.00001  -0.00003  -0.00002   0.55082
   D74        2.66682   0.00000  -0.00004   0.00001  -0.00002   2.66680
   D75        0.41703   0.00000  -0.00003   0.00004   0.00000   0.41704
   D76       -1.63044   0.00000  -0.00006   0.00007   0.00001  -1.63043
   D77        2.49348   0.00001   0.00000   0.00004   0.00004   2.49352
   D78       -2.69524  -0.00001   0.00001  -0.00012  -0.00010  -2.69535
   D79        1.54047  -0.00001  -0.00001  -0.00009  -0.00010   1.54037
   D80       -0.61880   0.00000   0.00005  -0.00011  -0.00007  -0.61886
   D81       -0.20059   0.00000   0.00012  -0.00001   0.00011  -0.20049
   D82        2.94681   0.00000  -0.00003   0.00000  -0.00003   2.94678
   D83        2.90841   0.00001   0.00007   0.00016   0.00022   2.90863
   D84       -0.22738   0.00000  -0.00008   0.00017   0.00009  -0.22729
   D85       -0.55461   0.00000   0.00005  -0.00002   0.00003  -0.55458
   D86        1.53860   0.00000   0.00007  -0.00007   0.00001   1.53861
   D87       -2.69807   0.00000   0.00005  -0.00003   0.00002  -2.69805
   D88       -2.70827   0.00000   0.00000   0.00002   0.00003  -2.70825
   D89       -0.61506   0.00000   0.00003  -0.00002   0.00001  -0.61505
   D90        1.43146   0.00000   0.00001   0.00001   0.00002   1.43147
   D91        1.46356   0.00000   0.00004  -0.00001   0.00003   1.46359
   D92       -2.72642   0.00000   0.00007  -0.00006   0.00001  -2.72641
   D93       -0.67990   0.00000   0.00005  -0.00002   0.00002  -0.67988
   D94        0.15622   0.00000  -0.00001   0.00007   0.00006   0.15628
   D95       -3.11845   0.00000  -0.00005   0.00007   0.00002  -3.11843
   D96       -2.99105   0.00000   0.00014   0.00006   0.00020  -2.99086
   D97        0.01747   0.00000   0.00009   0.00006   0.00015   0.01762
   D98       -2.28509   0.00000  -0.00001   0.00019   0.00018  -2.28492
   D99        0.83877   0.00000  -0.00006   0.00015   0.00009   0.83886
   D100       0.88070   0.00001   0.00019   0.00009   0.00028   0.88098
   D101      -2.27862   0.00000   0.00014   0.00005   0.00020  -2.27843
   D102      -0.00483   0.00001   0.00017  -0.00005   0.00012  -0.00471
   D103      -3.01246   0.00001   0.00022  -0.00005   0.00017  -3.01228
   D104       3.11269   0.00000  -0.00004   0.00005   0.00002   3.11271
   D105       0.10506   0.00000   0.00002   0.00005   0.00007   0.10513
   D106       2.94784   0.00000  -0.00012   0.00016   0.00004   2.94788
   D107      -0.19124   0.00000  -0.00013   0.00010  -0.00003  -0.19127
   D108       2.29203   0.00000  -0.00001  -0.00015  -0.00015   2.29188
   D109      -0.83359   0.00000  -0.00002  -0.00010  -0.00012  -0.83371
   D110      -0.85239   0.00000   0.00000  -0.00007  -0.00007  -0.85247
   D111       2.30517   0.00000  -0.00001  -0.00003  -0.00004   2.30513
   D112      -0.02649   0.00000   0.00008  -0.00007   0.00002  -0.02647
   D113       3.07746   0.00000   0.00003   0.00004   0.00007   3.07752
   D114       3.11790   0.00000   0.00008  -0.00014  -0.00006   3.11784
   D115      -0.06134   0.00000   0.00002  -0.00003  -0.00001  -0.06135
   D116       3.14153   0.00000  -0.00001   0.00003   0.00003   3.14156
   D117      -0.01528   0.00000   0.00001   0.00001   0.00002  -0.01527
   D118      -0.01580   0.00000   0.00001  -0.00002  -0.00001  -0.01581
   D119       3.11057   0.00000   0.00002  -0.00004  -0.00002   3.11055
   D120      -3.13627   0.00000  -0.00001  -0.00002  -0.00003  -3.13630
   D121      -0.00189   0.00000   0.00003  -0.00006  -0.00003  -0.00193
   D122       0.02106   0.00000  -0.00002   0.00003   0.00001   0.02107
   D123      -3.12775   0.00000   0.00002  -0.00001   0.00000  -3.12774
   D124       0.00187   0.00000   0.00000   0.00000   0.00000   0.00187
   D125       3.13757   0.00000   0.00002  -0.00002   0.00000   3.13757
   D126      -3.12439   0.00000  -0.00001   0.00003   0.00001  -3.12438
   D127       0.01132   0.00000   0.00000   0.00001   0.00001   0.01132
   D128      -0.01242   0.00000   0.00003  -0.00003   0.00000  -0.01241
   D129       3.13094   0.00000   0.00001  -0.00002   0.00000   3.13094
   D130       3.13647   0.00000  -0.00001   0.00002   0.00000   3.13647
   D131      -0.00336   0.00000  -0.00003   0.00003   0.00000  -0.00336
   D132       0.00703   0.00000   0.00000   0.00000   0.00000   0.00704
   D133      -3.14077   0.00000   0.00002  -0.00002   0.00000  -3.14077
   D134      -3.12865   0.00000  -0.00001   0.00002   0.00001  -3.12864
   D135       0.00674   0.00000   0.00000   0.00000   0.00000   0.00674
   D136      -0.00177   0.00000  -0.00002   0.00001  -0.00001  -0.00178
   D137      -3.13715   0.00000  -0.00003   0.00003   0.00000  -3.13715
   D138       3.13805   0.00000  -0.00001   0.00000   0.00000   3.13805
   D139       0.00267   0.00000  -0.00002   0.00002   0.00000   0.00267
   D140       2.78190   0.00000  -0.00015   0.00018   0.00003   2.78194
   D141      -1.38870   0.00000  -0.00014   0.00021   0.00007  -1.38863
   D142       0.68445   0.00000  -0.00016   0.00019   0.00003   0.68447
   D143      -0.31768   0.00000  -0.00008   0.00006  -0.00002  -0.31770
   D144       1.79490   0.00000  -0.00008   0.00009   0.00001   1.79491
   D145      -2.41514   0.00000  -0.00010   0.00007  -0.00003  -2.41517
   D146       3.13726   0.00000  -0.00001  -0.00003  -0.00004   3.13722
   D147       0.00876   0.00000  -0.00001  -0.00001  -0.00002   0.00874
   D148       0.01318   0.00000   0.00004   0.00001   0.00005   0.01322
   D149      -3.11533   0.00000   0.00004   0.00003   0.00007  -3.11526
   D150       3.14150   0.00000   0.00001   0.00002   0.00003   3.14153
   D151       0.01125   0.00000   0.00001   0.00004   0.00004   0.01129
   D152      -0.01757   0.00000  -0.00004  -0.00001  -0.00005  -0.01762
   D153       3.13536   0.00000  -0.00004   0.00000  -0.00004   3.13532
   D154      -0.00166   0.00000  -0.00001   0.00000  -0.00001  -0.00167
   D155      -3.13784   0.00000  -0.00001   0.00001   0.00000  -3.13784
   D156       3.12673   0.00000  -0.00002  -0.00002  -0.00003   3.12669
   D157      -0.00945   0.00000  -0.00001  -0.00001  -0.00002  -0.00948
   D158       0.01046   0.00000   0.00001   0.00001   0.00002   0.01048
   D159      -3.13159   0.00000   0.00001   0.00001   0.00001  -3.13158
   D160       3.14064   0.00000   0.00002  -0.00001   0.00001   3.14065
   D161      -0.00141   0.00000   0.00001  -0.00001   0.00000  -0.00141
   D162      -0.00565   0.00000  -0.00001   0.00000  -0.00002  -0.00566
   D163       3.14078   0.00000   0.00000   0.00001   0.00001   3.14079
   D164       3.13051   0.00000  -0.00001  -0.00001  -0.00003   3.13048
   D165      -0.00624   0.00000   0.00000   0.00000   0.00000  -0.00625
   D166       0.00126   0.00000   0.00001   0.00000   0.00001   0.00127
   D167       3.13801   0.00000   0.00000  -0.00001  -0.00001   3.13800
   D168      -3.13987   0.00000   0.00002   0.00000   0.00002  -3.13985
   D169      -0.00311   0.00000   0.00001  -0.00001   0.00000  -0.00312
   D170      -0.68911   0.00000   0.00015  -0.00003   0.00012  -0.68900
   D171       1.38405   0.00000   0.00014  -0.00004   0.00010   1.38415
   D172      -2.77751   0.00000   0.00014  -0.00002   0.00012  -2.77740
   D173       2.30331   0.00000   0.00010  -0.00003   0.00006   2.30337
   D174      -1.90671   0.00000   0.00008  -0.00004   0.00004  -1.90667
   D175       0.21491   0.00000   0.00008  -0.00002   0.00006   0.21497
         Item               Value     Threshold  Converged?
 Maximum Force            0.000042     0.000450     YES
 RMS     Force            0.000007     0.000300     YES
 Maximum Displacement     0.001838     0.001800     NO 
 RMS     Displacement     0.000333     0.001200     YES
 Predicted change in Energy=-3.925965D-08
 Lowest energy point so far.  Saving SCF results.
 GradGradGradGradGradGradGradGradGradGradGradGradGradGradGradGradGradGrad

 Leave Link  103 at Wed Dec  5 17:13:57 2018, MaxMem=   536870912 cpu:         1.5
 (Enter /pbs_home/pkowalski/g09d01/g09/l202.exe)
 Stoichiometry    C29H22F6S2
 Framework group  C1[X(C29H22F6S2)]
 Deg. of freedom   171
 Full point group                 C1      NOp   1
 RotChk:  IX=0 Diff= 7.44D-05
 Largest Abelian subgroup         C1      NOp   1
 Largest concise Abelian subgroup C1      NOp   1
                         Standard orientation:                         
 ---------------------------------------------------------------------
 Center     Atomic      Atomic             Coordinates (Angstroms)
 Number     Number       Type             X           Y           Z
 ---------------------------------------------------------------------
      1          6           0       -1.420570    0.421038   -0.170856
      2          6           0       -0.599861   -0.855544   -0.281543
      3          6           0        0.649926   -0.741840    0.596317
      4         16           0        1.762516   -2.174525    0.427295
      5          6           0       -0.732729    1.577169   -0.103671
      6          6           0       -1.249103    2.985477   -0.144528
      7          6           0        0.736515    1.598234   -0.064250
      8          6           0       -0.019569    3.841103    0.219192
      9          6           0        1.196437    3.013327   -0.246115
     10          9           0       -2.254833    3.237411    0.713581
     11          9           0       -1.670060    3.342419   -1.380823
     12          9           0       -0.055469    5.056947   -0.323438
     13          9           0        0.039067    3.953833    1.555872
     14          9           0        1.463101    3.313652   -1.539501
     15          9           0        2.273693    3.357791    0.480167
     16          6           0        1.451592    0.472551    0.142029
     17          6           0        0.340532   -0.562259    2.089207
     18          1           0        1.283494   -0.443006    2.638726
     19          1           0       -0.194041   -1.433166    2.487982
     20          1           0       -0.273470    0.334524    2.248905
     21          6           0       -0.277595   -1.055000   -1.769561
     22          1           0        0.273003   -1.990109   -1.927821
     23          1           0        0.325702   -0.216690   -2.145607
     24          1           0       -1.215736   -1.092373   -2.338952
     25          6           0        3.139546   -1.135315    0.144170
     26         16           0       -1.719482   -2.191720    0.251859
     27          6           0       -3.117301   -1.167755   -0.013125
     28          6           0       -4.444870   -1.814798    0.027031
     29          6           0       -5.478362   -1.264638    0.788445
     30          6           0       -4.678760   -2.996637   -0.681228
     31          6           0       -6.725777   -1.873459    0.825538
     32          1           0       -5.293484   -0.357539    1.367341
     33          6           0       -5.928249   -3.599840   -0.647520
     34          1           0       -3.869583   -3.438075   -1.267911
     35          6           0       -6.954772   -3.039536    0.104706
     36          1           0       -7.524585   -1.435222    1.427909
     37          1           0       -6.101576   -4.517913   -1.213293
     38          1           0       -7.936521   -3.517619    0.133660
     39          6           0       -2.851999    0.142556   -0.236980
     40          6           0       -3.882928    1.177921   -0.563654
     41          1           0       -4.810346    0.708065   -0.912395
     42          1           0       -4.116351    1.805122    0.306463
     43          1           0       -3.514048    1.846677   -1.350788
     44          6           0        4.459194   -1.791209    0.040388
     45          6           0        5.548345   -1.313777    0.772490
     46          6           0        4.628823   -2.911957   -0.776510
     47          6           0        6.786257   -1.935322    0.677014
     48          1           0        5.414537   -0.453242    1.431374
     49          6           0        5.868525   -3.528499   -0.874393
     50          1           0        3.779231   -3.294503   -1.347657
     51          6           0        6.949847   -3.041417   -0.148794
     52          1           0        7.629635   -1.554652    1.257346
     53          1           0        5.991140   -4.398284   -1.523500
     54          1           0        7.924259   -3.529372   -0.223921
     55          6           0        2.874100    0.188955    0.017415
     56          6           0        3.889199    1.213540   -0.384113
     57          1           0        3.481054    1.857010   -1.174419
     58          1           0        4.163652    1.868685    0.452402
     59          1           0        4.797650    0.734710   -0.767629
 ---------------------------------------------------------------------
 Rotational constants (GHZ):      0.1297417      0.0714046      0.0493195
 Leave Link  202 at Wed Dec  5 17:13:57 2018, MaxMem=   536870912 cpu:         0.0
 (Enter /pbs_home/pkowalski/g09d01/g09/l301.exe)
 Basis read from rwf:  (5D, 7F)
 No pseudopotential information found on rwf file.
 There are   673 symmetry adapted cartesian basis functions of A   symmetry.
 There are   636 symmetry adapted basis functions of A   symmetry.
   636 basis functions,  1103 primitive gaussians,   673 cartesian basis functions
   141 alpha electrons      141 beta electrons
       nuclear repulsion energy      4721.4914424013 Hartrees.
 IExCor=32609 DFT=T Ex+Corr=LC-wPBE ExCW=0 ScaHFX=  1.000000
 ScaDFX=  1.000000  0.000000  1.000000  1.000000 ScalE2=  1.000000  1.000000
 IRadAn=      0 IRanWt=     -1 IRanGd=            0 ICorTp=0 IEmpDi=131
  HFx wShort=  0.000000 wLong=  0.400000 cFull=  0.000000 cShort=  0.000000 cLong=  1.000000
  DFx wShort=  0.000000 wLong=  0.400000 cFull=  0.000000 cShort=  0.000000 cLong=  1.000000
 NAtoms=   59 NActive=   59 NUniq=   59 SFac= 1.00D+00 NAtFMM=   60 NAOKFM=F Big=F
 Integral buffers will be    131072 words long.
 Raffenetti 2 integral format.
 Two-electron integral symmetry is turned on.
 R6Disp:  Grimme-D3 Dispersion energy=       -0.0605637065 Hartrees.
 Nuclear repulsion after empirical dispersion term =     4721.4308786948 Hartrees.
 No density basis found on file   724.
 Leave Link  301 at Wed Dec  5 17:13:57 2018, MaxMem=   536870912 cpu:         0.6
 (Enter /pbs_home/pkowalski/g09d01/g09/l302.exe)
 NPDir=0 NMtPBC=     1 NCelOv=     1 NCel=       1 NClECP=     1 NCelD=      1
         NCelK=      1 NCelE2=     1 NClLst=     1 CellRange=     0.0.
 One-electron integrals computed using PRISM.
 NBasis=   636 RedAO= T EigKep=  2.75D-04  NBF=   636
 NBsUse=   636 1.00D-06 EigRej= -1.00D+00 NBFU=   636
 Precomputing XC quadrature grid using
 IXCGrd= 4 IRadAn=           0 IRanWt=          -1 IRanGd=           0 AccXCQ= 0.00D+00.
 Generated NRdTot=       0 NPtTot=           0 NUsed=           0 NTot=          32
 NSgBfM=   629   637   637   637   637 MxSgAt=    59 MxSgA2=    59.
 Leave Link  302 at Wed Dec  5 17:13:59 2018, MaxMem=   536870912 cpu:        16.4
 (Enter /pbs_home/pkowalski/g09d01/g09/l303.exe)
 DipDrv:  MaxL=1.
 Leave Link  303 at Wed Dec  5 17:14:00 2018, MaxMem=   536870912 cpu:         1.5
 (Enter /pbs_home/pkowalski/g09d01/g09/l401.exe)
 Initial guess from the checkpoint file:  "dae0068freq_closed_lc-wpbed3.chk"
 B after Tr=     0.000000    0.000000    0.000000
         Rot=    1.000000   -0.000010    0.000001   -0.000009 Ang=   0.00 deg.
 Guess basis will be translated and rotated to current coordinates.
 JPrj=2 DoOrth=T DoCkMO=T.
 Leave Link  401 at Wed Dec  5 17:14:01 2018, MaxMem=   536870912 cpu:        12.1
 (Enter /pbs_home/pkowalski/g09d01/g09/l502.exe)
 Closed shell SCF:
 Using DIIS extrapolation, IDIIS=  1040.
 Integral symmetry usage will be decided dynamically.
 IVT=     1387805 IEndB=     1387805 NGot=   536870912 MDV=   535953350
 LenX=   535953350 LenY=   535499748
 Requested convergence on RMS density matrix=1.00D-08 within 128 cycles.
 Requested convergence on MAX density matrix=1.00D-06.
 Requested convergence on             energy=1.00D-06.
 No special actions if energy rises.
 Fock matrices will be formed incrementally for  20 cycles.

 Cycle   1  Pass 1  IDiag  1:
 FoFJK:  IHMeth= 1 ICntrl=       0 DoSepK=T KAlg= 0 I1Cent=   0 FoldK=F
 IRaf=         1 NMat=   1 IRICut=       1 DoRegI=T DoRafI=F ISym2E= 0.
 FoFCou: FMM=F IPFlag=           0 FMFlag=      100000 FMFlg1=           0
         NFxFlg=           0 DoJE=T BraDBF=F KetDBF=F FulRan=T
         wScrn=  0.000000 ICntrl=     500 IOpCl=  0 I1Cent=           0 NGrid=           0
         NMat0=    1 NMatS0=      1 NMatT0=    0 NMatD0=    1 NMtDS0=    0 NMtDT0=    0
 Symmetry not used in FoFCou.
 E= -2510.98660211852    
 DIIS: error= 2.48D-05 at cycle   1 NSaved=   1.
 NSaved= 1 IEnMin= 1 EnMin= -2510.98660211852     IErMin= 1 ErrMin= 2.48D-05
 ErrMax= 2.48D-05  0.00D+00 EMaxC= 1.00D-01 BMatC= 3.14D-07 BMatP= 3.14D-07
 IDIUse=1 WtCom= 1.00D+00 WtEn= 0.00D+00
 Coeff-Com:  0.100D+01
 Coeff:      0.100D+01
 Gap=     0.757 Goal=   None    Shift=    0.000
 RMSDP=1.53D-06 MaxDP=7.15D-05              OVMax= 1.01D-04

 Cycle   2  Pass 1  IDiag  1:
 RMSU=  1.53D-06    CP:  1.00D+00
 E= -2510.98660265348     Delta-E=       -0.000000534958 Rises=F Damp=F
 DIIS: error= 7.83D-06 at cycle   2 NSaved=   2.
 NSaved= 2 IEnMin= 2 EnMin= -2510.98660265348     IErMin= 2 ErrMin= 7.83D-06
 ErrMax= 7.83D-06  0.00D+00 EMaxC= 1.00D-01 BMatC= 1.84D-08 BMatP= 3.14D-07
 IDIUse=1 WtCom= 1.00D+00 WtEn= 0.00D+00
 Coeff-Com: -0.209D+00 0.121D+01
 Coeff:     -0.209D+00 0.121D+01
 Gap=     0.260 Goal=   None    Shift=    0.000
 RMSDP=4.95D-07 MaxDP=2.65D-05 DE=-5.35D-07 OVMax= 4.80D-05

 Cycle   3  Pass 1  IDiag  1:
 RMSU=  3.41D-07    CP:  1.00D+00  1.24D+00
 E= -2510.98660270971     Delta-E=       -0.000000056226 Rises=F Damp=F
 DIIS: error= 1.97D-06 at cycle   3 NSaved=   3.
 NSaved= 3 IEnMin= 3 EnMin= -2510.98660270971     IErMin= 3 ErrMin= 1.97D-06
 ErrMax= 1.97D-06  0.00D+00 EMaxC= 1.00D-01 BMatC= 1.34D-09 BMatP= 1.84D-08
 IDIUse=1 WtCom= 1.00D+00 WtEn= 0.00D+00
 Coeff-Com: -0.193D-01-0.532D-01 0.107D+01
 Coeff:     -0.193D-01-0.532D-01 0.107D+01
 Gap=     0.260 Goal=   None    Shift=    0.000
 RMSDP=1.87D-07 MaxDP=1.31D-05 DE=-5.62D-08 OVMax= 1.52D-05

 Cycle   4  Pass 1  IDiag  1:
 RMSU=  1.65D-07    CP:  1.00D+00  1.28D+00  1.15D+00
 E= -2510.98660271314     Delta-E=       -0.000000003433 Rises=F Damp=F
 DIIS: error= 7.06D-07 at cycle   4 NSaved=   4.
 NSaved= 4 IEnMin= 4 EnMin= -2510.98660271314     IErMin= 4 ErrMin= 7.06D-07
 ErrMax= 7.06D-07  0.00D+00 EMaxC= 1.00D-01 BMatC= 6.28D-10 BMatP= 1.34D-09
 IDIUse=1 WtCom= 1.00D+00 WtEn= 0.00D+00
 Coeff-Com:  0.158D-01-0.169D+00 0.488D+00 0.666D+00
 Coeff:      0.158D-01-0.169D+00 0.488D+00 0.666D+00
 Gap=     0.260 Goal=   None    Shift=    0.000
 RMSDP=7.21D-08 MaxDP=2.71D-06 DE=-3.43D-09 OVMax= 4.74D-06

 Cycle   5  Pass 1  IDiag  1:
 RMSU=  4.11D-08    CP:  1.00D+00  1.28D+00  1.30D+00  8.18D-01
 E= -2510.98660271433     Delta-E=       -0.000000001196 Rises=F Damp=F
 DIIS: error= 2.25D-07 at cycle   5 NSaved=   5.
 NSaved= 5 IEnMin= 5 EnMin= -2510.98660271433     IErMin= 5 ErrMin= 2.25D-07
 ErrMax= 2.25D-07  0.00D+00 EMaxC= 1.00D-01 BMatC= 2.95D-11 BMatP= 6.28D-10
 IDIUse=1 WtCom= 1.00D+00 WtEn= 0.00D+00
 Coeff-Com:  0.535D-02-0.328D-01 0.498D-02 0.147D+00 0.876D+00
 Coeff:      0.535D-02-0.328D-01 0.498D-02 0.147D+00 0.876D+00
 Gap=     0.260 Goal=   None    Shift=    0.000
 RMSDP=2.16D-08 MaxDP=7.62D-07 DE=-1.20D-09 OVMax= 1.87D-06

 Cycle   6  Pass 1  IDiag  1:
 RMSU=  1.76D-08    CP:  1.00D+00  1.28D+00  1.33D+00  8.60D-01  1.03D+00
 E= -2510.98660271414     Delta-E=        0.000000000191 Rises=F Damp=F
 DIIS: error= 7.72D-08 at cycle   6 NSaved=   6.
 NSaved= 6 IEnMin= 5 EnMin= -2510.98660271433     IErMin= 6 ErrMin= 7.72D-08
 ErrMax= 7.72D-08  0.00D+00 EMaxC= 1.00D-01 BMatC= 5.15D-12 BMatP= 2.95D-11
 IDIUse=1 WtCom= 1.00D+00 WtEn= 0.00D+00
 Coeff-Com: -0.528D-03 0.139D-01-0.695D-01-0.505D-01 0.284D+00 0.823D+00
 Coeff:     -0.528D-03 0.139D-01-0.695D-01-0.505D-01 0.284D+00 0.823D+00
 Gap=     0.260 Goal=   None    Shift=    0.000
 RMSDP=9.69D-09 MaxDP=6.32D-07 DE= 1.91D-10 OVMax= 7.30D-07

 SCF Done:  E(RLC-wPBE) =  -2510.98660271     A.U. after    6 cycles
            NFock=  6  Conv=0.97D-08     -V/T= 2.0075
 KE= 2.492339501669D+03 PE=-1.534304046621D+04 EE= 5.618283483132D+03
 Leave Link  502 at Wed Dec  5 17:19:54 2018, MaxMem=   536870912 cpu:      2814.5
 (Enter /pbs_home/pkowalski/g09d01/g09/l701.exe)
 Compute integral first derivatives.
 ... and contract with generalized density number  0.
 R6Disp: Adding Grimme-D3 dispersion energy 1st derivatives to the gradient.
 Leave Link  701 at Wed Dec  5 17:19:56 2018, MaxMem=   536870912 cpu:         6.1
 (Enter /pbs_home/pkowalski/g09d01/g09/l702.exe)
 L702 exits ... SP integral derivatives will be done elsewhere.
 Leave Link  702 at Wed Dec  5 17:19:56 2018, MaxMem=   536870912 cpu:         0.2
 (Enter /pbs_home/pkowalski/g09d01/g09/l703.exe)
 Compute integral first derivatives, UseDBF=F ICtDFT=           0.
 Integral derivatives from FoFJK, PRISM(SPDF).
 Calling FoFJK, ICntrl=      2127 FMM=F ISym2X=0 I1Cent= 0 IOpClX= 0 NMat=1 NMatS=1 NMatT=0.
 FoFJK:  IHMeth= 1 ICntrl=    2127 DoSepK=T KAlg= 0 I1Cent=   0 FoldK=F
 IRaf=         1 NMat=   1 IRICut=       1 DoRegI=T DoRafI=F ISym2E= 0.
 FoFCou: FMM=F IPFlag=           0 FMFlag=      100000 FMFlg1=         800
         NFxFlg=           0 DoJE=F BraDBF=F KetDBF=F FulRan=T
         wScrn=  0.000000 ICntrl=    2527 IOpCl=  0 I1Cent=           0 NGrid=           0
         NMat0=    1 NMatS0=      1 NMatT0=    0 NMatD0=    1 NMtDS0=    0 NMtDT0=    0
 Symmetry not used in FoFCou.
 Leave Link  703 at Wed Dec  5 17:24:10 2018, MaxMem=   536870912 cpu:      2025.9
 (Enter /pbs_home/pkowalski/g09d01/g09/l716.exe)
 Dipole        = 8.22910641D-02-1.39576159D+00-1.16168758D-01
 ***** Axes restored to original set *****
 -------------------------------------------------------------------
 Center     Atomic                   Forces (Hartrees/Bohr)
 Number     Number              X              Y              Z
 -------------------------------------------------------------------
      1        6           0.000001788    0.000000380   -0.000002322
      2        6          -0.000001819    0.000002221    0.000002520
      3        6          -0.000001738   -0.000000870    0.000000921
      4       16          -0.000002313   -0.000001502    0.000000777
      5        6           0.000000472    0.000003514    0.000000050
      6        6          -0.000002069   -0.000005780   -0.000001353
      7        6          -0.000004122   -0.000000672    0.000000634
      8        6           0.000000034   -0.000003001    0.000000925
      9        6           0.000002294    0.000000198   -0.000001413
     10        9           0.000002255   -0.000002666   -0.000001427
     11        9          -0.000002450    0.000006155    0.000003723
     12        9          -0.000000752   -0.000001062    0.000000197
     13        9          -0.000002502   -0.000005884   -0.000000904
     14        9          -0.000001694   -0.000001874    0.000002216
     15        9          -0.000005027   -0.000003088   -0.000003483
     16        6          -0.000002207   -0.000001098   -0.000000227
     17        6           0.000001533   -0.000001471   -0.000000734
     18        1           0.000001393   -0.000001376   -0.000001195
     19        1           0.000002120   -0.000000771   -0.000000705
     20        1           0.000000272   -0.000001575   -0.000002325
     21        6           0.000000952    0.000002046   -0.000000507
     22        1          -0.000000610    0.000001758    0.000000915
     23        1          -0.000000111   -0.000000107    0.000000254
     24        1          -0.000000712    0.000001721    0.000000569
     25        6           0.000003044    0.000000878   -0.000003509
     26       16           0.000001412    0.000001333   -0.000001934
     27        6           0.000002658   -0.000001678   -0.000001710
     28        6           0.000001047    0.000003450    0.000000422
     29        6           0.000003246    0.000000313    0.000000934
     30        6           0.000001521    0.000001241   -0.000003131
     31        6           0.000003356    0.000002220   -0.000000236
     32        1           0.000002821   -0.000000241   -0.000002494
     33        6           0.000003411    0.000004956   -0.000001232
     34        1           0.000001504    0.000003186    0.000000141
     35        6           0.000003523    0.000002910   -0.000000796
     36        1           0.000003717    0.000001885   -0.000002108
     37        1           0.000002324    0.000004504   -0.000000472
     38        1           0.000003110    0.000003820   -0.000001525
     39        6           0.000002725    0.000000904    0.000000801
     40        6          -0.000000551    0.000004514    0.000000524
     41        1           0.000000655    0.000001484   -0.000000066
     42        1           0.000000001   -0.000001154    0.000000753
     43        1           0.000000032   -0.000002582   -0.000000482
     44        6          -0.000001172   -0.000001197    0.000002285
     45        6          -0.000002523   -0.000000336    0.000000072
     46        6          -0.000000879   -0.000000601   -0.000001245
     47        6          -0.000002147   -0.000001193    0.000000785
     48        1          -0.000000692   -0.000002865   -0.000000647
     49        6          -0.000000482    0.000000501    0.000000600
     50        1          -0.000001348    0.000001502    0.000000412
     51        6          -0.000001805   -0.000000322    0.000000357
     52        1          -0.000000939   -0.000002409    0.000000331
     53        1          -0.000001696    0.000001123    0.000001195
     54        1          -0.000001549   -0.000000709    0.000001094
     55        6          -0.000001079   -0.000001784    0.000003757
     56        6          -0.000001186   -0.000002232    0.000004157
     57        1          -0.000002093   -0.000002679    0.000002643
     58        1          -0.000003084   -0.000002686    0.000001546
     59        1          -0.000001865   -0.000001255    0.000001674
 -------------------------------------------------------------------
 Cartesian Forces:  Max     0.000006155 RMS     0.000002106
 Leave Link  716 at Wed Dec  5 17:24:10 2018, MaxMem=   536870912 cpu:         0.2
 (Enter /pbs_home/pkowalski/g09d01/g09/l103.exe)

 GradGradGradGradGradGradGradGradGradGradGradGradGradGradGradGradGradGrad
 Berny optimization.
 Using GEDIIS/GDIIS optimizer.
 FormGI is forming the generalized inverse of G from B-inverse, IUseBI=4.
 Internal  Forces:  Max     0.000010634 RMS     0.000001770
 Search for a local minimum.
 Step number   3 out of a maximum of  354
 All quantities printed in internal units (Hartrees-Bohrs-Radians)
 RMS Force = .17700D-05 SwitMx=.10000D-02 MixMth= 2
 Mixed Optimization -- En-DIIS/RFO-DIIS
 Swapping is turned off.
 Update second derivatives using D2CorX and points    1    2    3
 DE=  2.09D-08 DEPred=-3.93D-08 R=-5.31D-01
 Trust test=-5.31D-01 RLast= 1.60D-03 DXMaxT set to 1.50D-01
 ITU= -1  0  0
     Eigenvalues ---    0.00300   0.00306   0.00457   0.00777   0.00799
     Eigenvalues ---    0.00840   0.00979   0.01055   0.01066   0.01168
     Eigenvalues ---    0.01339   0.01389   0.01469   0.01510   0.01574
     Eigenvalues ---    0.01656   0.01740   0.01792   0.01804   0.01922
     Eigenvalues ---    0.02112   0.02138   0.02142   0.02178   0.02185
     Eigenvalues ---    0.02190   0.02191   0.02215   0.02216   0.02219
     Eigenvalues ---    0.02219   0.02226   0.02226   0.02232   0.02232
     Eigenvalues ---    0.02234   0.02235   0.02309   0.04603   0.04912
     Eigenvalues ---    0.05063   0.05527   0.05544   0.05625   0.05734
     Eigenvalues ---    0.05739   0.06160   0.07075   0.07159   0.07192
     Eigenvalues ---    0.07360   0.07399   0.07477   0.07880   0.08994
     Eigenvalues ---    0.09282   0.09400   0.09659   0.10389   0.10877
     Eigenvalues ---    0.11193   0.12063   0.12798   0.14227   0.14540
     Eigenvalues ---    0.15879   0.15998   0.15999   0.15999   0.16000
     Eigenvalues ---    0.16000   0.16000   0.16000   0.16000   0.16000
     Eigenvalues ---    0.16000   0.16000   0.16000   0.16000   0.16000
     Eigenvalues ---    0.16000   0.16000   0.16000   0.16000   0.16000
     Eigenvalues ---    0.16026   0.16119   0.16979   0.17212   0.20462
     Eigenvalues ---    0.21989   0.21999   0.22000   0.22001   0.23297
     Eigenvalues ---    0.23477   0.23676   0.24320   0.24427   0.24460
     Eigenvalues ---    0.24548   0.24771   0.24817   0.24923   0.24983
     Eigenvalues ---    0.24994   0.24996   0.25120   0.26722   0.27207
     Eigenvalues ---    0.27469   0.27957   0.28416   0.28916   0.28930
     Eigenvalues ---    0.29581   0.30091   0.30972   0.31237   0.32645
     Eigenvalues ---    0.32674   0.32857   0.33499   0.33785   0.33877
     Eigenvalues ---    0.33898   0.33916   0.33931   0.33964   0.34005
     Eigenvalues ---    0.34035   0.34053   0.34071   0.34102   0.34316
     Eigenvalues ---    0.34484   0.34512   0.34542   0.34543   0.34554
     Eigenvalues ---    0.34555   0.34556   0.34561   0.34585   0.34614
     Eigenvalues ---    0.34875   0.34948   0.36577   0.39535   0.42462
     Eigenvalues ---    0.42517   0.42704   0.42730   0.46422   0.46458
     Eigenvalues ---    0.46770   0.46799   0.47354   0.47363   0.47627
     Eigenvalues ---    0.47634   0.50822   0.51408   0.52762   0.53760
     Eigenvalues ---    0.54122   0.55325   0.55902   0.56001   0.56497
     Eigenvalues ---    0.58767
 En-DIIS/RFO-DIIS IScMMF=        0 using points:     3    2    1
 RFO step:  Lambda= 0.00000000D+00.
 NNeg= 0 NP= 3 Switch=  2.50D-03 Rises=F DC=  8.56D-08 SmlDif=  1.00D-05
 RMS Error=  0.5094516049D-05 NUsed= 3 EDIIS=F
 DidBck=T Rises=F RFO-DIIS coefs:    0.63205    0.16610    0.20185
 Iteration  1 RMS(Cart)=  0.00011851 RMS(Int)=  0.00000000
 Iteration  2 RMS(Cart)=  0.00000001 RMS(Int)=  0.00000000
 ITry= 1 IFail=0 DXMaxC= 4.57D-04 DCOld= 1.00D+10 DXMaxT= 1.50D-01 DXLimC= 3.00D+00 Rises=F
 Variable       Old X    -DE/DX   Delta X   Delta X   Delta X     New X
                                 (Linear)    (Quad)   (Total)
    R1        2.87554   0.00000  -0.00001   0.00001   0.00000   2.87553
    R2        2.54537   0.00000   0.00000   0.00000  -0.00001   2.54536
    R3        2.75856   0.00000  -0.00001   0.00000  -0.00001   2.75855
    R4        2.89414   0.00000  -0.00002   0.00001  -0.00001   2.89413
    R5        2.90172   0.00000   0.00000   0.00000   0.00000   2.90172
    R6        3.44503   0.00000   0.00001  -0.00003  -0.00001   3.44501
    R7        3.44273   0.00000   0.00001  -0.00002  -0.00001   3.44272
    R8        2.88070   0.00000  -0.00001   0.00002   0.00001   2.88071
    R9        2.90102   0.00000   0.00000   0.00000   0.00000   2.90102
   R10        3.30369   0.00000   0.00000  -0.00001  -0.00001   3.30368
   R11        2.83562   0.00000  -0.00001   0.00001   0.00000   2.83562
   R12        2.77775   0.00000   0.00001  -0.00001   0.00000   2.77775
   R13        2.91296   0.00000  -0.00002   0.00002   0.00001   2.91297
   R14        2.54329   0.00000   0.00000   0.00000   0.00000   2.54329
   R15        2.55849   0.00000   0.00001  -0.00002  -0.00001   2.55848
   R16        2.83276   0.00000   0.00000   0.00001   0.00001   2.83277
   R17        2.55011   0.00001   0.00001   0.00000   0.00001   2.55012
   R18        2.91557   0.00000  -0.00001   0.00001   0.00001   2.91557
   R19        2.51696   0.00000   0.00001  -0.00002  -0.00001   2.51696
   R20        2.53735   0.00000   0.00001  -0.00001  -0.00001   2.53734
   R21        2.55927   0.00000   0.00000   0.00000   0.00000   2.55927
   R22        2.53999   0.00000   0.00001  -0.00002  -0.00001   2.53998
   R23        2.75115   0.00001   0.00000   0.00002   0.00002   2.75116
   R24        2.07472   0.00000   0.00000   0.00000   0.00000   2.07472
   R25        2.07291   0.00000   0.00000   0.00000   0.00000   2.07291
   R26        2.07588   0.00000   0.00000   0.00000   0.00000   2.07588
   R27        2.07236   0.00000   0.00000   0.00000   0.00000   2.07236
   R28        2.07710   0.00000   0.00000   0.00000   0.00000   2.07710
   R29        2.07501   0.00000   0.00000   0.00000   0.00000   2.07501
   R30        2.79171   0.00000  -0.00001   0.00001   0.00000   2.79171
   R31        2.56350   0.00000   0.00000  -0.00001   0.00000   2.56350
   R32        3.31248   0.00000   0.00000  -0.00001   0.00000   3.31247
   R33        2.79189   0.00000  -0.00001   0.00000   0.00000   2.79188
   R34        2.56155   0.00000   0.00000   0.00000   0.00000   2.56154
   R35        2.63922   0.00000   0.00000   0.00000   0.00000   2.63922
   R36        2.64094   0.00000   0.00000   0.00000   0.00000   2.64094
   R37        2.62399   0.00000   0.00000   0.00000   0.00000   2.62399
   R38        2.06329   0.00000   0.00000   0.00000   0.00000   2.06329
   R39        2.62271   0.00000   0.00000   0.00000   0.00000   2.62271
   R40        2.06477   0.00000   0.00000   0.00000   0.00000   2.06477
   R41        2.62650   0.00000   0.00000   0.00000   0.00000   2.62650
   R42        2.06404   0.00000   0.00000   0.00000   0.00000   2.06404
   R43        2.62769   0.00000   0.00000   0.00000   0.00000   2.62769
   R44        2.06404   0.00000   0.00000   0.00000   0.00000   2.06404
   R45        2.06425   0.00000   0.00000   0.00000   0.00000   2.06425
   R46        2.82924   0.00000   0.00000   0.00000   0.00000   2.82923
   R47        2.07224   0.00000   0.00000   0.00000   0.00000   2.07224
   R48        2.07437   0.00000   0.00000   0.00000   0.00000   2.07437
   R49        2.07258   0.00000   0.00000   0.00001   0.00001   2.07259
   R50        2.63897   0.00000   0.00000   0.00000   0.00000   2.63897
   R51        2.64033   0.00000   0.00000   0.00000   0.00000   2.64033
   R52        2.62384   0.00000   0.00000   0.00000   0.00000   2.62384
   R53        2.06366   0.00000   0.00000   0.00000   0.00000   2.06366
   R54        2.62295   0.00000   0.00000   0.00000   0.00000   2.62295
   R55        2.06522   0.00000   0.00000   0.00000   0.00000   2.06522
   R56        2.62676   0.00000   0.00000   0.00000   0.00000   2.62676
   R57        2.06403   0.00000   0.00000   0.00000   0.00000   2.06403
   R58        2.62733   0.00000   0.00000   0.00000   0.00000   2.62733
   R59        2.06396   0.00000   0.00000   0.00000   0.00000   2.06396
   R60        2.06424   0.00000   0.00000   0.00000   0.00000   2.06424
   R61        2.82918   0.00000   0.00000   0.00000   0.00000   2.82918
   R62        2.07459   0.00000   0.00000   0.00000   0.00000   2.07459
   R63        2.07379   0.00000   0.00000   0.00000   0.00000   2.07379
   R64        2.07151   0.00000   0.00000   0.00000   0.00000   2.07151
    A1        2.03564   0.00000   0.00000   0.00000   0.00000   2.03564
    A2        1.94501   0.00000   0.00000  -0.00001  -0.00001   1.94500
    A3        2.30065   0.00000   0.00000   0.00001   0.00000   2.30065
    A4        1.91363   0.00000  -0.00001   0.00000  -0.00001   1.91362
    A5        1.86780   0.00000   0.00001  -0.00001   0.00000   1.86780
    A6        1.83627   0.00000   0.00000   0.00000   0.00000   1.83627
    A7        1.97560   0.00000   0.00000  -0.00001  -0.00001   1.97559
    A8        1.96913   0.00000   0.00000   0.00001   0.00001   1.96914
    A9        1.89360   0.00000   0.00000   0.00001   0.00001   1.89361
   A10        1.96795   0.00000  -0.00001  -0.00001  -0.00002   1.96793
   A11        1.89386   0.00000  -0.00001   0.00000  -0.00001   1.89385
   A12        1.98410   0.00000   0.00001  -0.00001   0.00000   1.98410
   A13        1.85216   0.00000   0.00000   0.00001   0.00001   1.85218
   A14        1.88105   0.00000   0.00001   0.00001   0.00001   1.88106
   A15        1.87822   0.00000   0.00000   0.00000   0.00000   1.87822
   A16        1.59939   0.00000   0.00000   0.00000   0.00000   1.59939
   A17        2.25039   0.00000   0.00001  -0.00003  -0.00002   2.25037
   A18        2.12242   0.00000  -0.00001   0.00001   0.00000   2.12241
   A19        1.90842   0.00000   0.00000   0.00002   0.00002   1.90843
   A20        1.81320   0.00000   0.00000   0.00001   0.00001   1.81321
   A21        1.99927   0.00000   0.00000   0.00001   0.00000   1.99927
   A22        1.95983   0.00000   0.00000  -0.00002  -0.00002   1.95981
   A23        1.91953   0.00000   0.00001  -0.00002  -0.00001   1.91952
   A24        1.89349   0.00000   0.00001   0.00002   0.00003   1.89352
   A25        1.87603   0.00000  -0.00001   0.00000  -0.00001   1.87602
   A26        1.89330   0.00000   0.00000   0.00000   0.00000   1.89330
   A27        2.11975   0.00000  -0.00001   0.00000  -0.00001   2.11975
   A28        2.26976   0.00001   0.00001   0.00000   0.00001   2.26978
   A29        1.83350   0.00000   0.00001   0.00001   0.00002   1.83351
   A30        1.97041   0.00000   0.00001  -0.00001   0.00000   1.97041
   A31        1.89266   0.00000  -0.00001   0.00000   0.00000   1.89265
   A32        1.96941   0.00000   0.00001   0.00000   0.00000   1.96941
   A33        1.88690   0.00000   0.00000   0.00000   0.00000   1.88689
   A34        1.90722   0.00000  -0.00001   0.00000  -0.00001   1.90721
   A35        1.80090   0.00000   0.00000   0.00002   0.00002   1.80092
   A36        1.96667   0.00000   0.00001  -0.00003  -0.00001   1.96666
   A37        2.00675   0.00000   0.00000   0.00002   0.00001   2.00676
   A38        1.90100   0.00000   0.00001  -0.00001   0.00000   1.90099
   A39        1.90839   0.00000   0.00000  -0.00001  -0.00001   1.90838
   A40        1.87696   0.00000  -0.00001   0.00001   0.00000   1.87695
   A41        2.01686   0.00000  -0.00001  -0.00001  -0.00001   2.01685
   A42        1.96511   0.00000   0.00000  -0.00002  -0.00001   1.96509
   A43        2.30121   0.00001   0.00000   0.00002   0.00003   2.30123
   A44        1.90324   0.00000   0.00001   0.00000   0.00000   1.90324
   A45        1.93785   0.00000   0.00000   0.00001   0.00000   1.93785
   A46        1.92786   0.00000  -0.00001   0.00001   0.00000   1.92786
   A47        1.89953   0.00000   0.00000   0.00000   0.00000   1.89953
   A48        1.89508   0.00000   0.00000   0.00000   0.00000   1.89508
   A49        1.89960   0.00000   0.00000  -0.00001   0.00000   1.89959
   A50        1.93476   0.00000  -0.00001   0.00001   0.00000   1.93476
   A51        1.92587   0.00000   0.00000   0.00000   0.00000   1.92587
   A52        1.90457   0.00000   0.00000   0.00000   0.00000   1.90458
   A53        1.90223   0.00000   0.00000   0.00000   0.00000   1.90222
   A54        1.90192   0.00000   0.00000   0.00000   0.00000   1.90191
   A55        1.89388   0.00000   0.00000   0.00000   0.00000   1.89388
   A56        2.03876   0.00000   0.00000  -0.00002  -0.00001   2.03875
   A57        2.02784   0.00000   0.00000   0.00001   0.00001   2.02785
   A58        2.21636   0.00000   0.00000   0.00000   0.00000   2.21636
   A59        1.58816   0.00000  -0.00001   0.00000  -0.00001   1.58815
   A60        2.04499   0.00000   0.00001  -0.00002  -0.00001   2.04498
   A61        2.01925   0.00000   0.00000   0.00001   0.00000   2.01925
   A62        2.21895   0.00000  -0.00001   0.00001   0.00000   2.21895
   A63        2.10278   0.00000   0.00000  -0.00001  -0.00001   2.10277
   A64        2.10247   0.00000  -0.00001   0.00001   0.00000   2.10248
   A65        2.07782   0.00000   0.00000   0.00000   0.00000   2.07782
   A66        2.10206   0.00000   0.00000   0.00000   0.00000   2.10206
   A67        2.08406   0.00000   0.00000   0.00001   0.00000   2.08406
   A68        2.09696   0.00000   0.00001  -0.00001   0.00000   2.09696
   A69        2.10123   0.00000   0.00000   0.00000   0.00000   2.10123
   A70        2.08270   0.00000   0.00000   0.00001   0.00000   2.08271
   A71        2.09923   0.00000   0.00001  -0.00001   0.00000   2.09923
   A72        2.09672   0.00000   0.00000   0.00000   0.00000   2.09672
   A73        2.08958   0.00000   0.00000   0.00000   0.00000   2.08957
   A74        2.09688   0.00000   0.00000   0.00000   0.00000   2.09688
   A75        2.09743   0.00000   0.00000   0.00000   0.00000   2.09743
   A76        2.08932   0.00000   0.00000  -0.00001   0.00000   2.08932
   A77        2.09643   0.00000   0.00000   0.00000   0.00000   2.09643
   A78        2.09093   0.00000   0.00000   0.00000   0.00000   2.09093
   A79        2.09615   0.00000   0.00000   0.00000   0.00000   2.09615
   A80        2.09609   0.00000   0.00000   0.00000   0.00000   2.09609
   A81        1.94857   0.00000   0.00000  -0.00001   0.00000   1.94856
   A82        2.15697   0.00000   0.00000   0.00000   0.00000   2.15697
   A83        2.17700   0.00000   0.00000   0.00000   0.00000   2.17700
   A84        1.93418   0.00000   0.00000   0.00000   0.00000   1.93419
   A85        1.94830   0.00000   0.00000   0.00000   0.00000   1.94830
   A86        1.92482   0.00000   0.00000   0.00000   0.00000   1.92482
   A87        1.89343   0.00000  -0.00001   0.00001   0.00001   1.89343
   A88        1.89386   0.00000   0.00001   0.00000   0.00000   1.89386
   A89        1.86712   0.00000   0.00000  -0.00001   0.00000   1.86712
   A90        2.10374   0.00000   0.00000   0.00000   0.00000   2.10374
   A91        2.10094   0.00000   0.00000   0.00000   0.00000   2.10093
   A92        2.07837   0.00000   0.00000   0.00000   0.00000   2.07837
   A93        2.10164   0.00000   0.00000   0.00000   0.00000   2.10164
   A94        2.08305   0.00000   0.00000   0.00000   0.00000   2.08305
   A95        2.09842   0.00000   0.00000   0.00000   0.00000   2.09842
   A96        2.10130   0.00000   0.00000   0.00000   0.00000   2.10130
   A97        2.08513   0.00000   0.00000   0.00000   0.00000   2.08513
   A98        2.09670   0.00000   0.00000   0.00000   0.00000   2.09670
   A99        2.09669   0.00000   0.00000   0.00000   0.00000   2.09669
   A100       2.08964   0.00000   0.00000   0.00000   0.00000   2.08964
   A101       2.09684   0.00000   0.00000   0.00000   0.00000   2.09684
   A102       2.09697   0.00000   0.00000   0.00000   0.00000   2.09697
   A103       2.08969   0.00000   0.00000   0.00000   0.00000   2.08969
   A104       2.09653   0.00000   0.00000   0.00000   0.00000   2.09653
   A105       2.09128   0.00000   0.00000   0.00000   0.00000   2.09128
   A106       2.09590   0.00000   0.00000   0.00000   0.00000   2.09590
   A107       2.09600   0.00000   0.00000   0.00000   0.00000   2.09600
   A108       1.95343   0.00000   0.00000   0.00000   0.00000   1.95343
   A109       2.15573   0.00001   0.00000   0.00003   0.00002   2.15575
   A110       2.16574  -0.00001   0.00000  -0.00002  -0.00002   2.16572
   A111       1.91997   0.00000   0.00000   0.00001   0.00001   1.91998
   A112       1.95378   0.00000   0.00000   0.00000   0.00000   1.95378
   A113       1.93563   0.00000   0.00000  -0.00001  -0.00001   1.93563
   A114       1.86691   0.00000   0.00000   0.00000   0.00000   1.86691
   A115       1.88838   0.00000   0.00000  -0.00001   0.00000   1.88837
   A116       1.89674   0.00000  -0.00001   0.00001   0.00000   1.89674
    D1        0.67027   0.00000   0.00001   0.00000   0.00000   0.67027
    D2       -1.47878   0.00000   0.00000   0.00002   0.00002  -1.47875
    D3        2.79243   0.00000   0.00000   0.00001   0.00001   2.79244
    D4       -2.52946   0.00000  -0.00003  -0.00001  -0.00004  -2.52950
    D5        1.60467   0.00000  -0.00003   0.00001  -0.00002   1.60465
    D6       -0.40731   0.00000  -0.00003   0.00000  -0.00003  -0.40734
    D7        3.00966   0.00000   0.00003  -0.00009  -0.00005   3.00961
    D8       -0.05726   0.00000   0.00003   0.00001   0.00004  -0.05722
    D9       -0.05930   0.00000   0.00008  -0.00007   0.00000  -0.05929
   D10       -3.12621   0.00000   0.00007   0.00002   0.00009  -3.12612
   D11        0.29331   0.00000   0.00001  -0.00001   0.00000   0.29331
   D12       -2.81120   0.00000   0.00005  -0.00001   0.00004  -2.81116
   D13       -2.91804   0.00000  -0.00004  -0.00002  -0.00005  -2.91809
   D14        0.26064   0.00000   0.00001  -0.00002  -0.00002   0.26063
   D15       -3.06344   0.00000  -0.00003  -0.00001  -0.00004  -3.06348
   D16       -1.01695   0.00000  -0.00004   0.00000  -0.00004  -1.01698
   D17        1.07201   0.00000  -0.00003  -0.00001  -0.00004   1.07197
   D18       -0.97941   0.00000  -0.00002  -0.00003  -0.00005  -0.97946
   D19        1.06708   0.00000  -0.00002  -0.00002  -0.00005   1.06703
   D20       -3.12715   0.00000  -0.00002  -0.00003  -0.00005  -3.12720
   D21        1.17944   0.00000  -0.00002  -0.00002  -0.00004   1.17941
   D22       -3.05725   0.00000  -0.00003  -0.00001  -0.00004  -3.05728
   D23       -0.96829   0.00000  -0.00002  -0.00002  -0.00004  -0.96833
   D24       -3.09175   0.00000   0.00000  -0.00002  -0.00002  -3.09177
   D25        1.08241   0.00000   0.00000  -0.00002  -0.00002   1.08239
   D26       -0.99700   0.00000   0.00000  -0.00002  -0.00002  -0.99703
   D27        1.08128   0.00000   0.00000   0.00000   0.00000   1.08127
   D28       -1.02775   0.00000   0.00000   0.00000   0.00000  -1.02775
   D29       -3.10717   0.00000   0.00000   0.00000   0.00000  -3.10717
   D30       -1.11847   0.00000   0.00000  -0.00002  -0.00002  -1.11849
   D31        3.05569   0.00000   0.00000  -0.00002  -0.00001   3.05567
   D32        0.97627   0.00000   0.00000  -0.00002  -0.00001   0.97626
   D33        0.32690   0.00000   0.00004   0.00000   0.00004   0.32695
   D34        2.41251   0.00000   0.00003   0.00000   0.00004   2.41254
   D35       -1.66717   0.00000   0.00003   0.00000   0.00003  -1.66713
   D36        2.25556   0.00000  -0.00002   0.00000  -0.00002   2.25554
   D37        0.18456   0.00000   0.00000   0.00000  -0.00001   0.18456
   D38       -1.82348   0.00000  -0.00001  -0.00001  -0.00002  -1.82350
   D39        0.80154   0.00000   0.00002   0.00000   0.00003   0.80157
   D40       -2.34463   0.00000   0.00003   0.00002   0.00005  -2.34458
   D41        2.92078   0.00000   0.00001   0.00000   0.00001   2.92079
   D42       -0.22538   0.00000   0.00002   0.00002   0.00003  -0.22535
   D43       -1.35243   0.00000   0.00002   0.00001   0.00003  -1.35240
   D44        1.78458   0.00000   0.00003   0.00003   0.00006   1.78464
   D45       -3.09646   0.00000   0.00002   0.00003   0.00005  -3.09641
   D46        1.09388   0.00000   0.00002   0.00002   0.00005   1.09393
   D47       -1.01521   0.00000   0.00003   0.00002   0.00005  -1.01516
   D48        0.99211   0.00000   0.00003   0.00004   0.00006   0.99217
   D49       -1.10074   0.00000   0.00003   0.00003   0.00006  -1.10068
   D50        3.07335   0.00000   0.00003   0.00003   0.00006   3.07342
   D51       -0.99865   0.00000   0.00002   0.00002   0.00004  -0.99861
   D52       -3.09149   0.00000   0.00002   0.00002   0.00004  -3.09146
   D53        1.08260   0.00000   0.00002   0.00002   0.00004   1.08264
   D54        3.04893   0.00000   0.00003   0.00001   0.00004   3.04897
   D55       -0.11430   0.00000  -0.00001  -0.00001  -0.00002  -0.11432
   D56        2.97529   0.00000   0.00000   0.00015   0.00015   2.97544
   D57        0.88098   0.00000  -0.00001   0.00016   0.00015   0.88113
   D58       -1.26538   0.00001   0.00000   0.00017   0.00018  -1.26520
   D59       -0.23369   0.00000   0.00000   0.00007   0.00007  -0.23363
   D60       -2.32800   0.00000  -0.00001   0.00008   0.00007  -2.32794
   D61        1.80882   0.00000   0.00001   0.00009   0.00009   1.80892
   D62        2.96214   0.00000   0.00001  -0.00010  -0.00009   2.96206
   D63       -0.20566   0.00000  -0.00004  -0.00001  -0.00005  -0.20571
   D64       -0.11791   0.00000   0.00001  -0.00002  -0.00001  -0.11792
   D65        2.99747   0.00000  -0.00004   0.00007   0.00003   2.99750
   D66        0.48604   0.00000   0.00000  -0.00009  -0.00010   0.48595
   D67        2.63906   0.00000   0.00001  -0.00009  -0.00008   2.63898
   D68       -1.52814   0.00000   0.00000  -0.00009  -0.00010  -1.52824
   D69        2.63360   0.00000   0.00000  -0.00009  -0.00009   2.63351
   D70       -1.49656   0.00000   0.00001  -0.00009  -0.00007  -1.49664
   D71        0.61942   0.00000   0.00000  -0.00009  -0.00009   0.61933
   D72       -1.60220   0.00000  -0.00001  -0.00008  -0.00009  -1.60229
   D73        0.55082   0.00000   0.00001  -0.00009  -0.00007   0.55074
   D74        2.66680   0.00000  -0.00001  -0.00008  -0.00009   2.66671
   D75        0.41704   0.00000  -0.00001  -0.00004  -0.00005   0.41699
   D76       -1.63043   0.00000  -0.00003  -0.00002  -0.00005  -1.63048
   D77        2.49352   0.00000  -0.00002  -0.00003  -0.00004   2.49348
   D78       -2.69535   0.00000   0.00004  -0.00014  -0.00009  -2.69544
   D79        1.54037   0.00000   0.00003  -0.00012  -0.00009   1.54028
   D80       -0.61886   0.00000   0.00004  -0.00013  -0.00009  -0.61895
   D81       -0.20049   0.00000   0.00001   0.00000   0.00001  -0.20047
   D82        2.94678   0.00000   0.00000  -0.00002  -0.00002   2.94676
   D83        2.90863   0.00000  -0.00006   0.00011   0.00006   2.90869
   D84       -0.22729   0.00000  -0.00006   0.00009   0.00003  -0.22726
   D85       -0.55458   0.00000   0.00001   0.00008   0.00009  -0.55449
   D86        1.53861   0.00000   0.00003   0.00006   0.00008   1.53869
   D87       -2.69805   0.00000   0.00001   0.00005   0.00007  -2.69798
   D88       -2.70825   0.00000  -0.00001   0.00008   0.00008  -2.70817
   D89       -0.61505   0.00000   0.00001   0.00006   0.00007  -0.61498
   D90        1.43147   0.00000   0.00000   0.00006   0.00006   1.43153
   D91        1.46359   0.00000   0.00001   0.00008   0.00009   1.46368
   D92       -2.72641   0.00000   0.00002   0.00006   0.00008  -2.72632
   D93       -0.67988   0.00000   0.00001   0.00006   0.00007  -0.67981
   D94        0.15628   0.00000  -0.00003  -0.00003  -0.00005   0.15623
   D95       -3.11843   0.00000  -0.00003  -0.00003  -0.00006  -3.11849
   D96       -2.99086   0.00000  -0.00002  -0.00001  -0.00002  -2.99088
   D97        0.01762   0.00000  -0.00002  -0.00001  -0.00002   0.01759
   D98       -2.28492   0.00000  -0.00007   0.00006  -0.00001  -2.28492
   D99        0.83886   0.00000  -0.00006   0.00004  -0.00002   0.83884
   D100       0.88098   0.00000  -0.00002   0.00008   0.00006   0.88104
   D101      -2.27843   0.00000  -0.00001   0.00006   0.00005  -2.27838
   D102      -0.00471   0.00000   0.00002   0.00002   0.00005  -0.00466
   D103      -3.01228   0.00000   0.00003   0.00002   0.00004  -3.01224
   D104       3.11271   0.00000  -0.00002   0.00000  -0.00002   3.11269
   D105       0.10513   0.00000  -0.00002   0.00000  -0.00002   0.10511
   D106       2.94788   0.00000  -0.00006   0.00003  -0.00003   2.94785
   D107      -0.19127   0.00000  -0.00004  -0.00001  -0.00005  -0.19132
   D108       2.29188   0.00000   0.00005  -0.00006  -0.00001   2.29187
   D109      -0.83371   0.00000   0.00004  -0.00004  -0.00001  -0.83372
   D110      -0.85247   0.00000   0.00003  -0.00002   0.00001  -0.85246
   D111       2.30513   0.00000   0.00001   0.00000   0.00001   2.30513
   D112      -0.02647   0.00000   0.00003   0.00001   0.00003  -0.02644
   D113       3.07752   0.00000  -0.00001   0.00001   0.00000   3.07752
   D114       3.11784   0.00000   0.00005  -0.00003   0.00002   3.11786
   D115      -0.06135   0.00000   0.00001  -0.00003  -0.00002  -0.06137
   D116       3.14156   0.00000  -0.00001   0.00002   0.00001   3.14157
   D117      -0.01527   0.00000   0.00000   0.00002   0.00002  -0.01524
   D118      -0.01581   0.00000   0.00001   0.00001   0.00001  -0.01580
   D119       3.11055   0.00000   0.00002   0.00001   0.00002   3.11057
   D120      -3.13630   0.00000   0.00001  -0.00003  -0.00002  -3.13632
   D121      -0.00193   0.00000   0.00002  -0.00003   0.00000  -0.00193
   D122       0.02107   0.00000  -0.00001  -0.00001  -0.00002   0.02105
   D123      -3.12774   0.00000   0.00001  -0.00001  -0.00001  -3.12775
   D124       0.00187   0.00000   0.00000   0.00000   0.00000   0.00187
   D125       3.13757   0.00000   0.00001   0.00000   0.00001   3.13758
   D126      -3.12438   0.00000  -0.00001   0.00000  -0.00001  -3.12439
   D127       0.01132   0.00000   0.00000   0.00000  -0.00001   0.01132
   D128      -0.01241   0.00000   0.00001   0.00001   0.00002  -0.01240
   D129       3.13094   0.00000   0.00001   0.00000   0.00001   3.13095
   D130       3.13647   0.00000  -0.00001   0.00001   0.00000   3.13647
   D131      -0.00336   0.00000  -0.00001   0.00000  -0.00001  -0.00337
   D132       0.00704   0.00000   0.00000  -0.00001  -0.00001   0.00703
   D133      -3.14077   0.00000   0.00001  -0.00001   0.00000  -3.14077
   D134      -3.12864   0.00000  -0.00001   0.00000  -0.00001  -3.12865
   D135       0.00674   0.00000   0.00000  -0.00001   0.00000   0.00673
   D136      -0.00178   0.00000  -0.00001   0.00000   0.00000  -0.00178
   D137      -3.13715   0.00000  -0.00001   0.00000  -0.00001  -3.13716
   D138       3.13805   0.00000   0.00000   0.00000   0.00000   3.13805
   D139       0.00267   0.00000  -0.00001   0.00001   0.00000   0.00267
   D140       2.78194   0.00000  -0.00007   0.00007   0.00000   2.78193
   D141      -1.38863   0.00000  -0.00008   0.00009   0.00000  -1.38863
   D142       0.68447   0.00000  -0.00008   0.00007  -0.00001   0.68447
   D143      -0.31770   0.00000  -0.00002   0.00006   0.00004  -0.31767
   D144       1.79491   0.00000  -0.00004   0.00008   0.00005   1.79496
   D145      -2.41517   0.00000  -0.00003   0.00007   0.00004  -2.41513
   D146       3.13722   0.00000   0.00001  -0.00002  -0.00001   3.13722
   D147       0.00874   0.00000   0.00000  -0.00002  -0.00002   0.00873
   D148       0.01322   0.00000   0.00000   0.00000   0.00000   0.01322
   D149      -3.11526   0.00000  -0.00001   0.00000  -0.00001  -3.11527
   D150       3.14153   0.00000  -0.00001   0.00002   0.00001   3.14154
   D151       0.01129   0.00000  -0.00001   0.00002   0.00000   0.01129
   D152      -0.01762   0.00000   0.00000   0.00000   0.00000  -0.01762
   D153       3.13532   0.00000   0.00000   0.00000  -0.00001   3.13532
   D154      -0.00167   0.00000   0.00000   0.00000   0.00000  -0.00168
   D155      -3.13784   0.00000   0.00000   0.00000  -0.00001  -3.13785
   D156       3.12669   0.00000   0.00001   0.00000   0.00001   3.12670
   D157      -0.00948   0.00000   0.00000   0.00000   0.00000  -0.00947
   D158       0.01048   0.00000   0.00000   0.00000   0.00000   0.01048
   D159      -3.13158   0.00000   0.00000   0.00000   0.00000  -3.13158
   D160       3.14065   0.00000   0.00000   0.00000   0.00000   3.14066
   D161      -0.00141   0.00000   0.00000   0.00000   0.00000  -0.00141
   D162      -0.00566   0.00000   0.00000   0.00000   0.00000  -0.00566
   D163       3.14079   0.00000   0.00000   0.00000   0.00000   3.14079
   D164       3.13048   0.00000   0.00000   0.00000   0.00000   3.13049
   D165      -0.00625   0.00000   0.00000   0.00000   0.00000  -0.00624
   D166       0.00127   0.00000   0.00000   0.00000   0.00000   0.00127
   D167       3.13800   0.00000   0.00000   0.00000   0.00000   3.13800
   D168      -3.13985   0.00000   0.00000   0.00000   0.00000  -3.13985
   D169      -0.00312   0.00000   0.00000   0.00000   0.00000  -0.00312
   D170      -0.68900   0.00000   0.00002  -0.00007  -0.00005  -0.68905
   D171       1.38415   0.00000   0.00002  -0.00006  -0.00004   1.38411
   D172      -2.77740   0.00000   0.00001  -0.00006  -0.00005  -2.77745
   D173       2.30337   0.00000   0.00002  -0.00007  -0.00005   2.30332
   D174      -1.90667   0.00000   0.00002  -0.00006  -0.00005  -1.90671
   D175       0.21497   0.00000   0.00001  -0.00006  -0.00005   0.21492
         Item               Value     Threshold  Converged?
 Maximum Force            0.000011     0.000450     YES
 RMS     Force            0.000002     0.000300     YES
 Maximum Displacement     0.000457     0.001800     YES
 RMS     Displacement     0.000119     0.001200     YES
 Predicted change in Energy=-4.486257D-09
 Optimization completed.
    -- Stationary point found.
                           ----------------------------
                           !   Optimized Parameters   !
                           ! (Angstroms and Degrees)  !
 --------------------------                            --------------------------
 ! Name  Definition              Value          Derivative Info.                !
 --------------------------------------------------------------------------------
 ! R1    R(1,2)                  1.5217         -DE/DX =    0.0                 !
 ! R2    R(1,5)                  1.347          -DE/DX =    0.0                 !
 ! R3    R(1,39)                 1.4598         -DE/DX =    0.0                 !
 ! R4    R(2,3)                  1.5315         -DE/DX =    0.0                 !
 ! R5    R(2,21)                 1.5355         -DE/DX =    0.0                 !
 ! R6    R(2,26)                 1.823          -DE/DX =    0.0                 !
 ! R7    R(3,4)                  1.8218         -DE/DX =    0.0                 !
 ! R8    R(3,16)                 1.5244         -DE/DX =    0.0                 !
 ! R9    R(3,17)                 1.5352         -DE/DX =    0.0                 !
 ! R10   R(4,25)                 1.7482         -DE/DX =    0.0                 !
 ! R11   R(5,6)                  1.5005         -DE/DX =    0.0                 !
 ! R12   R(5,7)                  1.4699         -DE/DX =    0.0                 !
 ! R13   R(6,8)                  1.5415         -DE/DX =    0.0                 !
 ! R14   R(6,10)                 1.3459         -DE/DX =    0.0                 !
 ! R15   R(6,11)                 1.3539         -DE/DX =    0.0                 !
 ! R16   R(7,9)                  1.499          -DE/DX =    0.0                 !
 ! R17   R(7,16)                 1.3495         -DE/DX =    0.0                 !
 ! R18   R(8,9)                  1.5429         -DE/DX =    0.0                 !
 ! R19   R(8,12)                 1.3319         -DE/DX =    0.0                 !
 ! R20   R(8,13)                 1.3427         -DE/DX =    0.0                 !
 ! R21   R(9,14)                 1.3543         -DE/DX =    0.0                 !
 ! R22   R(9,15)                 1.3441         -DE/DX =    0.0                 !
 ! R23   R(16,55)                1.4558         -DE/DX =    0.0                 !
 ! R24   R(17,18)                1.0979         -DE/DX =    0.0                 !
 ! R25   R(17,19)                1.0969         -DE/DX =    0.0                 !
 ! R26   R(17,20)                1.0985         -DE/DX =    0.0                 !
 ! R27   R(21,22)                1.0966         -DE/DX =    0.0                 !
 ! R28   R(21,23)                1.0992         -DE/DX =    0.0                 !
 ! R29   R(21,24)                1.098          -DE/DX =    0.0                 !
 ! R30   R(25,44)                1.4773         -DE/DX =    0.0                 !
 ! R31   R(25,55)                1.3565         -DE/DX =    0.0                 !
 ! R32   R(26,27)                1.7529         -DE/DX =    0.0                 !
 ! R33   R(27,28)                1.4774         -DE/DX =    0.0                 !
 ! R34   R(27,39)                1.3555         -DE/DX =    0.0                 !
 ! R35   R(28,29)                1.3966         -DE/DX =    0.0                 !
 ! R36   R(28,30)                1.3975         -DE/DX =    0.0                 !
 ! R37   R(29,31)                1.3886         -DE/DX =    0.0                 !
 ! R38   R(29,32)                1.0918         -DE/DX =    0.0                 !
 ! R39   R(30,33)                1.3879         -DE/DX =    0.0                 !
 ! R40   R(30,34)                1.0926         -DE/DX =    0.0                 !
 ! R41   R(31,35)                1.3899         -DE/DX =    0.0                 !
 ! R42   R(31,36)                1.0922         -DE/DX =    0.0                 !
 ! R43   R(33,35)                1.3905         -DE/DX =    0.0                 !
 ! R44   R(33,37)                1.0922         -DE/DX =    0.0                 !
 ! R45   R(35,38)                1.0924         -DE/DX =    0.0                 !
 ! R46   R(39,40)                1.4972         -DE/DX =    0.0                 !
 ! R47   R(40,41)                1.0966         -DE/DX =    0.0                 !
 ! R48   R(40,42)                1.0977         -DE/DX =    0.0                 !
 ! R49   R(40,43)                1.0968         -DE/DX =    0.0                 !
 ! R50   R(44,45)                1.3965         -DE/DX =    0.0                 !
 ! R51   R(44,46)                1.3972         -DE/DX =    0.0                 !
 ! R52   R(45,47)                1.3885         -DE/DX =    0.0                 !
 ! R53   R(45,48)                1.092          -DE/DX =    0.0                 !
 ! R54   R(46,49)                1.388          -DE/DX =    0.0                 !
 ! R55   R(46,50)                1.0929         -DE/DX =    0.0                 !
 ! R56   R(47,51)                1.39           -DE/DX =    0.0                 !
 ! R57   R(47,52)                1.0922         -DE/DX =    0.0                 !
 ! R58   R(49,51)                1.3903         -DE/DX =    0.0                 !
 ! R59   R(49,53)                1.0922         -DE/DX =    0.0                 !
 ! R60   R(51,54)                1.0923         -DE/DX =    0.0                 !
 ! R61   R(55,56)                1.4971         -DE/DX =    0.0                 !
 ! R62   R(56,57)                1.0978         -DE/DX =    0.0                 !
 ! R63   R(56,58)                1.0974         -DE/DX =    0.0                 !
 ! R64   R(56,59)                1.0962         -DE/DX =    0.0                 !
 ! A1    A(2,1,5)              116.6338         -DE/DX =    0.0                 !
 ! A2    A(2,1,39)             111.4407         -DE/DX =    0.0                 !
 ! A3    A(5,1,39)             131.8173         -DE/DX =    0.0                 !
 ! A4    A(1,2,3)              109.6427         -DE/DX =    0.0                 !
 ! A5    A(1,2,21)             107.0172         -DE/DX =    0.0                 !
 ! A6    A(1,2,26)             105.2105         -DE/DX =    0.0                 !
 ! A7    A(3,2,21)             113.1936         -DE/DX =    0.0                 !
 ! A8    A(3,2,26)             112.8228         -DE/DX =    0.0                 !
 ! A9    A(21,2,26)            108.4954         -DE/DX =    0.0                 !
 ! A10   A(2,3,4)              112.7555         -DE/DX =    0.0                 !
 ! A11   A(2,3,16)             108.5104         -DE/DX =    0.0                 !
 ! A12   A(2,3,17)             113.6805         -DE/DX =    0.0                 !
 ! A13   A(4,3,16)             106.1211         -DE/DX =    0.0                 !
 ! A14   A(4,3,17)             107.776          -DE/DX =    0.0                 !
 ! A15   A(16,3,17)            107.6141         -DE/DX =    0.0                 !
 ! A16   A(3,4,25)              91.6384         -DE/DX =    0.0                 !
 ! A17   A(1,5,6)              128.938          -DE/DX =    0.0                 !
 ! A18   A(1,5,7)              121.6055         -DE/DX =    0.0                 !
 ! A19   A(6,5,7)              109.3444         -DE/DX =    0.0                 !
 ! A20   A(5,6,8)              103.8889         -DE/DX =    0.0                 !
 ! A21   A(5,6,10)             114.5497         -DE/DX =    0.0                 !
 ! A22   A(5,6,11)             112.2899         -DE/DX =    0.0                 !
 ! A23   A(8,6,10)             109.981          -DE/DX =    0.0                 !
 ! A24   A(8,6,11)             108.4891         -DE/DX =    0.0                 !
 ! A25   A(10,6,11)            107.4885         -DE/DX =    0.0                 !
 ! A26   A(5,7,9)              108.4783         -DE/DX =    0.0                 !
 ! A27   A(5,7,16)             121.4529         -DE/DX =    0.0                 !
 ! A28   A(9,7,16)             130.048          -DE/DX =    0.0                 !
 ! A29   A(6,8,9)              105.0517         -DE/DX =    0.0                 !
 ! A30   A(6,8,12)             112.8964         -DE/DX =    0.0                 !
 ! A31   A(6,8,13)             108.4412         -DE/DX =    0.0                 !
 ! A32   A(9,8,12)             112.8388         -DE/DX =    0.0                 !
 ! A33   A(9,8,13)             108.1112         -DE/DX =    0.0                 !
 ! A34   A(12,8,13)            109.2756         -DE/DX =    0.0                 !
 ! A35   A(7,9,8)              103.1838         -DE/DX =    0.0                 !
 ! A36   A(7,9,14)             112.6819         -DE/DX =    0.0                 !
 ! A37   A(7,9,15)             114.9781         -DE/DX =    0.0                 !
 ! A38   A(8,9,14)             108.9191         -DE/DX =    0.0                 !
 ! A39   A(8,9,15)             109.3427         -DE/DX =    0.0                 !
 ! A40   A(14,9,15)            107.5416         -DE/DX =    0.0                 !
 ! A41   A(3,16,7)             115.5576         -DE/DX =    0.0                 !
 ! A42   A(3,16,55)            112.5924         -DE/DX =    0.0                 !
 ! A43   A(7,16,55)            131.8494         -DE/DX =    0.0                 !
 ! A44   A(3,17,18)            109.0474         -DE/DX =    0.0                 !
 ! A45   A(3,17,19)            111.0308         -DE/DX =    0.0                 !
 ! A46   A(3,17,20)            110.4581         -DE/DX =    0.0                 !
 ! A47   A(18,17,19)           108.8349         -DE/DX =    0.0                 !
 ! A48   A(18,17,20)           108.5799         -DE/DX =    0.0                 !
 ! A49   A(19,17,20)           108.8388         -DE/DX =    0.0                 !
 ! A50   A(2,21,22)            110.8535         -DE/DX =    0.0                 !
 ! A51   A(2,21,23)            110.3445         -DE/DX =    0.0                 !
 ! A52   A(2,21,24)            109.1241         -DE/DX =    0.0                 !
 ! A53   A(22,21,23)           108.9895         -DE/DX =    0.0                 !
 ! A54   A(22,21,24)           108.9717         -DE/DX =    0.0                 !
 ! A55   A(23,21,24)           108.5114         -DE/DX =    0.0                 !
 ! A56   A(4,25,44)            116.8123         -DE/DX =    0.0                 !
 ! A57   A(4,25,55)            116.1864         -DE/DX =    0.0                 !
 ! A58   A(44,25,55)           126.9879         -DE/DX =    0.0                 !
 ! A59   A(2,26,27)             90.9949         -DE/DX =    0.0                 !
 ! A60   A(26,27,28)           117.1691         -DE/DX =    0.0                 !
 ! A61   A(26,27,39)           115.6943         -DE/DX =    0.0                 !
 ! A62   A(28,27,39)           127.1365         -DE/DX =    0.0                 !
 ! A63   A(27,28,29)           120.4805         -DE/DX =    0.0                 !
 ! A64   A(27,28,30)           120.4628         -DE/DX =    0.0                 !
 ! A65   A(29,28,30)           119.0504         -DE/DX =    0.0                 !
 ! A66   A(28,29,31)           120.4393         -DE/DX =    0.0                 !
 ! A67   A(28,29,32)           119.408          -DE/DX =    0.0                 !
 ! A68   A(31,29,32)           120.1469         -DE/DX =    0.0                 !
 ! A69   A(28,30,33)           120.3916         -DE/DX =    0.0                 !
 ! A70   A(28,30,34)           119.3301         -DE/DX =    0.0                 !
 ! A71   A(33,30,34)           120.2769         -DE/DX =    0.0                 !
 ! A72   A(29,31,35)           120.1332         -DE/DX =    0.0                 !
 ! A73   A(29,31,36)           119.7238         -DE/DX =    0.0                 !
 ! A74   A(35,31,36)           120.1421         -DE/DX =    0.0                 !
 ! A75   A(30,33,35)           120.1741         -DE/DX =    0.0                 !
 ! A76   A(30,33,37)           119.7094         -DE/DX =    0.0                 !
 ! A77   A(35,33,37)           120.1165         -DE/DX =    0.0                 !
 ! A78   A(31,35,33)           119.8013         -DE/DX =    0.0                 !
 ! A79   A(31,35,38)           120.1005         -DE/DX =    0.0                 !
 ! A80   A(33,35,38)           120.0972         -DE/DX =    0.0                 !
 ! A81   A(1,39,27)            111.6448         -DE/DX =    0.0                 !
 ! A82   A(1,39,40)            123.5851         -DE/DX =    0.0                 !
 ! A83   A(27,39,40)           124.733          -DE/DX =    0.0                 !
 ! A84   A(39,40,41)           110.8206         -DE/DX =    0.0                 !
 ! A85   A(39,40,42)           111.6294         -DE/DX =    0.0                 !
 ! A86   A(39,40,43)           110.2841         -DE/DX =    0.0                 !
 ! A87   A(41,40,42)           108.4855         -DE/DX =    0.0                 !
 ! A88   A(41,40,43)           108.51           -DE/DX =    0.0                 !
 ! A89   A(42,40,43)           106.9784         -DE/DX =    0.0                 !
 ! A90   A(25,44,45)           120.5356         -DE/DX =    0.0                 !
 ! A91   A(25,44,46)           120.3749         -DE/DX =    0.0                 !
 ! A92   A(45,44,46)           119.0818         -DE/DX =    0.0                 !
 ! A93   A(44,45,47)           120.4151         -DE/DX =    0.0                 !
 ! A94   A(44,45,48)           119.3501         -DE/DX =    0.0                 !
 ! A95   A(47,45,48)           120.2305         -DE/DX =    0.0                 !
 ! A96   A(44,46,49)           120.3957         -DE/DX =    0.0                 !
 ! A97   A(44,46,50)           119.469          -DE/DX =    0.0                 !
 ! A98   A(49,46,50)           120.1321         -DE/DX =    0.0                 !
 ! A99   A(45,47,51)           120.1316         -DE/DX =    0.0                 !
 ! A100  A(45,47,52)           119.7275         -DE/DX =    0.0                 !
 ! A101  A(51,47,52)           120.1402         -DE/DX =    0.0                 !
 ! A102  A(46,49,51)           120.1474         -DE/DX =    0.0                 !
 ! A103  A(46,49,53)           119.7303         -DE/DX =    0.0                 !
 ! A104  A(51,49,53)           120.1224         -DE/DX =    0.0                 !
 ! A105  A(47,51,49)           119.8214         -DE/DX =    0.0                 !
 ! A106  A(47,51,54)           120.0861         -DE/DX =    0.0                 !
 ! A107  A(49,51,54)           120.0919         -DE/DX =    0.0                 !
 ! A108  A(16,55,25)           111.9231         -DE/DX =    0.0                 !
 ! A109  A(16,55,56)           123.5142         -DE/DX =    0.0                 !
 ! A110  A(25,55,56)           124.0879         -DE/DX =    0.0                 !
 ! A111  A(55,56,57)           110.0063         -DE/DX =    0.0                 !
 ! A112  A(55,56,58)           111.9435         -DE/DX =    0.0                 !
 ! A113  A(55,56,59)           110.9036         -DE/DX =    0.0                 !
 ! A114  A(57,56,58)           106.966          -DE/DX =    0.0                 !
 ! A115  A(57,56,59)           108.1962         -DE/DX =    0.0                 !
 ! A116  A(58,56,59)           108.6751         -DE/DX =    0.0                 !
 ! D1    D(5,1,2,3)             38.4037         -DE/DX =    0.0                 !
 ! D2    D(5,1,2,21)           -84.7277         -DE/DX =    0.0                 !
 ! D3    D(5,1,2,26)           159.9942         -DE/DX =    0.0                 !
 ! D4    D(39,1,2,3)          -144.9276         -DE/DX =    0.0                 !
 ! D5    D(39,1,2,21)           91.941          -DE/DX =    0.0                 !
 ! D6    D(39,1,2,26)          -23.3371         -DE/DX =    0.0                 !
 ! D7    D(2,1,5,6)            172.4407         -DE/DX =    0.0                 !
 ! D8    D(2,1,5,7)             -3.2807         -DE/DX =    0.0                 !
 ! D9    D(39,1,5,6)            -3.3974         -DE/DX =    0.0                 !
 ! D10   D(39,1,5,7)          -179.1188         -DE/DX =    0.0                 !
 ! D11   D(2,1,39,27)           16.8053         -DE/DX =    0.0                 !
 ! D12   D(2,1,39,40)         -161.0696         -DE/DX =    0.0                 !
 ! D13   D(5,1,39,27)         -167.1913         -DE/DX =    0.0                 !
 ! D14   D(5,1,39,40)           14.9338         -DE/DX =    0.0                 !
 ! D15   D(1,2,3,4)           -175.5223         -DE/DX =    0.0                 !
 ! D16   D(1,2,3,16)           -58.2667         -DE/DX =    0.0                 !
 ! D17   D(1,2,3,17)            61.4218         -DE/DX =    0.0                 !
 ! D18   D(21,2,3,4)           -56.1163         -DE/DX =    0.0                 !
 ! D19   D(21,2,3,16)           61.1393         -DE/DX =    0.0                 !
 ! D20   D(21,2,3,17)         -179.1723         -DE/DX =    0.0                 !
 ! D21   D(26,2,3,4)            67.5771         -DE/DX =    0.0                 !
 ! D22   D(26,2,3,16)         -175.1673         -DE/DX =    0.0                 !
 ! D23   D(26,2,3,17)          -55.4788         -DE/DX =    0.0                 !
 ! D24   D(1,2,21,22)         -177.1441         -DE/DX =    0.0                 !
 ! D25   D(1,2,21,23)           62.0175         -DE/DX =    0.0                 !
 ! D26   D(1,2,21,24)          -57.1241         -DE/DX =    0.0                 !
 ! D27   D(3,2,21,22)           61.9525         -DE/DX =    0.0                 !
 ! D28   D(3,2,21,23)          -58.8859         -DE/DX =    0.0                 !
 ! D29   D(3,2,21,24)         -178.0275         -DE/DX =    0.0                 !
 ! D30   D(26,2,21,22)         -64.0837         -DE/DX =    0.0                 !
 ! D31   D(26,2,21,23)         175.0779         -DE/DX =    0.0                 !
 ! D32   D(26,2,21,24)          55.9363         -DE/DX =    0.0                 !
 ! D33   D(1,2,26,27)           18.7302         -DE/DX =    0.0                 !
 ! D34   D(3,2,26,27)          138.2265         -DE/DX =    0.0                 !
 ! D35   D(21,2,26,27)         -95.5217         -DE/DX =    0.0                 !
 ! D36   D(2,3,4,25)           129.2339         -DE/DX =    0.0                 !
 ! D37   D(16,3,4,25)           10.5747         -DE/DX =    0.0                 !
 ! D38   D(17,3,4,25)         -104.4778         -DE/DX =    0.0                 !
 ! D39   D(2,3,16,7)            45.9248         -DE/DX =    0.0                 !
 ! D40   D(2,3,16,55)         -134.3374         -DE/DX =    0.0                 !
 ! D41   D(4,3,16,7)           167.3487         -DE/DX =    0.0                 !
 ! D42   D(4,3,16,55)          -12.9136         -DE/DX =    0.0                 !
 ! D43   D(17,3,16,7)          -77.4886         -DE/DX =    0.0                 !
 ! D44   D(17,3,16,55)         102.2492         -DE/DX =    0.0                 !
 ! D45   D(2,3,17,18)         -177.4141         -DE/DX =    0.0                 !
 ! D46   D(2,3,17,19)           62.6746         -DE/DX =    0.0                 !
 ! D47   D(2,3,17,20)          -58.1674         -DE/DX =    0.0                 !
 ! D48   D(4,3,17,18)           56.8435         -DE/DX =    0.0                 !
 ! D49   D(4,3,17,19)          -63.0678         -DE/DX =    0.0                 !
 ! D50   D(4,3,17,20)          176.0902         -DE/DX =    0.0                 !
 ! D51   D(16,3,17,18)         -57.2182         -DE/DX =    0.0                 !
 ! D52   D(16,3,17,19)        -177.1295         -DE/DX =    0.0                 !
 ! D53   D(16,3,17,20)          62.0285         -DE/DX =    0.0                 !
 ! D54   D(3,4,25,44)          174.691          -DE/DX =    0.0                 !
 ! D55   D(3,4,25,55)           -6.5487         -DE/DX =    0.0                 !
 ! D56   D(1,5,6,8)            170.4717         -DE/DX =    0.0                 !
 ! D57   D(1,5,6,10)            50.4764         -DE/DX =    0.0                 !
 ! D58   D(1,5,6,11)           -72.5007         -DE/DX =    0.0                 !
 ! D59   D(7,5,6,8)            -13.3896         -DE/DX =    0.0                 !
 ! D60   D(7,5,6,10)          -133.3849         -DE/DX =    0.0                 !
 ! D61   D(7,5,6,11)           103.638          -DE/DX =    0.0                 !
 ! D62   D(1,5,7,9)            169.7182         -DE/DX =    0.0                 !
 ! D63   D(1,5,7,16)           -11.7835         -DE/DX =    0.0                 !
 ! D64   D(6,5,7,9)             -6.7557         -DE/DX =    0.0                 !
 ! D65   D(6,5,7,16)           171.7425         -DE/DX =    0.0                 !
 ! D66   D(5,6,8,9)             27.8482         -DE/DX =    0.0                 !
 ! D67   D(5,6,8,12)           151.2071         -DE/DX =    0.0                 !
 ! D68   D(5,6,8,13)           -87.5561         -DE/DX =    0.0                 !
 ! D69   D(10,6,8,9)           150.8944         -DE/DX =    0.0                 !
 ! D70   D(10,6,8,12)          -85.7467         -DE/DX =    0.0                 !
 ! D71   D(10,6,8,13)           35.4901         -DE/DX =    0.0                 !
 ! D72   D(11,6,8,9)           -91.7994         -DE/DX =    0.0                 !
 ! D73   D(11,6,8,12)           31.5595         -DE/DX =    0.0                 !
 ! D74   D(11,6,8,13)          152.7964         -DE/DX =    0.0                 !
 ! D75   D(5,7,9,8)             23.8945         -DE/DX =    0.0                 !
 ! D76   D(5,7,9,14)           -93.4169         -DE/DX =    0.0                 !
 ! D77   D(5,7,9,15)           142.8681         -DE/DX =    0.0                 !
 ! D78   D(16,7,9,8)          -154.4319         -DE/DX =    0.0                 !
 ! D79   D(16,7,9,14)           88.2567         -DE/DX =    0.0                 !
 ! D80   D(16,7,9,15)          -35.4583         -DE/DX =    0.0                 !
 ! D81   D(5,7,16,3)           -11.4869         -DE/DX =    0.0                 !
 ! D82   D(5,7,16,55)          168.8381         -DE/DX =    0.0                 !
 ! D83   D(9,7,16,3)           166.6523         -DE/DX =    0.0                 !
 ! D84   D(9,7,16,55)          -13.0227         -DE/DX =    0.0                 !
 ! D85   D(6,8,9,7)            -31.7753         -DE/DX =    0.0                 !
 ! D86   D(6,8,9,14)            88.1559         -DE/DX =    0.0                 !
 ! D87   D(6,8,9,15)          -154.5868         -DE/DX =    0.0                 !
 ! D88   D(12,8,9,7)          -155.1711         -DE/DX =    0.0                 !
 ! D89   D(12,8,9,14)          -35.2399         -DE/DX =    0.0                 !
 ! D90   D(12,8,9,15)           82.0174         -DE/DX =    0.0                 !
 ! D91   D(13,8,9,7)            83.8573         -DE/DX =    0.0                 !
 ! D92   D(13,8,9,14)         -156.2115         -DE/DX =    0.0                 !
 ! D93   D(13,8,9,15)          -38.9542         -DE/DX =    0.0                 !
 ! D94   D(3,16,55,25)           8.9542         -DE/DX =    0.0                 !
 ! D95   D(3,16,55,56)        -178.6729         -DE/DX =    0.0                 !
 ! D96   D(7,16,55,25)        -171.3634         -DE/DX =    0.0                 !
 ! D97   D(7,16,55,56)           1.0095         -DE/DX =    0.0                 !
 ! D98   D(4,25,44,45)        -130.916          -DE/DX =    0.0                 !
 ! D99   D(4,25,44,46)          48.0631         -DE/DX =    0.0                 !
 ! D100  D(55,25,44,45)         50.4767         -DE/DX =    0.0                 !
 ! D101  D(55,25,44,46)       -130.5442         -DE/DX =    0.0                 !
 ! D102  D(4,25,55,16)          -0.2699         -DE/DX =    0.0                 !
 ! D103  D(4,25,55,56)        -172.5912         -DE/DX =    0.0                 !
 ! D104  D(44,25,55,16)        178.345          -DE/DX =    0.0                 !
 ! D105  D(44,25,55,56)          6.0236         -DE/DX =    0.0                 !
 ! D106  D(2,26,27,28)         168.9014         -DE/DX =    0.0                 !
 ! D107  D(2,26,27,39)         -10.9591         -DE/DX =    0.0                 !
 ! D108  D(26,27,28,29)        131.3151         -DE/DX =    0.0                 !
 ! D109  D(26,27,28,30)        -47.7681         -DE/DX =    0.0                 !
 ! D110  D(39,27,28,29)        -48.8427         -DE/DX =    0.0                 !
 ! D111  D(39,27,28,30)        132.0742         -DE/DX =    0.0                 !
 ! D112  D(26,27,39,1)          -1.5167         -DE/DX =    0.0                 !
 ! D113  D(26,27,39,40)        176.3291         -DE/DX =    0.0                 !
 ! D114  D(28,27,39,1)         178.639          -DE/DX =    0.0                 !
 ! D115  D(28,27,39,40)         -3.5151         -DE/DX =    0.0                 !
 ! D116  D(27,28,29,31)        179.998          -DE/DX =    0.0                 !
 ! D117  D(27,28,29,32)         -0.8746         -DE/DX =    0.0                 !
 ! D118  D(30,28,29,31)         -0.906          -DE/DX =    0.0                 !
 ! D119  D(30,28,29,32)        178.2213         -DE/DX =    0.0                 !
 ! D120  D(27,28,30,33)       -179.6965         -DE/DX =    0.0                 !
 ! D121  D(27,28,30,34)         -0.1103         -DE/DX =    0.0                 !
 ! D122  D(29,28,30,33)          1.2074         -DE/DX =    0.0                 !
 ! D123  D(29,28,30,34)       -179.2064         -DE/DX =    0.0                 !
 ! D124  D(28,29,31,35)          0.1072         -DE/DX =    0.0                 !
 ! D125  D(28,29,31,36)        179.7697         -DE/DX =    0.0                 !
 ! D126  D(32,29,31,35)       -179.0136         -DE/DX =    0.0                 !
 ! D127  D(32,29,31,36)          0.6488         -DE/DX =    0.0                 !
 ! D128  D(28,30,33,35)         -0.7113         -DE/DX =    0.0                 !
 ! D129  D(28,30,33,37)        179.3896         -DE/DX =    0.0                 !
 ! D130  D(34,30,33,35)        179.7064         -DE/DX =    0.0                 !
 ! D131  D(34,30,33,37)         -0.1927         -DE/DX =    0.0                 !
 ! D132  D(29,31,35,33)          0.4031         -DE/DX =    0.0                 !
 ! D133  D(29,31,35,38)       -179.9531         -DE/DX =    0.0                 !
 ! D134  D(36,31,35,33)       -179.2579         -DE/DX =    0.0                 !
 ! D135  D(36,31,35,38)          0.3859         -DE/DX =    0.0                 !
 ! D136  D(30,33,35,31)         -0.1018         -DE/DX =    0.0                 !
 ! D137  D(30,33,35,38)       -179.7457         -DE/DX =    0.0                 !
 ! D138  D(37,33,35,31)        179.7969         -DE/DX =    0.0                 !
 ! D139  D(37,33,35,38)          0.153          -DE/DX =    0.0                 !
 ! D140  D(1,39,40,41)         159.3933         -DE/DX =    0.0                 !
 ! D141  D(1,39,40,42)         -79.5627         -DE/DX =    0.0                 !
 ! D142  D(1,39,40,43)          39.2175         -DE/DX =    0.0                 !
 ! D143  D(27,39,40,41)        -18.2031         -DE/DX =    0.0                 !
 ! D144  D(27,39,40,42)        102.8409         -DE/DX =    0.0                 !
 ! D145  D(27,39,40,43)       -138.3789         -DE/DX =    0.0                 !
 ! D146  D(25,44,45,47)        179.7496         -DE/DX =    0.0                 !
 ! D147  D(25,44,45,48)          0.5008         -DE/DX =    0.0                 !
 ! D148  D(46,44,45,47)          0.7575         -DE/DX =    0.0                 !
 ! D149  D(46,44,45,48)       -178.4913         -DE/DX =    0.0                 !
 ! D150  D(25,44,46,49)        179.9966         -DE/DX =    0.0                 !
 ! D151  D(25,44,46,50)          0.6469         -DE/DX =    0.0                 !
 ! D152  D(45,44,46,49)         -1.0095         -DE/DX =    0.0                 !
 ! D153  D(45,44,46,50)        179.6407         -DE/DX =    0.0                 !
 ! D154  D(44,45,47,51)         -0.0959         -DE/DX =    0.0                 !
 ! D155  D(44,45,47,52)       -179.7852         -DE/DX =    0.0                 !
 ! D156  D(48,45,47,51)        179.1463         -DE/DX =    0.0                 !
 ! D157  D(48,45,47,52)         -0.543          -DE/DX =    0.0                 !
 ! D158  D(44,46,49,51)          0.6007         -DE/DX =    0.0                 !
 ! D159  D(44,46,49,53)       -179.4263         -DE/DX =    0.0                 !
 ! D160  D(50,46,49,51)        179.9462         -DE/DX =    0.0                 !
 ! D161  D(50,46,49,53)         -0.0808         -DE/DX =    0.0                 !
 ! D162  D(45,47,51,49)         -0.3245         -DE/DX =    0.0                 !
 ! D163  D(45,47,51,54)        179.9541         -DE/DX =    0.0                 !
 ! D164  D(52,47,51,49)        179.3635         -DE/DX =    0.0                 !
 ! D165  D(52,47,51,54)         -0.3579         -DE/DX =    0.0                 !
 ! D166  D(46,49,51,47)          0.0727         -DE/DX =    0.0                 !
 ! D167  D(46,49,51,54)        179.7942         -DE/DX =    0.0                 !
 ! D168  D(53,49,51,47)       -179.9002         -DE/DX =    0.0                 !
 ! D169  D(53,49,51,54)         -0.1787         -DE/DX =    0.0                 !
 ! D170  D(16,55,56,57)        -39.4765         -DE/DX =    0.0                 !
 ! D171  D(16,55,56,58)         79.3059         -DE/DX =    0.0                 !
 ! D172  D(16,55,56,59)       -159.1331         -DE/DX =    0.0                 !
 ! D173  D(25,55,56,57)        131.9735         -DE/DX =    0.0                 !
 ! D174  D(25,55,56,58)       -109.2441         -DE/DX =    0.0                 !
 ! D175  D(25,55,56,59)         12.317          -DE/DX =    0.0                 !
 --------------------------------------------------------------------------------
 GradGradGradGradGradGradGradGradGradGradGradGradGradGradGradGradGradGrad

 Largest change from initial coordinates is atom   36       0.001 Angstoms.
 Leave Link  103 at Wed Dec  5 17:24:10 2018, MaxMem=   536870912 cpu:         1.7
 (Enter /pbs_home/pkowalski/g09d01/g09/l202.exe)
 Stoichiometry    C29H22F6S2
 Framework group  C1[X(C29H22F6S2)]
 Deg. of freedom   171
 Full point group                 C1      NOp   1
 RotChk:  IX=0 Diff= 2.01D-15
 Largest Abelian subgroup         C1      NOp   1
 Largest concise Abelian subgroup C1      NOp   1
                         Standard orientation:                         
 ---------------------------------------------------------------------
 Center     Atomic      Atomic             Coordinates (Angstroms)
 Number     Number       Type             X           Y           Z
 ---------------------------------------------------------------------
      1          6           0       -1.420570    0.421038   -0.170856
      2          6           0       -0.599861   -0.855544   -0.281543
      3          6           0        0.649926   -0.741840    0.596317
      4         16           0        1.762516   -2.174525    0.427295
      5          6           0       -0.732729    1.577169   -0.103671
      6          6           0       -1.249103    2.985477   -0.144528
      7          6           0        0.736515    1.598234   -0.064250
      8          6           0       -0.019569    3.841103    0.219192
      9          6           0        1.196437    3.013327   -0.246115
     10          9           0       -2.254833    3.237411    0.713581
     11          9           0       -1.670060    3.342419   -1.380823
     12          9           0       -0.055469    5.056947   -0.323438
     13          9           0        0.039067    3.953833    1.555872
     14          9           0        1.463101    3.313652   -1.539501
     15          9           0        2.273693    3.357791    0.480167
     16          6           0        1.451592    0.472551    0.142029
     17          6           0        0.340532   -0.562259    2.089207
     18          1           0        1.283494   -0.443006    2.638726
     19          1           0       -0.194041   -1.433166    2.487982
     20          1           0       -0.273470    0.334524    2.248905
     21          6           0       -0.277595   -1.055000   -1.769561
     22          1           0        0.273003   -1.990109   -1.927821
     23          1           0        0.325702   -0.216690   -2.145607
     24          1           0       -1.215736   -1.092373   -2.338952
     25          6           0        3.139546   -1.135315    0.144170
     26         16           0       -1.719482   -2.191720    0.251859
     27          6           0       -3.117301   -1.167755   -0.013125
     28          6           0       -4.444870   -1.814798    0.027031
     29          6           0       -5.478362   -1.264638    0.788445
     30          6           0       -4.678760   -2.996637   -0.681228
     31          6           0       -6.725777   -1.873459    0.825538
     32          1           0       -5.293484   -0.357539    1.367341
     33          6           0       -5.928249   -3.599840   -0.647520
     34          1           0       -3.869583   -3.438075   -1.267911
     35          6           0       -6.954772   -3.039536    0.104706
     36          1           0       -7.524585   -1.435222    1.427909
     37          1           0       -6.101576   -4.517913   -1.213293
     38          1           0       -7.936521   -3.517619    0.133660
     39          6           0       -2.851999    0.142556   -0.236980
     40          6           0       -3.882928    1.177921   -0.563654
     41          1           0       -4.810346    0.708065   -0.912395
     42          1           0       -4.116351    1.805122    0.306463
     43          1           0       -3.514048    1.846677   -1.350788
     44          6           0        4.459194   -1.791209    0.040388
     45          6           0        5.548345   -1.313777    0.772490
     46          6           0        4.628823   -2.911957   -0.776510
     47          6           0        6.786257   -1.935322    0.677014
     48          1           0        5.414537   -0.453242    1.431374
     49          6           0        5.868525   -3.528499   -0.874393
     50          1           0        3.779231   -3.294503   -1.347657
     51          6           0        6.949847   -3.041417   -0.148794
     52          1           0        7.629635   -1.554652    1.257346
     53          1           0        5.991140   -4.398284   -1.523500
     54          1           0        7.924259   -3.529372   -0.223921
     55          6           0        2.874100    0.188955    0.017415
     56          6           0        3.889199    1.213540   -0.384113
     57          1           0        3.481054    1.857010   -1.174419
     58          1           0        4.163652    1.868685    0.452402
     59          1           0        4.797650    0.734710   -0.767629
 ---------------------------------------------------------------------
 Rotational constants (GHZ):      0.1297417      0.0714046      0.0493195
 Leave Link  202 at Wed Dec  5 17:24:11 2018, MaxMem=   536870912 cpu:         0.0
 (Enter /pbs_home/pkowalski/g09d01/g09/l601.exe)
 Copying SCF densities to generalized density rwf, IOpCl= 0 IROHF=0.

 **********************************************************************

            Population analysis using the SCF density.

 **********************************************************************

 Orbital symmetries:
       Occupied  (A) (A) (A) (A) (A) (A) (A) (A) (A) (A) (A) (A)
                 (A) (A) (A) (A) (A) (A) (A) (A) (A) (A) (A) (A)
                 (A) (A) (A) (A) (A) (A) (A) (A) (A) (A) (A) (A)
                 (A) (A) (A) (A) (A) (A) (A) (A) (A) (A) (A) (A)
                 (A) (A) (A) (A) (A) (A) (A) (A) (A) (A) (A) (A)
                 (A) (A) (A) (A) (A) (A) (A) (A) (A) (A) (A) (A)
                 (A) (A) (A) (A) (A) (A) (A) (A) (A) (A) (A) (A)
                 (A) (A) (A) (A) (A) (A) (A) (A) (A) (A) (A) (A)
                 (A) (A) (A) (A) (A) (A) (A) (A) (A) (A) (A) (A)
                 (A) (A) (A) (A) (A) (A) (A) (A) (A) (A) (A) (A)
                 (A) (A) (A) (A) (A) (A) (A) (A) (A) (A) (A) (A)
                 (A) (A) (A) (A) (A) (A) (A) (A) (A)
       Virtual   (A) (A) (A) (A) (A) (A) (A) (A) (A) (A) (A) (A)
                 (A) (A) (A) (A) (A) (A) (A) (A) (A) (A) (A) (A)
                 (A) (A) (A) (A) (A) (A) (A) (A) (A) (A) (A) (A)
                 (A) (A) (A) (A) (A) (A) (A) (A) (A) (A) (A) (A)
                 (A) (A) (A) (A) (A) (A) (A) (A) (A) (A) (A) (A)
                 (A) (A) (A) (A) (A) (A) (A) (A) (A) (A) (A) (A)
                 (A) (A) (A) (A) (A) (A) (A) (A) (A) (A) (A) (A)
                 (A) (A) (A) (A) (A) (A) (A) (A) (A) (A) (A) (A)
                 (A) (A) (A) (A) (A) (A) (A) (A) (A) (A) (A) (A)
                 (A) (A) (A) (A) (A) (A) (A) (A) (A) (A) (A) (A)
                 (A) (A) (A) (A) (A) (A) (A) (A) (A) (A) (A) (A)
                 (A) (A) (A) (A) (A) (A) (A) (A) (A) (A) (A) (A)
                 (A) (A) (A) (A) (A) (A) (A) (A) (A) (A) (A) (A)
                 (A) (A) (A) (A) (A) (A) (A) (A) (A) (A) (A) (A)
                 (A) (A) (A) (A) (A) (A) (A) (A) (A) (A) (A) (A)
                 (A) (A) (A) (A) (A) (A) (A) (A) (A) (A) (A) (A)
                 (A) (A) (A) (A) (A) (A) (A) (A) (A) (A) (A) (A)
                 (A) (A) (A) (A) (A) (A) (A) (A) (A) (A) (A) (A)
                 (A) (A) (A) (A) (A) (A) (A) (A) (A) (A) (A) (A)
                 (A) (A) (A) (A) (A) (A) (A) (A) (A) (A) (A) (A)
                 (A) (A) (A) (A) (A) (A) (A) (A) (A) (A) (A) (A)
                 (A) (A) (A) (A) (A) (A) (A) (A) (A) (A) (A) (A)
                 (A) (A) (A) (A) (A) (A) (A) (A) (A) (A) (A) (A)
                 (A) (A) (A) (A) (A) (A) (A) (A) (A) (A) (A) (A)
                 (A) (A) (A) (A) (A) (A) (A) (A) (A) (A) (A) (A)
                 (A) (A) (A) (A) (A) (A) (A) (A) (A) (A) (A) (A)
                 (A) (A) (A) (A) (A) (A) (A) (A) (A) (A) (A) (A)
                 (A) (A) (A) (A) (A) (A) (A) (A) (A) (A) (A) (A)
                 (A) (A) (A) (A) (A) (A) (A) (A) (A) (A) (A) (A)
                 (A) (A) (A) (A) (A) (A) (A) (A) (A) (A) (A) (A)
                 (A) (A) (A) (A) (A) (A) (A) (A) (A) (A) (A) (A)
                 (A) (A) (A) (A) (A) (A) (A) (A) (A) (A) (A) (A)
                 (A) (A) (A) (A) (A) (A) (A) (A) (A) (A) (A) (A)
                 (A) (A) (A) (A) (A) (A) (A) (A) (A) (A) (A) (A)
                 (A) (A) (A) (A) (A) (A) (A) (A) (A) (A) (A) (A)
                 (A) (A) (A) (A) (A) (A) (A) (A) (A) (A) (A) (A)
                 (A) (A) (A) (A) (A) (A) (A) (A) (A) (A) (A) (A)
                 (A) (A) (A) (A) (A) (A) (A) (A) (A) (A) (A) (A)
                 (A) (A) (A) (A) (A) (A) (A) (A) (A) (A) (A) (A)
                 (A) (A) (A) (A) (A) (A) (A) (A) (A) (A) (A) (A)
                 (A) (A) (A) (A) (A) (A) (A) (A) (A) (A) (A) (A)
                 (A) (A) (A)
 The electronic state is 1-A.
 Alpha  occ. eigenvalues --  -88.27894 -88.27783 -24.51291 -24.51268 -24.50741
 Alpha  occ. eigenvalues --  -24.50728 -24.50561 -24.50522 -10.30349 -10.30337
 Alpha  occ. eigenvalues --  -10.30079 -10.19006 -10.18989 -10.17760 -10.17560
 Alpha  occ. eigenvalues --  -10.16856 -10.16677 -10.15255 -10.15141 -10.15107
 Alpha  occ. eigenvalues --  -10.15097 -10.14882 -10.14813 -10.14096 -10.14037
 Alpha  occ. eigenvalues --  -10.13949 -10.13846 -10.13842 -10.13784 -10.13765
 Alpha  occ. eigenvalues --  -10.13712 -10.13648 -10.13619 -10.12786 -10.12624
 Alpha  occ. eigenvalues --  -10.12287 -10.12182  -7.91739  -7.91616  -5.93849
 Alpha  occ. eigenvalues --   -5.93729  -5.93339  -5.93227  -5.92578  -5.92443
 Alpha  occ. eigenvalues --   -1.40830  -1.38303  -1.37087  -1.33055  -1.31340
 Alpha  occ. eigenvalues --   -1.30935  -1.08185  -1.04525  -1.03036  -1.01631
 Alpha  occ. eigenvalues --   -1.01358  -0.96930  -0.93937  -0.93515  -0.92442
 Alpha  occ. eigenvalues --   -0.90233  -0.90040  -0.89901  -0.88878  -0.87574
 Alpha  occ. eigenvalues --   -0.86893  -0.84003  -0.82644  -0.80657  -0.80411
 Alpha  occ. eigenvalues --   -0.77897  -0.77757  -0.76470  -0.75503  -0.75187
 Alpha  occ. eigenvalues --   -0.74387  -0.73711  -0.72239  -0.71316  -0.71141
 Alpha  occ. eigenvalues --   -0.69894  -0.68712  -0.68330  -0.67444  -0.66496
 Alpha  occ. eigenvalues --   -0.66400  -0.64654  -0.63694  -0.62593  -0.61123
 Alpha  occ. eigenvalues --   -0.60274  -0.59966  -0.59815  -0.59452  -0.58937
 Alpha  occ. eigenvalues --   -0.58654  -0.58467  -0.58339  -0.58135  -0.57001
 Alpha  occ. eigenvalues --   -0.56765  -0.56206  -0.55857  -0.55787  -0.55693
 Alpha  occ. eigenvalues --   -0.55411  -0.55239  -0.54717  -0.54283  -0.53842
 Alpha  occ. eigenvalues --   -0.53469  -0.53385  -0.53230  -0.52759  -0.52310
 Alpha  occ. eigenvalues --   -0.51984  -0.51533  -0.51123  -0.50674  -0.50358
 Alpha  occ. eigenvalues --   -0.49391  -0.48733  -0.48467  -0.47666  -0.47302
 Alpha  occ. eigenvalues --   -0.46790  -0.46566  -0.46282  -0.45690  -0.45180
 Alpha  occ. eigenvalues --   -0.44636  -0.43903  -0.43203  -0.42332  -0.39198
 Alpha  occ. eigenvalues --   -0.37552  -0.37419  -0.36932  -0.36764  -0.32806
 Alpha  occ. eigenvalues --   -0.28376
 Alpha virt. eigenvalues --   -0.02424   0.03206   0.05656   0.06057   0.06179
 Alpha virt. eigenvalues --    0.09098   0.09750   0.12062   0.13966   0.14310
 Alpha virt. eigenvalues --    0.14854   0.15658   0.16229   0.17161   0.17529
 Alpha virt. eigenvalues --    0.17732   0.18056   0.18937   0.19377   0.20008
 Alpha virt. eigenvalues --    0.20088   0.20774   0.21168   0.21838   0.22052
 Alpha virt. eigenvalues --    0.22141   0.22588   0.22952   0.23501   0.24067
 Alpha virt. eigenvalues --    0.24220   0.24393   0.24990   0.25561   0.26265
 Alpha virt. eigenvalues --    0.26287   0.26759   0.27036   0.27673   0.27810
 Alpha virt. eigenvalues --    0.28811   0.29327   0.29422   0.30673   0.32644
 Alpha virt. eigenvalues --    0.33813   0.34324   0.34645   0.35472   0.35830
 Alpha virt. eigenvalues --    0.37088   0.37431   0.38129   0.38260   0.38404
 Alpha virt. eigenvalues --    0.38534   0.39312   0.39680   0.39873   0.40273
 Alpha virt. eigenvalues --    0.40641   0.40765   0.40975   0.41248   0.42887
 Alpha virt. eigenvalues --    0.43259   0.44578   0.45007   0.45778   0.46386
 Alpha virt. eigenvalues --    0.46972   0.47155   0.47562   0.48004   0.49534
 Alpha virt. eigenvalues --    0.50256   0.50489   0.50968   0.51107   0.51519
 Alpha virt. eigenvalues --    0.52246   0.52340   0.53010   0.53840   0.54564
 Alpha virt. eigenvalues --    0.54953   0.55138   0.56232   0.56738   0.57390
 Alpha virt. eigenvalues --    0.57645   0.58029   0.58390   0.58566   0.59120
 Alpha virt. eigenvalues --    0.59471   0.59585   0.59923   0.60088   0.60497
 Alpha virt. eigenvalues --    0.60690   0.61593   0.61829   0.61946   0.62536
 Alpha virt. eigenvalues --    0.63879   0.64268   0.64859   0.65132   0.65320
 Alpha virt. eigenvalues --    0.65874   0.66370   0.66632   0.67710   0.68633
 Alpha virt. eigenvalues --    0.68688   0.68998   0.69590   0.69966   0.70714
 Alpha virt. eigenvalues --    0.71119   0.71434   0.71854   0.72677   0.72723
 Alpha virt. eigenvalues --    0.73105   0.73829   0.74140   0.74365   0.74613
 Alpha virt. eigenvalues --    0.75166   0.75214   0.75447   0.76024   0.76205
 Alpha virt. eigenvalues --    0.76419   0.76447   0.77088   0.77128   0.77871
 Alpha virt. eigenvalues --    0.78068   0.78611   0.79004   0.79350   0.79510
 Alpha virt. eigenvalues --    0.79709   0.80044   0.80246   0.80324   0.80898
 Alpha virt. eigenvalues --    0.81187   0.81587   0.82212   0.82676   0.82876
 Alpha virt. eigenvalues --    0.83265   0.83415   0.83717   0.83847   0.85020
 Alpha virt. eigenvalues --    0.85315   0.85480   0.85621   0.85932   0.86566
 Alpha virt. eigenvalues --    0.86624   0.87120   0.87747   0.88201   0.88785
 Alpha virt. eigenvalues --    0.89123   0.89615   0.90259   0.90891   0.91596
 Alpha virt. eigenvalues --    0.92094   0.93036   0.93208   0.93933   0.94621
 Alpha virt. eigenvalues --    0.94760   0.95355   0.96670   0.97552   0.97778
 Alpha virt. eigenvalues --    0.99239   1.00344   1.01301   1.01931   1.02762
 Alpha virt. eigenvalues --    1.03928   1.04671   1.04966   1.05832   1.06163
 Alpha virt. eigenvalues --    1.07163   1.08370   1.09076   1.11582   1.12299
 Alpha virt. eigenvalues --    1.13583   1.15062   1.15473   1.16201   1.16684
 Alpha virt. eigenvalues --    1.17732   1.19317   1.20359   1.20568   1.21467
 Alpha virt. eigenvalues --    1.22504   1.23314   1.24466   1.24765   1.25793
 Alpha virt. eigenvalues --    1.26098   1.27198   1.28431   1.28535   1.28838
 Alpha virt. eigenvalues --    1.30111   1.30604   1.31631   1.31768   1.33341
 Alpha virt. eigenvalues --    1.34344   1.34544   1.34844   1.35372   1.36072
 Alpha virt. eigenvalues --    1.36243   1.37177   1.37831   1.38554   1.38985
 Alpha virt. eigenvalues --    1.39425   1.40149   1.40921   1.41063   1.41282
 Alpha virt. eigenvalues --    1.42259   1.42498   1.42949   1.43705   1.44865
 Alpha virt. eigenvalues --    1.45371   1.46973   1.47188   1.48120   1.49133
 Alpha virt. eigenvalues --    1.50817   1.51688   1.52187   1.54673   1.55914
 Alpha virt. eigenvalues --    1.56732   1.57497   1.59607   1.59944   1.60919
 Alpha virt. eigenvalues --    1.61857   1.62559   1.63606   1.64026   1.64615
 Alpha virt. eigenvalues --    1.65157   1.65508   1.65791   1.67213   1.68537
 Alpha virt. eigenvalues --    1.68855   1.69916   1.70122   1.70678   1.71176
 Alpha virt. eigenvalues --    1.72311   1.73090   1.74235   1.74902   1.75274
 Alpha virt. eigenvalues --    1.76988   1.78665   1.79115   1.79899   1.80123
 Alpha virt. eigenvalues --    1.81047   1.81415   1.81617   1.82269   1.82737
 Alpha virt. eigenvalues --    1.83142   1.84463   1.85158   1.85194   1.85672
 Alpha virt. eigenvalues --    1.85913   1.86137   1.86492   1.86931   1.87295
 Alpha virt. eigenvalues --    1.87411   1.87633   1.88421   1.88636   1.89303
 Alpha virt. eigenvalues --    1.90364   1.90786   1.91112   1.91269   1.91800
 Alpha virt. eigenvalues --    1.92144   1.92506   1.93019   1.93314   1.93647
 Alpha virt. eigenvalues --    1.93887   1.94068   1.95091   1.95213   1.95462
 Alpha virt. eigenvalues --    1.95709   1.96676   1.97898   1.99013   1.99490
 Alpha virt. eigenvalues --    2.00439   2.01082   2.01765   2.03073   2.03611
 Alpha virt. eigenvalues --    2.04077   2.04914   2.05047   2.05422   2.06338
 Alpha virt. eigenvalues --    2.06901   2.07427   2.08052   2.09030   2.09193
 Alpha virt. eigenvalues --    2.09477   2.09681   2.10011   2.10033   2.10351
 Alpha virt. eigenvalues --    2.11034   2.12198   2.12749   2.13429   2.14647
 Alpha virt. eigenvalues --    2.16681   2.17465   2.18548   2.19339   2.19617
 Alpha virt. eigenvalues --    2.20447   2.21083   2.21492   2.21983   2.22576
 Alpha virt. eigenvalues --    2.23196   2.24179   2.24796   2.25062   2.25340
 Alpha virt. eigenvalues --    2.26158   2.26265   2.26665   2.26939   2.28225
 Alpha virt. eigenvalues --    2.29403   2.29551   2.30812   2.32037   2.32916
 Alpha virt. eigenvalues --    2.33819   2.34681   2.36285   2.36455   2.37952
 Alpha virt. eigenvalues --    2.39053   2.39445   2.40853   2.41413   2.41620
 Alpha virt. eigenvalues --    2.41926   2.42741   2.42879   2.43578   2.43869
 Alpha virt. eigenvalues --    2.45514   2.45618   2.45896   2.46665   2.47339
 Alpha virt. eigenvalues --    2.47758   2.49436   2.52402   2.53475   2.54401
 Alpha virt. eigenvalues --    2.55425   2.55913   2.58791   2.59594   2.60100
 Alpha virt. eigenvalues --    2.60533   2.60713   2.63577   2.64263   2.65429
 Alpha virt. eigenvalues --    2.66703   2.68437   2.69574   2.69921   2.71579
 Alpha virt. eigenvalues --    2.72248   2.72721   2.73180   2.73304   2.74750
 Alpha virt. eigenvalues --    2.75294   2.76053   2.76477   2.78804   2.79380
 Alpha virt. eigenvalues --    2.80619   2.80822   2.83302   2.83529   2.83625
 Alpha virt. eigenvalues --    2.83802   2.83943   2.86109   2.86822   2.90175
 Alpha virt. eigenvalues --    2.92129   2.96019   2.96927   2.97661   2.98005
 Alpha virt. eigenvalues --    2.98534   2.99026   2.99763   3.00250   3.05479
 Alpha virt. eigenvalues --    3.07273   3.07380   3.08197   3.08742   3.09439
 Alpha virt. eigenvalues --    3.10088   3.11738   3.12451   3.14644   3.15166
 Alpha virt. eigenvalues --    3.15511   3.15670   3.15913   3.17171   3.17532
 Alpha virt. eigenvalues --    3.19045   3.19282   3.21746   3.21957   3.22809
 Alpha virt. eigenvalues --    3.23749   3.23999   3.24734   3.25939   3.26915
 Alpha virt. eigenvalues --    3.28419   3.29422   3.29999   3.31086   3.33547
 Alpha virt. eigenvalues --    3.34001   3.36617   3.38541   3.41181   3.45204
 Alpha virt. eigenvalues --    3.49464   3.50607   3.54109   3.57638   3.60829
 Alpha virt. eigenvalues --    3.68824   3.71007   3.75004   3.75147   3.81069
 Alpha virt. eigenvalues --    3.85121   3.87305   3.98080   3.98866   4.01636
          Condensed to atoms (all electrons):
 Mulliken charges:
               1
     1  C   -0.015287
     2  C   -0.384288
     3  C   -0.384387
     4  S    0.095341
     5  C   -0.092248
     6  C    0.358238
     7  C   -0.114557
     8  C    0.255679
     9  C    0.351618
    10  F   -0.156837
    11  F   -0.159129
    12  F   -0.137410
    13  F   -0.148279
    14  F   -0.158666
    15  F   -0.154842
    16  C   -0.010254
    17  C    0.123996
    18  H    0.049701
    19  H    0.065465
    20  H    0.066076
    21  C    0.130290
    22  H    0.062354
    23  H    0.064029
    24  H    0.048982
    25  C   -0.114268
    26  S    0.097236
    27  C   -0.106468
    28  C   -0.038712
    29  C   -0.016984
    30  C   -0.012339
    31  C   -0.019653
    32  H    0.029009
    33  C   -0.019229
    34  H    0.029817
    35  C   -0.014171
    36  H    0.030307
    37  H    0.030194
    38  H    0.031267
    39  C   -0.081757
    40  C    0.049538
    41  H    0.059522
    42  H    0.062672
    43  H    0.057910
    44  C   -0.034066
    45  C   -0.015524
    46  C   -0.014098
    47  C   -0.019945
    48  H    0.029188
    49  C   -0.018682
    50  H    0.030165
    51  C   -0.014155
    52  H    0.030915
    53  H    0.030774
    54  H    0.031893
    55  C   -0.065487
    56  C    0.042496
    57  H    0.057719
    58  H    0.061780
    59  H    0.057552
 Sum of Mulliken charges =   0.00000
 Mulliken charges with hydrogens summed into heavy atoms:
               1
     1  C   -0.015287
     2  C   -0.384288
     3  C   -0.384387
     4  S    0.095341
     5  C   -0.092248
     6  C    0.358238
     7  C   -0.114557
     8  C    0.255679
     9  C    0.351618
    10  F   -0.156837
    11  F   -0.159129
    12  F   -0.137410
    13  F   -0.148279
    14  F   -0.158666
    15  F   -0.154842
    16  C   -0.010254
    17  C    0.305239
    21  C    0.305654
    25  C   -0.114268
    26  S    0.097236
    27  C   -0.106468
    28  C   -0.038712
    29  C    0.012025
    30  C    0.017478
    31  C    0.010654
    33  C    0.010965
    35  C    0.017096
    39  C   -0.081757
    40  C    0.229642
    44  C   -0.034066
    45  C    0.013664
    46  C    0.016067
    47  C    0.010970
    49  C    0.012091
    51  C    0.017738
    55  C   -0.065487
    56  C    0.219547
 Electronic spatial extent (au):  <R**2>=          20435.0836
 Charge=              0.0000 electrons
 Dipole moment (field-independent basis, Debye):
    X=              0.2092    Y=             -3.5477    Z=             -0.2953  Tot=              3.5661
 Quadrupole moment (field-independent basis, Debye-Ang):
   XX=           -186.2713   YY=           -234.3657   ZZ=           -225.3759
   XY=             -0.1093   XZ=             -0.2761   YZ=              8.3048
 Traceless Quadrupole moment (field-independent basis, Debye-Ang):
   XX=             29.0663   YY=            -19.0281   ZZ=            -10.0382
   XY=             -0.1093   XZ=             -0.2761   YZ=              8.3048
 Octapole moment (field-independent basis, Debye-Ang**2):
  XXX=              8.0636  YYY=             60.7906  ZZZ=             -1.0981  XYY=             -2.5529
  XXY=            -55.4916  XXZ=             31.0937  XZZ=              1.0243  YZZ=             41.7915
  YYZ=            -34.5307  XYZ=              4.9358
 Hexadecapole moment (field-independent basis, Debye-Ang**3):
 XXXX=         -15518.6987 YYYY=          -8028.9582 ZZZZ=          -1102.6170 XXXY=            -16.8840
 XXXZ=            -50.4646 YYYX=             16.4738 YYYZ=            164.8664 ZZZX=              2.0056
 ZZZY=              8.5883 XXYY=          -3901.2438 XXZZ=          -3208.0014 YYZZ=          -1531.8975
 XXYZ=            148.9475 YYXZ=            -21.4686 ZZXY=             -9.1443
 N-N= 4.721430878695D+03 E-N=-1.534304046546D+04  KE= 2.492339501669D+03
 No NMR shielding tensors so no spin-rotation constants.
 Leave Link  601 at Wed Dec  5 17:24:11 2018, MaxMem=   536870912 cpu:         6.3
 (Enter /pbs_home/pkowalski/g09d01/g09/l9999.exe)
 1\1\GINC-NODE04\FOpt\RLC-wPBE\Gen\C29H22F6S2\DARIA\05-Dec-2018\0\\#P o
 pt Geom=Checkpoint freq LC-wPBE/Gen EmpiricalDispersion=GD3\\Title Car
 d Required\\0,1\C,0.0229523487,-0.0049872103,0.0063107541\C,0.04305456
 8,0.0249267268,1.5275522275\C,1.4920588556,0.0212788582,2.023444142\S,
 1.615446541,-0.075145256,3.8385170634\C,0.9514447896,-0.7736243889,-0.
 5948344578\C,1.0879585021,-1.1254947792,-2.0471414382\C,1.9780261985,-
 1.4877093138,0.1777513967\C,2.4635560691,-1.8158003129,-2.132893657\C,
 2.6869463222,-2.4384835144,-0.739065061\F,1.0491213068,-0.072009832,-2
 .883786623\F,0.1409407117,-2.0033430528,-2.4540516665\F,2.5335841873,-
 2.7112490994,-3.1163972844\F,3.4005719682,-0.8732897839,-2.3240336145\
 F,2.1478174953,-3.6807333123,-0.7215640342\F,4.0060336705,-2.566143112
 7,-0.514716915\C,2.1846135043,-1.2255323927,1.4852802813\C,2.304552367
 2,1.2395106554,1.5625108777\H,3.3377026915,1.1370511164,1.9195427888\H
 ,1.8819263467,2.1690661397,1.9632396352\H,2.3175914251,1.2996699787,0.
 4657283955\C,-0.764836793,-1.18786354,2.0115865906\H,-0.8337668824,-1.
 1994250355,3.106002962\H,-0.2930186915,-2.1210978603,1.6730569175\H,-1
 .7776952182,-1.1366299789,1.5906294675\C,2.7431091126,-1.407527998,3.7
 412474671\S,-0.8581196346,1.5412499792,1.988078598\C,-1.6010395966,1.6
 179455575,0.4022651303\C,-2.7083640968,2.5791910632,0.2218309814\C,-2.
 7195219371,3.4502564228,-0.8697982228\C,-3.7499114833,2.6428269225,1.1
 514583777\C,-3.7607056281,4.3533266934,-1.038570149\H,-1.8938694415,3.
 425609431,-1.5838142313\C,-4.7926247726,3.5420456117,0.9771949175\H,-3
 .7389938148,1.9724311857,2.0141768738\C,-4.8012692146,4.3984515785,-0.
 1182628013\H,-3.755723624,5.0317987371,-1.8945190776\H,-5.6060465271,3
 .5754213167,1.705364161\H,-5.6204706539,5.108566847,-0.2519680789\C,-1
 .0887337373,0.7757011434,-0.5281001709\C,-1.6189005246,0.6170635352,-1
 .9192389371\H,-2.6403492187,1.0088873484,-1.9941224107\H,-0.9913144677
 ,1.1387619004,-2.6533621059\H,-1.630630309,-0.4422438165,-2.2031705442
 \C,3.3306952209,-1.8773890498,5.0126292973\C,4.7098896415,-2.061258315
 8,5.1317006591\C,2.5146561653,-2.1236233036,6.1197073843\C,5.260003601
 3,-2.4980054739,6.3294010753\H,5.3543319647,-1.8462999421,4.2766908794
 \C,3.0662565428,-2.5651576062,7.3144249233\H,1.4350892176,-1.976085412
 2,6.0352966914\C,4.4394987263,-2.7540306097,7.421823814\H,6.3405702871
 ,-2.6346639518,6.4111377541\H,2.4171464525,-2.7632609165,8.1701763071\
 H,4.8730007596,-3.0983231293,8.3635038665\C,2.9637483315,-1.9158730075
 ,2.5030536762\C,3.7654583183,-3.1512657364,2.2338116377\H,3.2169940658
 ,-3.8136384862,1.5514125025\H,4.725157238,-2.9208812856,1.7540217991\H
 ,3.9600895127,-3.7012112648,3.1618873044\\Version=ES64L-G09RevD.01\Sta
 te=1-A\HF=-2510.9866027\RMSD=9.685e-09\RMSF=2.106e-06\Dipole=-0.526132
 ,0.4443809,1.2223453\Quadrupole=7.6097707,-5.0549373,-2.5548334,-8.762
 9912,9.1062873,-13.9598985\PG=C01 [X(C29H22F6S2)]\\@


 IT MATTERS NOT HOW DEEP YOU PLOW,
 BUT HOW LONG YOU STAY IN THE FURROW.
 Leave Link 9999 at Wed Dec  5 17:24:12 2018, MaxMem=   536870912 cpu:         0.7
 Job cpu time:       0 days  5 hours 15 minutes 44.7 seconds.
 File lengths (MBytes):  RWF=    223 Int=      0 D2E=      0 Chk=     31 Scr=      1
 Normal termination of Gaussian 09 at Wed Dec  5 17:24:12 2018.
 (Enter /pbs_home/pkowalski/g09d01/g09/l1.exe)
 Link1:  Proceeding to internal job step number  2.
 --------------------------------------------------------------------
 #P Geom=AllCheck Guess=TCheck SCRF=Check GenChk RLC-wPBE/ChkBas Freq
 --------------------------------------------------------------------
 1/10=4,29=7,30=1,38=1,40=1/1,3;
 2/12=2,40=1/2;
 3/5=7,6=2,11=2,14=-4,16=1,25=1,30=1,67=1,70=2,71=2,74=-41,82=7,116=1,124=31,140=1/1,2,3;
 4/5=101/1;
 5/5=2,98=1/2;
 8/6=4,10=90,11=11/1;
 11/6=1,8=1,9=11,15=111,16=1/1,2,10;
 10/6=1/2;
 6/7=2,8=2,9=2,10=2,18=1,28=1/1;
 7/8=1,10=1,25=1/1,2,3,16;
 1/10=4,30=1/3;
 99//99;
 Leave Link    1 at Wed Dec  5 17:24:12 2018, MaxMem=   536870912 cpu:         0.6
 (Enter /pbs_home/pkowalski/g09d01/g09/l101.exe)
 Structure from the checkpoint file:  "dae0068freq_closed_lc-wpbed3.chk"
 -------------------
 Title Card Required
 -------------------
 Charge =  0 Multiplicity = 1
 Redundant internal coordinates found in file.
 C,0,0.0229523487,-0.0049872103,0.0063107541
 C,0,0.043054568,0.0249267268,1.5275522275
 C,0,1.4920588556,0.0212788582,2.023444142
 S,0,1.615446541,-0.075145256,3.8385170634
 C,0,0.9514447896,-0.7736243889,-0.5948344578
 C,0,1.0879585021,-1.1254947792,-2.0471414382
 C,0,1.9780261985,-1.4877093138,0.1777513967
 C,0,2.4635560691,-1.8158003129,-2.132893657
 C,0,2.6869463222,-2.4384835144,-0.739065061
 F,0,1.0491213068,-0.072009832,-2.883786623
 F,0,0.1409407117,-2.0033430528,-2.4540516665
 F,0,2.5335841873,-2.7112490994,-3.1163972844
 F,0,3.4005719682,-0.8732897839,-2.3240336145
 F,0,2.1478174953,-3.6807333123,-0.7215640342
 F,0,4.0060336705,-2.5661431127,-0.514716915
 C,0,2.1846135043,-1.2255323927,1.4852802813
 C,0,2.3045523672,1.2395106554,1.5625108777
 H,0,3.3377026915,1.1370511164,1.9195427888
 H,0,1.8819263467,2.1690661397,1.9632396352
 H,0,2.3175914251,1.2996699787,0.4657283955
 C,0,-0.764836793,-1.18786354,2.0115865906
 H,0,-0.8337668824,-1.1994250355,3.106002962
 H,0,-0.2930186915,-2.1210978603,1.6730569175
 H,0,-1.7776952182,-1.1366299789,1.5906294675
 C,0,2.7431091126,-1.407527998,3.7412474671
 S,0,-0.8581196346,1.5412499792,1.988078598
 C,0,-1.6010395966,1.6179455575,0.4022651303
 C,0,-2.7083640968,2.5791910632,0.2218309814
 C,0,-2.7195219371,3.4502564228,-0.8697982228
 C,0,-3.7499114833,2.6428269225,1.1514583777
 C,0,-3.7607056281,4.3533266934,-1.038570149
 H,0,-1.8938694415,3.425609431,-1.5838142313
 C,0,-4.7926247726,3.5420456117,0.9771949175
 H,0,-3.7389938148,1.9724311857,2.0141768738
 C,0,-4.8012692146,4.3984515785,-0.1182628013
 H,0,-3.755723624,5.0317987371,-1.8945190776
 H,0,-5.6060465271,3.5754213167,1.705364161
 H,0,-5.6204706539,5.108566847,-0.2519680789
 C,0,-1.0887337373,0.7757011434,-0.5281001709
 C,0,-1.6189005246,0.6170635352,-1.9192389371
 H,0,-2.6403492187,1.0088873484,-1.9941224107
 H,0,-0.9913144677,1.1387619004,-2.6533621059
 H,0,-1.630630309,-0.4422438165,-2.2031705442
 C,0,3.3306952209,-1.8773890498,5.0126292973
 C,0,4.7098896415,-2.0612583158,5.1317006591
 C,0,2.5146561653,-2.1236233036,6.1197073843
 C,0,5.2600036013,-2.4980054739,6.3294010753
 H,0,5.3543319647,-1.8462999421,4.2766908794
 C,0,3.0662565428,-2.5651576062,7.3144249233
 H,0,1.4350892176,-1.9760854122,6.0352966914
 C,0,4.4394987263,-2.7540306097,7.421823814
 H,0,6.3405702871,-2.6346639518,6.4111377541
 H,0,2.4171464525,-2.7632609165,8.1701763071
 H,0,4.8730007596,-3.0983231293,8.3635038665
 C,0,2.9637483315,-1.9158730075,2.5030536762
 C,0,3.7654583183,-3.1512657364,2.2338116377
 H,0,3.2169940658,-3.8136384862,1.5514125025
 H,0,4.725157238,-2.9208812856,1.7540217991
 H,0,3.9600895127,-3.7012112648,3.1618873044
 Recover connectivity data from disk.
 NAtoms=     59 NQM=       59 NQMF=       0 NMMI=      0 NMMIF=      0
                NMic=       0 NMicF=      0.
                    Isotopes and Nuclear Properties:
 (Nuclear quadrupole moments (NQMom) in fm**2, nuclear magnetic moments (NMagM)
  in nuclear magnetons)

  Atom         1           2           3           4           5           6           7           8           9          10
 IAtWgt=          12          12          12          32          12          12          12          12          12          19
 AtmWgt=  12.0000000  12.0000000  12.0000000  31.9720718  12.0000000  12.0000000  12.0000000  12.0000000  12.0000000  18.9984033
 NucSpn=           0           0           0           0           0           0           0           0           0           1
 AtZEff=  -3.6000000  -3.6000000  -3.6000000 -13.6000000  -3.6000000  -3.6000000  -3.6000000  -3.6000000  -3.6000000  -6.7500000
 NQMom=    0.0000000   0.0000000   0.0000000   0.0000000   0.0000000   0.0000000   0.0000000   0.0000000   0.0000000   0.0000000
 NMagM=    0.0000000   0.0000000   0.0000000   0.0000000   0.0000000   0.0000000   0.0000000   0.0000000   0.0000000   2.6288670
 AtZNuc=   6.0000000   6.0000000   6.0000000  16.0000000   6.0000000   6.0000000   6.0000000   6.0000000   6.0000000   9.0000000

  Atom        11          12          13          14          15          16          17          18          19          20
 IAtWgt=          19          19          19          19          19          12          12           1           1           1
 AtmWgt=  18.9984033  18.9984033  18.9984033  18.9984033  18.9984033  12.0000000  12.0000000   1.0078250   1.0078250   1.0078250
 NucSpn=           1           1           1           1           1           0           0           1           1           1
 AtZEff=  -6.7500000  -6.7500000  -6.7500000  -6.7500000  -6.7500000  -3.6000000  -3.6000000  -1.0000000  -1.0000000  -1.0000000
 NQMom=    0.0000000   0.0000000   0.0000000   0.0000000   0.0000000   0.0000000   0.0000000   0.0000000   0.0000000   0.0000000
 NMagM=    2.6288670   2.6288670   2.6288670   2.6288670   2.6288670   0.0000000   0.0000000   2.7928460   2.7928460   2.7928460
 AtZNuc=   9.0000000   9.0000000   9.0000000   9.0000000   9.0000000   6.0000000   6.0000000   1.0000000   1.0000000   1.0000000

  Atom        21          22          23          24          25          26          27          28          29          30
 IAtWgt=          12           1           1           1          12          32          12          12          12          12
 AtmWgt=  12.0000000   1.0078250   1.0078250   1.0078250  12.0000000  31.9720718  12.0000000  12.0000000  12.0000000  12.0000000
 NucSpn=           0           1           1           1           0           0           0           0           0           0
 AtZEff=  -3.6000000  -1.0000000  -1.0000000  -1.0000000  -3.6000000 -13.6000000  -3.6000000  -3.6000000  -3.6000000  -3.6000000
 NQMom=    0.0000000   0.0000000   0.0000000   0.0000000   0.0000000   0.0000000   0.0000000   0.0000000   0.0000000   0.0000000
 NMagM=    0.0000000   2.7928460   2.7928460   2.7928460   0.0000000   0.0000000   0.0000000   0.0000000   0.0000000   0.0000000
 AtZNuc=   6.0000000   1.0000000   1.0000000   1.0000000   6.0000000  16.0000000   6.0000000   6.0000000   6.0000000   6.0000000

  Atom        31          32          33          34          35          36          37          38          39          40
 IAtWgt=          12           1          12           1          12           1           1           1          12          12
 AtmWgt=  12.0000000   1.0078250  12.0000000   1.0078250  12.0000000   1.0078250   1.0078250   1.0078250  12.0000000  12.0000000
 NucSpn=           0           1           0           1           0           1           1           1           0           0
 AtZEff=  -3.6000000  -1.0000000  -3.6000000  -1.0000000  -3.6000000  -1.0000000  -1.0000000  -1.0000000  -3.6000000  -3.6000000
 NQMom=    0.0000000   0.0000000   0.0000000   0.0000000   0.0000000   0.0000000   0.0000000   0.0000000   0.0000000   0.0000000
 NMagM=    0.0000000   2.7928460   0.0000000   2.7928460   0.0000000   2.7928460   2.7928460   2.7928460   0.0000000   0.0000000
 AtZNuc=   6.0000000   1.0000000   6.0000000   1.0000000   6.0000000   1.0000000   1.0000000   1.0000000   6.0000000   6.0000000

  Atom        41          42          43          44          45          46          47          48          49          50
 IAtWgt=           1           1           1          12          12          12          12           1          12           1
 AtmWgt=   1.0078250   1.0078250   1.0078250  12.0000000  12.0000000  12.0000000  12.0000000   1.0078250  12.0000000   1.0078250
 NucSpn=           1           1           1           0           0           0           0           1           0           1
 AtZEff=  -1.0000000  -1.0000000  -1.0000000  -3.6000000  -3.6000000  -3.6000000  -3.6000000  -1.0000000  -3.6000000  -1.0000000
 NQMom=    0.0000000   0.0000000   0.0000000   0.0000000   0.0000000   0.0000000   0.0000000   0.0000000   0.0000000   0.0000000
 NMagM=    2.7928460   2.7928460   2.7928460   0.0000000   0.0000000   0.0000000   0.0000000   2.7928460   0.0000000   2.7928460
 AtZNuc=   1.0000000   1.0000000   1.0000000   6.0000000   6.0000000   6.0000000   6.0000000   1.0000000   6.0000000   1.0000000

  Atom        51          52          53          54          55          56          57          58          59
 IAtWgt=          12           1           1           1          12          12           1           1           1
 AtmWgt=  12.0000000   1.0078250   1.0078250   1.0078250  12.0000000  12.0000000   1.0078250   1.0078250   1.0078250
 NucSpn=           0           1           1           1           0           0           1           1           1
 AtZEff=  -3.6000000  -1.0000000  -1.0000000  -1.0000000  -3.6000000  -3.6000000  -1.0000000  -1.0000000  -1.0000000
 NQMom=    0.0000000   0.0000000   0.0000000   0.0000000   0.0000000   0.0000000   0.0000000   0.0000000   0.0000000
 NMagM=    0.0000000   2.7928460   2.7928460   2.7928460   0.0000000   0.0000000   2.7928460   2.7928460   2.7928460
 AtZNuc=   6.0000000   1.0000000   1.0000000   1.0000000   6.0000000   6.0000000   1.0000000   1.0000000   1.0000000
 Leave Link  101 at Wed Dec  5 17:24:12 2018, MaxMem=   536870912 cpu:         1.7
 (Enter /pbs_home/pkowalski/g09d01/g09/l103.exe)

 GradGradGradGradGradGradGradGradGradGradGradGradGradGradGradGradGradGrad
 Berny optimization.
 Initialization pass.
                           ----------------------------
                           !    Initial Parameters    !
                           ! (Angstroms and Degrees)  !
 --------------------------                            --------------------------
 ! Name  Definition              Value          Derivative Info.                !
 --------------------------------------------------------------------------------
 ! R1    R(1,2)                  1.5217         calculate D2E/DX2 analytically  !
 ! R2    R(1,5)                  1.347          calculate D2E/DX2 analytically  !
 ! R3    R(1,39)                 1.4598         calculate D2E/DX2 analytically  !
 ! R4    R(2,3)                  1.5315         calculate D2E/DX2 analytically  !
 ! R5    R(2,21)                 1.5355         calculate D2E/DX2 analytically  !
 ! R6    R(2,26)                 1.823          calculate D2E/DX2 analytically  !
 ! R7    R(3,4)                  1.8218         calculate D2E/DX2 analytically  !
 ! R8    R(3,16)                 1.5244         calculate D2E/DX2 analytically  !
 ! R9    R(3,17)                 1.5352         calculate D2E/DX2 analytically  !
 ! R10   R(4,25)                 1.7482         calculate D2E/DX2 analytically  !
 ! R11   R(5,6)                  1.5005         calculate D2E/DX2 analytically  !
 ! R12   R(5,7)                  1.4699         calculate D2E/DX2 analytically  !
 ! R13   R(6,8)                  1.5415         calculate D2E/DX2 analytically  !
 ! R14   R(6,10)                 1.3459         calculate D2E/DX2 analytically  !
 ! R15   R(6,11)                 1.3539         calculate D2E/DX2 analytically  !
 ! R16   R(7,9)                  1.499          calculate D2E/DX2 analytically  !
 ! R17   R(7,16)                 1.3495         calculate D2E/DX2 analytically  !
 ! R18   R(8,9)                  1.5429         calculate D2E/DX2 analytically  !
 ! R19   R(8,12)                 1.3319         calculate D2E/DX2 analytically  !
 ! R20   R(8,13)                 1.3427         calculate D2E/DX2 analytically  !
 ! R21   R(9,14)                 1.3543         calculate D2E/DX2 analytically  !
 ! R22   R(9,15)                 1.3441         calculate D2E/DX2 analytically  !
 ! R23   R(16,55)                1.4558         calculate D2E/DX2 analytically  !
 ! R24   R(17,18)                1.0979         calculate D2E/DX2 analytically  !
 ! R25   R(17,19)                1.0969         calculate D2E/DX2 analytically  !
 ! R26   R(17,20)                1.0985         calculate D2E/DX2 analytically  !
 ! R27   R(21,22)                1.0966         calculate D2E/DX2 analytically  !
 ! R28   R(21,23)                1.0992         calculate D2E/DX2 analytically  !
 ! R29   R(21,24)                1.098          calculate D2E/DX2 analytically  !
 ! R30   R(25,44)                1.4773         calculate D2E/DX2 analytically  !
 ! R31   R(25,55)                1.3565         calculate D2E/DX2 analytically  !
 ! R32   R(26,27)                1.7529         calculate D2E/DX2 analytically  !
 ! R33   R(27,28)                1.4774         calculate D2E/DX2 analytically  !
 ! R34   R(27,39)                1.3555         calculate D2E/DX2 analytically  !
 ! R35   R(28,29)                1.3966         calculate D2E/DX2 analytically  !
 ! R36   R(28,30)                1.3975         calculate D2E/DX2 analytically  !
 ! R37   R(29,31)                1.3886         calculate D2E/DX2 analytically  !
 ! R38   R(29,32)                1.0918         calculate D2E/DX2 analytically  !
 ! R39   R(30,33)                1.3879         calculate D2E/DX2 analytically  !
 ! R40   R(30,34)                1.0926         calculate D2E/DX2 analytically  !
 ! R41   R(31,35)                1.3899         calculate D2E/DX2 analytically  !
 ! R42   R(31,36)                1.0922         calculate D2E/DX2 analytically  !
 ! R43   R(33,35)                1.3905         calculate D2E/DX2 analytically  !
 ! R44   R(33,37)                1.0922         calculate D2E/DX2 analytically  !
 ! R45   R(35,38)                1.0924         calculate D2E/DX2 analytically  !
 ! R46   R(39,40)                1.4972         calculate D2E/DX2 analytically  !
 ! R47   R(40,41)                1.0966         calculate D2E/DX2 analytically  !
 ! R48   R(40,42)                1.0977         calculate D2E/DX2 analytically  !
 ! R49   R(40,43)                1.0968         calculate D2E/DX2 analytically  !
 ! R50   R(44,45)                1.3965         calculate D2E/DX2 analytically  !
 ! R51   R(44,46)                1.3972         calculate D2E/DX2 analytically  !
 ! R52   R(45,47)                1.3885         calculate D2E/DX2 analytically  !
 ! R53   R(45,48)                1.092          calculate D2E/DX2 analytically  !
 ! R54   R(46,49)                1.388          calculate D2E/DX2 analytically  !
 ! R55   R(46,50)                1.0929         calculate D2E/DX2 analytically  !
 ! R56   R(47,51)                1.39           calculate D2E/DX2 analytically  !
 ! R57   R(47,52)                1.0922         calculate D2E/DX2 analytically  !
 ! R58   R(49,51)                1.3903         calculate D2E/DX2 analytically  !
 ! R59   R(49,53)                1.0922         calculate D2E/DX2 analytically  !
 ! R60   R(51,54)                1.0923         calculate D2E/DX2 analytically  !
 ! R61   R(55,56)                1.4971         calculate D2E/DX2 analytically  !
 ! R62   R(56,57)                1.0978         calculate D2E/DX2 analytically  !
 ! R63   R(56,58)                1.0974         calculate D2E/DX2 analytically  !
 ! R64   R(56,59)                1.0962         calculate D2E/DX2 analytically  !
 ! A1    A(2,1,5)              116.6338         calculate D2E/DX2 analytically  !
 ! A2    A(2,1,39)             111.4407         calculate D2E/DX2 analytically  !
 ! A3    A(5,1,39)             131.8173         calculate D2E/DX2 analytically  !
 ! A4    A(1,2,3)              109.6427         calculate D2E/DX2 analytically  !
 ! A5    A(1,2,21)             107.0172         calculate D2E/DX2 analytically  !
 ! A6    A(1,2,26)             105.2105         calculate D2E/DX2 analytically  !
 ! A7    A(3,2,21)             113.1936         calculate D2E/DX2 analytically  !
 ! A8    A(3,2,26)             112.8228         calculate D2E/DX2 analytically  !
 ! A9    A(21,2,26)            108.4954         calculate D2E/DX2 analytically  !
 ! A10   A(2,3,4)              112.7555         calculate D2E/DX2 analytically  !
 ! A11   A(2,3,16)             108.5104         calculate D2E/DX2 analytically  !
 ! A12   A(2,3,17)             113.6805         calculate D2E/DX2 analytically  !
 ! A13   A(4,3,16)             106.1211         calculate D2E/DX2 analytically  !
 ! A14   A(4,3,17)             107.776          calculate D2E/DX2 analytically  !
 ! A15   A(16,3,17)            107.6141         calculate D2E/DX2 analytically  !
 ! A16   A(3,4,25)              91.6384         calculate D2E/DX2 analytically  !
 ! A17   A(1,5,6)              128.938          calculate D2E/DX2 analytically  !
 ! A18   A(1,5,7)              121.6055         calculate D2E/DX2 analytically  !
 ! A19   A(6,5,7)              109.3444         calculate D2E/DX2 analytically  !
 ! A20   A(5,6,8)              103.8889         calculate D2E/DX2 analytically  !
 ! A21   A(5,6,10)             114.5497         calculate D2E/DX2 analytically  !
 ! A22   A(5,6,11)             112.2899         calculate D2E/DX2 analytically  !
 ! A23   A(8,6,10)             109.981          calculate D2E/DX2 analytically  !
 ! A24   A(8,6,11)             108.4891         calculate D2E/DX2 analytically  !
 ! A25   A(10,6,11)            107.4885         calculate D2E/DX2 analytically  !
 ! A26   A(5,7,9)              108.4783         calculate D2E/DX2 analytically  !
 ! A27   A(5,7,16)             121.4529         calculate D2E/DX2 analytically  !
 ! A28   A(9,7,16)             130.048          calculate D2E/DX2 analytically  !
 ! A29   A(6,8,9)              105.0517         calculate D2E/DX2 analytically  !
 ! A30   A(6,8,12)             112.8964         calculate D2E/DX2 analytically  !
 ! A31   A(6,8,13)             108.4412         calculate D2E/DX2 analytically  !
 ! A32   A(9,8,12)             112.8388         calculate D2E/DX2 analytically  !
 ! A33   A(9,8,13)             108.1112         calculate D2E/DX2 analytically  !
 ! A34   A(12,8,13)            109.2756         calculate D2E/DX2 analytically  !
 ! A35   A(7,9,8)              103.1838         calculate D2E/DX2 analytically  !
 ! A36   A(7,9,14)             112.6819         calculate D2E/DX2 analytically  !
 ! A37   A(7,9,15)             114.9781         calculate D2E/DX2 analytically  !
 ! A38   A(8,9,14)             108.9191         calculate D2E/DX2 analytically  !
 ! A39   A(8,9,15)             109.3427         calculate D2E/DX2 analytically  !
 ! A40   A(14,9,15)            107.5416         calculate D2E/DX2 analytically  !
 ! A41   A(3,16,7)             115.5576         calculate D2E/DX2 analytically  !
 ! A42   A(3,16,55)            112.5924         calculate D2E/DX2 analytically  !
 ! A43   A(7,16,55)            131.8494         calculate D2E/DX2 analytically  !
 ! A44   A(3,17,18)            109.0474         calculate D2E/DX2 analytically  !
 ! A45   A(3,17,19)            111.0308         calculate D2E/DX2 analytically  !
 ! A46   A(3,17,20)            110.4581         calculate D2E/DX2 analytically  !
 ! A47   A(18,17,19)           108.8349         calculate D2E/DX2 analytically  !
 ! A48   A(18,17,20)           108.5799         calculate D2E/DX2 analytically  !
 ! A49   A(19,17,20)           108.8388         calculate D2E/DX2 analytically  !
 ! A50   A(2,21,22)            110.8535         calculate D2E/DX2 analytically  !
 ! A51   A(2,21,23)            110.3445         calculate D2E/DX2 analytically  !
 ! A52   A(2,21,24)            109.1241         calculate D2E/DX2 analytically  !
 ! A53   A(22,21,23)           108.9895         calculate D2E/DX2 analytically  !
 ! A54   A(22,21,24)           108.9717         calculate D2E/DX2 analytically  !
 ! A55   A(23,21,24)           108.5114         calculate D2E/DX2 analytically  !
 ! A56   A(4,25,44)            116.8123         calculate D2E/DX2 analytically  !
 ! A57   A(4,25,55)            116.1864         calculate D2E/DX2 analytically  !
 ! A58   A(44,25,55)           126.9879         calculate D2E/DX2 analytically  !
 ! A59   A(2,26,27)             90.9949         calculate D2E/DX2 analytically  !
 ! A60   A(26,27,28)           117.1691         calculate D2E/DX2 analytically  !
 ! A61   A(26,27,39)           115.6943         calculate D2E/DX2 analytically  !
 ! A62   A(28,27,39)           127.1365         calculate D2E/DX2 analytically  !
 ! A63   A(27,28,29)           120.4805         calculate D2E/DX2 analytically  !
 ! A64   A(27,28,30)           120.4628         calculate D2E/DX2 analytically  !
 ! A65   A(29,28,30)           119.0504         calculate D2E/DX2 analytically  !
 ! A66   A(28,29,31)           120.4393         calculate D2E/DX2 analytically  !
 ! A67   A(28,29,32)           119.408          calculate D2E/DX2 analytically  !
 ! A68   A(31,29,32)           120.1469         calculate D2E/DX2 analytically  !
 ! A69   A(28,30,33)           120.3916         calculate D2E/DX2 analytically  !
 ! A70   A(28,30,34)           119.3301         calculate D2E/DX2 analytically  !
 ! A71   A(33,30,34)           120.2769         calculate D2E/DX2 analytically  !
 ! A72   A(29,31,35)           120.1332         calculate D2E/DX2 analytically  !
 ! A73   A(29,31,36)           119.7238         calculate D2E/DX2 analytically  !
 ! A74   A(35,31,36)           120.1421         calculate D2E/DX2 analytically  !
 ! A75   A(30,33,35)           120.1741         calculate D2E/DX2 analytically  !
 ! A76   A(30,33,37)           119.7094         calculate D2E/DX2 analytically  !
 ! A77   A(35,33,37)           120.1165         calculate D2E/DX2 analytically  !
 ! A78   A(31,35,33)           119.8013         calculate D2E/DX2 analytically  !
 ! A79   A(31,35,38)           120.1005         calculate D2E/DX2 analytically  !
 ! A80   A(33,35,38)           120.0972         calculate D2E/DX2 analytically  !
 ! A81   A(1,39,27)            111.6448         calculate D2E/DX2 analytically  !
 ! A82   A(1,39,40)            123.5851         calculate D2E/DX2 analytically  !
 ! A83   A(27,39,40)           124.733          calculate D2E/DX2 analytically  !
 ! A84   A(39,40,41)           110.8206         calculate D2E/DX2 analytically  !
 ! A85   A(39,40,42)           111.6294         calculate D2E/DX2 analytically  !
 ! A86   A(39,40,43)           110.2841         calculate D2E/DX2 analytically  !
 ! A87   A(41,40,42)           108.4855         calculate D2E/DX2 analytically  !
 ! A88   A(41,40,43)           108.51           calculate D2E/DX2 analytically  !
 ! A89   A(42,40,43)           106.9784         calculate D2E/DX2 analytically  !
 ! A90   A(25,44,45)           120.5356         calculate D2E/DX2 analytically  !
 ! A91   A(25,44,46)           120.3749         calculate D2E/DX2 analytically  !
 ! A92   A(45,44,46)           119.0818         calculate D2E/DX2 analytically  !
 ! A93   A(44,45,47)           120.4151         calculate D2E/DX2 analytically  !
 ! A94   A(44,45,48)           119.3501         calculate D2E/DX2 analytically  !
 ! A95   A(47,45,48)           120.2305         calculate D2E/DX2 analytically  !
 ! A96   A(44,46,49)           120.3957         calculate D2E/DX2 analytically  !
 ! A97   A(44,46,50)           119.469          calculate D2E/DX2 analytically  !
 ! A98   A(49,46,50)           120.1321         calculate D2E/DX2 analytically  !
 ! A99   A(45,47,51)           120.1316         calculate D2E/DX2 analytically  !
 ! A100  A(45,47,52)           119.7275         calculate D2E/DX2 analytically  !
 ! A101  A(51,47,52)           120.1402         calculate D2E/DX2 analytically  !
 ! A102  A(46,49,51)           120.1474         calculate D2E/DX2 analytically  !
 ! A103  A(46,49,53)           119.7303         calculate D2E/DX2 analytically  !
 ! A104  A(51,49,53)           120.1224         calculate D2E/DX2 analytically  !
 ! A105  A(47,51,49)           119.8214         calculate D2E/DX2 analytically  !
 ! A106  A(47,51,54)           120.0861         calculate D2E/DX2 analytically  !
 ! A107  A(49,51,54)           120.0919         calculate D2E/DX2 analytically  !
 ! A108  A(16,55,25)           111.9231         calculate D2E/DX2 analytically  !
 ! A109  A(16,55,56)           123.5142         calculate D2E/DX2 analytically  !
 ! A110  A(25,55,56)           124.0879         calculate D2E/DX2 analytically  !
 ! A111  A(55,56,57)           110.0063         calculate D2E/DX2 analytically  !
 ! A112  A(55,56,58)           111.9435         calculate D2E/DX2 analytically  !
 ! A113  A(55,56,59)           110.9036         calculate D2E/DX2 analytically  !
 ! A114  A(57,56,58)           106.966          calculate D2E/DX2 analytically  !
 ! A115  A(57,56,59)           108.1962         calculate D2E/DX2 analytically  !
 ! A116  A(58,56,59)           108.6751         calculate D2E/DX2 analytically  !
 ! D1    D(5,1,2,3)             38.4037         calculate D2E/DX2 analytically  !
 ! D2    D(5,1,2,21)           -84.7277         calculate D2E/DX2 analytically  !
 ! D3    D(5,1,2,26)           159.9942         calculate D2E/DX2 analytically  !
 ! D4    D(39,1,2,3)          -144.9276         calculate D2E/DX2 analytically  !
 ! D5    D(39,1,2,21)           91.941          calculate D2E/DX2 analytically  !
 ! D6    D(39,1,2,26)          -23.3371         calculate D2E/DX2 analytically  !
 ! D7    D(2,1,5,6)            172.4407         calculate D2E/DX2 analytically  !
 ! D8    D(2,1,5,7)             -3.2807         calculate D2E/DX2 analytically  !
 ! D9    D(39,1,5,6)            -3.3974         calculate D2E/DX2 analytically  !
 ! D10   D(39,1,5,7)          -179.1188         calculate D2E/DX2 analytically  !
 ! D11   D(2,1,39,27)           16.8053         calculate D2E/DX2 analytically  !
 ! D12   D(2,1,39,40)         -161.0696         calculate D2E/DX2 analytically  !
 ! D13   D(5,1,39,27)         -167.1913         calculate D2E/DX2 analytically  !
 ! D14   D(5,1,39,40)           14.9338         calculate D2E/DX2 analytically  !
 ! D15   D(1,2,3,4)           -175.5223         calculate D2E/DX2 analytically  !
 ! D16   D(1,2,3,16)           -58.2667         calculate D2E/DX2 analytically  !
 ! D17   D(1,2,3,17)            61.4218         calculate D2E/DX2 analytically  !
 ! D18   D(21,2,3,4)           -56.1163         calculate D2E/DX2 analytically  !
 ! D19   D(21,2,3,16)           61.1393         calculate D2E/DX2 analytically  !
 ! D20   D(21,2,3,17)         -179.1723         calculate D2E/DX2 analytically  !
 ! D21   D(26,2,3,4)            67.5771         calculate D2E/DX2 analytically  !
 ! D22   D(26,2,3,16)         -175.1673         calculate D2E/DX2 analytically  !
 ! D23   D(26,2,3,17)          -55.4788         calculate D2E/DX2 analytically  !
 ! D24   D(1,2,21,22)         -177.1441         calculate D2E/DX2 analytically  !
 ! D25   D(1,2,21,23)           62.0175         calculate D2E/DX2 analytically  !
 ! D26   D(1,2,21,24)          -57.1241         calculate D2E/DX2 analytically  !
 ! D27   D(3,2,21,22)           61.9525         calculate D2E/DX2 analytically  !
 ! D28   D(3,2,21,23)          -58.8859         calculate D2E/DX2 analytically  !
 ! D29   D(3,2,21,24)         -178.0275         calculate D2E/DX2 analytically  !
 ! D30   D(26,2,21,22)         -64.0837         calculate D2E/DX2 analytically  !
 ! D31   D(26,2,21,23)         175.0779         calculate D2E/DX2 analytically  !
 ! D32   D(26,2,21,24)          55.9363         calculate D2E/DX2 analytically  !
 ! D33   D(1,2,26,27)           18.7302         calculate D2E/DX2 analytically  !
 ! D34   D(3,2,26,27)          138.2265         calculate D2E/DX2 analytically  !
 ! D35   D(21,2,26,27)         -95.5217         calculate D2E/DX2 analytically  !
 ! D36   D(2,3,4,25)           129.2339         calculate D2E/DX2 analytically  !
 ! D37   D(16,3,4,25)           10.5747         calculate D2E/DX2 analytically  !
 ! D38   D(17,3,4,25)         -104.4778         calculate D2E/DX2 analytically  !
 ! D39   D(2,3,16,7)            45.9248         calculate D2E/DX2 analytically  !
 ! D40   D(2,3,16,55)         -134.3374         calculate D2E/DX2 analytically  !
 ! D41   D(4,3,16,7)           167.3487         calculate D2E/DX2 analytically  !
 ! D42   D(4,3,16,55)          -12.9136         calculate D2E/DX2 analytically  !
 ! D43   D(17,3,16,7)          -77.4886         calculate D2E/DX2 analytically  !
 ! D44   D(17,3,16,55)         102.2492         calculate D2E/DX2 analytically  !
 ! D45   D(2,3,17,18)         -177.4141         calculate D2E/DX2 analytically  !
 ! D46   D(2,3,17,19)           62.6746         calculate D2E/DX2 analytically  !
 ! D47   D(2,3,17,20)          -58.1674         calculate D2E/DX2 analytically  !
 ! D48   D(4,3,17,18)           56.8435         calculate D2E/DX2 analytically  !
 ! D49   D(4,3,17,19)          -63.0678         calculate D2E/DX2 analytically  !
 ! D50   D(4,3,17,20)          176.0902         calculate D2E/DX2 analytically  !
 ! D51   D(16,3,17,18)         -57.2182         calculate D2E/DX2 analytically  !
 ! D52   D(16,3,17,19)        -177.1295         calculate D2E/DX2 analytically  !
 ! D53   D(16,3,17,20)          62.0285         calculate D2E/DX2 analytically  !
 ! D54   D(3,4,25,44)          174.691          calculate D2E/DX2 analytically  !
 ! D55   D(3,4,25,55)           -6.5487         calculate D2E/DX2 analytically  !
 ! D56   D(1,5,6,8)            170.4717         calculate D2E/DX2 analytically  !
 ! D57   D(1,5,6,10)            50.4764         calculate D2E/DX2 analytically  !
 ! D58   D(1,5,6,11)           -72.5007         calculate D2E/DX2 analytically  !
 ! D59   D(7,5,6,8)            -13.3896         calculate D2E/DX2 analytically  !
 ! D60   D(7,5,6,10)          -133.3849         calculate D2E/DX2 analytically  !
 ! D61   D(7,5,6,11)           103.638          calculate D2E/DX2 analytically  !
 ! D62   D(1,5,7,9)            169.7182         calculate D2E/DX2 analytically  !
 ! D63   D(1,5,7,16)           -11.7835         calculate D2E/DX2 analytically  !
 ! D64   D(6,5,7,9)             -6.7557         calculate D2E/DX2 analytically  !
 ! D65   D(6,5,7,16)           171.7425         calculate D2E/DX2 analytically  !
 ! D66   D(5,6,8,9)             27.8482         calculate D2E/DX2 analytically  !
 ! D67   D(5,6,8,12)           151.2071         calculate D2E/DX2 analytically  !
 ! D68   D(5,6,8,13)           -87.5561         calculate D2E/DX2 analytically  !
 ! D69   D(10,6,8,9)           150.8944         calculate D2E/DX2 analytically  !
 ! D70   D(10,6,8,12)          -85.7467         calculate D2E/DX2 analytically  !
 ! D71   D(10,6,8,13)           35.4901         calculate D2E/DX2 analytically  !
 ! D72   D(11,6,8,9)           -91.7994         calculate D2E/DX2 analytically  !
 ! D73   D(11,6,8,12)           31.5595         calculate D2E/DX2 analytically  !
 ! D74   D(11,6,8,13)          152.7964         calculate D2E/DX2 analytically  !
 ! D75   D(5,7,9,8)             23.8945         calculate D2E/DX2 analytically  !
 ! D76   D(5,7,9,14)           -93.4169         calculate D2E/DX2 analytically  !
 ! D77   D(5,7,9,15)           142.8681         calculate D2E/DX2 analytically  !
 ! D78   D(16,7,9,8)          -154.4319         calculate D2E/DX2 analytically  !
 ! D79   D(16,7,9,14)           88.2567         calculate D2E/DX2 analytically  !
 ! D80   D(16,7,9,15)          -35.4583         calculate D2E/DX2 analytically  !
 ! D81   D(5,7,16,3)           -11.4869         calculate D2E/DX2 analytically  !
 ! D82   D(5,7,16,55)          168.8381         calculate D2E/DX2 analytically  !
 ! D83   D(9,7,16,3)           166.6523         calculate D2E/DX2 analytically  !
 ! D84   D(9,7,16,55)          -13.0227         calculate D2E/DX2 analytically  !
 ! D85   D(6,8,9,7)            -31.7753         calculate D2E/DX2 analytically  !
 ! D86   D(6,8,9,14)            88.1559         calculate D2E/DX2 analytically  !
 ! D87   D(6,8,9,15)          -154.5868         calculate D2E/DX2 analytically  !
 ! D88   D(12,8,9,7)          -155.1711         calculate D2E/DX2 analytically  !
 ! D89   D(12,8,9,14)          -35.2399         calculate D2E/DX2 analytically  !
 ! D90   D(12,8,9,15)           82.0174         calculate D2E/DX2 analytically  !
 ! D91   D(13,8,9,7)            83.8573         calculate D2E/DX2 analytically  !
 ! D92   D(13,8,9,14)         -156.2115         calculate D2E/DX2 analytically  !
 ! D93   D(13,8,9,15)          -38.9542         calculate D2E/DX2 analytically  !
 ! D94   D(3,16,55,25)           8.9542         calculate D2E/DX2 analytically  !
 ! D95   D(3,16,55,56)        -178.6729         calculate D2E/DX2 analytically  !
 ! D96   D(7,16,55,25)        -171.3634         calculate D2E/DX2 analytically  !
 ! D97   D(7,16,55,56)           1.0095         calculate D2E/DX2 analytically  !
 ! D98   D(4,25,44,45)        -130.916          calculate D2E/DX2 analytically  !
 ! D99   D(4,25,44,46)          48.0631         calculate D2E/DX2 analytically  !
 ! D100  D(55,25,44,45)         50.4767         calculate D2E/DX2 analytically  !
 ! D101  D(55,25,44,46)       -130.5442         calculate D2E/DX2 analytically  !
 ! D102  D(4,25,55,16)          -0.2699         calculate D2E/DX2 analytically  !
 ! D103  D(4,25,55,56)        -172.5912         calculate D2E/DX2 analytically  !
 ! D104  D(44,25,55,16)        178.345          calculate D2E/DX2 analytically  !
 ! D105  D(44,25,55,56)          6.0236         calculate D2E/DX2 analytically  !
 ! D106  D(2,26,27,28)         168.9014         calculate D2E/DX2 analytically  !
 ! D107  D(2,26,27,39)         -10.9591         calculate D2E/DX2 analytically  !
 ! D108  D(26,27,28,29)        131.3151         calculate D2E/DX2 analytically  !
 ! D109  D(26,27,28,30)        -47.7681         calculate D2E/DX2 analytically  !
 ! D110  D(39,27,28,29)        -48.8427         calculate D2E/DX2 analytically  !
 ! D111  D(39,27,28,30)        132.0742         calculate D2E/DX2 analytically  !
 ! D112  D(26,27,39,1)          -1.5167         calculate D2E/DX2 analytically  !
 ! D113  D(26,27,39,40)        176.3291         calculate D2E/DX2 analytically  !
 ! D114  D(28,27,39,1)         178.639          calculate D2E/DX2 analytically  !
 ! D115  D(28,27,39,40)         -3.5151         calculate D2E/DX2 analytically  !
 ! D116  D(27,28,29,31)        179.998          calculate D2E/DX2 analytically  !
 ! D117  D(27,28,29,32)         -0.8746         calculate D2E/DX2 analytically  !
 ! D118  D(30,28,29,31)         -0.906          calculate D2E/DX2 analytically  !
 ! D119  D(30,28,29,32)        178.2213         calculate D2E/DX2 analytically  !
 ! D120  D(27,28,30,33)       -179.6965         calculate D2E/DX2 analytically  !
 ! D121  D(27,28,30,34)         -0.1103         calculate D2E/DX2 analytically  !
 ! D122  D(29,28,30,33)          1.2074         calculate D2E/DX2 analytically  !
 ! D123  D(29,28,30,34)       -179.2064         calculate D2E/DX2 analytically  !
 ! D124  D(28,29,31,35)          0.1072         calculate D2E/DX2 analytically  !
 ! D125  D(28,29,31,36)        179.7697         calculate D2E/DX2 analytically  !
 ! D126  D(32,29,31,35)       -179.0136         calculate D2E/DX2 analytically  !
 ! D127  D(32,29,31,36)          0.6488         calculate D2E/DX2 analytically  !
 ! D128  D(28,30,33,35)         -0.7113         calculate D2E/DX2 analytically  !
 ! D129  D(28,30,33,37)        179.3896         calculate D2E/DX2 analytically  !
 ! D130  D(34,30,33,35)        179.7064         calculate D2E/DX2 analytically  !
 ! D131  D(34,30,33,37)         -0.1927         calculate D2E/DX2 analytically  !
 ! D132  D(29,31,35,33)          0.4031         calculate D2E/DX2 analytically  !
 ! D133  D(29,31,35,38)       -179.9531         calculate D2E/DX2 analytically  !
 ! D134  D(36,31,35,33)       -179.2579         calculate D2E/DX2 analytically  !
 ! D135  D(36,31,35,38)          0.3859         calculate D2E/DX2 analytically  !
 ! D136  D(30,33,35,31)         -0.1018         calculate D2E/DX2 analytically  !
 ! D137  D(30,33,35,38)       -179.7457         calculate D2E/DX2 analytically  !
 ! D138  D(37,33,35,31)        179.7969         calculate D2E/DX2 analytically  !
 ! D139  D(37,33,35,38)          0.153          calculate D2E/DX2 analytically  !
 ! D140  D(1,39,40,41)         159.3933         calculate D2E/DX2 analytically  !
 ! D141  D(1,39,40,42)         -79.5627         calculate D2E/DX2 analytically  !
 ! D142  D(1,39,40,43)          39.2175         calculate D2E/DX2 analytically  !
 ! D143  D(27,39,40,41)        -18.2031         calculate D2E/DX2 analytically  !
 ! D144  D(27,39,40,42)        102.8409         calculate D2E/DX2 analytically  !
 ! D145  D(27,39,40,43)       -138.3789         calculate D2E/DX2 analytically  !
 ! D146  D(25,44,45,47)        179.7496         calculate D2E/DX2 analytically  !
 ! D147  D(25,44,45,48)          0.5008         calculate D2E/DX2 analytically  !
 ! D148  D(46,44,45,47)          0.7575         calculate D2E/DX2 analytically  !
 ! D149  D(46,44,45,48)       -178.4913         calculate D2E/DX2 analytically  !
 ! D150  D(25,44,46,49)        179.9966         calculate D2E/DX2 analytically  !
 ! D151  D(25,44,46,50)          0.6469         calculate D2E/DX2 analytically  !
 ! D152  D(45,44,46,49)         -1.0095         calculate D2E/DX2 analytically  !
 ! D153  D(45,44,46,50)        179.6407         calculate D2E/DX2 analytically  !
 ! D154  D(44,45,47,51)         -0.0959         calculate D2E/DX2 analytically  !
 ! D155  D(44,45,47,52)       -179.7852         calculate D2E/DX2 analytically  !
 ! D156  D(48,45,47,51)        179.1463         calculate D2E/DX2 analytically  !
 ! D157  D(48,45,47,52)         -0.543          calculate D2E/DX2 analytically  !
 ! D158  D(44,46,49,51)          0.6007         calculate D2E/DX2 analytically  !
 ! D159  D(44,46,49,53)       -179.4263         calculate D2E/DX2 analytically  !
 ! D160  D(50,46,49,51)        179.9462         calculate D2E/DX2 analytically  !
 ! D161  D(50,46,49,53)         -0.0808         calculate D2E/DX2 analytically  !
 ! D162  D(45,47,51,49)         -0.3245         calculate D2E/DX2 analytically  !
 ! D163  D(45,47,51,54)        179.9541         calculate D2E/DX2 analytically  !
 ! D164  D(52,47,51,49)        179.3635         calculate D2E/DX2 analytically  !
 ! D165  D(52,47,51,54)         -0.3579         calculate D2E/DX2 analytically  !
 ! D166  D(46,49,51,47)          0.0727         calculate D2E/DX2 analytically  !
 ! D167  D(46,49,51,54)        179.7942         calculate D2E/DX2 analytically  !
 ! D168  D(53,49,51,47)       -179.9002         calculate D2E/DX2 analytically  !
 ! D169  D(53,49,51,54)         -0.1787         calculate D2E/DX2 analytically  !
 ! D170  D(16,55,56,57)        -39.4765         calculate D2E/DX2 analytically  !
 ! D171  D(16,55,56,58)         79.3059         calculate D2E/DX2 analytically  !
 ! D172  D(16,55,56,59)       -159.1331         calculate D2E/DX2 analytically  !
 ! D173  D(25,55,56,57)        131.9735         calculate D2E/DX2 analytically  !
 ! D174  D(25,55,56,58)       -109.2441         calculate D2E/DX2 analytically  !
 ! D175  D(25,55,56,59)         12.317          calculate D2E/DX2 analytically  !
 --------------------------------------------------------------------------------
 Trust Radius=3.00D-01 FncErr=1.00D-07 GrdErr=1.00D-07
 Number of steps in this run=      2 maximum allowed number of steps=      2.
 GradGradGradGradGradGradGradGradGradGradGradGradGradGradGradGradGradGrad

 Leave Link  103 at Wed Dec  5 17:24:12 2018, MaxMem=   536870912 cpu:         0.1
 (Enter /pbs_home/pkowalski/g09d01/g09/l202.exe)
 Stoichiometry    C29H22F6S2
 Framework group  C1[X(C29H22F6S2)]
 Deg. of freedom   171
 Full point group                 C1      NOp   1
 RotChk:  IX=0 Diff= 1.57D-15
 Largest Abelian subgroup         C1      NOp   1
 Largest concise Abelian subgroup C1      NOp   1
                         Standard orientation:                         
 ---------------------------------------------------------------------
 Center     Atomic      Atomic             Coordinates (Angstroms)
 Number     Number       Type             X           Y           Z
 ---------------------------------------------------------------------
      1          6           0       -1.420570    0.421038   -0.170856
      2          6           0       -0.599861   -0.855544   -0.281543
      3          6           0        0.649926   -0.741840    0.596317
      4         16           0        1.762516   -2.174525    0.427295
      5          6           0       -0.732729    1.577169   -0.103671
      6          6           0       -1.249103    2.985477   -0.144528
      7          6           0        0.736515    1.598234   -0.064250
      8          6           0       -0.019569    3.841103    0.219192
      9          6           0        1.196437    3.013327   -0.246115
     10          9           0       -2.254833    3.237411    0.713581
     11          9           0       -1.670060    3.342419   -1.380823
     12          9           0       -0.055469    5.056947   -0.323438
     13          9           0        0.039067    3.953833    1.555872
     14          9           0        1.463101    3.313652   -1.539501
     15          9           0        2.273693    3.357791    0.480167
     16          6           0        1.451592    0.472551    0.142029
     17          6           0        0.340532   -0.562259    2.089207
     18          1           0        1.283494   -0.443006    2.638726
     19          1           0       -0.194041   -1.433166    2.487982
     20          1           0       -0.273470    0.334524    2.248905
     21          6           0       -0.277595   -1.055000   -1.769561
     22          1           0        0.273003   -1.990109   -1.927821
     23          1           0        0.325702   -0.216690   -2.145607
     24          1           0       -1.215736   -1.092373   -2.338952
     25          6           0        3.139546   -1.135315    0.144170
     26         16           0       -1.719482   -2.191720    0.251859
     27          6           0       -3.117301   -1.167755   -0.013125
     28          6           0       -4.444870   -1.814798    0.027031
     29          6           0       -5.478362   -1.264638    0.788445
     30          6           0       -4.678760   -2.996637   -0.681228
     31          6           0       -6.725777   -1.873459    0.825538
     32          1           0       -5.293484   -0.357539    1.367341
     33          6           0       -5.928249   -3.599840   -0.647520
     34          1           0       -3.869583   -3.438075   -1.267911
     35          6           0       -6.954772   -3.039536    0.104706
     36          1           0       -7.524585   -1.435222    1.427909
     37          1           0       -6.101576   -4.517913   -1.213293
     38          1           0       -7.936521   -3.517619    0.133660
     39          6           0       -2.851999    0.142556   -0.236980
     40          6           0       -3.882928    1.177921   -0.563654
     41          1           0       -4.810346    0.708065   -0.912395
     42          1           0       -4.116351    1.805122    0.306463
     43          1           0       -3.514048    1.846677   -1.350788
     44          6           0        4.459194   -1.791209    0.040388
     45          6           0        5.548345   -1.313777    0.772490
     46          6           0        4.628823   -2.911957   -0.776510
     47          6           0        6.786257   -1.935322    0.677014
     48          1           0        5.414537   -0.453242    1.431374
     49          6           0        5.868525   -3.528499   -0.874393
     50          1           0        3.779231   -3.294503   -1.347657
     51          6           0        6.949847   -3.041417   -0.148794
     52          1           0        7.629635   -1.554652    1.257346
     53          1           0        5.991140   -4.398284   -1.523500
     54          1           0        7.924259   -3.529372   -0.223921
     55          6           0        2.874100    0.188955    0.017415
     56          6           0        3.889199    1.213540   -0.384113
     57          1           0        3.481054    1.857010   -1.174419
     58          1           0        4.163652    1.868685    0.452402
     59          1           0        4.797650    0.734710   -0.767629
 ---------------------------------------------------------------------
 Rotational constants (GHZ):      0.1297417      0.0714046      0.0493195
 Leave Link  202 at Wed Dec  5 17:24:12 2018, MaxMem=   536870912 cpu:         0.0
 (Enter /pbs_home/pkowalski/g09d01/g09/l301.exe)
 Basis read from chk: "dae0068freq_closed_lc-wpbed3.chk" (5D, 7F)
 No pseudopotential information found on chk file.
 There are   673 symmetry adapted cartesian basis functions of A   symmetry.
 There are   636 symmetry adapted basis functions of A   symmetry.
   636 basis functions,  1103 primitive gaussians,   673 cartesian basis functions
   141 alpha electrons      141 beta electrons
       nuclear repulsion energy      4721.4914424013 Hartrees.
 IExCor=32609 DFT=T Ex+Corr=LC-wPBE ExCW=0 ScaHFX=  1.000000
 ScaDFX=  1.000000  0.000000  1.000000  1.000000 ScalE2=  1.000000  1.000000
 IRadAn=      0 IRanWt=     -1 IRanGd=            0 ICorTp=0 IEmpDi=131
  HFx wShort=  0.000000 wLong=  0.400000 cFull=  0.000000 cShort=  0.000000 cLong=  1.000000
  DFx wShort=  0.000000 wLong=  0.400000 cFull=  0.000000 cShort=  0.000000 cLong=  1.000000
 NAtoms=   59 NActive=   59 NUniq=   59 SFac= 1.00D+00 NAtFMM=   60 NAOKFM=F Big=F
 Integral buffers will be    131072 words long.
 Raffenetti 2 integral format.
 Two-electron integral symmetry is turned on.
 R6Disp:  Grimme-D3 Dispersion energy=       -0.0605637065 Hartrees.
 Nuclear repulsion after empirical dispersion term =     4721.4308786948 Hartrees.
 No density basis found on file 20724.
 Leave Link  301 at Wed Dec  5 17:24:13 2018, MaxMem=   536870912 cpu:         0.6
 (Enter /pbs_home/pkowalski/g09d01/g09/l302.exe)
 NPDir=0 NMtPBC=     1 NCelOv=     1 NCel=       1 NClECP=     1 NCelD=      1
         NCelK=      1 NCelE2=     1 NClLst=     1 CellRange=     0.0.
 One-electron integrals computed using PRISM.
 NBasis=   636 RedAO= T EigKep=  2.75D-04  NBF=   636
 NBsUse=   636 1.00D-06 EigRej= -1.00D+00 NBFU=   636
 Precomputing XC quadrature grid using
 IXCGrd= 4 IRadAn=           0 IRanWt=          -1 IRanGd=           0 AccXCQ= 0.00D+00.
 Generated NRdTot=       0 NPtTot=           0 NUsed=           0 NTot=          32
 NSgBfM=   622   623   624   630   637 MxSgAt=    59 MxSgA2=    59.
 Leave Link  302 at Wed Dec  5 17:24:15 2018, MaxMem=   536870912 cpu:        16.6
 (Enter /pbs_home/pkowalski/g09d01/g09/l303.exe)
 DipDrv:  MaxL=1.
 Leave Link  303 at Wed Dec  5 17:24:15 2018, MaxMem=   536870912 cpu:         1.5
 (Enter /pbs_home/pkowalski/g09d01/g09/l401.exe)
 Initial guess from the checkpoint file:  "dae0068freq_closed_lc-wpbed3.chk"
 B after Tr=     0.000000    0.000000    0.000000
         Rot=    1.000000    0.000000    0.000000    0.000000 Ang=   0.00 deg.
 Guess basis will be translated and rotated to current coordinates.
 JPrj=2 DoOrth=T DoCkMO=T.
 Leave Link  401 at Wed Dec  5 17:24:17 2018, MaxMem=   536870912 cpu:        14.6
 (Enter /pbs_home/pkowalski/g09d01/g09/l502.exe)
 Closed shell SCF:
 Using DIIS extrapolation, IDIIS=  1040.
 Integral symmetry usage will be decided dynamically.
 IVT=     1387805 IEndB=     1387805 NGot=   536870912 MDV=   535953350
 LenX=   535953350 LenY=   535499748
 Requested convergence on RMS density matrix=1.00D-08 within 128 cycles.
 Requested convergence on MAX density matrix=1.00D-06.
 Requested convergence on             energy=1.00D-06.
 No special actions if energy rises.
 Fock matrices will be formed incrementally for  20 cycles.

 Cycle   1  Pass 1  IDiag  1:
 FoFJK:  IHMeth= 1 ICntrl=       0 DoSepK=T KAlg= 0 I1Cent=   0 FoldK=F
 IRaf=         1 NMat=   1 IRICut=       1 DoRegI=T DoRafI=F ISym2E= 0.
 FoFCou: FMM=F IPFlag=           0 FMFlag=      100000 FMFlg1=           0
         NFxFlg=           0 DoJE=T BraDBF=F KetDBF=F FulRan=T
         wScrn=  0.000000 ICntrl=     500 IOpCl=  0 I1Cent=           0 NGrid=           0
         NMat0=    1 NMatS0=      1 NMatT0=    0 NMatD0=    1 NMtDS0=    0 NMtDT0=    0
 Symmetry not used in FoFCou.
 E= -2510.98660271418    
 DIIS: error= 1.39D-08 at cycle   1 NSaved=   1.
 NSaved= 1 IEnMin= 1 EnMin= -2510.98660271418     IErMin= 1 ErrMin= 1.39D-08
 ErrMax= 1.39D-08  0.00D+00 EMaxC= 1.00D-01 BMatC= 5.77D-13 BMatP= 5.77D-13
 IDIUse=1 WtCom= 1.00D+00 WtEn= 0.00D+00
 Coeff-Com:  0.100D+01
 Coeff:      0.100D+01
 Gap=     0.260 Goal=   None    Shift=    0.000
 RMSDP=3.91D-09 MaxDP=1.69D-07              OVMax= 3.13D-07

 SCF Done:  E(RLC-wPBE) =  -2510.98660271     A.U. after    1 cycles
            NFock=  1  Conv=0.39D-08     -V/T= 2.0075
 KE= 2.492339510187D+03 PE=-1.534304047398D+04 EE= 5.618283482380D+03
 Leave Link  502 at Wed Dec  5 17:25:37 2018, MaxMem=   536870912 cpu:       633.4
 (Enter /pbs_home/pkowalski/g09d01/g09/l801.exe)
 DoSCS=F DFT=T ScalE2(SS,OS)=  1.000000  1.000000
 Range of M.O.s used for correlation:     1   636
 NBasis=   636 NAE=   141 NBE=   141 NFC=     0 NFV=     0
 NROrb=    636 NOA=   141 NOB=   141 NVA=   495 NVB=   495
 Leave Link  801 at Wed Dec  5 17:25:37 2018, MaxMem=   536870912 cpu:         0.3
 (Enter /pbs_home/pkowalski/g09d01/g09/l1101.exe)
 Using compressed storage, NAtomX=    59.
 Will process     60 centers per pass.
 R6Disp: Adding Grimme-D3 dispersion energy 1st derivatives to the gradient.
 Leave Link 1101 at Wed Dec  5 17:25:41 2018, MaxMem=   536870912 cpu:        27.2
 (Enter /pbs_home/pkowalski/g09d01/g09/l1102.exe)
 Symmetrizing basis deriv contribution to polar:
 IMax=3 JMax=2 DiffMx= 0.00D+00
 Leave Link 1102 at Wed Dec  5 17:25:45 2018, MaxMem=   536870912 cpu:         1.5
 (Enter /pbs_home/pkowalski/g09d01/g09/l1110.exe)
 Forming Gx(P) for the SCF density, NAtomX=    59.
 Integral derivatives from FoFJK, PRISM(SPDF).
 Do as many integral derivatives as possible in FoFJK.
 G2DrvN: MDV=     536870336.
 G2DrvN: will do    60 centers at a time, making    1 passes.
 Calling FoFCou, ICntrl=  3107 FMM=F I1Cent=   0 AccDes= 0.00D+00.
 FoFJK:  IHMeth= 1 ICntrl=    3107 DoSepK=T KAlg= 0 I1Cent=   0 FoldK=F
 IRaf=         1 NMat=   1 IRICut=       1 DoRegI=T DoRafI=F ISym2E= 0.
 FoFCou: FMM=F IPFlag=           0 FMFlag=      100000 FMFlg1=           0
         NFxFlg=           0 DoJE=F BraDBF=F KetDBF=F FulRan=T
         wScrn=  0.000000 ICntrl=    3507 IOpCl=  0 I1Cent=           0 NGrid=           0
         NMat0=    1 NMatS0=      1 NMatT0=    0 NMatD0=    1 NMtDS0=    0 NMtDT0=    0
 Symmetry not used in FoFCou.
 End of G2Drv F.D. properties file   721 does not exist.
 End of G2Drv F.D. properties file   722 does not exist.
 End of G2Drv F.D. properties file   788 does not exist.
 Leave Link 1110 at Wed Dec  5 17:44:52 2018, MaxMem=   536870912 cpu:      9152.9
 (Enter /pbs_home/pkowalski/g09d01/g09/l1002.exe)
 Minotr:  Closed shell wavefunction.
          IDoAtm=11111111111111111111111111111111111111111111111111
          IDoAtm=111111111
          Direct CPHF calculation.
          Differentiating once with respect to electric field.
                with respect to dipole field.
          Differentiating once with respect to nuclear coordinates.
          Requested convergence is 1.0D-08 RMS, and 1.0D-07 maximum.
          Secondary convergence is 1.0D-12 RMS, and 1.0D-12 maximum.
          NewPWx=T KeepS1=F KeepF1=F KeepIn=T MapXYZ=F SortEE=F KeepMc=T.
          MDV=     536869682 using IRadAn=       2.
 Generate precomputed XC quadrature information.
          Solving linear equations simultaneously, MaxMat=       0.
 FoFJK:  IHMeth= 1 ICntrl=       0 DoSepK=T KAlg= 0 I1Cent=   0 FoldK=F
 IRaf=         1 NMat= 180 IRICut=       1 DoRegI=T DoRafI=F ISym2E= 2.
 FoFCou: FMM=F IPFlag=           0 FMFlag=      100000 FMFlg1=           0
         NFxFlg=           0 DoJE=F BraDBF=F KetDBF=F FulRan=T
         wScrn=  0.000000 ICntrl=     500 IOpCl=  0 I1Cent=           0 NGrid=           0
         NMat0=  180 NMatS0=    180 NMatT0=    0 NMatD0=  180 NMtDS0=    0 NMtDT0=    0
 Integrals replicated using symmetry in FoFCou.
          There are   180 degrees of freedom in the 1st order CPHF.  IDoFFX=6 NUNeed=     3.
    177 vectors produced by pass  0 Test12= 6.98D-14 1.00D-09 XBig12= 1.96D+02 7.01D+00.
 AX will form   177 AO Fock derivatives at one time.
    177 vectors produced by pass  1 Test12= 6.98D-14 1.00D-09 XBig12= 2.36D+01 7.56D-01.
    177 vectors produced by pass  2 Test12= 6.98D-14 1.00D-09 XBig12= 8.46D-01 1.66D-01.
    177 vectors produced by pass  3 Test12= 6.98D-14 1.00D-09 XBig12= 1.50D-02 1.34D-02.
    177 vectors produced by pass  4 Test12= 6.98D-14 1.00D-09 XBig12= 2.15D-04 1.25D-03.
    177 vectors produced by pass  5 Test12= 6.98D-14 1.00D-09 XBig12= 2.01D-06 8.78D-05.
    173 vectors produced by pass  6 Test12= 6.98D-14 1.00D-09 XBig12= 1.51D-08 6.62D-06.
     77 vectors produced by pass  7 Test12= 6.98D-14 1.00D-09 XBig12= 9.69D-11 4.37D-07.
      4 vectors produced by pass  8 Test12= 6.98D-14 1.00D-09 XBig12= 5.44D-13 3.61D-08.
      2 vectors produced by pass  9 Test12= 6.98D-14 1.00D-09 XBig12= 1.11D-14 4.03D-09.
 InvSVY:  IOpt=1 It=  1 EMax= 2.66D-14
 Solved reduced A of dimension  1318 with   180 vectors.
 FullF1:  Do perturbations    1 to     3.
 Isotropic polarizability for W=    0.000000      354.81 Bohr**3.
 End of Minotr F.D. properties file   721 does not exist.
 End of Minotr F.D. properties file   722 does not exist.
 End of Minotr F.D. properties file   788 does not exist.
 Leave Link 1002 at Wed Dec  5 20:55:45 2018, MaxMem=   536870912 cpu:     91322.5
 (Enter /pbs_home/pkowalski/g09d01/g09/l601.exe)
 Copying SCF densities to generalized density rwf, IOpCl= 0 IROHF=0.

 **********************************************************************

            Population analysis using the SCF density.

 **********************************************************************

 Orbital symmetries:
       Occupied  (A) (A) (A) (A) (A) (A) (A) (A) (A) (A) (A) (A)
                 (A) (A) (A) (A) (A) (A) (A) (A) (A) (A) (A) (A)
                 (A) (A) (A) (A) (A) (A) (A) (A) (A) (A) (A) (A)
                 (A) (A) (A) (A) (A) (A) (A) (A) (A) (A) (A) (A)
                 (A) (A) (A) (A) (A) (A) (A) (A) (A) (A) (A) (A)
                 (A) (A) (A) (A) (A) (A) (A) (A) (A) (A) (A) (A)
                 (A) (A) (A) (A) (A) (A) (A) (A) (A) (A) (A) (A)
                 (A) (A) (A) (A) (A) (A) (A) (A) (A) (A) (A) (A)
                 (A) (A) (A) (A) (A) (A) (A) (A) (A) (A) (A) (A)
                 (A) (A) (A) (A) (A) (A) (A) (A) (A) (A) (A) (A)
                 (A) (A) (A) (A) (A) (A) (A) (A) (A) (A) (A) (A)
                 (A) (A) (A) (A) (A) (A) (A) (A) (A)
       Virtual   (A) (A) (A) (A) (A) (A) (A) (A) (A) (A) (A) (A)
                 (A) (A) (A) (A) (A) (A) (A) (A) (A) (A) (A) (A)
                 (A) (A) (A) (A) (A) (A) (A) (A) (A) (A) (A) (A)
                 (A) (A) (A) (A) (A) (A) (A) (A) (A) (A) (A) (A)
                 (A) (A) (A) (A) (A) (A) (A) (A) (A) (A) (A) (A)
                 (A) (A) (A) (A) (A) (A) (A) (A) (A) (A) (A) (A)
                 (A) (A) (A) (A) (A) (A) (A) (A) (A) (A) (A) (A)
                 (A) (A) (A) (A) (A) (A) (A) (A) (A) (A) (A) (A)
                 (A) (A) (A) (A) (A) (A) (A) (A) (A) (A) (A) (A)
                 (A) (A) (A) (A) (A) (A) (A) (A) (A) (A) (A) (A)
                 (A) (A) (A) (A) (A) (A) (A) (A) (A) (A) (A) (A)
                 (A) (A) (A) (A) (A) (A) (A) (A) (A) (A) (A) (A)
                 (A) (A) (A) (A) (A) (A) (A) (A) (A) (A) (A) (A)
                 (A) (A) (A) (A) (A) (A) (A) (A) (A) (A) (A) (A)
                 (A) (A) (A) (A) (A) (A) (A) (A) (A) (A) (A) (A)
                 (A) (A) (A) (A) (A) (A) (A) (A) (A) (A) (A) (A)
                 (A) (A) (A) (A) (A) (A) (A) (A) (A) (A) (A) (A)
                 (A) (A) (A) (A) (A) (A) (A) (A) (A) (A) (A) (A)
                 (A) (A) (A) (A) (A) (A) (A) (A) (A) (A) (A) (A)
                 (A) (A) (A) (A) (A) (A) (A) (A) (A) (A) (A) (A)
                 (A) (A) (A) (A) (A) (A) (A) (A) (A) (A) (A) (A)
                 (A) (A) (A) (A) (A) (A) (A) (A) (A) (A) (A) (A)
                 (A) (A) (A) (A) (A) (A) (A) (A) (A) (A) (A) (A)
                 (A) (A) (A) (A) (A) (A) (A) (A) (A) (A) (A) (A)
                 (A) (A) (A) (A) (A) (A) (A) (A) (A) (A) (A) (A)
                 (A) (A) (A) (A) (A) (A) (A) (A) (A) (A) (A) (A)
                 (A) (A) (A) (A) (A) (A) (A) (A) (A) (A) (A) (A)
                 (A) (A) (A) (A) (A) (A) (A) (A) (A) (A) (A) (A)
                 (A) (A) (A) (A) (A) (A) (A) (A) (A) (A) (A) (A)
                 (A) (A) (A) (A) (A) (A) (A) (A) (A) (A) (A) (A)
                 (A) (A) (A) (A) (A) (A) (A) (A) (A) (A) (A) (A)
                 (A) (A) (A) (A) (A) (A) (A) (A) (A) (A) (A) (A)
                 (A) (A) (A) (A) (A) (A) (A) (A) (A) (A) (A) (A)
                 (A) (A) (A) (A) (A) (A) (A) (A) (A) (A) (A) (A)
                 (A) (A) (A) (A) (A) (A) (A) (A) (A) (A) (A) (A)
                 (A) (A) (A) (A) (A) (A) (A) (A) (A) (A) (A) (A)
                 (A) (A) (A) (A) (A) (A) (A) (A) (A) (A) (A) (A)
                 (A) (A) (A) (A) (A) (A) (A) (A) (A) (A) (A) (A)
                 (A) (A) (A) (A) (A) (A) (A) (A) (A) (A) (A) (A)
                 (A) (A) (A) (A) (A) (A) (A) (A) (A) (A) (A) (A)
                 (A) (A) (A) (A) (A) (A) (A) (A) (A) (A) (A) (A)
                 (A) (A) (A)
 The electronic state is 1-A.
 Alpha  occ. eigenvalues --  -88.27894 -88.27783 -24.51291 -24.51268 -24.50741
 Alpha  occ. eigenvalues --  -24.50728 -24.50561 -24.50522 -10.30349 -10.30337
 Alpha  occ. eigenvalues --  -10.30079 -10.19006 -10.18989 -10.17760 -10.17560
 Alpha  occ. eigenvalues --  -10.16856 -10.16677 -10.15255 -10.15141 -10.15107
 Alpha  occ. eigenvalues --  -10.15097 -10.14882 -10.14813 -10.14096 -10.14037
 Alpha  occ. eigenvalues --  -10.13949 -10.13846 -10.13841 -10.13784 -10.13765
 Alpha  occ. eigenvalues --  -10.13712 -10.13648 -10.13619 -10.12786 -10.12624
 Alpha  occ. eigenvalues --  -10.12287 -10.12182  -7.91739  -7.91616  -5.93849
 Alpha  occ. eigenvalues --   -5.93729  -5.93339  -5.93227  -5.92578  -5.92443
 Alpha  occ. eigenvalues --   -1.40830  -1.38303  -1.37087  -1.33055  -1.31340
 Alpha  occ. eigenvalues --   -1.30935  -1.08185  -1.04525  -1.03036  -1.01631
 Alpha  occ. eigenvalues --   -1.01358  -0.96930  -0.93937  -0.93515  -0.92442
 Alpha  occ. eigenvalues --   -0.90233  -0.90040  -0.89901  -0.88878  -0.87574
 Alpha  occ. eigenvalues --   -0.86893  -0.84003  -0.82644  -0.80657  -0.80411
 Alpha  occ. eigenvalues --   -0.77897  -0.77757  -0.76470  -0.75503  -0.75187
 Alpha  occ. eigenvalues --   -0.74387  -0.73711  -0.72239  -0.71316  -0.71141
 Alpha  occ. eigenvalues --   -0.69894  -0.68712  -0.68330  -0.67444  -0.66496
 Alpha  occ. eigenvalues --   -0.66400  -0.64654  -0.63694  -0.62593  -0.61123
 Alpha  occ. eigenvalues --   -0.60274  -0.59966  -0.59815  -0.59452  -0.58937
 Alpha  occ. eigenvalues --   -0.58654  -0.58467  -0.58339  -0.58135  -0.57001
 Alpha  occ. eigenvalues --   -0.56765  -0.56206  -0.55857  -0.55787  -0.55693
 Alpha  occ. eigenvalues --   -0.55411  -0.55239  -0.54717  -0.54283  -0.53842
 Alpha  occ. eigenvalues --   -0.53469  -0.53385  -0.53230  -0.52759  -0.52310
 Alpha  occ. eigenvalues --   -0.51984  -0.51533  -0.51123  -0.50674  -0.50358
 Alpha  occ. eigenvalues --   -0.49391  -0.48733  -0.48467  -0.47666  -0.47302
 Alpha  occ. eigenvalues --   -0.46790  -0.46566  -0.46282  -0.45690  -0.45180
 Alpha  occ. eigenvalues --   -0.44636  -0.43903  -0.43203  -0.42332  -0.39198
 Alpha  occ. eigenvalues --   -0.37552  -0.37419  -0.36932  -0.36764  -0.32806
 Alpha  occ. eigenvalues --   -0.28376
 Alpha virt. eigenvalues --   -0.02424   0.03206   0.05656   0.06057   0.06179
 Alpha virt. eigenvalues --    0.09098   0.09750   0.12062   0.13966   0.14310
 Alpha virt. eigenvalues --    0.14854   0.15658   0.16229   0.17161   0.17529
 Alpha virt. eigenvalues --    0.17732   0.18056   0.18937   0.19377   0.20008
 Alpha virt. eigenvalues --    0.20088   0.20774   0.21168   0.21838   0.22052
 Alpha virt. eigenvalues --    0.22141   0.22588   0.22952   0.23501   0.24067
 Alpha virt. eigenvalues --    0.24220   0.24393   0.24990   0.25561   0.26265
 Alpha virt. eigenvalues --    0.26287   0.26759   0.27036   0.27673   0.27810
 Alpha virt. eigenvalues --    0.28811   0.29327   0.29422   0.30673   0.32644
 Alpha virt. eigenvalues --    0.33813   0.34324   0.34645   0.35472   0.35830
 Alpha virt. eigenvalues --    0.37088   0.37431   0.38129   0.38260   0.38404
 Alpha virt. eigenvalues --    0.38534   0.39312   0.39680   0.39873   0.40273
 Alpha virt. eigenvalues --    0.40641   0.40765   0.40975   0.41248   0.42887
 Alpha virt. eigenvalues --    0.43259   0.44578   0.45007   0.45778   0.46386
 Alpha virt. eigenvalues --    0.46972   0.47155   0.47562   0.48004   0.49534
 Alpha virt. eigenvalues --    0.50256   0.50489   0.50968   0.51107   0.51519
 Alpha virt. eigenvalues --    0.52246   0.52340   0.53010   0.53840   0.54564
 Alpha virt. eigenvalues --    0.54953   0.55138   0.56232   0.56738   0.57390
 Alpha virt. eigenvalues --    0.57645   0.58029   0.58390   0.58566   0.59120
 Alpha virt. eigenvalues --    0.59471   0.59585   0.59923   0.60088   0.60497
 Alpha virt. eigenvalues --    0.60690   0.61593   0.61829   0.61946   0.62536
 Alpha virt. eigenvalues --    0.63879   0.64268   0.64859   0.65132   0.65320
 Alpha virt. eigenvalues --    0.65874   0.66370   0.66632   0.67710   0.68633
 Alpha virt. eigenvalues --    0.68688   0.68998   0.69590   0.69966   0.70714
 Alpha virt. eigenvalues --    0.71119   0.71434   0.71854   0.72677   0.72723
 Alpha virt. eigenvalues --    0.73105   0.73829   0.74140   0.74365   0.74613
 Alpha virt. eigenvalues --    0.75166   0.75214   0.75447   0.76024   0.76205
 Alpha virt. eigenvalues --    0.76419   0.76447   0.77088   0.77128   0.77871
 Alpha virt. eigenvalues --    0.78068   0.78611   0.79004   0.79350   0.79510
 Alpha virt. eigenvalues --    0.79709   0.80044   0.80246   0.80324   0.80898
 Alpha virt. eigenvalues --    0.81187   0.81587   0.82212   0.82676   0.82876
 Alpha virt. eigenvalues --    0.83265   0.83415   0.83717   0.83847   0.85020
 Alpha virt. eigenvalues --    0.85315   0.85480   0.85621   0.85932   0.86566
 Alpha virt. eigenvalues --    0.86624   0.87120   0.87747   0.88201   0.88785
 Alpha virt. eigenvalues --    0.89123   0.89615   0.90259   0.90891   0.91596
 Alpha virt. eigenvalues --    0.92094   0.93036   0.93208   0.93933   0.94621
 Alpha virt. eigenvalues --    0.94760   0.95355   0.96670   0.97552   0.97778
 Alpha virt. eigenvalues --    0.99239   1.00344   1.01301   1.01931   1.02762
 Alpha virt. eigenvalues --    1.03928   1.04671   1.04966   1.05832   1.06163
 Alpha virt. eigenvalues --    1.07163   1.08370   1.09076   1.11582   1.12299
 Alpha virt. eigenvalues --    1.13583   1.15062   1.15473   1.16201   1.16684
 Alpha virt. eigenvalues --    1.17731   1.19317   1.20359   1.20568   1.21467
 Alpha virt. eigenvalues --    1.22504   1.23314   1.24466   1.24765   1.25793
 Alpha virt. eigenvalues --    1.26098   1.27198   1.28431   1.28535   1.28838
 Alpha virt. eigenvalues --    1.30111   1.30604   1.31631   1.31768   1.33341
 Alpha virt. eigenvalues --    1.34344   1.34544   1.34844   1.35372   1.36072
 Alpha virt. eigenvalues --    1.36243   1.37177   1.37831   1.38554   1.38985
 Alpha virt. eigenvalues --    1.39425   1.40149   1.40921   1.41063   1.41282
 Alpha virt. eigenvalues --    1.42259   1.42498   1.42949   1.43705   1.44865
 Alpha virt. eigenvalues --    1.45371   1.46973   1.47188   1.48120   1.49133
 Alpha virt. eigenvalues --    1.50817   1.51688   1.52187   1.54673   1.55914
 Alpha virt. eigenvalues --    1.56732   1.57497   1.59607   1.59944   1.60919
 Alpha virt. eigenvalues --    1.61857   1.62559   1.63606   1.64026   1.64615
 Alpha virt. eigenvalues --    1.65157   1.65508   1.65791   1.67213   1.68537
 Alpha virt. eigenvalues --    1.68855   1.69916   1.70122   1.70678   1.71176
 Alpha virt. eigenvalues --    1.72311   1.73090   1.74235   1.74902   1.75274
 Alpha virt. eigenvalues --    1.76988   1.78665   1.79115   1.79899   1.80123
 Alpha virt. eigenvalues --    1.81047   1.81415   1.81617   1.82269   1.82737
 Alpha virt. eigenvalues --    1.83142   1.84463   1.85158   1.85194   1.85672
 Alpha virt. eigenvalues --    1.85913   1.86137   1.86492   1.86931   1.87295
 Alpha virt. eigenvalues --    1.87411   1.87633   1.88421   1.88636   1.89303
 Alpha virt. eigenvalues --    1.90364   1.90786   1.91112   1.91269   1.91800
 Alpha virt. eigenvalues --    1.92144   1.92506   1.93019   1.93314   1.93647
 Alpha virt. eigenvalues --    1.93887   1.94068   1.95091   1.95213   1.95462
 Alpha virt. eigenvalues --    1.95709   1.96676   1.97898   1.99013   1.99490
 Alpha virt. eigenvalues --    2.00438   2.01082   2.01765   2.03073   2.03611
 Alpha virt. eigenvalues --    2.04077   2.04914   2.05047   2.05422   2.06338
 Alpha virt. eigenvalues --    2.06901   2.07427   2.08052   2.09030   2.09193
 Alpha virt. eigenvalues --    2.09477   2.09681   2.10011   2.10033   2.10351
 Alpha virt. eigenvalues --    2.11034   2.12198   2.12749   2.13429   2.14647
 Alpha virt. eigenvalues --    2.16681   2.17465   2.18548   2.19339   2.19617
 Alpha virt. eigenvalues --    2.20447   2.21083   2.21492   2.21983   2.22576
 Alpha virt. eigenvalues --    2.23196   2.24179   2.24796   2.25062   2.25340
 Alpha virt. eigenvalues --    2.26158   2.26265   2.26665   2.26939   2.28225
 Alpha virt. eigenvalues --    2.29403   2.29551   2.30812   2.32037   2.32916
 Alpha virt. eigenvalues --    2.33819   2.34681   2.36285   2.36455   2.37952
 Alpha virt. eigenvalues --    2.39053   2.39445   2.40853   2.41413   2.41620
 Alpha virt. eigenvalues --    2.41926   2.42741   2.42879   2.43578   2.43869
 Alpha virt. eigenvalues --    2.45514   2.45618   2.45896   2.46665   2.47339
 Alpha virt. eigenvalues --    2.47758   2.49436   2.52402   2.53475   2.54401
 Alpha virt. eigenvalues --    2.55425   2.55913   2.58791   2.59594   2.60100
 Alpha virt. eigenvalues --    2.60533   2.60713   2.63577   2.64263   2.65429
 Alpha virt. eigenvalues --    2.66703   2.68437   2.69574   2.69921   2.71579
 Alpha virt. eigenvalues --    2.72248   2.72721   2.73180   2.73304   2.74750
 Alpha virt. eigenvalues --    2.75294   2.76053   2.76477   2.78804   2.79380
 Alpha virt. eigenvalues --    2.80619   2.80822   2.83302   2.83529   2.83625
 Alpha virt. eigenvalues --    2.83802   2.83943   2.86109   2.86822   2.90175
 Alpha virt. eigenvalues --    2.92129   2.96019   2.96927   2.97661   2.98005
 Alpha virt. eigenvalues --    2.98534   2.99026   2.99763   3.00250   3.05479
 Alpha virt. eigenvalues --    3.07273   3.07380   3.08197   3.08742   3.09439
 Alpha virt. eigenvalues --    3.10088   3.11738   3.12451   3.14644   3.15166
 Alpha virt. eigenvalues --    3.15511   3.15670   3.15913   3.17171   3.17532
 Alpha virt. eigenvalues --    3.19045   3.19282   3.21746   3.21957   3.22809
 Alpha virt. eigenvalues --    3.23749   3.23999   3.24734   3.25939   3.26915
 Alpha virt. eigenvalues --    3.28419   3.29422   3.29999   3.31086   3.33547
 Alpha virt. eigenvalues --    3.34001   3.36617   3.38541   3.41181   3.45204
 Alpha virt. eigenvalues --    3.49464   3.50607   3.54109   3.57638   3.60829
 Alpha virt. eigenvalues --    3.68825   3.71007   3.75004   3.75147   3.81069
 Alpha virt. eigenvalues --    3.85121   3.87305   3.98080   3.98866   4.01636
          Condensed to atoms (all electrons):
 Mulliken charges:
               1
     1  C   -0.015288
     2  C   -0.384287
     3  C   -0.384388
     4  S    0.095341
     5  C   -0.092247
     6  C    0.358238
     7  C   -0.114556
     8  C    0.255680
     9  C    0.351619
    10  F   -0.156837
    11  F   -0.159129
    12  F   -0.137410
    13  F   -0.148279
    14  F   -0.158667
    15  F   -0.154842
    16  C   -0.010255
    17  C    0.123996
    18  H    0.049701
    19  H    0.065465
    20  H    0.066076
    21  C    0.130290
    22  H    0.062354
    23  H    0.064029
    24  H    0.048982
    25  C   -0.114269
    26  S    0.097236
    27  C   -0.106468
    28  C   -0.038712
    29  C   -0.016984
    30  C   -0.012338
    31  C   -0.019653
    32  H    0.029009
    33  C   -0.019229
    34  H    0.029817
    35  C   -0.014171
    36  H    0.030307
    37  H    0.030194
    38  H    0.031267
    39  C   -0.081757
    40  C    0.049538
    41  H    0.059522
    42  H    0.062672
    43  H    0.057910
    44  C   -0.034067
    45  C   -0.015525
    46  C   -0.014098
    47  C   -0.019944
    48  H    0.029188
    49  C   -0.018682
    50  H    0.030165
    51  C   -0.014155
    52  H    0.030915
    53  H    0.030774
    54  H    0.031893
    55  C   -0.065486
    56  C    0.042496
    57  H    0.057719
    58  H    0.061780
    59  H    0.057552
 Sum of Mulliken charges =   0.00000
 Mulliken charges with hydrogens summed into heavy atoms:
               1
     1  C   -0.015288
     2  C   -0.384287
     3  C   -0.384388
     4  S    0.095341
     5  C   -0.092247
     6  C    0.358238
     7  C   -0.114556
     8  C    0.255680
     9  C    0.351619
    10  F   -0.156837
    11  F   -0.159129
    12  F   -0.137410
    13  F   -0.148279
    14  F   -0.158667
    15  F   -0.154842
    16  C   -0.010255
    17  C    0.305239
    21  C    0.305654
    25  C   -0.114269
    26  S    0.097236
    27  C   -0.106468
    28  C   -0.038712
    29  C    0.012025
    30  C    0.017479
    31  C    0.010654
    33  C    0.010965
    35  C    0.017096
    39  C   -0.081757
    40  C    0.229642
    44  C   -0.034067
    45  C    0.013663
    46  C    0.016067
    47  C    0.010970
    49  C    0.012091
    51  C    0.017739
    55  C   -0.065486
    56  C    0.219547
 APT charges:
               1
     1  C    0.281230
     2  C    0.074724
     3  C    0.077003
     4  S   -0.135665
     5  C   -0.344829
     6  C    1.147186
     7  C   -0.403769
     8  C    1.094260
     9  C    1.156315
    10  F   -0.514491
    11  F   -0.522321
    12  F   -0.605871
    13  F   -0.500844
    14  F   -0.532467
    15  F   -0.518257
    16  C    0.333242
    17  C   -0.036410
    18  H    0.028896
    19  H    0.042813
    20  H    0.026942
    21  C   -0.041241
    22  H    0.040156
    23  H    0.024341
    24  H    0.026350
    25  C    0.316221
    26  S   -0.118927
    27  C    0.276214
    28  C    0.030475
    29  C   -0.079843
    30  C   -0.097175
    31  C   -0.053125
    32  H    0.064189
    33  C   -0.037589
    34  H    0.075584
    35  C   -0.055545
    36  H    0.036699
    37  H    0.037358
    38  H    0.042906
    39  C   -0.330737
    40  C   -0.042255
    41  H    0.022551
    42  H    0.037347
    43  H    0.039444
    44  C    0.020857
    45  C   -0.078875
    46  C   -0.091906
    47  C   -0.050373
    48  H    0.064131
    49  C   -0.039988
    50  H    0.071252
    51  C   -0.055526
    52  H    0.036836
    53  H    0.038528
    54  H    0.043306
    55  C   -0.375134
    56  C   -0.027375
    57  H    0.029561
    58  H    0.032435
    59  H    0.021189
 Sum of APT charges =   0.00000
 APT charges with hydrogens summed into heavy atoms:
               1
     1  C    0.281230
     2  C    0.074724
     3  C    0.077003
     4  S   -0.135665
     5  C   -0.344829
     6  C    1.147186
     7  C   -0.403769
     8  C    1.094260
     9  C    1.156315
    10  F   -0.514491
    11  F   -0.522321
    12  F   -0.605871
    13  F   -0.500844
    14  F   -0.532467
    15  F   -0.518257
    16  C    0.333242
    17  C    0.062240
    21  C    0.049607
    25  C    0.316221
    26  S   -0.118927
    27  C    0.276214
    28  C    0.030475
    29  C   -0.015654
    30  C   -0.021591
    31  C   -0.016426
    33  C   -0.000231
    35  C   -0.012639
    39  C   -0.330737
    40  C    0.057088
    44  C    0.020857
    45  C   -0.014744
    46  C   -0.020654
    47  C   -0.013538
    49  C   -0.001460
    51  C   -0.012220
    55  C   -0.375134
    56  C    0.055809
 Electronic spatial extent (au):  <R**2>=          20435.0836
 Charge=              0.0000 electrons
 Dipole moment (field-independent basis, Debye):
    X=              0.2092    Y=             -3.5477    Z=             -0.2953  Tot=              3.5661
 Quadrupole moment (field-independent basis, Debye-Ang):
   XX=           -186.2713   YY=           -234.3657   ZZ=           -225.3759
   XY=             -0.1093   XZ=             -0.2761   YZ=              8.3048
 Traceless Quadrupole moment (field-independent basis, Debye-Ang):
   XX=             29.0663   YY=            -19.0281   ZZ=            -10.0382
   XY=             -0.1093   XZ=             -0.2761   YZ=              8.3048
 Octapole moment (field-independent basis, Debye-Ang**2):
  XXX=              8.0641  YYY=             60.7905  ZZZ=             -1.0981  XYY=             -2.5528
  XXY=            -55.4917  XXZ=             31.0936  XZZ=              1.0243  YZZ=             41.7915
  YYZ=            -34.5308  XYZ=              4.9358
 Hexadecapole moment (field-independent basis, Debye-Ang**3):
 XXXX=         -15518.6973 YYYY=          -8028.9584 ZZZZ=          -1102.6169 XXXY=            -16.8860
 XXXZ=            -50.4646 YYYX=             16.4733 YYYZ=            164.8665 ZZZX=              2.0056
 ZZZY=              8.5883 XXYY=          -3901.2433 XXZZ=          -3208.0013 YYZZ=          -1531.8975
 XXYZ=            148.9477 YYXZ=            -21.4686 ZZXY=             -9.1444
 N-N= 4.721430878695D+03 E-N=-1.534304048287D+04  KE= 2.492339510187D+03
  Exact polarizability: 500.450  -0.892 355.750  -0.271  20.090 208.217
 Approx polarizability: 416.450  -0.828 396.947  -1.081  24.646 265.713
 No NMR shielding tensors so no spin-rotation constants.
 Leave Link  601 at Wed Dec  5 20:55:47 2018, MaxMem=   536870912 cpu:        13.0
 (Enter /pbs_home/pkowalski/g09d01/g09/l701.exe)
 Compute integral second derivatives.
 ... and contract with generalized density number  0.
 R6Disp: Adding Grimme-D3 dispersion energy 2nd derivatives to the Hessian.
 Leave Link  701 at Wed Dec  5 20:55:49 2018, MaxMem=   536870912 cpu:        16.6
 (Enter /pbs_home/pkowalski/g09d01/g09/l702.exe)
 L702 exits ... SP integral derivatives will be done elsewhere.
 Leave Link  702 at Wed Dec  5 20:55:50 2018, MaxMem=   536870912 cpu:         0.2
 (Enter /pbs_home/pkowalski/g09d01/g09/l703.exe)
 Compute integral second derivatives, UseDBF=F ICtDFT=           0.
 Integral derivatives from FoFJK, PRISM(SPDF).
 Calling FoFJK, ICntrl=    100127 FMM=F ISym2X=0 I1Cent= 0 IOpClX= 0 NMat=1 NMatS=1 NMatT=0.
 FoFJK:  IHMeth= 1 ICntrl=  100127 DoSepK=T KAlg= 0 I1Cent=   0 FoldK=F
 IRaf=         1 NMat=   1 IRICut=       1 DoRegI=T DoRafI=F ISym2E= 0.
 FoFCou: FMM=F IPFlag=           0 FMFlag=      100000 FMFlg1=         800
         NFxFlg=           0 DoJE=F BraDBF=F KetDBF=F FulRan=T
         wScrn=  0.000000 ICntrl=  100527 IOpCl=  0 I1Cent=           0 NGrid=           0
         NMat0=    1 NMatS0=      1 NMatT0=    0 NMatD0=    1 NMtDS0=    0 NMtDT0=    0
 Symmetry not used in FoFCou.
 Leave Link  703 at Wed Dec  5 21:25:06 2018, MaxMem=   536870912 cpu:     14014.0
 (Enter /pbs_home/pkowalski/g09d01/g09/l716.exe)
 Dipole        = 8.22924590D-02-1.39576133D+00-1.16171091D-01
 Polarizability= 5.00450123D+02-8.92111000D-01 3.55749931D+02
                -2.71366825D-01 2.00902902D+01 2.08217147D+02
 Full mass-weighted force constant matrix:
 Low frequencies ---   -1.4384    0.0012    0.0015    0.0017    3.3359    4.3119
 Low frequencies ---   25.4157   32.9925   35.6429
 Diagonal vibrational polarizability:
       21.6909505      35.7879374      30.1651417
 Harmonic frequencies (cm**-1), IR intensities (KM/Mole), Raman scattering
 activities (A**4/AMU), depolarization ratios for plane and unpolarized
 incident light, reduced masses (AMU), force constants (mDyne/A),
 and normal coordinates:
                      1                      2                      3
                      A                      A                      A
 Frequencies --     25.4056                32.9884                35.6426
 Red. masses --      6.4729                 5.7727                 5.0007
 Frc consts  --      0.0025                 0.0037                 0.0037
 IR Inten    --      0.1766                 0.0257                 0.2609
  Atom  AN      X      Y      Z        X      Y      Z        X      Y      Z
     1   6     0.01   0.00   0.07     0.01  -0.02  -0.05     0.00  -0.01  -0.02
     2   6     0.01   0.00   0.12     0.00  -0.02  -0.01     0.00  -0.02   0.00
     3   6     0.01   0.03   0.12     0.00  -0.02   0.00     0.01   0.00  -0.02
     4  16     0.01   0.02   0.15     0.01  -0.01  -0.01     0.01   0.00   0.01
     5   6     0.00   0.01   0.05     0.00  -0.02  -0.04     0.00  -0.01  -0.03
     6   6     0.00   0.01   0.00     0.00  -0.02  -0.07     0.00  -0.01   0.02
     7   6     0.00   0.01   0.06     0.00  -0.01   0.01     0.00  -0.01  -0.05
     8   6     0.00   0.02  -0.02    -0.02  -0.02   0.02     0.00  -0.03   0.07
     9   6     0.00   0.00   0.01     0.01  -0.01   0.07    -0.01   0.00  -0.02
    10   9    -0.01   0.04  -0.03    -0.06  -0.01  -0.15     0.00  -0.05   0.03
    11   9     0.03  -0.04  -0.02     0.10  -0.02  -0.10     0.01   0.05   0.04
    12   9     0.00   0.00  -0.05     0.01  -0.01   0.04    -0.01   0.01   0.17
    13   9    -0.01   0.05  -0.02    -0.10  -0.05   0.03     0.02  -0.14   0.08
    14   9     0.00  -0.04   0.00     0.09   0.03   0.10    -0.06   0.06  -0.01
    15   9     0.00   0.02   0.00    -0.04  -0.03   0.16     0.02  -0.02  -0.04
    16   6     0.00   0.01   0.08     0.00  -0.01   0.02     0.00  -0.01  -0.06
    17   6     0.00   0.06   0.11    -0.01  -0.02   0.00     0.03   0.04  -0.02
    18   1     0.00   0.08   0.11    -0.01   0.00   0.00     0.04   0.05  -0.04
    19   1     0.00   0.07   0.14     0.01  -0.03   0.00     0.03   0.05   0.01
    20   1     0.00   0.07   0.09    -0.03  -0.04  -0.01     0.03   0.05  -0.03
    21   6     0.02  -0.04   0.12     0.01  -0.06   0.00    -0.02  -0.06   0.00
    22   1     0.02  -0.04   0.15    -0.01  -0.07   0.02    -0.02  -0.07   0.02
    23   1     0.02  -0.05   0.11     0.03  -0.08  -0.01    -0.02  -0.07  -0.03
    24   1     0.02  -0.05   0.12     0.01  -0.04  -0.01    -0.02  -0.07   0.01
    25   6     0.00   0.01   0.06     0.01   0.00   0.02     0.01   0.00  -0.04
    26  16     0.00   0.02   0.14    -0.02   0.00   0.02    -0.01   0.01   0.05
    27   6     0.01   0.00   0.05    -0.01   0.00  -0.03    -0.01   0.00   0.00
    28   6     0.01  -0.01  -0.02    -0.01   0.02   0.01    -0.01   0.01   0.00
    29   6    -0.05  -0.01  -0.10    -0.02   0.12  -0.08    -0.04   0.07  -0.09
    30   6     0.07  -0.02  -0.03    -0.01  -0.07   0.15     0.01  -0.04   0.07
    31   6    -0.05  -0.02  -0.19    -0.03   0.13  -0.02    -0.05   0.09  -0.10
    32   1    -0.10  -0.01  -0.10    -0.03   0.18  -0.18    -0.06   0.11  -0.14
    33   6     0.07  -0.03  -0.12    -0.02  -0.05   0.20     0.00  -0.02   0.06
    34   1     0.12  -0.02   0.04    -0.01  -0.15   0.21     0.03  -0.09   0.14
    35   6     0.01  -0.03  -0.20    -0.03   0.05   0.12    -0.03   0.04  -0.03
    36   1    -0.10  -0.02  -0.25    -0.04   0.21  -0.09    -0.07   0.14  -0.17
    37   1     0.12  -0.04  -0.12    -0.02  -0.12   0.31     0.02  -0.06   0.11
    38   1     0.01  -0.04  -0.27    -0.03   0.06   0.16    -0.03   0.05  -0.05
    39   6     0.01   0.00   0.04     0.01  -0.01  -0.08     0.00   0.00  -0.03
    40   6     0.02  -0.01  -0.03     0.02  -0.02  -0.17     0.02  -0.01  -0.09
    41   1     0.03  -0.02  -0.04     0.05  -0.03  -0.23     0.04  -0.01  -0.13
    42   1    -0.01   0.01  -0.05    -0.04   0.00  -0.20    -0.02   0.01  -0.11
    43   1     0.04  -0.04  -0.03     0.08  -0.03  -0.16     0.06  -0.02  -0.08
    44   6    -0.02  -0.01  -0.02     0.01   0.01  -0.01     0.01   0.01  -0.01
    45   6     0.04  -0.01  -0.11     0.00  -0.03   0.02     0.03   0.12  -0.11
    46   6    -0.09  -0.01  -0.03     0.02   0.07  -0.09     0.00  -0.10   0.13
    47   6     0.03  -0.02  -0.20     0.01  -0.01  -0.02     0.04   0.13  -0.08
    48   1     0.10  -0.01  -0.10     0.00  -0.07   0.08     0.05   0.20  -0.21
    49   6    -0.10  -0.02  -0.13     0.03   0.09  -0.13     0.01  -0.09   0.16
    50   1    -0.13  -0.01   0.03     0.02   0.10  -0.12    -0.01  -0.19   0.21
    51   6    -0.04  -0.03  -0.21     0.02   0.05  -0.10     0.03   0.02   0.06
    52   1     0.08  -0.03  -0.27     0.01  -0.04   0.00     0.06   0.22  -0.16
    53   1    -0.16  -0.02  -0.13     0.04   0.14  -0.20     0.00  -0.18   0.28
    54   1    -0.05  -0.03  -0.29     0.03   0.07  -0.14     0.03   0.03   0.09
    55   6     0.00   0.01   0.04     0.00   0.00   0.04     0.00  -0.01  -0.08
    56   6    -0.02   0.00  -0.02     0.01   0.02   0.09    -0.02  -0.01  -0.16
    57   1    -0.05  -0.03  -0.03     0.02   0.03   0.09    -0.08  -0.02  -0.14
    58   1     0.01   0.02  -0.05    -0.02   0.00   0.11     0.04  -0.01  -0.19
    59   1    -0.03  -0.01  -0.04     0.02   0.03   0.10    -0.05  -0.02  -0.22
                      4                      5                      6
                      A                      A                      A
 Frequencies --     43.0386                47.9188                54.8612
 Red. masses --      5.7934                 4.8202                 7.0812
 Frc consts  --      0.0063                 0.0065                 0.0126
 IR Inten    --      0.3062                 0.0055                 0.0809
  Atom  AN      X      Y      Z        X      Y      Z        X      Y      Z
     1   6     0.00  -0.04   0.05     0.00   0.02   0.01     0.03  -0.03  -0.08
     2   6    -0.02  -0.05   0.05    -0.01   0.02   0.01     0.05  -0.02  -0.03
     3   6     0.02  -0.05   0.00     0.01   0.02  -0.01    -0.01   0.01   0.06
     4  16     0.03  -0.04  -0.04    -0.01   0.01  -0.04     0.01   0.01   0.17
     5   6     0.00  -0.04   0.03     0.00   0.01   0.00     0.01  -0.02  -0.05
     6   6     0.00  -0.04   0.01     0.00   0.02   0.04    -0.01  -0.03   0.02
     7   6     0.00  -0.04   0.00     0.00   0.01  -0.03     0.01  -0.01   0.00
     8   6     0.01  -0.04  -0.02     0.01   0.01   0.01    -0.01  -0.03   0.02
     9   6     0.00  -0.05  -0.02    -0.01   0.01  -0.06    -0.03   0.00  -0.06
    10   9     0.01  -0.02   0.02     0.03  -0.01   0.08     0.01  -0.09   0.07
    11   9    -0.01  -0.06   0.01    -0.04   0.04   0.06    -0.07   0.03   0.06
    12   9     0.00  -0.05  -0.04    -0.01   0.02   0.04    -0.04  -0.01   0.08
    13   9     0.03  -0.01  -0.02     0.07  -0.03   0.01     0.04  -0.10   0.02
    14   9    -0.01  -0.06  -0.03    -0.09   0.00  -0.08    -0.15  -0.03  -0.09
    15   9     0.01  -0.04  -0.03     0.03   0.03  -0.13     0.03   0.05  -0.17
    16   6     0.00  -0.04  -0.02     0.01   0.01  -0.03     0.01   0.00   0.06
    17   6     0.07  -0.06   0.01     0.04   0.02  -0.01    -0.12   0.05   0.03
    18   1     0.09  -0.05  -0.02     0.05   0.02  -0.03    -0.16   0.06   0.10
    19   1     0.10  -0.06   0.03     0.05   0.03   0.01    -0.15   0.06   0.01
    20   1     0.07  -0.07   0.04     0.05   0.03   0.00    -0.13   0.06  -0.03
    21   6    -0.08  -0.07   0.04    -0.04   0.00   0.01     0.15  -0.04   0.00
    22   1    -0.10  -0.09   0.03    -0.05   0.00   0.00     0.18  -0.03   0.05
    23   1    -0.07  -0.09   0.01    -0.04  -0.01  -0.01     0.16  -0.04   0.02
    24   1    -0.10  -0.06   0.07    -0.05   0.01   0.02     0.19  -0.07  -0.07
    25   6     0.02  -0.02  -0.02     0.00   0.01  -0.03     0.00   0.00   0.12
    26  16    -0.03  -0.02   0.10     0.00   0.03   0.05     0.03  -0.03  -0.08
    27   6    -0.02  -0.01   0.08    -0.01   0.02   0.03     0.03  -0.03  -0.09
    28   6    -0.04   0.02   0.04     0.00   0.00   0.01     0.02   0.01  -0.04
    29   6    -0.04   0.04   0.03    -0.06   0.04  -0.12     0.08   0.04   0.03
    30   6    -0.08   0.07  -0.03     0.08  -0.08   0.11    -0.07   0.04  -0.06
    31   6    -0.08   0.11  -0.06    -0.05   0.01  -0.14     0.06   0.09   0.08
    32   1    -0.02   0.00   0.08    -0.13   0.10  -0.19     0.16   0.02   0.03
    33   6    -0.11   0.14  -0.12     0.10  -0.12   0.09    -0.10   0.09   0.00
    34   1    -0.08   0.06  -0.02     0.13  -0.12   0.21    -0.12   0.01  -0.11
    35   6    -0.12   0.16  -0.13     0.03  -0.07  -0.04    -0.03   0.12   0.07
    36   1    -0.08   0.12  -0.07    -0.10   0.05  -0.24     0.11   0.11   0.14
    37   1    -0.14   0.18  -0.17     0.16  -0.18   0.17    -0.17   0.11  -0.01
    38   1    -0.15   0.22  -0.21     0.04  -0.09  -0.05    -0.05   0.16   0.11
    39   6    -0.01  -0.02   0.06    -0.01   0.02   0.02     0.03  -0.03  -0.11
    40   6     0.00  -0.01   0.04     0.01   0.02  -0.01     0.04  -0.04  -0.13
    41   1     0.00  -0.01   0.05     0.01   0.03  -0.03     0.03  -0.04  -0.11
    42   1     0.00   0.00   0.03    -0.01   0.03  -0.02     0.05  -0.01  -0.15
    43   1     0.01  -0.03   0.03     0.03   0.01  -0.01     0.04  -0.06  -0.16
    44   6     0.04   0.02   0.00    -0.01  -0.01  -0.01     0.00   0.00   0.07
    45   6    -0.01   0.04   0.06    -0.05  -0.11   0.13     0.02  -0.04   0.07
    46   6     0.13   0.08  -0.06     0.03   0.08  -0.12    -0.02   0.06  -0.02
    47   6     0.03   0.12   0.07    -0.06  -0.14   0.16     0.02  -0.02  -0.02
    48   1    -0.08   0.00   0.10    -0.08  -0.17   0.20     0.03  -0.08   0.13
    49   6     0.17   0.16  -0.06     0.02   0.06  -0.09    -0.02   0.08  -0.11
    50   1     0.17   0.07  -0.11     0.06   0.16  -0.22    -0.04   0.10  -0.01
    51   6     0.12   0.18   0.00    -0.03  -0.05   0.06     0.01   0.04  -0.11
    52   1    -0.01   0.13   0.11    -0.10  -0.22   0.27     0.04  -0.05  -0.03
    53   1     0.24   0.20  -0.11     0.05   0.13  -0.17    -0.03   0.13  -0.18
    54   1     0.15   0.24   0.00    -0.04  -0.07   0.09     0.01   0.06  -0.19
    55   6     0.00  -0.03  -0.02     0.01   0.01  -0.02     0.01   0.00   0.08
    56   6     0.00  -0.02  -0.02     0.03   0.00   0.01     0.01  -0.02   0.05
    57   1     0.00  -0.03  -0.02     0.07  -0.01  -0.02     0.02  -0.05   0.01
    58   1    -0.01  -0.02  -0.02    -0.01   0.01   0.02     0.00   0.02   0.02
    59   1     0.00  -0.02  -0.01     0.05  -0.02   0.07     0.01  -0.04   0.08
                      7                      8                      9
                      A                      A                      A
 Frequencies --     61.3340                68.0386                84.2610
 Red. masses --      7.4385                 6.5749                 6.1551
 Frc consts  --      0.0165                 0.0179                 0.0257
 IR Inten    --      0.0116                 0.1046                 0.7728
  Atom  AN      X      Y      Z        X      Y      Z        X      Y      Z
     1   6     0.00   0.00  -0.01    -0.03   0.03   0.00     0.00   0.00  -0.07
     2   6     0.00   0.00  -0.04    -0.05   0.02   0.00    -0.01  -0.02   0.00
     3   6    -0.02  -0.04   0.00    -0.06  -0.01   0.02    -0.01   0.02  -0.01
     4  16    -0.02  -0.03   0.00    -0.08  -0.04   0.07    -0.01   0.01   0.07
     5   6     0.00  -0.01   0.04    -0.01   0.02  -0.01     0.00   0.00  -0.07
     6   6     0.00  -0.01   0.09     0.05   0.05  -0.02    -0.01   0.00   0.02
     7   6     0.00  -0.02   0.06    -0.01  -0.02  -0.01     0.00   0.00  -0.07
     8   6     0.02   0.02  -0.04     0.08  -0.01   0.01     0.01   0.01  -0.01
     9   6     0.02  -0.03   0.03     0.05  -0.04  -0.02     0.03   0.00   0.02
    10   9     0.08  -0.03   0.20     0.04   0.10  -0.06     0.06  -0.09   0.13
    11   9    -0.14  -0.01   0.14     0.12   0.06  -0.04    -0.12   0.07   0.09
    12   9     0.02  -0.05  -0.20     0.14   0.01   0.07     0.01  -0.02  -0.07
    13   9     0.06   0.20  -0.06     0.09  -0.08   0.02     0.01   0.07  -0.02
    14   9     0.06  -0.09   0.02     0.03  -0.05  -0.02     0.15   0.09   0.07
    15   9     0.01  -0.02   0.04     0.07  -0.08  -0.04    -0.02  -0.09   0.14
    16   6    -0.01  -0.03   0.05    -0.03  -0.04   0.01    -0.01   0.00  -0.07
    17   6    -0.07  -0.08   0.00    -0.09   0.02   0.01     0.00   0.12  -0.02
    18   1    -0.09  -0.10   0.03    -0.10  -0.01   0.04     0.01   0.15  -0.03
    19   1    -0.08  -0.10  -0.05    -0.14   0.04   0.01     0.01   0.14   0.04
    20   1    -0.08  -0.09   0.01    -0.06   0.04  -0.01     0.00   0.12  -0.07
    21   6     0.04   0.05  -0.04    -0.02   0.03   0.00    -0.01  -0.12   0.02
    22   1     0.05   0.06  -0.05    -0.01   0.03   0.01    -0.03  -0.15   0.08
    23   1     0.05   0.07   0.01    -0.02   0.04   0.01     0.01  -0.16  -0.04
    24   1     0.06   0.06  -0.06    -0.01   0.02  -0.01    -0.01  -0.15   0.02
    25   6    -0.01  -0.03   0.03    -0.07  -0.06   0.05    -0.02  -0.01  -0.03
    26  16    -0.02  -0.02  -0.11    -0.06   0.03  -0.04    -0.02   0.03   0.10
    27   6    -0.01   0.00  -0.07    -0.05   0.05  -0.03    -0.01   0.02  -0.03
    28   6    -0.02   0.01  -0.05    -0.04   0.01  -0.04    -0.01   0.01  -0.03
    29   6    -0.05   0.10  -0.15    -0.05  -0.05  -0.01     0.02  -0.04   0.04
    30   6     0.01  -0.09   0.10     0.02   0.00  -0.03    -0.01   0.04  -0.08
    31   6    -0.05   0.10  -0.11    -0.01  -0.14   0.04     0.03  -0.08   0.07
    32   1    -0.07   0.16  -0.24    -0.10  -0.04  -0.02     0.02  -0.05   0.06
    33   6     0.01  -0.09   0.14     0.06  -0.09   0.02     0.01   0.01  -0.05
    34   1     0.02  -0.16   0.18     0.03   0.05  -0.05    -0.02   0.09  -0.13
    35   6    -0.02   0.01   0.03     0.05  -0.17   0.06     0.03  -0.05   0.03
    36   1    -0.07   0.18  -0.19    -0.02  -0.20   0.07     0.05  -0.13   0.13
    37   1     0.03  -0.17   0.26     0.11  -0.11   0.03     0.00   0.03  -0.08
    38   1    -0.02   0.00   0.06     0.09  -0.24   0.11     0.05  -0.08   0.07
    39   6     0.00   0.01  -0.03    -0.04   0.05   0.01     0.00   0.00  -0.10
    40   6     0.02   0.03  -0.01    -0.03   0.08   0.07     0.01  -0.01  -0.19
    41   1     0.00   0.07   0.01    -0.04   0.11   0.07     0.00  -0.04  -0.12
    42   1     0.06   0.04   0.00     0.01   0.05   0.10     0.05   0.09  -0.26
    43   1     0.02   0.02  -0.01    -0.03   0.11   0.09     0.01  -0.11  -0.28
    44   6     0.00  -0.01   0.02    -0.05  -0.03   0.05    -0.02   0.00  -0.02
    45   6     0.02   0.07  -0.05    -0.08   0.04   0.05    -0.05  -0.03   0.04
    46   6     0.01  -0.04   0.07     0.02   0.02   0.01     0.01   0.03  -0.06
    47   6     0.04   0.12  -0.09    -0.02   0.15  -0.01    -0.05  -0.03   0.07
    48   1     0.01   0.09  -0.08    -0.13   0.00   0.08    -0.08  -0.05   0.06
    49   6     0.03   0.01   0.04     0.07   0.13  -0.05     0.02   0.04  -0.04
    50   1    -0.01  -0.11   0.13     0.04  -0.03   0.02     0.03   0.06  -0.11
    51   6     0.05   0.10  -0.05     0.05   0.21  -0.07    -0.01   0.00   0.03
    52   1     0.05   0.19  -0.16    -0.04   0.21  -0.02    -0.07  -0.05   0.12
    53   1     0.03  -0.02   0.07     0.14   0.17  -0.09     0.05   0.07  -0.07
    54   1     0.07   0.14  -0.09     0.10   0.31  -0.13    -0.01   0.00   0.06
    55   6    -0.01  -0.03   0.05    -0.05  -0.06   0.00    -0.01  -0.01  -0.10
    56   6    -0.02  -0.02   0.05    -0.03  -0.11  -0.08    -0.02  -0.04  -0.20
    57   1    -0.03  -0.01   0.07    -0.06  -0.12  -0.07    -0.06  -0.07  -0.20
    58   1     0.00  -0.04   0.06     0.03  -0.09  -0.11     0.03  -0.01  -0.24
    59   1    -0.03  -0.01   0.02    -0.07  -0.15  -0.11    -0.05  -0.07  -0.22
                     10                     11                     12
                      A                      A                      A
 Frequencies --     96.1280               107.4418               151.3168
 Red. masses --      4.5781                 5.3390                 6.3297
 Frc consts  --      0.0249                 0.0363                 0.0854
 IR Inten    --      0.0655                 0.0769                 0.4929
  Atom  AN      X      Y      Z        X      Y      Z        X      Y      Z
     1   6     0.00  -0.02   0.01     0.01   0.01   0.07    -0.03  -0.03  -0.01
     2   6     0.03   0.00  -0.02     0.01   0.01   0.06    -0.02  -0.04   0.01
     3   6     0.00   0.02   0.02     0.01  -0.03   0.07     0.01  -0.02   0.02
     4  16     0.01   0.02   0.11     0.02  -0.02   0.00     0.14   0.06   0.04
     5   6    -0.01  -0.01   0.00    -0.01   0.01   0.16    -0.04  -0.01  -0.03
     6   6    -0.01   0.00  -0.01     0.00   0.01   0.06     0.01   0.01  -0.01
     7   6    -0.01   0.00  -0.02    -0.01   0.01   0.16    -0.04  -0.02  -0.02
     8   6    -0.01   0.00   0.00    -0.01   0.02   0.04     0.04  -0.03  -0.02
     9   6     0.00   0.00   0.01    -0.02   0.00   0.06     0.01  -0.05  -0.02
    10   9    -0.02   0.02  -0.03    -0.05   0.09  -0.03     0.04   0.06   0.02
    11   9     0.01  -0.02  -0.02     0.09  -0.08   0.00     0.00   0.05   0.00
    12   9    -0.01   0.00  -0.01     0.00   0.00  -0.01     0.09  -0.02   0.01
    13   9    -0.03   0.00   0.00    -0.01   0.08   0.04     0.06  -0.06  -0.01
    14   9     0.05   0.04   0.03    -0.11  -0.11   0.02     0.05  -0.07  -0.02
    15   9    -0.02  -0.05   0.06     0.02   0.06  -0.03     0.00  -0.08   0.01
    16   6    -0.01   0.01  -0.02    -0.01  -0.01   0.08    -0.02   0.01   0.02
    17   6    -0.06   0.06   0.00     0.02  -0.11   0.08    -0.02  -0.05   0.01
    18   1    -0.07   0.04   0.04     0.02  -0.11   0.08    -0.04   0.02   0.03
    19   1    -0.10   0.09   0.00     0.04  -0.14   0.04     0.04  -0.10  -0.01
    20   1    -0.03   0.09  -0.04    -0.01  -0.13   0.12    -0.09  -0.10   0.01
    21   6     0.08   0.06  -0.02     0.03   0.07   0.06     0.01  -0.09   0.03
    22   1     0.16   0.10  -0.02     0.05   0.08   0.03    -0.02  -0.12   0.07
    23   1     0.03   0.11   0.01     0.03   0.09   0.10     0.05  -0.13   0.02
    24   1     0.10   0.00  -0.04     0.04   0.08   0.04     0.02  -0.08   0.00
    25   6    -0.01   0.01  -0.03    -0.01  -0.01  -0.10     0.09   0.14   0.02
    26  16     0.06  -0.06  -0.11    -0.01   0.00   0.00    -0.09  -0.02  -0.02
    27   6     0.04  -0.06   0.03     0.00   0.00  -0.08    -0.08  -0.01  -0.06
    28   6     0.03  -0.05   0.05     0.00   0.01  -0.09    -0.10   0.00  -0.08
    29   6     0.02   0.02  -0.01     0.04   0.02  -0.04    -0.10  -0.01  -0.06
    30   6     0.01  -0.06   0.08    -0.03   0.01  -0.07    -0.12  -0.01  -0.06
    31   6    -0.02   0.09  -0.07     0.05   0.01   0.05    -0.08  -0.05   0.01
    32   1     0.04   0.02  -0.02     0.07   0.03  -0.07    -0.11   0.01  -0.08
    33   6    -0.02   0.01   0.03    -0.03   0.00   0.02    -0.10  -0.05   0.02
    34   1     0.02  -0.12   0.13    -0.06   0.00  -0.11    -0.14  -0.01  -0.08
    35   6    -0.04   0.09  -0.06     0.02  -0.01   0.08    -0.08  -0.08   0.06
    36   1    -0.03   0.16  -0.13     0.08   0.01   0.09    -0.07  -0.05   0.04
    37   1    -0.04   0.00   0.04    -0.05  -0.01   0.04    -0.09  -0.07   0.05
    38   1    -0.07   0.15  -0.12     0.03  -0.03   0.16    -0.06  -0.12   0.13
    39   6     0.01  -0.04   0.08     0.01   0.00  -0.06    -0.04  -0.01  -0.01
    40   6    -0.02  -0.03   0.21     0.05   0.00  -0.17    -0.01   0.06   0.10
    41   1    -0.01   0.00   0.15     0.04  -0.01  -0.15    -0.04   0.12   0.10
    42   1    -0.03  -0.14   0.29     0.04   0.08  -0.24     0.05  -0.01   0.16
    43   1    -0.04   0.08   0.29     0.09  -0.08  -0.22    -0.02   0.10   0.13
    44   6    -0.01   0.01  -0.03     0.00   0.01  -0.11     0.10   0.16  -0.03
    45   6    -0.04  -0.01   0.02    -0.04   0.02  -0.05     0.15   0.08  -0.04
    46   6     0.01   0.04  -0.06     0.05   0.01  -0.09     0.02   0.15  -0.03
    47   6    -0.05  -0.03   0.07    -0.05  -0.01   0.06     0.08  -0.07   0.01
    48   1    -0.06  -0.02   0.03    -0.08   0.03  -0.07     0.23   0.11  -0.06
    49   6     0.00   0.03  -0.03     0.05  -0.01   0.02    -0.06   0.00   0.01
    50   1     0.02   0.06  -0.10     0.08   0.01  -0.14    -0.01   0.23  -0.05
    51   6    -0.03  -0.01   0.05    -0.01  -0.03   0.10    -0.03  -0.13   0.06
    52   1    -0.07  -0.06   0.12    -0.09  -0.01   0.13     0.11  -0.16   0.02
    53   1     0.02   0.05  -0.05     0.08  -0.03   0.04    -0.14  -0.02   0.02
    54   1    -0.03  -0.03   0.08    -0.01  -0.05   0.20    -0.09  -0.26   0.12
    55   6    -0.02   0.00  -0.09    -0.02  -0.01  -0.07     0.01   0.11   0.02
    56   6    -0.04  -0.03  -0.23    -0.07  -0.01  -0.19    -0.03   0.14  -0.01
    57   1    -0.10  -0.09  -0.25    -0.14  -0.07  -0.21    -0.05   0.11  -0.03
    58   1     0.01   0.03  -0.30    -0.03   0.05  -0.26    -0.02   0.16  -0.04
    59   1    -0.07  -0.06  -0.25    -0.09  -0.01  -0.23    -0.03   0.14  -0.01
                     13                     14                     15
                      A                      A                      A
 Frequencies --    156.1675               178.1873               184.6172
 Red. masses --      5.9748                 4.5942                 3.8565
 Frc consts  --      0.0859                 0.0859                 0.0774
 IR Inten    --      1.0020                 0.0425                 1.1826
  Atom  AN      X      Y      Z        X      Y      Z        X      Y      Z
     1   6    -0.04  -0.01   0.01    -0.03   0.00   0.08     0.00   0.01  -0.04
     2   6     0.00   0.02   0.01    -0.02   0.02   0.03    -0.01   0.00  -0.07
     3   6    -0.02   0.02   0.00     0.03   0.03  -0.04    -0.01  -0.03  -0.05
     4  16    -0.03   0.03  -0.06     0.00   0.02  -0.03     0.03   0.00  -0.02
     5   6    -0.06   0.02   0.00    -0.02   0.00   0.07     0.00   0.00   0.00
     6   6     0.00   0.06   0.01     0.00   0.01   0.04     0.00   0.01   0.01
     7   6    -0.06   0.00   0.00    -0.01   0.01  -0.04     0.00  -0.01   0.03
     8   6     0.06   0.00   0.00     0.00   0.02   0.02     0.00   0.01   0.02
     9   6     0.01  -0.05  -0.02    -0.01   0.02   0.00    -0.01  -0.01   0.03
    10   9     0.02   0.13   0.02    -0.02   0.06   0.00    -0.02   0.01  -0.01
    11   9     0.00   0.10   0.02     0.04  -0.03   0.01     0.03   0.01   0.00
    12   9     0.15   0.02   0.02    -0.03   0.01  -0.01     0.02   0.00  -0.01
    13   9     0.10  -0.02   0.00     0.03   0.07   0.02    -0.02   0.05   0.02
    14   9     0.05  -0.08  -0.01    -0.02   0.08   0.01    -0.05  -0.03   0.02
    15   9     0.03  -0.12   0.00     0.01  -0.05   0.00     0.01   0.00   0.00
    16   6    -0.04   0.02   0.01     0.02   0.01  -0.09     0.00  -0.01   0.01
    17   6     0.00   0.00   0.01     0.14   0.10  -0.02    -0.08  -0.10  -0.05
    18   1     0.00   0.01   0.00     0.20   0.02  -0.10    -0.11  -0.05  -0.01
    19   1     0.02  -0.02   0.01     0.09   0.16   0.04    -0.03  -0.15  -0.11
    20   1    -0.02  -0.02   0.02     0.24   0.16   0.00    -0.15  -0.15  -0.04
    21   6    -0.02   0.06   0.00    -0.11   0.10   0.00    -0.02   0.03  -0.07
    22   1     0.03   0.10  -0.04    -0.02   0.16  -0.08    -0.02   0.03  -0.09
    23   1    -0.08   0.11   0.00    -0.22   0.18  -0.02    -0.02   0.03  -0.06
    24   1    -0.03   0.02   0.02    -0.15   0.03   0.07    -0.02   0.04  -0.07
    25   6    -0.05   0.05  -0.02     0.03   0.00   0.10     0.04   0.02   0.09
    26  16     0.09  -0.05   0.02     0.01  -0.02   0.01    -0.01   0.01  -0.05
    27   6     0.04  -0.11   0.04    -0.01  -0.06  -0.07    -0.02   0.04   0.10
    28   6     0.06  -0.14   0.07    -0.03  -0.07  -0.11    -0.01   0.03   0.15
    29   6     0.08  -0.09   0.07     0.01  -0.03  -0.08    -0.06  -0.03   0.13
    30   6     0.00  -0.12   0.06    -0.10  -0.08  -0.07     0.05   0.04   0.11
    31   6     0.03   0.02   0.00     0.00   0.01   0.01    -0.06  -0.05   0.00
    32   1     0.14  -0.12   0.10     0.06  -0.02  -0.11    -0.12  -0.04   0.16
    33   6    -0.06  -0.01  -0.02    -0.12  -0.05   0.02     0.06   0.03  -0.02
    34   1    -0.01  -0.17   0.08    -0.14  -0.12  -0.10     0.10   0.08   0.14
    35   6    -0.05   0.08  -0.07    -0.07  -0.01   0.06     0.00  -0.01  -0.08
    36   1     0.04   0.08  -0.03     0.05   0.05   0.04    -0.11  -0.09  -0.04
    37   1    -0.12   0.03  -0.05    -0.17  -0.06   0.05     0.12   0.05  -0.08
    38   1    -0.11   0.19  -0.16    -0.07   0.01   0.13    -0.01   0.00  -0.20
    39   6    -0.02  -0.10  -0.01    -0.03  -0.04   0.01    -0.01   0.02   0.01
    40   6    -0.01  -0.15  -0.17    -0.02  -0.04  -0.02     0.00   0.00  -0.12
    41   1    -0.04  -0.18  -0.04    -0.01  -0.04  -0.05    -0.03  -0.05   0.00
    42   1     0.06   0.04  -0.29    -0.04  -0.04  -0.02     0.05   0.17  -0.24
    43   1     0.00  -0.32  -0.31     0.01  -0.04   0.00    -0.01  -0.16  -0.26
    44   6    -0.06   0.06  -0.02     0.03  -0.03   0.16     0.05   0.02   0.11
    45   6    -0.07   0.07  -0.02     0.08  -0.07   0.12     0.10  -0.03   0.08
    46   6    -0.08   0.05  -0.01    -0.02  -0.01   0.12     0.00   0.04   0.07
    47   6    -0.08   0.05   0.00     0.08  -0.05  -0.01     0.08  -0.06   0.00
    48   1    -0.07   0.08  -0.03     0.13  -0.09   0.16     0.15  -0.03   0.10
    49   6    -0.09   0.03   0.02    -0.02   0.01  -0.02    -0.02   0.02  -0.01
    50   1    -0.08   0.06  -0.01    -0.05   0.01   0.16    -0.03   0.08   0.10
    51   6    -0.10   0.03   0.02     0.04   0.01  -0.10     0.02  -0.03  -0.05
    52   1    -0.07   0.05   0.00     0.12  -0.07  -0.06     0.12  -0.10  -0.03
    53   1    -0.10   0.02   0.04    -0.06   0.05  -0.08    -0.08   0.04  -0.05
    54   1    -0.10   0.01   0.05     0.05   0.05  -0.23     0.01  -0.04  -0.12
    55   6    -0.04   0.06   0.02     0.03   0.00  -0.03     0.01   0.01   0.02
    56   6    -0.01   0.05   0.08     0.06  -0.05  -0.08    -0.03  -0.01  -0.15
    57   1     0.02   0.11   0.12     0.07  -0.10  -0.13    -0.09  -0.15  -0.23
    58   1     0.03  -0.02   0.12     0.07   0.01  -0.13    -0.02   0.13  -0.26
    59   1    -0.04   0.03   0.04     0.05  -0.10  -0.04    -0.03  -0.05  -0.11
                     16                     17                     18
                      A                      A                      A
 Frequencies --    197.0607               198.3927               212.2044
 Red. masses --      5.1622                 4.8314                 8.5492
 Frc consts  --      0.1181                 0.1120                 0.2268
 IR Inten    --      0.2632                 2.0107                 0.5962
  Atom  AN      X      Y      Z        X      Y      Z        X      Y      Z
     1   6    -0.02   0.00  -0.02     0.02  -0.02  -0.09    -0.06   0.05  -0.01
     2   6     0.00   0.01  -0.02     0.01  -0.05  -0.04    -0.01   0.06   0.04
     3   6     0.00   0.03   0.00    -0.01  -0.03  -0.03     0.00   0.00   0.04
     4  16     0.01   0.00   0.10     0.00  -0.02  -0.03     0.01  -0.03   0.02
     5   6    -0.01   0.01   0.00     0.00   0.00  -0.06    -0.08   0.07  -0.09
     6   6     0.02   0.03   0.02     0.02   0.04   0.01    -0.10   0.10  -0.09
     7   6     0.01   0.01  -0.01    -0.01   0.00   0.01    -0.06  -0.02   0.03
     8   6     0.01   0.04   0.04     0.01   0.05   0.07    -0.04   0.01  -0.04
     9   6     0.00   0.03   0.01    -0.02   0.02   0.05    -0.06  -0.05   0.02
    10   9    -0.01   0.04  -0.01    -0.02  -0.01  -0.03    -0.06   0.03  -0.02
    11   9     0.07   0.04   0.01     0.12   0.16   0.01    -0.22   0.25  -0.01
    12   9     0.00   0.02  -0.01     0.07   0.01  -0.04     0.20   0.04   0.01
    13   9     0.02   0.11   0.03    -0.02   0.20   0.05    -0.20  -0.06  -0.03
    14   9    -0.06   0.09   0.01    -0.15   0.05   0.03    -0.06  -0.15   0.00
    15   9     0.02   0.02  -0.02     0.04   0.00  -0.03    -0.08  -0.04   0.03
    16   6     0.02   0.01  -0.03    -0.02  -0.01   0.00    -0.02  -0.01   0.03
    17   6    -0.05   0.12  -0.02    -0.04  -0.07  -0.04     0.03  -0.01   0.04
    18   1    -0.06   0.10   0.01    -0.06   0.04  -0.03     0.03   0.07   0.02
    19   1    -0.11   0.17   0.00     0.05  -0.13  -0.04     0.10  -0.04   0.08
    20   1     0.00   0.16  -0.09    -0.15  -0.14  -0.04    -0.03  -0.05   0.04
    21   6     0.04   0.02  -0.01     0.01  -0.23  -0.01    -0.02   0.14   0.03
    22   1     0.10   0.05   0.02    -0.11  -0.32   0.09     0.11   0.22   0.00
    23   1     0.00   0.05   0.00     0.13  -0.35  -0.08    -0.14   0.23   0.05
    24   1     0.06  -0.05  -0.04     0.02  -0.17  -0.03    -0.02   0.03   0.05
    25   6     0.02  -0.05  -0.09    -0.01   0.00   0.02     0.05  -0.05  -0.01
    26  16    -0.02  -0.02  -0.05     0.01  -0.02   0.06     0.03   0.06   0.04
    27   6    -0.06  -0.02   0.04     0.03  -0.04  -0.04     0.02   0.00  -0.04
    28   6    -0.07  -0.05   0.08     0.03  -0.04  -0.03     0.04  -0.02  -0.03
    29   6    -0.11  -0.08   0.07     0.05  -0.02  -0.02     0.07   0.01  -0.02
    30   6    -0.08  -0.04   0.06     0.00  -0.04  -0.01     0.03  -0.02  -0.02
    31   6    -0.12  -0.08   0.01     0.04   0.02   0.00     0.06   0.04   0.00
    32   1    -0.14  -0.09   0.09     0.08  -0.02  -0.02     0.10   0.01  -0.03
    33   6    -0.09  -0.03   0.00    -0.02  -0.01   0.00     0.02   0.01   0.00
    34   1    -0.07  -0.04   0.07    -0.01  -0.07  -0.02     0.02  -0.03  -0.02
    35   6    -0.12  -0.05  -0.04     0.00   0.02   0.00     0.03   0.04   0.00
    36   1    -0.13  -0.08  -0.01     0.06   0.04   0.01     0.07   0.06   0.00
    37   1    -0.07  -0.02  -0.04    -0.05  -0.01   0.00    -0.01   0.01   0.02
    38   1    -0.13  -0.03  -0.10    -0.01   0.05   0.01     0.02   0.06   0.01
    39   6    -0.04  -0.02   0.00     0.02  -0.04  -0.06    -0.04   0.01  -0.03
    40   6    -0.02  -0.04  -0.08    -0.01  -0.02   0.11    -0.09  -0.01   0.04
    41   1    -0.05  -0.05   0.02     0.05   0.01  -0.10    -0.04  -0.03  -0.07
    42   1     0.03   0.09  -0.16    -0.13  -0.28   0.27    -0.18  -0.15   0.11
    43   1    -0.02  -0.15  -0.18     0.01   0.23   0.33    -0.10   0.12   0.15
    44   6     0.05  -0.06  -0.12    -0.02   0.00   0.02     0.08  -0.08  -0.01
    45   6     0.02  -0.04  -0.09    -0.01   0.00   0.02     0.10  -0.10  -0.01
    46   6     0.12  -0.08  -0.09    -0.02   0.00   0.02     0.14  -0.08  -0.01
    47   6     0.04  -0.01  -0.01    -0.01   0.00   0.00     0.12  -0.07  -0.01
    48   1    -0.01  -0.03  -0.11    -0.01   0.00   0.02     0.11  -0.10   0.00
    49   6     0.15  -0.06   0.00    -0.02   0.01   0.00     0.16  -0.07  -0.01
    50   1     0.16  -0.12  -0.12    -0.03   0.01   0.02     0.16  -0.12  -0.02
    51   6     0.11  -0.04   0.04    -0.02   0.01  -0.01     0.16  -0.06  -0.02
    52   1     0.00   0.02   0.03    -0.01   0.00  -0.01     0.10  -0.05   0.00
    53   1     0.19  -0.08   0.03    -0.03   0.01  -0.01     0.16  -0.06  -0.02
    54   1     0.11  -0.04   0.12    -0.02   0.02  -0.03     0.17  -0.04  -0.02
    55   6     0.03  -0.04  -0.04    -0.02  -0.01   0.02     0.01  -0.05   0.01
    56   6     0.07  -0.01   0.14    -0.02  -0.01  -0.02    -0.01  -0.05  -0.02
    57   1     0.13   0.15   0.24    -0.04  -0.02  -0.01    -0.01  -0.10  -0.07
    58   1     0.06  -0.17   0.27     0.02  -0.01  -0.03    -0.05   0.01  -0.06
    59   1     0.07   0.03   0.10    -0.04  -0.03  -0.05     0.01  -0.04   0.03
                     19                     20                     21
                      A                      A                      A
 Frequencies --    223.2940               228.6369               238.9765
 Red. masses --      4.0284                 5.0183                 3.6349
 Frc consts  --      0.1183                 0.1546                 0.1223
 IR Inten    --      1.3007                 0.2396                 1.7184
  Atom  AN      X      Y      Z        X      Y      Z        X      Y      Z
     1   6     0.02  -0.01  -0.02    -0.01  -0.02  -0.03     0.02  -0.02   0.01
     2   6     0.01  -0.03   0.00    -0.01  -0.03  -0.07     0.04  -0.01   0.05
     3   6     0.00  -0.02   0.01    -0.02  -0.01  -0.07     0.04  -0.01   0.05
     4  16    -0.01  -0.03  -0.03     0.02   0.00   0.06     0.01  -0.02  -0.04
     5   6     0.00   0.02   0.00    -0.06  -0.01   0.08    -0.02   0.00  -0.03
     6   6    -0.01   0.05  -0.02    -0.05   0.01   0.05    -0.03   0.01  -0.03
     7   6     0.02   0.04   0.01    -0.06  -0.03  -0.01    -0.02  -0.01  -0.05
     8   6     0.00   0.03  -0.04    -0.03  -0.02   0.02    -0.02   0.00   0.00
     9   6     0.02   0.07  -0.02    -0.06  -0.05   0.01    -0.03  -0.02  -0.01
    10   9     0.06   0.19   0.02    -0.02   0.24   0.02     0.00   0.04  -0.01
    11   9    -0.08   0.02  -0.01    -0.02  -0.11   0.01    -0.05   0.05  -0.01
    12   9    -0.04   0.07   0.05    -0.06  -0.03   0.00     0.01  -0.01  -0.02
    13   9     0.00  -0.06  -0.03    -0.02   0.00   0.02    -0.08   0.02   0.00
    14   9     0.08   0.06  -0.01    -0.08  -0.03   0.01    -0.09   0.10   0.00
    15   9    -0.04   0.18   0.02    -0.04  -0.16   0.02     0.01  -0.15  -0.01
    16   6    -0.01   0.01   0.02    -0.03  -0.02  -0.08     0.00   0.01   0.01
    17   6    -0.01  -0.09   0.01    -0.07   0.08  -0.09     0.18  -0.05   0.08
    18   1    -0.02  -0.06   0.02    -0.09   0.16  -0.07     0.24  -0.13  -0.01
    19   1     0.03  -0.13  -0.03    -0.04   0.08  -0.04     0.16  -0.03   0.10
    20   1    -0.06  -0.13   0.04    -0.12   0.06  -0.16     0.26  -0.01   0.17
    21   6     0.04  -0.13   0.02    -0.08  -0.11  -0.07     0.19  -0.01   0.08
    22   1    -0.07  -0.20   0.09    -0.03  -0.10  -0.02     0.12  -0.06   0.13
    23   1     0.17  -0.22   0.01    -0.14  -0.11  -0.16     0.33  -0.07   0.16
    24   1     0.06  -0.03  -0.02    -0.10  -0.21  -0.02     0.26   0.09  -0.04
    25   6     0.00  -0.03   0.00     0.01   0.00  -0.02    -0.01   0.00   0.01
    26  16     0.00  -0.02   0.01     0.00   0.01   0.02    -0.01  -0.02  -0.06
    27   6     0.00  -0.03  -0.03     0.03   0.02  -0.02    -0.01   0.02   0.02
    28   6     0.00  -0.05  -0.01     0.05   0.03  -0.02    -0.03   0.04   0.02
    29   6     0.01  -0.05   0.00     0.08   0.05  -0.01    -0.05   0.02   0.01
    30   6    -0.03  -0.06   0.01     0.09   0.03  -0.01     0.00   0.04   0.01
    31   6    -0.01  -0.01  -0.01     0.08   0.05  -0.01    -0.04  -0.02   0.00
    32   1     0.03  -0.06   0.01     0.10   0.05  -0.01    -0.08   0.02   0.01
    33   6    -0.05  -0.03   0.01     0.09   0.03   0.00     0.01   0.01   0.00
    34   1    -0.05  -0.09   0.01     0.10   0.04   0.00     0.01   0.07   0.01
    35   6    -0.05   0.00  -0.01     0.10   0.05   0.00     0.00  -0.03   0.00
    36   1     0.00   0.01  -0.01     0.08   0.05  -0.01    -0.05  -0.04  -0.01
    37   1    -0.07  -0.03   0.01     0.08   0.02   0.02     0.04   0.01  -0.01
    38   1    -0.07   0.04  -0.03     0.10   0.04   0.01     0.01  -0.06   0.00
    39   6     0.02  -0.03  -0.02     0.01   0.01  -0.03     0.02   0.01   0.03
    40   6     0.07   0.02   0.04     0.05   0.07   0.03     0.08   0.05   0.00
    41   1    -0.09   0.09   0.36    -0.08   0.14   0.30    -0.01   0.09   0.18
    42   1     0.39   0.22  -0.02     0.33   0.23  -0.01     0.25   0.22  -0.08
    43   1    -0.04  -0.18  -0.18    -0.03  -0.09  -0.14     0.05  -0.12  -0.16
    44   6     0.00  -0.05   0.03     0.02   0.00   0.00    -0.02   0.00   0.01
    45   6    -0.01  -0.06   0.03     0.03  -0.01  -0.01    -0.03   0.01   0.02
    46   6     0.01  -0.06   0.03     0.03   0.00   0.00    -0.04   0.00   0.01
    47   6     0.01  -0.02   0.00     0.03  -0.02  -0.01    -0.03   0.02   0.00
    48   1    -0.02  -0.07   0.05     0.05   0.00  -0.01    -0.04   0.01   0.02
    49   6     0.03  -0.02   0.00     0.02  -0.01   0.00    -0.03   0.01   0.00
    50   1     0.02  -0.08   0.04     0.02   0.00   0.00    -0.04   0.00   0.02
    51   6     0.04   0.01  -0.04     0.03  -0.02   0.00    -0.03   0.02  -0.01
    52   1     0.01   0.00   0.00     0.03  -0.02  -0.01    -0.03   0.02   0.00
    53   1     0.04  -0.01  -0.02     0.01  -0.01   0.00    -0.03   0.01   0.00
    54   1     0.06   0.06  -0.08     0.02  -0.03   0.00    -0.03   0.04  -0.02
    55   6    -0.01  -0.03   0.00    -0.02  -0.01  -0.07     0.00   0.00   0.01
    56   6    -0.06   0.00  -0.04     0.04   0.00   0.08     0.05  -0.05   0.00
    57   1    -0.06  -0.15  -0.17     0.09   0.16   0.18     0.03   0.07   0.11
    58   1    -0.20   0.15  -0.11     0.07  -0.16   0.19     0.21  -0.15   0.03
    59   1     0.02   0.04   0.10     0.01   0.00   0.01    -0.04  -0.10  -0.14
                     22                     23                     24
                      A                      A                      A
 Frequencies --    242.6583               254.2832               262.2695
 Red. masses --      5.1560                 4.2757                 3.5446
 Frc consts  --      0.1789                 0.1629                 0.1437
 IR Inten    --      2.0866                 0.3318                 0.8426
  Atom  AN      X      Y      Z        X      Y      Z        X      Y      Z
     1   6    -0.01   0.00   0.09     0.03  -0.03   0.08     0.00  -0.02   0.02
     2   6    -0.03  -0.01   0.06    -0.02  -0.05   0.02     0.00  -0.04   0.01
     3   6    -0.03  -0.04   0.06     0.00  -0.04  -0.02     0.00  -0.03  -0.01
     4  16     0.01  -0.04   0.04     0.02  -0.04   0.05     0.01  -0.03   0.02
     5   6    -0.01   0.01  -0.04     0.03  -0.02  -0.02    -0.04   0.00   0.00
     6   6    -0.01   0.02  -0.02     0.02  -0.01  -0.03    -0.03   0.03   0.03
     7   6    -0.01  -0.01  -0.11     0.03  -0.01  -0.03    -0.04  -0.02  -0.02
     8   6    -0.01   0.01  -0.03     0.02  -0.01   0.00    -0.02   0.00   0.00
     9   6     0.00   0.03  -0.09     0.00   0.01   0.02    -0.03  -0.02  -0.02
    10   9    -0.01   0.01  -0.02     0.04  -0.05   0.01    -0.06   0.05  -0.02
    11   9     0.01   0.08  -0.01    -0.01   0.01  -0.01     0.06   0.14   0.03
    12   9    -0.12   0.02  -0.02     0.21  -0.02  -0.03    -0.10  -0.01   0.00
    13   9     0.09   0.01  -0.04    -0.11   0.01   0.01     0.11   0.01   0.00
    14   9     0.03   0.24  -0.03    -0.08   0.07   0.02     0.05  -0.09  -0.02
    15   9     0.00  -0.10  -0.03    -0.01   0.11   0.00    -0.08   0.03   0.03
    16   6    -0.04  -0.01   0.05    -0.01  -0.04  -0.05    -0.04  -0.03  -0.06
    17   6    -0.14  -0.22   0.06     0.02   0.05  -0.03     0.12   0.05   0.01
    18   1    -0.20  -0.16   0.15     0.04  -0.12  -0.03     0.18  -0.07  -0.07
    19   1    -0.05  -0.34  -0.08    -0.14   0.16  -0.01     0.02   0.14   0.07
    20   1    -0.28  -0.33   0.11     0.20   0.17  -0.05     0.27   0.16   0.02
    21   6    -0.11   0.09   0.03    -0.16   0.01  -0.02     0.03  -0.04   0.02
    22   1    -0.02   0.16  -0.05    -0.07   0.08  -0.11     0.06  -0.03   0.05
    23   1    -0.24   0.17   0.02    -0.31   0.10  -0.08     0.02  -0.04   0.01
    24   1    -0.16   0.01   0.11    -0.23  -0.09   0.10     0.05  -0.07   0.00
    25   6     0.00  -0.02   0.03    -0.01  -0.01   0.01    -0.01  -0.01  -0.02
    26  16    -0.01  -0.04   0.01    -0.01  -0.09  -0.04    -0.02  -0.06  -0.06
    27   6     0.02  -0.01   0.03     0.02  -0.02   0.04     0.00   0.00   0.04
    28   6     0.03   0.01  -0.03     0.00   0.02  -0.02     0.00   0.05   0.03
    29   6     0.05   0.03  -0.03     0.00   0.04  -0.03    -0.02   0.04   0.01
    30   6     0.03   0.01  -0.04     0.01   0.03  -0.03     0.03   0.06   0.00
    31   6     0.05   0.03   0.00     0.01   0.02  -0.01     0.00   0.00   0.01
    32   1     0.07   0.04  -0.05     0.00   0.04  -0.04    -0.04   0.06   0.00
    33   6     0.03   0.01   0.00     0.02   0.01   0.00     0.06   0.03  -0.01
    34   1     0.02   0.02  -0.05     0.00   0.05  -0.05     0.05   0.10   0.00
    35   6     0.06   0.01   0.03     0.03  -0.01   0.03     0.05  -0.01   0.01
    36   1     0.06   0.03   0.01     0.01   0.01  -0.01    -0.02  -0.03   0.00
    37   1     0.01   0.01   0.01     0.03   0.00   0.01     0.08   0.04  -0.03
    38   1     0.06   0.00   0.07     0.05  -0.05   0.08     0.07  -0.05   0.01
    39   6     0.01   0.00   0.08     0.04  -0.02   0.10     0.01  -0.01   0.03
    40   6     0.02  -0.03  -0.04     0.12   0.01  -0.01     0.03  -0.02  -0.04
    41   1     0.07  -0.05  -0.14     0.03   0.05   0.19     0.14  -0.03  -0.33
    42   1    -0.09   0.00  -0.09     0.29   0.25  -0.14    -0.22  -0.15  -0.01
    43   1     0.11  -0.04  -0.01     0.13  -0.22  -0.20     0.17   0.11   0.13
    44   6     0.03   0.01  -0.03    -0.01   0.02   0.00     0.00  -0.01   0.01
    45   6     0.04   0.01  -0.04    -0.01   0.03  -0.01     0.00  -0.02   0.02
    46   6     0.05   0.02  -0.03    -0.03   0.03  -0.01     0.00  -0.02   0.02
    47   6     0.04  -0.02  -0.01    -0.02   0.01   0.00     0.00  -0.01   0.00
    48   1     0.06   0.02  -0.05    -0.01   0.04  -0.01     0.00  -0.03   0.03
    49   6     0.04  -0.01   0.00    -0.04   0.02   0.00     0.00  -0.01   0.00
    50   1     0.06   0.02  -0.05    -0.03   0.05  -0.01     0.00  -0.03   0.03
    51   6     0.03  -0.04   0.03    -0.04   0.00   0.01     0.01   0.01  -0.02
    52   1     0.03  -0.02   0.01    -0.02   0.00   0.00     0.01  -0.01  -0.01
    53   1     0.03  -0.02   0.00    -0.04   0.01   0.00     0.00  -0.01   0.00
    54   1     0.02  -0.08   0.07    -0.05  -0.02   0.03     0.02   0.03  -0.05
    55   6    -0.03  -0.02   0.06    -0.03  -0.02  -0.02    -0.04  -0.02  -0.05
    56   6    -0.04  -0.03   0.02    -0.08   0.05   0.03    -0.10   0.06   0.03
    57   1    -0.08   0.00   0.06    -0.08  -0.01  -0.02    -0.03  -0.10  -0.14
    58   1     0.02  -0.05   0.02    -0.23   0.10   0.04    -0.39   0.21   0.01
    59   1    -0.08  -0.04  -0.05     0.00   0.13   0.13     0.06   0.16   0.30
                     25                     26                     27
                      A                      A                      A
 Frequencies --    271.2901               277.3263               282.6616
 Red. masses --      1.3917                 3.2604                 2.1658
 Frc consts  --      0.0603                 0.1477                 0.1020
 IR Inten    --      1.0376                 0.1985                 1.4382
  Atom  AN      X      Y      Z        X      Y      Z        X      Y      Z
     1   6     0.01  -0.01  -0.02    -0.01   0.01   0.00     0.02  -0.01   0.03
     2   6     0.01   0.00  -0.02     0.00   0.01  -0.01     0.01  -0.02  -0.01
     3   6     0.02  -0.02  -0.03     0.00   0.00   0.00     0.02   0.00  -0.02
[truncated: 535,848 more chars]
