# Supplementary material for: Wide-range IR spectra of diarylethene derivatives and their simulation using the density functional theory
Source: Sci Rep. 2022 Oct 7;12:16834. doi: 10.1038/s41598-022-20264-x (PMC9546887; doi:10.1038/s41598-022-20264-x)
Supplement: Supplementary file 1 — Supplementary Information 1. [file 41598_2022_20264_MOESM1_ESM.zip › IR_files/1_0018/open/open_lc-wpbe_air_D3.log]

 Entering Gaussian System, Link 0=g09
 Input=open_lc-wpbe_air_D3.gjf
 Output=open_lc-wpbe_air_D3.log
 AtFile(1): /pbs_home/ewapastorczak/DAE/0068/Def2SVP.gbs
            H     0
            S   3   1.00
                 13.0107010              0.19682158E-01
                  1.9622572              0.13796524
                  0.44453796             0.47831935
            S   1   1.00
                  0.12194962             1.0000000
            P   1   1.00
                  0.8000000              1.0000000
            ****
            C     0
            S   5   1.00
               1238.4016938              0.54568832082E-02
                186.29004992             0.40638409211E-01
                 42.251176346            0.18025593888
                 11.676557932            0.46315121755
                  3.5930506482           0.44087173314
            S   1   1.00
                  0.40245147363          1.0000000
            S   1   1.00
                  0.13090182668          1.0000000
            P   3   1.00
                  9.4680970621           0.38387871728E-01
                  2.0103545142           0.21117025112
                  0.54771004707          0.51328172114
            P   1   1.00
                  0.15268613795          1.0000000
            D   1   1.00
                  0.8000000              1.0000000
            ****
            F     0
            S   5   1.00
               2894.8325990             -0.53408255515E-02
                435.41939120            -0.39904258866E-01
                 98.843328866           -0.17912768038
                 27.485198001           -0.46758090825
                  8.5405498171          -0.44653131020
            S   1   1.00
                  1.0654578038           1.0000000
            S   1   1.00
                  0.33247346748          1.0000000
            P   3   1.00
                 22.696633924           -0.45212874436E-01
                  4.9872339257          -0.23754317067
                  1.3491613954          -0.51287353587
            P   1   1.00
                  0.34829881977          1.0000000
            D   1   1.00
                  1.4000000              1.0000000
            ****
            S     0
            S   5   1.00
               9184.9303010             -0.22294387756E-02
               1381.5105503             -0.16683029937E-01
                313.87147580            -0.75262436116E-01
                 88.053870623           -0.19376827038
                 27.039914905           -0.17718020803
            S   3   1.00
                 45.648731303           -0.10736062573
                  4.9664522326           0.65066293018
                  2.0116242047           0.59712155354
            S   1   1.00
                  0.35661077013          1.0000000
            S   1   1.00
                  0.13507221477          1.0000000
            P   5   1.00
                261.98233439            -0.92729929822E-02
                 61.306894736           -0.66547669241E-01
                 19.103729887           -0.24828595903
                  6.6567720378          -0.48703847402
                  2.3959635161          -0.39337850312
            P   1   1.00
                  0.61776161679          1.0000000
            P   1   1.00
                  0.16993376871          1.0000000
            D   1   1.00
                  0.5500000              1.0000000
            ****
 Initial command:
 /pbs_home/pkowalski/g09d01/g09/l1.exe "/pbs_home/daria/obliczenia/0018/open/LC-WPBE/Gau-6583.inp" -scrdir="/pbs_home/daria/obliczenia/0018/open/LC-WPBE/"
 Entering Link 1 = /pbs_home/pkowalski/g09d01/g09/l1.exe PID=      6584.
  
 Copyright (c) 1988,1990,1992,1993,1995,1998,2003,2009,2013,
            Gaussian, Inc.  All Rights Reserved.
  
 This is part of the Gaussian(R) 09 program.  It is based on
 the Gaussian(R) 03 system (copyright 2003, Gaussian, Inc.),
 the Gaussian(R) 98 system (copyright 1998, Gaussian, Inc.),
 the Gaussian(R) 94 system (copyright 1995, Gaussian, Inc.),
 the Gaussian 92(TM) system (copyright 1992, Gaussian, Inc.),
 the Gaussian 90(TM) system (copyright 1990, Gaussian, Inc.),
 the Gaussian 88(TM) system (copyright 1988, Gaussian, Inc.),
 the Gaussian 86(TM) system (copyright 1986, Carnegie Mellon
 University), and the Gaussian 82(TM) system (copyright 1983,
 Carnegie Mellon University). Gaussian is a federally registered
 trademark of Gaussian, Inc.
  
 This software contains proprietary and confidential information,
 including trade secrets, belonging to Gaussian, Inc.
  
 This software is provided under written license and may be
 used, copied, transmitted, or stored only in accord with that
 written license.
  
 The following legend is applicable only to US Government
 contracts under FAR:
  
                    RESTRICTED RIGHTS LEGEND
  
 Use, reproduction and disclosure by the US Government is
 subject to restrictions as set forth in subparagraphs (a)
 and (c) of the Commercial Computer Software - Restricted
 Rights clause in FAR 52.227-19.
  
 Gaussian, Inc.
 340 Quinnipiac St., Bldg. 40, Wallingford CT 06492
  
  
 ---------------------------------------------------------------
 Warning -- This program may not be used in any manner that
 competes with the business of Gaussian, Inc. or will provide
 assistance to any competitor of Gaussian, Inc.  The licensee
 of this program is prohibited from giving any competitor of
 Gaussian, Inc. access to this program.  By using this program,
 the user acknowledges that Gaussian, Inc. is engaged in the
 business of creating and licensing software in the field of
 computational chemistry and represents and warrants to the
 licensee that it is not a competitor of Gaussian, Inc. and that
 it will not use this program in any manner prohibited above.
 ---------------------------------------------------------------
  

 Cite this work as:
 Gaussian 09, Revision D.01,
 M. J. Frisch, G. W. Trucks, H. B. Schlegel, G. E. Scuseria, 
 M. A. Robb, J. R. Cheeseman, G. Scalmani, V. Barone, B. Mennucci, 
 G. A. Petersson, H. Nakatsuji, M. Caricato, X. Li, H. P. Hratchian, 
 A. F. Izmaylov, J. Bloino, G. Zheng, J. L. Sonnenberg, M. Hada, 
 M. Ehara, K. Toyota, R. Fukuda, J. Hasegawa, M. Ishida, T. Nakajima, 
 Y. Honda, O. Kitao, H. Nakai, T. Vreven, J. A. Montgomery, Jr., 
 J. E. Peralta, F. Ogliaro, M. Bearpark, J. J. Heyd, E. Brothers, 
 K. N. Kudin, V. N. Staroverov, T. Keith, R. Kobayashi, J. Normand, 
 K. Raghavachari, A. Rendell, J. C. Burant, S. S. Iyengar, J. Tomasi, 
 M. Cossi, N. Rega, J. M. Millam, M. Klene, J. E. Knox, J. B. Cross, 
 V. Bakken, C. Adamo, J. Jaramillo, R. Gomperts, R. E. Stratmann, 
 O. Yazyev, A. J. Austin, R. Cammi, C. Pomelli, J. W. Ochterski, 
 R. L. Martin, K. Morokuma, V. G. Zakrzewski, G. A. Voth, 
 P. Salvador, J. J. Dannenberg, S. Dapprich, A. D. Daniels, 
 O. Farkas, J. B. Foresman, J. V. Ortiz, J. Cioslowski, 
 and D. J. Fox, Gaussian, Inc., Wallingford CT, 2013.
 
 ******************************************
 Gaussian 09:  ES64L-G09RevD.01 24-Apr-2013
                 5-Dec-2018 
 ******************************************
 %chk=dae0068freq_open_lc-wpbe_air_D3.chk
 %NProcShared=8
 Will use up to    8 processors via shared memory.
 %Mem=4GB
 -----------------------------------------------
 #P opt freq LC-wPBE/Gen EmpiricalDispersion=GD3
 -----------------------------------------------
 1/14=-1,18=20,19=15,26=3,38=1/1,3;
 2/9=110,12=2,17=6,18=5,40=1/2;
 3/5=7,11=2,16=1,25=1,30=1,71=1,74=-41,124=31/1,2,3;
 4//1;
 5/5=2,38=5/2;
 6/7=2,8=2,9=2,10=2,28=1/1;
 7//1,2,3,16;
 1/14=-1,18=20,19=15,26=3/3(2);
 2/9=110/2;
 99//99;
 2/9=110/2;
 3/5=7,6=1,11=2,16=1,25=1,30=1,71=1,74=-41,82=7,124=31/1,2,3;
 4/5=5,16=3,69=1/1;
 5/5=2,38=5/2;
 7//1,2,3,16;
 1/14=-1,18=20,19=15,26=3/3(-5);
 2/9=110/2;
 6/7=2,8=2,9=2,10=2,19=2,28=1/1;
 99/9=1/99;
 Leave Link    1 at Wed Dec  5 16:57:09 2018, MaxMem=   536870912 cpu:         0.7
 (Enter /pbs_home/pkowalski/g09d01/g09/l101.exe)
 -------------------
 Title Card Required
 -------------------
 Symbolic Z-matrix:
 Charge =  0 Multiplicity = 1
 S1                    1.99062  -2.18701   1.44623 
 S2                   -1.49883  -1.95076  -0.28828 
 F3                   -2.43817   3.31493  -0.00919 
 F4                   -0.64095   3.76781  -1.31656 
 F5                   -0.23505   4.98433   1.13158 
 F6                   -1.13007   3.19521   2.17979 
 F7                    1.8307    3.4464    0.24342 
 F8                    1.42817   2.75012   2.36925 
 C9                   -1.28177   0.5992   -1.17052 
 C10                  -0.57639  -0.70681  -1.16138 
 C11                   0.88506  -0.79594   1.61942 
 C12                  -0.6438    1.66289  -0.2425 
 C13                  -1.08463   3.11245  -0.18033 
 C14                   0.48261   1.52957   0.51554 
 C15                  -0.38768   3.60973   1.07953 
 C16                   0.91299   2.84734   1.08756 
 C17                   1.32045   0.29016   0.71196 
 C18                   0.48104  -0.43798   3.01189 
 C19                   0.13134  -1.12317  -2.40639 
 C20                   3.10997  -1.22625   0.39159 
 C21                  -3.00187  -0.97476  -0.47678 
 C22                  -4.33954  -1.63648  -0.17246 
 C23                  -5.59487  -0.97704  -0.20535 
 C24                  -4.35524  -3.01098   0.18068 
 C25                  -6.78208  -1.65481   0.09134 
 C26                  -5.54578  -3.68041   0.47459 
 C27                  -6.75883  -3.00346   0.42949 
 C28                  -2.74197   0.28133  -0.93308 
 C29                  -3.77259   1.30337  -1.31819 
 C30                   4.41722  -1.8446   -0.01566 
 C31                   5.57562  -1.08179  -0.28411 
 C32                   4.52322  -3.25058  -0.0854 
 C33                   6.7774   -1.70282  -0.63826 
 C34                   5.72629  -3.86542  -0.44363 
 C35                   6.85155  -3.09221  -0.72406 
 C36                   2.63283  -0.00165   0.06269 
 C37                   3.23781   0.9883   -0.90056 
 H38                   1.36057  -0.06325   3.57647 
 H39                   0.07115  -1.33326   3.52385 
 H40                  -0.30382   0.34682   2.9921 
 H41                   0.75256  -2.01985  -2.20139 
 H42                   0.79394  -0.30477  -2.75703 
 H43                  -0.60843  -1.36099  -3.19933 
 H44                  -5.71879   0.05472  -0.44413 
 H45                  -3.4514   -3.59835   0.23435 
 H46                  -7.72724  -1.12736   0.05998 
 H47                  -5.52483  -4.73011   0.7388 
 H48                  -7.68041  -3.52304   0.65828 
 H49                  -4.45895   0.87431  -2.07775 
 H50                  -4.31929   1.66733  -0.42454 
 H51                  -3.29964   2.17026  -1.82088 
 H52                   5.5862   -0.00791  -0.1908 
 H53                   3.67274  -3.88594   0.12194 
 H54                   7.65682  -1.10374  -0.83722 
 H55                   5.78541  -4.94469  -0.50174 
 H56                   7.7836   -3.56997  -0.99716 
 H57                   2.46513   1.27679  -1.64317 
 H58                   3.57915   1.89083  -0.3576 
 H59                   4.06084   0.58098  -1.50939 
 
 NAtoms=     59 NQM=       59 NQMF=       0 NMMI=      0 NMMIF=      0
                NMic=       0 NMicF=      0.
                    Isotopes and Nuclear Properties:
 (Nuclear quadrupole moments (NQMom) in fm**2, nuclear magnetic moments (NMagM)
  in nuclear magnetons)

  Atom         1           2           3           4           5           6           7           8           9          10
 IAtWgt=          32          32          19          19          19          19          19          19          12          12
 AtmWgt=  31.9720718  31.9720718  18.9984033  18.9984033  18.9984033  18.9984033  18.9984033  18.9984033  12.0000000  12.0000000
 NucSpn=           0           0           1           1           1           1           1           1           0           0
 AtZEff=   0.0000000   0.0000000   0.0000000   0.0000000   0.0000000   0.0000000   0.0000000   0.0000000   0.0000000   0.0000000
 NQMom=    0.0000000   0.0000000   0.0000000   0.0000000   0.0000000   0.0000000   0.0000000   0.0000000   0.0000000   0.0000000
 NMagM=    0.0000000   0.0000000   2.6288670   2.6288670   2.6288670   2.6288670   2.6288670   2.6288670   0.0000000   0.0000000
 AtZNuc=  16.0000000  16.0000000   9.0000000   9.0000000   9.0000000   9.0000000   9.0000000   9.0000000   6.0000000   6.0000000

  Atom        11          12          13          14          15          16          17          18          19          20
 IAtWgt=          12          12          12          12          12          12          12          12          12          12
 AtmWgt=  12.0000000  12.0000000  12.0000000  12.0000000  12.0000000  12.0000000  12.0000000  12.0000000  12.0000000  12.0000000
 NucSpn=           0           0           0           0           0           0           0           0           0           0
 AtZEff=   0.0000000   0.0000000   0.0000000   0.0000000   0.0000000   0.0000000   0.0000000   0.0000000   0.0000000   0.0000000
 NQMom=    0.0000000   0.0000000   0.0000000   0.0000000   0.0000000   0.0000000   0.0000000   0.0000000   0.0000000   0.0000000
 NMagM=    0.0000000   0.0000000   0.0000000   0.0000000   0.0000000   0.0000000   0.0000000   0.0000000   0.0000000   0.0000000
 AtZNuc=   6.0000000   6.0000000   6.0000000   6.0000000   6.0000000   6.0000000   6.0000000   6.0000000   6.0000000   6.0000000

  Atom        21          22          23          24          25          26          27          28          29          30
 IAtWgt=          12          12          12          12          12          12          12          12          12          12
 AtmWgt=  12.0000000  12.0000000  12.0000000  12.0000000  12.0000000  12.0000000  12.0000000  12.0000000  12.0000000  12.0000000
 NucSpn=           0           0           0           0           0           0           0           0           0           0
 AtZEff=   0.0000000   0.0000000   0.0000000   0.0000000   0.0000000   0.0000000   0.0000000   0.0000000   0.0000000   0.0000000
 NQMom=    0.0000000   0.0000000   0.0000000   0.0000000   0.0000000   0.0000000   0.0000000   0.0000000   0.0000000   0.0000000
 NMagM=    0.0000000   0.0000000   0.0000000   0.0000000   0.0000000   0.0000000   0.0000000   0.0000000   0.0000000   0.0000000
 AtZNuc=   6.0000000   6.0000000   6.0000000   6.0000000   6.0000000   6.0000000   6.0000000   6.0000000   6.0000000   6.0000000

  Atom        31          32          33          34          35          36          37          38          39          40
 IAtWgt=          12          12          12          12          12          12          12           1           1           1
 AtmWgt=  12.0000000  12.0000000  12.0000000  12.0000000  12.0000000  12.0000000  12.0000000   1.0078250   1.0078250   1.0078250
 NucSpn=           0           0           0           0           0           0           0           1           1           1
 AtZEff=   0.0000000   0.0000000   0.0000000   0.0000000   0.0000000   0.0000000   0.0000000   0.0000000   0.0000000   0.0000000
 NQMom=    0.0000000   0.0000000   0.0000000   0.0000000   0.0000000   0.0000000   0.0000000   0.0000000   0.0000000   0.0000000
 NMagM=    0.0000000   0.0000000   0.0000000   0.0000000   0.0000000   0.0000000   0.0000000   2.7928460   2.7928460   2.7928460
 AtZNuc=   6.0000000   6.0000000   6.0000000   6.0000000   6.0000000   6.0000000   6.0000000   1.0000000   1.0000000   1.0000000

  Atom        41          42          43          44          45          46          47          48          49          50
 IAtWgt=           1           1           1           1           1           1           1           1           1           1
 AtmWgt=   1.0078250   1.0078250   1.0078250   1.0078250   1.0078250   1.0078250   1.0078250   1.0078250   1.0078250   1.0078250
 NucSpn=           1           1           1           1           1           1           1           1           1           1
 AtZEff=   0.0000000   0.0000000   0.0000000   0.0000000   0.0000000   0.0000000   0.0000000   0.0000000   0.0000000   0.0000000
 NQMom=    0.0000000   0.0000000   0.0000000   0.0000000   0.0000000   0.0000000   0.0000000   0.0000000   0.0000000   0.0000000
 NMagM=    2.7928460   2.7928460   2.7928460   2.7928460   2.7928460   2.7928460   2.7928460   2.7928460   2.7928460   2.7928460
 AtZNuc=   1.0000000   1.0000000   1.0000000   1.0000000   1.0000000   1.0000000   1.0000000   1.0000000   1.0000000   1.0000000

  Atom        51          52          53          54          55          56          57          58          59
 IAtWgt=           1           1           1           1           1           1           1           1           1
 AtmWgt=   1.0078250   1.0078250   1.0078250   1.0078250   1.0078250   1.0078250   1.0078250   1.0078250   1.0078250
 NucSpn=           1           1           1           1           1           1           1           1           1
 AtZEff=   0.0000000   0.0000000   0.0000000   0.0000000   0.0000000   0.0000000   0.0000000   0.0000000   0.0000000
 NQMom=    0.0000000   0.0000000   0.0000000   0.0000000   0.0000000   0.0000000   0.0000000   0.0000000   0.0000000
 NMagM=    2.7928460   2.7928460   2.7928460   2.7928460   2.7928460   2.7928460   2.7928460   2.7928460   2.7928460
 AtZNuc=   1.0000000   1.0000000   1.0000000   1.0000000   1.0000000   1.0000000   1.0000000   1.0000000   1.0000000
 Leave Link  101 at Wed Dec  5 16:57:09 2018, MaxMem=   536870912 cpu:         2.3
 (Enter /pbs_home/pkowalski/g09d01/g09/l103.exe)

 GradGradGradGradGradGradGradGradGradGradGradGradGradGradGradGradGradGrad
 Berny optimization.
 Initialization pass.
                           ----------------------------
                           !    Initial Parameters    !
                           ! (Angstroms and Degrees)  !
 --------------------------                            --------------------------
 ! Name  Definition              Value          Derivative Info.                !
 --------------------------------------------------------------------------------
 ! R1    R(1,11)                 1.7853         estimate D2E/DX2                !
 ! R2    R(1,20)                 1.8134         estimate D2E/DX2                !
 ! R3    R(2,10)                 1.7778         estimate D2E/DX2                !
 ! R4    R(2,21)                 1.802          estimate D2E/DX2                !
 ! R5    R(3,13)                 1.3793         estimate D2E/DX2                !
 ! R6    R(4,13)                 1.3847         estimate D2E/DX2                !
 ! R7    R(5,15)                 1.384          estimate D2E/DX2                !
 ! R8    R(6,15)                 1.3905         estimate D2E/DX2                !
 ! R9    R(7,16)                 1.3833         estimate D2E/DX2                !
 ! R10   R(8,16)                 1.3848         estimate D2E/DX2                !
 ! R11   R(9,10)                 1.4843         estimate D2E/DX2                !
 ! R12   R(9,12)                 1.5491         estimate D2E/DX2                !
 ! R13   R(9,28)                 1.5131         estimate D2E/DX2                !
 ! R14   R(10,19)                1.4914         estimate D2E/DX2                !
 ! R15   R(11,17)                1.4808         estimate D2E/DX2                !
 ! R16   R(11,18)                1.4934         estimate D2E/DX2                !
 ! R17   R(12,13)                1.5164         estimate D2E/DX2                !
 ! R18   R(12,14)                1.3643         estimate D2E/DX2                !
 ! R19   R(13,15)                1.5232         estimate D2E/DX2                !
 ! R20   R(14,16)                1.4997         estimate D2E/DX2                !
 ! R21   R(14,17)                1.5089         estimate D2E/DX2                !
 ! R22   R(15,16)                1.5077         estimate D2E/DX2                !
 ! R23   R(17,36)                1.493          estimate D2E/DX2                !
 ! R24   R(18,38)                1.1103         estimate D2E/DX2                !
 ! R25   R(18,39)                1.1098         estimate D2E/DX2                !
 ! R26   R(18,40)                1.1101         estimate D2E/DX2                !
 ! R27   R(19,41)                1.1099         estimate D2E/DX2                !
 ! R28   R(19,42)                1.1098         estimate D2E/DX2                !
 ! R29   R(19,43)                1.1102         estimate D2E/DX2                !
 ! R30   R(20,30)                1.5024         estimate D2E/DX2                !
 ! R31   R(20,36)                1.3548         estimate D2E/DX2                !
 ! R32   R(21,22)                1.5231         estimate D2E/DX2                !
 ! R33   R(21,28)                1.3614         estimate D2E/DX2                !
 ! R34   R(22,23)                1.4184         estimate D2E/DX2                !
 ! R35   R(22,24)                1.4192         estimate D2E/DX2                !
 ! R36   R(23,25)                1.3989         estimate D2E/DX2                !
 ! R37   R(23,44)                1.0662         estimate D2E/DX2                !
 ! R38   R(24,26)                1.3971         estimate D2E/DX2                !
 ! R39   R(24,45)                1.0793         estimate D2E/DX2                !
 ! R40   R(25,27)                1.3906         estimate D2E/DX2                !
 ! R41   R(25,46)                1.0828         estimate D2E/DX2                !
 ! R42   R(26,27)                1.3899         estimate D2E/DX2                !
 ! R43   R(26,47)                1.0826         estimate D2E/DX2                !
 ! R44   R(27,48)                1.0824         estimate D2E/DX2                !
 ! R45   R(28,29)                1.5017         estimate D2E/DX2                !
 ! R46   R(29,49)                1.11           estimate D2E/DX2                !
 ! R47   R(29,50)                1.109          estimate D2E/DX2                !
 ! R48   R(29,51)                1.1081         estimate D2E/DX2                !
 ! R49   R(30,31)                1.4127         estimate D2E/DX2                !
 ! R50   R(30,32)                1.4117         estimate D2E/DX2                !
 ! R51   R(31,33)                1.3984         estimate D2E/DX2                !
 ! R52   R(31,52)                1.078          estimate D2E/DX2                !
 ! R53   R(32,34)                1.3978         estimate D2E/DX2                !
 ! R54   R(32,53)                1.0817         estimate D2E/DX2                !
 ! R55   R(33,35)                1.394          estimate D2E/DX2                !
 ! R56   R(33,54)                1.0825         estimate D2E/DX2                !
 ! R57   R(34,35)                1.3938         estimate D2E/DX2                !
 ! R58   R(34,55)                1.0825         estimate D2E/DX2                !
 ! R59   R(35,56)                1.0824         estimate D2E/DX2                !
 ! R60   R(36,37)                1.5079         estimate D2E/DX2                !
 ! R61   R(37,57)                1.1098         estimate D2E/DX2                !
 ! R62   R(37,58)                1.1072         estimate D2E/DX2                !
 ! R63   R(37,59)                1.1018         estimate D2E/DX2                !
 ! A1    A(11,1,20)             91.4809         estimate D2E/DX2                !
 ! A2    A(10,2,21)             90.1389         estimate D2E/DX2                !
 ! A3    A(10,9,12)            113.8759         estimate D2E/DX2                !
 ! A4    A(10,9,28)            105.8301         estimate D2E/DX2                !
 ! A5    A(12,9,28)            116.5937         estimate D2E/DX2                !
 ! A6    A(2,10,9)             111.8452         estimate D2E/DX2                !
 ! A7    A(2,10,19)            117.4425         estimate D2E/DX2                !
 ! A8    A(9,10,19)            117.7746         estimate D2E/DX2                !
 ! A9    A(1,11,17)            109.2674         estimate D2E/DX2                !
 ! A10   A(1,11,18)            116.4068         estimate D2E/DX2                !
 ! A11   A(17,11,18)           118.3685         estimate D2E/DX2                !
 ! A12   A(9,12,13)            124.141          estimate D2E/DX2                !
 ! A13   A(9,12,14)            127.2869         estimate D2E/DX2                !
 ! A14   A(13,12,14)           108.0994         estimate D2E/DX2                !
 ! A15   A(3,13,4)             110.2907         estimate D2E/DX2                !
 ! A16   A(3,13,12)            115.5124         estimate D2E/DX2                !
 ! A17   A(3,13,15)            107.3649         estimate D2E/DX2                !
 ! A18   A(4,13,12)            109.0046         estimate D2E/DX2                !
 ! A19   A(4,13,15)            112.183          estimate D2E/DX2                !
 ! A20   A(12,13,15)           102.2965         estimate D2E/DX2                !
 ! A21   A(12,14,16)           111.2859         estimate D2E/DX2                !
 ! A22   A(12,14,17)           127.667          estimate D2E/DX2                !
 ! A23   A(16,14,17)           120.8494         estimate D2E/DX2                !
 ! A24   A(5,15,6)             108.9778         estimate D2E/DX2                !
 ! A25   A(5,15,13)            113.941          estimate D2E/DX2                !
 ! A26   A(5,15,16)            114.0096         estimate D2E/DX2                !
 ! A27   A(6,15,13)            108.2308         estimate D2E/DX2                !
 ! A28   A(6,15,16)            107.7965         estimate D2E/DX2                !
 ! A29   A(13,15,16)           103.5352         estimate D2E/DX2                !
 ! A30   A(7,16,8)             110.3888         estimate D2E/DX2                !
 ! A31   A(7,16,14)            109.7645         estimate D2E/DX2                !
 ! A32   A(7,16,15)            110.493          estimate D2E/DX2                !
 ! A33   A(8,16,14)            113.4604         estimate D2E/DX2                !
 ! A34   A(8,16,15)            111.1854         estimate D2E/DX2                !
 ! A35   A(14,16,15)           101.229          estimate D2E/DX2                !
 ! A36   A(11,17,14)           121.2646         estimate D2E/DX2                !
 ! A37   A(11,17,36)           112.4332         estimate D2E/DX2                !
 ! A38   A(14,17,36)           126.3019         estimate D2E/DX2                !
 ! A39   A(11,18,38)           109.9205         estimate D2E/DX2                !
 ! A40   A(11,18,39)           109.6747         estimate D2E/DX2                !
 ! A41   A(11,18,40)           110.1273         estimate D2E/DX2                !
 ! A42   A(38,18,39)           109.285          estimate D2E/DX2                !
 ! A43   A(38,18,40)           109.3014         estimate D2E/DX2                !
 ! A44   A(39,18,40)           108.5061         estimate D2E/DX2                !
 ! A45   A(10,19,41)           109.6906         estimate D2E/DX2                !
 ! A46   A(10,19,42)           109.9492         estimate D2E/DX2                !
 ! A47   A(10,19,43)           109.8661         estimate D2E/DX2                !
 ! A48   A(41,19,42)           108.6591         estimate D2E/DX2                !
 ! A49   A(41,19,43)           109.3776         estimate D2E/DX2                !
 ! A50   A(42,19,43)           109.2763         estimate D2E/DX2                !
 ! A51   A(1,20,30)            118.4702         estimate D2E/DX2                !
 ! A52   A(1,20,36)            113.7473         estimate D2E/DX2                !
 ! A53   A(30,20,36)           127.7823         estimate D2E/DX2                !
 ! A54   A(2,21,22)            118.4463         estimate D2E/DX2                !
 ! A55   A(2,21,28)            112.0578         estimate D2E/DX2                !
 ! A56   A(22,21,28)           129.4539         estimate D2E/DX2                !
 ! A57   A(21,22,23)           124.7973         estimate D2E/DX2                !
 ! A58   A(21,22,24)           118.6979         estimate D2E/DX2                !
 ! A59   A(23,22,24)           116.5035         estimate D2E/DX2                !
 ! A60   A(22,23,25)           121.3957         estimate D2E/DX2                !
 ! A61   A(22,23,44)           123.9131         estimate D2E/DX2                !
 ! A62   A(25,23,44)           114.6894         estimate D2E/DX2                !
 ! A63   A(22,24,26)           121.7238         estimate D2E/DX2                !
 ! A64   A(22,24,45)           122.0179         estimate D2E/DX2                !
 ! A65   A(26,24,45)           116.258          estimate D2E/DX2                !
 ! A66   A(23,25,27)           120.4829         estimate D2E/DX2                !
 ! A67   A(23,25,46)           119.9096         estimate D2E/DX2                !
 ! A68   A(27,25,46)           119.6075         estimate D2E/DX2                !
 ! A69   A(24,26,27)           120.2337         estimate D2E/DX2                !
 ! A70   A(24,26,47)           119.962          estimate D2E/DX2                !
 ! A71   A(27,26,47)           119.8044         estimate D2E/DX2                !
 ! A72   A(25,27,26)           119.6598         estimate D2E/DX2                !
 ! A73   A(25,27,48)           120.1792         estimate D2E/DX2                !
 ! A74   A(26,27,48)           120.1609         estimate D2E/DX2                !
 ! A75   A(9,28,21)            115.5073         estimate D2E/DX2                !
 ! A76   A(9,28,29)            118.6258         estimate D2E/DX2                !
 ! A77   A(21,28,29)           125.6522         estimate D2E/DX2                !
 ! A78   A(28,29,49)           109.6812         estimate D2E/DX2                !
 ! A79   A(28,29,50)           110.7956         estimate D2E/DX2                !
 ! A80   A(28,29,51)           110.8458         estimate D2E/DX2                !
 ! A81   A(49,29,50)           111.9276         estimate D2E/DX2                !
 ! A82   A(49,29,51)           104.8255         estimate D2E/DX2                !
 ! A83   A(50,29,51)           108.6149         estimate D2E/DX2                !
 ! A84   A(20,30,31)           122.8712         estimate D2E/DX2                !
 ! A85   A(20,30,32)           119.2517         estimate D2E/DX2                !
 ! A86   A(31,30,32)           117.827          estimate D2E/DX2                !
 ! A87   A(30,31,33)           120.8656         estimate D2E/DX2                !
 ! A88   A(30,31,52)           121.9718         estimate D2E/DX2                !
 ! A89   A(33,31,52)           117.1237         estimate D2E/DX2                !
 ! A90   A(30,32,34)           121.0234         estimate D2E/DX2                !
 ! A91   A(30,32,53)           121.0976         estimate D2E/DX2                !
 ! A92   A(34,32,53)           117.8727         estimate D2E/DX2                !
 ! A93   A(31,33,35)           120.2616         estimate D2E/DX2                !
 ! A94   A(31,33,54)           119.9304         estimate D2E/DX2                !
 ! A95   A(35,33,54)           119.8052         estimate D2E/DX2                !
 ! A96   A(32,34,35)           120.1606         estimate D2E/DX2                !
 ! A97   A(32,34,55)           119.957          estimate D2E/DX2                !
 ! A98   A(35,34,55)           119.8823         estimate D2E/DX2                !
 ! A99   A(33,35,34)           119.84           estimate D2E/DX2                !
 ! A100  A(33,35,56)           120.0841         estimate D2E/DX2                !
 ! A101  A(34,35,56)           120.0725         estimate D2E/DX2                !
 ! A102  A(17,36,20)           112.3753         estimate D2E/DX2                !
 ! A103  A(17,36,37)           120.1419         estimate D2E/DX2                !
 ! A104  A(20,36,37)           127.3864         estimate D2E/DX2                !
 ! A105  A(36,37,57)           108.5878         estimate D2E/DX2                !
 ! A106  A(36,37,58)           110.2171         estimate D2E/DX2                !
 ! A107  A(36,37,59)           114.2035         estimate D2E/DX2                !
 ! A108  A(57,37,58)           109.3217         estimate D2E/DX2                !
 ! A109  A(57,37,59)           104.2656         estimate D2E/DX2                !
 ! A110  A(58,37,59)           110.0008         estimate D2E/DX2                !
 ! D1    D(20,1,11,17)           7.7484         estimate D2E/DX2                !
 ! D2    D(20,1,11,18)        -129.6046         estimate D2E/DX2                !
 ! D3    D(11,1,20,30)         173.7198         estimate D2E/DX2                !
 ! D4    D(11,1,20,36)          -6.4446         estimate D2E/DX2                !
 ! D5    D(21,2,10,9)           19.5911         estimate D2E/DX2                !
 ! D6    D(21,2,10,19)        -121.1124         estimate D2E/DX2                !
 ! D7    D(10,2,21,22)         166.9784         estimate D2E/DX2                !
 ! D8    D(10,2,21,28)         -10.8858         estimate D2E/DX2                !
 ! D9    D(12,9,10,2)          107.0822         estimate D2E/DX2                !
 ! D10   D(12,9,10,19)        -112.3568         estimate D2E/DX2                !
 ! D11   D(28,9,10,2)          -22.2902         estimate D2E/DX2                !
 ! D12   D(28,9,10,19)         118.2708         estimate D2E/DX2                !
 ! D13   D(10,9,12,13)         173.3976         estimate D2E/DX2                !
 ! D14   D(10,9,12,14)           2.2434         estimate D2E/DX2                !
 ! D15   D(28,9,12,13)         -62.8776         estimate D2E/DX2                !
 ! D16   D(28,9,12,14)         125.9682         estimate D2E/DX2                !
 ! D17   D(10,9,28,21)          14.5153         estimate D2E/DX2                !
 ! D18   D(10,9,28,29)        -160.4622         estimate D2E/DX2                !
 ! D19   D(12,9,28,21)        -113.2505         estimate D2E/DX2                !
 ! D20   D(12,9,28,29)          71.7719         estimate D2E/DX2                !
 ! D21   D(2,10,19,41)         -51.4382         estimate D2E/DX2                !
 ! D22   D(2,10,19,42)        -170.8703         estimate D2E/DX2                !
 ! D23   D(2,10,19,43)          68.827          estimate D2E/DX2                !
 ! D24   D(9,10,19,41)         170.1984         estimate D2E/DX2                !
 ! D25   D(9,10,19,42)          50.7663         estimate D2E/DX2                !
 ! D26   D(9,10,19,43)         -69.5364         estimate D2E/DX2                !
 ! D27   D(1,11,17,14)         172.5007         estimate D2E/DX2                !
 ! D28   D(1,11,17,36)          -7.675          estimate D2E/DX2                !
 ! D29   D(18,11,17,14)        -51.0982         estimate D2E/DX2                !
 ! D30   D(18,11,17,36)        128.7261         estimate D2E/DX2                !
 ! D31   D(1,11,18,38)          66.9447         estimate D2E/DX2                !
 ! D32   D(1,11,18,39)         -53.2303         estimate D2E/DX2                !
 ! D33   D(1,11,18,40)        -172.5741         estimate D2E/DX2                !
 ! D34   D(17,11,18,38)        -66.4351         estimate D2E/DX2                !
 ! D35   D(17,11,18,39)        173.3898         estimate D2E/DX2                !
 ! D36   D(17,11,18,40)         54.046          estimate D2E/DX2                !
 ! D37   D(9,12,13,3)           50.9336         estimate D2E/DX2                !
 ! D38   D(9,12,13,4)          -73.8707         estimate D2E/DX2                !
 ! D39   D(9,12,13,15)         167.1966         estimate D2E/DX2                !
 ! D40   D(14,12,13,3)        -136.4618         estimate D2E/DX2                !
 ! D41   D(14,12,13,4)          98.734          estimate D2E/DX2                !
 ! D42   D(14,12,13,15)        -20.1988         estimate D2E/DX2                !
 ! D43   D(9,12,14,16)         170.0372         estimate D2E/DX2                !
 ! D44   D(9,12,14,17)          -4.8283         estimate D2E/DX2                !
 ! D45   D(13,12,14,16)         -2.2678         estimate D2E/DX2                !
 ! D46   D(13,12,14,17)       -177.1333         estimate D2E/DX2                !
 ! D47   D(3,13,15,5)          -79.2068         estimate D2E/DX2                !
 ! D48   D(3,13,15,6)           42.1832         estimate D2E/DX2                !
 ! D49   D(3,13,15,16)         156.4053         estimate D2E/DX2                !
 ! D50   D(4,13,15,5)           42.1183         estimate D2E/DX2                !
 ! D51   D(4,13,15,6)          163.5084         estimate D2E/DX2                !
 ! D52   D(4,13,15,16)         -82.2696         estimate D2E/DX2                !
 ! D53   D(12,13,15,5)         158.7856         estimate D2E/DX2                !
 ! D54   D(12,13,15,6)         -79.8244         estimate D2E/DX2                !
 ! D55   D(12,13,15,16)         34.3977         estimate D2E/DX2                !
 ! D56   D(12,14,16,7)         -92.8504         estimate D2E/DX2                !
 ! D57   D(12,14,16,8)         143.1284         estimate D2E/DX2                !
 ! D58   D(12,14,16,15)         23.9321         estimate D2E/DX2                !
 ! D59   D(17,14,16,7)          82.4164         estimate D2E/DX2                !
 ! D60   D(17,14,16,8)         -41.6048         estimate D2E/DX2                !
 ! D61   D(17,14,16,15)       -160.801          estimate D2E/DX2                !
 ! D62   D(12,14,17,11)        -77.3899         estimate D2E/DX2                !
 ! D63   D(12,14,17,36)        102.8116         estimate D2E/DX2                !
 ! D64   D(16,14,17,11)        108.184          estimate D2E/DX2                !
 ! D65   D(16,14,17,36)        -71.6145         estimate D2E/DX2                !
 ! D66   D(5,15,16,7)          -43.2969         estimate D2E/DX2                !
 ! D67   D(5,15,16,8)           79.6417         estimate D2E/DX2                !
 ! D68   D(5,15,16,14)        -159.5443         estimate D2E/DX2                !
 ! D69   D(6,15,16,7)         -164.42           estimate D2E/DX2                !
 ! D70   D(6,15,16,8)          -41.4813         estimate D2E/DX2                !
 ! D71   D(6,15,16,14)          79.3327         estimate D2E/DX2                !
 ! D72   D(13,15,16,7)          81.0463         estimate D2E/DX2                !
 ! D73   D(13,15,16,8)        -156.015          estimate D2E/DX2                !
 ! D74   D(13,15,16,14)        -35.201          estimate D2E/DX2                !
 ! D75   D(11,17,36,20)          3.1085         estimate D2E/DX2                !
 ! D76   D(11,17,36,37)        179.7972         estimate D2E/DX2                !
 ! D77   D(14,17,36,20)       -177.0778         estimate D2E/DX2                !
 ! D78   D(14,17,36,37)         -0.3891         estimate D2E/DX2                !
 ! D79   D(1,20,30,31)        -150.7234         estimate D2E/DX2                !
 ! D80   D(1,20,30,32)          26.6425         estimate D2E/DX2                !
 ! D81   D(36,20,30,31)         29.4671         estimate D2E/DX2                !
 ! D82   D(36,20,30,32)       -153.167          estimate D2E/DX2                !
 ! D83   D(1,20,36,17)           2.9851         estimate D2E/DX2                !
 ! D84   D(1,20,36,37)        -173.4106         estimate D2E/DX2                !
 ! D85   D(30,20,36,17)       -177.1978         estimate D2E/DX2                !
 ! D86   D(30,20,36,37)          6.4065         estimate D2E/DX2                !
 ! D87   D(2,21,22,23)         176.4101         estimate D2E/DX2                !
 ! D88   D(2,21,22,24)          -3.1623         estimate D2E/DX2                !
 ! D89   D(28,21,22,23)         -6.1538         estimate D2E/DX2                !
 ! D90   D(28,21,22,24)        174.2739         estimate D2E/DX2                !
 ! D91   D(2,21,28,9)           -0.5459         estimate D2E/DX2                !
 ! D92   D(2,21,28,29)         174.0275         estimate D2E/DX2                !
 ! D93   D(22,21,28,9)        -178.1137         estimate D2E/DX2                !
 ! D94   D(22,21,28,29)         -3.5403         estimate D2E/DX2                !
 ! D95   D(21,22,23,25)       -179.8105         estimate D2E/DX2                !
 ! D96   D(21,22,23,44)         -0.3065         estimate D2E/DX2                !
 ! D97   D(24,22,23,25)         -0.2297         estimate D2E/DX2                !
 ! D98   D(24,22,23,44)        179.2743         estimate D2E/DX2                !
 ! D99   D(21,22,24,26)        179.8852         estimate D2E/DX2                !
 ! D100  D(21,22,24,45)         -0.32           estimate D2E/DX2                !
 ! D101  D(23,22,24,26)          0.2777         estimate D2E/DX2                !
 ! D102  D(23,22,24,45)       -179.9276         estimate D2E/DX2                !
 ! D103  D(22,23,25,27)          0.0429         estimate D2E/DX2                !
 ! D104  D(22,23,25,46)        179.9296         estimate D2E/DX2                !
 ! D105  D(44,23,25,27)       -179.5041         estimate D2E/DX2                !
 ! D106  D(44,23,25,46)          0.3826         estimate D2E/DX2                !
 ! D107  D(22,24,26,27)         -0.1383         estimate D2E/DX2                !
 ! D108  D(22,24,26,47)        179.877          estimate D2E/DX2                !
 ! D109  D(45,24,26,27)       -179.9442         estimate D2E/DX2                !
 ! D110  D(45,24,26,47)          0.071          estimate D2E/DX2                !
 ! D111  D(23,25,27,26)          0.1089         estimate D2E/DX2                !
 ! D112  D(23,25,27,48)        179.992          estimate D2E/DX2                !
 ! D113  D(46,25,27,26)       -179.7782         estimate D2E/DX2                !
 ! D114  D(46,25,27,48)          0.1049         estimate D2E/DX2                !
 ! D115  D(24,26,27,25)         -0.062          estimate D2E/DX2                !
 ! D116  D(24,26,27,48)       -179.9451         estimate D2E/DX2                !
 ! D117  D(47,26,27,25)        179.9228         estimate D2E/DX2                !
 ! D118  D(47,26,27,48)          0.0397         estimate D2E/DX2                !
 ! D119  D(9,28,29,49)         119.6742         estimate D2E/DX2                !
 ! D120  D(9,28,29,50)        -116.2644         estimate D2E/DX2                !
 ! D121  D(9,28,29,51)           4.3979         estimate D2E/DX2                !
 ! D122  D(21,28,29,49)        -54.7457         estimate D2E/DX2                !
 ! D123  D(21,28,29,50)         69.3158         estimate D2E/DX2                !
 ! D124  D(21,28,29,51)       -170.0219         estimate D2E/DX2                !
 ! D125  D(20,30,31,33)        178.9009         estimate D2E/DX2                !
 ! D126  D(20,30,31,52)          1.2362         estimate D2E/DX2                !
 ! D127  D(32,30,31,33)          1.4996         estimate D2E/DX2                !
 ! D128  D(32,30,31,52)       -176.1651         estimate D2E/DX2                !
 ! D129  D(20,30,32,34)       -179.1837         estimate D2E/DX2                !
 ! D130  D(20,30,32,53)          1.7487         estimate D2E/DX2                !
 ! D131  D(31,30,32,34)         -1.6853         estimate D2E/DX2                !
 ! D132  D(31,30,32,53)        179.2471         estimate D2E/DX2                !
 ! D133  D(30,31,33,35)         -0.3865         estimate D2E/DX2                !
 ! D134  D(30,31,33,54)       -179.7775         estimate D2E/DX2                !
 ! D135  D(52,31,33,35)        177.3877         estimate D2E/DX2                !
 ! D136  D(52,31,33,54)         -2.0033         estimate D2E/DX2                !
 ! D137  D(30,32,34,35)          0.7565         estimate D2E/DX2                !
 ! D138  D(30,32,34,55)       -179.3604         estimate D2E/DX2                !
 ! D139  D(53,32,34,35)        179.8533         estimate D2E/DX2                !
 ! D140  D(53,32,34,55)         -0.2636         estimate D2E/DX2                !
 ! D141  D(31,33,35,34)         -0.5916         estimate D2E/DX2                !
 ! D142  D(31,33,35,56)       -179.9187         estimate D2E/DX2                !
 ! D143  D(54,33,35,34)        178.8002         estimate D2E/DX2                !
 ! D144  D(54,33,35,56)         -0.5269         estimate D2E/DX2                !
 ! D145  D(32,34,35,33)          0.4089         estimate D2E/DX2                !
 ! D146  D(32,34,35,56)        179.7361         estimate D2E/DX2                !
 ! D147  D(55,34,35,33)       -179.4743         estimate D2E/DX2                !
 ! D148  D(55,34,35,56)         -0.1471         estimate D2E/DX2                !
 ! D149  D(17,36,37,57)        -49.5429         estimate D2E/DX2                !
 ! D150  D(17,36,37,58)         70.1828         estimate D2E/DX2                !
 ! D151  D(17,36,37,59)       -165.4044         estimate D2E/DX2                !
 ! D152  D(20,36,37,57)        126.6027         estimate D2E/DX2                !
 ! D153  D(20,36,37,58)       -113.6717         estimate D2E/DX2                !
 ! D154  D(20,36,37,59)         10.7411         estimate D2E/DX2                !
 --------------------------------------------------------------------------------
 Trust Radius=3.00D-01 FncErr=1.00D-07 GrdErr=1.00D-06
 Number of steps in this run=    337 maximum allowed number of steps=    354.
 GradGradGradGradGradGradGradGradGradGradGradGradGradGradGradGradGradGrad

 Leave Link  103 at Wed Dec  5 16:57:09 2018, MaxMem=   536870912 cpu:         0.3
 (Enter /pbs_home/pkowalski/g09d01/g09/l202.exe)
 Stoichiometry    C29H22F6S2
 Framework group  C1[X(C29H22F6S2)]
 Deg. of freedom   171
 Full point group                 C1      NOp   1
 Largest Abelian subgroup         C1      NOp   1
 Largest concise Abelian subgroup C1      NOp   1
                         Standard orientation:                         
 ---------------------------------------------------------------------
 Center     Atomic      Atomic             Coordinates (Angstroms)
 Number     Number       Type             X           Y           Z
 ---------------------------------------------------------------------
      1         16           0        2.192999   -1.847338    1.474042
      2         16           0       -1.310956   -2.103134   -0.228143
      3          9           0       -2.731737    3.056272   -0.450887
      4          9           0       -0.989843    3.541121   -1.820217
      5          9           0       -0.687347    5.024352    0.492043
      6          9           0       -1.408539    3.272508    1.721545
      7          9           0        1.507782    3.602196   -0.269726
      8          9           0        1.180697    3.084277    1.919052
      9          6           0       -1.334402    0.356893   -1.357511
     10          6           0       -0.511303   -0.871803   -1.230636
     11          6           0        0.964376   -0.553061    1.525710
     12          6           0       -0.793396    1.560551   -0.546214
     13          6           0       -1.366043    2.962733   -0.619672
     14          6           0        0.343843    1.606055    0.205987
     15          6           0       -0.712500    3.643118    0.576252
     16          6           0        0.653094    3.007505    0.641037
     17          6           0        1.293512    0.473884    0.510956
     18          6           0        0.535135   -0.098492    2.881975
     19          6           0        0.226398   -1.341939   -2.438553
     20          6           0        3.214101   -0.896440    0.315849
     21          6           0       -2.898586   -1.292106   -0.490629
     22          6           0       -4.168019   -2.040387   -0.105311
     23          6           0       -5.479062   -1.505079   -0.185417
     24          6           0       -4.055051   -3.369172    0.380269
     25          6           0       -6.597225   -2.256245    0.191846
     26          6           0       -5.177311   -4.112647    0.753994
     27          6           0       -6.447928   -3.557318    0.659461
     28          6           0       -2.757912   -0.068438   -1.070604
     29          6           0       -3.880275    0.812136   -1.539575
     30          6           0        4.571095   -1.429522   -0.046756
     31          6           0        5.652839   -0.593951   -0.403817
     32          6           0        4.806294   -2.819920    0.019417
     33          6           0        6.905309   -1.134137   -0.711898
     34          6           0        6.059450   -3.354244   -0.293336
     35          6           0        7.107182   -2.512581   -0.662885
     36          6           0        2.624368    0.241064   -0.124377
     37          6           0        3.131006    1.182769   -1.187550
     38          1           0        1.378743    0.408845    3.395480
     39          1           0        0.212004   -0.972884    3.484208
     40          1           0       -0.318988    0.605395    2.796363
     41          1           0        0.928728   -2.153481   -2.155520
     42          1           0        0.808958   -0.504751   -2.876149
     43          1           0       -0.491712   -1.723258   -3.194526
     44          1           0       -5.698863   -0.517484   -0.521911
     45          1           0       -3.100560   -3.863194    0.478751
     46          1           0       -7.587212   -1.823185    0.121950
     47          1           0       -5.058267   -5.124952    1.118927
     48          1           0       -7.316525   -4.134083    0.950168
     49          1           0       -4.527375    0.249490   -2.244418
     50          1           0       -4.454335    1.210571   -0.678381
     51          1           0       -3.491691    1.665071   -2.130667
     52          1           0        5.564533    0.480331   -0.415748
     53          1           0        4.019099   -3.507006    0.299106
     54          1           0        7.724702   -0.479528   -0.980090
     55          1           0        6.217813   -4.424036   -0.246798
     56          1           0        8.078181   -2.927524   -0.900640
     57          1           0        2.331707    1.324931   -1.944278
     58          1           0        3.389853    2.161733   -0.739766
     59          1           0        3.985473    0.794666   -1.764806
 ---------------------------------------------------------------------
 Rotational constants (GHZ):      0.1231490      0.0711140      0.0515132
 Leave Link  202 at Wed Dec  5 16:57:10 2018, MaxMem=   536870912 cpu:         0.1
 (Enter /pbs_home/pkowalski/g09d01/g09/l301.exe)
 General basis read from cards:  (5D, 7F)
 Centers:      38     39     40     41     42     43     44     45     46     47
 Centers:      48     49     50     51     52     53     54     55     56     57
 Centers:      58     59
 S 3 1.00
     Exponent=  1.3010701000D+01 Coefficients=  1.9682158000D-02
     Exponent=  1.9622572000D+00 Coefficients=  1.3796524000D-01
     Exponent=  4.4453796000D-01 Coefficients=  4.7831935000D-01
 S 1 1.00
     Exponent=  1.2194962000D-01 Coefficients=  1.0000000000D+00
 P 1 1.00
     Exponent=  8.0000000000D-01 Coefficients=  1.0000000000D+00
 ****
 Centers:       9     10     11     12     13     14     15     16     17     18
 Centers:      19     20     21     22     23     24     25     26     27     28
 Centers:      29     30     31     32     33     34     35     36     37
 S 5 1.00
     Exponent=  1.2384016938D+03 Coefficients=  5.4568832082D-03
     Exponent=  1.8629004992D+02 Coefficients=  4.0638409211D-02
     Exponent=  4.2251176346D+01 Coefficients=  1.8025593888D-01
     Exponent=  1.1676557932D+01 Coefficients=  4.6315121755D-01
     Exponent=  3.5930506482D+00 Coefficients=  4.4087173314D-01
 S 1 1.00
     Exponent=  4.0245147363D-01 Coefficients=  1.0000000000D+00
 S 1 1.00
     Exponent=  1.3090182668D-01 Coefficients=  1.0000000000D+00
 P 3 1.00
     Exponent=  9.4680970621D+00 Coefficients=  3.8387871728D-02
     Exponent=  2.0103545142D+00 Coefficients=  2.1117025112D-01
     Exponent=  5.4771004707D-01 Coefficients=  5.1328172114D-01
 P 1 1.00
     Exponent=  1.5268613795D-01 Coefficients=  1.0000000000D+00
 D 1 1.00
     Exponent=  8.0000000000D-01 Coefficients=  1.0000000000D+00
 ****
 Centers:       3      4      5      6      7      8
 S 5 1.00
     Exponent=  2.8948325990D+03 Coefficients= -5.3408255515D-03
     Exponent=  4.3541939120D+02 Coefficients= -3.9904258866D-02
     Exponent=  9.8843328866D+01 Coefficients= -1.7912768038D-01
     Exponent=  2.7485198001D+01 Coefficients= -4.6758090825D-01
     Exponent=  8.5405498171D+00 Coefficients= -4.4653131020D-01
 S 1 1.00
     Exponent=  1.0654578038D+00 Coefficients=  1.0000000000D+00
 S 1 1.00
     Exponent=  3.3247346748D-01 Coefficients=  1.0000000000D+00
 P 3 1.00
     Exponent=  2.2696633924D+01 Coefficients= -4.5212874436D-02
     Exponent=  4.9872339257D+00 Coefficients= -2.3754317067D-01
     Exponent=  1.3491613954D+00 Coefficients= -5.1287353587D-01
 P 1 1.00
     Exponent=  3.4829881977D-01 Coefficients=  1.0000000000D+00
 D 1 1.00
     Exponent=  1.4000000000D+00 Coefficients=  1.0000000000D+00
 ****
 Centers:       1      2
 S 5 1.00
     Exponent=  9.1849303010D+03 Coefficients= -2.2294387756D-03
     Exponent=  1.3815105503D+03 Coefficients= -1.6683029937D-02
     Exponent=  3.1387147580D+02 Coefficients= -7.5262436116D-02
     Exponent=  8.8053870623D+01 Coefficients= -1.9376827038D-01
     Exponent=  2.7039914905D+01 Coefficients= -1.7718020803D-01
 S 3 1.00
     Exponent=  4.5648731303D+01 Coefficients= -1.0736062573D-01
     Exponent=  4.9664522326D+00 Coefficients=  6.5066293018D-01
     Exponent=  2.0116242047D+00 Coefficients=  5.9712155354D-01
 S 1 1.00
     Exponent=  3.5661077013D-01 Coefficients=  1.0000000000D+00
 S 1 1.00
     Exponent=  1.3507221477D-01 Coefficients=  1.0000000000D+00
 P 5 1.00
     Exponent=  2.6198233439D+02 Coefficients= -9.2729929822D-03
     Exponent=  6.1306894736D+01 Coefficients= -6.6547669241D-02
     Exponent=  1.9103729887D+01 Coefficients= -2.4828595903D-01
     Exponent=  6.6567720378D+00 Coefficients= -4.8703847402D-01
     Exponent=  2.3959635161D+00 Coefficients= -3.9337850312D-01
 P 1 1.00
     Exponent=  6.1776161679D-01 Coefficients=  1.0000000000D+00
 P 1 1.00
     Exponent=  1.6993376871D-01 Coefficients=  1.0000000000D+00
 D 1 1.00
     Exponent=  5.5000000000D-01 Coefficients=  1.0000000000D+00
 ****
 Ernie: Thresh=  0.10000D-02 Tol=  0.10000D-05 Strict=F.
 There are   673 symmetry adapted cartesian basis functions of A   symmetry.
 There are   636 symmetry adapted basis functions of A   symmetry.
   636 basis functions,  1103 primitive gaussians,   673 cartesian basis functions
   141 alpha electrons      141 beta electrons
       nuclear repulsion energy      4636.7104385458 Hartrees.
 IExCor=32609 DFT=T Ex+Corr=LC-wPBE ExCW=0 ScaHFX=  1.000000
 ScaDFX=  1.000000  0.000000  1.000000  1.000000 ScalE2=  1.000000  1.000000
 IRadAn=      0 IRanWt=     -1 IRanGd=            0 ICorTp=0 IEmpDi=131
  HFx wShort=  0.000000 wLong=  0.400000 cFull=  0.000000 cShort=  0.000000 cLong=  1.000000
  DFx wShort=  0.000000 wLong=  0.400000 cFull=  0.000000 cShort=  0.000000 cLong=  1.000000
 NAtoms=   59 NActive=   59 NUniq=   59 SFac= 1.00D+00 NAtFMM=   60 NAOKFM=F Big=F
 Integral buffers will be    131072 words long.
 Raffenetti 2 integral format.
 Two-electron integral symmetry is turned on.
 R6Disp:  Grimme-D3 Dispersion energy=       -0.0571507979 Hartrees.
 Nuclear repulsion after empirical dispersion term =     4636.6532877479 Hartrees.
 Leave Link  301 at Wed Dec  5 16:57:10 2018, MaxMem=   536870912 cpu:         1.3
 (Enter /pbs_home/pkowalski/g09d01/g09/l302.exe)
 NPDir=0 NMtPBC=     1 NCelOv=     1 NCel=       1 NClECP=     1 NCelD=      1
         NCelK=      1 NCelE2=     1 NClLst=     1 CellRange=     0.0.
 One-electron integrals computed using PRISM.
 NBasis=   636 RedAO= T EigKep=  3.02D-04  NBF=   636
 NBsUse=   636 1.00D-06 EigRej= -1.00D+00 NBFU=   636
 Precomputing XC quadrature grid using
 IXCGrd= 4 IRadAn=           0 IRanWt=          -1 IRanGd=           0 AccXCQ= 0.00D+00.
 Generated NRdTot=       0 NPtTot=           0 NUsed=           0 NTot=          32
 NSgBfM=   614   620   623   623   623 MxSgAt=    59 MxSgA2=    59.
 Leave Link  302 at Wed Dec  5 16:57:12 2018, MaxMem=   536870912 cpu:        17.1
 (Enter /pbs_home/pkowalski/g09d01/g09/l303.exe)
 DipDrv:  MaxL=1.
 Leave Link  303 at Wed Dec  5 16:57:13 2018, MaxMem=   536870912 cpu:         1.6
 (Enter /pbs_home/pkowalski/g09d01/g09/l401.exe)
 ExpMin= 1.22D-01 ExpMax= 9.18D+03 ExpMxC= 1.38D+03 IAcc=1 IRadAn=         1 AccDes= 0.00D+00
 Harris functional with IExCor=32609 and IRadAn=       1 diagonalized for initial guess.
 HarFok:  IExCor=32609 AccDes= 0.00D+00 IRadAn=         1 IDoV= 1 UseB2=F ITyADJ=14
 ICtDFT=  3500011 ScaDFX=  1.000000  1.000000  1.000000  1.000000
 FoFCou: FMM=F IPFlag=           0 FMFlag=      100000 FMFlg1=           0
         NFxFlg=           0 DoJE=T BraDBF=F KetDBF=T FulRan=T
         wScrn=  0.000000 ICntrl=     500 IOpCl=  0 I1Cent=   200000004 NGrid=           0
         NMat0=    1 NMatS0=      1 NMatT0=    0 NMatD0=    1 NMtDS0=    0 NMtDT0=    0
 Petite list used in FoFCou.
 Harris En= -2510.44818479175    
 JPrj=0 DoOrth=F DoCkMO=F.
 Leave Link  401 at Wed Dec  5 16:57:17 2018, MaxMem=   536870912 cpu:        30.6
 (Enter /pbs_home/pkowalski/g09d01/g09/l502.exe)
 Closed shell SCF:
 Using DIIS extrapolation, IDIIS=  1040.
 Integral symmetry usage will be decided dynamically.
 IVT=     1387805 IEndB=     1387805 NGot=   536870912 MDV=   535953350
 LenX=   535953350 LenY=   535499748
 Requested convergence on RMS density matrix=1.00D-08 within 128 cycles.
 Requested convergence on MAX density matrix=1.00D-06.
 Requested convergence on             energy=1.00D-06.
 No special actions if energy rises.
 Fock matrices will be formed incrementally for  20 cycles.
 Integral accuracy reduced to 1.0D-05 until final iterations.

 Cycle   1  Pass 0  IDiag  1:
 FoFJK:  IHMeth= 1 ICntrl=       0 DoSepK=T KAlg= 0 I1Cent=   0 FoldK=F
 IRaf=         1 NMat=   1 IRICut=       1 DoRegI=T DoRafI=F ISym2E= 0.
 FoFCou: FMM=F IPFlag=           0 FMFlag=      100000 FMFlg1=           0
         NFxFlg=           0 DoJE=T BraDBF=F KetDBF=F FulRan=T
         wScrn=  0.000000 ICntrl=     500 IOpCl=  0 I1Cent=           0 NGrid=           0
         NMat0=    1 NMatS0=      1 NMatT0=    0 NMatD0=    1 NMtDS0=    0 NMtDT0=    0
 Symmetry not used in FoFCou.
 E= -2510.02748071391    
 DIIS: error= 2.38D-02 at cycle   1 NSaved=   1.
 NSaved= 1 IEnMin= 1 EnMin= -2510.02748071391     IErMin= 1 ErrMin= 2.38D-02
 ErrMax= 2.38D-02  0.00D+00 EMaxC= 1.00D-01 BMatC= 6.83D-01 BMatP= 6.83D-01
 IDIUse=3 WtCom= 7.62D-01 WtEn= 2.38D-01
 Coeff-Com:  0.100D+01
 Coeff-En:   0.100D+01
 Coeff:      0.100D+01
 Gap=     0.209 Goal=   None    Shift=    0.000
 GapD=    0.209 DampG=1.000 DampE=0.500 DampFc=0.5000 IDamp=-1.
 Damping current iteration by 5.00D-01
 RMSDP=3.45D-03 MaxDP=1.44D-01              OVMax= 1.82D-01

 Cycle   2  Pass 0  IDiag  1:
 RMSU=  1.70D-03    CP:  9.79D-01
 E= -2510.41229254664     Delta-E=       -0.384811832728 Rises=F Damp=T
 DIIS: error= 6.72D-03 at cycle   2 NSaved=   2.
 NSaved= 2 IEnMin= 2 EnMin= -2510.41229254664     IErMin= 2 ErrMin= 6.72D-03
 ErrMax= 6.72D-03  0.00D+00 EMaxC= 1.00D-01 BMatC= 4.03D-02 BMatP= 6.83D-01
 IDIUse=3 WtCom= 9.33D-01 WtEn= 6.72D-02
 Coeff-Com: -0.759D-01 0.108D+01
 Coeff-En:   0.000D+00 0.100D+01
 Coeff:     -0.708D-01 0.107D+01
 Gap=     0.253 Goal=   None    Shift=    0.000
 RMSDP=1.27D-03 MaxDP=6.66D-02 DE=-3.85D-01 OVMax= 1.42D-01

 Cycle   3  Pass 0  IDiag  1:
 RMSU=  1.20D-03    CP:  9.62D-01  1.18D+00
 E= -2510.77502600045     Delta-E=       -0.362733453811 Rises=F Damp=F
 DIIS: error= 3.32D-03 at cycle   3 NSaved=   3.
 NSaved= 3 IEnMin= 3 EnMin= -2510.77502600045     IErMin= 3 ErrMin= 3.32D-03
 ErrMax= 3.32D-03  0.00D+00 EMaxC= 1.00D-01 BMatC= 1.70D-02 BMatP= 4.03D-02
 IDIUse=3 WtCom= 9.67D-01 WtEn= 3.32D-02
 Coeff-Com: -0.649D-01 0.422D+00 0.643D+00
 Coeff-En:   0.000D+00 0.000D+00 0.100D+01
 Coeff:     -0.627D-01 0.408D+00 0.655D+00
 Gap=     0.252 Goal=   None    Shift=    0.000
 RMSDP=3.88D-04 MaxDP=1.98D-02 DE=-3.63D-01 OVMax= 4.67D-02

 Cycle   4  Pass 0  IDiag  1:
 RMSU=  3.13D-04    CP:  9.62D-01  1.28D+00  8.70D-01
 E= -2510.79191696156     Delta-E=       -0.016890961112 Rises=F Damp=F
 DIIS: error= 1.05D-03 at cycle   4 NSaved=   4.
 NSaved= 4 IEnMin= 4 EnMin= -2510.79191696156     IErMin= 4 ErrMin= 1.05D-03
 ErrMax= 1.05D-03  0.00D+00 EMaxC= 1.00D-01 BMatC= 2.46D-03 BMatP= 1.70D-02
 IDIUse=3 WtCom= 9.90D-01 WtEn= 1.05D-02
 Coeff-Com: -0.738D-02 0.926D-02 0.263D+00 0.735D+00
 Coeff-En:   0.000D+00 0.000D+00 0.000D+00 0.100D+01
 Coeff:     -0.730D-02 0.916D-02 0.260D+00 0.738D+00
 Gap=     0.251 Goal=   None    Shift=    0.000
 RMSDP=1.48D-04 MaxDP=6.54D-03 DE=-1.69D-02 OVMax= 1.87D-02

 Cycle   5  Pass 0  IDiag  1:
 RMSU=  1.07D-04    CP:  9.61D-01  1.27D+00  9.50D-01  8.99D-01
 E= -2510.79520285560     Delta-E=       -0.003285894045 Rises=F Damp=F
 DIIS: error= 3.19D-04 at cycle   5 NSaved=   5.
 NSaved= 5 IEnMin= 5 EnMin= -2510.79520285560     IErMin= 5 ErrMin= 3.19D-04
 ErrMax= 3.19D-04  0.00D+00 EMaxC= 1.00D-01 BMatC= 2.43D-04 BMatP= 2.46D-03
 IDIUse=3 WtCom= 9.97D-01 WtEn= 3.19D-03
 Coeff-Com:  0.500D-02-0.345D-01 0.390D-01 0.245D+00 0.745D+00
 Coeff-En:   0.000D+00 0.000D+00 0.000D+00 0.000D+00 0.100D+01
 Coeff:      0.499D-02-0.343D-01 0.388D-01 0.244D+00 0.746D+00
 Gap=     0.253 Goal=   None    Shift=    0.000
 RMSDP=5.90D-05 MaxDP=3.53D-03 DE=-3.29D-03 OVMax= 1.13D-02

 Cycle   6  Pass 0  IDiag  1:
 RMSU=  4.77D-05    CP:  9.61D-01  1.27D+00  9.65D-01  9.89D-01  1.07D+00
 E= -2510.79578278816     Delta-E=       -0.000579932555 Rises=F Damp=F
 DIIS: error= 1.98D-04 at cycle   6 NSaved=   6.
 NSaved= 6 IEnMin= 6 EnMin= -2510.79578278816     IErMin= 6 ErrMin= 1.98D-04
 ErrMax= 1.98D-04  0.00D+00 EMaxC= 1.00D-01 BMatC= 7.18D-05 BMatP= 2.43D-04
 IDIUse=3 WtCom= 9.98D-01 WtEn= 1.98D-03
 Coeff-Com:  0.482D-02-0.192D-01-0.435D-01-0.878D-01 0.273D+00 0.873D+00
 Coeff-En:   0.000D+00 0.000D+00 0.000D+00 0.000D+00 0.000D+00 0.100D+01
 Coeff:      0.481D-02-0.192D-01-0.434D-01-0.876D-01 0.272D+00 0.873D+00
 Gap=     0.254 Goal=   None    Shift=    0.000
 RMSDP=4.64D-05 MaxDP=2.74D-03 DE=-5.80D-04 OVMax= 9.25D-03

 Cycle   7  Pass 0  IDiag  1:
 RMSU=  2.33D-05    CP:  9.61D-01  1.27D+00  9.80D-01  1.02D+00  1.36D+00
                    CP:  1.32D+00
 E= -2510.79606553540     Delta-E=       -0.000282747244 Rises=F Damp=F
 DIIS: error= 1.14D-04 at cycle   7 NSaved=   7.
 NSaved= 7 IEnMin= 7 EnMin= -2510.79606553540     IErMin= 7 ErrMin= 1.14D-04
 ErrMax= 1.14D-04  0.00D+00 EMaxC= 1.00D-01 BMatC= 1.34D-05 BMatP= 7.18D-05
 IDIUse=3 WtCom= 9.99D-01 WtEn= 1.14D-03
 Coeff-Com:  0.382D-04 0.488D-02-0.871D-02-0.687D-01-0.155D+00 0.129D+00
 Coeff-Com:  0.110D+01
 Coeff-En:   0.000D+00 0.000D+00 0.000D+00 0.000D+00 0.000D+00 0.000D+00
 Coeff-En:   0.100D+01
 Coeff:      0.382D-04 0.488D-02-0.870D-02-0.686D-01-0.155D+00 0.129D+00
 Coeff:      0.110D+01
 Gap=     0.254 Goal=   None    Shift=    0.000
 RMSDP=3.05D-05 MaxDP=1.98D-03 DE=-2.83D-04 OVMax= 7.84D-03

 Cycle   8  Pass 0  IDiag  1:
 RMSU=  1.19D-05    CP:  9.61D-01  1.27D+00  9.84D-01  1.04D+00  1.50D+00
                    CP:  1.74D+00  1.43D+00
 E= -2510.79615586059     Delta-E=       -0.000090325185 Rises=F Damp=F
 DIIS: error= 4.66D-05 at cycle   8 NSaved=   8.
 NSaved= 8 IEnMin= 8 EnMin= -2510.79615586059     IErMin= 8 ErrMin= 4.66D-05
 ErrMax= 4.66D-05  0.00D+00 EMaxC= 1.00D-01 BMatC= 3.37D-06 BMatP= 1.34D-05
 IDIUse=1 WtCom= 1.00D+00 WtEn= 0.00D+00
 Coeff-Com: -0.619D-03 0.455D-02 0.564D-02-0.850D-02-0.110D+00-0.130D+00
 Coeff-Com:  0.353D+00 0.886D+00
 Coeff:     -0.619D-03 0.455D-02 0.564D-02-0.850D-02-0.110D+00-0.130D+00
 Coeff:      0.353D+00 0.886D+00
 Gap=     0.254 Goal=   None    Shift=    0.000
 RMSDP=1.48D-05 MaxDP=9.65D-04 DE=-9.03D-05 OVMax= 3.83D-03

 Cycle   9  Pass 0  IDiag  1:
 RMSU=  5.01D-06    CP:  9.61D-01  1.27D+00  9.86D-01  1.04D+00  1.56D+00
                    CP:  1.90D+00  1.78D+00  1.29D+00
 E= -2510.79617235912     Delta-E=       -0.000016498535 Rises=F Damp=F
 DIIS: error= 1.85D-05 at cycle   9 NSaved=   9.
 NSaved= 9 IEnMin= 9 EnMin= -2510.79617235912     IErMin= 9 ErrMin= 1.85D-05
 ErrMax= 1.85D-05  0.00D+00 EMaxC= 1.00D-01 BMatC= 7.90D-07 BMatP= 3.37D-06
 IDIUse=1 WtCom= 1.00D+00 WtEn= 0.00D+00
 Coeff-Com: -0.869D-04 0.141D-04 0.429D-02 0.140D-01 0.191D-02-0.694D-01
 Coeff-Com: -0.171D+00 0.297D+00 0.923D+00
 Coeff:     -0.869D-04 0.141D-04 0.429D-02 0.140D-01 0.191D-02-0.694D-01
 Coeff:     -0.171D+00 0.297D+00 0.923D+00
 Gap=     0.254 Goal=   None    Shift=    0.000
 RMSDP=7.39D-06 MaxDP=4.37D-04 DE=-1.65D-05 OVMax= 1.87D-03

 Initial convergence to 1.0D-05 achieved.  Increase integral accuracy.
 Cycle  10  Pass 1  IDiag  1:
 E= -2510.79610409225     Delta-E=        0.000068266871 Rises=F Damp=F
 DIIS: error= 1.95D-04 at cycle   1 NSaved=   1.
 NSaved= 1 IEnMin= 1 EnMin= -2510.79610409225     IErMin= 1 ErrMin= 1.95D-04
 ErrMax= 1.95D-04  0.00D+00 EMaxC= 1.00D-01 BMatC= 1.86D-05 BMatP= 1.86D-05
 IDIUse=3 WtCom= 9.98D-01 WtEn= 1.95D-03
 Coeff-Com:  0.100D+01
 Coeff-En:   0.100D+01
 Coeff:      0.100D+01
 Gap=     0.254 Goal=   None    Shift=    0.000
 RMSDP=7.39D-06 MaxDP=4.37D-04 DE= 6.83D-05 OVMax= 6.22D-04

 Cycle  11  Pass 1  IDiag  1:
 RMSU=  1.78D-04    CP:  1.00D+00
 E= -2510.79612299280     Delta-E=       -0.000018900543 Rises=F Damp=F
 DIIS: error= 9.48D-06 at cycle   2 NSaved=   2.
 NSaved= 2 IEnMin= 2 EnMin= -2510.79612299280     IErMin= 2 ErrMin= 9.48D-06
 ErrMax= 9.48D-06  0.00D+00 EMaxC= 1.00D-01 BMatC= 2.66D-07 BMatP= 1.86D-05
 IDIUse=1 WtCom= 1.00D+00 WtEn= 0.00D+00
 Coeff-Com: -0.202D-01 0.102D+01
 Coeff:     -0.202D-01 0.102D+01
 Gap=     0.254 Goal=   None    Shift=    0.000
 RMSDP=9.44D-06 MaxDP=3.28D-04 DE=-1.89D-05 OVMax= 2.91D-04

 Cycle  12  Pass 1  IDiag  1:
 RMSU=  3.62D-06    CP:  1.00D+00  1.05D+00
 E= -2510.79612347888     Delta-E=       -0.000000486080 Rises=F Damp=F
 DIIS: error= 1.04D-05 at cycle   3 NSaved=   3.
 NSaved= 3 IEnMin= 3 EnMin= -2510.79612347888     IErMin= 2 ErrMin= 9.48D-06
 ErrMax= 1.04D-05  0.00D+00 EMaxC= 1.00D-01 BMatC= 2.76D-07 BMatP= 2.66D-07
 IDIUse=1 WtCom= 1.00D+00 WtEn= 0.00D+00
 Coeff-Com: -0.228D-01 0.526D+00 0.497D+00
 Coeff:     -0.228D-01 0.526D+00 0.497D+00
 Gap=     0.254 Goal=   None    Shift=    0.000
 RMSDP=1.40D-06 MaxDP=8.91D-05 DE=-4.86D-07 OVMax= 1.73D-04

 Cycle  13  Pass 1  IDiag  1:
 RMSU=  1.23D-06    CP:  1.00D+00  1.05D+00  8.38D-01
 E= -2510.79612348943     Delta-E=       -0.000000010553 Rises=F Damp=F
 DIIS: error= 2.28D-06 at cycle   4 NSaved=   4.
 NSaved= 4 IEnMin= 4 EnMin= -2510.79612348943     IErMin= 4 ErrMin= 2.28D-06
 ErrMax= 2.28D-06  0.00D+00 EMaxC= 1.00D-01 BMatC= 1.24D-08 BMatP= 2.66D-07
 IDIUse=1 WtCom= 1.00D+00 WtEn= 0.00D+00
 Coeff-Com: -0.534D-02 0.796D-01 0.172D+00 0.754D+00
 Coeff:     -0.534D-02 0.796D-01 0.172D+00 0.754D+00
 Gap=     0.254 Goal=   None    Shift=    0.000
 RMSDP=4.51D-07 MaxDP=2.46D-05 DE=-1.06D-08 OVMax= 9.84D-05

 Cycle  14  Pass 1  IDiag  1:
 RMSU=  3.58D-07    CP:  1.00D+00  1.05D+00  9.02D-01  1.09D+00
 E= -2510.79612352219     Delta-E=       -0.000000032759 Rises=F Damp=F
 DIIS: error= 1.64D-06 at cycle   5 NSaved=   5.
 NSaved= 5 IEnMin= 5 EnMin= -2510.79612352219     IErMin= 5 ErrMin= 1.64D-06
 ErrMax= 1.64D-06  0.00D+00 EMaxC= 1.00D-01 BMatC= 2.57D-09 BMatP= 1.24D-08
 IDIUse=1 WtCom= 1.00D+00 WtEn= 0.00D+00
 Coeff-Com:  0.613D-02-0.146D+00-0.994D-01 0.198D-01 0.122D+01
 Coeff:      0.613D-02-0.146D+00-0.994D-01 0.198D-01 0.122D+01
 Gap=     0.254 Goal=   None    Shift=    0.000
 RMSDP=4.88D-07 MaxDP=2.61D-05 DE=-3.28D-08 OVMax= 1.28D-04

 Cycle  15  Pass 1  IDiag  1:
 RMSU=  2.80D-07    CP:  1.00D+00  1.05D+00  9.62D-01  1.23D+00  1.78D+00
 E= -2510.79612350526     Delta-E=        0.000000016924 Rises=F Damp=F
 DIIS: error= 8.25D-07 at cycle   6 NSaved=   6.
 NSaved= 6 IEnMin= 5 EnMin= -2510.79612352219     IErMin= 6 ErrMin= 8.25D-07
 ErrMax= 8.25D-07  0.00D+00 EMaxC= 1.00D-01 BMatC= 7.62D-10 BMatP= 2.57D-09
 IDIUse=1 WtCom= 1.00D+00 WtEn= 0.00D+00
 Coeff-Com:  0.310D-02-0.644D-01-0.584D-01-0.160D+00 0.368D+00 0.912D+00
 Coeff:      0.310D-02-0.644D-01-0.584D-01-0.160D+00 0.368D+00 0.912D+00
 Gap=     0.254 Goal=   None    Shift=    0.000
 RMSDP=2.29D-07 MaxDP=1.37D-05 DE= 1.69D-08 OVMax= 6.63D-05

 Cycle  16  Pass 1  IDiag  1:
 RMSU=  9.78D-08    CP:  1.00D+00  1.05D+00  9.79D-01  1.26D+00  2.24D+00
                    CP:  1.36D+00
 E= -2510.79612350984     Delta-E=       -0.000000004577 Rises=F Damp=F
 DIIS: error= 3.90D-07 at cycle   7 NSaved=   7.
 NSaved= 7 IEnMin= 5 EnMin= -2510.79612352219     IErMin= 7 ErrMin= 3.90D-07
 ErrMax= 3.90D-07  0.00D+00 EMaxC= 1.00D-01 BMatC= 2.40D-10 BMatP= 7.62D-10
 IDIUse=1 WtCom= 1.00D+00 WtEn= 0.00D+00
 Coeff-Com: -0.643D-03 0.195D-01 0.112D-01-0.807D-01-0.251D+00 0.430D+00
 Coeff-Com:  0.872D+00
 Coeff:     -0.643D-03 0.195D-01 0.112D-01-0.807D-01-0.251D+00 0.430D+00
 Coeff:      0.872D+00
 Gap=     0.254 Goal=   None    Shift=    0.000
 RMSDP=1.32D-07 MaxDP=7.88D-06 DE=-4.58D-09 OVMax= 3.50D-05

 Cycle  17  Pass 1  IDiag  1:
 RMSU=  4.60D-08    CP:  1.00D+00  1.05D+00  9.82D-01  1.28D+00  2.48D+00
                    CP:  1.67D+00  1.08D+00
 E= -2510.79612351079     Delta-E=       -0.000000000951 Rises=F Damp=F
 DIIS: error= 1.06D-07 at cycle   8 NSaved=   8.
 NSaved= 8 IEnMin= 5 EnMin= -2510.79612352219     IErMin= 8 ErrMin= 1.06D-07
 ErrMax= 1.06D-07  0.00D+00 EMaxC= 1.00D-01 BMatC= 2.29D-11 BMatP= 2.40D-10
 IDIUse=1 WtCom= 1.00D+00 WtEn= 0.00D+00
 Coeff-Com: -0.598D-03 0.143D-01 0.124D-01-0.463D-02-0.138D+00 0.333D-01
 Coeff-Com:  0.270D+00 0.813D+00
 Coeff:     -0.598D-03 0.143D-01 0.124D-01-0.463D-02-0.138D+00 0.333D-01
 Coeff:      0.270D+00 0.813D+00
 Gap=     0.254 Goal=   None    Shift=    0.000
 RMSDP=3.43D-08 MaxDP=2.06D-06 DE=-9.51D-10 OVMax= 8.90D-06

 Cycle  18  Pass 1  IDiag  1:
 RMSU=  1.40D-08    CP:  1.00D+00  1.05D+00  9.84D-01  1.27D+00  2.53D+00
                    CP:  1.74D+00  1.22D+00  1.22D+00
 E= -2510.79612351092     Delta-E=       -0.000000000130 Rises=F Damp=F
 DIIS: error= 3.89D-08 at cycle   9 NSaved=   9.
 NSaved= 9 IEnMin= 5 EnMin= -2510.79612352219     IErMin= 9 ErrMin= 3.89D-08
 ErrMax= 3.89D-08  0.00D+00 EMaxC= 1.00D-01 BMatC= 3.69D-12 BMatP= 2.29D-11
 IDIUse=1 WtCom= 1.00D+00 WtEn= 0.00D+00
 Coeff-Com: -0.325D-06-0.809D-03 0.109D-02 0.163D-01 0.150D-01-0.712D-01
 Coeff-Com: -0.117D+00 0.162D+00 0.995D+00
 Coeff:     -0.325D-06-0.809D-03 0.109D-02 0.163D-01 0.150D-01-0.712D-01
 Coeff:     -0.117D+00 0.162D+00 0.995D+00
 Gap=     0.254 Goal=   None    Shift=    0.000
 RMSDP=1.50D-08 MaxDP=9.03D-07 DE=-1.30D-10 OVMax= 2.86D-06

 Cycle  19  Pass 1  IDiag  1:
 RMSU=  6.59D-09    CP:  1.00D+00  1.05D+00  9.84D-01  1.27D+00  2.54D+00
                    CP:  1.77D+00  1.27D+00  1.42D+00  1.24D+00
 E= -2510.79612351098     Delta-E=       -0.000000000059 Rises=F Damp=F
 DIIS: error= 2.25D-08 at cycle  10 NSaved=  10.
 NSaved=10 IEnMin= 5 EnMin= -2510.79612352219     IErMin=10 ErrMin= 2.25D-08
 ErrMax= 2.25D-08  0.00D+00 EMaxC= 1.00D-01 BMatC= 6.85D-13 BMatP= 3.69D-12
 IDIUse=1 WtCom= 1.00D+00 WtEn= 0.00D+00
 Coeff-Com:  0.885D-04-0.240D-02-0.131D-02 0.675D-02 0.241D-01-0.267D-01
 Coeff-Com: -0.775D-01-0.627D-01 0.339D+00 0.801D+00
 Coeff:      0.885D-04-0.240D-02-0.131D-02 0.675D-02 0.241D-01-0.267D-01
 Coeff:     -0.775D-01-0.627D-01 0.339D+00 0.801D+00
 Gap=     0.254 Goal=   None    Shift=    0.000
 RMSDP=4.38D-09 MaxDP=2.28D-07 DE=-5.91D-11 OVMax= 7.30D-07

 SCF Done:  E(RLC-wPBE) =  -2510.79612351     A.U. after   19 cycles
            NFock= 19  Conv=0.44D-08     -V/T= 2.0081
 KE= 2.490503129393D+03 PE=-1.517194029528D+04 EE= 5.533987754629D+03
 Leave Link  502 at Wed Dec  5 17:10:40 2018, MaxMem=   536870912 cpu:      6401.6
 (Enter /pbs_home/pkowalski/g09d01/g09/l601.exe)
 Copying SCF densities to generalized density rwf, IOpCl= 0 IROHF=0.

 **********************************************************************

            Population analysis using the SCF density.

 **********************************************************************

 Orbital symmetries:
       Occupied  (A) (A) (A) (A) (A) (A) (A) (A) (A) (A) (A) (A)
                 (A) (A) (A) (A) (A) (A) (A) (A) (A) (A) (A) (A)
                 (A) (A) (A) (A) (A) (A) (A) (A) (A) (A) (A) (A)
                 (A) (A) (A) (A) (A) (A) (A) (A) (A) (A) (A) (A)
                 (A) (A) (A) (A) (A) (A) (A) (A) (A) (A) (A) (A)
                 (A) (A) (A) (A) (A) (A) (A) (A) (A) (A) (A) (A)
                 (A) (A) (A) (A) (A) (A) (A) (A) (A) (A) (A) (A)
                 (A) (A) (A) (A) (A) (A) (A) (A) (A) (A) (A) (A)
                 (A) (A) (A) (A) (A) (A) (A) (A) (A) (A) (A) (A)
                 (A) (A) (A) (A) (A) (A) (A) (A) (A) (A) (A) (A)
                 (A) (A) (A) (A) (A) (A) (A) (A) (A) (A) (A) (A)
                 (A) (A) (A) (A) (A) (A) (A) (A) (A)
       Virtual   (A) (A) (A) (A) (A) (A) (A) (A) (A) (A) (A) (A)
                 (A) (A) (A) (A) (A) (A) (A) (A) (A) (A) (A) (A)
                 (A) (A) (A) (A) (A) (A) (A) (A) (A) (A) (A) (A)
                 (A) (A) (A) (A) (A) (A) (A) (A) (A) (A) (A) (A)
                 (A) (A) (A) (A) (A) (A) (A) (A) (A) (A) (A) (A)
                 (A) (A) (A) (A) (A) (A) (A) (A) (A) (A) (A) (A)
                 (A) (A) (A) (A) (A) (A) (A) (A) (A) (A) (A) (A)
                 (A) (A) (A) (A) (A) (A) (A) (A) (A) (A) (A) (A)
                 (A) (A) (A) (A) (A) (A) (A) (A) (A) (A) (A) (A)
                 (A) (A) (A) (A) (A) (A) (A) (A) (A) (A) (A) (A)
                 (A) (A) (A) (A) (A) (A) (A) (A) (A) (A) (A) (A)
                 (A) (A) (A) (A) (A) (A) (A) (A) (A) (A) (A) (A)
                 (A) (A) (A) (A) (A) (A) (A) (A) (A) (A) (A) (A)
                 (A) (A) (A) (A) (A) (A) (A) (A) (A) (A) (A) (A)
                 (A) (A) (A) (A) (A) (A) (A) (A) (A) (A) (A) (A)
                 (A) (A) (A) (A) (A) (A) (A) (A) (A) (A) (A) (A)
                 (A) (A) (A) (A) (A) (A) (A) (A) (A) (A) (A) (A)
                 (A) (A) (A) (A) (A) (A) (A) (A) (A) (A) (A) (A)
                 (A) (A) (A) (A) (A) (A) (A) (A) (A) (A) (A) (A)
                 (A) (A) (A) (A) (A) (A) (A) (A) (A) (A) (A) (A)
                 (A) (A) (A) (A) (A) (A) (A) (A) (A) (A) (A) (A)
                 (A) (A) (A) (A) (A) (A) (A) (A) (A) (A) (A) (A)
                 (A) (A) (A) (A) (A) (A) (A) (A) (A) (A) (A) (A)
                 (A) (A) (A) (A) (A) (A) (A) (A) (A) (A) (A) (A)
                 (A) (A) (A) (A) (A) (A) (A) (A) (A) (A) (A) (A)
                 (A) (A) (A) (A) (A) (A) (A) (A) (A) (A) (A) (A)
                 (A) (A) (A) (A) (A) (A) (A) (A) (A) (A) (A) (A)
                 (A) (A) (A) (A) (A) (A) (A) (A) (A) (A) (A) (A)
                 (A) (A) (A) (A) (A) (A) (A) (A) (A) (A) (A) (A)
                 (A) (A) (A) (A) (A) (A) (A) (A) (A) (A) (A) (A)
                 (A) (A) (A) (A) (A) (A) (A) (A) (A) (A) (A) (A)
                 (A) (A) (A) (A) (A) (A) (A) (A) (A) (A) (A) (A)
                 (A) (A) (A) (A) (A) (A) (A) (A) (A) (A) (A) (A)
                 (A) (A) (A) (A) (A) (A) (A) (A) (A) (A) (A) (A)
                 (A) (A) (A) (A) (A) (A) (A) (A) (A) (A) (A) (A)
                 (A) (A) (A) (A) (A) (A) (A) (A) (A) (A) (A) (A)
                 (A) (A) (A) (A) (A) (A) (A) (A) (A) (A) (A) (A)
                 (A) (A) (A) (A) (A) (A) (A) (A) (A) (A) (A) (A)
                 (A) (A) (A) (A) (A) (A) (A) (A) (A) (A) (A) (A)
                 (A) (A) (A) (A) (A) (A) (A) (A) (A) (A) (A) (A)
                 (A) (A) (A) (A) (A) (A) (A) (A) (A) (A) (A) (A)
                 (A) (A) (A)
 The electronic state is 1-A.
 Alpha  occ. eigenvalues --  -88.29989 -88.29621 -24.51466 -24.51377 -24.51289
 Alpha  occ. eigenvalues --  -24.51285 -24.51227 -24.51012 -10.31889 -10.31528
 Alpha  occ. eigenvalues --  -10.31395 -10.20737 -10.19776 -10.17803 -10.17616
 Alpha  occ. eigenvalues --  -10.17076 -10.16958 -10.16709 -10.16055 -10.15831
 Alpha  occ. eigenvalues --  -10.15625 -10.15377 -10.15324 -10.15111 -10.13630
 Alpha  occ. eigenvalues --  -10.13545 -10.13533 -10.13494 -10.13409 -10.13354
 Alpha  occ. eigenvalues --  -10.13320 -10.13141 -10.13134 -10.13110 -10.13095
 Alpha  occ. eigenvalues --  -10.12906 -10.12832  -7.93650  -7.93257  -5.95690
 Alpha  occ. eigenvalues --   -5.95308  -5.95198  -5.94791  -5.94684  -5.94308
 Alpha  occ. eigenvalues --   -1.39110  -1.36987  -1.35575  -1.32087  -1.31165
 Alpha  occ. eigenvalues --   -1.30531  -1.05875  -1.03646  -1.03205  -1.00669
 Alpha  occ. eigenvalues --   -1.00543  -0.94114  -0.93663  -0.93002  -0.92007
 Alpha  occ. eigenvalues --   -0.89733  -0.89398  -0.89164  -0.88651  -0.88039
 Alpha  occ. eigenvalues --   -0.87068  -0.83522  -0.82592  -0.80689  -0.80577
 Alpha  occ. eigenvalues --   -0.77099  -0.76812  -0.75007  -0.74556  -0.74258
 Alpha  occ. eigenvalues --   -0.73632  -0.72522  -0.71802  -0.70774  -0.68948
 Alpha  occ. eigenvalues --   -0.68340  -0.67995  -0.67517  -0.66982  -0.66318
 Alpha  occ. eigenvalues --   -0.65893  -0.63434  -0.63224  -0.61082  -0.60898
 Alpha  occ. eigenvalues --   -0.59963  -0.59658  -0.59456  -0.58436  -0.58189
 Alpha  occ. eigenvalues --   -0.57944  -0.57839  -0.57485  -0.57158  -0.56864
 Alpha  occ. eigenvalues --   -0.56482  -0.56214  -0.55898  -0.55674  -0.55479
 Alpha  occ. eigenvalues --   -0.55201  -0.54976  -0.54665  -0.54526  -0.54166
 Alpha  occ. eigenvalues --   -0.53850  -0.53460  -0.53405  -0.53114  -0.52920
 Alpha  occ. eigenvalues --   -0.51856  -0.51625  -0.51162  -0.51057  -0.49932
 Alpha  occ. eigenvalues --   -0.49740  -0.48690  -0.48393  -0.48172  -0.47418
 Alpha  occ. eigenvalues --   -0.46756  -0.46405  -0.46102  -0.45709  -0.45487
 Alpha  occ. eigenvalues --   -0.44945  -0.43963  -0.42368  -0.39160  -0.37492
 Alpha  occ. eigenvalues --   -0.36885  -0.36739  -0.35698  -0.33801  -0.31604
 Alpha  occ. eigenvalues --   -0.29012
 Alpha virt. eigenvalues --   -0.03585   0.00909   0.03466   0.04681   0.06318
 Alpha virt. eigenvalues --    0.06613   0.07148   0.10568   0.11701   0.12918
 Alpha virt. eigenvalues --    0.13453   0.14076   0.14290   0.15457   0.15712
 Alpha virt. eigenvalues --    0.15961   0.17973   0.18092   0.18605   0.19228
 Alpha virt. eigenvalues --    0.19386   0.19800   0.20139   0.20335   0.21527
 Alpha virt. eigenvalues --    0.21677   0.22083   0.22598   0.22812   0.23052
 Alpha virt. eigenvalues --    0.23313   0.23513   0.23742   0.25331   0.25477
 Alpha virt. eigenvalues --    0.25776   0.26450   0.26534   0.27400   0.27781
 Alpha virt. eigenvalues --    0.28678   0.28844   0.29268   0.30055   0.31036
 Alpha virt. eigenvalues --    0.32108   0.32417   0.32732   0.34155   0.34717
 Alpha virt. eigenvalues --    0.35348   0.36192   0.36661   0.37158   0.38343
 Alpha virt. eigenvalues --    0.38651   0.38784   0.38916   0.39235   0.39320
 Alpha virt. eigenvalues --    0.39412   0.40014   0.40387   0.40981   0.41713
 Alpha virt. eigenvalues --    0.42513   0.43381   0.44065   0.44730   0.45513
 Alpha virt. eigenvalues --    0.46282   0.47644   0.47802   0.48322   0.48770
 Alpha virt. eigenvalues --    0.49347   0.49823   0.51159   0.51514   0.51824
 Alpha virt. eigenvalues --    0.52020   0.52405   0.52472   0.53014   0.53935
 Alpha virt. eigenvalues --    0.54646   0.54983   0.55889   0.56034   0.56190
 Alpha virt. eigenvalues --    0.56924   0.57196   0.57233   0.57534   0.58227
 Alpha virt. eigenvalues --    0.58827   0.59082   0.59441   0.59917   0.60184
 Alpha virt. eigenvalues --    0.60229   0.60717   0.61061   0.61288   0.62079
 Alpha virt. eigenvalues --    0.62505   0.63262   0.63410   0.63877   0.64627
 Alpha virt. eigenvalues --    0.64771   0.65663   0.65822   0.66178   0.66657
 Alpha virt. eigenvalues --    0.67706   0.68003   0.68778   0.69263   0.69422
 Alpha virt. eigenvalues --    0.69709   0.70742   0.71087   0.71571   0.71659
 Alpha virt. eigenvalues --    0.71911   0.72480   0.73252   0.73910   0.74047
 Alpha virt. eigenvalues --    0.74430   0.74655   0.74891   0.75191   0.75622
 Alpha virt. eigenvalues --    0.75783   0.76346   0.76405   0.76703   0.76977
 Alpha virt. eigenvalues --    0.77117   0.77318   0.77666   0.78052   0.78207
 Alpha virt. eigenvalues --    0.78386   0.78752   0.79135   0.79632   0.79762
 Alpha virt. eigenvalues --    0.80133   0.80377   0.80558   0.80813   0.81413
 Alpha virt. eigenvalues --    0.81773   0.81936   0.82025   0.82983   0.83351
 Alpha virt. eigenvalues --    0.83466   0.84123   0.84354   0.84715   0.84976
 Alpha virt. eigenvalues --    0.85306   0.85738   0.86241   0.86529   0.86722
 Alpha virt. eigenvalues --    0.87352   0.87447   0.88288   0.88778   0.89153
 Alpha virt. eigenvalues --    0.89856   0.90250   0.90793   0.91914   0.92464
 Alpha virt. eigenvalues --    0.93041   0.94024   0.94499   0.94919   0.95766
 Alpha virt. eigenvalues --    0.96288   0.97243   0.97580   0.98354   1.00255
 Alpha virt. eigenvalues --    1.00561   1.01394   1.03078   1.03903   1.05192
 Alpha virt. eigenvalues --    1.05716   1.06298   1.07285   1.08529   1.08826
 Alpha virt. eigenvalues --    1.09292   1.09990   1.10329   1.12347   1.14083
 Alpha virt. eigenvalues --    1.14487   1.14906   1.16724   1.17957   1.19153
 Alpha virt. eigenvalues --    1.19434   1.20609   1.21631   1.22091   1.23620
 Alpha virt. eigenvalues --    1.24305   1.25075   1.26479   1.26748   1.27812
 Alpha virt. eigenvalues --    1.29105   1.29727   1.30786   1.30928   1.31853
 Alpha virt. eigenvalues --    1.32210   1.33482   1.34906   1.35202   1.35609
 Alpha virt. eigenvalues --    1.36099   1.36755   1.37335   1.37923   1.38621
 Alpha virt. eigenvalues --    1.38834   1.39410   1.39972   1.40264   1.40511
 Alpha virt. eigenvalues --    1.41396   1.41473   1.42065   1.42725   1.43298
 Alpha virt. eigenvalues --    1.43618   1.44905   1.45834   1.46227   1.48130
 Alpha virt. eigenvalues --    1.48692   1.49205   1.49936   1.51762   1.52769
 Alpha virt. eigenvalues --    1.53689   1.55004   1.56291   1.57430   1.58345
 Alpha virt. eigenvalues --    1.58460   1.59278   1.60451   1.61099   1.62017
 Alpha virt. eigenvalues --    1.62900   1.63249   1.63628   1.64487   1.64757
 Alpha virt. eigenvalues --    1.65870   1.66168   1.66923   1.68484   1.69727
 Alpha virt. eigenvalues --    1.70373   1.71004   1.71594   1.72422   1.73513
 Alpha virt. eigenvalues --    1.75285   1.77358   1.77579   1.77777   1.78216
 Alpha virt. eigenvalues --    1.78750   1.79652   1.79982   1.80515   1.80809
 Alpha virt. eigenvalues --    1.82828   1.82941   1.82994   1.83564   1.83978
 Alpha virt. eigenvalues --    1.84349   1.85262   1.86210   1.86590   1.86617
 Alpha virt. eigenvalues --    1.86825   1.87300   1.87519   1.87789   1.87940
 Alpha virt. eigenvalues --    1.88316   1.88674   1.88953   1.89174   1.89546
 Alpha virt. eigenvalues --    1.90098   1.90477   1.91036   1.91290   1.91700
 Alpha virt. eigenvalues --    1.92284   1.92704   1.93469   1.93760   1.94229
 Alpha virt. eigenvalues --    1.94643   1.95164   1.95628   1.96261   1.96651
 Alpha virt. eigenvalues --    1.97462   1.97721   1.98726   1.98908   2.00612
 Alpha virt. eigenvalues --    2.01412   2.02635   2.03435   2.04621   2.04994
 Alpha virt. eigenvalues --    2.05541   2.06175   2.06327   2.07311   2.07543
 Alpha virt. eigenvalues --    2.09112   2.09607   2.09838   2.10164   2.10377
 Alpha virt. eigenvalues --    2.10860   2.11258   2.11456   2.13065   2.13850
 Alpha virt. eigenvalues --    2.14400   2.15494   2.15880   2.17184   2.17777
 Alpha virt. eigenvalues --    2.18295   2.19465   2.20062   2.20597   2.21632
 Alpha virt. eigenvalues --    2.21772   2.22461   2.23285   2.24555   2.24693
 Alpha virt. eigenvalues --    2.24983   2.25333   2.26451   2.26699   2.26881
 Alpha virt. eigenvalues --    2.27792   2.28143   2.29727   2.30005   2.30838
 Alpha virt. eigenvalues --    2.31560   2.32717   2.33135   2.33865   2.34730
 Alpha virt. eigenvalues --    2.36499   2.37163   2.37813   2.39387   2.40182
 Alpha virt. eigenvalues --    2.40667   2.40767   2.41311   2.42778   2.42907
 Alpha virt. eigenvalues --    2.43749   2.44716   2.45506   2.45743   2.46478
 Alpha virt. eigenvalues --    2.46934   2.47555   2.48789   2.49767   2.51410
 Alpha virt. eigenvalues --    2.51706   2.52715   2.54123   2.55192   2.55510
 Alpha virt. eigenvalues --    2.56482   2.58176   2.59930   2.61715   2.62723
 Alpha virt. eigenvalues --    2.65188   2.65351   2.66067   2.66671   2.67599
 Alpha virt. eigenvalues --    2.68483   2.70128   2.70222   2.71241   2.71979
 Alpha virt. eigenvalues --    2.73023   2.73437   2.73921   2.74740   2.75061
 Alpha virt. eigenvalues --    2.76784   2.77944   2.81064   2.82979   2.85828
 Alpha virt. eigenvalues --    2.85961   2.86379   2.86839   2.87786   2.88633
 Alpha virt. eigenvalues --    2.90101   2.90992   2.93822   2.97638   2.98056
 Alpha virt. eigenvalues --    2.98356   2.99533   2.99986   3.00590   3.01667
 Alpha virt. eigenvalues --    3.02258   3.02824   3.03367   3.03903   3.05479
 Alpha virt. eigenvalues --    3.06216   3.07655   3.08264   3.10328   3.15060
 Alpha virt. eigenvalues --    3.15566   3.15753   3.16015   3.16338   3.16893
 Alpha virt. eigenvalues --    3.17245   3.18076   3.18988   3.19177   3.20436
 Alpha virt. eigenvalues --    3.21504   3.22124   3.22877   3.23656   3.24694
 Alpha virt. eigenvalues --    3.25094   3.25687   3.26118   3.28450   3.28972
 Alpha virt. eigenvalues --    3.31182   3.36203   3.37659   3.37820   3.40539
 Alpha virt. eigenvalues --    3.43990   3.44491   3.45006   3.50365   3.53933
 Alpha virt. eigenvalues --    3.60886   3.62127   3.73211   3.73348   3.75168
 Alpha virt. eigenvalues --    3.79938   3.80901   3.93488   3.94659   3.95849
          Condensed to atoms (all electrons):
 Mulliken charges:
               1
     1  S    0.089497
     2  S    0.114643
     3  F   -0.177311
     4  F   -0.176520
     5  F   -0.171038
     6  F   -0.174191
     7  F   -0.175109
     8  F   -0.177604
     9  C   -0.029940
    10  C   -0.200503
    11  C   -0.192308
    12  C    0.011910
    13  C    0.355740
    14  C   -0.215535
    15  C    0.302035
    16  C    0.417171
    17  C   -0.083393
    18  C   -0.001019
    19  C    0.040892
    20  C   -0.164961
    21  C   -0.092276
    22  C    0.085608
    23  C   -0.051670
    24  C   -0.070378
    25  C   -0.018279
    26  C   -0.013463
    27  C   -0.017565
    28  C   -0.154290
    29  C    0.012334
    30  C    0.049817
    31  C   -0.043622
    32  C   -0.055030
    33  C   -0.018825
    34  C   -0.013414
    35  C   -0.018700
    36  C   -0.035563
    37  C    0.026938
    38  H    0.082229
    39  H    0.055652
    40  H    0.071261
    41  H    0.065932
    42  H    0.065131
    43  H    0.093714
    44  H    0.001823
    45  H    0.027142
    46  H    0.021498
    47  H    0.021756
    48  H    0.021889
    49  H    0.068687
    50  H    0.079978
    51  H    0.055710
    52  H    0.023676
    53  H    0.023763
    54  H    0.023669
    55  H    0.022994
    56  H    0.023258
    57  H    0.056239
    58  H    0.074890
    59  H    0.055030
 Sum of Mulliken charges =   0.00000
 Mulliken charges with hydrogens summed into heavy atoms:
               1
     1  S    0.089497
     2  S    0.114643
     3  F   -0.177311
     4  F   -0.176520
     5  F   -0.171038
     6  F   -0.174191
     7  F   -0.175109
     8  F   -0.177604
     9  C   -0.029940
    10  C   -0.200503
    11  C   -0.192308
    12  C    0.011910
    13  C    0.355740
    14  C   -0.215535
    15  C    0.302035
    16  C    0.417171
    17  C   -0.083393
    18  C    0.208124
    19  C    0.265668
    20  C   -0.164961
    21  C   -0.092276
    22  C    0.085608
    23  C   -0.049846
    24  C   -0.043237
    25  C    0.003219
    26  C    0.008293
    27  C    0.004324
    28  C   -0.154290
    29  C    0.216709
    30  C    0.049817
    31  C   -0.019946
    32  C   -0.031267
    33  C    0.004844
    34  C    0.009580
    35  C    0.004557
    36  C   -0.035563
    37  C    0.213098
 Electronic spatial extent (au):  <R**2>=          20276.6658
 Charge=              0.0000 electrons
 Dipole moment (field-independent basis, Debye):
    X=              0.3912    Y=             -3.6436    Z=             -1.4357  Tot=              3.9358
 Quadrupole moment (field-independent basis, Debye-Ang):
   XX=           -200.2268   YY=           -229.0403   ZZ=           -225.7835
   XY=              2.3070   XZ=             -5.3851   YZ=             -2.8327
 Traceless Quadrupole moment (field-independent basis, Debye-Ang):
   XX=             18.1234   YY=            -10.6901   ZZ=             -7.4333
   XY=              2.3070   XZ=             -5.3851   YZ=             -2.8327
 Octapole moment (field-independent basis, Debye-Ang**2):
  XXX=            -18.8931  YYY=             22.4288  ZZZ=             11.2542  XYY=              6.4299
  XXY=             -0.7530  XXZ=            -29.6835  XZZ=             -9.4968  YZZ=             43.5566
  YYZ=             18.4633  XYZ=             19.9955
 Hexadecapole moment (field-independent basis, Debye-Ang**3):
 XXXX=         -15183.1916 YYYY=          -7664.0430 ZZZZ=          -1913.0760 XXXY=            -38.5588
 XXXZ=           -318.7766 YYYX=            -50.3658 YYYZ=            -60.8214 ZZZX=             50.4833
 ZZZY=             44.6310 XXYY=          -3819.4307 XXZZ=          -3359.3249 YYZZ=          -1668.4444
 XXYZ=            -72.5141 YYXZ=           -102.5151 ZZXY=             -7.9925
 N-N= 4.636653287748D+03 E-N=-1.517194028073D+04  KE= 2.490503129393D+03
 No NMR shielding tensors so no spin-rotation constants.
 Leave Link  601 at Wed Dec  5 17:10:41 2018, MaxMem=   536870912 cpu:         6.8
 (Enter /pbs_home/pkowalski/g09d01/g09/l701.exe)
 Compute integral first derivatives.
 ... and contract with generalized density number  0.
 R6Disp: Adding Grimme-D3 dispersion energy 1st derivatives to the gradient.
 Leave Link  701 at Wed Dec  5 17:10:43 2018, MaxMem=   536870912 cpu:         6.6
 (Enter /pbs_home/pkowalski/g09d01/g09/l702.exe)
 L702 exits ... SP integral derivatives will be done elsewhere.
 Leave Link  702 at Wed Dec  5 17:10:43 2018, MaxMem=   536870912 cpu:         0.4
 (Enter /pbs_home/pkowalski/g09d01/g09/l703.exe)
 Compute integral first derivatives, UseDBF=F ICtDFT=           0.
 Integral derivatives from FoFJK, PRISM(SPDF).
 Calling FoFJK, ICntrl=      2127 FMM=F ISym2X=0 I1Cent= 0 IOpClX= 0 NMat=1 NMatS=1 NMatT=0.
 FoFJK:  IHMeth= 1 ICntrl=    2127 DoSepK=T KAlg= 0 I1Cent=   0 FoldK=F
 IRaf=         1 NMat=   1 IRICut=       1 DoRegI=T DoRafI=F ISym2E= 0.
 FoFCou: FMM=F IPFlag=           0 FMFlag=      100000 FMFlg1=         800
         NFxFlg=           0 DoJE=F BraDBF=F KetDBF=F FulRan=T
         wScrn=  0.000000 ICntrl=    2527 IOpCl=  0 I1Cent=           0 NGrid=           0
         NMat0=    1 NMatS0=      1 NMatT0=    0 NMatD0=    1 NMtDS0=    0 NMtDT0=    0
 Symmetry not used in FoFCou.
 Leave Link  703 at Wed Dec  5 17:14:37 2018, MaxMem=   536870912 cpu:      1864.6
 (Enter /pbs_home/pkowalski/g09d01/g09/l716.exe)
 Dipole        = 1.53913936D-01-1.43351260D+00-5.64849102D-01
 ***** Axes restored to original set *****
 -------------------------------------------------------------------
 Center     Atomic                   Forces (Hartrees/Bohr)
 Number     Number              X              Y              Z
 -------------------------------------------------------------------
      1       16           0.006084538    0.050676822   -0.014518249
      2       16          -0.011972007    0.028118076   -0.035300156
      3        9           0.029299898   -0.000920225   -0.012196961
      4        9          -0.017494723   -0.009669212    0.029641841
      5        9          -0.006059951   -0.041140898   -0.001816165
      6        9           0.019078920    0.015038664   -0.029088146
      7        9          -0.013595449   -0.005670029    0.025190393
      8        9          -0.005474916    0.004465988   -0.035773663
      9        6           0.004010699   -0.035983724    0.070095901
     10        6          -0.055728663    0.024125422   -0.011273428
     11        6           0.074660942    0.054843491   -0.043006998
     12        6          -0.000922335   -0.015014195   -0.045555452
     13        6          -0.016796674    0.003044102   -0.011699599
     14        6           0.011507096   -0.023064517   -0.004205640
     15        6          -0.010865052    0.040477144    0.028176517
     16        6           0.017888510   -0.007646688    0.012667363
     17        6          -0.006046342   -0.056261061    0.024891035
     18        6          -0.031323818   -0.010585564    0.003454742
     19        6           0.042297705   -0.004103107    0.019339211
     20        6           0.005633119   -0.030957532    0.010450696
     21        6          -0.010264117   -0.012998192    0.006976957
     22        6           0.010732771   -0.002112278    0.003643895
     23        6           0.002654650   -0.021841356    0.005668082
     24        6          -0.017631647    0.010868849   -0.001168973
     25        6           0.016837511   -0.008061266   -0.000327872
     26        6           0.004532116    0.015268131   -0.003771611
     27        6           0.005012334    0.004267786   -0.001713116
     28        6           0.020998403    0.012444825   -0.000171792
     29        6          -0.000099972    0.005365979   -0.003920464
     30        6          -0.006684649   -0.005803530    0.001169493
     31        6           0.000783272   -0.017136947    0.001148933
     32        6           0.016287187    0.008814535   -0.006777322
     33        6          -0.015226833   -0.008980508    0.003404177
     34        6          -0.003920530    0.016023211    0.002137954
     35        6          -0.008272545    0.004863563    0.002327035
     36        6          -0.042821927    0.015698854    0.003100961
     37        6          -0.004761556   -0.000818947   -0.004414787
     38        1          -0.006024860   -0.003196831   -0.005327286
     39        1           0.001100183    0.008197134    0.001891715
     40        1           0.005726145   -0.004066442    0.002303027
     41        1          -0.002503210    0.003301606   -0.006907956
     42        1          -0.005061772   -0.005206639   -0.000667335
     43        1           0.001779423    0.003008761    0.008930219
     44        1           0.005787384    0.015936688   -0.003969527
     45        1           0.010750923   -0.001264650   -0.001381076
     46        1          -0.004963193    0.004707823   -0.000616726
     47        1           0.001432310   -0.006639340    0.001567034
     48        1          -0.006237327   -0.003545432    0.001492757
     49        1           0.000754471    0.000893735    0.009231013
     50        1           0.000252752   -0.000968800   -0.009493149
     51        1          -0.002601302   -0.006558215    0.006359061
     52        1          -0.003970361    0.008521221    0.002340111
     53        1          -0.008206526   -0.002180744    0.001837842
     54        1           0.005065843    0.004744851   -0.000967071
     55        1          -0.000375911   -0.007063414   -0.000079350
     56        1           0.006229043   -0.003200538   -0.001935019
     57        1           0.002455555    0.003885913    0.008400884
     58        1          -0.001820894   -0.004194067   -0.006568209
     59        1          -0.001904640   -0.000748287    0.006774249
 -------------------------------------------------------------------
 Cartesian Forces:  Max     0.074660942 RMS     0.017769562
 Leave Link  716 at Wed Dec  5 17:14:37 2018, MaxMem=   536870912 cpu:         0.2
 (Enter /pbs_home/pkowalski/g09d01/g09/l103.exe)

 GradGradGradGradGradGradGradGradGradGradGradGradGradGradGradGradGradGrad
 Berny optimization.
 FormGI is forming the generalized inverse of G from B-inverse, IUseBI=4.
 GSVD:  received Info=                   1 from GESDD.
 Internal  Forces:  Max     0.078295195 RMS     0.010540219
 Search for a local minimum.
 Step number   1 out of a maximum of  337
 All quantities printed in internal units (Hartrees-Bohrs-Radians)
 RMS Force = .10540D-01 SwitMx=.10000D-02 MixMth= 1
 Mixed Optimization -- RFO/linear search
 Second derivative matrix not updated -- first step.
 ITU=  0
     Eigenvalues ---    0.00230   0.00460   0.00649   0.00661   0.00734
     Eigenvalues ---    0.00735   0.00744   0.00760   0.00853   0.00880
     Eigenvalues ---    0.00884   0.00889   0.00948   0.01067   0.01165
     Eigenvalues ---    0.01211   0.01215   0.01325   0.01408   0.01475
     Eigenvalues ---    0.01562   0.01730   0.01880   0.01886   0.01953
     Eigenvalues ---    0.01955   0.01980   0.02010   0.02028   0.02081
     Eigenvalues ---    0.02089   0.02137   0.02144   0.02154   0.02156
     Eigenvalues ---    0.02169   0.02173   0.02192   0.02218   0.02346
     Eigenvalues ---    0.02684   0.04142   0.05097   0.05175   0.06816
     Eigenvalues ---    0.07151   0.07468   0.07491   0.07496   0.07507
     Eigenvalues ---    0.07532   0.07551   0.07959   0.08226   0.09383
     Eigenvalues ---    0.09880   0.10463   0.11174   0.11820   0.11994
     Eigenvalues ---    0.13801   0.15368   0.15988   0.15998   0.15999
     Eigenvalues ---    0.15999   0.15999   0.16000   0.16000   0.16000
     Eigenvalues ---    0.16000   0.16000   0.16000   0.16000   0.16000
     Eigenvalues ---    0.16000   0.16000   0.16000   0.16000   0.16000
     Eigenvalues ---    0.16000   0.16000   0.16000   0.16000   0.16843
     Eigenvalues ---    0.19278   0.20147   0.21012   0.21998   0.22000
     Eigenvalues ---    0.22000   0.22000   0.22676   0.23451   0.23456
     Eigenvalues ---    0.23985   0.24277   0.24290   0.24619   0.24881
     Eigenvalues ---    0.24882   0.24930   0.24960   0.24972   0.24981
     Eigenvalues ---    0.24999   0.25000   0.25000   0.25069   0.25691
     Eigenvalues ---    0.27050   0.27545   0.27729   0.28952   0.29539
     Eigenvalues ---    0.30069   0.30526   0.30572   0.31464   0.31560
     Eigenvalues ---    0.31774   0.32131   0.32202   0.32558   0.32569
     Eigenvalues ---    0.32577   0.32590   0.32599   0.32606   0.32617
     Eigenvalues ---    0.32618   0.32621   0.32703   0.32802   0.32874
     Eigenvalues ---    0.32899   0.33076   0.33296   0.33484   0.33610
     Eigenvalues ---    0.35656   0.35677   0.35692   0.35700   0.35704
     Eigenvalues ---    0.35708   0.35794   0.36083   0.36241   0.37708
     Eigenvalues ---    0.40290   0.40691   0.40900   0.41171   0.43836
     Eigenvalues ---    0.44307   0.45571   0.45882   0.45945   0.45959
     Eigenvalues ---    0.46526   0.47077   0.47230   0.48241   0.48255
     Eigenvalues ---    0.48373   0.48496   0.49238   0.49540   0.50327
     Eigenvalues ---    0.51715
 RFO step:  Lambda=-1.09361967D-01 EMin= 2.30000000D-03
 Linear search not attempted -- first point.
 Maximum step size (   0.300) exceeded in Quadratic search.
    -- Step size scaled by   0.706
 Iteration  1 RMS(Cart)=  0.11376537 RMS(Int)=  0.00234540
 Iteration  2 RMS(Cart)=  0.00619650 RMS(Int)=  0.00022051
 Iteration  3 RMS(Cart)=  0.00000689 RMS(Int)=  0.00022048
 Iteration  4 RMS(Cart)=  0.00000000 RMS(Int)=  0.00022048
 ITry= 1 IFail=0 DXMaxC= 6.18D-01 DCOld= 1.00D+10 DXMaxT= 3.00D-01 DXLimC= 3.00D+00 Rises=F
 Variable       Old X    -DE/DX   Delta X   Delta X   Delta X     New X
                                 (Linear)    (Quad)   (Total)
    R1        3.37375  -0.02716   0.00000  -0.05220  -0.05194   3.32181
    R2        3.42675  -0.04182   0.00000  -0.07760  -0.07786   3.34889
    R3        3.35958  -0.02612   0.00000  -0.04674  -0.04660   3.31298
    R4        3.40530  -0.02802   0.00000  -0.04999  -0.05020   3.35510
    R5        2.60642  -0.03040   0.00000  -0.03565  -0.03565   2.57077
    R6        2.61669  -0.03451   0.00000  -0.04114  -0.04114   2.57555
    R7        2.61543  -0.04160   0.00000  -0.04949  -0.04949   2.56594
    R8        2.62768  -0.03769   0.00000  -0.04572  -0.04572   2.58196
    R9        2.61414  -0.02685   0.00000  -0.03188  -0.03188   2.58226
   R10        2.61683  -0.03546   0.00000  -0.04229  -0.04229   2.57455
   R11        2.80501  -0.03535   0.00000  -0.05807  -0.05782   2.74719
   R12        2.92736  -0.04902   0.00000  -0.08946  -0.08946   2.83790
   R13        2.85943  -0.01947   0.00000  -0.03517  -0.03513   2.82429
   R14        2.81835   0.00089   0.00000   0.00142   0.00142   2.81977
   R15        2.79824  -0.07830   0.00000  -0.12551  -0.12518   2.67306
   R16        2.82218   0.00811   0.00000   0.01300   0.01300   2.83518
   R17        2.86556  -0.00067   0.00000  -0.00143  -0.00144   2.86412
   R18        2.57807  -0.01164   0.00000  -0.01377  -0.01380   2.56427
   R19        2.87852   0.00107   0.00000   0.00275   0.00278   2.88129
   R20        2.83394  -0.00015   0.00000  -0.00069  -0.00071   2.83323
   R21        2.85135  -0.02797   0.00000  -0.04656  -0.04656   2.80479
   R22        2.84907   0.00463   0.00000   0.00852   0.00854   2.85762
   R23        2.82135  -0.03690   0.00000  -0.06015  -0.06015   2.76120
   R24        2.09815  -0.00856   0.00000  -0.01389  -0.01389   2.08427
   R25        2.09722  -0.00615   0.00000  -0.00996  -0.00996   2.08726
   R26        2.09778  -0.00696   0.00000  -0.01129  -0.01129   2.08649
   R27        2.09749  -0.00534   0.00000  -0.00866  -0.00866   2.08883
   R28        2.09730  -0.00665   0.00000  -0.01078  -0.01078   2.08652
   R29        2.09801  -0.00821   0.00000  -0.01331  -0.01331   2.08469
   R30        2.83905  -0.01659   0.00000  -0.02718  -0.02718   2.81187
   R31        2.56021   0.00496   0.00000   0.00755   0.00721   2.56742
   R32        2.87826  -0.02880   0.00000  -0.04956  -0.04956   2.82869
   R33        2.57275  -0.00941   0.00000  -0.00991  -0.01012   2.56263
   R34        2.68035  -0.01882   0.00000  -0.02536  -0.02535   2.65500
   R35        2.68196  -0.01656   0.00000  -0.02242  -0.02241   2.65955
   R36        2.64350  -0.00823   0.00000  -0.01025  -0.01025   2.63325
   R37        2.01492   0.01564   0.00000   0.02268   0.02268   2.03760
   R38        2.64014  -0.00947   0.00000  -0.01171  -0.01171   2.62843
   R39        2.03951   0.00962   0.00000   0.01444   0.01444   2.05396
   R40        2.62784  -0.00308   0.00000  -0.00319  -0.00320   2.62464
   R41        2.04624   0.00664   0.00000   0.01006   0.01006   2.05630
   R42        2.62651  -0.00209   0.00000  -0.00198  -0.00199   2.62452
   R43        2.04589   0.00685   0.00000   0.01037   0.01037   2.05626
   R44        2.04547   0.00733   0.00000   0.01109   0.01109   2.05656
   R45        2.83776  -0.00026   0.00000  -0.00042  -0.00042   2.83734
   R46        2.09761  -0.00713   0.00000  -0.01155  -0.01155   2.08605
   R47        2.09576  -0.00809   0.00000  -0.01309  -0.01309   2.08268
   R48        2.09401  -0.00913   0.00000  -0.01472  -0.01472   2.07928
   R49        2.66970  -0.01474   0.00000  -0.01942  -0.01941   2.65028
   R50        2.66773  -0.01154   0.00000  -0.01520  -0.01520   2.65253
   R51        2.64251  -0.00858   0.00000  -0.01068  -0.01068   2.63183
   R52        2.03707   0.00865   0.00000   0.01294   0.01294   2.05001
   R53        2.64137  -0.00967   0.00000  -0.01197  -0.01197   2.62941
   R54        2.04404   0.00809   0.00000   0.01221   0.01221   2.05625
   R55        2.63430  -0.00543   0.00000  -0.00636  -0.00636   2.62793
   R56        2.04566   0.00692   0.00000   0.01047   0.01047   2.05613
   R57        2.63392  -0.00514   0.00000  -0.00598  -0.00598   2.62794
   R58        2.04553   0.00703   0.00000   0.01063   0.01063   2.05617
   R59        2.04540   0.00726   0.00000   0.01099   0.01099   2.05639
   R60        2.84956  -0.00633   0.00000  -0.01051  -0.01051   2.83905
   R61        2.09728  -0.00632   0.00000  -0.01024  -0.01024   2.08704
   R62        2.09230  -0.00720   0.00000  -0.01159  -0.01159   2.08071
   R63        2.08210  -0.00489   0.00000  -0.00777  -0.00777   2.07433
    A1        1.59664   0.00799   0.00000   0.01704   0.01734   1.61398
    A2        1.57322   0.01054   0.00000   0.02670   0.02644   1.59966
    A3        1.98751  -0.00676   0.00000  -0.00533  -0.00684   1.98067
    A4        1.84708   0.01243   0.00000   0.03305   0.03279   1.87987
    A5        2.03494   0.00669   0.00000   0.02892   0.02839   2.06334
    A6        1.95207  -0.00771   0.00000  -0.01321  -0.01414   1.93793
    A7        2.04976  -0.00457   0.00000   0.00048  -0.00036   2.04940
    A8        2.05555   0.02070   0.00000   0.05495   0.05460   2.11015
    A9        1.90708  -0.00377   0.00000  -0.00562  -0.00636   1.90072
   A10        2.03168   0.00263   0.00000   0.01938   0.01807   2.04976
   A11        2.06592   0.01224   0.00000   0.04058   0.03946   2.10538
   A12        2.16667   0.00481   0.00000   0.01038   0.01036   2.17703
   A13        2.22158  -0.00869   0.00000  -0.01597  -0.01596   2.20561
   A14        1.88669   0.00373   0.00000   0.00510   0.00511   1.89180
   A15        1.92494  -0.00652   0.00000  -0.02193  -0.02190   1.90304
   A16        2.01607   0.00143   0.00000   0.00517   0.00504   2.02111
   A17        1.87387   0.00415   0.00000   0.01261   0.01257   1.88644
   A18        1.90249   0.00388   0.00000   0.01063   0.01068   1.91317
   A19        1.95796  -0.00232   0.00000  -0.00931  -0.00937   1.94859
   A20        1.78541  -0.00024   0.00000   0.00438   0.00437   1.78978
   A21        1.94230   0.00004   0.00000  -0.00189  -0.00188   1.94042
   A22        2.22821   0.00059   0.00000   0.00236   0.00236   2.23057
   A23        2.10922  -0.00066   0.00000  -0.00037  -0.00037   2.10885
   A24        1.90202  -0.00216   0.00000  -0.00588  -0.00589   1.89613
   A25        1.98864   0.00160   0.00000   0.00341   0.00341   1.99206
   A26        1.98984   0.00323   0.00000   0.00839   0.00837   1.99822
   A27        1.88898  -0.00034   0.00000  -0.00136  -0.00133   1.88765
   A28        1.88140   0.00106   0.00000   0.00351   0.00352   1.88492
   A29        1.80703  -0.00349   0.00000  -0.00824  -0.00823   1.79880
   A30        1.92665  -0.00692   0.00000  -0.02364  -0.02361   1.90303
   A31        1.91575   0.00472   0.00000   0.01422   0.01426   1.93001
   A32        1.92847  -0.00177   0.00000  -0.00728  -0.00738   1.92108
   A33        1.98026   0.00041   0.00000   0.00232   0.00221   1.98247
   A34        1.94055   0.00344   0.00000   0.01017   0.01014   1.95069
   A35        1.76678   0.00089   0.00000   0.00699   0.00695   1.77373
   A36        2.11647  -0.01091   0.00000  -0.01770  -0.01799   2.09847
   A37        1.96233   0.01829   0.00000   0.02849   0.02901   1.99134
   A38        2.20438  -0.00737   0.00000  -0.01076  -0.01105   2.19333
   A39        1.91847  -0.00436   0.00000  -0.01243  -0.01241   1.90607
   A40        1.91419   0.00920   0.00000   0.02517   0.02512   1.93931
   A41        1.92208   0.00215   0.00000   0.00558   0.00549   1.92758
   A42        1.90738  -0.00235   0.00000  -0.00604  -0.00598   1.90140
   A43        1.90767  -0.00102   0.00000  -0.00474  -0.00475   1.90292
   A44        1.89379  -0.00367   0.00000  -0.00762  -0.00777   1.88602
   A45        1.91446   0.01044   0.00000   0.02897   0.02889   1.94336
   A46        1.91898   0.00324   0.00000   0.00902   0.00882   1.92780
   A47        1.91752  -0.01068   0.00000  -0.03015  -0.03007   1.88746
   A48        1.89646  -0.00238   0.00000  -0.00192  -0.00225   1.89421
   A49        1.90900  -0.00103   0.00000  -0.00377  -0.00357   1.90542
   A50        1.90723   0.00047   0.00000  -0.00196  -0.00200   1.90523
   A51        2.06770   0.00115   0.00000  -0.00103  -0.00084   2.06686
   A52        1.98526  -0.01839   0.00000  -0.02951  -0.02989   1.95537
   A53        2.23022   0.01723   0.00000   0.03054   0.03073   2.26095
   A54        2.06728  -0.00254   0.00000  -0.00698  -0.00678   2.06049
   A55        1.95578  -0.00804   0.00000  -0.01209  -0.01249   1.94329
   A56        2.25940   0.01058   0.00000   0.01883   0.01902   2.27842
   A57        2.17812  -0.00672   0.00000  -0.01233  -0.01234   2.16578
   A58        2.07167   0.00073   0.00000   0.00231   0.00230   2.07396
   A59        2.03337   0.00599   0.00000   0.01003   0.01005   2.04342
   A60        2.11876  -0.00162   0.00000  -0.00434  -0.00433   2.11442
   A61        2.16269  -0.00689   0.00000  -0.01801  -0.01801   2.14468
   A62        2.00171   0.00851   0.00000   0.02234   0.02234   2.02405
   A63        2.12448  -0.00006   0.00000  -0.00093  -0.00091   2.12357
   A64        2.12961  -0.00519   0.00000  -0.01321  -0.01322   2.11640
   A65        2.02908   0.00525   0.00000   0.01413   0.01413   2.04321
   A66        2.10282   0.00088   0.00000   0.00303   0.00301   2.10583
   A67        2.09282  -0.00223   0.00000  -0.00619  -0.00618   2.08663
   A68        2.08754   0.00134   0.00000   0.00316   0.00317   2.09071
   A69        2.09847  -0.00087   0.00000  -0.00068  -0.00069   2.09779
   A70        2.09373  -0.00090   0.00000  -0.00316  -0.00315   2.09058
   A71        2.09098   0.00177   0.00000   0.00383   0.00384   2.09482
   A72        2.08846  -0.00433   0.00000  -0.00711  -0.00713   2.08132
   A73        2.09752   0.00218   0.00000   0.00360   0.00361   2.10113
   A74        2.09720   0.00215   0.00000   0.00351   0.00352   2.10073
   A75        2.01598  -0.00391   0.00000  -0.01026  -0.01040   2.00559
   A76        2.07041   0.00506   0.00000   0.01126   0.01134   2.08175
   A77        2.19304  -0.00127   0.00000  -0.00181  -0.00179   2.19125
   A78        1.91430  -0.00088   0.00000  -0.00250  -0.00249   1.91181
   A79        1.93375   0.00617   0.00000   0.01515   0.01516   1.94891
   A80        1.93462  -0.00184   0.00000  -0.00365  -0.00365   1.93098
   A81        1.95351  -0.00513   0.00000  -0.01563  -0.01561   1.93789
   A82        1.82955   0.00343   0.00000   0.01108   0.01109   1.84064
   A83        1.89569  -0.00205   0.00000  -0.00505  -0.00504   1.89064
   A84        2.14451  -0.00470   0.00000  -0.00874  -0.00874   2.13576
   A85        2.08133   0.00270   0.00000   0.00578   0.00578   2.08711
   A86        2.05647   0.00199   0.00000   0.00292   0.00293   2.05939
   A87        2.10950  -0.00027   0.00000  -0.00113  -0.00113   2.10837
   A88        2.12881  -0.00428   0.00000  -0.01101  -0.01101   2.11780
   A89        2.04419   0.00454   0.00000   0.01210   0.01210   2.05630
   A90        2.11226   0.00073   0.00000   0.00111   0.00112   2.11337
   A91        2.11355  -0.00360   0.00000  -0.00903  -0.00903   2.10452
   A92        2.05727   0.00287   0.00000   0.00791   0.00791   2.06518
   A93        2.09896   0.00097   0.00000   0.00264   0.00263   2.10159
   A94        2.09318  -0.00162   0.00000  -0.00429  -0.00428   2.08890
   A95        2.09100   0.00065   0.00000   0.00165   0.00165   2.09264
   A96        2.09720  -0.00034   0.00000  -0.00008  -0.00008   2.09712
   A97        2.09364  -0.00066   0.00000  -0.00214  -0.00214   2.09151
   A98        2.09234   0.00100   0.00000   0.00222   0.00222   2.09456
   A99        2.09160  -0.00309   0.00000  -0.00547  -0.00548   2.08613
   A100       2.09586   0.00154   0.00000   0.00273   0.00273   2.09859
   A101       2.09566   0.00155   0.00000   0.00274   0.00274   2.09840
   A102       1.96132  -0.00352   0.00000  -0.00561  -0.00575   1.95557
   A103       2.09687  -0.00065   0.00000  -0.00214  -0.00208   2.09479
   A104       2.22331   0.00411   0.00000   0.00738   0.00745   2.23076
   A105       1.89521   0.00099   0.00000   0.00336   0.00338   1.89859
   A106       1.92365   0.00456   0.00000   0.01037   0.01038   1.93403
   A107       1.99323  -0.00594   0.00000  -0.01478  -0.01475   1.97847
   A108       1.90802  -0.00454   0.00000  -0.01363  -0.01363   1.89439
   A109       1.81978   0.00539   0.00000   0.01724   0.01727   1.83705
   A110       1.91988  -0.00059   0.00000  -0.00277  -0.00275   1.91713
    D1        0.13524  -0.00280   0.00000  -0.02567  -0.02606   0.10918
    D2       -2.26203  -0.02018   0.00000  -0.10220  -0.10170  -2.36373
    D3        3.03198   0.00404   0.00000   0.02371   0.02356   3.05554
    D4       -0.11248   0.00361   0.00000   0.02328   0.02316  -0.08932
    D5        0.34193  -0.00791   0.00000  -0.05692  -0.05695   0.28498
    D6       -2.11381  -0.02712   0.00000  -0.13342  -0.13241  -2.24622
    D7        2.91432   0.00572   0.00000   0.03534   0.03561   2.94993
    D8       -0.18999   0.00548   0.00000   0.04068   0.04107  -0.14893
    D9        1.86894   0.02155   0.00000   0.11504   0.11468   1.98362
   D10       -1.96100   0.02993   0.00000   0.16833   0.16829  -1.79270
   D11       -0.38904   0.00768   0.00000   0.05429   0.05416  -0.33488
   D12        2.06421   0.01607   0.00000   0.10758   0.10777   2.17199
   D13        3.02636  -0.00495   0.00000  -0.00865  -0.00857   3.01779
   D14        0.03915  -0.00385   0.00000  -0.00457  -0.00453   0.03463
   D15       -1.09742   0.01236   0.00000   0.05837   0.05833  -1.03910
   D16        2.19856   0.01347   0.00000   0.06245   0.06237   2.26093
   D17        0.25334  -0.00216   0.00000  -0.02101  -0.02100   0.23234
   D18       -2.80059  -0.00062   0.00000  -0.01150  -0.01143  -2.81202
   D19       -1.97659  -0.00866   0.00000  -0.06362  -0.06434  -2.04093
   D20        1.25266  -0.00713   0.00000  -0.05411  -0.05477   1.19789
   D21       -0.89777   0.00639   0.00000   0.03436   0.03498  -0.86279
   D22       -2.98225   0.00087   0.00000   0.01325   0.01355  -2.96870
   D23        1.20126   0.00499   0.00000   0.02902   0.02934   1.23059
   D24        2.97052  -0.00204   0.00000  -0.01830  -0.01850   2.95202
   D25        0.88604  -0.00757   0.00000  -0.03942  -0.03994   0.84610
   D26       -1.21364  -0.00344   0.00000  -0.02364  -0.02415  -1.23779
   D27        3.01070   0.00181   0.00000   0.01517   0.01524   3.02595
   D28       -0.13395   0.00326   0.00000   0.02663   0.02681  -0.10714
   D29       -0.89183   0.01472   0.00000   0.08260   0.08246  -0.80937
   D30        2.24669   0.01618   0.00000   0.09406   0.09403   2.34072
   D31        1.16841   0.00618   0.00000   0.03168   0.03217   1.20057
   D32       -0.92904   0.00604   0.00000   0.03111   0.03171  -0.89733
   D33       -3.01199   0.00350   0.00000   0.02141   0.02187  -2.99012
   D34       -1.15951  -0.00539   0.00000  -0.03099  -0.03153  -1.19104
   D35        3.02622  -0.00554   0.00000  -0.03155  -0.03199   2.99424
   D36        0.94328  -0.00807   0.00000  -0.04126  -0.04183   0.90145
   D37        0.88896  -0.00367   0.00000  -0.01299  -0.01299   0.87597
   D38       -1.28929   0.00080   0.00000   0.00376   0.00381  -1.28547
   D39        2.91813   0.00187   0.00000   0.00750   0.00756   2.92569
   D40       -2.38171  -0.00561   0.00000  -0.01819  -0.01819  -2.39990
   D41        1.72323  -0.00114   0.00000  -0.00144  -0.00139   1.72184
   D42       -0.35254  -0.00007   0.00000   0.00230   0.00236  -0.35018
   D43        2.96771  -0.00073   0.00000  -0.00184  -0.00179   2.96592
   D44       -0.08427  -0.00034   0.00000  -0.00318  -0.00316  -0.08743
   D45       -0.03958  -0.00004   0.00000   0.00098   0.00097  -0.03861
   D46       -3.09156   0.00035   0.00000  -0.00036  -0.00040  -3.09196
   D47       -1.38242   0.00350   0.00000   0.01049   0.01052  -1.37189
   D48        0.73624   0.00155   0.00000   0.00425   0.00428   0.74052
   D49        2.72979   0.00098   0.00000   0.00379   0.00386   2.73365
   D50        0.73510  -0.00325   0.00000  -0.01406  -0.01405   0.72105
   D51        2.85376  -0.00520   0.00000  -0.02030  -0.02030   2.83346
   D52       -1.43587  -0.00577   0.00000  -0.02076  -0.02071  -1.45659
   D53        2.77133   0.00011   0.00000  -0.00332  -0.00335   2.76798
   D54       -1.39320  -0.00184   0.00000  -0.00956  -0.00959  -1.40279
   D55        0.60035  -0.00241   0.00000  -0.01002  -0.01001   0.59035
   D56       -1.62055  -0.00061   0.00000  -0.00534  -0.00541  -1.62596
   D57        2.49806   0.00454   0.00000   0.01305   0.01304   2.51110
   D58        0.41769  -0.00027   0.00000  -0.00436  -0.00440   0.41330
   D59        1.43844  -0.00091   0.00000  -0.00393  -0.00398   1.43445
   D60       -0.72614   0.00425   0.00000   0.01446   0.01447  -0.71167
   D61       -2.80651  -0.00056   0.00000  -0.00296  -0.00297  -2.80948
   D62       -1.35071  -0.00226   0.00000  -0.01050  -0.01055  -1.36126
   D63        1.79440  -0.00397   0.00000  -0.02371  -0.02362   1.77078
   D64        1.88817  -0.00187   0.00000  -0.01190  -0.01199   1.87618
   D65       -1.24991  -0.00359   0.00000  -0.02512  -0.02506  -1.27497
   D66       -0.75567   0.00550   0.00000   0.02263   0.02263  -0.73304
   D67        1.39001  -0.00220   0.00000  -0.00564  -0.00566   1.38435
   D68       -2.78457   0.00037   0.00000   0.00576   0.00580  -2.77878
   D69       -2.86967   0.00540   0.00000   0.02219   0.02217  -2.84750
   D70       -0.72399  -0.00230   0.00000  -0.00609  -0.00612  -0.73011
   D71        1.38462   0.00027   0.00000   0.00531   0.00533   1.38995
   D72        1.41453   0.00696   0.00000   0.02609   0.02604   1.44057
   D73       -2.72298  -0.00075   0.00000  -0.00218  -0.00224  -2.72522
   D74       -0.61437   0.00183   0.00000   0.00921   0.00921  -0.60517
   D75        0.05425  -0.00113   0.00000  -0.01066  -0.01077   0.04349
   D76        3.13805  -0.00197   0.00000  -0.01664  -0.01674   3.12131
   D77       -3.09059   0.00041   0.00000   0.00149   0.00153  -3.08906
   D78       -0.00679  -0.00044   0.00000  -0.00450  -0.00445  -0.01124
   D79       -2.63062   0.00308   0.00000   0.02014   0.02015  -2.61047
   D80        0.46500   0.00296   0.00000   0.01926   0.01927   0.48427
   D81        0.51430   0.00365   0.00000   0.02076   0.02075   0.53504
   D82       -2.67327   0.00354   0.00000   0.01988   0.01987  -2.65340
   D83        0.05210  -0.00097   0.00000  -0.00960  -0.00973   0.04237
   D84       -3.02659   0.00017   0.00000  -0.00265  -0.00273  -3.02932
   D85       -3.09268  -0.00149   0.00000  -0.01015  -0.01025  -3.10294
   D86        0.11182  -0.00035   0.00000  -0.00320  -0.00326   0.10855
   D87        3.07894  -0.00080   0.00000  -0.00208  -0.00193   3.07701
   D88       -0.05519  -0.00080   0.00000  -0.00202  -0.00186  -0.05705
   D89       -0.10740  -0.00104   0.00000  -0.00941  -0.00957  -0.11697
   D90        3.04165  -0.00105   0.00000  -0.00934  -0.00950   3.03216
   D91       -0.00953  -0.00151   0.00000  -0.01541  -0.01575  -0.02528
   D92        3.03735  -0.00282   0.00000  -0.02498  -0.02531   3.01205
   D93       -3.10867  -0.00136   0.00000  -0.00852  -0.00857  -3.11724
   D94       -0.06179  -0.00266   0.00000  -0.01808  -0.01812  -0.07991
   D95       -3.13828  -0.00017   0.00000  -0.00091  -0.00091  -3.13919
   D96       -0.00535  -0.00022   0.00000  -0.00125  -0.00125  -0.00660
   D97       -0.00401  -0.00019   0.00000  -0.00100  -0.00100  -0.00501
   D98        3.12893  -0.00023   0.00000  -0.00135  -0.00134   3.12758
   D99        3.13959  -0.00005   0.00000  -0.00022  -0.00022   3.13937
   D100      -0.00559  -0.00023   0.00000  -0.00124  -0.00123  -0.00681
   D101       0.00485   0.00000   0.00000  -0.00007  -0.00007   0.00478
   D102      -3.14033  -0.00018   0.00000  -0.00108  -0.00107  -3.14140
   D103       0.00075   0.00020   0.00000   0.00114   0.00114   0.00189
   D104       3.14036   0.00004   0.00000   0.00024   0.00024   3.14060
   D105      -3.13294   0.00031   0.00000   0.00163   0.00163  -3.13130
   D106       0.00668   0.00014   0.00000   0.00073   0.00073   0.00741
   D107      -0.00241   0.00019   0.00000   0.00104   0.00104  -0.00137
   D108       3.13945  -0.00001   0.00000  -0.00006  -0.00006   3.13938
   D109      -3.14062   0.00038   0.00000   0.00205   0.00206  -3.13856
   D110       0.00124   0.00018   0.00000   0.00095   0.00096   0.00220
   D111       0.00190  -0.00004   0.00000  -0.00020  -0.00020   0.00170
   D112       3.14145  -0.00006   0.00000  -0.00035  -0.00034   3.14111
   D113      -3.13772   0.00013   0.00000   0.00072   0.00072  -3.13700
   D114       0.00183   0.00011   0.00000   0.00056   0.00057   0.00240
   D115      -0.00108  -0.00016   0.00000  -0.00088  -0.00087  -0.00196
   D116      -3.14063  -0.00013   0.00000  -0.00073  -0.00072  -3.14136
   D117       3.14024   0.00004   0.00000   0.00022   0.00023   3.14047
   D118       0.00069   0.00007   0.00000   0.00037   0.00038   0.00107
   D119       2.08871   0.00158   0.00000   0.00552   0.00547   2.09418
   D120      -2.02920  -0.00131   0.00000  -0.00569  -0.00575  -2.03495
   D121       0.07676  -0.00100   0.00000  -0.00437  -0.00443   0.07233
   D122      -0.95549   0.00338   0.00000   0.01644   0.01650  -0.93899
   D123       1.20979   0.00048   0.00000   0.00523   0.00528   1.21507
   D124      -2.96744   0.00080   0.00000   0.00655   0.00661  -2.96084
   D125       3.12241   0.00003   0.00000  -0.00013  -0.00013   3.12228
   D126       0.02158   0.00013   0.00000   0.00070   0.00070   0.02227
   D127       0.02617   0.00013   0.00000   0.00066   0.00066   0.02683
   D128      -3.07466   0.00022   0.00000   0.00149   0.00148  -3.07318
   D129      -3.12735   0.00020   0.00000   0.00085   0.00086  -3.12649
   D130       0.03052   0.00025   0.00000   0.00121   0.00121   0.03173
   D131      -0.02941  -0.00009   0.00000  -0.00029  -0.00030  -0.02971
   D132       3.12845  -0.00004   0.00000   0.00006   0.00006   3.12851
   D133      -0.00675  -0.00002   0.00000  -0.00027  -0.00027  -0.00701
   D134      -3.13771   0.00008   0.00000   0.00031   0.00031  -3.13740
   D135       3.09600  -0.00031   0.00000  -0.00157  -0.00158   3.09442
   D136      -0.03496  -0.00021   0.00000  -0.00099  -0.00100  -0.03596
   D137       0.01320  -0.00010   0.00000  -0.00053  -0.00053   0.01267
   D138      -3.13043  -0.00001   0.00000  -0.00004  -0.00004  -3.13047
   D139       3.13903  -0.00020   0.00000  -0.00103  -0.00103   3.13800
   D140      -0.00460  -0.00011   0.00000  -0.00054  -0.00054  -0.00514
   D141      -0.01032  -0.00009   0.00000  -0.00044  -0.00045  -0.01077
   D142      -3.14017  -0.00001   0.00000  -0.00001  -0.00001  -3.14018
   D143       3.12065  -0.00020   0.00000  -0.00106  -0.00106   3.11959
   D144      -0.00920  -0.00012   0.00000  -0.00063  -0.00063  -0.00982
   D145       0.00714   0.00014   0.00000   0.00083   0.00083   0.00797
   D146       3.13699   0.00006   0.00000   0.00040   0.00040   3.13738
   D147      -3.13242   0.00006   0.00000   0.00035   0.00034  -3.13207
   D148      -0.00257  -0.00002   0.00000  -0.00009  -0.00009  -0.00266
   D149      -0.86469   0.00377   0.00000   0.01822   0.01824  -0.84645
   D150       1.22492   0.00155   0.00000   0.00983   0.00987   1.23479
   D151      -2.88685  -0.00009   0.00000   0.00326   0.00330  -2.88355
   D152       2.20963   0.00248   0.00000   0.01071   0.01067   2.22030
   D153      -1.98394   0.00026   0.00000   0.00232   0.00230  -1.98164
   D154       0.18747  -0.00138   0.00000  -0.00424  -0.00427   0.18320
         Item               Value     Threshold  Converged?
 Maximum Force            0.078295     0.000450     NO 
 RMS     Force            0.010540     0.000300     NO 
 Maximum Displacement     0.618386     0.001800     NO 
 RMS     Displacement     0.115491     0.001200     NO 
 Predicted change in Energy=-6.273484D-02
 Lowest energy point so far.  Saving SCF results.
 GradGradGradGradGradGradGradGradGradGradGradGradGradGradGradGradGradGrad

 Leave Link  103 at Wed Dec  5 17:14:38 2018, MaxMem=   536870912 cpu:         4.0
 (Enter /pbs_home/pkowalski/g09d01/g09/l202.exe)
 Stoichiometry    C29H22F6S2
 Framework group  C1[X(C29H22F6S2)]
 Deg. of freedom   171
 Full point group                 C1      NOp   1
 RotChk:  IX=0 Diff= 1.44D-02
 Largest Abelian subgroup         C1      NOp   1
 Largest concise Abelian subgroup C1      NOp   1
                         Standard orientation:                         
 ---------------------------------------------------------------------
 Center     Atomic      Atomic             Coordinates (Angstroms)
 Number     Number       Type             X           Y           Z
 ---------------------------------------------------------------------
      1         16           0        2.200110   -1.706442    1.533815
      2         16           0       -1.314634   -2.098973   -0.205898
      3          9           0       -2.720162    3.026162   -0.452132
      4          9           0       -1.034806    3.478081   -1.820726
      5          9           0       -0.681580    5.009718    0.411261
      6          9           0       -1.366994    3.337584    1.688240
      7          9           0        1.497066    3.593212   -0.320745
      8          9           0        1.226383    3.128928    1.835395
      9          6           0       -1.311458    0.334524   -1.252140
     10          6           0       -0.475879   -0.845236   -1.099306
     11          6           0        0.987406   -0.433944    1.540932
     12          6           0       -0.792644    1.535029   -0.513984
     13          6           0       -1.373428    2.931003   -0.619228
     14          6           0        0.353480    1.601566    0.209407
     15          6           0       -0.700164    3.658085    0.539573
     16          6           0        0.667273    3.015139    0.598238
     17          6           0        1.296247    0.499115    0.523633
     18          6           0        0.479063    0.029279    2.874328
     19          6           0        0.445709   -1.278137   -2.190088
     20          6           0        3.181548   -0.870016    0.318203
     21          6           0       -2.882188   -1.306654   -0.465123
     22          6           0       -4.122392   -2.067759   -0.114033
     23          6           0       -5.421176   -1.538402   -0.196933
     24          6           0       -3.999131   -3.395031    0.337466
     25          6           0       -6.534232   -2.302224    0.148620
     26          6           0       -5.111592   -4.155462    0.682135
     27          6           0       -6.385982   -3.611491    0.587799
     28          6           0       -2.728856   -0.079208   -1.020849
     29          6           0       -3.840538    0.798810   -1.518462
     30          6           0        4.498987   -1.454011   -0.052447
     31          6           0        5.581418   -0.663428   -0.465051
     32          6           0        4.699951   -2.838535    0.061417
     33          6           0        6.807466   -1.242727   -0.782618
     34          6           0        5.924743   -3.415534   -0.259535
     35          6           0        6.981440   -2.619153   -0.687395
     36          6           0        2.571628    0.252071   -0.145222
     37          6           0        3.018885    1.147804   -1.265359
     38          1           0        1.285276    0.563670    3.404364
     39          1           0        0.148002   -0.824232    3.492316
     40          1           0       -0.379642    0.710990    2.744027
     41          1           0        1.138760   -2.065888   -1.842308
     42          1           0        1.041200   -0.422655   -2.554326
     43          1           0       -0.165188   -1.673313   -3.019323
     44          1           0       -5.622518   -0.529085   -0.518441
     45          1           0       -3.026692   -3.872078    0.427760
     46          1           0       -7.528357   -1.865844    0.075486
     47          1           0       -4.980822   -5.179604    1.025714
     48          1           0       -7.258292   -4.203932    0.856971
     49          1           0       -4.462099    0.236181   -2.236576
     50          1           0       -4.451292    1.191233   -0.689232
     51          1           0       -3.437236    1.651618   -2.084806
     52          1           0        5.505315    0.417742   -0.511012
     53          1           0        3.892555   -3.489954    0.389710
     54          1           0        7.636263   -0.611739   -1.096979
     55          1           0        6.054906   -4.492377   -0.173650
     56          1           0        7.941014   -3.068703   -0.934963
     57          1           0        2.184595    1.268478   -1.978889
     58          1           0        3.299371    2.141642   -0.883326
     59          1           0        3.844594    0.728495   -1.854685
 ---------------------------------------------------------------------
 Rotational constants (GHZ):      0.1237524      0.0731144      0.0523376
 Leave Link  202 at Wed Dec  5 17:14:38 2018, MaxMem=   536870912 cpu:         0.0
 (Enter /pbs_home/pkowalski/g09d01/g09/l301.exe)
 Basis read from rwf:  (5D, 7F)
 No pseudopotential information found on rwf file.
 There are   673 symmetry adapted cartesian basis functions of A   symmetry.
 There are   636 symmetry adapted basis functions of A   symmetry.
   636 basis functions,  1103 primitive gaussians,   673 cartesian basis functions
   141 alpha electrons      141 beta electrons
       nuclear repulsion energy      4684.5220408328 Hartrees.
 IExCor=32609 DFT=T Ex+Corr=LC-wPBE ExCW=0 ScaHFX=  1.000000
 ScaDFX=  1.000000  0.000000  1.000000  1.000000 ScalE2=  1.000000  1.000000
 IRadAn=      0 IRanWt=     -1 IRanGd=            0 ICorTp=0 IEmpDi=131
  HFx wShort=  0.000000 wLong=  0.400000 cFull=  0.000000 cShort=  0.000000 cLong=  1.000000
  DFx wShort=  0.000000 wLong=  0.400000 cFull=  0.000000 cShort=  0.000000 cLong=  1.000000
 NAtoms=   59 NActive=   59 NUniq=   59 SFac= 1.00D+00 NAtFMM=   60 NAOKFM=F Big=F
 Integral buffers will be    131072 words long.
 Raffenetti 2 integral format.
 Two-electron integral symmetry is turned on.
 R6Disp:  Grimme-D3 Dispersion energy=       -0.0585854849 Hartrees.
 Nuclear repulsion after empirical dispersion term =     4684.4634553479 Hartrees.
 No density basis found on file   724.
 Leave Link  301 at Wed Dec  5 17:14:38 2018, MaxMem=   536870912 cpu:         0.5
 (Enter /pbs_home/pkowalski/g09d01/g09/l302.exe)
 NPDir=0 NMtPBC=     1 NCelOv=     1 NCel=       1 NClECP=     1 NCelD=      1
         NCelK=      1 NCelE2=     1 NClLst=     1 CellRange=     0.0.
 One-electron integrals computed using PRISM.
 NBasis=   636 RedAO= T EigKep=  2.87D-04  NBF=   636
 NBsUse=   636 1.00D-06 EigRej= -1.00D+00 NBFU=   636
 Precomputing XC quadrature grid using
 IXCGrd= 4 IRadAn=           0 IRanWt=          -1 IRanGd=           0 AccXCQ= 0.00D+00.
 Generated NRdTot=       0 NPtTot=           0 NUsed=           0 NTot=          32
 NSgBfM=   614   615   617   623   627 MxSgAt=    59 MxSgA2=    59.
 Leave Link  302 at Wed Dec  5 17:14:40 2018, MaxMem=   536870912 cpu:        16.4
 (Enter /pbs_home/pkowalski/g09d01/g09/l303.exe)
 DipDrv:  MaxL=1.
 Leave Link  303 at Wed Dec  5 17:14:41 2018, MaxMem=   536870912 cpu:         1.5
 (Enter /pbs_home/pkowalski/g09d01/g09/l401.exe)
 Initial guess from the checkpoint file:  "dae0068freq_open_lc-wpbe_air_D3.chk"
 B after Tr=     0.000000    0.000000    0.000000
         Rot=    0.999985    0.005519    0.000434    0.000043 Ang=   0.63 deg.
 Guess basis will be translated and rotated to current coordinates.
 JPrj=2 DoOrth=T DoCkMO=T.
 Generating alternative initial guess.
 ExpMin= 1.22D-01 ExpMax= 9.18D+03 ExpMxC= 1.38D+03 IAcc=1 IRadAn=         1 AccDes= 0.00D+00
 Harris functional with IExCor=32609 and IRadAn=       1 diagonalized for initial guess.
 HarFok:  IExCor=32609 AccDes= 0.00D+00 IRadAn=         1 IDoV= 1 UseB2=F ITyADJ=14
 ICtDFT=  3500011 ScaDFX=  1.000000  1.000000  1.000000  1.000000
 FoFCou: FMM=F IPFlag=           0 FMFlag=      100000 FMFlg1=           0
         NFxFlg=           0 DoJE=T BraDBF=F KetDBF=T FulRan=T
         wScrn=  0.000000 ICntrl=     500 IOpCl=  0 I1Cent=   200000004 NGrid=           0
         NMat0=    1 NMatS0=      1 NMatT0=    0 NMatD0=    1 NMtDS0=    0 NMtDT0=    0
 Petite list used in FoFCou.
 Harris En= -2510.50868480597    
 Leave Link  401 at Wed Dec  5 17:14:46 2018, MaxMem=   536870912 cpu:        42.3
 (Enter /pbs_home/pkowalski/g09d01/g09/l502.exe)
 Closed shell SCF:
 Using DIIS extrapolation, IDIIS=  1040.
 Integral symmetry usage will be decided dynamically.
 IVT=     1387805 IEndB=     1387805 NGot=   536870912 MDV=   535953350
 LenX=   535953350 LenY=   535499748
 Requested convergence on RMS density matrix=1.00D-08 within 128 cycles.
 Requested convergence on MAX density matrix=1.00D-06.
 Requested convergence on             energy=1.00D-06.
 No special actions if energy rises.
 Fock matrices will be formed incrementally for  20 cycles.
 Integral accuracy reduced to 1.0D-05 until final iterations.

 Cycle   1  Pass 0  IDiag  1:
 FoFJK:  IHMeth= 1 ICntrl=       0 DoSepK=T KAlg= 0 I1Cent=   0 FoldK=F
 IRaf=         1 NMat=   1 IRICut=       1 DoRegI=T DoRafI=F ISym2E= 0.
 FoFCou: FMM=F IPFlag=           0 FMFlag=      100000 FMFlg1=           0
         NFxFlg=           0 DoJE=T BraDBF=F KetDBF=F FulRan=T
         wScrn=  0.000000 ICntrl=     500 IOpCl=  0 I1Cent=           0 NGrid=           0
         NMat0=    1 NMatS0=      1 NMatT0=    0 NMatD0=    1 NMtDS0=    0 NMtDT0=    0
 Symmetry not used in FoFCou.
 E= -2510.82787782263    
 DIIS: error= 3.01D-03 at cycle   1 NSaved=   1.
 NSaved= 1 IEnMin= 1 EnMin= -2510.82787782263     IErMin= 1 ErrMin= 3.01D-03
 ErrMax= 3.01D-03  0.00D+00 EMaxC= 1.00D-01 BMatC= 2.04D-02 BMatP= 2.04D-02
 IDIUse=3 WtCom= 9.70D-01 WtEn= 3.01D-02
 Coeff-Com:  0.100D+01
 Coeff-En:   0.100D+01
 Coeff:      0.100D+01
 Gap=     0.668 Goal=   None    Shift=    0.000
 GapD=    0.668 DampG=2.000 DampE=1.000 DampFc=2.0000 IDamp=-1.
 RMSDP=5.44D-04 MaxDP=3.29D-02              OVMax= 2.05D-02

 Cycle   2  Pass 0  IDiag  1:
 RMSU=  5.43D-04    CP:  1.00D+00
 E= -2510.85569159432     Delta-E=       -0.027813771692 Rises=F Damp=F
 DIIS: error= 1.08D-03 at cycle   2 NSaved=   2.
 NSaved= 2 IEnMin= 2 EnMin= -2510.85569159432     IErMin= 2 ErrMin= 1.08D-03
 ErrMax= 1.08D-03  0.00D+00 EMaxC= 1.00D-01 BMatC= 1.46D-03 BMatP= 2.04D-02
 IDIUse=3 WtCom= 9.89D-01 WtEn= 1.08D-02
 Coeff-Com: -0.718D-01 0.107D+01
 Coeff-En:   0.000D+00 0.100D+01
 Coeff:     -0.710D-01 0.107D+01
 Gap=     0.271 Goal=   None    Shift=    0.000
 RMSDP=1.69D-04 MaxDP=8.79D-03 DE=-2.78D-02 OVMax= 1.14D-02

 Cycle   3  Pass 0  IDiag  1:
 RMSU=  1.63D-04    CP:  1.00D+00  1.08D+00
 E= -2510.85803042743     Delta-E=       -0.002338833108 Rises=F Damp=F
 DIIS: error= 6.82D-04 at cycle   3 NSaved=   3.
 NSaved= 3 IEnMin= 3 EnMin= -2510.85803042743     IErMin= 3 ErrMin= 6.82D-04
 ErrMax= 6.82D-04  0.00D+00 EMaxC= 1.00D-01 BMatC= 7.81D-04 BMatP= 1.46D-03
 IDIUse=3 WtCom= 9.93D-01 WtEn= 6.82D-03
 Coeff-Com: -0.923D-01 0.464D+00 0.629D+00
 Coeff-En:   0.000D+00 0.000D+00 0.100D+01
 Coeff:     -0.917D-01 0.460D+00 0.631D+00
 Gap=     0.270 Goal=   None    Shift=    0.000
 RMSDP=9.44D-05 MaxDP=5.41D-03 DE=-2.34D-03 OVMax= 7.35D-03

 Cycle   4  Pass 0  IDiag  1:
 RMSU=  6.35D-05    CP:  1.00D+00  1.15D+00  6.38D-01
 E= -2510.85895286056     Delta-E=       -0.000922433124 Rises=F Damp=F
 DIIS: error= 2.42D-04 at cycle   4 NSaved=   4.
 NSaved= 4 IEnMin= 4 EnMin= -2510.85895286056     IErMin= 4 ErrMin= 2.42D-04
 ErrMax= 2.42D-04  0.00D+00 EMaxC= 1.00D-01 BMatC= 6.43D-05 BMatP= 7.81D-04
 IDIUse=3 WtCom= 9.98D-01 WtEn= 2.42D-03
 Coeff-Com: -0.121D-01-0.430D-01 0.167D+00 0.888D+00
 Coeff-En:   0.000D+00 0.000D+00 0.000D+00 0.100D+01
 Coeff:     -0.121D-01-0.429D-01 0.166D+00 0.889D+00
 Gap=     0.271 Goal=   None    Shift=    0.000
 RMSDP=3.29D-05 MaxDP=1.81D-03 DE=-9.22D-04 OVMax= 2.25D-03

 Cycle   5  Pass 0  IDiag  1:
 RMSU=  2.15D-05    CP:  1.00D+00  1.15D+00  7.88D-01  1.08D+00
 E= -2510.85905653656     Delta-E=       -0.000103676003 Rises=F Damp=F
 DIIS: error= 8.59D-05 at cycle   5 NSaved=   5.
 NSaved= 5 IEnMin= 5 EnMin= -2510.85905653656     IErMin= 5 ErrMin= 8.59D-05
 ErrMax= 8.59D-05  0.00D+00 EMaxC= 1.00D-01 BMatC= 1.50D-05 BMatP= 6.43D-05
 IDIUse=1 WtCom= 1.00D+00 WtEn= 0.00D+00
 Coeff-Com:  0.687D-02-0.845D-01-0.389D-02 0.406D+00 0.675D+00
 Coeff:      0.687D-02-0.845D-01-0.389D-02 0.406D+00 0.675D+00
 Gap=     0.270 Goal=   None    Shift=    0.000
 RMSDP=1.22D-05 MaxDP=8.29D-04 DE=-1.04D-04 OVMax= 1.58D-03

 Cycle   6  Pass 0  IDiag  1:
 RMSU=  8.28D-06    CP:  1.00D+00  1.16D+00  8.02D-01  1.20D+00  8.35D-01
 E= -2510.85907928783     Delta-E=       -0.000022751274 Rises=F Damp=F
 DIIS: error= 3.43D-05 at cycle   6 NSaved=   6.
 NSaved= 6 IEnMin= 6 EnMin= -2510.85907928783     IErMin= 6 ErrMin= 3.43D-05
 ErrMax= 3.43D-05  0.00D+00 EMaxC= 1.00D-01 BMatC= 1.49D-06 BMatP= 1.50D-05
 IDIUse=1 WtCom= 1.00D+00 WtEn= 0.00D+00
 Coeff-Com:  0.357D-02-0.199D-01-0.200D-01 0.639D-03 0.216D+00 0.820D+00
 Coeff:      0.357D-02-0.199D-01-0.200D-01 0.639D-03 0.216D+00 0.820D+00
 Gap=     0.271 Goal=   None    Shift=    0.000
 RMSDP=4.92D-06 MaxDP=2.01D-04 DE=-2.28D-05 OVMax= 4.11D-04

 Initial convergence to 1.0D-05 achieved.  Increase integral accuracy.
 Cycle   7  Pass 1  IDiag  1:
 E= -2510.85911516567     Delta-E=       -0.000035877839 Rises=F Damp=F
 DIIS: error= 1.69D-04 at cycle   1 NSaved=   1.
 NSaved= 1 IEnMin= 1 EnMin= -2510.85911516567     IErMin= 1 ErrMin= 1.69D-04
 ErrMax= 1.69D-04  0.00D+00 EMaxC= 1.00D-01 BMatC= 1.65D-05 BMatP= 1.65D-05
 IDIUse=3 WtCom= 9.98D-01 WtEn= 1.69D-03
 Coeff-Com:  0.100D+01
 Coeff-En:   0.100D+01
 Coeff:      0.100D+01
 Gap=     0.270 Goal=   None    Shift=    0.000
 RMSDP=4.92D-06 MaxDP=2.01D-04 DE=-3.59D-05 OVMax= 5.57D-04

 Cycle   8  Pass 1  IDiag  1:
 RMSU=  1.83D-04    CP:  1.00D+00
 E= -2510.85913241702     Delta-E=       -0.000017251350 Rises=F Damp=F
 DIIS: error= 1.48D-05 at cycle   2 NSaved=   2.
 NSaved= 2 IEnMin= 2 EnMin= -2510.85913241702     IErMin= 2 ErrMin= 1.48D-05
 ErrMax= 1.48D-05  0.00D+00 EMaxC= 1.00D-01 BMatC= 2.63D-07 BMatP= 1.65D-05
 IDIUse=1 WtCom= 1.00D+00 WtEn= 0.00D+00
 Coeff-Com: -0.168D-01 0.102D+01
 Coeff:     -0.168D-01 0.102D+01
 Gap=     0.270 Goal=   None    Shift=    0.000
 RMSDP=9.17D-06 MaxDP=3.52D-04 DE=-1.73D-05 OVMax= 2.66D-04

 Cycle   9  Pass 1  IDiag  1:
 RMSU=  3.30D-06    CP:  1.00D+00  1.05D+00
 E= -2510.85913261918     Delta-E=       -0.000000202160 Rises=F Damp=F
 DIIS: error= 1.43D-05 at cycle   3 NSaved=   3.
 NSaved= 3 IEnMin= 3 EnMin= -2510.85913261918     IErMin= 3 ErrMin= 1.43D-05
 ErrMax= 1.43D-05  0.00D+00 EMaxC= 1.00D-01 BMatC= 2.32D-07 BMatP= 2.63D-07
 IDIUse=1 WtCom= 1.00D+00 WtEn= 0.00D+00
 Coeff-Com: -0.227D-01 0.500D+00 0.523D+00
 Coeff:     -0.227D-01 0.500D+00 0.523D+00
 Gap=     0.270 Goal=   None    Shift=    0.000
 RMSDP=1.23D-06 MaxDP=6.85D-05 DE=-2.02D-07 OVMax= 1.48D-04

 Cycle  10  Pass 1  IDiag  1:
 RMSU=  1.11D-06    CP:  1.00D+00  1.05D+00  8.80D-01
 E= -2510.85913285481     Delta-E=       -0.000000235624 Rises=F Damp=F
 DIIS: error= 2.07D-06 at cycle   4 NSaved=   4.
 NSaved= 4 IEnMin= 4 EnMin= -2510.85913285481     IErMin= 4 ErrMin= 2.07D-06
 ErrMax= 2.07D-06  0.00D+00 EMaxC= 1.00D-01 BMatC= 9.59D-09 BMatP= 2.32D-07
 IDIUse=1 WtCom= 1.00D+00 WtEn= 0.00D+00
 Coeff-Com: -0.378D-02 0.340D-01 0.114D+00 0.856D+00
 Coeff:     -0.378D-02 0.340D-01 0.114D+00 0.856D+00
 Gap=     0.270 Goal=   None    Shift=    0.000
 RMSDP=4.77D-07 MaxDP=2.44D-05 DE=-2.36D-07 OVMax= 6.44D-05

 Cycle  11  Pass 1  IDiag  1:
 RMSU=  3.65D-07    CP:  1.00D+00  1.05D+00  9.60D-01  1.11D+00
 E= -2510.85913288122     Delta-E=       -0.000000026414 Rises=F Damp=F
 DIIS: error= 1.43D-06 at cycle   5 NSaved=   5.
 NSaved= 5 IEnMin= 5 EnMin= -2510.85913288122     IErMin= 5 ErrMin= 1.43D-06
 ErrMax= 1.43D-06  0.00D+00 EMaxC= 1.00D-01 BMatC= 2.49D-09 BMatP= 9.59D-09
 IDIUse=1 WtCom= 1.00D+00 WtEn= 0.00D+00
 Coeff-Com:  0.558D-02-0.137D+00-0.120D+00 0.208D+00 0.104D+01
 Coeff:      0.558D-02-0.137D+00-0.120D+00 0.208D+00 0.104D+01
 Gap=     0.270 Goal=   None    Shift=    0.000
 RMSDP=4.06D-07 MaxDP=2.44D-05 DE=-2.64D-08 OVMax= 9.71D-05

 Cycle  12  Pass 1  IDiag  1:
 RMSU=  2.32D-07    CP:  1.00D+00  1.05D+00  1.00D+00  1.31D+00  1.56D+00
 E= -2510.85913289387     Delta-E=       -0.000000012647 Rises=F Damp=F
 DIIS: error= 7.08D-07 at cycle   6 NSaved=   6.
 NSaved= 6 IEnMin= 6 EnMin= -2510.85913289387     IErMin= 6 ErrMin= 7.08D-07
 ErrMax= 7.08D-07  0.00D+00 EMaxC= 1.00D-01 BMatC= 1.08D-09 BMatP= 2.49D-09
 IDIUse=1 WtCom= 1.00D+00 WtEn= 0.00D+00
 Coeff-Com:  0.330D-02-0.691D-01-0.780D-01-0.110D+00 0.520D+00 0.734D+00
 Coeff:      0.330D-02-0.691D-01-0.780D-01-0.110D+00 0.520D+00 0.734D+00
 Gap=     0.270 Goal=   None    Shift=    0.000
 RMSDP=1.88D-07 MaxDP=1.12D-05 DE=-1.26D-08 OVMax= 3.51D-05

 Cycle  13  Pass 1  IDiag  1:
 RMSU=  9.49D-08    CP:  1.00D+00  1.05D+00  1.02D+00  1.35D+00  1.96D+00
                    CP:  1.16D+00
 E= -2510.85913290702     Delta-E=       -0.000000013152 Rises=F Damp=F
 DIIS: error= 2.98D-07 at cycle   7 NSaved=   7.
 NSaved= 7 IEnMin= 7 EnMin= -2510.85913290702     IErMin= 7 ErrMin= 2.98D-07
 ErrMax= 2.98D-07  0.00D+00 EMaxC= 1.00D-01 BMatC= 8.40D-11 BMatP= 1.08D-09
 IDIUse=1 WtCom= 1.00D+00 WtEn= 0.00D+00
 Coeff-Com: -0.673D-03 0.190D-01 0.131D-01-0.854D-01-0.959D-01 0.923D-01
 Coeff-Com:  0.106D+01
 Coeff:     -0.673D-03 0.190D-01 0.131D-01-0.854D-01-0.959D-01 0.923D-01
 Coeff:      0.106D+01
 Gap=     0.270 Goal=   None    Shift=    0.000
 RMSDP=9.42D-08 MaxDP=5.38D-06 DE=-1.32D-08 OVMax= 2.53D-05

 Cycle  14  Pass 1  IDiag  1:
 RMSU=  4.19D-08    CP:  1.00D+00  1.05D+00  1.02D+00  1.36D+00  2.13D+00
                    CP:  1.37D+00  1.26D+00
 E= -2510.85913290747     Delta-E=       -0.000000000453 Rises=F Damp=F
 DIIS: error= 1.12D-07 at cycle   8 NSaved=   8.
 NSaved= 8 IEnMin= 8 EnMin= -2510.85913290747     IErMin= 8 ErrMin= 1.12D-07
 ErrMax= 1.12D-07  0.00D+00 EMaxC= 1.00D-01 BMatC= 2.47D-11 BMatP= 8.40D-11
 IDIUse=1 WtCom= 1.00D+00 WtEn= 0.00D+00
 Coeff-Com: -0.612D-03 0.141D-01 0.138D-01-0.123D-01-0.845D-01-0.103D+00
 Coeff-Com:  0.310D+00 0.862D+00
 Coeff:     -0.612D-03 0.141D-01 0.138D-01-0.123D-01-0.845D-01-0.103D+00
 Coeff:      0.310D+00 0.862D+00
 Gap=     0.270 Goal=   None    Shift=    0.000
 RMSDP=3.46D-08 MaxDP=1.62D-06 DE=-4.53D-10 OVMax= 8.89D-06

 Cycle  15  Pass 1  IDiag  1:
 RMSU=  1.58D-08    CP:  1.00D+00  1.05D+00  1.02D+00  1.36D+00  2.18D+00
                    CP:  1.41D+00  1.43D+00  1.32D+00
 E= -2510.85913290770     Delta-E=       -0.000000000233 Rises=F Damp=F
 DIIS: error= 6.76D-08 at cycle   9 NSaved=   9.
 NSaved= 9 IEnMin= 9 EnMin= -2510.85913290770     IErMin= 9 ErrMin= 6.76D-08
 ErrMax= 6.76D-08  0.00D+00 EMaxC= 1.00D-01 BMatC= 5.07D-12 BMatP= 2.47D-11
 IDIUse=1 WtCom= 1.00D+00 WtEn= 0.00D+00
 Coeff-Com:  0.126D-04-0.129D-02 0.323D-03 0.196D-01 0.981D-02-0.689D-01
 Coeff-Com: -0.203D+00 0.220D+00 0.102D+01
 Coeff:      0.126D-04-0.129D-02 0.323D-03 0.196D-01 0.981D-02-0.689D-01
 Coeff:     -0.203D+00 0.220D+00 0.102D+01
 Gap=     0.270 Goal=   None    Shift=    0.000
 RMSDP=2.09D-08 MaxDP=8.70D-07 DE=-2.33D-10 OVMax= 5.65D-06

 Cycle  16  Pass 1  IDiag  1:
 RMSU=  8.17D-09    CP:  1.00D+00  1.05D+00  1.02D+00  1.37D+00  2.20D+00
                    CP:  1.44D+00  1.53D+00  1.62D+00  1.32D+00
 E= -2510.85913290804     Delta-E=       -0.000000000332 Rises=F Damp=F
 DIIS: error= 2.57D-08 at cycle  10 NSaved=  10.
 NSaved=10 IEnMin=10 EnMin= -2510.85913290804     IErMin=10 ErrMin= 2.57D-08
 ErrMax= 2.57D-08  0.00D+00 EMaxC= 1.00D-01 BMatC= 9.88D-13 BMatP= 5.07D-12
 IDIUse=1 WtCom= 1.00D+00 WtEn= 0.00D+00
 Coeff-Com:  0.111D-03-0.296D-02-0.225D-02 0.947D-02 0.193D-01-0.114D-01
 Coeff-Com: -0.125D+00-0.694D-01 0.396D+00 0.787D+00
 Coeff:      0.111D-03-0.296D-02-0.225D-02 0.947D-02 0.193D-01-0.114D-01
 Coeff:     -0.125D+00-0.694D-01 0.396D+00 0.787D+00
 Gap=     0.270 Goal=   None    Shift=    0.000
 RMSDP=6.69D-09 MaxDP=2.23D-07 DE=-3.32D-10 OVMax= 1.76D-06

 SCF Done:  E(RLC-wPBE) =  -2510.85913291     A.U. after   16 cycles
            NFock= 16  Conv=0.67D-08     -V/T= 2.0077
 KE= 2.491594962928D+03 PE=-1.526844604347D+04 EE= 5.581528492289D+03
 Leave Link  502 at Wed Dec  5 17:27:06 2018, MaxMem=   536870912 cpu:      5886.3
 (Enter /pbs_home/pkowalski/g09d01/g09/l701.exe)
 Compute integral first derivatives.
 ... and contract with generalized density number  0.
 R6Disp: Adding Grimme-D3 dispersion energy 1st derivatives to the gradient.
 Leave Link  701 at Wed Dec  5 17:27:07 2018, MaxMem=   536870912 cpu:         6.1
 (Enter /pbs_home/pkowalski/g09d01/g09/l702.exe)
 L702 exits ... SP integral derivatives will be done elsewhere.
 Leave Link  702 at Wed Dec  5 17:27:07 2018, MaxMem=   536870912 cpu:         0.2
 (Enter /pbs_home/pkowalski/g09d01/g09/l703.exe)
 Compute integral first derivatives, UseDBF=F ICtDFT=           0.
 Integral derivatives from FoFJK, PRISM(SPDF).
 Calling FoFJK, ICntrl=      2127 FMM=F ISym2X=0 I1Cent= 0 IOpClX= 0 NMat=1 NMatS=1 NMatT=0.
 FoFJK:  IHMeth= 1 ICntrl=    2127 DoSepK=T KAlg= 0 I1Cent=   0 FoldK=F
 IRaf=         1 NMat=   1 IRICut=       1 DoRegI=T DoRafI=F ISym2E= 0.
 FoFCou: FMM=F IPFlag=           0 FMFlag=      100000 FMFlg1=         800
         NFxFlg=           0 DoJE=F BraDBF=F KetDBF=F FulRan=T
         wScrn=  0.000000 ICntrl=    2527 IOpCl=  0 I1Cent=           0 NGrid=           0
         NMat0=    1 NMatS0=      1 NMatT0=    0 NMatD0=    1 NMtDS0=    0 NMtDT0=    0
 Symmetry not used in FoFCou.
 Leave Link  703 at Wed Dec  5 17:31:13 2018, MaxMem=   536870912 cpu:      1957.4
 (Enter /pbs_home/pkowalski/g09d01/g09/l716.exe)
 Dipole        = 1.67482934D-01-1.38546797D+00-4.79093119D-01
 ***** Axes restored to original set *****
 -------------------------------------------------------------------
 Center     Atomic                   Forces (Hartrees/Bohr)
 Number     Number              X              Y              Z
 -------------------------------------------------------------------
      1       16           0.002363076    0.028502989   -0.005889573
      2       16          -0.003671458    0.017410204   -0.027468494
      3        9           0.014559302    0.000023289   -0.005670438
      4        9          -0.008746362   -0.003301269    0.014346847
      5        9          -0.002277116   -0.021755833   -0.002288094
      6        9           0.008638308    0.007488378   -0.013855687
      7        9          -0.005183707   -0.000509959    0.013145623
      8        9          -0.002756411    0.001789102   -0.017693607
      9        6          -0.000120252   -0.034003280    0.054421717
     10        6          -0.047556039    0.010952899   -0.016650586
     11        6           0.055854661    0.027446289   -0.013258517
     12        6           0.002235054   -0.001693661   -0.040238218
     13        6          -0.009730839    0.000030780   -0.003878069
     14        6           0.009668306   -0.005812555   -0.002040619
     15        6          -0.005860945    0.024920047    0.016711345
     16        6           0.008480189   -0.006904039    0.007769864
     17        6          -0.006460429   -0.028993374    0.011067717
     18        6          -0.026841410   -0.011038457   -0.002830098
     19        6           0.032243523    0.000094278    0.021082909
     20        6           0.001336092   -0.020096988    0.008314381
     21        6          -0.002938116   -0.012572053    0.005604471
     22        6           0.008892868   -0.000397629    0.002618160
     23        6          -0.002726967   -0.007734676    0.002379490
     24        6          -0.009232184    0.001350057    0.000269790
     25        6           0.007088932   -0.004195929   -0.000149548
     26        6           0.002081317    0.006553534   -0.001121401
     27        6           0.001158210    0.001936020   -0.000624821
     28        6           0.014217468    0.017028742   -0.001988582
     29        6           0.001312353    0.002614336   -0.003136490
     30        6          -0.006329301   -0.002875426    0.000760298
     31        6           0.002186886   -0.005988685    0.000950764
     32        6           0.007129197    0.001366757   -0.004981750
     33        6          -0.006171134   -0.003890973    0.001484212
     34        6          -0.001564556    0.006659263    0.001065469
     35        6          -0.002492302    0.002079444    0.000747037
     36        6          -0.024467995    0.010816143   -0.002697459
     37        6          -0.001778564   -0.002736209   -0.003486891
     38        1          -0.002269039   -0.001524663   -0.002800193
     39        1           0.000385287    0.004384368    0.000896075
     40        1           0.003225250   -0.001532054    0.001455085
     41        1          -0.001031831    0.002186685   -0.003637713
     42        1          -0.003577969   -0.003850513   -0.001538352
     43        1          -0.000105453    0.001506600    0.004246996
     44        1           0.004303335    0.006155512   -0.001113390
     45        1           0.004680081    0.000285412   -0.000993980
     46        1          -0.002091708    0.002208591   -0.000259477
     47        1           0.000806355   -0.002824190    0.000593293
     48        1          -0.002486885   -0.001412486    0.000467779
     49        1          -0.001099028   -0.000448784    0.005668076
     50        1          -0.000480604    0.000253410   -0.005021161
     51        1          -0.001695906   -0.003420781    0.002920510
     52        1          -0.002912532    0.003977644    0.001288631
     53        1          -0.003896888   -0.000228301    0.000814614
     54        1           0.002152210    0.002116280   -0.000493804
     55        1          -0.000379469   -0.002985162    0.000144602
     56        1           0.002451928   -0.001323663   -0.000890899
     57        1           0.001553855    0.004500370    0.005321528
     58        1          -0.000496931   -0.001809576   -0.003634370
     59        1           0.000426288   -0.000776252    0.003774999
 -------------------------------------------------------------------
 Cartesian Forces:  Max     0.055854661 RMS     0.011640418
 Leave Link  716 at Wed Dec  5 17:31:13 2018, MaxMem=   536870912 cpu:         0.2
 (Enter /pbs_home/pkowalski/g09d01/g09/l103.exe)

 GradGradGradGradGradGradGradGradGradGradGradGradGradGradGradGradGradGrad
 Berny optimization.
 Using GEDIIS/GDIIS optimizer.
 FormGI is forming the generalized inverse of G from B-inverse, IUseBI=4.
 GSVD:  received Info=                   1 from GESDD.
 Internal  Forces:  Max     0.034109868 RMS     0.005867432
 Search for a local minimum.
 Step number   2 out of a maximum of  337
 All quantities printed in internal units (Hartrees-Bohrs-Radians)
 RMS Force = .58674D-02 SwitMx=.10000D-02 MixMth= 1
 Mixed Optimization -- RFO/linear search
 Update second derivatives using D2CorX and points    1    2
 DE= -6.30D-02 DEPred=-6.27D-02 R= 1.00D+00
 TightC=F SS=  1.41D+00  RLast= 4.83D-01 DXNew= 5.0454D-01 1.4497D+00
 Trust test= 1.00D+00 RLast= 4.83D-01 DXMaxT set to 5.05D-01
 ITU=  1  0
 Use linear search instead of GDIIS.
     Eigenvalues ---    0.00231   0.00460   0.00648   0.00661   0.00731
     Eigenvalues ---    0.00736   0.00743   0.00762   0.00853   0.00879
     Eigenvalues ---    0.00884   0.00922   0.00968   0.01062   0.01148
     Eigenvalues ---    0.01207   0.01223   0.01315   0.01412   0.01472
     Eigenvalues ---    0.01563   0.01706   0.01877   0.01879   0.01953
     Eigenvalues ---    0.01958   0.01983   0.02011   0.02030   0.02066
     Eigenvalues ---    0.02081   0.02089   0.02137   0.02144   0.02154
     Eigenvalues ---    0.02155   0.02169   0.02173   0.02192   0.02218
     Eigenvalues ---    0.02264   0.03484   0.05015   0.05170   0.06858
     Eigenvalues ---    0.07082   0.07349   0.07355   0.07453   0.07493
     Eigenvalues ---    0.07509   0.07652   0.07851   0.08222   0.09373
     Eigenvalues ---    0.09919   0.10384   0.11144   0.11892   0.12055
     Eigenvalues ---    0.13982   0.15764   0.15989   0.15998   0.15999
     Eigenvalues ---    0.15999   0.16000   0.16000   0.16000   0.16000
     Eigenvalues ---    0.16000   0.16000   0.16000   0.16000   0.16000
     Eigenvalues ---    0.16000   0.16000   0.16000   0.16000   0.16000
     Eigenvalues ---    0.16000   0.16000   0.16059   0.16330   0.16875
     Eigenvalues ---    0.19707   0.20387   0.21397   0.21996   0.22000
     Eigenvalues ---    0.22000   0.22009   0.22758   0.23459   0.23477
     Eigenvalues ---    0.23671   0.24082   0.24334   0.24499   0.24636
     Eigenvalues ---    0.24862   0.24891   0.24941   0.24969   0.24981
     Eigenvalues ---    0.24985   0.24999   0.25009   0.25250   0.25652
     Eigenvalues ---    0.26613   0.27289   0.28268   0.28950   0.29542
     Eigenvalues ---    0.30248   0.30338   0.30588   0.31550   0.31593
     Eigenvalues ---    0.31686   0.32127   0.32191   0.32324   0.32568
     Eigenvalues ---    0.32576   0.32590   0.32598   0.32607   0.32617
     Eigenvalues ---    0.32620   0.32661   0.32698   0.32794   0.32870
     Eigenvalues ---    0.32930   0.33100   0.33294   0.33484   0.35028
     Eigenvalues ---    0.35659   0.35681   0.35693   0.35701   0.35707
     Eigenvalues ---    0.35769   0.35881   0.36164   0.36268   0.37835
     Eigenvalues ---    0.40578   0.40694   0.41050   0.41146   0.43819
     Eigenvalues ---    0.44301   0.45647   0.45888   0.45952   0.46092
     Eigenvalues ---    0.46388   0.46541   0.47081   0.47586   0.48250
     Eigenvalues ---    0.48328   0.48509   0.49144   0.49931   0.51184
     Eigenvalues ---    0.52081
 RFO step:  Lambda=-3.08615017D-02 EMin= 2.30652289D-03
 Quartic linear search produced a step of  1.14520.
 Iteration  1 RMS(Cart)=  0.16352552 RMS(Int)=  0.01890285
 Iteration  2 RMS(Cart)=  0.10075226 RMS(Int)=  0.00266436
 Iteration  3 RMS(Cart)=  0.00571339 RMS(Int)=  0.00170118
 Iteration  4 RMS(Cart)=  0.00001443 RMS(Int)=  0.00170117
 Iteration  5 RMS(Cart)=  0.00000003 RMS(Int)=  0.00170117
 ITry= 1 IFail=0 DXMaxC= 1.36D+00 DCOld= 1.00D+10 DXMaxT= 5.05D-01 DXLimC= 3.00D+00 Rises=F
 Variable       Old X    -DE/DX   Delta X   Delta X   Delta X     New X
                                 (Linear)    (Quad)   (Total)
    R1        3.32181  -0.01634  -0.05948  -0.00984  -0.06749   3.25431
    R2        3.34889  -0.02335  -0.08916   0.00618  -0.08461   3.26429
    R3        3.31298  -0.01851  -0.05336  -0.02614  -0.07927   3.23371
    R4        3.35510  -0.01763  -0.05749  -0.00367  -0.06319   3.29190
    R5        2.57077  -0.01500  -0.04083   0.00684  -0.03399   2.53678
    R6        2.57555  -0.01607  -0.04711   0.01155  -0.03556   2.53999
    R7        2.56594  -0.02190  -0.05668   0.00443  -0.05225   2.51369
    R8        2.58196  -0.01776  -0.05236   0.01211  -0.04025   2.54172
    R9        2.58226  -0.01177  -0.03650   0.01166  -0.02484   2.55742
   R10        2.57455  -0.01736  -0.04843   0.00871  -0.03972   2.53483
   R11        2.74719  -0.02215  -0.06622  -0.01775  -0.08189   2.66530
   R12        2.83790  -0.01999  -0.10245   0.04912  -0.05333   2.78457
   R13        2.82429  -0.01107  -0.04023  -0.00231  -0.04144   2.78286
   R14        2.81977   0.00120   0.00162   0.00371   0.00534   2.82511
   R15        2.67306  -0.03411  -0.14336   0.04781  -0.09331   2.57976
   R16        2.83518   0.00281   0.01489  -0.00937   0.00552   2.84070
   R17        2.86412   0.00282  -0.00164   0.01771   0.01615   2.88027
   R18        2.56427   0.00114  -0.01580   0.02682   0.01108   2.57535
   R19        2.88129   0.00287   0.00318   0.01307   0.01636   2.89765
   R20        2.83323   0.00094  -0.00081   0.00653   0.00569   2.83892
   R21        2.80479  -0.00926  -0.05332   0.03642  -0.01690   2.78790
   R22        2.85762   0.00344   0.00978   0.00339   0.01296   2.87057
   R23        2.76120  -0.01684  -0.06889   0.02209  -0.04691   2.71428
   R24        2.08427  -0.00378  -0.01590   0.00567  -0.01023   2.07404
   R25        2.08726  -0.00322  -0.01140   0.00134  -0.01007   2.07720
   R26        2.08649  -0.00345  -0.01293   0.00256  -0.01037   2.07612
   R27        2.08883  -0.00318  -0.00992  -0.00088  -0.01080   2.07803
   R28        2.08652  -0.00471  -0.01234  -0.00517  -0.01751   2.06901
   R29        2.08469  -0.00362  -0.01524   0.00546  -0.00979   2.07491
   R30        2.81187  -0.00811  -0.03113   0.00683  -0.02431   2.78756
   R31        2.56742   0.00555   0.00825   0.01215   0.01802   2.58544
   R32        2.82869  -0.01141  -0.05676   0.02841  -0.02835   2.80034
   R33        2.56263   0.00140  -0.01159   0.02604   0.01339   2.57602
   R34        2.65500  -0.00600  -0.02903   0.01937  -0.00965   2.64536
   R35        2.65955  -0.00478  -0.02567   0.01929  -0.00636   2.65319
   R36        2.63325  -0.00312  -0.01174   0.00571  -0.00603   2.62723
   R37        2.03760   0.00580   0.02598  -0.01395   0.01203   2.04963
   R38        2.62843  -0.00377  -0.01341   0.00590  -0.00751   2.62092
   R39        2.05396   0.00379   0.01654  -0.00791   0.00863   2.06259
   R40        2.62464  -0.00128  -0.00366   0.00113  -0.00254   2.62209
   R41        2.05630   0.00291   0.01152  -0.00409   0.00744   2.06373
   R42        2.62452  -0.00008  -0.00228   0.00365   0.00136   2.62588
   R43        2.05626   0.00291   0.01187  -0.00465   0.00722   2.06348
   R44        2.05656   0.00290   0.01270  -0.00604   0.00665   2.06321
   R45        2.83734   0.00054  -0.00048   0.00371   0.00323   2.84057
   R46        2.08605  -0.00315  -0.01323   0.00468  -0.00856   2.07750
   R47        2.08268  -0.00361  -0.01499   0.00513  -0.00985   2.07283
   R48        2.07928  -0.00470  -0.01686   0.00241  -0.01445   2.06483
   R49        2.65028  -0.00521  -0.02223   0.01259  -0.00963   2.64065
   R50        2.65253  -0.00368  -0.01741   0.01153  -0.00587   2.64666
   R51        2.63183  -0.00315  -0.01223   0.00633  -0.00590   2.62594
   R52        2.05001   0.00399   0.01482  -0.00424   0.01059   2.06060
   R53        2.62941  -0.00370  -0.01370   0.00661  -0.00709   2.62231
   R54        2.05625   0.00342   0.01398  -0.00554   0.00845   2.06470
   R55        2.62793  -0.00175  -0.00729   0.00468  -0.00261   2.62532
   R56        2.05613   0.00300   0.01199  -0.00441   0.00758   2.06371
   R57        2.62794  -0.00102  -0.00685   0.00691   0.00006   2.62800
   R58        2.05617   0.00297   0.01218  -0.00486   0.00732   2.06348
   R59        2.05639   0.00292   0.01259  -0.00574   0.00685   2.06324
   R60        2.83905  -0.00197  -0.01204   0.00891  -0.00313   2.83592
   R61        2.08704  -0.00339  -0.01173   0.00093  -0.01080   2.07624
   R62        2.08071  -0.00328  -0.01328   0.00416  -0.00912   2.07159
   R63        2.07433  -0.00156  -0.00890   0.00630  -0.00259   2.07174
    A1        1.61398   0.00504   0.01986  -0.00701   0.01517   1.62916
    A2        1.59966   0.00713   0.03028   0.00930   0.03573   1.63539
    A3        1.98067  -0.00200  -0.00783   0.05192   0.03370   2.01437
    A4        1.87987   0.00654   0.03755   0.00689   0.03923   1.91911
    A5        2.06334   0.00606   0.03252   0.04420   0.06839   2.13173
    A6        1.93793  -0.00211  -0.01619   0.02298   0.00151   1.93944
    A7        2.04940  -0.00562  -0.00041  -0.00206  -0.01073   2.03867
    A8        2.11015   0.01432   0.06252   0.03831   0.09617   2.20632
    A9        1.90072  -0.00150  -0.00728   0.02081   0.00653   1.90725
   A10        2.04976   0.00066   0.02070   0.02279   0.03020   2.07996
   A11        2.10538   0.00972   0.04519   0.05117   0.08532   2.19071
   A12        2.17703   0.00359   0.01187   0.00723   0.01831   2.19534
   A13        2.20561  -0.00226  -0.01828   0.01998   0.00083   2.20645
   A14        1.89180  -0.00122   0.00585  -0.01834  -0.01282   1.87898
   A15        1.90304  -0.00319  -0.02508   0.00506  -0.02010   1.88294
   A16        2.02111   0.00086   0.00577   0.00167   0.00726   2.02837
   A17        1.88644   0.00042   0.01439  -0.02337  -0.00931   1.87713
   A18        1.91317   0.00191   0.01223  -0.00003   0.01225   1.92542
   A19        1.94859  -0.00145  -0.01073   0.00387  -0.00713   1.94147
   A20        1.78978   0.00163   0.00500   0.01276   0.01785   1.80763
   A21        1.94042   0.00108  -0.00216   0.01140   0.00935   1.94977
   A22        2.23057   0.00183   0.00271   0.00929   0.01174   2.24231
   A23        2.10885  -0.00287  -0.00042  -0.01824  -0.01900   2.08985
   A24        1.89613  -0.00065  -0.00675   0.00922   0.00239   1.89852
   A25        1.99206   0.00064   0.00391  -0.00602  -0.00210   1.98995
   A26        1.99822   0.00133   0.00959  -0.00486   0.00473   2.00294
   A27        1.88765  -0.00044  -0.00153   0.00034  -0.00101   1.88664
   A28        1.88492   0.00072   0.00403  -0.00017   0.00393   1.88885
   A29        1.79880  -0.00167  -0.00943   0.00138  -0.00826   1.79054
   A30        1.90303  -0.00397  -0.02704   0.00064  -0.02642   1.87662
   A31        1.93001   0.00304   0.01633   0.00498   0.02155   1.95156
   A32        1.92108  -0.00188  -0.00846  -0.00811  -0.01710   1.90398
   A33        1.98247   0.00026   0.00254   0.00025   0.00245   1.98492
   A34        1.95069   0.00183   0.01161  -0.00243   0.00928   1.95997
   A35        1.77373   0.00109   0.00796   0.00450   0.01235   1.78608
   A36        2.09847  -0.00419  -0.02061   0.01708  -0.00535   2.09313
   A37        1.99134   0.00825   0.03322  -0.02129   0.01512   2.00646
   A38        2.19333  -0.00407  -0.01265   0.00408  -0.01043   2.18290
   A39        1.90607  -0.00295  -0.01421  -0.00449  -0.01862   1.88745
   A40        1.93931   0.00505   0.02877  -0.00293   0.02573   1.96504
   A41        1.92758   0.00126   0.00629   0.00047   0.00654   1.93412
   A42        1.90140  -0.00100  -0.00685   0.00336  -0.00331   1.89809
   A43        1.90292  -0.00059  -0.00544  -0.00038  -0.00585   1.89707
   A44        1.88602  -0.00186  -0.00890   0.00413  -0.00514   1.88087
   A45        1.94336   0.00520   0.03309  -0.00915   0.02365   1.96701
   A46        1.92780   0.00281   0.01010   0.01005   0.01969   1.94749
   A47        1.88746  -0.00597  -0.03443   0.00272  -0.03148   1.85598
   A48        1.89421  -0.00141  -0.00257   0.00054  -0.00288   1.89134
   A49        1.90542  -0.00029  -0.00409   0.00222  -0.00148   1.90395
   A50        1.90523  -0.00044  -0.00229  -0.00648  -0.00872   1.89651
   A51        2.06686   0.00272  -0.00096   0.01216   0.01243   2.07928
   A52        1.95537  -0.00803  -0.03423   0.02086  -0.01608   1.93929
   A53        2.26095   0.00531   0.03519  -0.03294   0.00349   2.26444
   A54        2.06049   0.00009  -0.00777   0.00543  -0.00087   2.05962
   A55        1.94329  -0.00637  -0.01430  -0.00298  -0.02080   1.92249
   A56        2.27842   0.00624   0.02178  -0.00370   0.01946   2.29788
   A57        2.16578  -0.00450  -0.01414  -0.00534  -0.01949   2.14629
   A58        2.07396   0.00320   0.00263   0.01818   0.02079   2.09475
   A59        2.04342   0.00130   0.01151  -0.01286  -0.00132   2.04209
   A60        2.11442  -0.00012  -0.00496   0.00691   0.00196   2.11638
   A61        2.14468  -0.00490  -0.02063  -0.00796  -0.02859   2.11609
   A62        2.02405   0.00501   0.02558   0.00102   0.02660   2.05065
   A63        2.12357   0.00023  -0.00105   0.00286   0.00183   2.12540
   A64        2.11640  -0.00308  -0.01513  -0.00058  -0.01573   2.10067
   A65        2.04321   0.00286   0.01618  -0.00229   0.01388   2.05709
   A66        2.10583   0.00053   0.00345  -0.00127   0.00216   2.10800
   A67        2.08663  -0.00122  -0.00708   0.00158  -0.00549   2.08114
   A68        2.09071   0.00068   0.00363  -0.00031   0.00332   2.09403
   A69        2.09779  -0.00006  -0.00078   0.00213   0.00133   2.09912
   A70        2.09058  -0.00071  -0.00361  -0.00063  -0.00424   2.08634
   A71        2.09482   0.00077   0.00439  -0.00150   0.00290   2.09772
   A72        2.08132  -0.00188  -0.00817   0.00221  -0.00598   2.07534
   A73        2.10113   0.00091   0.00413  -0.00153   0.00261   2.10374
   A74        2.10073   0.00097   0.00404  -0.00068   0.00336   2.10409
   A75        2.00559  -0.00290  -0.01191  -0.00524  -0.01759   1.98800
   A76        2.08175   0.00503   0.01299   0.01393   0.02681   2.10856
   A77        2.19125  -0.00229  -0.00205  -0.01112  -0.01332   2.17793
   A78        1.91181  -0.00101  -0.00285  -0.00630  -0.00908   1.90273
   A79        1.94891   0.00431   0.01736   0.00652   0.02387   1.97278
   A80        1.93098  -0.00046  -0.00418   0.00785   0.00361   1.93458
   A81        1.93789  -0.00368  -0.01788  -0.01004  -0.02781   1.91008
   A82        1.84064   0.00223   0.01270   0.00320   0.01591   1.85654
   A83        1.89064  -0.00155  -0.00578  -0.00131  -0.00720   1.88344
   A84        2.13576  -0.00471  -0.01001  -0.01415  -0.02420   2.11156
   A85        2.08711   0.00377   0.00662   0.01504   0.02163   2.10874
   A86        2.05939   0.00095   0.00335  -0.00031   0.00303   2.06242
   A87        2.10837  -0.00003  -0.00130   0.00131   0.00002   2.10839
   A88        2.11780  -0.00323  -0.01261  -0.00729  -0.01990   2.09790
   A89        2.05630   0.00326   0.01386   0.00609   0.01995   2.07624
   A90        2.11337  -0.00005   0.00128  -0.00310  -0.00182   2.11155
   A91        2.10452  -0.00205  -0.01035  -0.00024  -0.01058   2.09393
   A92        2.06518   0.00210   0.00906   0.00336   0.01241   2.07759
   A93        2.10159   0.00032   0.00301  -0.00241   0.00060   2.10219
   A94        2.08890  -0.00079  -0.00491   0.00157  -0.00334   2.08556
   A95        2.09264   0.00047   0.00189   0.00084   0.00273   2.09538
   A96        2.09712   0.00007  -0.00009   0.00165   0.00155   2.09867
   A97        2.09151  -0.00056  -0.00245  -0.00121  -0.00365   2.08785
   A98        2.09456   0.00049   0.00254  -0.00044   0.00210   2.09666
   A99        2.08613  -0.00125  -0.00627   0.00310  -0.00318   2.08294
   A100       2.09859   0.00059   0.00313  -0.00193   0.00120   2.09980
   A101       2.09840   0.00067   0.00314  -0.00114   0.00201   2.10041
   A102       1.95557  -0.00330  -0.00659  -0.00579  -0.01362   1.94194
   A103       2.09479   0.00407  -0.00238   0.02922   0.02743   2.12222
   A104       2.23076  -0.00078   0.00853  -0.02251  -0.01338   2.21738
   A105       1.89859   0.00207   0.00387   0.01738   0.02128   1.91987
   A106       1.93403   0.00270   0.01189  -0.00310   0.00876   1.94279
   A107       1.97847  -0.00383  -0.01690  -0.00279  -0.01968   1.95879
   A108       1.89439  -0.00387  -0.01561  -0.01423  -0.02985   1.86454
   A109       1.83705   0.00371   0.01978   0.01205   0.03189   1.86894
   A110       1.91713  -0.00081  -0.00314  -0.00886  -0.01205   1.90508
    D1        0.10918  -0.00289  -0.02984  -0.05243  -0.08468   0.02450
    D2       -2.36373  -0.01785  -0.11646  -0.19103  -0.30265  -2.66638
    D3        3.05554   0.00306   0.02698   0.03519   0.06199   3.11753
    D4       -0.08932   0.00318   0.02653   0.05682   0.08328  -0.00603
    D5        0.28498  -0.00645  -0.06522  -0.09100  -0.15726   0.12772
    D6       -2.24622  -0.02131  -0.15164  -0.19075  -0.33574  -2.58197
    D7        2.94993   0.00503   0.04078   0.05636   0.09847   3.04841
    D8       -0.14893   0.00579   0.04703   0.08338   0.13160  -0.01733
    D9        1.98362   0.01826   0.13133   0.18746   0.31697   2.30059
   D10       -1.79270   0.02544   0.19273   0.27479   0.46891  -1.32379
   D11       -0.33488   0.00579   0.06202   0.07702   0.13882  -0.19606
   D12        2.17199   0.01297   0.12342   0.16435   0.29076   2.46274
   D13        3.01779  -0.00256  -0.00982   0.04015   0.02923   3.04701
   D14        0.03463  -0.00347  -0.00519  -0.03815  -0.04512  -0.01050
   D15       -1.03910   0.01096   0.06679   0.14535   0.21392  -0.82518
   D16        2.26093   0.01006   0.07142   0.06704   0.13957   2.40050
   D17        0.23234  -0.00139  -0.02405  -0.01934  -0.04244   0.18990
   D18       -2.81202   0.00042  -0.01309   0.00695  -0.00492  -2.81694
   D19       -2.04093  -0.01018  -0.07368  -0.13894  -0.21465  -2.25558
   D20        1.19789  -0.00836  -0.06272  -0.11265  -0.17712   1.02077
   D21       -0.86279   0.00585   0.04006   0.03618   0.07816  -0.78462
   D22       -2.96870   0.00228   0.01551   0.03480   0.05140  -2.91730
   D23        1.23059   0.00482   0.03360   0.03513   0.07002   1.30062
   D24        2.95202  -0.00361  -0.02119  -0.06630  -0.08845   2.86357
   D25        0.84610  -0.00719  -0.04574  -0.06769  -0.11521   0.73090
   D26       -1.23779  -0.00464  -0.02765  -0.06735  -0.09659  -1.33437
   D27        3.02595   0.00155   0.01746   0.02264   0.04042   3.06636
   D28       -0.10714   0.00275   0.03070   0.03838   0.06995  -0.03719
   D29       -0.80937   0.01280   0.09443   0.15316   0.24790  -0.56147
   D30        2.34072   0.01399   0.10768   0.16891   0.27744   2.61816
   D31        1.20057   0.00603   0.03684   0.06589   0.10545   1.30602
   D32       -0.89733   0.00602   0.03632   0.06647   0.10581  -0.79153
   D33       -2.99012   0.00422   0.02504   0.06288   0.09059  -2.89952
   D34       -1.19104  -0.00577  -0.03611  -0.07593  -0.11493  -1.30597
   D35        2.99424  -0.00578  -0.03663  -0.07535  -0.11457   2.87967
   D36        0.90145  -0.00758  -0.04790  -0.07894  -0.12978   0.77167
   D37        0.87597  -0.00255  -0.01487  -0.04484  -0.05993   0.81604
   D38       -1.28547  -0.00049   0.00437  -0.05286  -0.04848  -1.33395
   D39        2.92569  -0.00053   0.00866  -0.06406  -0.05561   2.87009
   D40       -2.39990  -0.00196  -0.02083   0.02418   0.00337  -2.39653
   D41        1.72184   0.00011  -0.00159   0.01616   0.01481   1.73666
   D42       -0.35018   0.00006   0.00270   0.00496   0.00769  -0.34249
   D43        2.96592   0.00154  -0.00205   0.07437   0.07198   3.03790
   D44       -0.08743   0.00108  -0.00362   0.04302   0.03861  -0.04882
   D45       -0.03861   0.00036   0.00111   0.00524   0.00648  -0.03213
   D46       -3.09196  -0.00010  -0.00046  -0.02611  -0.02690  -3.11885
   D47       -1.37189   0.00171   0.01205  -0.02142  -0.00943  -1.38132
   D48        0.74052   0.00099   0.00490  -0.01335  -0.00848   0.73204
   D49        2.73365   0.00085   0.00443  -0.01277  -0.00827   2.72538
   D50        0.72105  -0.00283  -0.01609  -0.02793  -0.04401   0.67705
   D51        2.83346  -0.00355  -0.02324  -0.01986  -0.04305   2.79041
   D52       -1.45659  -0.00369  -0.02372  -0.01928  -0.04285  -1.49944
   D53        2.76798  -0.00035  -0.00383  -0.01904  -0.02286   2.74512
   D54       -1.40279  -0.00107  -0.01098  -0.01096  -0.02191  -1.42470
   D55        0.59035  -0.00120  -0.01146  -0.01038  -0.02170   0.56864
   D56       -1.62596  -0.00042  -0.00620  -0.00767  -0.01406  -1.64002
   D57        2.51110   0.00227   0.01493  -0.01249   0.00244   2.51354
   D58        0.41330  -0.00073  -0.00504  -0.01252  -0.01783   0.39546
   D59        1.43445   0.00025  -0.00456   0.02264   0.01765   1.45210
   D60       -0.71167   0.00295   0.01657   0.01781   0.03415  -0.67753
   D61       -2.80948  -0.00005  -0.00340   0.01778   0.01388  -2.79560
   D62       -1.36126   0.00045  -0.01208   0.09755   0.08534  -1.27593
   D63        1.77078  -0.00083  -0.02705   0.07973   0.05275   1.82353
   D64        1.87618  -0.00026  -0.01373   0.06201   0.04821   1.92438
   D65       -1.27497  -0.00154  -0.02870   0.04419   0.01562  -1.25935
   D66       -0.73304   0.00444   0.02592   0.03117   0.05703  -0.67602
   D67        1.38435  -0.00066  -0.00648   0.02475   0.01824   1.40260
   D68       -2.77878   0.00119   0.00664   0.02654   0.03333  -2.74545
   D69       -2.84750   0.00387   0.02539   0.02269   0.04793  -2.79958
   D70       -0.73011  -0.00123  -0.00701   0.01627   0.00914  -0.72096
   D71        1.38995   0.00062   0.00611   0.01806   0.02423   1.41418
   D72        1.44057   0.00484   0.02983   0.02174   0.05131   1.49188
   D73       -2.72522  -0.00025  -0.00257   0.01532   0.01253  -2.71269
   D74       -0.60517   0.00159   0.01055   0.01711   0.02761  -0.57755
   D75        0.04349  -0.00058  -0.01233   0.00259  -0.00981   0.03368
   D76        3.12131  -0.00094  -0.01917   0.01582  -0.00348   3.11783
   D77       -3.08906   0.00069   0.00175   0.01927   0.02143  -3.06764
   D78       -0.01124   0.00033  -0.00510   0.03251   0.02775   0.01651
   D79       -2.61047   0.00258   0.02308   0.03025   0.05351  -2.55695
   D80        0.48427   0.00286   0.02207   0.04509   0.06731   0.55158
   D81        0.53504   0.00247   0.02376   0.00411   0.02772   0.56276
   D82       -2.65340   0.00275   0.02276   0.01894   0.04151  -2.61189
   D83        0.04237  -0.00172  -0.01114  -0.04428  -0.05584  -0.01347
   D84       -3.02932  -0.00154  -0.00313  -0.06120  -0.06443  -3.09375
   D85       -3.10294  -0.00159  -0.01174  -0.01949  -0.03164  -3.13457
   D86        0.10855  -0.00141  -0.00373  -0.03640  -0.04023   0.06833
   D87        3.07701  -0.00033  -0.00221  -0.00431  -0.00591   3.07110
   D88       -0.05705  -0.00025  -0.00213  -0.00119  -0.00271  -0.05976
   D89       -0.11697  -0.00168  -0.01096  -0.03733  -0.04889  -0.16586
   D90        3.03216  -0.00160  -0.01088  -0.03421  -0.04570   2.98646
   D91       -0.02528  -0.00284  -0.01804  -0.05052  -0.06973  -0.09501
   D92        3.01205  -0.00432  -0.02898  -0.07708  -0.10643   2.90562
   D93       -3.11724  -0.00169  -0.00981  -0.01944  -0.02969   3.13626
   D94       -0.07991  -0.00317  -0.02076  -0.04600  -0.06638  -0.14630
   D95       -3.13919  -0.00010  -0.00104   0.00113   0.00005  -3.13914
   D96       -0.00660  -0.00021  -0.00143  -0.00229  -0.00369  -0.01029
   D97       -0.00501  -0.00016  -0.00115  -0.00181  -0.00296  -0.00798
   D98        3.12758  -0.00028  -0.00154  -0.00523  -0.00670   3.12088
   D99        3.13937  -0.00010  -0.00026  -0.00241  -0.00269   3.13668
   D100      -0.00681  -0.00025  -0.00141  -0.00390  -0.00530  -0.01211
   D101       0.00478   0.00000  -0.00008   0.00047   0.00041   0.00519
   D102      -3.14140  -0.00015  -0.00123  -0.00102  -0.00220   3.13958
   D103       0.00189   0.00017   0.00130   0.00137   0.00266   0.00454
   D104       3.14060   0.00002   0.00027  -0.00012   0.00014   3.14074
   D105      -3.13130   0.00032   0.00187   0.00461   0.00653  -3.12478
   D106       0.00741   0.00018   0.00084   0.00312   0.00401   0.01143
   D107      -0.00137   0.00016   0.00119   0.00133   0.00251   0.00114
   D108       3.13938  -0.00001  -0.00007  -0.00003  -0.00010   3.13929
   D109      -3.13856   0.00032   0.00235   0.00275   0.00513  -3.13343
   D110       0.00220   0.00015   0.00109   0.00140   0.00252   0.00472
   D111       0.00170  -0.00001  -0.00022   0.00053   0.00032   0.00202
   D112       3.14111  -0.00005  -0.00039  -0.00026  -0.00064   3.14047
   D113      -3.13700   0.00014   0.00082   0.00202   0.00287  -3.13414
   D114       0.00240   0.00010   0.00065   0.00123   0.00190   0.00430
   D115      -0.00196  -0.00015  -0.00100  -0.00186  -0.00285  -0.00480
   D116      -3.14136  -0.00011  -0.00083  -0.00107  -0.00189   3.13994
   D117       3.14047   0.00002   0.00026  -0.00050  -0.00022   3.14025
   D118       0.00107   0.00005   0.00043   0.00029   0.00074   0.00181
   D119       2.09418   0.00142   0.00626   0.01932   0.02546   2.11964
   D120      -2.03495  -0.00104  -0.00659   0.00652  -0.00031  -2.03526
   D121       0.07233  -0.00042  -0.00507   0.01463   0.00946   0.08179
   D122      -0.93899   0.00341   0.01890   0.04806   0.06715  -0.87183
   D123       1.21507   0.00096   0.00605   0.03526   0.04138   1.25645
   D124      -2.96084   0.00158   0.00757   0.04338   0.05115  -2.90969
   D125       3.12228   0.00025  -0.00015   0.00764   0.00733   3.12961
   D126       0.02227   0.00020   0.00080   0.00433   0.00501   0.02728
   D127       0.02683  -0.00010   0.00075  -0.00737  -0.00661   0.02022
   D128      -3.07318  -0.00015   0.00170  -0.01068  -0.00893  -3.08211
   D129      -3.12649   0.00009   0.00098  -0.00372  -0.00292  -3.12941
   D130       0.03173   0.00008   0.00139  -0.00486  -0.00361   0.02812
   D131      -0.02971   0.00020  -0.00034   0.01007   0.00975  -0.01996
   D132       3.12851   0.00019   0.00007   0.00893   0.00906   3.13757
   D133      -0.00701   0.00000  -0.00031   0.00082   0.00047  -0.00654
   D134      -3.13740   0.00006   0.00036   0.00051   0.00086  -3.13653
   D135       3.09442  -0.00010  -0.00180   0.00370   0.00184   3.09627
   D136      -0.03596  -0.00005  -0.00114   0.00340   0.00223  -0.03373
   D137       0.01267  -0.00021  -0.00061  -0.00609  -0.00672   0.00595
   D138      -3.13047  -0.00009  -0.00004  -0.00324  -0.00329  -3.13376
   D139       3.13800  -0.00024  -0.00118  -0.00501  -0.00624   3.13176
   D140      -0.00514  -0.00012  -0.00062  -0.00216  -0.00281  -0.00795
   D141      -0.01077   0.00002  -0.00051   0.00333   0.00284  -0.00793
   D142      -3.14018  -0.00001  -0.00001  -0.00011  -0.00010  -3.14028
   D143       3.11959  -0.00004  -0.00122   0.00364   0.00241   3.12200
   D144      -0.00982  -0.00007  -0.00072   0.00020  -0.00053  -0.01035
   D145       0.00797   0.00007   0.00095  -0.00073   0.00024   0.00821
   D146       3.13738   0.00011   0.00045   0.00270   0.00318   3.14056
   D147      -3.13207  -0.00005   0.00039  -0.00358  -0.00320  -3.13528
   D148      -0.00266  -0.00001  -0.00010  -0.00014  -0.00027  -0.00292
   D149      -0.84645   0.00329   0.02088   0.02835   0.04934  -0.79711
   D150       1.23479   0.00146   0.01130   0.01989   0.03131   1.26609
   D151      -2.88355  -0.00038   0.00378   0.00367   0.00761  -2.87595
   D152       2.22030   0.00282   0.01222   0.04502   0.05709   2.27739
   D153      -1.98164   0.00099   0.00264   0.03657   0.03906  -1.94258
   D154       0.18320  -0.00085  -0.00489   0.02034   0.01536   0.19856
         Item               Value     Threshold  Converged?
 Maximum Force            0.034110     0.000450     NO 
 RMS     Force            0.005867     0.000300     NO 
 Maximum Displacement     1.362800     0.001800     NO 
 RMS     Displacement     0.197452     0.001200     NO 
 Predicted change in Energy=-7.070003D-02
 Lowest energy point so far.  Saving SCF results.
 GradGradGradGradGradGradGradGradGradGradGradGradGradGradGradGradGradGrad

 Leave Link  103 at Wed Dec  5 17:31:13 2018, MaxMem=   536870912 cpu:         2.3
 (Enter /pbs_home/pkowalski/g09d01/g09/l202.exe)
 Stoichiometry    C29H22F6S2
 Framework group  C1[X(C29H22F6S2)]
 Deg. of freedom   171
 Full point group                 C1      NOp   1
 RotChk:  IX=0 Diff= 4.84D-02
 Largest Abelian subgroup         C1      NOp   1
 Largest concise Abelian subgroup C1      NOp   1
                         Standard orientation:                         
 ---------------------------------------------------------------------
 Center     Atomic      Atomic             Coordinates (Angstroms)
 Number     Number       Type             X           Y           Z
 ---------------------------------------------------------------------
      1         16           0        2.293150   -1.613009    1.622164
      2         16           0       -1.550036   -2.183920   -0.283747
      3          9           0       -2.589105    3.059590   -0.357223
      4          9           0       -1.026698    3.393176   -1.828442
      5          9           0       -0.460059    5.002272    0.251135
      6          9           0       -1.118935    3.478167    1.655860
      7          9           0        1.627003    3.530335   -0.460391
      8          9           0        1.464324    3.142722    1.672019
      9          6           0       -1.336179    0.275355   -1.034189
     10          6           0       -0.581219   -0.906118   -0.881111
     11          6           0        1.083786   -0.390273    1.532629
     12          6           0       -0.727850    1.492328   -0.468326
     13          6           0       -1.277684    2.907717   -0.600453
     14          6           0        0.465903    1.571833    0.184282
     15          6           0       -0.514326    3.691937    0.473564
     16          6           0        0.834778    2.994183    0.496906
     17          6           0        1.397485    0.481321    0.529859
     18          6           0        0.287214   -0.056048    2.762863
     19          6           0        0.634313   -1.289978   -1.662201
     20          6           0        3.228855   -0.922998    0.344588
     21          6           0       -3.030373   -1.275849   -0.420044
     22          6           0       -4.304239   -1.973374   -0.125625
     23          6           0       -5.544849   -1.324920   -0.122412
     24          6           0       -4.300400   -3.343717    0.179965
     25          6           0       -6.718374   -2.014074    0.161754
     26          6           0       -5.470219   -4.031333    0.466818
     27          6           0       -6.692068   -3.369626    0.456860
     28          6           0       -2.771084   -0.022875   -0.890212
     29          6           0       -3.811432    0.932341   -1.404744
     30          6           0        4.498904   -1.565329   -0.043163
     31          6           0        5.581633   -0.805019   -0.492912
     32          6           0        4.664920   -2.951626    0.067116
     33          6           0        6.781005   -1.412765   -0.843767
     34          6           0        5.863098   -3.557692   -0.283131
     35          6           0        6.927049   -2.790838   -0.745648
     36          6           0        2.634508    0.207166   -0.146659
     37          6           0        3.108447    1.053032   -1.292090
     38          1           0        0.928114    0.526203    3.437256
     39          1           0       -0.063936   -0.951639    3.294711
     40          1           0       -0.593674    0.547929    2.505478
     41          1           0        1.204228   -2.102307   -1.188340
     42          1           0        1.305340   -0.437190   -1.807883
     43          1           0        0.276785   -1.627446   -2.643974
     44          1           0       -5.625316   -0.263411   -0.330073
     45          1           0       -3.363638   -3.903774    0.191315
     46          1           0       -7.668228   -1.475202    0.155897
     47          1           0       -5.425103   -5.097669    0.697556
     48          1           0       -7.615975   -3.906690    0.680463
     49          1           0       -4.443309    0.412431   -2.138927
     50          1           0       -4.442366    1.348657   -0.609899
     51          1           0       -3.345262    1.766131   -1.935209
     52          1           0        5.507352    0.281914   -0.538510
     53          1           0        3.838874   -3.574002    0.419328
     54          1           0        7.614973   -0.797497   -1.188089
     55          1           0        5.965823   -4.641245   -0.195304
     56          1           0        7.870822   -3.265889   -1.020762
     57          1           0        2.281309    1.235625   -1.991831
     58          1           0        3.454273    2.034200   -0.946475
     59          1           0        3.910720    0.568824   -1.861132
 ---------------------------------------------------------------------
 Rotational constants (GHZ):      0.1265470      0.0714773      0.0512222
 Leave Link  202 at Wed Dec  5 17:31:14 2018, MaxMem=   536870912 cpu:         0.0
 (Enter /pbs_home/pkowalski/g09d01/g09/l301.exe)
 Basis read from rwf:  (5D, 7F)
 No pseudopotential information found on rwf file.
 There are   673 symmetry adapted cartesian basis functions of A   symmetry.
 There are   636 symmetry adapted basis functions of A   symmetry.
   636 basis functions,  1103 primitive gaussians,   673 cartesian basis functions
   141 alpha electrons      141 beta electrons
       nuclear repulsion energy      4696.8671016588 Hartrees.
 IExCor=32609 DFT=T Ex+Corr=LC-wPBE ExCW=0 ScaHFX=  1.000000
 ScaDFX=  1.000000  0.000000  1.000000  1.000000 ScalE2=  1.000000  1.000000
 IRadAn=      0 IRanWt=     -1 IRanGd=            0 ICorTp=0 IEmpDi=131
  HFx wShort=  0.000000 wLong=  0.400000 cFull=  0.000000 cShort=  0.000000 cLong=  1.000000
  DFx wShort=  0.000000 wLong=  0.400000 cFull=  0.000000 cShort=  0.000000 cLong=  1.000000
 NAtoms=   59 NActive=   59 NUniq=   59 SFac= 1.00D+00 NAtFMM=   60 NAOKFM=F Big=F
 Integral buffers will be    131072 words long.
 Raffenetti 2 integral format.
 Two-electron integral symmetry is turned on.
 R6Disp:  Grimme-D3 Dispersion energy=       -0.0591198163 Hartrees.
 Nuclear repulsion after empirical dispersion term =     4696.8079818426 Hartrees.
 No density basis found on file   724.
 Leave Link  301 at Wed Dec  5 17:31:14 2018, MaxMem=   536870912 cpu:         0.6
 (Enter /pbs_home/pkowalski/g09d01/g09/l302.exe)
 NPDir=0 NMtPBC=     1 NCelOv=     1 NCel=       1 NClECP=     1 NCelD=      1
         NCelK=      1 NCelE2=     1 NClLst=     1 CellRange=     0.0.
 One-electron integrals computed using PRISM.
 NBasis=   636 RedAO= T EigKep=  2.82D-04  NBF=   636
 NBsUse=   636 1.00D-06 EigRej= -1.00D+00 NBFU=   636
 Precomputing XC quadrature grid using
 IXCGrd= 4 IRadAn=           0 IRanWt=          -1 IRanGd=           0 AccXCQ= 0.00D+00.
 Generated NRdTot=       0 NPtTot=           0 NUsed=           0 NTot=          32
 NSgBfM=   619   624   626   627   627 MxSgAt=    59 MxSgA2=    59.
 Leave Link  302 at Wed Dec  5 17:31:16 2018, MaxMem=   536870912 cpu:        16.2
 (Enter /pbs_home/pkowalski/g09d01/g09/l303.exe)
 DipDrv:  MaxL=1.
 Leave Link  303 at Wed Dec  5 17:31:16 2018, MaxMem=   536870912 cpu:         1.5
 (Enter /pbs_home/pkowalski/g09d01/g09/l401.exe)
 Initial guess from the checkpoint file:  "dae0068freq_open_lc-wpbe_air_D3.chk"
 B after Tr=     0.000000    0.000000    0.000000
         Rot=    0.999855    0.004081    0.000153    0.016543 Ang=   1.95 deg.
 Guess basis will be translated and rotated to current coordinates.
 JPrj=2 DoOrth=T DoCkMO=T.
 Generating alternative initial guess.
 ExpMin= 1.22D-01 ExpMax= 9.18D+03 ExpMxC= 1.38D+03 IAcc=1 IRadAn=         1 AccDes= 0.00D+00
 Harris functional with IExCor=32609 and IRadAn=       1 diagonalized for initial guess.
 HarFok:  IExCor=32609 AccDes= 0.00D+00 IRadAn=         1 IDoV= 1 UseB2=F ITyADJ=14
 ICtDFT=  3500011 ScaDFX=  1.000000  1.000000  1.000000  1.000000
 FoFCou: FMM=F IPFlag=           0 FMFlag=      100000 FMFlg1=           0
         NFxFlg=           0 DoJE=T BraDBF=F KetDBF=T FulRan=T
         wScrn=  0.000000 ICntrl=     500 IOpCl=  0 I1Cent=   200000004 NGrid=           0
         NMat0=    1 NMatS0=      1 NMatT0=    0 NMatD0=    1 NMtDS0=    0 NMtDT0=    0
 Petite list used in FoFCou.
 Harris En= -2510.56330440898    
 Leave Link  401 at Wed Dec  5 17:31:22 2018, MaxMem=   536870912 cpu:        42.3
 (Enter /pbs_home/pkowalski/g09d01/g09/l502.exe)
 Closed shell SCF:
 Using DIIS extrapolation, IDIIS=  1040.
 Integral symmetry usage will be decided dynamically.
 IVT=     1387805 IEndB=     1387805 NGot=   536870912 MDV=   535953350
 LenX=   535953350 LenY=   535499748
 Requested convergence on RMS density matrix=1.00D-08 within 128 cycles.
 Requested convergence on MAX density matrix=1.00D-06.
 Requested convergence on             energy=1.00D-06.
 No special actions if energy rises.
 Fock matrices will be formed incrementally for  20 cycles.
 Integral accuracy reduced to 1.0D-05 until final iterations.

 Cycle   1  Pass 0  IDiag  1:
 FoFJK:  IHMeth= 1 ICntrl=       0 DoSepK=T KAlg= 0 I1Cent=   0 FoldK=F
 IRaf=         1 NMat=   1 IRICut=       1 DoRegI=T DoRafI=F ISym2E= 0.
 FoFCou: FMM=F IPFlag=           0 FMFlag=      100000 FMFlg1=           0
         NFxFlg=           0 DoJE=T BraDBF=F KetDBF=F FulRan=T
         wScrn=  0.000000 ICntrl=     500 IOpCl=  0 I1Cent=           0 NGrid=           0
         NMat0=    1 NMatS0=      1 NMatT0=    0 NMatD0=    1 NMtDS0=    0 NMtDT0=    0
 Symmetry not used in FoFCou.
 E= -2510.77334839937    
 DIIS: error= 7.97D-03 at cycle   1 NSaved=   1.
 NSaved= 1 IEnMin= 1 EnMin= -2510.77334839937     IErMin= 1 ErrMin= 7.97D-03
 ErrMax= 7.97D-03  0.00D+00 EMaxC= 1.00D-01 BMatC= 9.25D-02 BMatP= 9.25D-02
 IDIUse=3 WtCom= 9.20D-01 WtEn= 7.97D-02
 Coeff-Com:  0.100D+01
 Coeff-En:   0.100D+01
 Coeff:      0.100D+01
 Gap=     0.692 Goal=   None    Shift=    0.000
 GapD=    0.692 DampG=2.000 DampE=1.000 DampFc=2.0000 IDamp=-1.
 RMSDP=1.01D-03 MaxDP=3.78D-02              OVMax= 4.56D-02

 Cycle   2  Pass 0  IDiag  1:
 RMSU=  1.00D-03    CP:  9.97D-01
 E= -2510.90535682924     Delta-E=       -0.132008429870 Rises=F Damp=F
 DIIS: error= 2.85D-03 at cycle   2 NSaved=   2.
 NSaved= 2 IEnMin= 2 EnMin= -2510.90535682924     IErMin= 2 ErrMin= 2.85D-03
 ErrMax= 2.85D-03  0.00D+00 EMaxC= 1.00D-01 BMatC= 5.44D-03 BMatP= 9.25D-02
 IDIUse=3 WtCom= 9.71D-01 WtEn= 2.85D-02
 Coeff-Com: -0.137D+00 0.114D+01
 Coeff-En:   0.000D+00 0.100D+01
 Coeff:     -0.133D+00 0.113D+01
 Gap=     0.299 Goal=   None    Shift=    0.000
 RMSDP=3.27D-04 MaxDP=1.56D-02 DE=-1.32D-01 OVMax= 2.25D-02

 Cycle   3  Pass 0  IDiag  1:
 RMSU=  2.95D-04    CP:  9.95D-01  1.14D+00
 E= -2510.91697538045     Delta-E=       -0.011618551214 Rises=F Damp=F
 DIIS: error= 9.47D-04 at cycle   3 NSaved=   3.
 NSaved= 3 IEnMin= 3 EnMin= -2510.91697538045     IErMin= 3 ErrMin= 9.47D-04
 ErrMax= 9.47D-04  0.00D+00 EMaxC= 1.00D-01 BMatC= 2.05D-03 BMatP= 5.44D-03
 IDIUse=3 WtCom= 9.91D-01 WtEn= 9.47D-03
 Coeff-Com: -0.918D-01 0.441D+00 0.650D+00
 Coeff-En:   0.000D+00 0.000D+00 0.100D+01
 Coeff:     -0.909D-01 0.437D+00 0.654D+00
 Gap=     0.297 Goal=   None    Shift=    0.000
 RMSDP=1.63D-04 MaxDP=1.13D-02 DE=-1.16D-02 OVMax= 1.37D-02

 Cycle   4  Pass 0  IDiag  1:
 RMSU=  1.31D-04    CP:  9.96D-01  1.19D+00  7.17D-01
 E= -2510.91934434865     Delta-E=       -0.002368968194 Rises=F Damp=F
 DIIS: error= 4.50D-04 at cycle   4 NSaved=   4.
 NSaved= 4 IEnMin= 4 EnMin= -2510.91934434865     IErMin= 4 ErrMin= 4.50D-04
 ErrMax= 4.50D-04  0.00D+00 EMaxC= 1.00D-01 BMatC= 2.92D-04 BMatP= 2.05D-03
 IDIUse=3 WtCom= 9.95D-01 WtEn= 4.50D-03
 Coeff-Com:  0.124D-02-0.109D+00 0.215D+00 0.893D+00
 Coeff-En:   0.000D+00 0.000D+00 0.000D+00 0.100D+01
 Coeff:      0.124D-02-0.109D+00 0.214D+00 0.893D+00
 Gap=     0.297 Goal=   None    Shift=    0.000
 RMSDP=6.97D-05 MaxDP=4.21D-03 DE=-2.37D-03 OVMax= 5.47D-03

 Cycle   5  Pass 0  IDiag  1:
 RMSU=  3.58D-05    CP:  9.95D-01  1.19D+00  9.19D-01  1.03D+00
 E= -2510.91980352994     Delta-E=       -0.000459181290 Rises=F Damp=F
 DIIS: error= 1.47D-04 at cycle   5 NSaved=   5.
 NSaved= 5 IEnMin= 5 EnMin= -2510.91980352994     IErMin= 5 ErrMin= 1.47D-04
 ErrMax= 1.47D-04  0.00D+00 EMaxC= 1.00D-01 BMatC= 3.82D-05 BMatP= 2.92D-04
 IDIUse=3 WtCom= 9.99D-01 WtEn= 1.47D-03
 Coeff-Com:  0.802D-02-0.854D-01 0.437D-01 0.382D+00 0.651D+00
 Coeff-En:   0.000D+00 0.000D+00 0.000D+00 0.000D+00 0.100D+01
 Coeff:      0.800D-02-0.852D-01 0.437D-01 0.382D+00 0.652D+00
 Gap=     0.297 Goal=   None    Shift=    0.000
 RMSDP=1.91D-05 MaxDP=9.90D-04 DE=-4.59D-04 OVMax= 2.51D-03

 Cycle   6  Pass 0  IDiag  1:
 RMSU=  1.46D-05    CP:  9.95D-01  1.19D+00  9.38D-01  1.10D+00  8.33D-01
 E= -2510.91986119333     Delta-E=       -0.000057663388 Rises=F Damp=F
 DIIS: error= 5.74D-05 at cycle   6 NSaved=   6.
 NSaved= 6 IEnMin= 6 EnMin= -2510.91986119333     IErMin= 6 ErrMin= 5.74D-05
 ErrMax= 5.74D-05  0.00D+00 EMaxC= 1.00D-01 BMatC= 3.67D-06 BMatP= 3.82D-05
 IDIUse=1 WtCom= 1.00D+00 WtEn= 0.00D+00
 Coeff-Com:  0.145D-02-0.942D-03-0.201D-01-0.678D-01 0.142D+00 0.946D+00
 Coeff:      0.145D-02-0.942D-03-0.201D-01-0.678D-01 0.142D+00 0.946D+00
 Gap=     0.297 Goal=   None    Shift=    0.000
 RMSDP=9.85D-06 MaxDP=4.17D-04 DE=-5.77D-05 OVMax= 1.74D-03

 Initial convergence to 1.0D-05 achieved.  Increase integral accuracy.
 Cycle   7  Pass 1  IDiag  1:
 E= -2510.92004339028     Delta-E=       -0.000182196958 Rises=F Damp=F
 DIIS: error= 1.80D-04 at cycle   1 NSaved=   1.
 NSaved= 1 IEnMin= 1 EnMin= -2510.92004339028     IErMin= 1 ErrMin= 1.80D-04
 ErrMax= 1.80D-04  0.00D+00 EMaxC= 1.00D-01 BMatC= 1.88D-05 BMatP= 1.88D-05
 IDIUse=3 WtCom= 9.98D-01 WtEn= 1.80D-03
 Coeff-Com:  0.100D+01
 Coeff-En:   0.100D+01
 Coeff:      0.100D+01
 Gap=     0.297 Goal=   None    Shift=    0.000
 RMSDP=9.85D-06 MaxDP=4.17D-04 DE=-1.82D-04 OVMax= 8.36D-04

 Cycle   8  Pass 1  IDiag  1:
 RMSU=  1.90D-04    CP:  1.00D+00
 E= -2510.92006384033     Delta-E=       -0.000020450047 Rises=F Damp=F
 DIIS: error= 1.88D-05 at cycle   2 NSaved=   2.
 NSaved= 2 IEnMin= 2 EnMin= -2510.92006384033     IErMin= 2 ErrMin= 1.88D-05
 ErrMax= 1.88D-05  0.00D+00 EMaxC= 1.00D-01 BMatC= 6.45D-07 BMatP= 1.88D-05
 IDIUse=1 WtCom= 1.00D+00 WtEn= 0.00D+00
 Coeff-Com:  0.176D-01 0.982D+00
 Coeff:      0.176D-01 0.982D+00
 Gap=     0.297 Goal=   None    Shift=    0.000
 RMSDP=9.50D-06 MaxDP=3.83D-04 DE=-2.05D-05 OVMax= 5.53D-04

 Cycle   9  Pass 1  IDiag  1:
 RMSU=  4.16D-06    CP:  1.00D+00  1.04D+00
 E= -2510.92006425670     Delta-E=       -0.000000416372 Rises=F Damp=F
 DIIS: error= 1.85D-05 at cycle   3 NSaved=   3.
 NSaved= 3 IEnMin= 3 EnMin= -2510.92006425670     IErMin= 3 ErrMin= 1.85D-05
 ErrMax= 1.85D-05  0.00D+00 EMaxC= 1.00D-01 BMatC= 6.26D-07 BMatP= 6.45D-07
 IDIUse=1 WtCom= 1.00D+00 WtEn= 0.00D+00
 Coeff-Com: -0.247D-01 0.504D+00 0.521D+00
 Coeff:     -0.247D-01 0.504D+00 0.521D+00
 Gap=     0.297 Goal=   None    Shift=    0.000
 RMSDP=1.96D-06 MaxDP=7.65D-05 DE=-4.16D-07 OVMax= 1.86D-04

 Cycle  10  Pass 1  IDiag  1:
 RMSU=  1.70D-06    CP:  1.00D+00  1.05D+00  8.36D-01
 E= -2510.92006497774     Delta-E=       -0.000000721042 Rises=F Damp=F
 DIIS: error= 5.21D-06 at cycle   4 NSaved=   4.
 NSaved= 4 IEnMin= 4 EnMin= -2510.92006497774     IErMin= 4 ErrMin= 5.21D-06
 ErrMax= 5.21D-06  0.00D+00 EMaxC= 1.00D-01 BMatC= 2.09D-08 BMatP= 6.26D-07
 IDIUse=1 WtCom= 1.00D+00 WtEn= 0.00D+00
 Coeff-Com: -0.439D-02 0.278D-02 0.419D-01 0.960D+00
 Coeff:     -0.439D-02 0.278D-02 0.419D-01 0.960D+00
 Gap=     0.297 Goal=   None    Shift=    0.000
 RMSDP=9.09D-07 MaxDP=4.66D-05 DE=-7.21D-07 OVMax= 2.18D-04

 Cycle  11  Pass 1  IDiag  1:
 RMSU=  6.55D-07    CP:  1.00D+00  1.05D+00  9.41D-01  1.26D+00
 E= -2510.92006508235     Delta-E=       -0.000000104610 Rises=F Damp=F
 DIIS: error= 3.71D-06 at cycle   5 NSaved=   5.
 NSaved= 5 IEnMin= 5 EnMin= -2510.92006508235     IErMin= 5 ErrMin= 3.71D-06
 ErrMax= 3.71D-06  0.00D+00 EMaxC= 1.00D-01 BMatC= 9.61D-09 BMatP= 2.09D-08
 IDIUse=1 WtCom= 1.00D+00 WtEn= 0.00D+00
 Coeff-Com:  0.826D-02-0.199D+00-0.210D+00 0.377D+00 0.102D+01
 Coeff:      0.826D-02-0.199D+00-0.210D+00 0.377D+00 0.102D+01
 Gap=     0.297 Goal=   None    Shift=    0.000
 RMSDP=8.46D-07 MaxDP=4.12D-05 DE=-1.05D-07 OVMax= 2.29D-04

 Cycle  12  Pass 1  IDiag  1:
 RMSU=  4.24D-07    CP:  1.00D+00  1.05D+00  1.01D+00  1.60D+00  1.52D+00
 E= -2510.92006512974     Delta-E=       -0.000000047381 Rises=F Damp=F
 DIIS: error= 7.65D-07 at cycle   6 NSaved=   6.
 NSaved= 6 IEnMin= 6 EnMin= -2510.92006512974     IErMin= 6 ErrMin= 7.65D-07
 ErrMax= 7.65D-07  0.00D+00 EMaxC= 1.00D-01 BMatC= 1.78D-09 BMatP= 9.61D-09
 IDIUse=1 WtCom= 1.00D+00 WtEn= 0.00D+00
 Coeff-Com:  0.427D-02-0.860D-01-0.102D+00-0.716D-02 0.445D+00 0.745D+00
 Coeff:      0.427D-02-0.860D-01-0.102D+00-0.716D-02 0.445D+00 0.745D+00
 Gap=     0.297 Goal=   None    Shift=    0.000
 RMSDP=2.89D-07 MaxDP=1.68D-05 DE=-4.74D-08 OVMax= 6.63D-05

 Cycle  13  Pass 1  IDiag  1:
 RMSU=  1.27D-07    CP:  1.00D+00  1.05D+00  1.03D+00  1.68D+00  1.83D+00
                    CP:  1.11D+00
 E= -2510.92006513424     Delta-E=       -0.000000004502 Rises=F Damp=F
 DIIS: error= 2.46D-07 at cycle   7 NSaved=   7.
 NSaved= 7 IEnMin= 7 EnMin= -2510.92006513424     IErMin= 7 ErrMin= 2.46D-07
 ErrMax= 2.46D-07  0.00D+00 EMaxC= 1.00D-01 BMatC= 9.90D-11 BMatP= 1.78D-09
 IDIUse=1 WtCom= 1.00D+00 WtEn= 0.00D+00
 Coeff-Com: -0.656D-03 0.183D-01 0.161D-01-0.533D-01-0.783D-01 0.912D-01
 Coeff-Com:  0.101D+01
 Coeff:     -0.656D-03 0.183D-01 0.161D-01-0.533D-01-0.783D-01 0.912D-01
 Coeff:      0.101D+01
 Gap=     0.297 Goal=   None    Shift=    0.000
 RMSDP=8.75D-08 MaxDP=4.31D-06 DE=-4.50D-09 OVMax= 2.05D-05

 Cycle  14  Pass 1  IDiag  1:
 RMSU=  4.58D-08    CP:  1.00D+00  1.05D+00  1.02D+00  1.69D+00  1.91D+00
                    CP:  1.22D+00  1.13D+00
 E= -2510.92006513489     Delta-E=       -0.000000000652 Rises=F Damp=F
 DIIS: error= 9.18D-08 at cycle   8 NSaved=   8.
 NSaved= 8 IEnMin= 8 EnMin= -2510.92006513489     IErMin= 8 ErrMin= 9.18D-08
 ErrMax= 9.18D-08  0.00D+00 EMaxC= 1.00D-01 BMatC= 2.61D-11 BMatP= 9.90D-11
 IDIUse=1 WtCom= 1.00D+00 WtEn= 0.00D+00
 Coeff-Com: -0.692D-03 0.155D-01 0.163D-01-0.170D-01-0.776D-01-0.696D-01
 Coeff-Com:  0.316D+00 0.817D+00
 Coeff:     -0.692D-03 0.155D-01 0.163D-01-0.170D-01-0.776D-01-0.696D-01
 Coeff:      0.316D+00 0.817D+00
 Gap=     0.297 Goal=   None    Shift=    0.000
 RMSDP=3.10D-08 MaxDP=1.48D-06 DE=-6.52D-10 OVMax= 6.12D-06

 Cycle  15  Pass 1  IDiag  1:
 RMSU=  1.76D-08    CP:  1.00D+00  1.05D+00  1.02D+00  1.69D+00  1.93D+00
                    CP:  1.24D+00  1.23D+00  1.24D+00
 E= -2510.92006513489     Delta-E=       -0.000000000004 Rises=F Damp=F
 DIIS: error= 7.17D-08 at cycle   9 NSaved=   9.
 NSaved= 9 IEnMin= 9 EnMin= -2510.92006513489     IErMin= 9 ErrMin= 7.17D-08
 ErrMax= 7.17D-08  0.00D+00 EMaxC= 1.00D-01 BMatC= 3.67D-12 BMatP= 2.61D-11
 IDIUse=1 WtCom= 1.00D+00 WtEn= 0.00D+00
 Coeff-Com: -0.597D-04 0.613D-03 0.111D-02 0.669D-02-0.346D-02-0.382D-01
 Coeff-Com: -0.108D+00 0.195D+00 0.946D+00
 Coeff:     -0.597D-04 0.613D-03 0.111D-02 0.669D-02-0.346D-02-0.382D-01
 Coeff:     -0.108D+00 0.195D+00 0.946D+00
 Gap=     0.297 Goal=   None    Shift=    0.000
 RMSDP=1.19D-08 MaxDP=6.79D-07 DE=-3.64D-12 OVMax= 2.05D-06

 Cycle  16  Pass 1  IDiag  1:
 RMSU=  6.44D-09    CP:  1.00D+00  1.05D+00  1.02D+00  1.69D+00  1.93D+00
                    CP:  1.24D+00  1.26D+00  1.42D+00  1.14D+00
 E= -2510.92006513489     Delta-E=        0.000000000005 Rises=F Damp=F
 DIIS: error= 2.49D-08 at cycle  10 NSaved=  10.
 NSaved=10 IEnMin= 9 EnMin= -2510.92006513489     IErMin=10 ErrMin= 2.49D-08
 ErrMax= 2.49D-08  0.00D+00 EMaxC= 1.00D-01 BMatC= 1.05D-12 BMatP= 3.67D-12
 IDIUse=1 WtCom= 1.00D+00 WtEn= 0.00D+00
 Coeff-Com:  0.923D-04-0.239D-02-0.232D-02 0.592D-02 0.117D-01-0.659D-02
 Coeff-Com: -0.101D+00-0.571D-01 0.422D+00 0.730D+00
 Coeff:      0.923D-04-0.239D-02-0.232D-02 0.592D-02 0.117D-01-0.659D-02
 Coeff:     -0.101D+00-0.571D-01 0.422D+00 0.730D+00
 Gap=     0.297 Goal=   None    Shift=    0.000
 RMSDP=4.44D-09 MaxDP=2.09D-07 DE= 5.46D-12 OVMax= 5.74D-07

 SCF Done:  E(RLC-wPBE) =  -2510.92006513     A.U. after   16 cycles
            NFock= 16  Conv=0.44D-08     -V/T= 2.0074
 KE= 2.492487384735D+03 PE=-1.529371686145D+04 EE= 5.593501429738D+03
 Leave Link  502 at Wed Dec  5 17:43:59 2018, MaxMem=   536870912 cpu:      6041.0
 (Enter /pbs_home/pkowalski/g09d01/g09/l701.exe)
 Compute integral first derivatives.
 ... and contract with generalized density number  0.
 R6Disp: Adding Grimme-D3 dispersion energy 1st derivatives to the gradient.
 Leave Link  701 at Wed Dec  5 17:44:01 2018, MaxMem=   536870912 cpu:         6.1
 (Enter /pbs_home/pkowalski/g09d01/g09/l702.exe)
 L702 exits ... SP integral derivatives will be done elsewhere.
 Leave Link  702 at Wed Dec  5 17:44:01 2018, MaxMem=   536870912 cpu:         0.2
 (Enter /pbs_home/pkowalski/g09d01/g09/l703.exe)
 Compute integral first derivatives, UseDBF=F ICtDFT=           0.
 Integral derivatives from FoFJK, PRISM(SPDF).
 Calling FoFJK, ICntrl=      2127 FMM=F ISym2X=0 I1Cent= 0 IOpClX= 0 NMat=1 NMatS=1 NMatT=0.
 FoFJK:  IHMeth= 1 ICntrl=    2127 DoSepK=T KAlg= 0 I1Cent=   0 FoldK=F
 IRaf=         1 NMat=   1 IRICut=       1 DoRegI=T DoRafI=F ISym2E= 0.
 FoFCou: FMM=F IPFlag=           0 FMFlag=      100000 FMFlg1=         800
         NFxFlg=           0 DoJE=F BraDBF=F KetDBF=F FulRan=T
         wScrn=  0.000000 ICntrl=    2527 IOpCl=  0 I1Cent=           0 NGrid=           0
         NMat0=    1 NMatS0=      1 NMatT0=    0 NMatD0=    1 NMtDS0=    0 NMtDT0=    0
 Symmetry not used in FoFCou.
 Leave Link  703 at Wed Dec  5 17:48:08 2018, MaxMem=   536870912 cpu:      1975.3
 (Enter /pbs_home/pkowalski/g09d01/g09/l716.exe)
 Dipole        = 5.25800724D-02-1.30977640D+00-3.27963770D-01
 ***** Axes restored to original set *****
 -------------------------------------------------------------------
 Center     Atomic                   Forces (Hartrees/Bohr)
 Number     Number              X              Y              Z
 -------------------------------------------------------------------
      1       16          -0.002059063    0.001601663    0.001414411
      2       16           0.001570122    0.003664689   -0.007805012
      3        9          -0.002099629    0.000055896    0.000743678
      4        9          -0.000595157    0.002746843   -0.001433035
      5        9           0.000715142    0.001074665   -0.003189202
      6        9          -0.000796854    0.001167551    0.001303336
      7        9           0.002012887    0.002309789   -0.000292741
      8        9           0.000503340   -0.001704091    0.000683346
      9        6          -0.003174649   -0.023157971    0.037632536
     10        6          -0.022412474   -0.000505710   -0.023728843
     11        6           0.023884522    0.001817953    0.017862516
     12        6           0.012764068    0.011873841   -0.019205104
     13        6           0.000052873   -0.004648695    0.005297684
     14        6          -0.000002936    0.002992729   -0.007372616
     15        6           0.000496207   -0.000175258    0.002006188
     16        6          -0.002143444   -0.003571012    0.001059948
     17        6          -0.007886689    0.006036437   -0.002206536
     18        6          -0.012349281   -0.007439082   -0.010403982
     19        6           0.006957306    0.002449312    0.010908615
     20        6           0.003387826   -0.001419266    0.004499242
     21        6           0.002120577   -0.007697481   -0.001900420
     22        6           0.000836047   -0.000263666    0.000648045
     23        6          -0.001834914   -0.000612150    0.000947970
     24        6          -0.001114002   -0.000112052   -0.000407412
     25        6           0.000625993   -0.000834020   -0.000037064
     26        6           0.000272528    0.001167202    0.000027104
     27        6           0.000224843    0.000297694   -0.000064619
     28        6           0.005305350    0.014385474   -0.000738986
     29        6           0.000589506   -0.001249951   -0.001351699
     30        6          -0.001510516   -0.001283544   -0.000502439
     31        6           0.003529406   -0.000303228    0.001219911
     32        6           0.000005912   -0.000104976   -0.002190889
     33        6          -0.000655513   -0.000519249   -0.000135802
     34        6           0.000524958    0.001063661    0.000082560
     35        6          -0.000642994    0.000061344    0.000145396
     36        6          -0.000924532    0.002804325   -0.000729766
     37        6          -0.000071860   -0.003352461   -0.001204653
     38        1          -0.000367015    0.000400982    0.000745319
     39        1           0.000328345    0.000343202   -0.000355024
     40        1           0.000804069    0.000701365    0.000205772
     41        1          -0.000249582    0.001058120   -0.000361245
     42        1          -0.005287188   -0.003720571   -0.004683486
     43        1           0.000128639   -0.001190754   -0.000467428
     44        1           0.001595933    0.001035775    0.000225076
     45        1           0.001078779    0.000285302   -0.000301279
     46        1          -0.000042386    0.000344812   -0.000039357
     47        1           0.000254591   -0.000235455    0.000043733
     48        1          -0.000188833   -0.000137648   -0.000011273
     49        1          -0.001974465   -0.001260897    0.002306850
     50        1          -0.000000349    0.001456748   -0.000783085
     51        1          -0.000625995   -0.000840097   -0.000722255
     52        1          -0.000237584   -0.000530781    0.000971830
     53        1          -0.000818044    0.000520435    0.000128416
     54        1           0.000178624    0.000195683   -0.000004251
     55        1          -0.000042936   -0.000276334    0.000071920
     56        1           0.000188299   -0.000158491   -0.000104299
     57        1          -0.000843815    0.003174024    0.000911754
     58        1           0.001082437    0.000225472   -0.000023560
     59        1          -0.001066429   -0.000008097    0.000664207
 -------------------------------------------------------------------
 Cartesian Forces:  Max     0.037632536 RMS     0.005800882
 Leave Link  716 at Wed Dec  5 17:48:09 2018, MaxMem=   536870912 cpu:         0.3
 (Enter /pbs_home/pkowalski/g09d01/g09/l103.exe)

 GradGradGradGradGradGradGradGradGradGradGradGradGradGradGradGradGradGrad
 Berny optimization.
 Using GEDIIS/GDIIS optimizer.
 FormGI is forming the generalized inverse of G from B-inverse, IUseBI=4.
 GSVD:  received Info=                   1 from GESDD.
 Internal  Forces:  Max     0.034694348 RMS     0.004837326
 Search for a local minimum.
 Step number   3 out of a maximum of  337
 All quantities printed in internal units (Hartrees-Bohrs-Radians)
 RMS Force = .48373D-02 SwitMx=.10000D-02 MixMth= 1
 Mixed Optimization -- RFO/linear search
 Update second derivatives using D2CorX and points    2    3
 DE= -6.09D-02 DEPred=-7.07D-02 R= 8.62D-01
 TightC=F SS=  1.41D+00  RLast= 1.15D+00 DXNew= 8.4853D-01 3.4605D+00
 Trust test= 8.62D-01 RLast= 1.15D+00 DXMaxT set to 8.49D-01
 ITU=  1  1  0
 Use linear search instead of GDIIS.
     Eigenvalues ---    0.00220   0.00459   0.00564   0.00661   0.00718
     Eigenvalues ---    0.00729   0.00742   0.00752   0.00828   0.00853
     Eigenvalues ---    0.00881   0.00900   0.01019   0.01041   0.01116
     Eigenvalues ---    0.01183   0.01257   0.01365   0.01397   0.01411
     Eigenvalues ---    0.01470   0.01563   0.01715   0.01857   0.01879
     Eigenvalues ---    0.01951   0.01962   0.01987   0.02012   0.02015
     Eigenvalues ---    0.02032   0.02081   0.02089   0.02137   0.02144
     Eigenvalues ---    0.02155   0.02155   0.02169   0.02173   0.02192
     Eigenvalues ---    0.02218   0.02618   0.04915   0.05236   0.06915
     Eigenvalues ---    0.06959   0.07073   0.07163   0.07293   0.07466
     Eigenvalues ---    0.07581   0.07666   0.07773   0.08150   0.09363
     Eigenvalues ---    0.09853   0.10297   0.11080   0.12044   0.12141
     Eigenvalues ---    0.13981   0.14411   0.15990   0.15998   0.15999
     Eigenvalues ---    0.15999   0.15999   0.16000   0.16000   0.16000
     Eigenvalues ---    0.16000   0.16000   0.16000   0.16000   0.16000
     Eigenvalues ---    0.16000   0.16000   0.16000   0.16000   0.16000
     Eigenvalues ---    0.16000   0.16007   0.16057   0.16954   0.17651
     Eigenvalues ---    0.20285   0.22000   0.22000   0.22001   0.22007
     Eigenvalues ---    0.22250   0.22617   0.23271   0.23466   0.23492
     Eigenvalues ---    0.24162   0.24344   0.24444   0.24643   0.24744
     Eigenvalues ---    0.24903   0.24929   0.24958   0.24979   0.24986
     Eigenvalues ---    0.24992   0.25008   0.25273   0.25592   0.26365
     Eigenvalues ---    0.27264   0.27839   0.28943   0.29496   0.29767
     Eigenvalues ---    0.30251   0.30576   0.31087   0.31549   0.31658
     Eigenvalues ---    0.31909   0.32165   0.32210   0.32488   0.32567
     Eigenvalues ---    0.32576   0.32590   0.32598   0.32608   0.32620
     Eigenvalues ---    0.32623   0.32699   0.32790   0.32881   0.32946
     Eigenvalues ---    0.33037   0.33244   0.33370   0.33521   0.35645
     Eigenvalues ---    0.35671   0.35686   0.35697   0.35703   0.35708
     Eigenvalues ---    0.35790   0.36081   0.36224   0.37683   0.39793
     Eigenvalues ---    0.40613   0.40714   0.41135   0.41857   0.43817
     Eigenvalues ---    0.44307   0.45647   0.45899   0.45951   0.46091
     Eigenvalues ---    0.46524   0.46910   0.47094   0.47660   0.48258
     Eigenvalues ---    0.48328   0.48517   0.49146   0.50379   0.51518
     Eigenvalues ---    0.55103
 RFO step:  Lambda=-4.92341609D-02 EMin= 2.20032417D-03
 Quartic linear search produced a step of  0.30075.
 Iteration  1 RMS(Cart)=  0.36875664 RMS(Int)=  0.02226229
 Iteration  2 RMS(Cart)=  0.14580016 RMS(Int)=  0.00330088
 Iteration  3 RMS(Cart)=  0.00672662 RMS(Int)=  0.00200904
 Iteration  4 RMS(Cart)=  0.00006385 RMS(Int)=  0.00200902
 Iteration  5 RMS(Cart)=  0.00000029 RMS(Int)=  0.00200902
 ITry= 1 IFail=0 DXMaxC= 1.83D+00 DCOld= 1.00D+10 DXMaxT= 8.49D-01 DXLimC= 3.00D+00 Rises=F
 Variable       Old X    -DE/DX   Delta X   Delta X   Delta X     New X
                                 (Linear)    (Quad)   (Total)
    R1        3.25431  -0.00317  -0.02030  -0.03007  -0.04900   3.20532
    R2        3.26429  -0.00117  -0.02544  -0.02920  -0.05579   3.20850
    R3        3.23371  -0.00654  -0.02384  -0.04076  -0.06485   3.16886
    R4        3.29190  -0.00614  -0.01901  -0.03309  -0.05432   3.23759
    R5        2.53678   0.00219  -0.01022  -0.00799  -0.01821   2.51857
    R6        2.53999   0.00234  -0.01069  -0.00882  -0.01951   2.52048
    R7        2.51369   0.00134  -0.01571  -0.01498  -0.03070   2.48299
    R8        2.54172   0.00122  -0.01210  -0.01242  -0.02452   2.51719
    R9        2.55742   0.00243  -0.00747  -0.00526  -0.01273   2.54469
   R10        2.53483   0.00086  -0.01194  -0.01248  -0.02443   2.51040
   R11        2.66530  -0.00665  -0.02463  -0.04274  -0.06510   2.60020
   R12        2.78457   0.01447  -0.01604   0.02001   0.00397   2.78853
   R13        2.78286  -0.00291  -0.01246  -0.02316  -0.03439   2.74847
   R14        2.82511  -0.00137   0.00161  -0.00243  -0.00083   2.82428
   R15        2.57976   0.00609  -0.02806  -0.02215  -0.04859   2.53117
   R16        2.84070  -0.00317   0.00166  -0.00508  -0.00342   2.83728
   R17        2.88027   0.00275   0.00486   0.00995   0.01492   2.89519
   R18        2.57535   0.01244   0.00333   0.02171   0.02499   2.60034
   R19        2.89765  -0.00353   0.00492  -0.00776  -0.00301   2.89464
   R20        2.83892   0.00007   0.00171   0.00153   0.00306   2.84198
   R21        2.78790   0.00151  -0.00508  -0.00666  -0.01175   2.77615
   R22        2.87057  -0.00456   0.00390  -0.00965  -0.00548   2.86509
   R23        2.71428   0.00117  -0.01411  -0.01445  -0.02866   2.68562
   R24        2.07404   0.00045  -0.00308  -0.00285  -0.00593   2.06811
   R25        2.07720  -0.00055  -0.00303  -0.00476  -0.00779   2.06941
   R26        2.07612  -0.00022  -0.00312  -0.00417  -0.00729   2.06883
   R27        2.07803  -0.00110  -0.00325  -0.00609  -0.00933   2.06870
   R28        2.06901  -0.00604  -0.00527  -0.02047  -0.02573   2.04328
   R29        2.07491   0.00062  -0.00294  -0.00223  -0.00518   2.06973
   R30        2.78756   0.00114  -0.00731  -0.00550  -0.01281   2.77475
   R31        2.58544   0.00515   0.00542   0.01368   0.01735   2.60278
   R32        2.80034  -0.00177  -0.00853  -0.01799  -0.02652   2.77382
   R33        2.57602   0.00348   0.00403   0.00802   0.01154   2.58756
   R34        2.64536  -0.00042  -0.00290  -0.00689  -0.00979   2.63557
   R35        2.65319  -0.00131  -0.00191  -0.00771  -0.00962   2.64357
   R36        2.62723  -0.00051  -0.00181  -0.00373  -0.00555   2.62168
   R37        2.04963   0.00099   0.00362   0.00817   0.01179   2.06142
   R38        2.62092  -0.00079  -0.00226  -0.00485  -0.00711   2.61381
   R39        2.06259   0.00074   0.00260   0.00568   0.00828   2.07087
   R40        2.62209  -0.00006  -0.00076  -0.00104  -0.00181   2.62028
   R41        2.06373   0.00022   0.00224   0.00348   0.00571   2.06945
   R42        2.62588   0.00021   0.00041   0.00030   0.00071   2.62659
   R43        2.06348   0.00023   0.00217   0.00352   0.00570   2.06918
   R44        2.06321   0.00023   0.00200   0.00354   0.00554   2.06876
   R45        2.84057   0.00013   0.00097   0.00076   0.00173   2.84230
   R46        2.07750  -0.00001  -0.00257  -0.00337  -0.00594   2.07155
   R47        2.07283  -0.00011  -0.00296  -0.00411  -0.00708   2.06575
   R48        2.06483  -0.00066  -0.00435  -0.00656  -0.01091   2.05393
   R49        2.64065   0.00130  -0.00290  -0.00223  -0.00512   2.63553
   R50        2.64666  -0.00076  -0.00177  -0.00513  -0.00690   2.63976
   R51        2.62594  -0.00035  -0.00177  -0.00345  -0.00522   2.62071
   R52        2.06060  -0.00047   0.00318   0.00283   0.00602   2.06662
   R53        2.62231  -0.00021  -0.00213  -0.00374  -0.00588   2.61644
   R54        2.06470   0.00039   0.00254   0.00442   0.00696   2.07166
   R55        2.62532  -0.00033  -0.00079  -0.00220  -0.00298   2.62234
   R56        2.06371   0.00025   0.00228   0.00364   0.00592   2.06963
   R57        2.62800  -0.00062   0.00002  -0.00230  -0.00228   2.62572
   R58        2.06348   0.00027   0.00220   0.00369   0.00589   2.06937
   R59        2.06324   0.00026   0.00206   0.00364   0.00570   2.06894
   R60        2.83592  -0.00054  -0.00094  -0.00377  -0.00471   2.83121
   R61        2.07624   0.00094  -0.00325  -0.00102  -0.00427   2.07197
   R62        2.07159   0.00057  -0.00274  -0.00196  -0.00470   2.06689
   R63        2.07174  -0.00112  -0.00078  -0.00465  -0.00543   2.06631
    A1        1.62916   0.00133   0.00456   0.00603   0.01307   1.64223
    A2        1.63539  -0.00185   0.01075   0.00139   0.00969   1.64508
    A3        2.01437   0.02796   0.01013   0.13741   0.14117   2.15554
    A4        1.91911  -0.00399   0.01180   0.00161   0.00794   1.92705
    A5        2.13173  -0.01769   0.02057  -0.04184  -0.03705   2.09468
    A6        1.93944   0.00590   0.00046   0.00694   0.00852   1.94796
    A7        2.03867  -0.00691  -0.00323  -0.02982  -0.03930   1.99937
    A8        2.20632   0.00226   0.02892   0.03293   0.05916   2.26548
    A9        1.90725   0.00134   0.00196   0.00629   0.00338   1.91063
   A10        2.07996   0.00032   0.00908   0.01565   0.01377   2.09373
   A11        2.19071   0.00187   0.02566   0.03276   0.04882   2.23953
   A12        2.19534  -0.02757   0.00551  -0.08624  -0.08318   2.11216
   A13        2.20645   0.03469   0.00025   0.11244   0.10937   2.31582
   A14        1.87898  -0.00671  -0.00385  -0.01980  -0.02465   1.85433
   A15        1.88294   0.00056  -0.00605  -0.00918  -0.01534   1.86760
   A16        2.02837  -0.00098   0.00218  -0.00061   0.00066   2.02903
   A17        1.87713  -0.00345  -0.00280  -0.01340  -0.01500   1.86214
   A18        1.92542  -0.00116   0.00368   0.00139   0.00553   1.93095
   A19        1.94147  -0.00081  -0.00214  -0.00291  -0.00741   1.93406
   A20        1.80763   0.00584   0.00537   0.02524   0.03144   1.83907
   A21        1.94977  -0.00096   0.00281   0.00088   0.00371   1.95348
   A22        2.24231   0.02832   0.00353   0.09518   0.09686   2.33917
   A23        2.08985  -0.02713  -0.00572  -0.09254  -0.09976   1.99008
   A24        1.89852   0.00036   0.00072   0.00221   0.00255   1.90107
   A25        1.98995  -0.00016  -0.00063  -0.00048  -0.00106   1.98889
   A26        2.00294   0.00077   0.00142   0.00809   0.00935   2.01229
   A27        1.88664  -0.00042  -0.00030  -0.00337  -0.00256   1.88408
   A28        1.88885  -0.00002   0.00118  -0.00081   0.00154   1.89039
   A29        1.79054  -0.00063  -0.00248  -0.00658  -0.01082   1.77972
   A30        1.87662   0.00018  -0.00794  -0.00933  -0.01726   1.85935
   A31        1.95156  -0.00088   0.00648   0.00526   0.01235   1.96390
   A32        1.90398   0.00019  -0.00514   0.00196  -0.00436   1.89962
   A33        1.98492  -0.00135   0.00074  -0.00687  -0.00690   1.97802
   A34        1.95997  -0.00176   0.00279  -0.00497  -0.00141   1.95856
   A35        1.78608   0.00369   0.00371   0.01529   0.01907   1.80515
   A36        2.09313  -0.00057  -0.00161  -0.00427  -0.00762   2.08551
   A37        2.00646  -0.00241   0.00455  -0.00215   0.00492   2.01138
   A38        2.18290   0.00309  -0.00314   0.00826   0.00339   2.18629
   A39        1.88745   0.00107  -0.00560   0.00061  -0.00497   1.88248
   A40        1.96504  -0.00031   0.00774   0.00632   0.01401   1.97905
   A41        1.93412  -0.00024   0.00197   0.00039   0.00228   1.93640
   A42        1.89809  -0.00025  -0.00100  -0.00217  -0.00313   1.89496
   A43        1.89707  -0.00082  -0.00176  -0.00590  -0.00768   1.88939
   A44        1.88087   0.00049  -0.00155   0.00025  -0.00142   1.87945
   A45        1.96701   0.00035   0.00711   0.01134   0.01809   1.98510
   A46        1.94749   0.00250   0.00592   0.01681   0.02236   1.96985
   A47        1.85598  -0.00053  -0.00947  -0.01441  -0.02373   1.83225
   A48        1.89134   0.00055  -0.00086   0.00645   0.00487   1.89621
   A49        1.90395  -0.00068  -0.00044  -0.00597  -0.00627   1.89768
   A50        1.89651  -0.00240  -0.00262  -0.01616  -0.01864   1.87787
   A51        2.07928  -0.00333   0.00374  -0.00956  -0.00511   2.07417
   A52        1.93929  -0.00020  -0.00484  -0.00759  -0.01392   1.92537
   A53        2.26444   0.00354   0.00105   0.01731   0.01906   2.28350
   A54        2.05962   0.00006  -0.00026  -0.00179  -0.00145   2.05817
   A55        1.92249  -0.00042  -0.00625  -0.00544  -0.01314   1.90935
   A56        2.29788   0.00018   0.00585   0.00603   0.01233   2.31021
   A57        2.14629  -0.00062  -0.00586  -0.00697  -0.01284   2.13345
   A58        2.09475  -0.00023   0.00625   0.00269   0.00893   2.10369
   A59        2.04209   0.00085  -0.00040   0.00426   0.00386   2.04596
   A60        2.11638  -0.00030   0.00059  -0.00152  -0.00093   2.11546
   A61        2.11609  -0.00145  -0.00860  -0.01371  -0.02231   2.09378
   A62        2.05065   0.00175   0.00800   0.01520   0.02319   2.07384
   A63        2.12540  -0.00041   0.00055  -0.00152  -0.00097   2.12443
   A64        2.10067  -0.00070  -0.00473  -0.00769  -0.01242   2.08825
   A65        2.05709   0.00110   0.00418   0.00921   0.01338   2.07047
   A66        2.10800  -0.00024   0.00065   0.00019   0.00084   2.10884
   A67        2.08114  -0.00016  -0.00165  -0.00279  -0.00444   2.07670
   A68        2.09403   0.00040   0.00100   0.00259   0.00359   2.09762
   A69        2.09912   0.00014   0.00040   0.00059   0.00098   2.10010
   A70        2.08634  -0.00033  -0.00127  -0.00258  -0.00385   2.08249
   A71        2.09772   0.00019   0.00087   0.00199   0.00286   2.10058
   A72        2.07534  -0.00004  -0.00180  -0.00202  -0.00382   2.07153
   A73        2.10374   0.00005   0.00079   0.00111   0.00190   2.10565
   A74        2.10409  -0.00001   0.00101   0.00090   0.00191   2.10601
   A75        1.98800  -0.00017  -0.00529  -0.01289  -0.01721   1.97079
   A76        2.10856   0.00528   0.00806   0.02614   0.03305   2.14161
   A77        2.17793  -0.00531  -0.00401  -0.01457  -0.01864   2.15929
   A78        1.90273  -0.00090  -0.00273  -0.00625  -0.00892   1.89380
   A79        1.97278   0.00174   0.00718   0.01331   0.02046   1.99324
   A80        1.93458   0.00048   0.00109   0.00297   0.00399   1.93857
   A81        1.91008  -0.00140  -0.00836  -0.01441  -0.02268   1.88740
   A82        1.85654   0.00079   0.00478   0.00856   0.01336   1.86990
   A83        1.88344  -0.00078  -0.00217  -0.00461  -0.00691   1.87653
   A84        2.11156   0.00300  -0.00728   0.00472  -0.00257   2.10899
   A85        2.10874  -0.00232   0.00650  -0.00362   0.00288   2.11162
   A86        2.06242  -0.00069   0.00091  -0.00123  -0.00032   2.06210
   A87        2.10839   0.00013   0.00000   0.00051   0.00052   2.10890
   A88        2.09790  -0.00064  -0.00598  -0.00747  -0.01346   2.08445
   A89        2.07624   0.00050   0.00600   0.00682   0.01281   2.08905
   A90        2.11155   0.00039  -0.00055   0.00124   0.00069   2.11224
   A91        2.09393  -0.00111  -0.00318  -0.00782  -0.01100   2.08294
   A92        2.07759   0.00072   0.00373   0.00656   0.01029   2.08788
   A93        2.10219   0.00001   0.00018   0.00061   0.00079   2.10298
   A94        2.08556  -0.00007  -0.00100  -0.00154  -0.00254   2.08302
   A95        2.09538   0.00006   0.00082   0.00090   0.00172   2.09710
   A96        2.09867   0.00023   0.00047   0.00070   0.00116   2.09983
   A97        2.08785  -0.00019  -0.00110  -0.00146  -0.00256   2.08529
   A98        2.09666  -0.00003   0.00063   0.00076   0.00139   2.09806
   A99        2.08294  -0.00007  -0.00096  -0.00192  -0.00288   2.08006
   A100       2.09980   0.00008   0.00036   0.00113   0.00150   2.10129
   A101       2.10041  -0.00002   0.00060   0.00077   0.00137   2.10178
   A102       1.94194  -0.00005  -0.00410  -0.00255  -0.00716   1.93478
   A103       2.12222  -0.00066   0.00825   0.00132   0.00980   2.13202
   A104       2.21738   0.00074  -0.00402   0.00168  -0.00213   2.21525
   A105       1.91987   0.00132   0.00640   0.00967   0.01607   1.93594
   A106       1.94279  -0.00004   0.00263   0.00182   0.00443   1.94722
   A107       1.95879  -0.00060  -0.00592  -0.00719  -0.01314   1.94565
   A108       1.86454  -0.00137  -0.00898  -0.01369  -0.02267   1.84188
   A109       1.86894   0.00082   0.00959   0.01254   0.02212   1.89106
   A110       1.90508  -0.00014  -0.00362  -0.00312  -0.00680   1.89829
    D1        0.02450   0.00006  -0.02547   0.00246  -0.02438   0.00012
    D2       -2.66638  -0.00748  -0.09102  -0.11504  -0.20166  -2.86804
    D3        3.11753   0.00034   0.01864   0.00421   0.02312   3.14065
    D4       -0.00603  -0.00012   0.02505  -0.00408   0.02146   0.01543
    D5        0.12772  -0.00048  -0.04729   0.00826  -0.03876   0.08896
    D6       -2.58197  -0.00381  -0.10097  -0.02178  -0.11665  -2.69861
    D7        3.04841   0.00128   0.02962   0.00849   0.03866   3.08707
    D8       -0.01733   0.00343   0.03958   0.02241   0.06107   0.04374
    D9        2.30059  -0.00170   0.09533   0.06792   0.17027   2.47086
   D10       -1.32379  -0.00062   0.14102   0.08144   0.23014  -1.09366
   D11       -0.19606  -0.00182   0.04175  -0.03450   0.00650  -0.18956
   D12        2.46274  -0.00074   0.08744  -0.02097   0.06636   2.52910
   D13        3.04701  -0.00707   0.00879  -0.14041  -0.13207   2.91494
   D14       -0.01050  -0.01391  -0.01357  -0.25039  -0.26782  -0.27831
   D15       -0.82518   0.00173   0.06434   0.00565   0.07384  -0.75133
   D16        2.40050  -0.00511   0.04198  -0.10433  -0.06190   2.33860
   D17        0.18990   0.00385  -0.01276   0.05105   0.03810   0.22799
   D18       -2.81694   0.00587  -0.00148   0.06265   0.06025  -2.75669
   D19       -2.25558  -0.01667  -0.06455  -0.13925  -0.19607  -2.45165
   D20        1.02077  -0.01466  -0.05327  -0.12765  -0.17391   0.84686
   D21       -0.78462   0.00143   0.02351  -0.00754   0.01599  -0.76863
   D22       -2.91730  -0.00141   0.01546  -0.03675  -0.02191  -2.93921
   D23        1.30062   0.00045   0.02106  -0.01768   0.00308   1.30370
   D24        2.86357  -0.00292  -0.02660  -0.03171  -0.05769   2.80588
   D25        0.73090  -0.00576  -0.03465  -0.06092  -0.09559   0.63530
   D26       -1.33437  -0.00390  -0.02905  -0.04185  -0.07060  -1.40497
   D27        3.06636   0.00304   0.01216   0.05056   0.06282   3.12918
   D28       -0.03719   0.00005   0.02104  -0.00015   0.02148  -0.01571
   D29       -0.56147   0.01066   0.07456   0.17115   0.24628  -0.31519
   D30        2.61816   0.00768   0.08344   0.12044   0.20494   2.82310
   D31        1.30602   0.00428   0.03171   0.06342   0.09667   1.40269
   D32       -0.79153   0.00406   0.03182   0.06179   0.09524  -0.69629
   D33       -2.89952   0.00380   0.02725   0.05683   0.08560  -2.81392
   D34       -1.30597  -0.00434  -0.03457  -0.06631  -0.10246  -1.40843
   D35        2.87967  -0.00456  -0.03446  -0.06794  -0.10390   2.77577
   D36        0.77167  -0.00481  -0.03903  -0.07290  -0.11353   0.65814
   D37        0.81604  -0.00533  -0.01802  -0.07860  -0.09196   0.72409
   D38       -1.33395  -0.00437  -0.01458  -0.06688  -0.07633  -1.41028
   D39        2.87009  -0.00612  -0.01672  -0.07823  -0.08845   2.78163
   D40       -2.39653   0.00241   0.00101   0.02053   0.01857  -2.37796
   D41        1.73666   0.00337   0.00446   0.03225   0.03420   1.77086
   D42       -0.34249   0.00162   0.00231   0.02090   0.02208  -0.32041
   D43        3.03790   0.00376   0.02165   0.07722   0.10737  -3.13792
   D44       -0.04882  -0.00013   0.01161   0.00417   0.01733  -0.03149
   D45       -0.03213  -0.00079   0.00195  -0.01232  -0.01030  -0.04244
   D46       -3.11885  -0.00467  -0.00809  -0.08537  -0.10034   3.06399
   D47       -1.38132  -0.00020  -0.00284  -0.01033  -0.01323  -1.39456
   D48        0.73204  -0.00015  -0.00255  -0.01024  -0.01251   0.71953
   D49        2.72538  -0.00063  -0.00249  -0.01549  -0.01668   2.70870
   D50        0.67705  -0.00209  -0.01323  -0.03124  -0.04450   0.63255
   D51        2.79041  -0.00204  -0.01295  -0.03115  -0.04377   2.74664
   D52       -1.49944  -0.00251  -0.01289  -0.03640  -0.04794  -1.54738
   D53        2.74512  -0.00049  -0.00688  -0.01655  -0.02336   2.72176
   D54       -1.42470  -0.00044  -0.00659  -0.01646  -0.02263  -1.44733
   D55        0.56864  -0.00092  -0.00653  -0.02171  -0.02680   0.54184
   D56       -1.64002  -0.00217  -0.00423  -0.01457  -0.01723  -1.65725
   D57        2.51354  -0.00072   0.00073  -0.00113   0.00132   2.51486
   D58        0.39546  -0.00027  -0.00536  -0.00142  -0.00570   0.38977
   D59        1.45210   0.00322   0.00531   0.05763   0.05992   1.51202
   D60       -0.67753   0.00466   0.01027   0.07107   0.07848  -0.59905
   D61       -2.79560   0.00511   0.00417   0.07078   0.07146  -2.72414
   D62       -1.27593   0.00853   0.02566   0.13758   0.16438  -1.11154
   D63        1.82353   0.01170   0.01587   0.19348   0.21018   2.03371
   D64        1.92438   0.00348   0.01450   0.05628   0.06995   1.99433
   D65       -1.25935   0.00665   0.00470   0.11218   0.11575  -1.14360
   D66       -0.67602   0.00234   0.01715   0.03309   0.05045  -0.62556
   D67        1.40260   0.00159   0.00549   0.01963   0.02532   1.42792
   D68       -2.74545   0.00136   0.01002   0.01836   0.02828  -2.71717
   D69       -2.79958   0.00137   0.01441   0.02541   0.03962  -2.75996
   D70       -0.72096   0.00063   0.00275   0.01195   0.01448  -0.70648
   D71        1.41418   0.00040   0.00729   0.01068   0.01744   1.43162
   D72        1.49188   0.00214   0.01543   0.03254   0.04685   1.53873
   D73       -2.71269   0.00140   0.00377   0.01909   0.02171  -2.69098
   D74       -0.57755   0.00117   0.00830   0.01781   0.02467  -0.55288
   D75        0.03368  -0.00018  -0.00295  -0.00309  -0.00602   0.02766
   D76        3.11783   0.00043  -0.00105   0.00474   0.00364   3.12146
   D77       -3.06764  -0.00324   0.00644  -0.05647  -0.04982  -3.11746
   D78        0.01651  -0.00263   0.00835  -0.04863  -0.04016  -0.02365
   D79       -2.55695   0.00307   0.01609   0.05212   0.06839  -2.48857
   D80        0.55158   0.00282   0.02024   0.04746   0.06787   0.61946
   D81        0.56276   0.00357   0.00834   0.06180   0.06997   0.63273
   D82       -2.61189   0.00332   0.01248   0.05715   0.06946  -2.54243
   D83       -0.01347   0.00012  -0.01679   0.00465  -0.01253  -0.02599
   D84       -3.09375  -0.00047  -0.01938  -0.00369  -0.02323  -3.11698
   D85       -3.13457  -0.00031  -0.00951  -0.00437  -0.01405   3.13456
   D86        0.06833  -0.00090  -0.01210  -0.01270  -0.02475   0.04357
   D87        3.07110   0.00010  -0.00178  -0.01169  -0.01394   3.05716
   D88       -0.05976   0.00034  -0.00082  -0.00818  -0.00948  -0.06924
   D89       -0.16586  -0.00264  -0.01470  -0.02992  -0.04414  -0.21000
   D90        2.98646  -0.00240  -0.01374  -0.02641  -0.03967   2.94678
   D91       -0.09501  -0.00491  -0.02097  -0.04470  -0.06459  -0.15960
   D92        2.90562  -0.00606  -0.03201  -0.05319  -0.08238   2.82324
   D93        3.13626  -0.00236  -0.00893  -0.02766  -0.03668   3.09958
   D94       -0.14630  -0.00350  -0.01996  -0.03615  -0.05447  -0.20077
   D95       -3.13914   0.00011   0.00001   0.00146   0.00143  -3.13771
   D96       -0.01029  -0.00009  -0.00111  -0.00128  -0.00236  -0.01265
   D97       -0.00798  -0.00013  -0.00089  -0.00196  -0.00286  -0.01084
   D98        3.12088  -0.00033  -0.00202  -0.00471  -0.00666   3.11423
   D99        3.13668  -0.00015  -0.00081  -0.00214  -0.00297   3.13370
   D100      -0.01211  -0.00018  -0.00159  -0.00277  -0.00437  -0.01648
   D101       0.00519   0.00008   0.00012   0.00124   0.00138   0.00656
   D102       3.13958   0.00005  -0.00066   0.00062  -0.00001   3.13957
   D103       0.00454   0.00006   0.00080   0.00108   0.00186   0.00640
   D104       3.14074  -0.00001   0.00004  -0.00001   0.00002   3.14076
   D105      -3.12478   0.00028   0.00196   0.00392   0.00593  -3.11885
   D106       0.01143   0.00020   0.00121   0.00283   0.00409   0.01552
   D107       0.00114   0.00003   0.00076   0.00040   0.00114   0.00228
   D108       3.13929  -0.00001  -0.00003  -0.00012  -0.00015   3.13914
   D109      -3.13343   0.00007   0.00154   0.00107   0.00262  -3.13082
   D110       0.00472   0.00004   0.00076   0.00056   0.00133   0.00605
   D111       0.00202   0.00004   0.00010   0.00058   0.00069   0.00272
   D112       3.14047  -0.00001  -0.00019  -0.00022  -0.00041   3.14006
   D113      -3.13414   0.00012   0.00086   0.00170   0.00258  -3.13156
   D114       0.00430   0.00006   0.00057   0.00089   0.00148   0.00578
   D115      -0.00480  -0.00009  -0.00086  -0.00131  -0.00216  -0.00697
   D116       3.13994  -0.00003  -0.00057  -0.00050  -0.00106   3.13888
   D117       3.14025  -0.00006  -0.00007  -0.00078  -0.00085   3.13941
   D118       0.00181   0.00000   0.00022   0.00002   0.00025   0.00206
   D119       2.11964   0.00149   0.00766   0.02805   0.03625   2.15589
   D120      -2.03526   0.00023  -0.00009   0.01411   0.01444  -2.02082
   D121       0.08179   0.00079   0.00284   0.01968   0.02308   0.10487
   D122      -0.87183   0.00320   0.02020   0.04033   0.06005  -0.81179
   D123       1.25645   0.00193   0.01245   0.02638   0.03824   1.29469
   D124      -2.90969   0.00250   0.01538   0.03195   0.04688  -2.86281
   D125       3.12961   0.00000   0.00220  -0.00002   0.00214   3.13175
   D126       0.02728   0.00027   0.00151   0.00401   0.00546   0.03275
   D127       0.02022   0.00027  -0.00199   0.00457   0.00258   0.02280
   D128      -3.08211   0.00054  -0.00269   0.00860   0.00590  -3.07621
   D129      -3.12941   0.00000  -0.00088   0.00109   0.00015  -3.12925
   D130       0.02812   0.00010  -0.00109   0.00262   0.00148   0.02960
   D131      -0.01996  -0.00017   0.00293  -0.00333  -0.00039  -0.02035
   D132       3.13757  -0.00007   0.00272  -0.00180   0.00093   3.13850
   D133      -0.00654  -0.00016   0.00014  -0.00238  -0.00225  -0.00878
   D134      -3.13653   0.00001   0.00026   0.00011   0.00037  -3.13616
   D135       3.09627  -0.00046   0.00055  -0.00668  -0.00616   3.09011
   D136      -0.03373  -0.00028   0.00067  -0.00419  -0.00354  -0.03727
   D137       0.00595  -0.00004  -0.00202  -0.00013  -0.00216   0.00380
   D138      -3.13376   0.00004  -0.00099   0.00068  -0.00031  -3.13407
   D139       3.13176  -0.00015  -0.00188  -0.00177  -0.00367   3.12808
   D140      -0.00795  -0.00008  -0.00085  -0.00096  -0.00183  -0.00978
   D141      -0.00793  -0.00006   0.00085  -0.00117  -0.00031  -0.00824
   D142      -3.14028   0.00006  -0.00003   0.00084   0.00081  -3.13947
   D143       3.12200  -0.00024   0.00072  -0.00369  -0.00298   3.11902
   D144      -0.01035  -0.00011  -0.00016  -0.00168  -0.00186  -0.01221
   D145       0.00821   0.00016   0.00007   0.00242   0.00250   0.01070
   D146       3.14056   0.00004   0.00096   0.00041   0.00137  -3.14125
   D147      -3.13528   0.00009  -0.00096   0.00160   0.00063  -3.13464
   D148      -0.00292  -0.00003  -0.00008  -0.00040  -0.00049  -0.00342
   D149      -0.79711   0.00189   0.01484   0.02737   0.04228  -0.75484
   D150       1.26609   0.00101   0.00942   0.01769   0.02714   1.29323
   D151      -2.87595   0.00036   0.00229   0.00975   0.01211  -2.86384
   D152       2.27739   0.00257   0.01717   0.03637   0.05349   2.33089
   D153      -1.94258   0.00168   0.01175   0.02669   0.03835  -1.90423
   D154       0.19856   0.00103   0.00462   0.01875   0.02332   0.22189
         Item               Value     Threshold  Converged?
 Maximum Force            0.034694     0.000450     NO 
 RMS     Force            0.004837     0.000300     NO 
 Maximum Displacement     1.827181     0.001800     NO 
 RMS     Displacement     0.501080     0.001200     NO 
 Predicted change in Energy=-4.368081D-02
 Lowest energy point so far.  Saving SCF results.
 GradGradGradGradGradGradGradGradGradGradGradGradGradGradGradGradGradGrad

 Leave Link  103 at Wed Dec  5 17:48:09 2018, MaxMem=   536870912 cpu:         2.4
 (Enter /pbs_home/pkowalski/g09d01/g09/l202.exe)
 Stoichiometry    C29H22F6S2
 Framework group  C1[X(C29H22F6S2)]
 Deg. of freedom   171
 Full point group                 C1      NOp   1
 RotChk:  IX=0 Diff= 7.23D-02
 Largest Abelian subgroup         C1      NOp   1
 Largest concise Abelian subgroup C1      NOp   1
                         Standard orientation:                         
 ---------------------------------------------------------------------
 Center     Atomic      Atomic             Coordinates (Angstroms)
 Number     Number       Type             X           Y           Z
 ---------------------------------------------------------------------
      1         16           0        2.544133   -1.685764    1.526027
      2         16           0       -2.131673   -2.263598   -0.889168
      3          9           0       -2.464372    2.903901   -0.158360
      4          9           0       -1.066945    3.287014   -1.738056
      5          9           0       -0.260851    4.761240    0.312740
      6          9           0       -0.843013    3.226273    1.705919
      7          9           0        1.731004    3.298642   -0.574106
      8          9           0        1.696736    2.785174    1.507090
      9          6           0       -1.522533    0.187227   -1.053953
     10          6           0       -1.038792   -1.070835   -1.330632
     11          6           0        1.243238   -0.616121    1.324617
     12          6           0       -0.683296    1.288635   -0.543991
     13          6           0       -1.196689    2.732077   -0.532162
     14          6           0        0.568219    1.320507    0.027132
     15          6           0       -0.331029    3.462476    0.499099
     16          6           0        0.985959    2.719780    0.386692
     17          6           0        1.551934    0.291097    0.388798
     18          6           0        0.156559   -0.553939    2.358801
     19          6           0       -0.017169   -1.504234   -2.331687
     20          6           0        3.510342   -0.923015    0.356670
     21          6           0       -3.360053   -1.153666   -0.448280
     22          6           0       -4.655200   -1.695944   -0.020382
     23          6           0       -5.683806   -0.880769    0.451420
     24          6           0       -4.895782   -3.073545   -0.056504
     25          6           0       -6.898229   -1.416729    0.854679
     26          6           0       -6.103521   -3.611772    0.349497
     27          6           0       -7.122250   -2.784278    0.807048
     28          6           0       -2.931730    0.122313   -0.699960
     29          6           0       -3.853608    1.305287   -0.813865
     30          6           0        4.850488   -1.458611    0.086205
     31          6           0        5.920221   -0.605478   -0.183819
     32          6           0        5.098430   -2.832592    0.131230
     33          6           0        7.188394   -1.110930   -0.427812
     34          6           0        6.365030   -3.337379   -0.109429
     35          6           0        7.419000   -2.478978   -0.397388
     36          6           0        2.849616    0.161758   -0.176015
     37          6           0        3.345471    1.077797   -1.252884
     38          1           0        0.515967    0.065359    3.186446
     39          1           0       -0.124046   -1.535856    2.754166
     40          1           0       -0.746640   -0.089508    1.950053
     41          1           0        0.416234   -2.487313   -2.121677
     42          1           0        0.786216   -0.790016   -2.448228
     43          1           0       -0.556723   -1.553833   -3.283527
     44          1           0       -5.535235    0.197563    0.522795
     45          1           0       -4.115523   -3.750700   -0.421958
     46          1           0       -7.680535   -0.743023    1.219876
     47          1           0       -6.250245   -4.695840    0.302491
     48          1           0       -8.081205   -3.204117    1.127350
     49          1           0       -4.695655    1.029360   -1.459246
     50          1           0       -4.256370    1.653195    0.140974
     51          1           0       -3.352419    2.147462   -1.283847
     52          1           0        5.763033    0.476576   -0.163227
     53          1           0        4.272293   -3.520858    0.344795
     54          1           0        8.012014   -0.418584   -0.632188
     55          1           0        6.529458   -4.419467   -0.074581
     56          1           0        8.421222   -2.876177   -0.588295
     57          1           0        2.570056    1.249133   -2.008894
     58          1           0        3.592278    2.067090   -0.857064
     59          1           0        4.228128    0.668332   -1.751758
 ---------------------------------------------------------------------
 Rotational constants (GHZ):      0.1421605      0.0631266      0.0486521
 Leave Link  202 at Wed Dec  5 17:48:09 2018, MaxMem=   536870912 cpu:         0.0
 (Enter /pbs_home/pkowalski/g09d01/g09/l301.exe)
 Basis read from rwf:  (5D, 7F)
 No pseudopotential information found on rwf file.
 There are   673 symmetry adapted cartesian basis functions of A   symmetry.
 There are   636 symmetry adapted basis functions of A   symmetry.
   636 basis functions,  1103 primitive gaussians,   673 cartesian basis functions
   141 alpha electrons      141 beta electrons
       nuclear repulsion energy      4656.6587723593 Hartrees.
 IExCor=32609 DFT=T Ex+Corr=LC-wPBE ExCW=0 ScaHFX=  1.000000
 ScaDFX=  1.000000  0.000000  1.000000  1.000000 ScalE2=  1.000000  1.000000
 IRadAn=      0 IRanWt=     -1 IRanGd=            0 ICorTp=0 IEmpDi=131
  HFx wShort=  0.000000 wLong=  0.400000 cFull=  0.000000 cShort=  0.000000 cLong=  1.000000
  DFx wShort=  0.000000 wLong=  0.400000 cFull=  0.000000 cShort=  0.000000 cLong=  1.000000
 NAtoms=   59 NActive=   59 NUniq=   59 SFac= 1.00D+00 NAtFMM=   60 NAOKFM=F Big=F
 Integral buffers will be    131072 words long.
 Raffenetti 2 integral format.
 Two-electron integral symmetry is turned on.
 R6Disp:  Grimme-D3 Dispersion energy=       -0.0553600640 Hartrees.
 Nuclear repulsion after empirical dispersion term =     4656.6034122953 Hartrees.
 No density basis found on file   724.
 Leave Link  301 at Wed Dec  5 17:48:09 2018, MaxMem=   536870912 cpu:         0.5
 (Enter /pbs_home/pkowalski/g09d01/g09/l302.exe)
 NPDir=0 NMtPBC=     1 NCelOv=     1 NCel=       1 NClECP=     1 NCelD=      1
         NCelK=      1 NCelE2=     1 NClLst=     1 CellRange=     0.0.
 One-electron integrals computed using PRISM.
 NBasis=   636 RedAO= T EigKep=  2.76D-04  NBF=   636
 NBsUse=   636 1.00D-06 EigRej= -1.00D+00 NBFU=   636
 Precomputing XC quadrature grid using
 IXCGrd= 4 IRadAn=           0 IRanWt=          -1 IRanGd=           0 AccXCQ= 0.00D+00.
 Generated NRdTot=       0 NPtTot=           0 NUsed=           0 NTot=          32
 NSgBfM=   610   616   628   636   638 MxSgAt=    59 MxSgA2=    59.
 Leave Link  302 at Wed Dec  5 17:48:11 2018, MaxMem=   536870912 cpu:        16.2
 (Enter /pbs_home/pkowalski/g09d01/g09/l303.exe)
 DipDrv:  MaxL=1.
 Leave Link  303 at Wed Dec  5 17:48:12 2018, MaxMem=   536870912 cpu:         1.5
 (Enter /pbs_home/pkowalski/g09d01/g09/l401.exe)
 Initial guess from the checkpoint file:  "dae0068freq_open_lc-wpbe_air_D3.chk"
 B after Tr=     0.000000    0.000000    0.000000
         Rot=    0.999823   -0.010321   -0.006261    0.014397 Ang=  -2.15 deg.
 Guess basis will be translated and rotated to current coordinates.
 JPrj=2 DoOrth=T DoCkMO=T.
 Generating alternative initial guess.
 ExpMin= 1.22D-01 ExpMax= 9.18D+03 ExpMxC= 1.38D+03 IAcc=1 IRadAn=         1 AccDes= 0.00D+00
 Harris functional with IExCor=32609 and IRadAn=       1 diagonalized for initial guess.
 HarFok:  IExCor=32609 AccDes= 0.00D+00 IRadAn=         1 IDoV= 1 UseB2=F ITyADJ=14
 ICtDFT=  3500011 ScaDFX=  1.000000  1.000000  1.000000  1.000000
 FoFCou: FMM=F IPFlag=           0 FMFlag=      100000 FMFlg1=           0
         NFxFlg=           0 DoJE=T BraDBF=F KetDBF=T FulRan=T
         wScrn=  0.000000 ICntrl=     500 IOpCl=  0 I1Cent=   200000004 NGrid=           0
         NMat0=    1 NMatS0=      1 NMatT0=    0 NMatD0=    1 NMtDS0=    0 NMtDT0=    0
 Petite list used in FoFCou.
 Harris En= -2510.55733286273    
 Leave Link  401 at Wed Dec  5 17:48:17 2018, MaxMem=   536870912 cpu:        41.7
 (Enter /pbs_home/pkowalski/g09d01/g09/l502.exe)
 Closed shell SCF:
 Using DIIS extrapolation, IDIIS=  1040.
 Integral symmetry usage will be decided dynamically.
 IVT=     1387805 IEndB=     1387805 NGot=   536870912 MDV=   535953350
 LenX=   535953350 LenY=   535499748
 Requested convergence on RMS density matrix=1.00D-08 within 128 cycles.
 Requested convergence on MAX density matrix=1.00D-06.
 Requested convergence on             energy=1.00D-06.
 No special actions if energy rises.
 Fock matrices will be formed incrementally for  20 cycles.
 Integral accuracy reduced to 1.0D-05 until final iterations.

 Cycle   1  Pass 0  IDiag  1:
 FoFJK:  IHMeth= 1 ICntrl=       0 DoSepK=T KAlg= 0 I1Cent=   0 FoldK=F
 IRaf=         1 NMat=   1 IRICut=       1 DoRegI=T DoRafI=F ISym2E= 0.
 FoFCou: FMM=F IPFlag=           0 FMFlag=      100000 FMFlg1=           0
         NFxFlg=           0 DoJE=T BraDBF=F KetDBF=F FulRan=T
         wScrn=  0.000000 ICntrl=     500 IOpCl=  0 I1Cent=           0 NGrid=           0
         NMat0=    1 NMatS0=      1 NMatT0=    0 NMatD0=    1 NMtDS0=    0 NMtDT0=    0
 Symmetry not used in FoFCou.
 E= -2510.31181760795    
 DIIS: error= 2.47D-02 at cycle   1 NSaved=   1.
 NSaved= 1 IEnMin= 1 EnMin= -2510.31181760795     IErMin= 1 ErrMin= 2.47D-02
 ErrMax= 2.47D-02  0.00D+00 EMaxC= 1.00D-01 BMatC= 3.38D-01 BMatP= 3.38D-01
 IDIUse=3 WtCom= 7.53D-01 WtEn= 2.47D-01
 Coeff-Com:  0.100D+01
 Coeff-En:   0.100D+01
 Coeff:      0.100D+01
 Recover alternate guess density for next cycle.
 RMSDP=3.41D-03 MaxDP=1.35D-01              OVMax= 0.00D+00

 Cycle   2  Pass 0  IDiag  1:
 RMSU=  3.41D-03    CP:  1.00D+00
 E= -2510.12553161699     Delta-E=        0.186285990956 Rises=F Damp=F
 Switch densities from cycles 1 and 2 for lowest energy.
 DIIS: error= 2.65D-02 at cycle   2 NSaved=   2.
 NSaved= 2 IEnMin= 1 EnMin= -2510.31181760795     IErMin= 1 ErrMin= 2.47D-02
 ErrMax= 2.65D-02  0.00D+00 EMaxC= 1.00D+00 BMatC= 7.00D-01 BMatP= 3.38D-01
 IDIUse=1 WtCom= 1.00D+00 WtEn= 0.00D+00
 Coeff-Com:  0.671D+00 0.329D+00
 Coeff:      0.671D+00 0.329D+00
 Gap=     0.358 Goal=   None    Shift=    0.000
 RMSDP=1.76D-03 MaxDP=6.31D-02 DE= 1.86D-01 OVMax= 2.05D-01

 Cycle   3  Pass 0  IDiag  1:
 RMSU=  1.50D-03    CP:  9.86D-01  2.63D-01
 E= -2510.83053615019     Delta-E=       -0.705004533204 Rises=F Damp=F
 DIIS: error= 5.45D-03 at cycle   3 NSaved=   3.
 NSaved= 3 IEnMin= 3 EnMin= -2510.83053615019     IErMin= 3 ErrMin= 5.45D-03
 ErrMax= 5.45D-03  0.00D+00 EMaxC= 1.00D+00 BMatC= 5.51D-02 BMatP= 3.38D-01
 IDIUse=1 WtCom= 1.00D+00 WtEn= 0.00D+00
 Coeff-Com: -0.688D-01 0.210D+00 0.859D+00
 Coeff:     -0.688D-01 0.210D+00 0.859D+00
 Gap=     0.303 Goal=   None    Shift=    0.000
 RMSDP=6.72D-04 MaxDP=4.03D-02 DE=-7.05D-01 OVMax= 5.49D-02

 Cycle   4  Pass 0  IDiag  1:
 RMSU=  5.67D-04    CP:  9.83D-01  3.60D-01  9.09D-01
 E= -2510.89912091441     Delta-E=       -0.068584764213 Rises=F Damp=F
 DIIS: error= 1.42D-03 at cycle   4 NSaved=   4.
 NSaved= 4 IEnMin= 4 EnMin= -2510.89912091441     IErMin= 4 ErrMin= 1.42D-03
 ErrMax= 1.42D-03  0.00D+00 EMaxC= 1.00D+00 BMatC= 3.43D-03 BMatP= 5.51D-02
 IDIUse=1 WtCom= 1.00D+00 WtEn= 0.00D+00
 Coeff-Com: -0.407D-01 0.455D-01 0.258D+00 0.737D+00
 Coeff:     -0.407D-01 0.455D-01 0.258D+00 0.737D+00
 Gap=     0.311 Goal=   None    Shift=    0.000
 RMSDP=1.91D-04 MaxDP=7.82D-03 DE=-6.86D-02 OVMax= 1.86D-02

 Cycle   5  Pass 0  IDiag  1:
 RMSU=  1.50D-04    CP:  9.83D-01  3.57D-01  9.66D-01  8.55D-01
 E= -2510.90287849169     Delta-E=       -0.003757577285 Rises=F Damp=F
 DIIS: error= 5.28D-04 at cycle   5 NSaved=   5.
 NSaved= 5 IEnMin= 5 EnMin= -2510.90287849169     IErMin= 5 ErrMin= 5.28D-04
 ErrMax= 5.28D-04  0.00D+00 EMaxC= 1.00D+00 BMatC= 6.46D-04 BMatP= 3.43D-03
 IDIUse=1 WtCom= 1.00D+00 WtEn= 0.00D+00
 Coeff-Com: -0.592D-02-0.111D-01-0.322D-01 0.277D+00 0.772D+00
 Coeff:     -0.592D-02-0.111D-01-0.322D-01 0.277D+00 0.772D+00
 Gap=     0.309 Goal=   None    Shift=    0.000
 RMSDP=7.38D-05 MaxDP=2.68D-03 DE=-3.76D-03 OVMax= 7.06D-03

 Cycle   6  Pass 0  IDiag  1:
 RMSU=  5.09D-05    CP:  9.83D-01  3.56D-01  9.67D-01  9.48D-01  9.51D-01
 E= -2510.90377157801     Delta-E=       -0.000893086316 Rises=F Damp=F
 DIIS: error= 1.95D-04 at cycle   6 NSaved=   6.
 NSaved= 6 IEnMin= 6 EnMin= -2510.90377157801     IErMin= 6 ErrMin= 1.95D-04
 ErrMax= 1.95D-04  0.00D+00 EMaxC= 1.00D+00 BMatC= 4.60D-05 BMatP= 6.46D-04
 IDIUse=1 WtCom= 1.00D+00 WtEn= 0.00D+00
 Coeff-Com:  0.146D-02-0.643D-02-0.334D-01 0.130D-01 0.195D+00 0.830D+00
 Coeff:      0.146D-02-0.643D-02-0.334D-01 0.130D-01 0.195D+00 0.830D+00
 Gap=     0.309 Goal=   None    Shift=    0.000
 RMSDP=2.62D-05 MaxDP=1.54D-03 DE=-8.93D-04 OVMax= 3.06D-03

 Cycle   7  Pass 0  IDiag  1:
 RMSU=  2.00D-05    CP:  9.82D-01  3.56D-01  9.68D-01  9.66D-01  1.04D+00
                    CP:  1.05D+00
 E= -2510.90387267883     Delta-E=       -0.000101100818 Rises=F Damp=F
 DIIS: error= 9.81D-05 at cycle   7 NSaved=   7.
 NSaved= 7 IEnMin= 7 EnMin= -2510.90387267883     IErMin= 7 ErrMin= 9.81D-05
 ErrMax= 9.81D-05  0.00D+00 EMaxC= 1.00D+00 BMatC= 1.13D-05 BMatP= 4.60D-05
 IDIUse=1 WtCom= 1.00D+00 WtEn= 0.00D+00
 Coeff-Com:  0.143D-02-0.116D-02-0.106D-01-0.330D-01-0.359D-01 0.311D+00
 Coeff-Com:  0.768D+00
 Coeff:      0.143D-02-0.116D-02-0.106D-01-0.330D-01-0.359D-01 0.311D+00
 Coeff:      0.768D+00
 Gap=     0.309 Goal=   None    Shift=    0.000
 RMSDP=1.30D-05 MaxDP=6.24D-04 DE=-1.01D-04 OVMax= 1.47D-03

 Cycle   8  Pass 0  IDiag  1:
 RMSU=  8.40D-06    CP:  9.82D-01  3.56D-01  9.68D-01  9.74D-01  1.06D+00
                    CP:  1.20D+00  1.13D+00
 E= -2510.90389704726     Delta-E=       -0.000024368435 Rises=F Damp=F
 DIIS: error= 3.33D-05 at cycle   8 NSaved=   8.
 NSaved= 8 IEnMin= 8 EnMin= -2510.90389704726     IErMin= 8 ErrMin= 3.33D-05
 ErrMax= 3.33D-05  0.00D+00 EMaxC= 1.00D+00 BMatC= 1.61D-06 BMatP= 1.13D-05
 IDIUse=1 WtCom= 1.00D+00 WtEn= 0.00D+00
 Coeff-Com:  0.186D-03 0.866D-03 0.291D-02-0.919D-02-0.460D-01-0.796D-01
 Coeff-Com:  0.211D+00 0.920D+00
 Coeff:      0.186D-03 0.866D-03 0.291D-02-0.919D-02-0.460D-01-0.796D-01
 Coeff:      0.211D+00 0.920D+00
 Gap=     0.310 Goal=   None    Shift=    0.000
 RMSDP=7.03D-06 MaxDP=4.73D-04 DE=-2.44D-05 OVMax= 1.20D-03

 Initial convergence to 1.0D-05 achieved.  Increase integral accuracy.
 Cycle   9  Pass 1  IDiag  1:
 E= -2510.90393143902     Delta-E=       -0.000034391760 Rises=F Damp=F
 DIIS: error= 1.47D-04 at cycle   1 NSaved=   1.
 NSaved= 1 IEnMin= 1 EnMin= -2510.90393143902     IErMin= 1 ErrMin= 1.47D-04
 ErrMax= 1.47D-04  0.00D+00 EMaxC= 1.00D+00 BMatC= 1.59D-05 BMatP= 1.59D-05
 IDIUse=1 WtCom= 1.00D+00 WtEn= 0.00D+00
 Coeff-Com:  0.100D+01
 Coeff:      0.100D+01
 Gap=     0.310 Goal=   None    Shift=    0.000
 RMSDP=7.03D-06 MaxDP=4.73D-04 DE=-3.44D-05 OVMax= 5.50D-04

 Cycle  10  Pass 1  IDiag  1:
 RMSU=  1.49D-04    CP:  1.00D+00
 E= -2510.90394783282     Delta-E=       -0.000016393797 Rises=F Damp=F
 DIIS: error= 1.27D-05 at cycle   2 NSaved=   2.
 NSaved= 2 IEnMin= 2 EnMin= -2510.90394783282     IErMin= 2 ErrMin= 1.27D-05
 ErrMax= 1.27D-05  0.00D+00 EMaxC= 1.00D+00 BMatC= 2.90D-07 BMatP= 1.59D-05
 IDIUse=1 WtCom= 1.00D+00 WtEn= 0.00D+00
 Coeff-Com: -0.173D-01 0.102D+01
 Coeff:     -0.173D-01 0.102D+01
 Gap=     0.310 Goal=   None    Shift=    0.000
 RMSDP=8.30D-06 MaxDP=2.56D-04 DE=-1.64D-05 OVMax= 3.01D-04

 Cycle  11  Pass 1  IDiag  1:
 RMSU=  3.46D-06    CP:  1.00D+00  1.05D+00
 E= -2510.90394829109     Delta-E=       -0.000000458270 Rises=F Damp=F
 DIIS: error= 1.08D-05 at cycle   3 NSaved=   3.
 NSaved= 3 IEnMin= 3 EnMin= -2510.90394829109     IErMin= 3 ErrMin= 1.08D-05
 ErrMax= 1.08D-05  0.00D+00 EMaxC= 1.00D+00 BMatC= 3.10D-07 BMatP= 2.90D-07
 IDIUse=1 WtCom= 1.00D+00 WtEn= 0.00D+00
 Coeff-Com: -0.253D-01 0.529D+00 0.496D+00
 Coeff:     -0.253D-01 0.529D+00 0.496D+00
 Gap=     0.310 Goal=   None    Shift=    0.000
 RMSDP=1.44D-06 MaxDP=7.88D-05 DE=-4.58D-07 OVMax= 1.30D-04

 Cycle  12  Pass 1  IDiag  1:
 RMSU=  1.27D-06    CP:  1.00D+00  1.05D+00  8.36D-01
 E= -2510.90394860283     Delta-E=       -0.000000311742 Rises=F Damp=F
 DIIS: error= 2.79D-06 at cycle   4 NSaved=   4.
 NSaved= 4 IEnMin= 4 EnMin= -2510.90394860283     IErMin= 4 ErrMin= 2.79D-06
 ErrMax= 2.79D-06  0.00D+00 EMaxC= 1.00D+00 BMatC= 9.27D-09 BMatP= 2.90D-07
 IDIUse=1 WtCom= 1.00D+00 WtEn= 0.00D+00
 Coeff-Com:  0.268D-02-0.111D+00-0.286D-01 0.114D+01
 Coeff:      0.268D-02-0.111D+00-0.286D-01 0.114D+01
 Gap=     0.310 Goal=   None    Shift=    0.000
 RMSDP=7.23D-07 MaxDP=5.28D-05 DE=-3.12D-07 OVMax= 1.28D-04

 Cycle  13  Pass 1  IDiag  1:
 RMSU=  4.90D-07    CP:  1.00D+00  1.05D+00  9.42D-01  1.29D+00
 E= -2510.90394863256     Delta-E=       -0.000000029732 Rises=F Damp=F
 DIIS: error= 1.73D-06 at cycle   5 NSaved=   5.
 NSaved= 5 IEnMin= 5 EnMin= -2510.90394863256     IErMin= 5 ErrMin= 1.73D-06
 ErrMax= 1.73D-06  0.00D+00 EMaxC= 1.00D+00 BMatC= 3.88D-09 BMatP= 9.27D-09
 IDIUse=1 WtCom= 1.00D+00 WtEn= 0.00D+00
 Coeff-Com:  0.847D-02-0.199D+00-0.158D+00 0.459D+00 0.890D+00
 Coeff:      0.847D-02-0.199D+00-0.158D+00 0.459D+00 0.890D+00
 Gap=     0.310 Goal=   None    Shift=    0.000
 RMSDP=4.49D-07 MaxDP=3.53D-05 DE=-2.97D-08 OVMax= 7.76D-05

 Cycle  14  Pass 1  IDiag  1:
 RMSU=  2.32D-07    CP:  1.00D+00  1.05D+00  9.93D-01  1.49D+00  1.47D+00
 E= -2510.90394864849     Delta-E=       -0.000000015931 Rises=F Damp=F
 DIIS: error= 4.86D-07 at cycle   6 NSaved=   6.
 NSaved= 6 IEnMin= 6 EnMin= -2510.90394864849     IErMin= 6 ErrMin= 4.86D-07
 ErrMax= 4.86D-07  0.00D+00 EMaxC= 1.00D+00 BMatC= 4.67D-10 BMatP= 3.88D-09
 IDIUse=1 WtCom= 1.00D+00 WtEn= 0.00D+00
 Coeff-Com:  0.218D-02-0.426D-01-0.442D-01-0.545D-01 0.274D+00 0.865D+00
 Coeff:      0.218D-02-0.426D-01-0.442D-01-0.545D-01 0.274D+00 0.865D+00
 Gap=     0.310 Goal=   None    Shift=    0.000
 RMSDP=1.51D-07 MaxDP=1.29D-05 DE=-1.59D-08 OVMax= 2.95D-05

 Cycle  15  Pass 1  IDiag  1:
 RMSU=  6.52D-08    CP:  1.00D+00  1.05D+00  1.00D+00  1.52D+00  1.71D+00
                    CP:  1.17D+00
 E= -2510.90394865005     Delta-E=       -0.000000001554 Rises=F Damp=F
 DIIS: error= 1.65D-07 at cycle   7 NSaved=   7.
 NSaved= 7 IEnMin= 7 EnMin= -2510.90394865005     IErMin= 7 ErrMin= 1.65D-07
 ErrMax= 1.65D-07  0.00D+00 EMaxC= 1.00D+00 BMatC= 6.82D-11 BMatP= 4.67D-10
 IDIUse=1 WtCom= 1.00D+00 WtEn= 0.00D+00
 Coeff-Com: -0.432D-03 0.133D-01 0.647D-02-0.892D-01-0.303D-01 0.308D+00
 Coeff-Com:  0.792D+00
 Coeff:     -0.432D-03 0.133D-01 0.647D-02-0.892D-01-0.303D-01 0.308D+00
 Coeff:      0.792D+00
 Gap=     0.310 Goal=   None    Shift=    0.000
 RMSDP=5.00D-08 MaxDP=3.39D-06 DE=-1.55D-09 OVMax= 7.35D-06

 Cycle  16  Pass 1  IDiag  1:
 RMSU=  2.49D-08    CP:  1.00D+00  1.05D+00  9.98D-01  1.52D+00  1.78D+00
                    CP:  1.26D+00  1.07D+00
 E= -2510.90394865027     Delta-E=       -0.000000000223 Rises=F Damp=F
 DIIS: error= 5.56D-08 at cycle   8 NSaved=   8.
 NSaved= 8 IEnMin= 8 EnMin= -2510.90394865027     IErMin= 8 ErrMin= 5.56D-08
 ErrMax= 5.56D-08  0.00D+00 EMaxC= 1.00D+00 BMatC= 4.78D-12 BMatP= 6.82D-11
 IDIUse=1 WtCom= 1.00D+00 WtEn= 0.00D+00
 Coeff-Com: -0.299D-03 0.710D-02 0.559D-02-0.171D-01-0.283D-01 0.386D-02
 Coeff-Com:  0.203D+00 0.826D+00
 Coeff:     -0.299D-03 0.710D-02 0.559D-02-0.171D-01-0.283D-01 0.386D-02
 Coeff:      0.203D+00 0.826D+00
 Gap=     0.310 Goal=   None    Shift=    0.000
 RMSDP=1.19D-08 MaxDP=7.14D-07 DE=-2.23D-10 OVMax= 1.18D-06

 Cycle  17  Pass 1  IDiag  1:
 RMSU=  7.36D-09    CP:  1.00D+00  1.05D+00  9.98D-01  1.52D+00  1.79D+00
                    CP:  1.26D+00  1.18D+00  1.14D+00
 E= -2510.90394865028     Delta-E=       -0.000000000007 Rises=F Damp=F
 DIIS: error= 1.99D-08 at cycle   9 NSaved=   9.
 NSaved= 9 IEnMin= 9 EnMin= -2510.90394865028     IErMin= 9 ErrMin= 1.99D-08
 ErrMax= 1.99D-08  0.00D+00 EMaxC= 1.00D+00 BMatC= 7.40D-13 BMatP= 4.78D-12
 IDIUse=1 WtCom= 1.00D+00 WtEn= 0.00D+00
 Coeff-Com: -0.980D-05-0.178D-03 0.454D-03 0.742D-02-0.276D-02-0.421D-01
 Coeff-Com: -0.610D-01 0.176D+00 0.922D+00
 Coeff:     -0.980D-05-0.178D-03 0.454D-03 0.742D-02-0.276D-02-0.421D-01
 Coeff:     -0.610D-01 0.176D+00 0.922D+00
 Gap=     0.310 Goal=   None    Shift=    0.000
 RMSDP=5.37D-09 MaxDP=2.89D-07 DE=-7.28D-12 OVMax= 7.49D-07

 SCF Done:  E(RLC-wPBE) =  -2510.90394865     A.U. after   17 cycles
            NFock= 17  Conv=0.54D-08     -V/T= 2.0070
 KE= 2.493331507980D+03 PE=-1.521396036476D+04 EE= 5.553121495837D+03
 Leave Link  502 at Wed Dec  5 18:00:37 2018, MaxMem=   536870912 cpu:      5901.0
 (Enter /pbs_home/pkowalski/g09d01/g09/l701.exe)
 Compute integral first derivatives.
 ... and contract with generalized density number  0.
 R6Disp: Adding Grimme-D3 dispersion energy 1st derivatives to the gradient.
 Leave Link  701 at Wed Dec  5 18:00:39 2018, MaxMem=   536870912 cpu:         6.1
 (Enter /pbs_home/pkowalski/g09d01/g09/l702.exe)
 L702 exits ... SP integral derivatives will be done elsewhere.
 Leave Link  702 at Wed Dec  5 18:00:39 2018, MaxMem=   536870912 cpu:         0.2
 (Enter /pbs_home/pkowalski/g09d01/g09/l703.exe)
 Compute integral first derivatives, UseDBF=F ICtDFT=           0.
 Integral derivatives from FoFJK, PRISM(SPDF).
 Calling FoFJK, ICntrl=      2127 FMM=F ISym2X=0 I1Cent= 0 IOpClX= 0 NMat=1 NMatS=1 NMatT=0.
 FoFJK:  IHMeth= 1 ICntrl=    2127 DoSepK=T KAlg= 0 I1Cent=   0 FoldK=F
 IRaf=         1 NMat=   1 IRICut=       1 DoRegI=T DoRafI=F ISym2E= 0.
 FoFCou: FMM=F IPFlag=           0 FMFlag=      100000 FMFlg1=         800
         NFxFlg=           0 DoJE=F BraDBF=F KetDBF=F FulRan=T
         wScrn=  0.000000 ICntrl=    2527 IOpCl=  0 I1Cent=           0 NGrid=           0
         NMat0=    1 NMatS0=      1 NMatT0=    0 NMatD0=    1 NMtDS0=    0 NMtDT0=    0
 Symmetry not used in FoFCou.
 Leave Link  703 at Wed Dec  5 18:04:36 2018, MaxMem=   536870912 cpu:      1890.0
 (Enter /pbs_home/pkowalski/g09d01/g09/l716.exe)
 Dipole        =-1.29127743D-01-1.11165852D+00-3.51158507D-01
 ***** Axes restored to original set *****
 -------------------------------------------------------------------
 Center     Atomic                   Forces (Hartrees/Bohr)
 Number     Number              X              Y              Z
 -------------------------------------------------------------------
      1       16          -0.002068224   -0.016601425    0.013393262
      2       16          -0.004627767   -0.016151627   -0.000099404
      3        9           0.025031276    0.032861365    0.035670256
      4        9           0.002054250    0.006903144   -0.012397682
      5        9           0.002426617    0.016191270   -0.005064549
      6        9          -0.005448557   -0.002296880    0.012666569
      7        9           0.001490410    0.006510969   -0.008305755
      8        9           0.005029296   -0.003454870    0.012448478
      9        6           0.002034246   -0.000298885    0.027121484
     10        6           0.006469891   -0.003972875   -0.015370133
     11        6          -0.003337060   -0.019873656    0.030574290
     12        6           0.017815467    0.020030603   -0.000967286
     13        6           0.013330439   -0.004616048    0.007518248
     14        6          -0.012616250    0.004446025   -0.013390430
     15        6           0.002920410   -0.016309391   -0.005927516
     16        6          -0.007205228    0.003613227   -0.003352784
     17        6          -0.018901564    0.015844561   -0.026212984
     18        6          -0.001979904   -0.001945543   -0.009748020
     19        6           0.005782757    0.001697769    0.009634705
     20        6          -0.000270305    0.010282884   -0.004905651
     21        6           0.001818032   -0.000261691   -0.007199251
     22        6          -0.004478558    0.001218347    0.001083671
     23        6          -0.000333132    0.005794676    0.002301762
     24        6           0.003680557   -0.003504119   -0.002765606
     25        6          -0.003707076    0.002404809    0.001901952
     26        6          -0.002243998   -0.003627166    0.000187364
     27        6          -0.001085323   -0.000952638    0.000233424
     28        6          -0.007370428    0.009731022    0.006265303
     29        6          -0.018619826   -0.017280155   -0.018187101
     30        6           0.002654271    0.000705135   -0.001735220
     31        6           0.000898984    0.004317494    0.001908288
     32        6          -0.005001993   -0.002886406   -0.001031962
     33        6           0.003820628    0.002653185   -0.000893648
     34        6           0.002051869   -0.003884202   -0.000251309
     35        6           0.001853311   -0.001292056   -0.000350164
     36        6           0.009717708   -0.003521855   -0.009118302
     37        6           0.001650302   -0.004304403   -0.001515528
     38        1          -0.000746839    0.001496332    0.003534956
     39        1           0.001107049   -0.002349643   -0.000533882
     40        1          -0.001397665    0.001300899   -0.001010773
     41        1           0.000388992   -0.002021953    0.001650346
     42        1           0.009381196    0.007994571    0.001715366
     43        1           0.001637696   -0.001562404   -0.003916453
     44        1          -0.001325912   -0.003434215    0.000271101
     45        1          -0.002197872    0.000628035    0.000906491
     46        1           0.001028723   -0.001358260   -0.000642514
     47        1           0.000064555    0.001799486    0.000342306
     48        1           0.001715185    0.000671915   -0.000536234
     49        1          -0.004269288   -0.005742038    0.000890632
     50        1           0.000068541    0.001246176    0.001109410
     51        1          -0.020086583   -0.015992393   -0.016517632
     52        1           0.000650562   -0.001811780   -0.000296338
     53        1           0.001842125    0.001133268   -0.000555753
     54        1          -0.001272976   -0.001345136    0.000178137
     55        1          -0.000019157    0.001841292    0.000061176
     56        1          -0.001717944    0.000669081    0.000299510
     57        1          -0.001966218   -0.000602642   -0.000989749
     58        1           0.003263500    0.000112616    0.001675471
     59        1           0.000616803   -0.000843801   -0.001754346
 -------------------------------------------------------------------
 Cartesian Forces:  Max     0.035670256 RMS     0.008709617
 Leave Link  716 at Wed Dec  5 18:04:36 2018, MaxMem=   536870912 cpu:         0.2
 (Enter /pbs_home/pkowalski/g09d01/g09/l103.exe)

 GradGradGradGradGradGradGradGradGradGradGradGradGradGradGradGradGradGrad
 Berny optimization.
 Using GEDIIS/GDIIS optimizer.
 FormGI is forming the generalized inverse of G from B-inverse, IUseBI=4.
 Internal  Forces:  Max     0.188105066 RMS     0.022831929
 Search for a local minimum.
 Step number   4 out of a maximum of  337
 All quantities printed in internal units (Hartrees-Bohrs-Radians)
 RMS Force = .22832D-01 SwitMx=.10000D-02 MixMth= 1
 Mixed Optimization -- RFO/linear search
 Update second derivatives using D2CorX and points    4    3
 DE=  1.61D-02 DEPred=-4.37D-02 R=-3.69D-01
 Trust test=-3.69D-01 RLast= 9.20D-01 DXMaxT set to 4.24D-01
 ITU= -1  1  1  0
 Use linear search instead of GDIIS.
 Energy rises -- skip Quadratic/GDIIS search.
 Quartic linear search produced a step of -0.62053.
 Iteration  1 RMS(Cart)=  0.28344013 RMS(Int)=  0.00983497
 Iteration  2 RMS(Cart)=  0.03883161 RMS(Int)=  0.00046565
 Iteration  3 RMS(Cart)=  0.00049275 RMS(Int)=  0.00041672
 Iteration  4 RMS(Cart)=  0.00000035 RMS(Int)=  0.00041672
 ITry= 1 IFail=0 DXMaxC= 1.10D+00 DCOld= 1.00D+10 DXMaxT= 4.24D-01 DXLimC= 3.00D+00 Rises=T
 Variable       Old X    -DE/DX   Delta X   Delta X   Delta X     New X
                                 (Linear)    (Quad)   (Total)
    R1        3.20532   0.00763   0.03040   0.00000   0.03018   3.23550
    R2        3.20850   0.01588   0.03462   0.00000   0.03480   3.24330
    R3        3.16886   0.00559   0.04024   0.00000   0.04032   3.20918
    R4        3.23759  -0.00190   0.03371   0.00000   0.03406   3.27165
    R5        2.51857  -0.00967   0.01130   0.00000   0.01130   2.52987
    R6        2.52048   0.01433   0.01211   0.00000   0.01211   2.53259
    R7        2.48299   0.01667   0.01905   0.00000   0.01905   2.50204
    R8        2.51719   0.01395   0.01522   0.00000   0.01522   2.53241
    R9        2.54469   0.00945   0.00790   0.00000   0.00790   2.55259
   R10        2.51040   0.01333   0.01516   0.00000   0.01516   2.52556
   R11        2.60020   0.01883   0.04040   0.00000   0.04002   2.64021
   R12        2.78853   0.05530  -0.00246   0.00000  -0.00246   2.78607
   R13        2.74847   0.05698   0.02134   0.00000   0.02113   2.76960
   R14        2.82428   0.00409   0.00051   0.00000   0.00051   2.82479
   R15        2.53117   0.03662   0.03015   0.00000   0.02989   2.56106
   R16        2.83728  -0.00305   0.00212   0.00000   0.00212   2.83940
   R17        2.89519   0.03661  -0.00926   0.00000  -0.00929   2.88590
   R18        2.60034  -0.02227  -0.01551   0.00000  -0.01550   2.58484
   R19        2.89464   0.00227   0.00187   0.00000   0.00192   2.89657
   R20        2.84198  -0.00506  -0.00190   0.00000  -0.00186   2.84012
   R21        2.77615   0.00788   0.00729   0.00000   0.00729   2.78344
   R22        2.86509  -0.01317   0.00340   0.00000   0.00332   2.86842
   R23        2.68562   0.01536   0.01779   0.00000   0.01781   2.70343
   R24        2.06811   0.00333   0.00368   0.00000   0.00368   2.07179
   R25        2.06941   0.00167   0.00483   0.00000   0.00483   2.07424
   R26        2.06883   0.00210   0.00452   0.00000   0.00452   2.07335
   R27        2.06870   0.00223   0.00579   0.00000   0.00579   2.07449
   R28        2.04328   0.01223   0.01597   0.00000   0.01597   2.05925
   R29        2.06973   0.00262   0.00321   0.00000   0.00321   2.07294
   R30        2.77475   0.00569   0.00795   0.00000   0.00795   2.78270
   R31        2.60278   0.00065  -0.01076   0.00000  -0.01048   2.59230
   R32        2.77382   0.00893   0.01646   0.00000   0.01646   2.79028
   R33        2.58756   0.01041  -0.00716   0.00000  -0.00710   2.58047
   R34        2.63557   0.00528   0.00607   0.00000   0.00607   2.64164
   R35        2.64357   0.00409   0.00597   0.00000   0.00597   2.64954
   R36        2.62168   0.00201   0.00344   0.00000   0.00344   2.62512
   R37        2.06142  -0.00354  -0.00731   0.00000  -0.00731   2.05411
   R38        2.61381   0.00253   0.00441   0.00000   0.00441   2.61822
   R39        2.07087  -0.00226  -0.00514   0.00000  -0.00514   2.06573
   R40        2.62028   0.00096   0.00112   0.00000   0.00112   2.62141
   R41        2.06945  -0.00179  -0.00355   0.00000  -0.00355   2.06590
   R42        2.62659   0.00053  -0.00044   0.00000  -0.00044   2.62615
   R43        2.06918  -0.00181  -0.00353   0.00000  -0.00353   2.06564
   R44        2.06876  -0.00192  -0.00344   0.00000  -0.00344   2.06532
   R45        2.84230  -0.00409  -0.00108   0.00000  -0.00108   2.84123
   R46        2.07155   0.00379   0.00369   0.00000   0.00369   2.07524
   R47        2.06575   0.00129   0.00439   0.00000   0.00439   2.07014
   R48        2.05393  -0.01635   0.00677   0.00000   0.00677   2.06070
   R49        2.63553   0.00403   0.00318   0.00000   0.00318   2.63871
   R50        2.63976   0.00269   0.00428   0.00000   0.00428   2.64404
   R51        2.62071   0.00216   0.00324   0.00000   0.00324   2.62395
   R52        2.06662  -0.00189  -0.00373   0.00000  -0.00373   2.06288
   R53        2.61644   0.00281   0.00365   0.00000   0.00365   2.62008
   R54        2.07166  -0.00220  -0.00432   0.00000  -0.00432   2.06734
   R55        2.62234   0.00159   0.00185   0.00000   0.00185   2.62419
   R56        2.06963  -0.00184  -0.00367   0.00000  -0.00367   2.06596
   R57        2.62572   0.00111   0.00141   0.00000   0.00141   2.62713
   R58        2.06937  -0.00183  -0.00365   0.00000  -0.00365   2.06572
   R59        2.06894  -0.00187  -0.00354   0.00000  -0.00354   2.06540
   R60        2.83121  -0.00064   0.00292   0.00000   0.00292   2.83414
   R61        2.07197   0.00190   0.00265   0.00000   0.00265   2.07462
   R62        2.06689   0.00161   0.00292   0.00000   0.00292   2.06980
   R63        2.06631   0.00162   0.00337   0.00000   0.00337   2.06968
    A1        1.64223  -0.00315  -0.00811   0.00000  -0.00858   1.63365
    A2        1.64508  -0.00583  -0.00601   0.00000  -0.00568   1.63940
    A3        2.15554  -0.15231  -0.08760   0.00000  -0.08698   2.06856
    A4        1.92705  -0.02368  -0.00493   0.00000  -0.00401   1.92304
    A5        2.09468   0.17480   0.02299   0.00000   0.02635   2.12103
    A6        1.94796   0.01991  -0.00528   0.00000  -0.00583   1.94212
    A7        1.99937  -0.00201   0.02439   0.00000   0.02540   2.02477
    A8        2.26548  -0.01622  -0.03671   0.00000  -0.03643   2.22905
    A9        1.91063   0.00288  -0.00210   0.00000  -0.00135   1.90928
   A10        2.09373   0.00087  -0.00855   0.00000  -0.00675   2.08698
   A11        2.23953  -0.00280  -0.03030   0.00000  -0.02881   2.21072
   A12        2.11216   0.18811   0.05161   0.00000   0.05229   2.16446
   A13        2.31582  -0.16486  -0.06787   0.00000  -0.06732   2.24850
   A14        1.85433  -0.02298   0.01530   0.00000   0.01552   1.86985
   A15        1.86760   0.00788   0.00952   0.00000   0.00953   1.87713
   A16        2.02903   0.03340  -0.00041   0.00000  -0.00019   2.02884
   A17        1.86214  -0.04199   0.00931   0.00000   0.00901   1.87115
   A18        1.93095  -0.00174  -0.00343   0.00000  -0.00354   1.92741
   A19        1.93406  -0.00110   0.00460   0.00000   0.00514   1.93920
   A20        1.83907   0.00099  -0.01951   0.00000  -0.01972   1.81935
   A21        1.95348   0.02716  -0.00230   0.00000  -0.00230   1.95118
   A22        2.33917  -0.04701  -0.06011   0.00000  -0.05975   2.27942
   A23        1.99008   0.01990   0.06191   0.00000   0.06231   2.05239
   A24        1.90107   0.00134  -0.00158   0.00000  -0.00150   1.89957
   A25        1.98889   0.00087   0.00066   0.00000   0.00064   1.98953
   A26        2.01229  -0.00521  -0.00580   0.00000  -0.00577   2.00652
   A27        1.88408  -0.00299   0.00159   0.00000   0.00134   1.88542
   A28        1.89039   0.00335  -0.00096   0.00000  -0.00122   1.88917
   A29        1.77972   0.00279   0.00671   0.00000   0.00712   1.78684
   A30        1.85935   0.00203   0.01071   0.00000   0.01071   1.87006
   A31        1.96390  -0.00040  -0.00766   0.00000  -0.00779   1.95612
   A32        1.89962  -0.00185   0.00271   0.00000   0.00295   1.90257
   A33        1.97802   0.00311   0.00428   0.00000   0.00445   1.98247
   A34        1.95856   0.00244   0.00087   0.00000   0.00071   1.95927
   A35        1.80515  -0.00561  -0.01184   0.00000  -0.01187   1.79329
   A36        2.08551  -0.00189   0.00473   0.00000   0.00504   2.09055
   A37        2.01138  -0.00940  -0.00305   0.00000  -0.00349   2.00789
   A38        2.18629   0.01130  -0.00210   0.00000  -0.00179   2.18450
   A39        1.88248   0.00368   0.00309   0.00000   0.00309   1.88556
   A40        1.97905  -0.00352  -0.00869   0.00000  -0.00869   1.97036
   A41        1.93640  -0.00048  -0.00141   0.00000  -0.00140   1.93499
   A42        1.89496  -0.00015   0.00194   0.00000   0.00194   1.89690
   A43        1.88939  -0.00092   0.00476   0.00000   0.00477   1.89416
   A44        1.87945   0.00143   0.00088   0.00000   0.00089   1.88035
   A45        1.98510  -0.00275  -0.01123   0.00000  -0.01116   1.97394
   A46        1.96985  -0.00298  -0.01388   0.00000  -0.01381   1.95604
   A47        1.83225   0.00666   0.01472   0.00000   0.01470   1.84695
   A48        1.89621   0.00098  -0.00302   0.00000  -0.00289   1.89332
   A49        1.89768  -0.00135   0.00389   0.00000   0.00387   1.90155
   A50        1.87787  -0.00028   0.01156   0.00000   0.01154   1.88941
   A51        2.07417  -0.00120   0.00317   0.00000   0.00307   2.07725
   A52        1.92537   0.00889   0.00864   0.00000   0.00884   1.93421
   A53        2.28350  -0.00768  -0.01183   0.00000  -0.01193   2.27157
   A54        2.05817  -0.00534   0.00090   0.00000   0.00085   2.05902
   A55        1.90935   0.01702   0.00815   0.00000   0.00828   1.91764
   A56        2.31021  -0.01180  -0.00765   0.00000  -0.00769   2.30252
   A57        2.13345   0.00128   0.00797   0.00000   0.00797   2.14142
   A58        2.10369  -0.00027  -0.00554   0.00000  -0.00554   2.09815
   A59        2.04596  -0.00102  -0.00240   0.00000  -0.00240   2.04356
   A60        2.11546   0.00015   0.00058   0.00000   0.00057   2.11603
   A61        2.09378   0.00092   0.01385   0.00000   0.01385   2.10762
   A62        2.07384  -0.00107  -0.01439   0.00000  -0.01439   2.05945
   A63        2.12443  -0.00043   0.00060   0.00000   0.00060   2.12503
   A64        2.08825   0.00123   0.00771   0.00000   0.00771   2.09596
   A65        2.07047  -0.00080  -0.00830   0.00000  -0.00830   2.06217
   A66        2.10884  -0.00043  -0.00052   0.00000  -0.00052   2.10832
   A67        2.07670   0.00058   0.00275   0.00000   0.00275   2.07946
   A68        2.09762  -0.00015  -0.00222   0.00000  -0.00222   2.09539
   A69        2.10010   0.00028  -0.00061   0.00000  -0.00061   2.09949
   A70        2.08249   0.00013   0.00239   0.00000   0.00239   2.08488
   A71        2.10058  -0.00041  -0.00177   0.00000  -0.00177   2.09880
   A72        2.07153   0.00145   0.00237   0.00000   0.00237   2.07390
   A73        2.10565  -0.00066  -0.00118   0.00000  -0.00118   2.10446
   A74        2.10601  -0.00079  -0.00119   0.00000  -0.00119   2.10482
   A75        1.97079  -0.00954   0.01068   0.00000   0.01045   1.98123
   A76        2.14161   0.08202  -0.02051   0.00000  -0.02027   2.12134
   A77        2.15929  -0.07378   0.01156   0.00000   0.01157   2.17087
   A78        1.89380  -0.01133   0.00554   0.00000   0.00553   1.89933
   A79        1.99324   0.00344  -0.01270   0.00000  -0.01269   1.98055
   A80        1.93857   0.01054  -0.00248   0.00000  -0.00246   1.93611
   A81        1.88740   0.00012   0.01408   0.00000   0.01406   1.90146
   A82        1.86990  -0.00815  -0.00829   0.00000  -0.00829   1.86161
   A83        1.87653   0.00446   0.00429   0.00000   0.00431   1.88084
   A84        2.10899   0.00103   0.00159   0.00000   0.00159   2.11059
   A85        2.11162  -0.00079  -0.00179   0.00000  -0.00179   2.10983
   A86        2.06210  -0.00023   0.00020   0.00000   0.00020   2.06230
   A87        2.10890  -0.00004  -0.00032   0.00000  -0.00032   2.10858
   A88        2.08445   0.00049   0.00835   0.00000   0.00835   2.09280
   A89        2.08905  -0.00044  -0.00795   0.00000  -0.00795   2.08110
   A90        2.11224  -0.00040  -0.00043   0.00000  -0.00043   2.11181
   A91        2.08294   0.00050   0.00682   0.00000   0.00682   2.08976
   A92        2.08788  -0.00010  -0.00639   0.00000  -0.00639   2.08150
   A93        2.10298  -0.00040  -0.00049   0.00000  -0.00049   2.10249
   A94        2.08302   0.00047   0.00158   0.00000   0.00158   2.08460
   A95        2.09710  -0.00006  -0.00107   0.00000  -0.00107   2.09603
   A96        2.09983   0.00007  -0.00072   0.00000  -0.00072   2.09911
   A97        2.08529   0.00017   0.00159   0.00000   0.00159   2.08688
   A98        2.09806  -0.00025  -0.00086   0.00000  -0.00086   2.09719
   A99        2.08006   0.00101   0.00179   0.00000   0.00179   2.08185
   A100       2.10129  -0.00047  -0.00093   0.00000  -0.00093   2.10036
   A101       2.10178  -0.00054  -0.00085   0.00000  -0.00085   2.10093
   A102       1.93478   0.00084   0.00444   0.00000   0.00449   1.93927
   A103       2.13202   0.00802  -0.00608   0.00000  -0.00610   2.12592
   A104       2.21525  -0.00890   0.00132   0.00000   0.00130   2.21655
   A105       1.93594  -0.00142  -0.00997   0.00000  -0.00997   1.92597
   A106       1.94722  -0.00024  -0.00275   0.00000  -0.00274   1.94447
   A107       1.94565   0.00024   0.00816   0.00000   0.00816   1.95381
   A108       1.84188   0.00212   0.01406   0.00000   0.01406   1.85594
   A109       1.89106  -0.00005  -0.01372   0.00000  -0.01372   1.87734
   A110       1.89829  -0.00055   0.00422   0.00000   0.00423   1.90251
    D1        0.00012  -0.00157   0.01513   0.00000   0.01527   0.01539
    D2       -2.86804  -0.00431   0.12514   0.00000   0.12449  -2.74355
    D3        3.14065   0.00065  -0.01435   0.00000  -0.01439   3.12626
    D4        0.01543   0.00021  -0.01332   0.00000  -0.01339   0.00204
    D5        0.08896   0.00971   0.02405   0.00000   0.02385   0.11281
    D6       -2.69861   0.00941   0.07238   0.00000   0.07134  -2.62728
    D7        3.08707  -0.00299  -0.02399   0.00000  -0.02401   3.06306
    D8        0.04374  -0.00120  -0.03789   0.00000  -0.03760   0.00614
    D9        2.47086   0.04172  -0.10566   0.00000  -0.10750   2.36336
   D10       -1.09366   0.04775  -0.14281   0.00000  -0.14462  -1.23828
   D11       -0.18956  -0.01043  -0.00403   0.00000  -0.00377  -0.19334
   D12        2.52910  -0.00440  -0.04118   0.00000  -0.04090   2.48821
   D13        2.91494   0.01298   0.08195   0.00000   0.08202   2.99696
   D14       -0.27831   0.02174   0.16619   0.00000   0.16713  -0.11118
   D15       -0.75133   0.00724  -0.04582   0.00000  -0.04677  -0.79810
   D16        2.33860   0.01600   0.03841   0.00000   0.03835   2.37695
   D17        0.22799   0.00608  -0.02364   0.00000  -0.02360   0.20439
   D18       -2.75669   0.02274  -0.03739   0.00000  -0.03717  -2.79385
   D19       -2.45165   0.05683   0.12166   0.00000   0.11987  -2.33178
   D20        0.84686   0.07349   0.10792   0.00000   0.10631   0.95317
   D21       -0.76863   0.00376  -0.00992   0.00000  -0.00986  -0.77849
   D22       -2.93921   0.00711   0.01360   0.00000   0.01378  -2.92543
   D23        1.30370   0.00492  -0.00191   0.00000  -0.00179   1.30191
   D24        2.80588  -0.00651   0.03580   0.00000   0.03562   2.84150
   D25        0.63530  -0.00316   0.05932   0.00000   0.05926   0.69456
   D26       -1.40497  -0.00534   0.04381   0.00000   0.04368  -1.36129
   D27        3.12918   0.00030  -0.03898   0.00000  -0.03896   3.09022
   D28       -0.01571   0.00275  -0.01333   0.00000  -0.01338  -0.02909
   D29       -0.31519   0.00420  -0.15283   0.00000  -0.15298  -0.46817
   D30        2.82310   0.00666  -0.12717   0.00000  -0.12740   2.69570
   D31        1.40269   0.00204  -0.05999   0.00000  -0.06025   1.34244
   D32       -0.69629   0.00190  -0.05910   0.00000  -0.05937  -0.75566
   D33       -2.81392   0.00289  -0.05312   0.00000  -0.05338  -2.86730
   D34       -1.40843  -0.00242   0.06358   0.00000   0.06384  -1.34459
   D35        2.77577  -0.00256   0.06447   0.00000   0.06473   2.84050
   D36        0.65814  -0.00157   0.07045   0.00000   0.07072   0.72885
   D37        0.72409   0.03656   0.05706   0.00000   0.05598   0.78007
   D38       -1.41028   0.00208   0.04736   0.00000   0.04618  -1.36410
   D39        2.78163   0.00374   0.05489   0.00000   0.05337   2.83500
   D40       -2.37796   0.03561  -0.01152   0.00000  -0.01084  -2.38880
   D41        1.77086   0.00113  -0.02122   0.00000  -0.02064   1.75022
   D42       -0.32041   0.00279  -0.01370   0.00000  -0.01345  -0.33386
   D43       -3.13792  -0.01360  -0.06663   0.00000  -0.06873   3.07654
   D44       -0.03149  -0.01086  -0.01075   0.00000  -0.01121  -0.04270
   D45       -0.04244  -0.00025   0.00639   0.00000   0.00640  -0.03604
   D46        3.06399   0.00248   0.06227   0.00000   0.06392   3.12791
   D47       -1.39456   0.01162   0.00821   0.00000   0.00822  -1.38634
   D48        0.71953   0.01176   0.00776   0.00000   0.00769   0.72722
   D49        2.70870   0.01563   0.01035   0.00000   0.01005   2.71875
   D50        0.63255  -0.00353   0.02761   0.00000   0.02762   0.66017
   D51        2.74664  -0.00340   0.02716   0.00000   0.02709   2.77373
   D52       -1.54738   0.00047   0.02975   0.00000   0.02945  -1.51793
   D53        2.72176  -0.00562   0.01449   0.00000   0.01448   2.73625
   D54       -1.44733  -0.00549   0.01404   0.00000   0.01395  -1.43338
   D55        0.54184  -0.00161   0.01663   0.00000   0.01631   0.55815
   D56       -1.65725   0.00482   0.01069   0.00000   0.01032  -1.64693
   D57        2.51486   0.00014  -0.00082   0.00000  -0.00122   2.51364
   D58        0.38977  -0.00086   0.00353   0.00000   0.00325   0.39302
   D59        1.51202   0.00417  -0.03718   0.00000  -0.03652   1.47551
   D60       -0.59905  -0.00051  -0.04870   0.00000  -0.04806  -0.64711
   D61       -2.72414  -0.00151  -0.04434   0.00000  -0.04358  -2.76772
   D62       -1.11154  -0.00167  -0.10201   0.00000  -0.10231  -1.21385
   D63        2.03371  -0.00434  -0.13042   0.00000  -0.13066   1.90305
   D64        1.99433   0.00118  -0.04341   0.00000  -0.04317   1.95116
   D65       -1.14360  -0.00149  -0.07182   0.00000  -0.07152  -1.21512
   D66       -0.62556   0.00065  -0.03131   0.00000  -0.03137  -0.65693
   D67        1.42792   0.00343  -0.01571   0.00000  -0.01576   1.41216
   D68       -2.71717   0.00495  -0.01755   0.00000  -0.01752  -2.73469
   D69       -2.75996  -0.00008  -0.02458   0.00000  -0.02455  -2.78450
   D70       -0.70648   0.00270  -0.00899   0.00000  -0.00894  -0.71542
   D71        1.43162   0.00422  -0.01082   0.00000  -0.01070   1.42092
   D72        1.53873   0.00073  -0.02907   0.00000  -0.02883   1.50990
   D73       -2.69098   0.00352  -0.01347   0.00000  -0.01322  -2.70420
   D74       -0.55288   0.00503  -0.01531   0.00000  -0.01498  -0.56786
   D75        0.02766  -0.00275   0.00374   0.00000   0.00371   0.03136
   D76        3.12146  -0.00388  -0.00226   0.00000  -0.00227   3.11920
   D77       -3.11746  -0.00017   0.03092   0.00000   0.03088  -3.08658
   D78       -0.02365  -0.00130   0.02492   0.00000   0.02491   0.00126
   D79       -2.48857   0.00159  -0.04244   0.00000  -0.04246  -2.53102
   D80        0.61946   0.00174  -0.04212   0.00000  -0.04214   0.57732
   D81        0.63273   0.00235  -0.04342   0.00000  -0.04340   0.58933
   D82       -2.54243   0.00250  -0.04310   0.00000  -0.04308  -2.58551
   D83       -0.02599   0.00114   0.00777   0.00000   0.00783  -0.01816
   D84       -3.11698   0.00175   0.01441   0.00000   0.01444  -3.10254
   D85        3.13456   0.00051   0.00872   0.00000   0.00875  -3.13988
   D86        0.04357   0.00112   0.01536   0.00000   0.01535   0.05892
   D87        3.05716  -0.00151   0.00865   0.00000   0.00879   3.06595
   D88       -0.06924  -0.00119   0.00588   0.00000   0.00602  -0.06322
   D89       -0.21000  -0.00169   0.02739   0.00000   0.02725  -0.18275
   D90        2.94678  -0.00137   0.02462   0.00000   0.02448   2.97127
   D91       -0.15960  -0.00408   0.04008   0.00000   0.03981  -0.11980
   D92        2.82324  -0.00462   0.05112   0.00000   0.05050   2.87373
   D93        3.09958  -0.00287   0.02276   0.00000   0.02278   3.12236
   D94       -0.20077  -0.00342   0.03380   0.00000   0.03347  -0.16730
   D95       -3.13771   0.00018  -0.00089   0.00000  -0.00088  -3.13859
   D96       -0.01265  -0.00004   0.00147   0.00000   0.00146  -0.01119
   D97       -0.01084  -0.00012   0.00177   0.00000   0.00177  -0.00906
   D98        3.11423  -0.00034   0.00413   0.00000   0.00412   3.11834
   D99        3.13370  -0.00015   0.00185   0.00000   0.00185   3.13555
   D100      -0.01648  -0.00017   0.00271   0.00000   0.00271  -0.01376
   D101       0.00656   0.00013  -0.00085   0.00000  -0.00086   0.00570
   D102       3.13957   0.00012   0.00001   0.00000   0.00000   3.13957
   D103       0.00640   0.00002  -0.00115   0.00000  -0.00115   0.00525
   D104       3.14076  -0.00001  -0.00001   0.00000  -0.00001   3.14075
   D105      -3.11885   0.00022  -0.00368   0.00000  -0.00369  -3.12254
   D106       0.01552   0.00019  -0.00254   0.00000  -0.00255   0.01297
   D107       0.00228  -0.00005  -0.00071   0.00000  -0.00071   0.00157
   D108       3.13914  -0.00002   0.00009   0.00000   0.00009   3.13923
   D109      -3.13082  -0.00004  -0.00163   0.00000  -0.00163  -3.13244
   D110       0.00605  -0.00001  -0.00083   0.00000  -0.00083   0.00522
   D111       0.00272   0.00008  -0.00043   0.00000  -0.00043   0.00229
   D112       3.14006   0.00001   0.00025   0.00000   0.00025   3.14031
   D113      -3.13156   0.00010  -0.00160   0.00000  -0.00160  -3.13316
   D114       0.00578   0.00004  -0.00092   0.00000  -0.00092   0.00486
   D115      -0.00697  -0.00007   0.00134   0.00000   0.00134  -0.00563
   D116       3.13888   0.00000   0.00066   0.00000   0.00066   3.13954
   D117       3.13941  -0.00010   0.00053   0.00000   0.00052   3.13993
   D118       0.00206  -0.00003  -0.00016   0.00000  -0.00016   0.00191
   D119       2.15589   0.00304  -0.02249   0.00000  -0.02262   2.13327
   D120      -2.02082  -0.00273  -0.00896   0.00000  -0.00907  -2.02989
   D121       0.10487   0.01377  -0.01432   0.00000  -0.01446   0.09041
   D122      -0.81179   0.01359  -0.03726   0.00000  -0.03714  -0.84893
   D123       1.29469   0.00783  -0.02373   0.00000  -0.02359   1.27110
   D124      -2.86281   0.02432  -0.02909   0.00000  -0.02898  -2.89178
   D125       3.13175   0.00012  -0.00133   0.00000  -0.00133   3.13042
   D126       0.03275   0.00004  -0.00339   0.00000  -0.00338   0.02936
   D127       0.02280  -0.00001  -0.00160   0.00000  -0.00160   0.02120
   D128      -3.07621  -0.00009  -0.00366   0.00000  -0.00366  -3.07986
   D129      -3.12925  -0.00004  -0.00010   0.00000  -0.00009  -3.12935
   D130       0.02960   0.00000  -0.00092   0.00000  -0.00092   0.02868
   D131      -0.02035   0.00013   0.00024   0.00000   0.00024  -0.02010
   D132       3.13850   0.00016  -0.00058   0.00000  -0.00058   3.13792
   D133      -0.00878  -0.00010   0.00139   0.00000   0.00139  -0.00739
   D134      -3.13616  -0.00006  -0.00023   0.00000  -0.00023  -3.13640
   D135       3.09011   0.00001   0.00382   0.00000   0.00383   3.09394
   D136      -0.03727   0.00005   0.00220   0.00000   0.00220  -0.03507
   D137       0.00380  -0.00013   0.00134   0.00000   0.00134   0.00513
   D138      -3.13407  -0.00004   0.00019   0.00000   0.00019  -3.13388
   D139       3.12808  -0.00016   0.00228   0.00000   0.00228   3.13036
   D140      -0.00978  -0.00007   0.00113   0.00000   0.00114  -0.00864
   D141      -0.00824   0.00008   0.00019   0.00000   0.00020  -0.00805
   D142      -3.13947   0.00002  -0.00050   0.00000  -0.00050  -3.13998
   D143       3.11902   0.00005   0.00185   0.00000   0.00185   3.12087
   D144      -0.01221  -0.00001   0.00115   0.00000   0.00115  -0.01106
   D145       0.01070   0.00004  -0.00155   0.00000  -0.00155   0.00916
   D146      -3.14125   0.00009  -0.00085   0.00000  -0.00085   3.14108
   D147      -3.13464  -0.00005  -0.00039   0.00000  -0.00039  -3.13504
   D148      -0.00342   0.00000   0.00031   0.00000   0.00031  -0.00311
   D149      -0.75484   0.00096  -0.02623   0.00000  -0.02625  -0.78108
   D150       1.29323   0.00254  -0.01684   0.00000  -0.01685   1.27639
   D151      -2.86384   0.00182  -0.00751   0.00000  -0.00752  -2.87136
   D152       2.33089   0.00003  -0.03319   0.00000  -0.03319   2.29770
   D153      -1.90423   0.00161  -0.02380   0.00000  -0.02379  -1.92801
   D154       0.22189   0.00089  -0.01447   0.00000  -0.01446   0.20742
         Item               Value     Threshold  Converged?
 Maximum Force            0.188105     0.000450     NO 
 RMS     Force            0.022832     0.000300     NO 
 Maximum Displacement     1.099180     0.001800     NO 
 RMS     Displacement     0.311766     0.001200     NO 
 Predicted change in Energy=-9.491545D-03
 GradGradGradGradGradGradGradGradGradGradGradGradGradGradGradGradGradGrad

 Leave Link  103 at Wed Dec  5 18:04:36 2018, MaxMem=   536870912 cpu:         1.5
 (Enter /pbs_home/pkowalski/g09d01/g09/l202.exe)
 Stoichiometry    C29H22F6S2
 Framework group  C1[X(C29H22F6S2)]
 Deg. of freedom   171
 Full point group                 C1      NOp   1
 RotChk:  IX=0 Diff= 4.33D-02
 Largest Abelian subgroup         C1      NOp   1
 Largest concise Abelian subgroup C1      NOp   1
                         Standard orientation:                         
 ---------------------------------------------------------------------
 Center     Atomic      Atomic             Coordinates (Angstroms)
 Number     Number       Type             X           Y           Z
 ---------------------------------------------------------------------
      1         16           0        2.384900   -1.639959    1.590619
      2         16           0       -1.749280   -2.236984   -0.532543
      3          9           0       -2.541399    3.016559   -0.274609
      4          9           0       -1.041746    3.363190   -1.791635
      5          9           0       -0.377010    4.920878    0.279780
      6          9           0       -1.009431    3.394628    1.681671
      7          9           0        1.671435    3.446457   -0.499788
      8          9           0        1.558370    3.011981    1.615306
      9          6           0       -1.412745    0.250083   -1.041525
     10          6           0       -0.743736   -0.976247   -1.064884
     11          6           0        1.140261   -0.471661    1.458637
     12          6           0       -0.710968    1.424444   -0.491960
     13          6           0       -1.245813    2.852782   -0.569365
     14          6           0        0.506072    1.482988    0.129623
     15          6           0       -0.440154    3.614965    0.488680
     16          6           0        0.896482    2.896211    0.460035
     17          6           0        1.455200    0.412979    0.481429
     18          6           0        0.220744   -0.232922    2.622741
     19          6           0        0.402940   -1.375889   -1.936602
     20          6           0        3.335847   -0.924573    0.353873
     21          6           0       -3.157158   -1.233883   -0.437677
     22          6           0       -4.442109   -1.874560   -0.093233
     23          6           0       -5.621157   -1.147985    0.096631
     24          6           0       -4.515401   -3.264951    0.071869
     25          6           0       -6.813252   -1.781806    0.423633
     26          6           0       -5.702554   -3.898493    0.401887
     27          6           0       -6.866195   -3.159390    0.577756
     28          6           0       -2.845961    0.040035   -0.818392
     29          6           0       -3.859981    1.091009   -1.175837
     30          6           0        4.633636   -1.529713    0.010463
     31          6           0        5.717063   -0.735870   -0.371338
     32          6           0        4.826208   -2.912921    0.095971
     33          6           0        6.943526   -1.308026   -0.681918
     34          6           0        6.051398   -3.483734   -0.212947
     35          6           0        7.117082   -2.683897   -0.609540
     36          6           0        2.718012    0.190442   -0.152905
     37          6           0        3.204398    1.061354   -1.272825
     38          1           0        0.759848    0.369771    3.363074
     39          1           0       -0.112291   -1.162799    3.101526
     40          1           0       -0.673271    0.319583    2.307685
     41          1           0        0.936446   -2.261405   -1.567358
     42          1           0        1.122244   -0.567191   -2.063361
     43          1           0       -0.032417   -1.605348   -2.916968
     44          1           0       -5.627584   -0.064902    0.004814
     45          1           0       -3.623148   -3.881092   -0.066701
     46          1           0       -7.714869   -1.179953    0.565083
     47          1           0       -5.717337   -4.985167    0.519226
     48          1           0       -7.805780   -3.654200    0.836242
     49          1           0       -4.580151    0.661820   -1.885154
     50          1           0       -4.404416    1.484380   -0.310442
     51          1           0       -3.386554    1.932984   -1.681879
     52          1           0        5.615263    0.350817   -0.391426
     53          1           0        3.995799   -3.558841    0.396011
     54          1           0        7.778088   -0.664819   -0.973469
     55          1           0        6.173872   -4.567859   -0.145076
     56          1           0        8.083768   -3.132018   -0.852997
     57          1           0        2.397351    1.240636   -1.995172
     58          1           0        3.515277    2.046020   -0.907511
     59          1           0        4.037885    0.602811   -1.815555
 ---------------------------------------------------------------------
 Rotational constants (GHZ):      0.1318779      0.0681464      0.0501472
 Leave Link  202 at Wed Dec  5 18:04:36 2018, MaxMem=   536870912 cpu:         0.0
 (Enter /pbs_home/pkowalski/g09d01/g09/l301.exe)
 Basis read from rwf:  (5D, 7F)
 No pseudopotential information found on rwf file.
 There are   673 symmetry adapted cartesian basis functions of A   symmetry.
 There are   636 symmetry adapted basis functions of A   symmetry.
   636 basis functions,  1103 primitive gaussians,   673 cartesian basis functions
   141 alpha electrons      141 beta electrons
       nuclear repulsion energy      4676.8914325859 Hartrees.
 IExCor=32609 DFT=T Ex+Corr=LC-wPBE ExCW=0 ScaHFX=  1.000000
 ScaDFX=  1.000000  0.000000  1.000000  1.000000 ScalE2=  1.000000  1.000000
 IRadAn=      0 IRanWt=     -1 IRanGd=            0 ICorTp=0 IEmpDi=131
  HFx wShort=  0.000000 wLong=  0.400000 cFull=  0.000000 cShort=  0.000000 cLong=  1.000000
  DFx wShort=  0.000000 wLong=  0.400000 cFull=  0.000000 cShort=  0.000000 cLong=  1.000000
 NAtoms=   59 NActive=   59 NUniq=   59 SFac= 1.00D+00 NAtFMM=   60 NAOKFM=F Big=F
 Integral buffers will be    131072 words long.
 Raffenetti 2 integral format.
 Two-electron integral symmetry is turned on.
 R6Disp:  Grimme-D3 Dispersion energy=       -0.0575165191 Hartrees.
 Nuclear repulsion after empirical dispersion term =     4676.8339160668 Hartrees.
 No density basis found on file   724.
 Leave Link  301 at Wed Dec  5 18:04:36 2018, MaxMem=   536870912 cpu:         0.5
 (Enter /pbs_home/pkowalski/g09d01/g09/l302.exe)
 NPDir=0 NMtPBC=     1 NCelOv=     1 NCel=       1 NClECP=     1 NCelD=      1
         NCelK=      1 NCelE2=     1 NClLst=     1 CellRange=     0.0.
 One-electron integrals computed using PRISM.
 NBasis=   636 RedAO= T EigKep=  2.80D-04  NBF=   636
 NBsUse=   636 1.00D-06 EigRej= -1.00D+00 NBFU=   636
 Precomputing XC quadrature grid using
 IXCGrd= 4 IRadAn=           0 IRanWt=          -1 IRanGd=           0 AccXCQ= 0.00D+00.
 Generated NRdTot=       0 NPtTot=           0 NUsed=           0 NTot=          32
 NSgBfM=   611   611   617   623   623 MxSgAt=    59 MxSgA2=    59.
 Leave Link  302 at Wed Dec  5 18:04:38 2018, MaxMem=   536870912 cpu:        16.2
 (Enter /pbs_home/pkowalski/g09d01/g09/l303.exe)
 DipDrv:  MaxL=1.
 Leave Link  303 at Wed Dec  5 18:04:39 2018, MaxMem=   536870912 cpu:         1.5
 (Enter /pbs_home/pkowalski/g09d01/g09/l401.exe)
 Lowest energy guess from the checkpoint file:  "dae0068freq_open_lc-wpbe_air_D3.chk"
 B after Tr=     0.000000    0.000000    0.000000
         Rot=    0.999972   -0.004517   -0.001903    0.005632 Ang=  -0.86 deg.
 Guess basis will be translated and rotated to current coordinates.
 B after Tr=     0.000000    0.000000    0.000000
         Rot=    0.999935    0.005791    0.004466   -0.008776 Ang=   1.31 deg.
 Guess basis will be translated and rotated to current coordinates.
 CkInt1:  FT= 3.79D-01
 Max alpha theta= 13.070 degrees.
 JPrj=2 DoOrth=T DoCkMO=T.
 Leave Link  401 at Wed Dec  5 18:04:42 2018, MaxMem=   536870912 cpu:        22.5
 (Enter /pbs_home/pkowalski/g09d01/g09/l502.exe)
 Closed shell SCF:
 Using DIIS extrapolation, IDIIS=  1040.
 Integral symmetry usage will be decided dynamically.
 IVT=     1387805 IEndB=     1387805 NGot=   536870912 MDV=   535953350
 LenX=   535953350 LenY=   535499748
 Requested convergence on RMS density matrix=1.00D-08 within 128 cycles.
 Requested convergence on MAX density matrix=1.00D-06.
 Requested convergence on             energy=1.00D-06.
 No special actions if energy rises.
 Fock matrices will be formed incrementally for  20 cycles.
 Integral accuracy reduced to 1.0D-05 until final iterations.

 Cycle   1  Pass 0  IDiag  1:
 FoFJK:  IHMeth= 1 ICntrl=       0 DoSepK=T KAlg= 0 I1Cent=   0 FoldK=F
 IRaf=         1 NMat=   1 IRICut=       1 DoRegI=T DoRafI=F ISym2E= 0.
 FoFCou: FMM=F IPFlag=           0 FMFlag=      100000 FMFlg1=           0
         NFxFlg=           0 DoJE=T BraDBF=F KetDBF=F FulRan=T
         wScrn=  0.000000 ICntrl=     500 IOpCl=  0 I1Cent=           0 NGrid=           0
         NMat0=    1 NMatS0=      1 NMatT0=    0 NMatD0=    1 NMtDS0=    0 NMtDT0=    0
 Symmetry not used in FoFCou.
 E= -2510.92700922194    
 DIIS: error= 1.26D-03 at cycle   1 NSaved=   1.
 NSaved= 1 IEnMin= 1 EnMin= -2510.92700922194     IErMin= 1 ErrMin= 1.26D-03
 ErrMax= 1.26D-03  0.00D+00 EMaxC= 1.00D-01 BMatC= 2.01D-03 BMatP= 2.01D-03
 IDIUse=3 WtCom= 9.87D-01 WtEn= 1.26D-02
 Coeff-Com:  0.100D+01
 Coeff-En:   0.100D+01
 Coeff:      0.100D+01
 Gap=    80.737 Goal=   None    Shift=    0.000
 GapD=   80.737 DampG=2.000 DampE=1.000 DampFc=2.0000 IDamp=-1.
 RMSDP=2.20D-04 MaxDP=7.31D-03              OVMax= 4.79D-03

 Cycle   2  Pass 0  IDiag  1:
 RMSU=  2.20D-04    CP:  1.00D+00
 E= -2510.92847870766     Delta-E=       -0.001469485714 Rises=F Damp=F
 DIIS: error= 2.11D-04 at cycle   2 NSaved=   2.
 NSaved= 2 IEnMin= 2 EnMin= -2510.92847870766     IErMin= 2 ErrMin= 2.11D-04
 ErrMax= 2.11D-04  0.00D+00 EMaxC= 1.00D-01 BMatC= 6.75D-05 BMatP= 2.01D-03
 IDIUse=3 WtCom= 9.98D-01 WtEn= 2.11D-03
 Coeff-Com: -0.157D-01 0.102D+01
 Coeff-En:   0.000D+00 0.100D+01
 Coeff:     -0.156D-01 0.102D+01
 Gap=     0.303 Goal=   None    Shift=    0.000
 RMSDP=3.86D-05 MaxDP=2.22D-03 DE=-1.47D-03 OVMax= 2.96D-03

 Cycle   3  Pass 0  IDiag  1:
 RMSU=  3.71D-05    CP:  1.00D+00  1.05D+00
 E= -2510.92854671110     Delta-E=       -0.000068003448 Rises=F Damp=F
 DIIS: error= 1.63D-04 at cycle   3 NSaved=   3.
 NSaved= 3 IEnMin= 3 EnMin= -2510.92854671110     IErMin= 3 ErrMin= 1.63D-04
 ErrMax= 1.63D-04  0.00D+00 EMaxC= 1.00D-01 BMatC= 3.47D-05 BMatP= 6.75D-05
 IDIUse=3 WtCom= 9.98D-01 WtEn= 1.63D-03
 Coeff-Com: -0.363D-01 0.420D+00 0.617D+00
 Coeff-En:   0.000D+00 0.000D+00 0.100D+01
 Coeff:     -0.362D-01 0.419D+00 0.617D+00
 Gap=     0.303 Goal=   None    Shift=    0.000
 RMSDP=1.75D-05 MaxDP=1.06D-03 DE=-6.80D-05 OVMax= 1.29D-03

 Cycle   4  Pass 0  IDiag  1:
 RMSU=  1.23D-05    CP:  1.00D+00  1.07D+00  6.96D-01
 E= -2510.92858570948     Delta-E=       -0.000038998380 Rises=F Damp=F
 DIIS: error= 3.07D-05 at cycle   4 NSaved=   4.
 NSaved= 4 IEnMin= 4 EnMin= -2510.92858570948     IErMin= 4 ErrMin= 3.07D-05
 ErrMax= 3.07D-05  0.00D+00 EMaxC= 1.00D-01 BMatC= 1.85D-06 BMatP= 3.47D-05
 IDIUse=1 WtCom= 1.00D+00 WtEn= 0.00D+00
 Coeff-Com: -0.612D-02-0.134D-01 0.138D+00 0.881D+00
 Coeff:     -0.612D-02-0.134D-01 0.138D+00 0.881D+00
 Gap=     0.303 Goal=   None    Shift=    0.000
 RMSDP=5.34D-06 MaxDP=2.35D-04 DE=-3.90D-05 OVMax= 9.29D-04

 Initial convergence to 1.0D-05 achieved.  Increase integral accuracy.
 Cycle   5  Pass 1  IDiag  1:
 E= -2510.92871689964     Delta-E=       -0.000131190160 Rises=F Damp=F
 DIIS: error= 1.41D-04 at cycle   1 NSaved=   1.
 NSaved= 1 IEnMin= 1 EnMin= -2510.92871689964     IErMin= 1 ErrMin= 1.41D-04
 ErrMax= 1.41D-04  0.00D+00 EMaxC= 1.00D-01 BMatC= 1.71D-05 BMatP= 1.71D-05
 IDIUse=3 WtCom= 9.99D-01 WtEn= 1.41D-03
 Coeff-Com:  0.100D+01
 Coeff-En:   0.100D+01
 Coeff:      0.100D+01
 Gap=     0.303 Goal=   None    Shift=    0.000
 RMSDP=5.34D-06 MaxDP=2.35D-04 DE=-1.31D-04 OVMax= 4.69D-04

 Cycle   6  Pass 1  IDiag  1:
 RMSU=  1.68D-04    CP:  1.00D+00
 E= -2510.92873445699     Delta-E=       -0.000017557346 Rises=F Damp=F
 DIIS: error= 1.70D-05 at cycle   2 NSaved=   2.
 NSaved= 2 IEnMin= 2 EnMin= -2510.92873445699     IErMin= 2 ErrMin= 1.70D-05
 ErrMax= 1.70D-05  0.00D+00 EMaxC= 1.00D-01 BMatC= 5.52D-07 BMatP= 1.71D-05
 IDIUse=1 WtCom= 1.00D+00 WtEn= 0.00D+00
 Coeff-Com:  0.156D-01 0.984D+00
 Coeff:      0.156D-01 0.984D+00
 Gap=     0.303 Goal=   None    Shift=    0.000
 RMSDP=8.68D-06 MaxDP=2.91D-04 DE=-1.76D-05 OVMax= 4.61D-04

 Cycle   7  Pass 1  IDiag  1:
 RMSU=  3.92D-06    CP:  1.00D+00  1.05D+00
 E= -2510.92873453837     Delta-E=       -0.000000081377 Rises=F Damp=F
 DIIS: error= 1.90D-05 at cycle   3 NSaved=   3.
 NSaved= 3 IEnMin= 3 EnMin= -2510.92873453837     IErMin= 2 ErrMin= 1.70D-05
 ErrMax= 1.90D-05  0.00D+00 EMaxC= 1.00D-01 BMatC= 6.64D-07 BMatP= 5.52D-07
 IDIUse=1 WtCom= 1.00D+00 WtEn= 0.00D+00
 Coeff-Com: -0.244D-01 0.534D+00 0.490D+00
 Coeff:     -0.244D-01 0.534D+00 0.490D+00
 Gap=     0.303 Goal=   None    Shift=    0.000
 RMSDP=1.85D-06 MaxDP=1.12D-04 DE=-8.14D-08 OVMax= 1.33D-04

 Cycle   8  Pass 1  IDiag  1:
 RMSU=  1.39D-06    CP:  1.00D+00  1.05D+00  7.26D-01
 E= -2510.92873513854     Delta-E=       -0.000000600172 Rises=F Damp=F
 DIIS: error= 2.26D-06 at cycle   4 NSaved=   4.
 NSaved= 4 IEnMin= 4 EnMin= -2510.92873513854     IErMin= 4 ErrMin= 2.26D-06
 ErrMax= 2.26D-06  0.00D+00 EMaxC= 1.00D-01 BMatC= 5.31D-09 BMatP= 5.52D-07
 IDIUse=1 WtCom= 1.00D+00 WtEn= 0.00D+00
 Coeff-Com: -0.409D-02 0.518D-01 0.538D-01 0.898D+00
 Coeff:     -0.409D-02 0.518D-01 0.538D-01 0.898D+00
 Gap=     0.303 Goal=   None    Shift=    0.000
 RMSDP=4.16D-07 MaxDP=1.94D-05 DE=-6.00D-07 OVMax= 9.72D-05

 Cycle   9  Pass 1  IDiag  1:
 RMSU=  3.46D-07    CP:  1.00D+00  1.05D+00  7.68D-01  1.10D+00
 E= -2510.92873515878     Delta-E=       -0.000000020244 Rises=F Damp=F
 DIIS: error= 1.14D-06 at cycle   5 NSaved=   5.
 NSaved= 5 IEnMin= 5 EnMin= -2510.92873515878     IErMin= 5 ErrMin= 1.14D-06
 ErrMax= 1.14D-06  0.00D+00 EMaxC= 1.00D-01 BMatC= 2.38D-09 BMatP= 5.31D-09
 IDIUse=1 WtCom= 1.00D+00 WtEn= 0.00D+00
 Coeff-Com:  0.574D-02-0.133D+00-0.137D+00 0.226D+00 0.104D+01
 Coeff:      0.574D-02-0.133D+00-0.137D+00 0.226D+00 0.104D+01
 Gap=     0.303 Goal=   None    Shift=    0.000
 RMSDP=3.61D-07 MaxDP=1.69D-05 DE=-2.02D-08 OVMax= 8.34D-05

 Cycle  10  Pass 1  IDiag  1:
 RMSU=  2.31D-07    CP:  1.00D+00  1.05D+00  7.82D-01  1.26D+00  1.44D+00
 E= -2510.92873517881     Delta-E=       -0.000000020024 Rises=F Damp=F
 DIIS: error= 5.22D-07 at cycle   6 NSaved=   6.
 NSaved= 6 IEnMin= 6 EnMin= -2510.92873517881     IErMin= 6 ErrMin= 5.22D-07
 ErrMax= 5.22D-07  0.00D+00 EMaxC= 1.00D-01 BMatC= 3.46D-10 BMatP= 2.38D-09
 IDIUse=1 WtCom= 1.00D+00 WtEn= 0.00D+00
 Coeff-Com:  0.220D-02-0.436D-01-0.502D-01-0.723D-01 0.265D+00 0.899D+00
 Coeff:      0.220D-02-0.436D-01-0.502D-01-0.723D-01 0.265D+00 0.899D+00
 Gap=     0.303 Goal=   None    Shift=    0.000
 RMSDP=1.36D-07 MaxDP=6.70D-06 DE=-2.00D-08 OVMax= 3.46D-05

 Cycle  11  Pass 1  IDiag  1:
 RMSU=  6.49D-08    CP:  1.00D+00  1.05D+00  7.83D-01  1.29D+00  1.68D+00
                    CP:  1.32D+00
 E= -2510.92873525663     Delta-E=       -0.000000077825 Rises=F Damp=F
 DIIS: error= 2.05D-07 at cycle   7 NSaved=   7.
 NSaved= 7 IEnMin= 7 EnMin= -2510.92873525663     IErMin= 7 ErrMin= 2.05D-07
 ErrMax= 2.05D-07  0.00D+00 EMaxC= 1.00D-01 BMatC= 9.93D-11 BMatP= 3.46D-10
 IDIUse=1 WtCom= 1.00D+00 WtEn= 0.00D+00
 Coeff-Com: -0.530D-03 0.150D-01 0.116D-01-0.770D-01-0.157D+00 0.371D+00
 Coeff-Com:  0.837D+00
 Coeff:     -0.530D-03 0.150D-01 0.116D-01-0.770D-01-0.157D+00 0.371D+00
 Coeff:      0.837D+00
 Gap=     0.303 Goal=   None    Shift=    0.000
 RMSDP=6.53D-08 MaxDP=3.19D-06 DE=-7.78D-08 OVMax= 1.50D-05

 Cycle  12  Pass 1  IDiag  1:
 RMSU=  2.90D-08    CP:  1.00D+00  1.05D+00  7.81D-01  1.30D+00  1.79D+00
                    CP:  1.50D+00  9.97D-01
 E= -2510.92873525668     Delta-E=       -0.000000000051 Rises=F Damp=F
 DIIS: error= 5.84D-08 at cycle   8 NSaved=   8.
 NSaved= 8 IEnMin= 8 EnMin= -2510.92873525668     IErMin= 8 ErrMin= 5.84D-08
 ErrMax= 5.84D-08  0.00D+00 EMaxC= 1.00D-01 BMatC= 8.73D-12 BMatP= 9.93D-11
 IDIUse=1 WtCom= 1.00D+00 WtEn= 0.00D+00
 Coeff-Com: -0.409D-03 0.958D-02 0.886D-02-0.148D-01-0.838D-01 0.178D-01
 Coeff-Com:  0.260D+00 0.803D+00
 Coeff:     -0.409D-03 0.958D-02 0.886D-02-0.148D-01-0.838D-01 0.178D-01
 Coeff:      0.260D+00 0.803D+00
 Gap=     0.303 Goal=   None    Shift=    0.000
 RMSDP=1.66D-08 MaxDP=7.37D-07 DE=-5.09D-11 OVMax= 3.22D-06

 Cycle  13  Pass 1  IDiag  1:
 RMSU=  8.41D-09    CP:  1.00D+00  1.05D+00  7.80D-01  1.30D+00  1.81D+00
                    CP:  1.53D+00  1.12D+00  1.15D+00
 E= -2510.92873525688     Delta-E=       -0.000000000199 Rises=F Damp=F
 DIIS: error= 3.13D-08 at cycle   9 NSaved=   9.
 NSaved= 9 IEnMin= 9 EnMin= -2510.92873525688     IErMin= 9 ErrMin= 3.13D-08
 ErrMax= 3.13D-08  0.00D+00 EMaxC= 1.00D-01 BMatC= 1.25D-12 BMatP= 8.73D-12
 IDIUse=1 WtCom= 1.00D+00 WtEn= 0.00D+00
 Coeff-Com: -0.296D-04 0.221D-03 0.502D-03 0.106D-01 0.180D-02-0.586D-01
 Coeff-Com: -0.692D-01 0.222D+00 0.893D+00
 Coeff:     -0.296D-04 0.221D-03 0.502D-03 0.106D-01 0.180D-02-0.586D-01
 Coeff:     -0.692D-01 0.222D+00 0.893D+00
 Gap=     0.303 Goal=   None    Shift=    0.000
 RMSDP=6.22D-09 MaxDP=2.55D-07 DE=-1.99D-10 OVMax= 8.64D-07

 SCF Done:  E(RLC-wPBE) =  -2510.92873526     A.U. after   13 cycles
            NFock= 13  Conv=0.62D-08     -V/T= 2.0073
 KE= 2.492745294221D+03 PE=-1.525403017718D+04 EE= 5.573522231632D+03
 Leave Link  502 at Wed Dec  5 18:15:13 2018, MaxMem=   536870912 cpu:      5031.3
 (Enter /pbs_home/pkowalski/g09d01/g09/l701.exe)
 Compute integral first derivatives.
 ... and contract with generalized density number  0.
 R6Disp: Adding Grimme-D3 dispersion energy 1st derivatives to the gradient.
 Leave Link  701 at Wed Dec  5 18:15:14 2018, MaxMem=   536870912 cpu:         6.1
 (Enter /pbs_home/pkowalski/g09d01/g09/l702.exe)
 L702 exits ... SP integral derivatives will be done elsewhere.
 Leave Link  702 at Wed Dec  5 18:15:14 2018, MaxMem=   536870912 cpu:         0.2
 (Enter /pbs_home/pkowalski/g09d01/g09/l703.exe)
 Compute integral first derivatives, UseDBF=F ICtDFT=           0.
 Integral derivatives from FoFJK, PRISM(SPDF).
 Calling FoFJK, ICntrl=      2127 FMM=F ISym2X=0 I1Cent= 0 IOpClX= 0 NMat=1 NMatS=1 NMatT=0.
 FoFJK:  IHMeth= 1 ICntrl=    2127 DoSepK=T KAlg= 0 I1Cent=   0 FoldK=F
 IRaf=         1 NMat=   1 IRICut=       1 DoRegI=T DoRafI=F ISym2E= 0.
 FoFCou: FMM=F IPFlag=           0 FMFlag=      100000 FMFlg1=         800
         NFxFlg=           0 DoJE=F BraDBF=F KetDBF=F FulRan=T
         wScrn=  0.000000 ICntrl=    2527 IOpCl=  0 I1Cent=           0 NGrid=           0
         NMat0=    1 NMatS0=      1 NMatT0=    0 NMatD0=    1 NMtDS0=    0 NMtDT0=    0
 Symmetry not used in FoFCou.
 Leave Link  703 at Wed Dec  5 18:19:16 2018, MaxMem=   536870912 cpu:      1930.0
 (Enter /pbs_home/pkowalski/g09d01/g09/l716.exe)
 Dipole        =-7.68186348D-02-1.25268428D+00-3.48518389D-01
 ***** Axes restored to original set *****
 -------------------------------------------------------------------
 Center     Atomic                   Forces (Hartrees/Bohr)
 Number     Number              X              Y              Z
 -------------------------------------------------------------------
      1       16          -0.002283492   -0.004787456    0.005519570
      2       16          -0.000454089   -0.002589445   -0.004077860
      3        9           0.000100596    0.006572682    0.008457472
      4        9           0.000712713    0.004241049   -0.005486253
      5        9           0.001428852    0.006647982   -0.003826724
      6        9          -0.002659271   -0.000094715    0.005481157
      7        9           0.002129650    0.003531289   -0.003287144
      8        9           0.001973136   -0.002505081    0.005031789
      9        6          -0.001008494   -0.016332380    0.032486041
     10        6          -0.012337453    0.000426117   -0.017530993
     11        6           0.012701969   -0.005824192    0.022848704
     12        6           0.014530866    0.015560062   -0.011923597
     13        6           0.003934404   -0.004874426    0.006322370
     14        6          -0.005185769    0.003055120   -0.010430640
     15        6           0.001375377   -0.006159996   -0.001003991
     16        6          -0.003882325   -0.000712020   -0.000554866
     17        6          -0.012757027    0.009026867   -0.012276990
     18        6          -0.007884765   -0.005858492   -0.010782322
     19        6           0.008955368    0.002315215    0.013106654
     20        6           0.000953401    0.002038119    0.000270446
     21        6           0.002472255   -0.005659015   -0.004357760
     22        6          -0.001187381    0.000082521    0.000504004
     23        6          -0.001488591    0.001899927    0.001137926
     24        6           0.000885964   -0.001355781   -0.000842699
     25        6          -0.001224815    0.000330633    0.000284698
     26        6          -0.000502610   -0.000734969    0.000224918
     27        6          -0.000282727   -0.000134599    0.000055634
     28        6           0.001098358    0.012723085    0.001383186
     29        6          -0.002523954   -0.004663554   -0.005108751
     30        6           0.000222848   -0.000640564   -0.001078776
     31        6           0.002576012    0.001471981    0.001590223
     32        6          -0.001849763   -0.001041665   -0.001554456
     33        6           0.001113563    0.000532293   -0.000599076
     34        6           0.000947883   -0.000830344   -0.000042400
     35        6           0.000290942   -0.000473836   -0.000127253
     36        6           0.000639651   -0.000732359   -0.006835356
     37        6          -0.000095460   -0.004174516   -0.001703776
     38        1          -0.000290911    0.000882873    0.001771447
     39        1           0.000484395   -0.000696165   -0.000438132
     40        1          -0.000038343    0.001071317   -0.000175072
     41        1           0.000499501   -0.000134350    0.000880726
     42        1           0.002043799    0.002768080   -0.000536670
     43        1           0.001210722   -0.001210878   -0.001683709
     44        1           0.000619686   -0.000780110    0.000355117
     45        1          -0.000258951    0.000381100   -0.000021960
     46        1           0.000463879   -0.000288615   -0.000116181
     47        1           0.000103688    0.000547146    0.000026961
     48        1           0.000539876    0.000225870   -0.000160270
     49        1          -0.002334980   -0.002483469    0.001640379
     50        1           0.000235309    0.001684805    0.000075682
     51        1          -0.003921958   -0.003896718   -0.003883740
     52        1           0.000007144   -0.001008555    0.000452989
     53        1           0.000175138    0.000722684   -0.000246696
     54        1          -0.000394385   -0.000353708    0.000123768
     55        1           0.000011393    0.000523574    0.000054299
     56        1          -0.000504828    0.000199080    0.000104424
     57        1          -0.001512444    0.001564731    0.000208398
     58        1           0.001855879    0.000299792    0.000566310
     59        1          -0.000429432   -0.000294018   -0.000271175
 -------------------------------------------------------------------
 Cartesian Forces:  Max     0.032486041 RMS     0.005387896
 Leave Link  716 at Wed Dec  5 18:19:16 2018, MaxMem=   536870912 cpu:         0.3
 (Enter /pbs_home/pkowalski/g09d01/g09/l103.exe)

 GradGradGradGradGradGradGradGradGradGradGradGradGradGradGradGradGradGrad
 Berny optimization.
 Using GEDIIS/GDIIS optimizer.
 FormGI is forming the generalized inverse of G from B-inverse, IUseBI=4.
 GSVD:  received Info=                   1 from GESDD.
 Internal  Forces:  Max     0.045764310 RMS     0.005835073
 Search for a local minimum.
 Step number   5 out of a maximum of  337
 All quantities printed in internal units (Hartrees-Bohrs-Radians)
 RMS Force = .58351D-02 SwitMx=.10000D-02 MixMth= 1
 Mixed Optimization -- RFO/linear search
 Update second derivatives using D2CorX and points    4    3    5
 ITU=  0 -1  1  1  0
 Use linear search instead of GDIIS.
     Eigenvalues ---    0.00272   0.00459   0.00643   0.00663   0.00704
     Eigenvalues ---    0.00721   0.00742   0.00750   0.00853   0.00878
     Eigenvalues ---    0.00884   0.00943   0.00995   0.01087   0.01131
     Eigenvalues ---    0.01188   0.01281   0.01343   0.01386   0.01412
     Eigenvalues ---    0.01483   0.01562   0.01674   0.01847   0.01879
     Eigenvalues ---    0.01908   0.01952   0.01964   0.01988   0.02012
     Eigenvalues ---    0.02031   0.02080   0.02088   0.02137   0.02144
     Eigenvalues ---    0.02155   0.02155   0.02169   0.02173   0.02192
     Eigenvalues ---    0.02218   0.02232   0.04874   0.05247   0.06871
     Eigenvalues ---    0.06967   0.07010   0.07123   0.07267   0.07474
     Eigenvalues ---    0.07573   0.07599   0.07811   0.08215   0.09328
     Eigenvalues ---    0.09882   0.10262   0.11039   0.12053   0.12224
     Eigenvalues ---    0.14436   0.15158   0.15989   0.15998   0.15999
     Eigenvalues ---    0.15999   0.15999   0.16000   0.16000   0.16000
     Eigenvalues ---    0.16000   0.16000   0.16000   0.16000   0.16000
     Eigenvalues ---    0.16000   0.16000   0.16000   0.16000   0.16000
     Eigenvalues ---    0.16003   0.16008   0.16101   0.16998   0.18954
     Eigenvalues ---    0.21588   0.22000   0.22000   0.22001   0.22007
     Eigenvalues ---    0.22753   0.22943   0.23466   0.23472   0.23628
     Eigenvalues ---    0.24192   0.24464   0.24526   0.24626   0.24809
     Eigenvalues ---    0.24912   0.24963   0.24987   0.24989   0.24993
     Eigenvalues ---    0.25002   0.25039   0.25292   0.25692   0.26752
     Eigenvalues ---    0.27348   0.28366   0.28962   0.29523   0.30246
     Eigenvalues ---    0.30482   0.30624   0.31548   0.31630   0.31716
     Eigenvalues ---    0.32140   0.32194   0.32332   0.32567   0.32576
     Eigenvalues ---    0.32589   0.32598   0.32605   0.32615   0.32619
     Eigenvalues ---    0.32688   0.32699   0.32810   0.32882   0.32955
     Eigenvalues ---    0.33109   0.33292   0.33484   0.35420   0.35660
     Eigenvalues ---    0.35681   0.35694   0.35701   0.35707   0.35778
     Eigenvalues ---    0.35993   0.36208   0.36524   0.37894   0.40572
     Eigenvalues ---    0.40679   0.41100   0.41136   0.43812   0.44297
     Eigenvalues ---    0.45648   0.45881   0.45951   0.46064   0.46419
     Eigenvalues ---    0.46539   0.47079   0.47586   0.48247   0.48321
     Eigenvalues ---    0.48494   0.49112   0.49262   0.51242   0.52176
     Eigenvalues ---    1.46542
 RFO step:  Lambda=-3.12416128D-02 EMin= 2.72382315D-03
 Quartic linear search produced a step of -0.05243.
 Iteration  1 RMS(Cart)=  0.18685927 RMS(Int)=  0.00602971
 Iteration  2 RMS(Cart)=  0.01463457 RMS(Int)=  0.00076013
 Iteration  3 RMS(Cart)=  0.00010358 RMS(Int)=  0.00075951
 Iteration  4 RMS(Cart)=  0.00000022 RMS(Int)=  0.00075951
 ITry= 1 IFail=0 DXMaxC= 8.46D-01 DCOld= 1.00D+10 DXMaxT= 4.24D-01 DXLimC= 3.00D+00 Rises=F
 Variable       Old X    -DE/DX   Delta X   Delta X   Delta X     New X
                                 (Linear)    (Quad)   (Total)
    R1        3.23550   0.00059   0.00099  -0.01263  -0.01114   3.22436
    R2        3.24330   0.00508   0.00110   0.00169   0.00238   3.24568
    R3        3.20918  -0.00074   0.00129  -0.02092  -0.01942   3.18975
    R4        3.27165  -0.00111   0.00106  -0.01416  -0.01418   3.25747
    R5        2.52987   0.00277   0.00036   0.00187   0.00224   2.53211
    R6        2.53259   0.00684   0.00039   0.00644   0.00683   2.53942
    R7        2.50204   0.00700   0.00061   0.00433   0.00494   2.50698
    R8        2.53241   0.00596   0.00049   0.00376   0.00425   2.53666
    R9        2.55259   0.00503   0.00025   0.00539   0.00565   2.55823
   R10        2.52556   0.00539   0.00049   0.00278   0.00327   2.52883
   R11        2.64021  -0.00043   0.00132  -0.02267  -0.02029   2.61992
   R12        2.78607   0.01055  -0.00008   0.03931   0.03923   2.82530
   R13        2.76960   0.00845   0.00069   0.00460   0.00590   2.77551
   R14        2.82479   0.00167   0.00002   0.00084   0.00086   2.82565
   R15        2.56106   0.01692   0.00098   0.02342   0.02500   2.58605
   R16        2.83940  -0.00334   0.00007  -0.00960  -0.00953   2.82987
   R17        2.88590   0.00684  -0.00030   0.01671   0.01644   2.90234
   R18        2.58484  -0.01496  -0.00050  -0.00534  -0.00559   2.57925
   R19        2.89657   0.00140   0.00006  -0.00059  -0.00041   2.89616
   R20        2.84012  -0.00121  -0.00006  -0.00222  -0.00208   2.83804
   R21        2.78344   0.00233   0.00023   0.00221   0.00244   2.78588
   R22        2.86842  -0.00089   0.00011  -0.00886  -0.00933   2.85909
   R23        2.70343   0.00537   0.00057   0.00571   0.00623   2.70966
   R24        2.07179   0.00155   0.00012   0.00200   0.00212   2.07390
   R25        2.07424   0.00028   0.00015  -0.00147  -0.00132   2.07292
   R26        2.07335   0.00068   0.00014  -0.00037  -0.00022   2.07313
   R27        2.07449   0.00057   0.00019  -0.00176  -0.00157   2.07292
   R28        2.05925   0.00343   0.00051  -0.00519  -0.00468   2.05457
   R29        2.07294   0.00119   0.00010   0.00171   0.00182   2.07476
   R30        2.78270   0.00298   0.00025   0.00431   0.00456   2.78726
   R31        2.59230   0.00353  -0.00036   0.01112   0.01011   2.60241
   R32        2.79028   0.00228   0.00053  -0.00377  -0.00324   2.78704
   R33        2.58047   0.00596  -0.00023   0.01177   0.01090   2.59137
   R34        2.64164   0.00171   0.00019  -0.00068  -0.00049   2.64116
   R35        2.64954   0.00075   0.00019  -0.00283  -0.00264   2.64690
   R36        2.62512   0.00040   0.00011  -0.00112  -0.00101   2.62411
   R37        2.05411  -0.00075  -0.00023   0.00256   0.00232   2.05643
   R38        2.61822   0.00047   0.00014  -0.00161  -0.00147   2.61675
   R39        2.06573  -0.00042  -0.00016   0.00191   0.00174   2.06747
   R40        2.62141   0.00026   0.00004  -0.00011  -0.00007   2.62134
   R41        2.06590  -0.00056  -0.00011   0.00048   0.00037   2.06627
   R42        2.62615   0.00037  -0.00001   0.00050   0.00049   2.62664
   R43        2.06564  -0.00055  -0.00011   0.00054   0.00042   2.06607
   R44        2.06532  -0.00060  -0.00011   0.00050   0.00039   2.06571
   R45        2.84123  -0.00024  -0.00003  -0.00017  -0.00020   2.84103
   R46        2.07524   0.00118   0.00012   0.00086   0.00097   2.07622
   R47        2.07014   0.00047   0.00014  -0.00071  -0.00056   2.06958
   R48        2.06070  -0.00342   0.00022  -0.00843  -0.00821   2.05248
   R49        2.63871   0.00229   0.00010   0.00287   0.00297   2.64168
   R50        2.64404   0.00050   0.00014  -0.00175  -0.00161   2.64242
   R51        2.62395   0.00064   0.00010  -0.00063  -0.00053   2.62343
   R52        2.06288  -0.00097  -0.00012  -0.00087  -0.00099   2.06189
   R53        2.62008   0.00092   0.00012  -0.00040  -0.00028   2.61980
   R54        2.06734  -0.00061  -0.00014   0.00087   0.00074   2.06808
   R55        2.62419   0.00036   0.00006  -0.00064  -0.00058   2.62361
   R56        2.06596  -0.00054  -0.00012   0.00059   0.00048   2.06643
   R57        2.62713   0.00007   0.00005  -0.00133  -0.00128   2.62585
   R58        2.06572  -0.00052  -0.00012   0.00067   0.00055   2.06627
   R59        2.06540  -0.00055  -0.00011   0.00063   0.00052   2.06592
   R60        2.83414  -0.00088   0.00009  -0.00348  -0.00339   2.83075
   R61        2.07462   0.00135   0.00008   0.00280   0.00288   2.07750
   R62        2.06980   0.00109   0.00009   0.00162   0.00171   2.07151
   R63        2.06968  -0.00006   0.00011  -0.00266  -0.00255   2.06713
    A1        1.63365  -0.00033  -0.00024  -0.00288  -0.00206   1.63159
    A2        1.63940  -0.00154  -0.00021  -0.00807  -0.00819   1.63120
    A3        2.06856  -0.03366  -0.00284   0.00776  -0.00071   2.06785
    A4        1.92304  -0.00121  -0.00021  -0.00354  -0.00544   1.91760
    A5        2.12103   0.03828   0.00056   0.08032   0.07785   2.19888
    A6        1.94212   0.00398  -0.00014   0.01578   0.01592   1.95805
    A7        2.02477   0.00020   0.00073   0.00348   0.00154   2.02631
    A8        2.22905  -0.00196  -0.00119   0.02334   0.01932   2.24837
    A9        1.90928   0.00168  -0.00011   0.01319   0.01104   1.92032
   A10        2.08698   0.00079  -0.00037   0.02016   0.01538   2.10236
   A11        2.21072  -0.00020  -0.00105   0.02469   0.01931   2.23003
   A12        2.16446   0.04576   0.00162   0.04335   0.04413   2.20859
   A13        2.24850  -0.04457  -0.00220  -0.02778  -0.03062   2.21788
   A14        1.86985  -0.00119   0.00048  -0.01386  -0.01367   1.85618
   A15        1.87713   0.00116   0.00030   0.00209   0.00192   1.87906
   A16        2.02884   0.00725  -0.00002   0.02357   0.02384   2.05268
   A17        1.87115  -0.00697   0.00031  -0.03716  -0.03747   1.83368
   A18        1.92741   0.00075  -0.00010   0.00251   0.00230   1.92971
   A19        1.93920  -0.00038   0.00012  -0.00589  -0.00518   1.93402
   A20        1.81935  -0.00234  -0.00061   0.01277   0.01198   1.83133
   A21        1.95118   0.00648  -0.00007   0.01405   0.01379   1.96497
   A22        2.27942  -0.01462  -0.00195   0.02614   0.02330   2.30271
   A23        2.05239   0.00816   0.00196  -0.03895  -0.03770   2.01469
   A24        1.89957   0.00065  -0.00006   0.00387   0.00376   1.90334
   A25        1.98953  -0.00028   0.00002  -0.00638  -0.00633   1.98320
   A26        2.00652  -0.00063  -0.00019   0.00244   0.00247   2.00899
   A27        1.88542  -0.00062   0.00006  -0.00277  -0.00260   1.88282
   A28        1.88917   0.00061  -0.00002  -0.00160  -0.00168   1.88748
   A29        1.78684   0.00025   0.00019   0.00411   0.00405   1.79089
   A30        1.87006   0.00043   0.00034   0.00083   0.00121   1.87127
   A31        1.95612   0.00051  -0.00024   0.00386   0.00363   1.95975
   A32        1.90257  -0.00003   0.00007  -0.00006  -0.00051   1.90206
   A33        1.98247   0.00038   0.00013  -0.00744  -0.00742   1.97505
   A34        1.95927   0.00120   0.00004  -0.00023   0.00023   1.95950
   A35        1.79329  -0.00253  -0.00038   0.00332   0.00309   1.79637
   A36        2.09055   0.00027   0.00014  -0.00069  -0.00113   2.08942
   A37        2.00789  -0.00444  -0.00007  -0.01491  -0.01391   1.99398
   A38        2.18450   0.00414  -0.00008   0.01590   0.01524   2.19975
   A39        1.88556   0.00205   0.00010   0.00898   0.00908   1.89464
   A40        1.97036  -0.00148  -0.00028  -0.00334  -0.00362   1.96674
   A41        1.93499  -0.00042  -0.00005  -0.00201  -0.00205   1.93294
   A42        1.89690  -0.00019   0.00006  -0.00117  -0.00111   1.89579
   A43        1.89416  -0.00086   0.00015  -0.00612  -0.00596   1.88820
   A44        1.88035   0.00089   0.00003   0.00336   0.00338   1.88373
   A45        1.97394  -0.00106  -0.00036   0.00077   0.00039   1.97433
   A46        1.95604  -0.00054  -0.00045   0.00671   0.00625   1.96229
   A47        1.84695   0.00321   0.00047   0.00525   0.00572   1.85267
   A48        1.89332   0.00016  -0.00010   0.00340   0.00328   1.89660
   A49        1.90155  -0.00084   0.00013  -0.00558  -0.00545   1.89609
   A50        1.88941  -0.00091   0.00037  -0.01167  -0.01130   1.87811
   A51        2.07725  -0.00224   0.00011  -0.01236  -0.01206   2.06519
   A52        1.93421   0.00301   0.00027   0.00462   0.00440   1.93860
   A53        2.27157  -0.00076  -0.00037   0.00799   0.00782   2.27939
   A54        2.05902  -0.00043   0.00003  -0.00384  -0.00364   2.05538
   A55        1.91764   0.00387   0.00025   0.00853   0.00812   1.92576
   A56        2.30252  -0.00343  -0.00024  -0.00746  -0.00768   2.29484
   A57        2.14142  -0.00010   0.00026  -0.00288  -0.00263   2.13879
   A58        2.09815  -0.00003  -0.00018  -0.00024  -0.00042   2.09772
   A59        2.04356   0.00012  -0.00008   0.00306   0.00298   2.04654
   A60        2.11603  -0.00008   0.00002  -0.00109  -0.00107   2.11496
   A61        2.10762  -0.00054   0.00044  -0.00790  -0.00746   2.10016
   A62        2.05945   0.00062  -0.00046   0.00894   0.00847   2.06792
   A63        2.12503  -0.00044   0.00002  -0.00210  -0.00208   2.12295
   A64        2.09596   0.00005   0.00025  -0.00339  -0.00315   2.09281
   A65        2.06217   0.00039  -0.00027   0.00549   0.00523   2.06740
   A66        2.10832  -0.00032  -0.00002  -0.00097  -0.00098   2.10733
   A67        2.07946   0.00012   0.00009  -0.00090  -0.00081   2.07865
   A68        2.09539   0.00020  -0.00007   0.00186   0.00179   2.09718
   A69        2.09949   0.00020  -0.00002   0.00063   0.00061   2.10010
   A70        2.08488  -0.00016   0.00008  -0.00162  -0.00154   2.08334
   A71        2.09880  -0.00003  -0.00006   0.00098   0.00093   2.09973
   A72        2.07390   0.00052   0.00008   0.00044   0.00052   2.07441
   A73        2.10446  -0.00022  -0.00004   0.00001  -0.00003   2.10443
   A74        2.10482  -0.00030  -0.00004  -0.00045  -0.00049   2.10433
   A75        1.98123  -0.00526   0.00035  -0.01952  -0.01839   1.96284
   A76        2.12134   0.02058  -0.00067   0.05766   0.05531   2.17665
   A77        2.17087  -0.01573   0.00037  -0.04684  -0.04750   2.12337
   A78        1.89933  -0.00315   0.00018  -0.01658  -0.01636   1.88297
   A79        1.98055   0.00172  -0.00041   0.01299   0.01247   1.99301
   A80        1.93611   0.00288  -0.00008   0.01305   0.01286   1.94897
   A81        1.90146  -0.00068   0.00045  -0.01251  -0.01204   1.88942
   A82        1.86161  -0.00100  -0.00027  -0.00160  -0.00181   1.85980
   A83        1.88084   0.00005   0.00014   0.00357   0.00348   1.88432
   A84        2.11059   0.00213   0.00005   0.00974   0.00979   2.12038
   A85        2.10983  -0.00161  -0.00006  -0.00784  -0.00790   2.10193
   A86        2.06230  -0.00052   0.00001  -0.00205  -0.00205   2.06025
   A87        2.10858   0.00009  -0.00001   0.00073   0.00071   2.10930
   A88        2.09280  -0.00023   0.00027  -0.00375  -0.00349   2.08931
   A89        2.08110   0.00014  -0.00025   0.00287   0.00261   2.08371
   A90        2.11181   0.00009  -0.00001   0.00113   0.00111   2.11293
   A91        2.08976  -0.00051   0.00022  -0.00557  -0.00535   2.08441
   A92        2.08150   0.00042  -0.00020   0.00441   0.00421   2.08571
   A93        2.10249  -0.00016  -0.00002  -0.00016  -0.00018   2.10232
   A94        2.08460   0.00013   0.00005  -0.00023  -0.00018   2.08441
   A95        2.09603   0.00003  -0.00003   0.00035   0.00032   2.09635
   A96        2.09911   0.00018  -0.00002   0.00055   0.00052   2.09964
   A97        2.08688  -0.00006   0.00005  -0.00059  -0.00054   2.08634
   A98        2.09719  -0.00013  -0.00003   0.00004   0.00001   2.09720
   A99        2.08185   0.00032   0.00006  -0.00030  -0.00025   2.08160
   A100       2.10036  -0.00012  -0.00003   0.00042   0.00039   2.10076
   A101       2.10093  -0.00020  -0.00003  -0.00014  -0.00017   2.10076
   A102       1.93927   0.00014   0.00014   0.00098   0.00099   1.94027
   A103       2.12592   0.00211  -0.00019   0.00261   0.00248   2.12840
   A104       2.21655  -0.00227   0.00004  -0.00359  -0.00350   2.21306
   A105       1.92597  -0.00006  -0.00032   0.00481   0.00449   1.93046
   A106       1.94447  -0.00002  -0.00009  -0.00053  -0.00062   1.94385
   A107       1.95381  -0.00017   0.00026  -0.00319  -0.00294   1.95087
   A108       1.85594   0.00003   0.00045  -0.00608  -0.00563   1.85031
   A109       1.87734   0.00056  -0.00044   0.00819   0.00774   1.88508
   A110       1.90251  -0.00032   0.00013  -0.00309  -0.00296   1.89955
    D1        0.01539  -0.00132   0.00048  -0.01993  -0.01969  -0.00430
    D2       -2.74355  -0.00669   0.00405  -0.16361  -0.15933  -2.90288
    D3        3.12626   0.00083  -0.00046   0.01627   0.01583  -3.14109
    D4        0.00204   0.00032  -0.00042   0.00257   0.00221   0.00425
    D5        0.11281   0.00039   0.00078  -0.00873  -0.00870   0.10411
    D6       -2.62728  -0.00391   0.00238  -0.10676  -0.10472  -2.73200
    D7        3.06306   0.00056  -0.00077   0.00631   0.00645   3.06951
    D8        0.00614   0.00066  -0.00123   0.03579   0.03570   0.04184
    D9        2.36336   0.01886  -0.00329   0.13811   0.13185   2.49521
   D10       -1.23828   0.02467  -0.00448   0.24442   0.23788  -1.00040
   D11       -0.19334  -0.00091  -0.00014  -0.01835  -0.01804  -0.21138
   D12        2.48821   0.00491  -0.00134   0.08796   0.08799   2.57620
   D13        2.99696   0.00166   0.00262  -0.06193  -0.06091   2.93605
   D14       -0.11118   0.00140   0.00528  -0.13775  -0.13433  -0.24551
   D15       -0.79810   0.00619  -0.00142   0.08026   0.08070  -0.71740
   D16        2.37695   0.00593   0.00123   0.00444   0.00727   2.38422
   D17        0.20439   0.00037  -0.00076   0.04276   0.04184   0.24623
   D18       -2.79385   0.00486  -0.00121   0.11091   0.11163  -2.68222
   D19       -2.33178   0.00862   0.00399  -0.08959  -0.08808  -2.41986
   D20        0.95317   0.01311   0.00354  -0.02143  -0.01829   0.93488
   D21       -0.77849   0.00229  -0.00032   0.02817   0.02824  -0.75025
   D22       -2.92543   0.00330   0.00043   0.01788   0.01870  -2.90673
   D23        1.30191   0.00274  -0.00007   0.02516   0.02548   1.32739
   D24        2.84150  -0.00455   0.00116  -0.08540  -0.08463   2.75687
   D25        0.69456  -0.00354   0.00190  -0.09568  -0.09417   0.60039
   D26       -1.36129  -0.00410   0.00141  -0.08840  -0.08738  -1.44867
   D27        3.09022   0.00053  -0.00125   0.04678   0.04557   3.13579
   D28       -0.02909   0.00205  -0.00042   0.03272   0.03244   0.00334
   D29       -0.46817   0.00670  -0.00489   0.20176   0.19685  -0.27131
   D30        2.69570   0.00822  -0.00407   0.18769   0.18372   2.87942
   D31        1.34244   0.00339  -0.00191   0.08118   0.07962   1.42206
   D32       -0.75566   0.00316  -0.00188   0.07864   0.07711  -0.67855
   D33       -2.86730   0.00335  -0.00169   0.07808   0.07674  -2.79056
   D34       -1.34459  -0.00349   0.00202  -0.08656  -0.08489  -1.42948
   D35        2.84050  -0.00372   0.00205  -0.08911  -0.08740   2.75310
   D36        0.72885  -0.00353   0.00224  -0.08966  -0.08777   0.64108
   D37        0.78007   0.00795   0.00189  -0.00200  -0.00113   0.77894
   D38       -1.36410   0.00024   0.00158  -0.02485  -0.02445  -1.38855
   D39        2.83500   0.00165   0.00184  -0.02645  -0.02640   2.80860
   D40       -2.38880   0.00719  -0.00041   0.05930   0.05937  -2.32942
   D41        1.75022  -0.00052  -0.00071   0.03645   0.03605   1.78627
   D42       -0.33386   0.00089  -0.00045   0.03485   0.03410  -0.29976
   D43        3.07654   0.00076  -0.00203   0.04496   0.04131   3.11784
   D44       -0.04270  -0.00081  -0.00032  -0.02421  -0.02719  -0.06989
   D45       -0.03604  -0.00037   0.00020  -0.02176  -0.02118  -0.05721
   D46        3.12791  -0.00193   0.00191  -0.09093  -0.08967   3.03824
   D47       -1.38634   0.00152   0.00026  -0.01535  -0.01538  -1.40172
   D48        0.72722   0.00172   0.00025  -0.01655  -0.01653   0.71069
   D49        2.71875   0.00228   0.00035  -0.01754  -0.01758   2.70117
   D50        0.66017  -0.00142   0.00088  -0.03813  -0.03726   0.62291
   D51        2.77373  -0.00122   0.00087  -0.03933  -0.03841   2.73532
   D52       -1.51793  -0.00066   0.00097  -0.04032  -0.03946  -1.55738
   D53        2.73625  -0.00209   0.00047  -0.03070  -0.03018   2.70606
   D54       -1.43338  -0.00188   0.00046  -0.03190  -0.03133  -1.46472
   D55        0.55815  -0.00133   0.00055  -0.03289  -0.03238   0.52576
   D56       -1.64693   0.00121   0.00036  -0.00322  -0.00247  -1.64940
   D57        2.51364  -0.00003  -0.00001  -0.00172  -0.00130   2.51234
   D58        0.39302  -0.00003   0.00013   0.00037   0.00038   0.39340
   D59        1.47551   0.00222  -0.00123   0.05685   0.05468   1.53019
   D60       -0.64711   0.00099  -0.00159   0.05835   0.05586  -0.59125
   D61       -2.76772   0.00098  -0.00146   0.06044   0.05753  -2.71019
   D62       -1.21385   0.00283  -0.00325   0.13847   0.13482  -1.07903
   D63        1.90305   0.00103  -0.00417   0.15361   0.14920   2.05225
   D64        1.95116   0.00123  -0.00140   0.06540   0.06423   2.01539
   D65       -1.21512  -0.00057  -0.00232   0.08053   0.07861  -1.13651
   D66       -0.65693   0.00126  -0.00100   0.03340   0.03235  -0.62458
   D67        1.41216   0.00251  -0.00050   0.03425   0.03365   1.44581
   D68       -2.73469   0.00200  -0.00056   0.02726   0.02679  -2.70789
   D69       -2.78450   0.00038  -0.00079   0.02794   0.02706  -2.75744
   D70       -0.71542   0.00163  -0.00029   0.02879   0.02837  -0.68705
   D71        1.42092   0.00112  -0.00035   0.02180   0.02151   1.44243
   D72        1.50990   0.00073  -0.00094   0.02978   0.02877   1.53867
   D73       -2.70420   0.00198  -0.00045   0.03063   0.03008  -2.67412
   D74       -0.56786   0.00147  -0.00051   0.02365   0.02322  -0.54464
   D75        0.03136  -0.00190   0.00012  -0.03185  -0.03158  -0.00022
   D76        3.11920  -0.00241  -0.00007  -0.03213  -0.03206   3.08713
   D77       -3.08658  -0.00023   0.00099  -0.04651  -0.04542  -3.13199
   D78        0.00126  -0.00074   0.00080  -0.04679  -0.04590  -0.04464
   D79       -2.53102   0.00248  -0.00136   0.07537   0.07400  -2.45702
   D80        0.57732   0.00237  -0.00135   0.06997   0.06861   0.64593
   D81        0.58933   0.00314  -0.00139   0.09201   0.09063   0.67996
   D82       -2.58551   0.00303  -0.00138   0.08662   0.08524  -2.50027
   D83       -0.01816   0.00067   0.00025   0.01473   0.01515  -0.00301
   D84       -3.10254   0.00103   0.00046   0.01478   0.01542  -3.08712
   D85       -3.13988   0.00010   0.00028  -0.00067  -0.00038  -3.14026
   D86        0.05892   0.00046   0.00049  -0.00062  -0.00010   0.05881
   D87        3.06595  -0.00157   0.00027  -0.01923  -0.01896   3.04699
   D88       -0.06322  -0.00131   0.00018  -0.01339  -0.01322  -0.07644
   D89       -0.18275  -0.00121   0.00089  -0.05553  -0.05463  -0.23738
   D90        2.97127  -0.00096   0.00080  -0.04969  -0.04889   2.92238
   D91       -0.11980  -0.00069   0.00130  -0.05005  -0.04962  -0.16942
   D92        2.87373  -0.00184   0.00167  -0.11041  -0.10729   2.76644
   D93        3.12236  -0.00086   0.00073  -0.01547  -0.01550   3.10686
   D94       -0.16730  -0.00201   0.00110  -0.07583  -0.07317  -0.24047
   D95       -3.13859   0.00012  -0.00003   0.00279   0.00275  -3.13584
   D96       -0.01119  -0.00008   0.00005  -0.00142  -0.00135  -0.01254
   D97       -0.00906  -0.00013   0.00006  -0.00290  -0.00285  -0.01191
   D98        3.11834  -0.00033   0.00013  -0.00711  -0.00696   3.11139
   D99        3.13555  -0.00014   0.00006  -0.00321  -0.00315   3.13240
   D100      -0.01376  -0.00017   0.00009  -0.00387  -0.00379  -0.01755
   D101       0.00570   0.00011  -0.00003   0.00235   0.00233   0.00803
   D102       3.13957   0.00008   0.00000   0.00169   0.00170   3.14127
   D103       0.00525   0.00005  -0.00004   0.00120   0.00116   0.00641
   D104       3.14075  -0.00001   0.00000  -0.00005  -0.00005   3.14070
   D105      -3.12254   0.00026  -0.00012   0.00542   0.00532  -3.11722
   D106       0.01297   0.00020  -0.00008   0.00417   0.00411   0.01707
   D107       0.00157  -0.00001  -0.00002  -0.00008  -0.00010   0.00147
   D108       3.13923  -0.00001   0.00000  -0.00029  -0.00029   3.13894
   D109      -3.13244   0.00003  -0.00005   0.00060   0.00055  -3.13189
   D110       0.00522   0.00002  -0.00003   0.00039   0.00037   0.00559
   D111       0.00229   0.00006  -0.00001   0.00114   0.00113   0.00341
   D112       3.14031   0.00000   0.00001  -0.00016  -0.00015   3.14016
   D113      -3.13316   0.00011  -0.00005   0.00241   0.00236  -3.13080
   D114       0.00486   0.00005  -0.00003   0.00111   0.00109   0.00595
   D115      -0.00563  -0.00008   0.00004  -0.00169  -0.00165  -0.00728
   D116       3.13954  -0.00002   0.00002  -0.00040  -0.00038   3.13916
   D117       3.13993  -0.00007   0.00002  -0.00148  -0.00146   3.13847
   D118       0.00191  -0.00001   0.00000  -0.00018  -0.00018   0.00172
   D119       2.13327   0.00169  -0.00071   0.03960   0.03853   2.17179
   D120      -2.02989  -0.00030  -0.00028   0.02037   0.01965  -2.01024
   D121       0.09041   0.00314  -0.00045   0.04401   0.04331   0.13372
   D122      -0.84893   0.00533  -0.00120   0.11172   0.11086  -0.73807
   D123       1.27110   0.00334  -0.00077   0.09249   0.09198   1.36308
   D124      -2.89178   0.00678  -0.00094   0.11613   0.11564  -2.77614
   D125       3.13042   0.00004  -0.00004   0.00031   0.00025   3.13067
   D126       0.02936   0.00017  -0.00011   0.00475   0.00462   0.03398
   D127       0.02120   0.00017  -0.00005   0.00568   0.00563   0.02682
   D128      -3.07986   0.00029  -0.00012   0.01012   0.01000  -3.06986
   D129      -3.12935   0.00000   0.00000   0.00124   0.00121  -3.12814
   D130       0.02868   0.00008  -0.00003   0.00333   0.00327   0.03195
   D131      -0.02010  -0.00006   0.00001  -0.00378  -0.00377  -0.02388
   D132       3.13792   0.00003  -0.00002  -0.00170  -0.00171   3.13622
   D133      -0.00739  -0.00014   0.00004  -0.00332  -0.00328  -0.01067
   D134      -3.13640  -0.00002  -0.00001  -0.00023  -0.00024  -3.13663
   D135       3.09394  -0.00027   0.00012  -0.00788  -0.00778   3.08616
   D136      -0.03507  -0.00015   0.00007  -0.00479  -0.00473  -0.03980
   D137       0.00513  -0.00008   0.00004  -0.00050  -0.00046   0.00468
   D138      -3.13388   0.00001   0.00001   0.00075   0.00076  -3.13311
   D139       3.13036  -0.00017   0.00007  -0.00267  -0.00261   3.12775
   D140      -0.00864  -0.00008   0.00004  -0.00142  -0.00139  -0.01003
   D141      -0.00805  -0.00001   0.00001  -0.00110  -0.00110  -0.00914
   D142      -3.13998   0.00005  -0.00002   0.00111   0.00110  -3.13888
   D143       3.12087  -0.00013   0.00006  -0.00422  -0.00416   3.11671
   D144      -0.01106  -0.00008   0.00004  -0.00200  -0.00197  -0.01303
   D145       0.00916   0.00012  -0.00005   0.00300   0.00296   0.01211
   D146       3.14108   0.00006  -0.00003   0.00079   0.00076  -3.14134
   D147      -3.13504   0.00003  -0.00001   0.00174   0.00173  -3.13331
   D148      -0.00311  -0.00002   0.00001  -0.00047  -0.00046  -0.00357
   D149      -0.78108   0.00169  -0.00084   0.04087   0.04004  -0.74104
   D150       1.27639   0.00168  -0.00054   0.03605   0.03552   1.31190
   D151      -2.87136   0.00113  -0.00024   0.02937   0.02914  -2.84223
   D152       2.29770   0.00121  -0.00106   0.04074   0.03967   2.33737
   D153      -1.92801   0.00120  -0.00076   0.03592   0.03514  -1.89287
   D154       0.20742   0.00065  -0.00046   0.02924   0.02877   0.23619
         Item               Value     Threshold  Converged?
 Maximum Force            0.045764     0.000450     NO 
 RMS     Force            0.005835     0.000300     NO 
 Maximum Displacement     0.845845     0.001800     NO 
 RMS     Displacement     0.190484     0.001200     NO 
 Predicted change in Energy=-2.503217D-02
 Lowest energy point so far.  Saving SCF results.
 GradGradGradGradGradGradGradGradGradGradGradGradGradGradGradGradGradGrad

 Leave Link  103 at Wed Dec  5 18:19:17 2018, MaxMem=   536870912 cpu:         2.3
 (Enter /pbs_home/pkowalski/g09d01/g09/l202.exe)
 Stoichiometry    C29H22F6S2
 Framework group  C1[X(C29H22F6S2)]
 Deg. of freedom   171
 Full point group                 C1      NOp   1
 RotChk:  IX=0 Diff= 3.97D-02
 Largest Abelian subgroup         C1      NOp   1
 Largest concise Abelian subgroup C1      NOp   1
                         Standard orientation:                         
 ---------------------------------------------------------------------
 Center     Atomic      Atomic             Coordinates (Angstroms)
 Number     Number       Type             X           Y           Z
 ---------------------------------------------------------------------
      1         16           0        2.277725   -1.707308    1.513724
      2         16           0       -1.838345   -2.161622   -0.715117
      3          9           0       -2.396930    3.261420   -0.012290
      4          9           0       -1.059872    3.548204   -1.692729
      5          9           0       -0.081207    4.986608    0.309491
      6          9           0       -0.699301    3.486179    1.755587
      7          9           0        1.800616    3.403555   -0.623579
      8          9           0        1.799192    2.897706    1.483532
      9          6           0       -1.517526    0.361932   -0.974995
     10          6           0       -0.872505   -0.851102   -1.161042
     11          6           0        1.060874   -0.527090    1.319618
     12          6           0       -0.715222    1.530398   -0.499309
     13          6           0       -1.165788    2.998405   -0.471127
     14          6           0        0.540692    1.503613    0.034410
     15          6           0       -0.217122    3.683607    0.518490
     16          6           0        1.052831    2.874206    0.373051
     17          6           0        1.442155    0.388465    0.376686
     18          6           0       -0.045312   -0.405426    2.321649
     19          6           0        0.299954   -1.165085   -2.034306
     20          6           0        3.303024   -0.995042    0.334156
     21          6           0       -3.221875   -1.176158   -0.421658
     22          6           0       -4.482947   -1.851626   -0.063076
     23          6           0       -5.634429   -1.149133    0.302968
     24          6           0       -4.556357   -3.250373   -0.059031
     25          6           0       -6.805192   -1.814496    0.641889
     26          6           0       -5.721673   -3.915544    0.283104
     27          6           0       -6.860969   -3.200500    0.633382
     28          6           0       -2.945586    0.133800   -0.718508
     29          6           0       -4.037911    1.122227   -1.018617
     30          6           0        4.601008   -1.637669    0.055294
     31          6           0        5.755149   -0.882955   -0.173907
     32          6           0        4.716737   -3.031177    0.059103
     33          6           0        6.972771   -1.501734   -0.422434
     34          6           0        5.933657   -3.648545   -0.185642
     35          6           0        7.068605   -2.886716   -0.435309
     36          6           0        2.729521    0.136287   -0.202217
     37          6           0        3.286092    0.990280   -1.299866
     38          1           0        0.320793    0.176515    3.177064
     39          1           0       -0.396108   -1.379224    2.684891
     40          1           0       -0.904166    0.123450    1.890155
     41          1           0        0.840747   -2.066762   -1.721573
     42          1           0        1.005103   -0.339743   -2.094660
     43          1           0       -0.104907   -1.330324   -3.041380
     44          1           0       -5.624918   -0.061742    0.344254
     45          1           0       -3.680508   -3.843430   -0.338560
     46          1           0       -7.685864   -1.230982    0.923851
     47          1           0       -5.738266   -5.008669    0.271356
     48          1           0       -7.783647   -3.721516    0.901952
     49          1           0       -4.772744    0.626338   -1.667635
     50          1           0       -4.560599    1.496417   -0.131946
     51          1           0       -3.663257    1.977998   -1.572661
     52          1           0        5.709697    0.205672   -0.116174
     53          1           0        3.828521   -3.643995    0.241293
     54          1           0        7.861862   -0.888680   -0.594029
     55          1           0        5.994131   -4.740293   -0.184521
     56          1           0        8.028726   -3.372458   -0.628673
     57          1           0        2.508557    1.222353   -2.041613
     58          1           0        3.636109    1.955754   -0.916463
     59          1           0        4.112230    0.496062   -1.819301
 ---------------------------------------------------------------------
 Rotational constants (GHZ):      0.1291344      0.0684205      0.0494770
 Leave Link  202 at Wed Dec  5 18:19:17 2018, MaxMem=   536870912 cpu:         0.0
 (Enter /pbs_home/pkowalski/g09d01/g09/l301.exe)
 Basis read from rwf:  (5D, 7F)
 No pseudopotential information found on rwf file.
 There are   673 symmetry adapted cartesian basis functions of A   symmetry.
 There are   636 symmetry adapted basis functions of A   symmetry.
   636 basis functions,  1103 primitive gaussians,   673 cartesian basis functions
   141 alpha electrons      141 beta electrons
       nuclear repulsion energy      4666.3329815280 Hartrees.
 IExCor=32609 DFT=T Ex+Corr=LC-wPBE ExCW=0 ScaHFX=  1.000000
 ScaDFX=  1.000000  0.000000  1.000000  1.000000 ScalE2=  1.000000  1.000000
 IRadAn=      0 IRanWt=     -1 IRanGd=            0 ICorTp=0 IEmpDi=131
  HFx wShort=  0.000000 wLong=  0.400000 cFull=  0.000000 cShort=  0.000000 cLong=  1.000000
  DFx wShort=  0.000000 wLong=  0.400000 cFull=  0.000000 cShort=  0.000000 cLong=  1.000000
 NAtoms=   59 NActive=   59 NUniq=   59 SFac= 1.00D+00 NAtFMM=   60 NAOKFM=F Big=F
 Integral buffers will be    131072 words long.
 Raffenetti 2 integral format.
 Two-electron integral symmetry is turned on.
 R6Disp:  Grimme-D3 Dispersion energy=       -0.0578766319 Hartrees.
 Nuclear repulsion after empirical dispersion term =     4666.2751048961 Hartrees.
 No density basis found on file   724.
 Leave Link  301 at Wed Dec  5 18:19:17 2018, MaxMem=   536870912 cpu:         0.6
 (Enter /pbs_home/pkowalski/g09d01/g09/l302.exe)
 NPDir=0 NMtPBC=     1 NCelOv=     1 NCel=       1 NClECP=     1 NCelD=      1
         NCelK=      1 NCelE2=     1 NClLst=     1 CellRange=     0.0.
 One-electron integrals computed using PRISM.
 NBasis=   636 RedAO= T EigKep=  2.79D-04  NBF=   636
 NBsUse=   636 1.00D-06 EigRej= -1.00D+00 NBFU=   636
 Precomputing XC quadrature grid using
 IXCGrd= 4 IRadAn=           0 IRanWt=          -1 IRanGd=           0 AccXCQ= 0.00D+00.
 Generated NRdTot=       0 NPtTot=           0 NUsed=           0 NTot=          32
 NSgBfM=   604   605   611   618   622 MxSgAt=    59 MxSgA2=    59.
 Leave Link  302 at Wed Dec  5 18:19:19 2018, MaxMem=   536870912 cpu:        16.2
 (Enter /pbs_home/pkowalski/g09d01/g09/l303.exe)
 DipDrv:  MaxL=1.
 Leave Link  303 at Wed Dec  5 18:19:20 2018, MaxMem=   536870912 cpu:         1.5
 (Enter /pbs_home/pkowalski/g09d01/g09/l401.exe)
 Initial guess from the checkpoint file:  "dae0068freq_open_lc-wpbe_air_D3.chk"
 B after Tr=     0.000000    0.000000    0.000000
         Rot=    0.999902   -0.007496   -0.001239    0.011727 Ang=  -1.60 deg.
 Guess basis will be translated and rotated to current coordinates.
 JPrj=2 DoOrth=T DoCkMO=T.
 Generating alternative initial guess.
 ExpMin= 1.22D-01 ExpMax= 9.18D+03 ExpMxC= 1.38D+03 IAcc=1 IRadAn=         1 AccDes= 0.00D+00
 Harris functional with IExCor=32609 and IRadAn=       1 diagonalized for initial guess.
 HarFok:  IExCor=32609 AccDes= 0.00D+00 IRadAn=         1 IDoV= 1 UseB2=F ITyADJ=14
 ICtDFT=  3500011 ScaDFX=  1.000000  1.000000  1.000000  1.000000
 FoFCou: FMM=F IPFlag=           0 FMFlag=      100000 FMFlg1=           0
         NFxFlg=           0 DoJE=T BraDBF=F KetDBF=T FulRan=T
         wScrn=  0.000000 ICntrl=     500 IOpCl=  0 I1Cent=   200000004 NGrid=           0
         NMat0=    1 NMatS0=      1 NMatT0=    0 NMatD0=    1 NMtDS0=    0 NMtDT0=    0
 Petite list used in FoFCou.
 Harris En= -2510.58592842045    
 Leave Link  401 at Wed Dec  5 18:19:25 2018, MaxMem=   536870912 cpu:        41.9
 (Enter /pbs_home/pkowalski/g09d01/g09/l502.exe)
 Closed shell SCF:
 Using DIIS extrapolation, IDIIS=  1040.
 Integral symmetry usage will be decided dynamically.
 IVT=     1387805 IEndB=     1387805 NGot=   536870912 MDV=   535953350
 LenX=   535953350 LenY=   535499748
 Requested convergence on RMS density matrix=1.00D-08 within 128 cycles.
 Requested convergence on MAX density matrix=1.00D-06.
 Requested convergence on             energy=1.00D-06.
 No special actions if energy rises.
 Fock matrices will be formed incrementally for  20 cycles.
 Integral accuracy reduced to 1.0D-05 until final iterations.

 Cycle   1  Pass 0  IDiag  1:
 FoFJK:  IHMeth= 1 ICntrl=       0 DoSepK=T KAlg= 0 I1Cent=   0 FoldK=F
 IRaf=         1 NMat=   1 IRICut=       1 DoRegI=T DoRafI=F ISym2E= 0.
 FoFCou: FMM=F IPFlag=           0 FMFlag=      100000 FMFlg1=           0
         NFxFlg=           0 DoJE=T BraDBF=F KetDBF=F FulRan=T
         wScrn=  0.000000 ICntrl=     500 IOpCl=  0 I1Cent=           0 NGrid=           0
         NMat0=    1 NMatS0=      1 NMatT0=    0 NMatD0=    1 NMtDS0=    0 NMtDT0=    0
 Symmetry not used in FoFCou.
 E= -2510.82728852341    
 DIIS: error= 7.53D-03 at cycle   1 NSaved=   1.
 NSaved= 1 IEnMin= 1 EnMin= -2510.82728852341     IErMin= 1 ErrMin= 7.53D-03
 ErrMax= 7.53D-03  0.00D+00 EMaxC= 1.00D-01 BMatC= 7.53D-02 BMatP= 7.53D-02
 IDIUse=3 WtCom= 9.25D-01 WtEn= 7.53D-02
 Coeff-Com:  0.100D+01
 Coeff-En:   0.100D+01
 Coeff:      0.100D+01
 Gap=     0.682 Goal=   None    Shift=    0.000
 GapD=    0.682 DampG=2.000 DampE=1.000 DampFc=2.0000 IDamp=-1.
 RMSDP=7.46D-04 MaxDP=2.31D-02              OVMax= 3.45D-02

 Cycle   2  Pass 0  IDiag  1:
 RMSU=  7.45D-04    CP:  9.98D-01
 E= -2510.93428885670     Delta-E=       -0.107000333291 Rises=F Damp=F
 DIIS: error= 2.53D-03 at cycle   2 NSaved=   2.
 NSaved= 2 IEnMin= 2 EnMin= -2510.93428885670     IErMin= 2 ErrMin= 2.53D-03
 ErrMax= 2.53D-03  0.00D+00 EMaxC= 1.00D-01 BMatC= 3.77D-03 BMatP= 7.53D-02
 IDIUse=3 WtCom= 9.75D-01 WtEn= 2.53D-02
 Coeff-Com: -0.175D+00 0.117D+01
 Coeff-En:   0.000D+00 0.100D+01
 Coeff:     -0.170D+00 0.117D+01
 Gap=     0.308 Goal=   None    Shift=    0.000
 RMSDP=2.18D-04 MaxDP=9.40D-03 DE=-1.07D-01 OVMax= 1.56D-02

 Cycle   3  Pass 0  IDiag  1:
 RMSU=  1.64D-04    CP:  9.96D-01  1.19D+00
 E= -2510.94418729527     Delta-E=       -0.009898438563 Rises=F Damp=F
 DIIS: error= 7.04D-04 at cycle   3 NSaved=   3.
 NSaved= 3 IEnMin= 3 EnMin= -2510.94418729527     IErMin= 3 ErrMin= 7.04D-04
 ErrMax= 7.04D-04  0.00D+00 EMaxC= 1.00D-01 BMatC= 5.53D-04 BMatP= 3.77D-03
 IDIUse=3 WtCom= 9.93D-01 WtEn= 7.04D-03
 Coeff-Com: -0.588D-01 0.227D+00 0.832D+00
 Coeff-En:   0.000D+00 0.000D+00 0.100D+01
 Coeff:     -0.584D-01 0.226D+00 0.833D+00
 Gap=     0.306 Goal=   None    Shift=    0.000
 RMSDP=7.77D-05 MaxDP=4.50D-03 DE=-9.90D-03 OVMax= 5.95D-03

 Cycle   4  Pass 0  IDiag  1:
 RMSU=  7.41D-05    CP:  9.97D-01  1.22D+00  1.06D+00
 E= -2510.94490785750     Delta-E=       -0.000720562230 Rises=F Damp=F
 DIIS: error= 3.93D-04 at cycle   4 NSaved=   4.
 NSaved= 4 IEnMin= 4 EnMin= -2510.94490785750     IErMin= 4 ErrMin= 3.93D-04
 ErrMax= 3.93D-04  0.00D+00 EMaxC= 1.00D-01 BMatC= 2.18D-04 BMatP= 5.53D-04
 IDIUse=3 WtCom= 9.96D-01 WtEn= 3.93D-03
 Coeff-Com:  0.131D-01-0.168D+00 0.384D+00 0.771D+00
 Coeff-En:   0.000D+00 0.000D+00 0.000D+00 0.100D+01
 Coeff:      0.131D-01-0.167D+00 0.383D+00 0.771D+00
 Gap=     0.307 Goal=   None    Shift=    0.000
 RMSDP=4.10D-05 MaxDP=2.02D-03 DE=-7.21D-04 OVMax= 2.80D-03

 Cycle   5  Pass 0  IDiag  1:
 RMSU=  2.09D-05    CP:  9.97D-01  1.23D+00  1.26D+00  8.94D-01
 E= -2510.94516653898     Delta-E=       -0.000258681482 Rises=F Damp=F
 DIIS: error= 8.29D-05 at cycle   5 NSaved=   5.
 NSaved= 5 IEnMin= 5 EnMin= -2510.94516653898     IErMin= 5 ErrMin= 8.29D-05
 ErrMax= 8.29D-05  0.00D+00 EMaxC= 1.00D-01 BMatC= 7.36D-06 BMatP= 2.18D-04
 IDIUse=1 WtCom= 1.00D+00 WtEn= 0.00D+00
 Coeff-Com:  0.576D-02-0.474D-01 0.371D-01 0.164D+00 0.841D+00
 Coeff:      0.576D-02-0.474D-01 0.371D-01 0.164D+00 0.841D+00
 Gap=     0.307 Goal=   None    Shift=    0.000
 RMSDP=1.16D-05 MaxDP=4.03D-04 DE=-2.59D-04 OVMax= 1.16D-03

 Cycle   6  Pass 0  IDiag  1:
 RMSU=  9.74D-06    CP:  9.97D-01  1.23D+00  1.29D+00  9.60D-01  1.01D+00
 E= -2510.94518177047     Delta-E=       -0.000015231493 Rises=F Damp=F
 DIIS: error= 4.36D-05 at cycle   6 NSaved=   6.
 NSaved= 6 IEnMin= 6 EnMin= -2510.94518177047     IErMin= 6 ErrMin= 4.36D-05
 ErrMax= 4.36D-05  0.00D+00 EMaxC= 1.00D-01 BMatC= 2.35D-06 BMatP= 7.36D-06
 IDIUse=1 WtCom= 1.00D+00 WtEn= 0.00D+00
 Coeff-Com: -0.388D-03 0.159D-01-0.654D-01-0.991D-01 0.347D+00 0.802D+00
 Coeff:     -0.388D-03 0.159D-01-0.654D-01-0.991D-01 0.347D+00 0.802D+00
 Gap=     0.307 Goal=   None    Shift=    0.000
 RMSDP=6.19D-06 MaxDP=2.28D-04 DE=-1.52D-05 OVMax= 7.61D-04

 Initial convergence to 1.0D-05 achieved.  Increase integral accuracy.
 Cycle   7  Pass 1  IDiag  1:
 E= -2510.94512779525     Delta-E=        0.000053975225 Rises=F Damp=F
 DIIS: error= 1.40D-04 at cycle   1 NSaved=   1.
 NSaved= 1 IEnMin= 1 EnMin= -2510.94512779525     IErMin= 1 ErrMin= 1.40D-04
 ErrMax= 1.40D-04  0.00D+00 EMaxC= 1.00D-01 BMatC= 1.58D-05 BMatP= 1.58D-05
 IDIUse=3 WtCom= 9.99D-01 WtEn= 1.40D-03
 Coeff-Com:  0.100D+01
 Coeff-En:   0.100D+01
 Coeff:      0.100D+01
 Gap=     0.307 Goal=   None    Shift=    0.000
 RMSDP=6.19D-06 MaxDP=2.28D-04 DE= 5.40D-05 OVMax= 4.80D-04

 Cycle   8  Pass 1  IDiag  1:
 RMSU=  1.60D-04    CP:  1.00D+00
 E= -2510.94514413122     Delta-E=       -0.000016335973 Rises=F Damp=F
 DIIS: error= 1.51D-05 at cycle   2 NSaved=   2.
 NSaved= 2 IEnMin= 2 EnMin= -2510.94514413122     IErMin= 2 ErrMin= 1.51D-05
 ErrMax= 1.51D-05  0.00D+00 EMaxC= 1.00D-01 BMatC= 3.33D-07 BMatP= 1.58D-05
 IDIUse=1 WtCom= 1.00D+00 WtEn= 0.00D+00
 Coeff-Com: -0.544D-02 0.101D+01
 Coeff:     -0.544D-02 0.101D+01
 Gap=     0.307 Goal=   None    Shift=    0.000
 RMSDP=8.22D-06 MaxDP=2.61D-04 DE=-1.63D-05 OVMax= 2.31D-04

 Cycle   9  Pass 1  IDiag  1:
 RMSU=  3.38D-06    CP:  1.00D+00  1.05D+00
 E= -2510.94514418534     Delta-E=       -0.000000054125 Rises=F Damp=F
 DIIS: error= 1.72D-05 at cycle   3 NSaved=   3.
 NSaved= 3 IEnMin= 3 EnMin= -2510.94514418534     IErMin= 2 ErrMin= 1.51D-05
 ErrMax= 1.72D-05  0.00D+00 EMaxC= 1.00D-01 BMatC= 3.86D-07 BMatP= 3.33D-07
 IDIUse=1 WtCom= 1.00D+00 WtEn= 0.00D+00
 Coeff-Com: -0.232D-01 0.533D+00 0.490D+00
 Coeff:     -0.232D-01 0.533D+00 0.490D+00
 Gap=     0.307 Goal=   None    Shift=    0.000
 RMSDP=1.44D-06 MaxDP=7.35D-05 DE=-5.41D-08 OVMax= 1.32D-04

 Cycle  10  Pass 1  IDiag  1:
 RMSU=  1.18D-06    CP:  1.00D+00  1.05D+00  7.87D-01
 E= -2510.94514455583     Delta-E=       -0.000000370487 Rises=F Damp=F
 DIIS: error= 2.25D-06 at cycle   4 NSaved=   4.
 NSaved= 4 IEnMin= 4 EnMin= -2510.94514455583     IErMin= 4 ErrMin= 2.25D-06
 ErrMax= 2.25D-06  0.00D+00 EMaxC= 1.00D-01 BMatC= 5.85D-09 BMatP= 3.33D-07
 IDIUse=1 WtCom= 1.00D+00 WtEn= 0.00D+00
 Coeff-Com: -0.482D-02 0.706D-01 0.107D+00 0.827D+00
 Coeff:     -0.482D-02 0.706D-01 0.107D+00 0.827D+00
 Gap=     0.307 Goal=   None    Shift=    0.000
 RMSDP=3.69D-07 MaxDP=1.54D-05 DE=-3.70D-07 OVMax= 5.93D-05

 Cycle  11  Pass 1  IDiag  1:
 RMSU=  2.80D-07    CP:  1.00D+00  1.05D+00  8.48D-01  1.07D+00
 E= -2510.94514457211     Delta-E=       -0.000000016283 Rises=F Damp=F
 DIIS: error= 1.18D-06 at cycle   5 NSaved=   5.
 NSaved= 5 IEnMin= 5 EnMin= -2510.94514457211     IErMin= 5 ErrMin= 1.18D-06
 ErrMax= 1.18D-06  0.00D+00 EMaxC= 1.00D-01 BMatC= 1.56D-09 BMatP= 5.85D-09
 IDIUse=1 WtCom= 1.00D+00 WtEn= 0.00D+00
 Coeff-Com:  0.469D-02-0.115D+00-0.989D-01 0.170D+00 0.104D+01
 Coeff:      0.469D-02-0.115D+00-0.989D-01 0.170D+00 0.104D+01
 Gap=     0.307 Goal=   None    Shift=    0.000
 RMSDP=3.00D-07 MaxDP=1.30D-05 DE=-1.63D-08 OVMax= 6.25D-05

 Cycle  12  Pass 1  IDiag  1:
 RMSU=  1.72D-07    CP:  1.00D+00  1.05D+00  8.75D-01  1.22D+00  1.52D+00
 E= -2510.94514457929     Delta-E=       -0.000000007173 Rises=F Damp=F
 DIIS: error= 3.63D-07 at cycle   6 NSaved=   6.
 NSaved= 6 IEnMin= 6 EnMin= -2510.94514457929     IErMin= 6 ErrMin= 3.63D-07
 ErrMax= 3.63D-07  0.00D+00 EMaxC= 1.00D-01 BMatC= 3.54D-10 BMatP= 1.56D-09
 IDIUse=1 WtCom= 1.00D+00 WtEn= 0.00D+00
 Coeff-Com:  0.250D-02-0.526D-01-0.538D-01-0.899D-01 0.369D+00 0.825D+00
 Coeff:      0.250D-02-0.526D-01-0.538D-01-0.899D-01 0.369D+00 0.825D+00
 Gap=     0.307 Goal=   None    Shift=    0.000
 RMSDP=1.19D-07 MaxDP=5.68D-06 DE=-7.17D-09 OVMax= 2.47D-05

 Cycle  13  Pass 1  IDiag  1:
 RMSU=  5.98D-08    CP:  1.00D+00  1.05D+00  8.85D-01  1.24D+00  1.78D+00
                    CP:  1.35D+00
 E= -2510.94514458033     Delta-E=       -0.000000001047 Rises=F Damp=F
 DIIS: error= 1.75D-07 at cycle   7 NSaved=   7.
 NSaved= 7 IEnMin= 7 EnMin= -2510.94514458033     IErMin= 7 ErrMin= 1.75D-07
 ErrMax= 1.75D-07  0.00D+00 EMaxC= 1.00D-01 BMatC= 4.31D-11 BMatP= 3.54D-10
 IDIUse=1 WtCom= 1.00D+00 WtEn= 0.00D+00
 Coeff-Com: -0.445D-03 0.130D-01 0.925D-02-0.613D-01-0.142D+00 0.178D+00
 Coeff-Com:  0.100D+01
 Coeff:     -0.445D-03 0.130D-01 0.925D-02-0.613D-01-0.142D+00 0.178D+00
 Coeff:      0.100D+01
 Gap=     0.307 Goal=   None    Shift=    0.000
 RMSDP=5.81D-08 MaxDP=3.13D-06 DE=-1.05D-09 OVMax= 1.30D-05

 Cycle  14  Pass 1  IDiag  1:
 RMSU=  2.43D-08    CP:  1.00D+00  1.05D+00  8.84D-01  1.24D+00  1.91D+00
                    CP:  1.55D+00  1.19D+00
 E= -2510.94514458053     Delta-E=       -0.000000000198 Rises=F Damp=F
 DIIS: error= 4.68D-08 at cycle   8 NSaved=   8.
 NSaved= 8 IEnMin= 8 EnMin= -2510.94514458053     IErMin= 8 ErrMin= 4.68D-08
 ErrMax= 4.68D-08  0.00D+00 EMaxC= 1.00D-01 BMatC= 4.90D-12 BMatP= 4.31D-11
 IDIUse=1 WtCom= 1.00D+00 WtEn= 0.00D+00
 Coeff-Com: -0.316D-03 0.761D-02 0.679D-02-0.790D-02-0.636D-01-0.239D-01
 Coeff-Com:  0.266D+00 0.815D+00
 Coeff:     -0.316D-03 0.761D-02 0.679D-02-0.790D-02-0.636D-01-0.239D-01
 Coeff:      0.266D+00 0.815D+00
 Gap=     0.307 Goal=   None    Shift=    0.000
 RMSDP=1.21D-08 MaxDP=5.12D-07 DE=-1.98D-10 OVMax= 2.14D-06

 Cycle  15  Pass 1  IDiag  1:
 RMSU=  7.56D-09    CP:  1.00D+00  1.05D+00  8.83D-01  1.24D+00  1.92D+00
                    CP:  1.58D+00  1.28D+00  1.19D+00
 E= -2510.94514458072     Delta-E=       -0.000000000186 Rises=F Damp=F
 DIIS: error= 2.10D-08 at cycle   9 NSaved=   9.
 NSaved= 9 IEnMin= 9 EnMin= -2510.94514458072     IErMin= 9 ErrMin= 2.10D-08
 ErrMax= 2.10D-08  0.00D+00 EMaxC= 1.00D-01 BMatC= 1.40D-12 BMatP= 4.90D-12
 IDIUse=1 WtCom= 1.00D+00 WtEn= 0.00D+00
 Coeff-Com: -0.325D-04 0.314D-03 0.790D-03 0.896D-02 0.398D-02-0.495D-01
 Coeff-Com: -0.101D+00 0.305D+00 0.832D+00
 Coeff:     -0.325D-04 0.314D-03 0.790D-03 0.896D-02 0.398D-02-0.495D-01
 Coeff:     -0.101D+00 0.305D+00 0.832D+00
 Gap=     0.307 Goal=   None    Shift=    0.000
 RMSDP=6.44D-09 MaxDP=3.50D-07 DE=-1.86D-10 OVMax= 1.01D-06

 SCF Done:  E(RLC-wPBE) =  -2510.94514458     A.U. after   15 cycles
            NFock= 15  Conv=0.64D-08     -V/T= 2.0074
 KE= 2.492608623291D+03 PE=-1.523279945751D+04 EE= 5.562970584744D+03
 Leave Link  502 at Wed Dec  5 18:30:52 2018, MaxMem=   536870912 cpu:      5479.1
 (Enter /pbs_home/pkowalski/g09d01/g09/l701.exe)
 Compute integral first derivatives.
 ... and contract with generalized density number  0.
 R6Disp: Adding Grimme-D3 dispersion energy 1st derivatives to the gradient.
 Leave Link  701 at Wed Dec  5 18:30:54 2018, MaxMem=   536870912 cpu:         6.0
 (Enter /pbs_home/pkowalski/g09d01/g09/l702.exe)
 L702 exits ... SP integral derivatives will be done elsewhere.
 Leave Link  702 at Wed Dec  5 18:30:54 2018, MaxMem=   536870912 cpu:         0.2
 (Enter /pbs_home/pkowalski/g09d01/g09/l703.exe)
 Compute integral first derivatives, UseDBF=F ICtDFT=           0.
 Integral derivatives from FoFJK, PRISM(SPDF).
 Calling FoFJK, ICntrl=      2127 FMM=F ISym2X=0 I1Cent= 0 IOpClX= 0 NMat=1 NMatS=1 NMatT=0.
 FoFJK:  IHMeth= 1 ICntrl=    2127 DoSepK=T KAlg= 0 I1Cent=   0 FoldK=F
 IRaf=         1 NMat=   1 IRICut=       1 DoRegI=T DoRafI=F ISym2E= 0.
 FoFCou: FMM=F IPFlag=           0 FMFlag=      100000 FMFlg1=         800
         NFxFlg=           0 DoJE=F BraDBF=F KetDBF=F FulRan=T
         wScrn=  0.000000 ICntrl=    2527 IOpCl=  0 I1Cent=           0 NGrid=           0
         NMat0=    1 NMatS0=      1 NMatT0=    0 NMatD0=    1 NMtDS0=    0 NMtDT0=    0
 Symmetry not used in FoFCou.
 Leave Link  703 at Wed Dec  5 18:34:56 2018, MaxMem=   536870912 cpu:      1932.0
 (Enter /pbs_home/pkowalski/g09d01/g09/l716.exe)
 Dipole        =-2.17715968D-01-1.34351897D+00-4.00271770D-01
 ***** Axes restored to original set *****
 -------------------------------------------------------------------
 Center     Atomic                   Forces (Hartrees/Bohr)
 Number     Number              X              Y              Z
 -------------------------------------------------------------------
      1       16          -0.002018089   -0.002810290    0.003110788
      2       16          -0.001307277   -0.006045140   -0.000003502
      3        9          -0.012933574   -0.008732112   -0.005517219
      4        9          -0.000386235    0.001985703   -0.003139047
      5        9           0.000835817    0.003576792   -0.002946872
      6        9          -0.000317708    0.001057876    0.003403897
      7        9           0.000100929    0.001847896   -0.002077085
      8        9           0.001557839   -0.001769435    0.002452115
      9        6           0.003168849   -0.002993554    0.023360336
     10        6           0.000066574    0.002476808   -0.014020146
     11        6           0.007781844    0.001762290    0.010014065
     12        6           0.002206701    0.009867380   -0.006111595
     13        6           0.001322022   -0.002282932    0.000805930
     14        6          -0.000737031   -0.001350285   -0.006700598
     15        6           0.001254126   -0.005712253    0.000489730
     16        6           0.000666726    0.003062247   -0.000598259
     17        6          -0.014418308   -0.004576632   -0.004131983
     18        6          -0.002882977   -0.001908339   -0.007043327
     19        6           0.004203765    0.001641860    0.007956901
     20        6          -0.000457429    0.005214057   -0.001863212
     21        6           0.000813958   -0.001584946   -0.006477827
     22        6          -0.001744665    0.001067275   -0.000243194
     23        6          -0.000724742    0.001954814    0.001826524
     24        6           0.001243831   -0.001791842   -0.001434450
     25        6          -0.001615041    0.000790201    0.000645177
     26        6          -0.000834406   -0.001645125    0.000199939
     27        6          -0.000341346   -0.000379335    0.000043627
     28        6           0.001712241    0.004969492    0.004115456
     29        6           0.002088738   -0.000001486    0.003221401
     30        6           0.001215051    0.000460426   -0.000893696
     31        6          -0.000447977    0.001310407    0.001582146
     32        6          -0.002480887   -0.001289839   -0.001846842
     33        6           0.001406381    0.001225997   -0.000361876
     34        6           0.000756879   -0.001847669   -0.000067639
     35        6           0.000669197   -0.000662757   -0.000060596
     36        6           0.001454386   -0.003641793   -0.000874905
     37        6           0.000573709   -0.002019819   -0.000332986
     38        1          -0.000882609    0.000497354    0.001696371
     39        1           0.000558365   -0.000867907   -0.000434715
     40        1          -0.000348124    0.000119995   -0.000288801
     41        1           0.000964747   -0.000186769    0.001582926
     42        1           0.002492234    0.003525027    0.000106374
     43        1           0.000897025   -0.001490600   -0.001362579
     44        1          -0.000472756   -0.002129016    0.000797481
     45        1          -0.001145843    0.000237887    0.000276166
     46        1           0.000421290   -0.000513912   -0.000173407
     47        1          -0.000117163    0.000693089    0.000142553
     48        1           0.000646375    0.000335737   -0.000211083
     49        1          -0.001395932   -0.000048741    0.001586829
     50        1           0.001255569    0.002781669    0.001443811
     51        1           0.004215312    0.005209739   -0.001153986
     52        1          -0.000739461    0.000446466   -0.000582414
     53        1           0.000751142    0.000441256   -0.000316342
     54        1          -0.000577825   -0.000444384    0.000022926
     55        1           0.000059124    0.000703345    0.000077903
     56        1          -0.000643562    0.000331448    0.000086649
     57        1          -0.000329177    0.000476616    0.000537658
     58        1           0.001760041   -0.000168357    0.000497393
     59        1           0.001179354   -0.001175881   -0.000812888
 -------------------------------------------------------------------
 Cartesian Forces:  Max     0.023360336 RMS     0.003593954
 Leave Link  716 at Wed Dec  5 18:34:56 2018, MaxMem=   536870912 cpu:         0.3
 (Enter /pbs_home/pkowalski/g09d01/g09/l103.exe)

 GradGradGradGradGradGradGradGradGradGradGradGradGradGradGradGradGradGrad
 Berny optimization.
 Using GEDIIS/GDIIS optimizer.
 FormGI is forming the generalized inverse of G from B-inverse, IUseBI=4.
 GSVD:  received Info=                   1 from GESDD.
 Internal  Forces:  Max     0.021470775 RMS     0.003888938
 Search for a local minimum.
 Step number   6 out of a maximum of  337
 All quantities printed in internal units (Hartrees-Bohrs-Radians)
 RMS Force = .38889D-02 SwitMx=.10000D-02 MixMth= 1
 Mixed Optimization -- RFO/linear search
 Update second derivatives using D2CorX and points    4    5    6
 DE= -1.64D-02 DEPred=-2.50D-02 R= 6.56D-01
 TightC=F SS=  1.41D+00  RLast= 7.33D-01 DXNew= 7.1352D-01 2.1999D+00
 Trust test= 6.56D-01 RLast= 7.33D-01 DXMaxT set to 7.14D-01
 ITU=  1  0 -1  1  1  0
 Use linear search instead of GDIIS.
     Eigenvalues ---    0.00270   0.00454   0.00661   0.00663   0.00698
     Eigenvalues ---    0.00730   0.00744   0.00756   0.00853   0.00877
     Eigenvalues ---    0.00891   0.00925   0.00981   0.01039   0.01093
     Eigenvalues ---    0.01191   0.01215   0.01278   0.01353   0.01412
     Eigenvalues ---    0.01497   0.01538   0.01569   0.01782   0.01879
     Eigenvalues ---    0.01934   0.01961   0.01969   0.01988   0.02019
     Eigenvalues ---    0.02034   0.02080   0.02089   0.02137   0.02144
     Eigenvalues ---    0.02155   0.02156   0.02169   0.02173   0.02192
     Eigenvalues ---    0.02218   0.02263   0.04869   0.05277   0.06767
     Eigenvalues ---    0.06925   0.06986   0.07137   0.07247   0.07515
     Eigenvalues ---    0.07547   0.07571   0.07775   0.08187   0.09321
     Eigenvalues ---    0.09768   0.10312   0.11095   0.12121   0.12270
     Eigenvalues ---    0.14359   0.14693   0.15907   0.15988   0.15997
     Eigenvalues ---    0.15998   0.15998   0.15999   0.16000   0.16000
     Eigenvalues ---    0.16000   0.16000   0.16000   0.16000   0.16000
     Eigenvalues ---    0.16000   0.16000   0.16000   0.16000   0.16000
     Eigenvalues ---    0.16003   0.16023   0.16059   0.17011   0.17751
     Eigenvalues ---    0.22000   0.22000   0.22001   0.22007   0.22751
     Eigenvalues ---    0.23290   0.23463   0.23487   0.23997   0.24028
     Eigenvalues ---    0.24133   0.24475   0.24558   0.24706   0.24797
     Eigenvalues ---    0.24847   0.24928   0.24987   0.24990   0.24993
     Eigenvalues ---    0.25006   0.25320   0.25705   0.26021   0.26863
     Eigenvalues ---    0.27349   0.28796   0.28977   0.29323   0.30240
     Eigenvalues ---    0.30338   0.30731   0.31546   0.31632   0.31818
     Eigenvalues ---    0.32159   0.32198   0.32399   0.32567   0.32576
     Eigenvalues ---    0.32588   0.32597   0.32606   0.32618   0.32622
     Eigenvalues ---    0.32698   0.32741   0.32798   0.32880   0.32955
     Eigenvalues ---    0.33124   0.33298   0.33501   0.35588   0.35662
     Eigenvalues ---    0.35683   0.35695   0.35701   0.35707   0.35784
     Eigenvalues ---    0.36048   0.36207   0.37147   0.38005   0.40550
     Eigenvalues ---    0.40673   0.41125   0.41135   0.43810   0.44303
     Eigenvalues ---    0.45545   0.45659   0.45919   0.45953   0.46203
     Eigenvalues ---    0.46529   0.47075   0.47512   0.48237   0.48325
     Eigenvalues ---    0.48478   0.48956   0.49950   0.51296   0.52826
     Eigenvalues ---    0.99372
 RFO step:  Lambda=-3.32680208D-02 EMin= 2.70001830D-03
 Quartic linear search produced a step of  0.26442.
 Iteration  1 RMS(Cart)=  0.28158724 RMS(Int)=  0.00834664
 Iteration  2 RMS(Cart)=  0.02836938 RMS(Int)=  0.00072563
 Iteration  3 RMS(Cart)=  0.00046410 RMS(Int)=  0.00071594
 Iteration  4 RMS(Cart)=  0.00000064 RMS(Int)=  0.00071594
 ITry= 1 IFail=0 DXMaxC= 1.03D+00 DCOld= 1.00D+10 DXMaxT= 7.14D-01 DXLimC= 3.00D+00 Rises=F
 Variable       Old X    -DE/DX   Delta X   Delta X   Delta X     New X
                                 (Linear)    (Quad)   (Total)
    R1        3.22436   0.00116  -0.00294   0.02649   0.02404   3.24840
    R2        3.24568   0.00300   0.00063   0.04516   0.04540   3.29108
    R3        3.18975   0.00718  -0.00514   0.04837   0.04357   3.23332
    R4        3.25747   0.00723  -0.00375   0.05129   0.04714   3.30461
    R5        2.53211   0.00818   0.00059   0.02662   0.02721   2.55932
    R6        2.53942   0.00365   0.00181   0.02208   0.02389   2.56331
    R7        2.50698   0.00391   0.00131   0.02820   0.02950   2.53648
    R8        2.53666   0.00300   0.00112   0.02299   0.02412   2.56077
    R9        2.55823   0.00230   0.00149   0.01507   0.01656   2.57480
   R10        2.52883   0.00300   0.00086   0.02223   0.02310   2.55193
   R11        2.61992  -0.00147  -0.00536   0.02344   0.01854   2.63847
   R12        2.82530  -0.02147   0.01037  -0.04061  -0.03024   2.79507
   R13        2.77551  -0.01075   0.00156  -0.00711  -0.00540   2.77011
   R14        2.82565   0.00113   0.00023   0.00335   0.00358   2.82923
   R15        2.58605   0.00343   0.00661   0.05073   0.05790   2.64395
   R16        2.82987  -0.00154  -0.00252  -0.00669  -0.00921   2.82066
   R17        2.90234  -0.01275   0.00435  -0.03586  -0.03127   2.87107
   R18        2.57925  -0.01530  -0.00148  -0.04060  -0.04150   2.53774
   R19        2.89616   0.00459  -0.00011   0.01457   0.01402   2.91019
   R20        2.83804   0.00450  -0.00055   0.00812   0.00774   2.84578
   R21        2.78588   0.00148   0.00065   0.01441   0.01506   2.80094
   R22        2.85909   0.00668  -0.00247   0.01982   0.01688   2.87597
   R23        2.70966   0.00365   0.00165   0.03078   0.03236   2.74201
   R24        2.07390   0.00131   0.00056   0.00817   0.00873   2.08263
   R25        2.07292   0.00047  -0.00035   0.00538   0.00503   2.07795
   R26        2.07313   0.00044  -0.00006   0.00555   0.00550   2.07863
   R27        2.07292   0.00098  -0.00042   0.00720   0.00679   2.07971
   R28        2.05457   0.00429  -0.00124   0.02265   0.02141   2.07598
   R29        2.07476   0.00105   0.00048   0.00699   0.00747   2.08223
   R30        2.78726   0.00017   0.00121   0.01071   0.01191   2.79918
   R31        2.60241  -0.00572   0.00267  -0.01369  -0.01164   2.59077
   R32        2.78704   0.00508  -0.00086   0.02967   0.02881   2.81585
   R33        2.59137   0.00439   0.00288   0.00744   0.00979   2.60116
   R34        2.64116   0.00264  -0.00013   0.01211   0.01198   2.65314
   R35        2.64690   0.00251  -0.00070   0.01075   0.01005   2.65695
   R36        2.62411   0.00088  -0.00027   0.00486   0.00459   2.62870
   R37        2.05643  -0.00205   0.00061  -0.01136  -0.01075   2.04568
   R38        2.61675   0.00117  -0.00039   0.00613   0.00574   2.62250
   R39        2.06747  -0.00111   0.00046  -0.00720  -0.00673   2.06074
   R40        2.62134   0.00013  -0.00002   0.00123   0.00121   2.62255
   R41        2.06627  -0.00066   0.00010  -0.00506  -0.00496   2.06131
   R42        2.62664  -0.00007   0.00013  -0.00030  -0.00018   2.62646
   R43        2.06607  -0.00070   0.00011  -0.00514  -0.00502   2.06104
   R44        2.06571  -0.00076   0.00010  -0.00526  -0.00516   2.06055
   R45        2.84103   0.00032  -0.00005  -0.00023  -0.00028   2.84074
   R46        2.07622  -0.00003   0.00026   0.00421   0.00447   2.08068
   R47        2.06958   0.00143  -0.00015   0.00795   0.00780   2.07738
   R48        2.05248   0.00631  -0.00217   0.01902   0.01684   2.06933
   R49        2.64168  -0.00005   0.00079   0.00505   0.00584   2.64751
   R50        2.64242   0.00126  -0.00043   0.00654   0.00611   2.64854
   R51        2.62343   0.00057  -0.00014   0.00425   0.00411   2.62754
   R52        2.06189   0.00038  -0.00026  -0.00354  -0.00380   2.05809
   R53        2.61980   0.00126  -0.00007   0.00620   0.00612   2.62592
   R54        2.06808  -0.00090   0.00019  -0.00627  -0.00608   2.06200
   R55        2.62361   0.00115  -0.00015   0.00385   0.00370   2.62730
   R56        2.06643  -0.00073   0.00013  -0.00530  -0.00518   2.06126
   R57        2.62585   0.00085  -0.00034   0.00273   0.00239   2.62824
   R58        2.06627  -0.00070   0.00015  -0.00522  -0.00508   2.06119
   R59        2.06592  -0.00073   0.00014  -0.00522  -0.00508   2.06084
   R60        2.83075  -0.00043  -0.00090   0.00082  -0.00008   2.83067
   R61        2.07750   0.00000   0.00076   0.00403   0.00480   2.08230
   R62        2.07151   0.00066   0.00045   0.00555   0.00600   2.07752
   R63        2.06713   0.00180  -0.00067   0.00681   0.00613   2.07326
    A1        1.63159  -0.00181  -0.00055  -0.01849  -0.01809   1.61350
    A2        1.63120   0.00074  -0.00217  -0.00507  -0.00723   1.62397
    A3        2.06785   0.00601  -0.00019  -0.02472  -0.02925   2.03860
    A4        1.91760   0.01037  -0.00144   0.03774   0.03442   1.95202
    A5        2.19888  -0.01542   0.02059   0.01492   0.03374   2.23262
    A6        1.95805  -0.00658   0.00421  -0.01660  -0.01358   1.94447
    A7        2.02631   0.00806   0.00041   0.05368   0.05255   2.07886
    A8        2.24837  -0.00039   0.00511  -0.01799  -0.01514   2.23323
    A9        1.92032   0.00135   0.00292   0.01529   0.01638   1.93670
   A10        2.10236   0.00048   0.00407   0.01353   0.01355   2.11591
   A11        2.23003  -0.00094   0.00511  -0.00833  -0.00746   2.22257
   A12        2.20859  -0.01298   0.01167   0.01876   0.02934   2.23792
   A13        2.21788  -0.00263  -0.00810  -0.07141  -0.08018   2.13770
   A14        1.85618   0.01560  -0.00361   0.05160   0.04817   1.90435
   A15        1.87906  -0.00254   0.00051   0.00211   0.00180   1.88086
   A16        2.05268  -0.00695   0.00630  -0.03386  -0.02684   2.02583
   A17        1.83368   0.01382  -0.00991   0.05908   0.04836   1.88204
   A18        1.92971   0.00221   0.00061  -0.00089  -0.00051   1.92920
   A19        1.93402   0.00230  -0.00137   0.00897   0.00776   1.94178
   A20        1.83133  -0.00787   0.00317  -0.03118  -0.02797   1.80336
   A21        1.96497  -0.00561   0.00365  -0.01565  -0.01213   1.95285
   A22        2.30271  -0.01233   0.00616  -0.07668  -0.07116   2.23155
   A23        2.01469   0.01790  -0.00997   0.09081   0.07972   2.09441
   A24        1.90334   0.00034   0.00100   0.00271   0.00373   1.90707
   A25        1.98320  -0.00184  -0.00167  -0.01311  -0.01449   1.96872
   A26        2.00899   0.00124   0.00065  -0.00788  -0.00698   2.00201
   A27        1.88282   0.00134  -0.00069   0.00842   0.00742   1.89024
   A28        1.88748  -0.00190  -0.00044  -0.00233  -0.00312   1.88437
   A29        1.79089   0.00083   0.00107   0.01372   0.01478   1.80567
   A30        1.87127   0.00020   0.00032   0.01489   0.01516   1.88643
   A31        1.95975   0.00118   0.00096  -0.00479  -0.00413   1.95562
   A32        1.90206   0.00023  -0.00013  -0.00205  -0.00173   1.90032
   A33        1.97505   0.00021  -0.00196  -0.00208  -0.00367   1.97138
   A34        1.95950   0.00152   0.00006   0.00539   0.00497   1.96446
   A35        1.79637  -0.00334   0.00082  -0.01249  -0.01188   1.78449
   A36        2.08942   0.00060  -0.00030   0.00825   0.00743   2.09685
   A37        1.99398  -0.00286  -0.00368  -0.02256  -0.02526   1.96872
   A38        2.19975   0.00226   0.00403   0.01420   0.01771   2.21745
   A39        1.89464   0.00258   0.00240   0.01998   0.02242   1.91707
   A40        1.96674  -0.00197  -0.00096  -0.02008  -0.02104   1.94570
   A41        1.93294  -0.00020  -0.00054  -0.00352  -0.00414   1.92880
   A42        1.89579  -0.00030  -0.00029   0.00061   0.00043   1.89622
   A43        1.88820  -0.00063  -0.00158   0.00021  -0.00140   1.88680
   A44        1.88373   0.00052   0.00089   0.00335   0.00412   1.88786
   A45        1.97433  -0.00131   0.00010  -0.01757  -0.01757   1.95676
   A46        1.96229  -0.00096   0.00165  -0.01366  -0.01216   1.95013
   A47        1.85267   0.00289   0.00151   0.03047   0.03205   1.88472
   A48        1.89660   0.00015   0.00087  -0.00182  -0.00124   1.89537
   A49        1.89609  -0.00045  -0.00144  -0.00003  -0.00137   1.89472
   A50        1.87811  -0.00023  -0.00299   0.00474   0.00176   1.87987
   A51        2.06519   0.00436  -0.00319   0.01177   0.00880   2.07399
   A52        1.93860   0.00210   0.00116   0.01786   0.01853   1.95713
   A53        2.27939  -0.00646   0.00207  -0.02961  -0.02733   2.25206
   A54        2.05538   0.00148  -0.00096   0.00358   0.00278   2.05816
   A55        1.92576  -0.00233   0.00215   0.00966   0.01070   1.93646
   A56        2.29484   0.00108  -0.00203  -0.00810  -0.00996   2.28488
   A57        2.13879   0.00203  -0.00070   0.01253   0.01180   2.15059
   A58        2.09772  -0.00058  -0.00011  -0.00693  -0.00707   2.09065
   A59        2.04654  -0.00145   0.00079  -0.00575  -0.00497   2.04157
   A60        2.11496   0.00051  -0.00028   0.00241   0.00213   2.11709
   A61        2.10016   0.00043  -0.00197   0.01131   0.00932   2.10948
   A62        2.06792  -0.00095   0.00224  -0.01383  -0.01161   2.05631
   A63        2.12295   0.00030  -0.00055   0.00107   0.00053   2.12347
   A64        2.09281   0.00032  -0.00083   0.00726   0.00643   2.09924
   A65        2.06740  -0.00062   0.00138  -0.00834  -0.00697   2.06043
   A66        2.10733  -0.00001  -0.00026  -0.00147  -0.00173   2.10560
   A67        2.07865   0.00020  -0.00021   0.00344   0.00322   2.08187
   A68        2.09718  -0.00019   0.00047  -0.00197  -0.00150   2.09568
   A69        2.10010   0.00014   0.00016  -0.00005   0.00011   2.10021
   A70        2.08334   0.00010  -0.00041   0.00223   0.00182   2.08516
   A71        2.09973  -0.00024   0.00025  -0.00217  -0.00193   2.09780
   A72        2.07441   0.00050   0.00014   0.00373   0.00386   2.07828
   A73        2.10443  -0.00023  -0.00001  -0.00166  -0.00166   2.10277
   A74        2.10433  -0.00028  -0.00013  -0.00209  -0.00221   2.10211
   A75        1.96284  -0.00085  -0.00486  -0.00237  -0.00745   1.95539
   A76        2.17665  -0.01387   0.01463  -0.03875  -0.02416   2.15250
   A77        2.12337   0.01471  -0.01256   0.03923   0.02601   2.14938
   A78        1.88297   0.00237  -0.00433   0.01332   0.00901   1.89198
   A79        1.99301  -0.00003   0.00330  -0.00879  -0.00557   1.98744
   A80        1.94897  -0.00300   0.00340  -0.01233  -0.00900   1.93996
   A81        1.88942  -0.00014  -0.00318   0.00978   0.00660   1.89602
   A82        1.85980   0.00181  -0.00048   0.00556   0.00511   1.86491
   A83        1.88432  -0.00078   0.00092  -0.00579  -0.00502   1.87930
   A84        2.12038  -0.00356   0.00259  -0.00558  -0.00300   2.11737
   A85        2.10193   0.00241  -0.00209   0.00286   0.00077   2.10270
   A86        2.06025   0.00116  -0.00054   0.00297   0.00242   2.06267
   A87        2.10930  -0.00027   0.00019  -0.00099  -0.00080   2.10849
   A88        2.08931  -0.00047  -0.00092   0.00371   0.00279   2.09210
   A89        2.08371   0.00076   0.00069  -0.00253  -0.00184   2.08187
   A90        2.11293  -0.00091   0.00029  -0.00299  -0.00269   2.11023
   A91        2.08441   0.00054  -0.00142   0.00577   0.00435   2.08876
   A92        2.08571   0.00038   0.00111  -0.00276  -0.00165   2.08406
   A93        2.10232  -0.00034  -0.00005  -0.00200  -0.00204   2.10027
   A94        2.08441   0.00023  -0.00005   0.00245   0.00241   2.08682
   A95        2.09635   0.00011   0.00008  -0.00045  -0.00037   2.09598
   A96        2.09964  -0.00024   0.00014  -0.00094  -0.00080   2.09883
   A97        2.08634   0.00019  -0.00014   0.00182   0.00168   2.08802
   A98        2.09720   0.00005   0.00000  -0.00089  -0.00088   2.09632
   A99        2.08160   0.00061  -0.00006   0.00406   0.00399   2.08560
   A100       2.10076  -0.00030   0.00010  -0.00192  -0.00181   2.09895
   A101       2.10076  -0.00031  -0.00004  -0.00212  -0.00216   2.09860
   A102       1.94027   0.00122   0.00026   0.00786   0.00794   1.94821
   A103       2.12840   0.00599   0.00066   0.01573   0.01650   2.14490
   A104       2.21306  -0.00722  -0.00092  -0.02378  -0.02463   2.18843
   A105       1.93046   0.00004   0.00119  -0.00448  -0.00329   1.92717
   A106       1.94385   0.00007  -0.00016  -0.00379  -0.00395   1.93990
   A107       1.95087  -0.00070  -0.00078   0.00246   0.00168   1.95255
   A108       1.85031   0.00045  -0.00149   0.01286   0.01138   1.86169
   A109       1.88508   0.00052   0.00205  -0.00491  -0.00286   1.88221
   A110       1.89955  -0.00031  -0.00078  -0.00168  -0.00246   1.89708
    D1       -0.00430  -0.00073  -0.00521  -0.01337  -0.01861  -0.02291
    D2       -2.90288  -0.00406  -0.04213  -0.09203  -0.13552  -3.03840
    D3       -3.14109   0.00039   0.00419   0.00645   0.01083  -3.13026
    D4        0.00425   0.00051   0.00058   0.00249   0.00292   0.00717
    D5        0.10411  -0.00413  -0.00230  -0.05352  -0.05512   0.04899
    D6       -2.73200  -0.00712  -0.02769  -0.10516  -0.13413  -2.86613
    D7        3.06951   0.00183   0.00171   0.03397   0.03602   3.10553
    D8        0.04184  -0.00011   0.00944  -0.00584   0.00423   0.04607
    D9        2.49521   0.00281   0.03486   0.15131   0.18422   2.67943
   D10       -1.00040   0.00789   0.06290   0.22690   0.28679  -0.71360
   D11       -0.21138   0.00505  -0.00477   0.08878   0.08458  -0.12680
   D12        2.57620   0.01013   0.02327   0.16437   0.18715   2.76335
   D13        2.93605  -0.00415  -0.01611  -0.07452  -0.09139   2.84466
   D14       -0.24551  -0.00426  -0.03552  -0.11279  -0.14714  -0.39265
   D15       -0.71740   0.00153   0.02134   0.00266   0.02283  -0.69457
   D16        2.38422   0.00142   0.00192  -0.03561  -0.03292   2.35130
   D17        0.24623  -0.00452   0.01106  -0.09320  -0.08243   0.16380
   D18       -2.68222  -0.00656   0.02952  -0.08893  -0.05932  -2.74154
   D19       -2.41986  -0.00948  -0.02329  -0.15001  -0.17637  -2.59623
   D20        0.93488  -0.01151  -0.00484  -0.14573  -0.15326   0.78162
   D21       -0.75025  -0.00029   0.00747  -0.00668   0.00180  -0.74845
   D22       -2.90673   0.00128   0.00494   0.02017   0.02587  -2.88086
   D23        1.32739   0.00030   0.00674   0.00308   0.01065   1.33804
   D24        2.75687  -0.00301  -0.02238  -0.07230  -0.09540   2.66147
   D25        0.60039  -0.00144  -0.02490  -0.04545  -0.07133   0.52906
   D26       -1.44867  -0.00242  -0.02311  -0.06254  -0.08655  -1.53522
   D27        3.13579  -0.00002   0.01205   0.00850   0.02068  -3.12671
   D28        0.00334   0.00079   0.00858   0.02099   0.02942   0.03277
   D29       -0.27131   0.00391   0.05205   0.09870   0.15051  -0.12080
   D30        2.87942   0.00472   0.04858   0.11119   0.15925   3.03868
   D31        1.42206   0.00208   0.02105   0.04822   0.06921   1.49127
   D32       -0.67855   0.00194   0.02039   0.04656   0.06704  -0.61151
   D33       -2.79056   0.00279   0.02029   0.05869   0.07894  -2.71163
   D34       -1.42948  -0.00230  -0.02245  -0.05007  -0.07257  -1.50205
   D35        2.75310  -0.00243  -0.02311  -0.05173  -0.07474   2.67835
   D36        0.64108  -0.00159  -0.02321  -0.03961  -0.06285   0.57823
   D37        0.77894  -0.00814  -0.00030  -0.05791  -0.05960   0.71934
   D38       -1.38855  -0.00095  -0.00646  -0.03266  -0.04050  -1.42905
   D39        2.80860  -0.00025  -0.00698  -0.02471  -0.03342   2.77518
   D40       -2.32942  -0.00784   0.01570  -0.02380  -0.00741  -2.33683
   D41        1.78627  -0.00065   0.00953   0.00145   0.01169   1.79797
   D42       -0.29976   0.00006   0.00902   0.00940   0.01878  -0.28098
   D43        3.11784   0.00033   0.01092   0.02965   0.03772  -3.12762
   D44       -0.06989  -0.00010  -0.00719  -0.01104  -0.01793  -0.08782
   D45       -0.05721  -0.00024  -0.00560  -0.00242  -0.00836  -0.06557
   D46        3.03824  -0.00067  -0.02371  -0.04312  -0.06401   2.97423
   D47       -1.40172  -0.00498  -0.00407  -0.04666  -0.05112  -1.45284
   D48        0.71069  -0.00478  -0.00437  -0.04569  -0.05051   0.66018
   D49        2.70117  -0.00601  -0.00465  -0.03881  -0.04421   2.65696
   D50        0.62291   0.00081  -0.00985  -0.00709  -0.01673   0.60618
   D51        2.73532   0.00101  -0.01016  -0.00612  -0.01612   2.71920
   D52       -1.55738  -0.00022  -0.01043   0.00076  -0.00982  -1.56720
   D53        2.70606   0.00003  -0.00798  -0.02176  -0.02965   2.67641
   D54       -1.46472   0.00023  -0.00828  -0.02079  -0.02903  -1.49375
   D55        0.52576  -0.00101  -0.00856  -0.01391  -0.02274   0.50303
   D56       -1.64940   0.00121  -0.00065   0.00576   0.00446  -1.64494
   D57        2.51234  -0.00009  -0.00034  -0.00869  -0.00967   2.50268
   D58        0.39340   0.00010   0.00010  -0.00609  -0.00621   0.38719
   D59        1.53019   0.00231   0.01446   0.04354   0.05923   1.58942
   D60       -0.59125   0.00101   0.01477   0.02908   0.04510  -0.54615
   D61       -2.71019   0.00120   0.01521   0.03168   0.04856  -2.66163
   D62       -1.07903   0.00289   0.03565   0.10361   0.13883  -0.94020
   D63        2.05225   0.00195   0.03945   0.08931   0.12849   2.18074
   D64        2.01539   0.00194   0.01698   0.05965   0.07692   2.09231
   D65       -1.13651   0.00100   0.02079   0.04536   0.06657  -1.06994
   D66       -0.62458   0.00013   0.00855   0.00441   0.01296  -0.61162
   D67        1.44581   0.00146   0.00890   0.02490   0.03384   1.47965
   D68       -2.70789   0.00042   0.00708   0.01741   0.02461  -2.68329
   D69       -2.75744   0.00029   0.00716   0.00805   0.01521  -2.74223
   D70       -0.68705   0.00162   0.00750   0.02853   0.03610  -0.65095
   D71        1.44243   0.00058   0.00569   0.02104   0.02686   1.46929
   D72        1.53867  -0.00085   0.00761  -0.00677   0.00129   1.53996
   D73       -2.67412   0.00048   0.00795   0.01372   0.02217  -2.65195
   D74       -0.54464  -0.00056   0.00614   0.00623   0.01293  -0.53170
   D75       -0.00022  -0.00042  -0.00835  -0.01949  -0.02757  -0.02779
   D76        3.08713  -0.00081  -0.00848  -0.02376  -0.03196   3.05518
   D77       -3.13199   0.00046  -0.01201  -0.00602  -0.01801   3.13318
   D78       -0.04464   0.00007  -0.01214  -0.01029  -0.02240  -0.06704
   D79       -2.45702   0.00093   0.01957   0.03695   0.05645  -2.40058
   D80        0.64593   0.00151   0.01814   0.04461   0.06267   0.70860
   D81        0.67996   0.00082   0.02396   0.04197   0.06602   0.74598
   D82       -2.50027   0.00139   0.02254   0.04963   0.07224  -2.42803
   D83       -0.00301  -0.00015   0.00401   0.00868   0.01312   0.01010
   D84       -3.08712  -0.00026   0.00408   0.01162   0.01602  -3.07110
   D85       -3.14026  -0.00004  -0.00010   0.00395   0.00408  -3.13618
   D86        0.05881  -0.00016  -0.00003   0.00689   0.00698   0.06579
   D87        3.04699  -0.00348  -0.00501  -0.09076  -0.09534   2.95165
   D88       -0.07644  -0.00298  -0.00350  -0.08003  -0.08306  -0.15949
   D89       -0.23738  -0.00131  -0.01444  -0.03921  -0.05413  -0.29151
   D90        2.92238  -0.00080  -0.01293  -0.02848  -0.04185   2.88053
   D91       -0.16942   0.00343  -0.01312   0.05898   0.04480  -0.12462
   D92        2.76644   0.00149  -0.02837   0.04421   0.01477   2.78121
   D93        3.10686   0.00116  -0.00410   0.01061   0.00619   3.11304
   D94       -0.24047  -0.00078  -0.01935  -0.00416  -0.02384  -0.26431
   D95       -3.13584   0.00025   0.00073   0.00560   0.00638  -3.12946
   D96       -0.01254  -0.00014  -0.00036  -0.00154  -0.00189  -0.01444
   D97       -0.01191  -0.00024  -0.00075  -0.00486  -0.00560  -0.01751
   D98        3.11139  -0.00063  -0.00184  -0.01200  -0.01388   3.09751
   D99        3.13240  -0.00019  -0.00083  -0.00445  -0.00523   3.12717
   D100      -0.01755  -0.00029  -0.00100  -0.00587  -0.00682  -0.02438
   D101       0.00803   0.00025   0.00062   0.00553   0.00612   0.01416
   D102       3.14127   0.00016   0.00045   0.00412   0.00453  -3.13739
   D103       0.00641   0.00006   0.00031   0.00090   0.00123   0.00764
   D104       3.14070  -0.00003  -0.00001  -0.00043  -0.00043   3.14027
   D105      -3.11722   0.00043   0.00141   0.00766   0.00905  -3.10816
   D106       0.01707   0.00034   0.00109   0.00633   0.00739   0.02446
   D107       0.00147  -0.00008  -0.00003  -0.00224  -0.00226  -0.00079
   D108       3.13894  -0.00008  -0.00008  -0.00151  -0.00158   3.13736
   D109      -3.13189   0.00001   0.00015  -0.00091  -0.00076  -3.13264
   D110       0.00559   0.00002   0.00010  -0.00018  -0.00008   0.00551
   D111       0.00341   0.00013   0.00030   0.00263   0.00292   0.00633
   D112       3.14016   0.00001  -0.00004   0.00019   0.00014   3.14030
   D113      -3.13080   0.00022   0.00062   0.00395   0.00457  -3.12623
   D114       0.00595   0.00009   0.00029   0.00151   0.00180   0.00775
   D115      -0.00728  -0.00012  -0.00044  -0.00197  -0.00241  -0.00969
   D116       3.13916   0.00001  -0.00010   0.00047   0.00036   3.13952
   D117       3.13847  -0.00013  -0.00039  -0.00272  -0.00310   3.13537
   D118       0.00172   0.00000  -0.00005  -0.00028  -0.00033   0.00139
   D119       2.17179   0.00115   0.01019   0.03564   0.04547   2.21727
   D120      -2.01024   0.00264   0.00520   0.05190   0.05669  -1.95355
   D121       0.13372  -0.00081   0.01145   0.02771   0.03890   0.17262
   D122      -0.73807   0.00116   0.02931   0.04624   0.07588  -0.66219
   D123       1.36308   0.00264   0.02432   0.06250   0.08710   1.45018
   D124      -2.77614  -0.00080   0.03058   0.03831   0.06930  -2.70684
   D125       3.13067   0.00031   0.00007   0.00402   0.00407   3.13475
   D126       0.03398  -0.00007   0.00122  -0.00086   0.00035   0.03433
   D127       0.02682  -0.00029   0.00149  -0.00347  -0.00198   0.02484
   D128      -3.06986  -0.00066   0.00264  -0.00834  -0.00570  -3.07557
   D129      -3.12814  -0.00004   0.00032  -0.00142  -0.00111  -3.12925
   D130       0.03195  -0.00014   0.00086  -0.00262  -0.00177   0.03018
   D131      -0.02388   0.00042  -0.00100   0.00580   0.00480  -0.01908
   D132       3.13622   0.00031  -0.00045   0.00459   0.00415   3.14036
   D133      -0.01067   0.00000  -0.00087  -0.00079  -0.00166  -0.01233
   D134      -3.13663  -0.00006  -0.00006  -0.00124  -0.00129  -3.13793
   D135       3.08616   0.00034  -0.00206   0.00423   0.00216   3.08832
   D136      -0.03980   0.00028  -0.00125   0.00378   0.00253  -0.03728
   D137       0.00468  -0.00025  -0.00012  -0.00384  -0.00396   0.00071
   D138      -3.13311  -0.00016   0.00020  -0.00222  -0.00201  -3.13512
   D139       3.12775  -0.00014  -0.00069  -0.00255  -0.00324   3.12451
   D140      -0.01003  -0.00005  -0.00037  -0.00092  -0.00129  -0.01133
   D141      -0.00914   0.00019  -0.00029   0.00287   0.00258  -0.00656
   D142      -3.13888  -0.00001   0.00029   0.00023   0.00052  -3.13836
   D143       3.11671   0.00025  -0.00110   0.00334   0.00224   3.11895
   D144      -0.01303   0.00006  -0.00052   0.00070   0.00018  -0.01285
   D145       0.01211  -0.00007   0.00078  -0.00058   0.00021   0.01232
   D146      -3.14134   0.00013   0.00020   0.00206   0.00227  -3.13907
   D147      -3.13331  -0.00016   0.00046  -0.00221  -0.00175  -3.13506
   D148      -0.00357   0.00003  -0.00012   0.00043   0.00031  -0.00326
   D149      -0.74104   0.00076   0.01059   0.02215   0.03270  -0.70834
   D150       1.31190   0.00139   0.00939   0.03292   0.04227   1.35417
   D151      -2.84223   0.00054   0.00770   0.02979   0.03746  -2.80477
   D152       2.33737   0.00067   0.01049   0.01849   0.02902   2.36639
   D153      -1.89287   0.00131   0.00929   0.02926   0.03858  -1.85428
   D154       0.23619   0.00046   0.00761   0.02613   0.03377   0.26996
         Item               Value     Threshold  Converged?
 Maximum Force            0.021471     0.000450     NO 
 RMS     Force            0.003889     0.000300     NO 
 Maximum Displacement     1.025249     0.001800     NO 
 RMS     Displacement     0.299432     0.001200     NO 
 Predicted change in Energy=-2.224583D-02
 Lowest energy point so far.  Saving SCF results.
 GradGradGradGradGradGradGradGradGradGradGradGradGradGradGradGradGradGrad

 Leave Link  103 at Wed Dec  5 18:34:57 2018, MaxMem=   536870912 cpu:         2.2
 (Enter /pbs_home/pkowalski/g09d01/g09/l202.exe)
 Stoichiometry    C29H22F6S2
 Framework group  C1[X(C29H22F6S2)]
 Deg. of freedom   171
 Full point group                 C1      NOp   1
 RotChk:  IX=0 Diff= 5.25D-02
 Largest Abelian subgroup         C1      NOp   1
 Largest concise Abelian subgroup C1      NOp   1
                         Standard orientation:                         
 ---------------------------------------------------------------------
 Center     Atomic      Atomic             Coordinates (Angstroms)
 Number     Number       Type             X           Y           Z
 ---------------------------------------------------------------------
      1         16           0        1.947990   -1.785433    1.448464
      2         16           0       -1.601113   -2.076218   -0.879194
      3          9           0       -2.444848    3.338775    0.031889
      4          9           0       -1.150638    3.692357   -1.698779
      5          9           0       -0.075492    5.150544    0.247499
      6          9           0       -0.640722    3.661918    1.764996
      7          9           0        1.793176    3.557335   -0.708702
      8          9           0        1.850273    3.045128    1.425972
      9          6           0       -1.460562    0.493067   -0.871196
     10          6           0       -0.709538   -0.645239   -1.170596
     11          6           0        0.822329   -0.509523    1.203865
     12          6           0       -0.707514    1.707890   -0.490650
     13          6           0       -1.197141    3.145772   -0.458205
     14          6           0        0.543283    1.658266   -0.004372
     15          6           0       -0.204124    3.837450    0.494219
     16          6           0        1.073931    3.029494    0.321125
     17          6           0        1.340818    0.455502    0.333560
     18          6           0       -0.442171   -0.431111    1.993067
     19          6           0        0.566500   -0.727968   -1.949305
     20          6           0        3.107957   -1.070107    0.364105
     21          6           0       -3.042854   -1.196684   -0.425507
     22          6           0       -4.261391   -1.983149   -0.083475
     23          6           0       -5.403378   -1.415649    0.503866
     24          6           0       -4.285919   -3.369570   -0.315994
     25          6           0       -6.514500   -2.190640    0.819795
     26          6           0       -5.393504   -4.142347    0.003325
     27          6           0       -6.519290   -3.555580    0.569032
     28          6           0       -2.852855    0.160401   -0.555509
     29          6           0       -3.985494    1.140575   -0.682666
     30          6           0        4.391323   -1.770891    0.127448
     31          6           0        5.604655   -1.072047    0.079967
     32          6           0        4.424093   -3.164589   -0.016999
     33          6           0        6.804174   -1.741619   -0.134816
     34          6           0        5.624730   -3.832607   -0.224741
     35          6           0        6.818976   -3.122950   -0.291866
     36          6           0        2.659498    0.112380   -0.165226
     37          6           0        3.378593    0.930558   -1.193464
     38          1           0       -0.254950    0.083805    2.949307
     39          1           0       -0.846814   -1.431211    2.205648
     40          1           0       -1.205641    0.137768    1.442244
     41          1           0        1.181504   -1.588961   -1.646592
     42          1           0        1.167157    0.185819   -1.844240
     43          1           0        0.308327   -0.838693   -3.014761
     44          1           0       -5.436747   -0.361533    0.747983
     45          1           0       -3.426114   -3.866870   -0.766116
     46          1           0       -7.383806   -1.715737    1.276541
     47          1           0       -5.375303   -5.214456   -0.196133
     48          1           0       -7.391246   -4.160763    0.818843
     49          1           0       -4.771962    0.684306   -1.303630
     50          1           0       -4.426163    1.438467    0.279384
     51          1           0       -3.663467    2.051935   -1.197290
     52          1           0        5.618112    0.003513    0.250587
     53          1           0        3.493495   -3.733316    0.017279
     54          1           0        7.737448   -1.177798   -0.164570
     55          1           0        5.625468   -4.917187   -0.340463
     56          1           0        7.760843   -3.647192   -0.457258
     57          1           0        2.677734    1.271349   -1.972471
     58          1           0        3.816397    1.834286   -0.745995
     59          1           0        4.176196    0.359857   -1.685207
 ---------------------------------------------------------------------
 Rotational constants (GHZ):      0.1206462      0.0744237      0.0506054
 Leave Link  202 at Wed Dec  5 18:34:57 2018, MaxMem=   536870912 cpu:         0.0
 (Enter /pbs_home/pkowalski/g09d01/g09/l301.exe)
 Basis read from rwf:  (5D, 7F)
 No pseudopotential information found on rwf file.
 There are   673 symmetry adapted cartesian basis functions of A   symmetry.
 There are   636 symmetry adapted basis functions of A   symmetry.
   636 basis functions,  1103 primitive gaussians,   673 cartesian basis functions
   141 alpha electrons      141 beta electrons
       nuclear repulsion energy      4698.1587201507 Hartrees.
 IExCor=32609 DFT=T Ex+Corr=LC-wPBE ExCW=0 ScaHFX=  1.000000
 ScaDFX=  1.000000  0.000000  1.000000  1.000000 ScalE2=  1.000000  1.000000
 IRadAn=      0 IRanWt=     -1 IRanGd=            0 ICorTp=0 IEmpDi=131
  HFx wShort=  0.000000 wLong=  0.400000 cFull=  0.000000 cShort=  0.000000 cLong=  1.000000
  DFx wShort=  0.000000 wLong=  0.400000 cFull=  0.000000 cShort=  0.000000 cLong=  1.000000
 NAtoms=   59 NActive=   59 NUniq=   59 SFac= 1.00D+00 NAtFMM=   60 NAOKFM=F Big=F
 Integral buffers will be    131072 words long.
 Raffenetti 2 integral format.
 Two-electron integral symmetry is turned on.
 R6Disp:  Grimme-D3 Dispersion energy=       -0.0607382180 Hartrees.
 Nuclear repulsion after empirical dispersion term =     4698.0979819327 Hartrees.
 No density basis found on file   724.
 Leave Link  301 at Wed Dec  5 18:34:57 2018, MaxMem=   536870912 cpu:         0.8
 (Enter /pbs_home/pkowalski/g09d01/g09/l302.exe)
 NPDir=0 NMtPBC=     1 NCelOv=     1 NCel=       1 NClECP=     1 NCelD=      1
         NCelK=      1 NCelE2=     1 NClLst=     1 CellRange=     0.0.
 One-electron integrals computed using PRISM.
 NBasis=   636 RedAO= T EigKep=  2.86D-04  NBF=   636
 NBsUse=   636 1.00D-06 EigRej= -1.00D+00 NBFU=   636
 Precomputing XC quadrature grid using
 IXCGrd= 4 IRadAn=           0 IRanWt=          -1 IRanGd=           0 AccXCQ= 0.00D+00.
 Generated NRdTot=       0 NPtTot=           0 NUsed=           0 NTot=          32
 NSgBfM=   617   635   635   635   635 MxSgAt=    59 MxSgA2=    59.
 Leave Link  302 at Wed Dec  5 18:34:59 2018, MaxMem=   536870912 cpu:        16.2
 (Enter /pbs_home/pkowalski/g09d01/g09/l303.exe)
 DipDrv:  MaxL=1.
 Leave Link  303 at Wed Dec  5 18:35:00 2018, MaxMem=   536870912 cpu:         1.5
 (Enter /pbs_home/pkowalski/g09d01/g09/l401.exe)
 Initial guess from the checkpoint file:  "dae0068freq_open_lc-wpbe_air_D3.chk"
 B after Tr=     0.000000    0.000000    0.000000
         Rot=    0.999954   -0.007404    0.005996   -0.001244 Ang=  -1.10 deg.
 Guess basis will be translated and rotated to current coordinates.
 JPrj=2 DoOrth=T DoCkMO=T.
 Generating alternative initial guess.
 ExpMin= 1.22D-01 ExpMax= 9.18D+03 ExpMxC= 1.38D+03 IAcc=1 IRadAn=         1 AccDes= 0.00D+00
 Harris functional with IExCor=32609 and IRadAn=       1 diagonalized for initial guess.
 HarFok:  IExCor=32609 AccDes= 0.00D+00 IRadAn=         1 IDoV= 1 UseB2=F ITyADJ=14
 ICtDFT=  3500011 ScaDFX=  1.000000  1.000000  1.000000  1.000000
 FoFCou: FMM=F IPFlag=           0 FMFlag=      100000 FMFlg1=           0
         NFxFlg=           0 DoJE=T BraDBF=F KetDBF=T FulRan=T
         wScrn=  0.000000 ICntrl=     500 IOpCl=  0 I1Cent=   200000004 NGrid=           0
         NMat0=    1 NMatS0=      1 NMatT0=    0 NMatD0=    1 NMtDS0=    0 NMtDT0=    0
 Petite list used in FoFCou.
 Harris En= -2510.58772085926    
 Leave Link  401 at Wed Dec  5 18:35:05 2018, MaxMem=   536870912 cpu:        43.2
 (Enter /pbs_home/pkowalski/g09d01/g09/l502.exe)
 Closed shell SCF:
 Using DIIS extrapolation, IDIIS=  1040.
 Integral symmetry usage will be decided dynamically.
 IVT=     1387805 IEndB=     1387805 NGot=   536870912 MDV=   535953350
 LenX=   535953350 LenY=   535499748
 Requested convergence on RMS density matrix=1.00D-08 within 128 cycles.
 Requested convergence on MAX density matrix=1.00D-06.
 Requested convergence on             energy=1.00D-06.
 No special actions if energy rises.
 Fock matrices will be formed incrementally for  20 cycles.
 Integral accuracy reduced to 1.0D-05 until final iterations.

 Cycle   1  Pass 0  IDiag  1:
 FoFJK:  IHMeth= 1 ICntrl=       0 DoSepK=T KAlg= 0 I1Cent=   0 FoldK=F
 IRaf=         1 NMat=   1 IRICut=       1 DoRegI=T DoRafI=F ISym2E= 0.
 FoFCou: FMM=F IPFlag=           0 FMFlag=      100000 FMFlg1=           0
         NFxFlg=           0 DoJE=T BraDBF=F KetDBF=F FulRan=T
[truncated: 2,465,442 more chars]
